# Supplementary material for: Amino acid impact factor
Source: PLoS One. 2018 Jun 13;13(6):e0198645. doi: 10.1371/journal.pone.0198645 (PMC5999116; doi:10.1371/journal.pone.0198645)
Supplement: S2 File — (ZIP) [file pone.0198645.s002.zip]

Archive with 48 entries (47 files):
- Supporting Information/
- Supporting Information/readme.txt
- Supporting Information/hiv_clvsites_pro_hiv_9.0_res_num.dat
- Supporting Information/hiv_clvsites_pro_hiv_9.0_pvalue.dat
- Supporting Information/hiv_clvsites_pro_hiv_9.0_imp_cons.dat
- Supporting Information/hiv_clvsites_pro_hiv_9.0_dist.dat
- Supporting Information/hiv_clvsites_pro_hiv_9.0.dat
- Supporting Information/hiv_clvsites_pro_hiv_9.0_con_prob.dat
- Supporting Information/pgk_8.0_res_num.dat
- Supporting Information/pgk_8.0_pvalue.dat
- Supporting Information/pgk_8.0_imp_cons.dat
- Supporting Information/pgk_8.0_dist.dat
- Supporting Information/pgk_8.0.dat
- Supporting Information/pgk_8.0_con_prob.dat
- Supporting Information/rt_hiv_8.0_res_num.dat
- Supporting Information/rt_hiv_8.0_pvalue.dat
- Supporting Information/rt_hiv_8.0_imp_cons.dat
- Supporting Information/rt_hiv_8.0_dist.dat
- Supporting Information/rt_hiv_8.0.dat
- Supporting Information/rt_hiv_8.0_con_prob.dat
- Supporting Information/protease_hiv_8.0_res_num.dat
- Supporting Information/protease_hiv_8.0_pvalue.dat
- Supporting Information/protease_hiv_8.0_imp_cons.dat
- Supporting Information/protease_hiv_8.0_dist.dat
- Supporting Information/protease_hiv_8.0.dat
- Supporting Information/3tgi_7.0.dat
- Supporting Information/3ql3_7.0_res_num.dat
- Supporting Information/3ql3_7.0_pvalue.dat
- Supporting Information/3ql3_7.0_imp_cons.dat
- Supporting Information/3ql3_7.0_dist.dat
- Supporting Information/3ql3_7.0.dat
- Supporting Information/3ql3_7.0_con_prob.dat
- Supporting Information/3tgi_7.0_res_num.dat
- Supporting Information/3tgi_7.0_pvalue.dat
- Supporting Information/3tgi_7.0_imp_cons.dat
- Supporting Information/3tgi_7.0_dist.dat
- Supporting Information/3tgi_7.0_con_prob.dat
- Supporting Information/3ql3.pdb
- Supporting Information/3TGI.pdb
- Supporting Information/HIV-1_pol.fasta
- Supporting Information/HIV-1_gag.fasta
- Supporting Information/protease.fasta
- Supporting Information/rt.fasta
- Supporting Information/PF00186_full.fasta
- Supporting Information/PF00162_full.txt
- Supporting Information/PF00089_full.fasta
- Supporting Information/impactfactor.py
- Supporting Information/protease_hiv_8.0_con_prob.dat
