# Supplementary material for: Amino acid impact factor
Source: PLoS One. 2018 Jun 13;13(6):e0198645. doi: 10.1371/journal.pone.0198645 (PMC5999116; doi:10.1371/journal.pone.0198645)
Supplement: S2 File — (ZIP) [file pone.0198645.s002.zip › Supporting Information/readme.txt]

This is the folder with the inputs and calculations used in the work "Amino acid impact factor" by  C. K. Sruthi and Meher K. Prakash.


The folder contains

1) The python script (impactfactory.py) for calculating Impact factor. 

2) The sequences used for the study for all the proteins mentioned in the manuscript in the fasta format. These sequences were downloaded from Pfam or Los Alamos HIV ddatabases.
 
3) The PDBs used for finding the residue-residue distance for serine protease and DHFR.

4) Help about the input arguments for running impactfactor.py could be obtained by running :
    $ python impactfactor -h

5) An example for running the script:
    $ python impactfactor_mod_hiv.py -l PF00186_full.fasta -c 0.7 -m 0.2 1.0 0.01 -p 3ql3 -a A -r 1241 -o 3ql3

6) The output files generated are in the format
*_con_prob.dat : conditional probabilities calculated using the sequence alignments, on which threshold condition will be applied to identify directed influences. 
*pvalue.dat - The p-values associated with all the connections satisfying the conditional probability criteria. This file is useful if one wishes to explore the p-values associated with any specific connection 
*dist.dat : pair-wise directed network connections, can be used as an input for Cytoscape or other network visualization software
*dat:  the list of all the residues which are impacted by a given amino acid, going serially along the list of amino acid residues
*imp_cons.dat - The table of impact, dependency and conservation for all residues
*res_num.dat - The residue number assigned to the positions in the reference sequence

For any further questions or clarifications you are welcome to contact C. K. Sruthi (sruthick@jncasr.ac.in) or Meher K. Prakash (meher@jncasr.ac.in)
