# Supplementary material for: Amino acid impact factor
Source: PLoS One. 2018 Jun 13;13(6):e0198645. doi: 10.1371/journal.pone.0198645 (PMC5999116; doi:10.1371/journal.pone.0198645)
Supplement: S2 File — (ZIP) [file pone.0198645.s002.zip › Supporting Information/hiv_clvsites_pro_hiv_9.0_res_num.dat]

# python impactfactor_mod_hiv.py -l HIV-1_gag.fasta HIV-1_pol.fasta -o hiv_clvsites_pro_hiv -c 0.9 -f B.FR.1983.HXB2-LAI-IIIB-BRU.K03455 -m 0.2 1.0 0.01 -d 1 500 GAG 1 56 POL 1 99 PRO 156 1003 POL
# Namespace(align_start=1, chain=None, cut_off=0.9, filenames=['HIV-1_gag.fasta', 'HIV-1_pol.fasta'], interactive=False, no_shuffle=2000, output='hiv_clvsites_pro_hiv', parameters=[0.2, 1.0, 0.01], pdbid=None, ref_id=None, ref_seq_id='B.FR.1983.HXB2-LAI-IIIB-BRU.K03455', res_id=['1', '500', 'GAG', '1', '56', 'POL', '1', '99', 'PRO', '156', '1003', 'POL'])
# Sl. No. residue_id residue
1	1GAG	M
2	2GAG	G
3	3GAG	A
4	4GAG	R
5	5GAG	A
6	6GAG	S
7	7GAG	V
8	8GAG	L
9	9GAG	S
10	10GAG	G
11	11GAG	G
12	12GAG	E
13	13GAG	L
14	14GAG	D
15	15GAG	R
16	16GAG	W
17	17GAG	E
18	18GAG	K
19	19GAG	I
20	20GAG	R
21	21GAG	L
22	22GAG	R
23	23GAG	P
24	24GAG	G
25	25GAG	G
26	26GAG	K
27	27GAG	K
28	28GAG	K
29	29GAG	Y
30	30GAG	K
31	31GAG	L
32	32GAG	K
33	33GAG	H
34	34GAG	I
35	35GAG	V
36	36GAG	W
37	37GAG	A
38	38GAG	S
39	39GAG	R
40	40GAG	E
41	41GAG	L
42	42GAG	E
43	43GAG	R
44	44GAG	F
45	45GAG	A
46	46GAG	V
47	47GAG	N
48	48GAG	P
49	49GAG	G
50	50GAG	L
51	51GAG	L
52	52GAG	E
53	53GAG	T
54	54GAG	S
55	55GAG	E
56	56GAG	G
57	57GAG	C
58	58GAG	R
59	59GAG	Q
60	60GAG	I
61	61GAG	L
62	62GAG	G
63	63GAG	Q
64	64GAG	L
65	65GAG	Q
66	66GAG	P
67	67GAG	S
68	68GAG	L
69	69GAG	Q
70	70GAG	T
71	71GAG	G
72	72GAG	S
73	73GAG	E
74	74GAG	E
75	75GAG	L
76	76GAG	R
77	77GAG	S
78	78GAG	L
79	79GAG	Y
80	80GAG	N
81	81GAG	T
82	82GAG	V
83	83GAG	A
84	84GAG	T
85	85GAG	L
86	86GAG	Y
87	87GAG	C
88	88GAG	V
89	89GAG	H
90	90GAG	Q
91	91GAG	R
92	92GAG	I
93	93GAG	E
94	94GAG	I
95	95GAG	K
96	96GAG	D
97	97GAG	T
98	98GAG	K
99	99GAG	E
100	100GAG	A
101	101GAG	L
102	102GAG	D
103	103GAG	K
104	104GAG	I
105	105GAG	E
106	106GAG	E
107	107GAG	E
108	108GAG	Q
109	109GAG	N
110	110GAG	K
111	111GAG	S
112	112GAG	K
113	113GAG	K
114	114GAG	K
115	115GAG	A
116	116GAG	Q
117	117GAG	Q
118	118GAG	A
119	119GAG	A
120	120GAG	A
121	121GAG	D
122	122GAG	T
123	123GAG	G
124	124GAG	H
125	125GAG	S
126	126GAG	N
127	127GAG	Q
128	128GAG	V
129	129GAG	S
130	130GAG	Q
131	131GAG	N
132	132GAG	Y
133	133GAG	P
134	134GAG	I
135	135GAG	V
136	136GAG	Q
137	137GAG	N
138	138GAG	I
139	139GAG	Q
140	140GAG	G
141	141GAG	Q
142	142GAG	M
143	143GAG	V
144	144GAG	H
145	145GAG	Q
146	146GAG	A
147	147GAG	I
148	148GAG	S
149	149GAG	P
150	150GAG	R
151	151GAG	T
152	152GAG	L
153	153GAG	N
154	154GAG	A
155	155GAG	W
156	156GAG	V
157	157GAG	K
158	158GAG	V
159	159GAG	V
160	160GAG	E
161	161GAG	E
162	162GAG	K
163	163GAG	A
164	164GAG	F
165	165GAG	S
166	166GAG	P
167	167GAG	E
168	168GAG	V
169	169GAG	I
170	170GAG	P
171	171GAG	M
172	172GAG	F
173	173GAG	S
174	174GAG	A
175	175GAG	L
176	176GAG	S
177	177GAG	E
178	178GAG	G
179	179GAG	A
180	180GAG	T
181	181GAG	P
182	182GAG	Q
183	183GAG	D
184	184GAG	L
185	185GAG	N
186	186GAG	T
187	187GAG	M
188	188GAG	L
189	189GAG	N
190	190GAG	T
191	191GAG	V
192	192GAG	G
193	193GAG	G
194	194GAG	H
195	195GAG	Q
196	196GAG	A
197	197GAG	A
198	198GAG	M
199	199GAG	Q
200	200GAG	M
201	201GAG	L
202	202GAG	K
203	203GAG	E
204	204GAG	T
205	205GAG	I
206	206GAG	N
207	207GAG	E
208	208GAG	E
209	209GAG	A
210	210GAG	A
211	211GAG	E
212	212GAG	W
213	213GAG	D
214	214GAG	R
215	215GAG	V
216	216GAG	H
217	217GAG	P
218	218GAG	V
219	219GAG	H
220	220GAG	A
221	221GAG	G
222	222GAG	P
223	223GAG	I
224	224GAG	A
225	225GAG	P
226	226GAG	G
227	227GAG	Q
228	228GAG	M
229	229GAG	R
230	230GAG	E
231	231GAG	P
232	232GAG	R
233	233GAG	G
234	234GAG	S
235	235GAG	D
236	236GAG	I
237	237GAG	A
238	238GAG	G
239	239GAG	T
240	240GAG	T
241	241GAG	S
242	242GAG	T
243	243GAG	L
244	244GAG	Q
245	245GAG	E
246	246GAG	Q
247	247GAG	I
248	248GAG	G
249	249GAG	W
250	250GAG	M
251	251GAG	T
252	252GAG	N
253	253GAG	N
254	254GAG	P
255	255GAG	P
256	256GAG	I
257	257GAG	P
258	258GAG	V
259	259GAG	G
260	260GAG	E
261	261GAG	I
262	262GAG	Y
263	263GAG	K
264	264GAG	R
265	265GAG	W
266	266GAG	I
267	267GAG	I
268	268GAG	L
269	269GAG	G
270	270GAG	L
271	271GAG	N
272	272GAG	K
273	273GAG	I
274	274GAG	V
275	275GAG	R
276	276GAG	M
277	277GAG	Y
278	278GAG	S
279	279GAG	P
280	280GAG	T
281	281GAG	S
282	282GAG	I
283	283GAG	L
284	284GAG	D
285	285GAG	I
286	286GAG	R
287	287GAG	Q
288	288GAG	G
289	289GAG	P
290	290GAG	K
291	291GAG	E
292	292GAG	P
293	293GAG	F
294	294GAG	R
295	295GAG	D
296	296GAG	Y
297	297GAG	V
298	298GAG	D
299	299GAG	R
300	300GAG	F
301	301GAG	Y
302	302GAG	K
303	303GAG	T
304	304GAG	L
305	305GAG	R
306	306GAG	A
307	307GAG	E
308	308GAG	Q
309	309GAG	A
310	310GAG	S
311	311GAG	Q
312	312GAG	E
313	313GAG	V
314	314GAG	K
315	315GAG	N
316	316GAG	W
317	317GAG	M
318	318GAG	T
319	319GAG	E
320	320GAG	T
321	321GAG	L
322	322GAG	L
323	323GAG	V
324	324GAG	Q
325	325GAG	N
326	326GAG	A
327	327GAG	N
328	328GAG	P
329	329GAG	D
330	330GAG	C
331	331GAG	K
332	332GAG	T
333	333GAG	I
334	334GAG	L
335	335GAG	K
336	336GAG	A
337	337GAG	L
338	338GAG	G
339	339GAG	P
340	340GAG	A
341	341GAG	A
342	342GAG	T
343	343GAG	L
344	344GAG	E
345	345GAG	E
346	346GAG	M
347	347GAG	M
348	348GAG	T
349	349GAG	A
350	350GAG	C
351	351GAG	Q
352	352GAG	G
353	353GAG	V
354	354GAG	G
355	355GAG	G
356	356GAG	P
357	357GAG	G
358	358GAG	H
359	359GAG	K
360	360GAG	A
361	361GAG	R
362	362GAG	V
363	363GAG	L
364	364GAG	A
365	365GAG	E
366	366GAG	A
367	367GAG	M
368	368GAG	S
369	369GAG	Q
370	370GAG	V
371	371GAG	T
372	372GAG	N
373	373GAG	S
374	374GAG	A
375	375GAG	T
376	376GAG	I
377	377GAG	M
378	378GAG	M
379	379GAG	Q
380	380GAG	R
381	381GAG	G
382	382GAG	N
383	383GAG	F
384	384GAG	R
385	385GAG	N
386	386GAG	Q
387	387GAG	R
388	388GAG	K
389	389GAG	I
390	390GAG	V
391	391GAG	K
392	392GAG	C
393	393GAG	F
394	394GAG	N
395	395GAG	C
396	396GAG	G
397	397GAG	K
398	398GAG	E
399	399GAG	G
400	400GAG	H
401	401GAG	T
402	402GAG	A
403	403GAG	R
404	404GAG	N
405	405GAG	C
406	406GAG	R
407	407GAG	A
408	408GAG	P
409	409GAG	R
410	410GAG	K
411	411GAG	K
412	412GAG	G
413	413GAG	C
414	414GAG	W
415	415GAG	K
416	416GAG	C
417	417GAG	G
418	418GAG	K
419	419GAG	E
420	420GAG	G
421	421GAG	H
422	422GAG	Q
423	423GAG	M
424	424GAG	K
425	425GAG	D
426	426GAG	C
427	427GAG	T
428	428GAG	E
429	429GAG	R
430	430GAG	Q
431	431GAG	A
432	432GAG	N
433	433GAG	F
434	434GAG	L
435	435GAG	G
436	436GAG	K
437	437GAG	I
438	438GAG	W
439	439GAG	P
440	440GAG	S
441	441GAG	Y
442	442GAG	K
443	443GAG	G
444	444GAG	R
445	445GAG	P
446	446GAG	G
447	447GAG	N
448	448GAG	F
449	449GAG	L
450	450GAG	Q
451	451GAG	S
452	452GAG	R
453	453GAG	P
454	454GAG	E
455	455GAG	P
456	456GAG	T
457	457GAG	A
458	458GAG	P
459	459GAG	P
460	460GAG	E
461	461GAG	E
462	462GAG	S
463	463GAG	F
464	464GAG	R
465	465GAG	S
466	466GAG	G
467	467GAG	V
468	468GAG	E
469	469GAG	T
470	470GAG	T
471	471GAG	T
472	472GAG	P
473	473GAG	P
474	474GAG	Q
475	475GAG	K
476	476GAG	Q
477	477GAG	E
478	478GAG	P
479	479GAG	I
480	480GAG	D
481	481GAG	K
482	482GAG	E
483	483GAG	L
484	484GAG	Y
485	485GAG	P
486	486GAG	L
487	487GAG	T
488	488GAG	S
489	489GAG	L
490	490GAG	R
491	491GAG	S
492	492GAG	L
493	493GAG	F
494	494GAG	G
495	495GAG	N
496	496GAG	D
497	497GAG	P
498	498GAG	S
499	499GAG	S
500	500GAG	Q
501	1POL	F
502	2POL	F
503	3POL	R
504	4POL	E
505	5POL	D
506	6POL	L
507	7POL	A
508	8POL	F
509	9POL	L
510	10POL	Q
511	11POL	G
512	12POL	K
513	13POL	A
514	14POL	R
515	15POL	E
516	16POL	F
517	17POL	S
518	18POL	S
519	19POL	E
520	20POL	Q
521	21POL	T
522	22POL	R
523	23POL	A
524	24POL	N
525	25POL	S
526	26POL	P
527	27POL	T
528	28POL	R
529	29POL	R
530	30POL	E
531	31POL	L
532	32POL	Q
533	33POL	V
534	34POL	W
535	35POL	G
536	36POL	R
537	37POL	D
538	38POL	N
539	39POL	N
540	40POL	S
541	41POL	P
542	42POL	S
543	43POL	E
544	44POL	A
545	45POL	G
546	46POL	A
547	47POL	D
548	48POL	R
549	49POL	Q
550	50POL	G
551	51POL	T
552	52POL	V
553	53POL	S
554	54POL	F
555	55POL	N
556	56POL	F
557	1PRO	P
558	2PRO	Q
559	3PRO	V
560	4PRO	T
561	5PRO	L
562	6PRO	W
563	7PRO	Q
564	8PRO	R
565	9PRO	P
566	10PRO	L
567	11PRO	V
568	12PRO	T
569	13PRO	I
570	14PRO	K
571	15PRO	I
572	16PRO	G
573	17PRO	G
574	18PRO	Q
575	19PRO	L
576	20PRO	K
577	21PRO	E
578	22PRO	A
579	23PRO	L
580	24PRO	L
581	25PRO	D
582	26PRO	T
583	27PRO	G
584	28PRO	A
585	29PRO	D
586	30PRO	D
587	31PRO	T
588	32PRO	V
589	33PRO	L
590	34PRO	E
591	35PRO	E
592	36PRO	M
593	37PRO	S
594	38PRO	L
595	39PRO	P
596	40PRO	G
597	41PRO	R
598	42PRO	W
599	43PRO	K
600	44PRO	P
601	45PRO	K
602	46PRO	M
603	47PRO	I
604	48PRO	G
605	49PRO	G
606	50PRO	I
607	51PRO	G
608	52PRO	G
609	53PRO	F
610	54PRO	I
611	55PRO	K
612	56PRO	V
613	57PRO	R
614	58PRO	Q
615	59PRO	Y
616	60PRO	D
617	61PRO	Q
618	62PRO	I
619	63PRO	L
620	64PRO	I
621	65PRO	E
622	66PRO	I
623	67PRO	C
624	68PRO	G
625	69PRO	H
626	70PRO	K
627	71PRO	A
628	72PRO	I
629	73PRO	G
630	74PRO	T
631	75PRO	V
632	76PRO	L
633	77PRO	V
634	78PRO	G
635	79PRO	P
636	80PRO	T
637	81PRO	P
638	82PRO	V
639	83PRO	N
640	84PRO	I
641	85PRO	I
642	86PRO	G
643	87PRO	R
644	88PRO	N
645	89PRO	L
646	90PRO	L
647	91PRO	T
648	92PRO	Q
649	93PRO	I
650	94PRO	G
651	95PRO	C
652	96PRO	T
653	97PRO	L
654	98PRO	N
655	99PRO	F
656	156POL	P
657	157POL	I
658	158POL	S
659	159POL	P
660	160POL	I
661	161POL	E
662	162POL	T
663	163POL	V
664	164POL	P
665	165POL	V
666	166POL	K
667	167POL	L
668	168POL	K
669	169POL	P
670	170POL	G
671	171POL	M
672	172POL	D
673	173POL	G
674	174POL	P
675	175POL	K
676	176POL	V
677	177POL	K
678	178POL	Q
679	179POL	W
680	180POL	P
681	181POL	L
682	182POL	T
683	183POL	E
684	184POL	E
685	185POL	K
686	186POL	I
687	187POL	K
688	188POL	A
689	189POL	L
690	190POL	V
691	191POL	E
692	192POL	I
693	193POL	C
694	194POL	T
695	195POL	E
696	196POL	M
697	197POL	E
698	198POL	K
699	199POL	E
700	200POL	G
701	201POL	K
702	202POL	I
703	203POL	S
704	204POL	K
705	205POL	I
706	206POL	G
707	207POL	P
708	208POL	E
709	209POL	N
710	210POL	P
711	211POL	Y
712	212POL	N
713	213POL	T
714	214POL	P
715	215POL	V
716	216POL	F
717	217POL	A
718	218POL	I
719	219POL	K
720	220POL	K
721	221POL	K
722	222POL	D
723	223POL	S
724	224POL	T
725	225POL	K
726	226POL	W
727	227POL	R
728	228POL	K
729	229POL	L
730	230POL	V
731	231POL	D
732	232POL	F
733	233POL	R
734	234POL	E
735	235POL	L
736	236POL	N
737	237POL	K
738	238POL	R
739	239POL	T
740	240POL	Q
741	241POL	D
742	242POL	F
743	243POL	W
744	244POL	E
745	245POL	V
746	246POL	Q
747	247POL	L
748	248POL	G
749	249POL	I
750	250POL	P
751	251POL	H
752	252POL	P
753	253POL	A
754	254POL	G
755	255POL	L
756	256POL	K
757	257POL	K
758	258POL	K
759	259POL	K
760	260POL	S
761	261POL	V
762	262POL	T
763	263POL	V
764	264POL	L
765	265POL	D
766	266POL	V
767	267POL	G
768	268POL	D
769	269POL	A
770	270POL	Y
771	271POL	F
772	272POL	S
773	273POL	V
774	274POL	P
775	275POL	L
776	276POL	D
777	277POL	E
778	278POL	D
779	279POL	F
780	280POL	R
781	281POL	K
782	282POL	Y
783	283POL	T
784	284POL	A
785	285POL	F
786	286POL	T
787	287POL	I
788	288POL	P
789	289POL	S
790	290POL	I
791	291POL	N
792	292POL	N
793	293POL	E
794	294POL	T
795	295POL	P
796	296POL	G
797	297POL	I
798	298POL	R
799	299POL	Y
800	300POL	Q
801	301POL	Y
802	302POL	N
803	303POL	V
804	304POL	L
805	305POL	P
806	306POL	Q
807	307POL	G
808	308POL	W
809	309POL	K
810	310POL	G
811	311POL	S
812	312POL	P
813	313POL	A
814	314POL	I
815	315POL	F
816	316POL	Q
817	317POL	S
818	318POL	S
819	319POL	M
820	320POL	T
821	321POL	K
822	322POL	I
823	323POL	L
824	324POL	E
825	325POL	P
826	326POL	F
827	327POL	R
828	328POL	K
829	329POL	Q
830	330POL	N
831	331POL	P
832	332POL	D
833	333POL	I
834	334POL	V
835	335POL	I
836	336POL	Y
837	337POL	Q
838	338POL	Y
839	339POL	M
840	340POL	D
841	341POL	D
842	342POL	L
843	343POL	Y
844	344POL	V
845	345POL	G
846	346POL	S
847	347POL	D
848	348POL	L
849	349POL	E
850	350POL	I
851	351POL	G
852	352POL	Q
853	353POL	H
854	354POL	R
855	355POL	T
856	356POL	K
857	357POL	I
858	358POL	E
859	359POL	E
860	360POL	L
861	361POL	R
862	362POL	Q
863	363POL	H
864	364POL	L
865	365POL	L
866	366POL	R
867	367POL	W
868	368POL	G
869	369POL	L
870	370POL	T
871	371POL	T
872	372POL	P
873	373POL	D
874	374POL	K
875	375POL	K
876	376POL	H
877	377POL	Q
878	378POL	K
879	379POL	E
880	380POL	P
881	381POL	P
882	382POL	F
883	383POL	L
884	384POL	W
885	385POL	M
886	386POL	G
887	387POL	Y
888	388POL	E
889	389POL	L
890	390POL	H
891	391POL	P
892	392POL	D
893	393POL	K
894	394POL	W
895	395POL	T
896	396POL	V
897	397POL	Q
898	398POL	P
899	399POL	I
900	400POL	V
901	401POL	L
902	402POL	P
903	403POL	E
904	404POL	K
905	405POL	D
906	406POL	S
907	407POL	W
908	408POL	T
909	409POL	V
910	410POL	N
911	411POL	D
912	412POL	I
913	413POL	Q
914	414POL	K
915	415POL	L
916	416POL	V
917	417POL	G
918	418POL	K
919	419POL	L
920	420POL	N
921	421POL	W
922	422POL	A
923	423POL	S
924	424POL	Q
925	425POL	I
926	426POL	Y
927	427POL	P
928	428POL	G
929	429POL	I
930	430POL	K
931	431POL	V
932	432POL	R
933	433POL	Q
934	434POL	L
935	435POL	C
936	436POL	K
937	437POL	L
938	438POL	L
939	439POL	R
940	440POL	G
941	441POL	T
942	442POL	K
943	443POL	A
944	444POL	L
945	445POL	T
946	446POL	E
947	447POL	V
948	448POL	I
949	449POL	P
950	450POL	L
951	451POL	T
952	452POL	E
953	453POL	E
954	454POL	A
955	455POL	E
956	456POL	L
957	457POL	E
958	458POL	L
959	459POL	A
960	460POL	E
961	461POL	N
962	462POL	R
963	463POL	E
964	464POL	I
965	465POL	L
966	466POL	K
967	467POL	E
968	468POL	P
969	469POL	V
970	470POL	H
971	471POL	G
972	472POL	V
973	473POL	Y
974	474POL	Y
975	475POL	D
976	476POL	P
977	477POL	S
978	478POL	K
979	479POL	D
980	480POL	L
981	481POL	I
982	482POL	A
983	483POL	E
984	484POL	I
985	485POL	Q
986	486POL	K
987	487POL	Q
988	488POL	G
989	489POL	Q
990	490POL	G
991	491POL	Q
992	492POL	W
993	493POL	T
994	494POL	Y
995	495POL	Q
996	496POL	I
997	497POL	Y
998	498POL	Q
999	499POL	E
1000	500POL	P
1001	501POL	F
1002	502POL	K
1003	503POL	N
1004	504POL	L
1005	505POL	K
1006	506POL	T
1007	507POL	G
1008	508POL	K
1009	509POL	Y
1010	510POL	A
1011	511POL	R
1012	512POL	M
1013	513POL	R
1014	514POL	G
1015	515POL	A
1016	516POL	H
1017	517POL	T
1018	518POL	N
1019	519POL	D
1020	520POL	V
1021	521POL	K
1022	522POL	Q
1023	523POL	L
1024	524POL	T
1025	525POL	E
1026	526POL	A
1027	527POL	V
1028	528POL	Q
1029	529POL	K
1030	530POL	I
1031	531POL	T
1032	532POL	T
1033	533POL	E
1034	534POL	S
1035	535POL	I
1036	536POL	V
1037	537POL	I
1038	538POL	W
1039	539POL	G
1040	540POL	K
1041	541POL	T
1042	542POL	P
1043	543POL	K
1044	544POL	F
1045	545POL	K
1046	546POL	L
1047	547POL	P
1048	548POL	I
1049	549POL	Q
1050	550POL	K
1051	551POL	E
1052	552POL	T
1053	553POL	W
1054	554POL	E
1055	555POL	T
1056	556POL	W
1057	557POL	W
1058	558POL	T
1059	559POL	E
1060	560POL	Y
1061	561POL	W
1062	562POL	Q
1063	563POL	A
1064	564POL	T
1065	565POL	W
1066	566POL	I
1067	567POL	P
1068	568POL	E
1069	569POL	W
1070	570POL	E
1071	571POL	F
1072	572POL	V
1073	573POL	N
1074	574POL	T
1075	575POL	P
1076	576POL	P
1077	577POL	L
1078	578POL	V
1079	579POL	K
1080	580POL	L
1081	581POL	W
1082	582POL	Y
1083	583POL	Q
1084	584POL	L
1085	585POL	E
1086	586POL	K
1087	587POL	E
1088	588POL	P
1089	589POL	I
1090	590POL	V
1091	591POL	G
1092	592POL	A
1093	593POL	E
1094	594POL	T
1095	595POL	F
1096	596POL	Y
1097	597POL	V
1098	598POL	D
1099	599POL	G
1100	600POL	A
1101	601POL	A
1102	602POL	N
1103	603POL	R
1104	604POL	E
1105	605POL	T
1106	606POL	K
1107	607POL	L
1108	608POL	G
1109	609POL	K
1110	610POL	A
1111	611POL	G
1112	612POL	Y
1113	613POL	V
1114	614POL	T
1115	615POL	N
1116	616POL	R
1117	617POL	G
1118	618POL	R
1119	619POL	Q
1120	620POL	K
1121	621POL	V
1122	622POL	V
1123	623POL	T
1124	624POL	L
1125	625POL	T
1126	626POL	D
1127	627POL	T
1128	628POL	T
1129	629POL	N
1130	630POL	Q
1131	631POL	K
1132	632POL	T
1133	633POL	E
1134	634POL	L
1135	635POL	Q
1136	636POL	A
1137	637POL	I
1138	638POL	Y
1139	639POL	L
1140	640POL	A
1141	641POL	L
1142	642POL	Q
1143	643POL	D
1144	644POL	S
1145	645POL	G
1146	646POL	L
1147	647POL	E
1148	648POL	V
1149	649POL	N
1150	650POL	I
1151	651POL	V
1152	652POL	T
1153	653POL	D
1154	654POL	S
1155	655POL	Q
1156	656POL	Y
1157	657POL	A
1158	658POL	L
1159	659POL	G
1160	660POL	I
1161	661POL	I
1162	662POL	Q
1163	663POL	A
1164	664POL	Q
1165	665POL	P
1166	666POL	D
1167	667POL	Q
1168	668POL	S
1169	669POL	E
1170	670POL	S
1171	671POL	E
1172	672POL	L
1173	673POL	V
1174	674POL	N
1175	675POL	Q
1176	676POL	I
1177	677POL	I
1178	678POL	E
1179	679POL	Q
1180	680POL	L
1181	681POL	I
1182	682POL	K
1183	683POL	K
1184	684POL	E
1185	685POL	K
1186	686POL	V
1187	687POL	Y
1188	688POL	L
1189	689POL	A
1190	690POL	W
1191	691POL	V
1192	692POL	P
1193	693POL	A
1194	694POL	H
1195	695POL	K
1196	696POL	G
1197	697POL	I
1198	698POL	G
1199	699POL	G
1200	700POL	N
1201	701POL	E
1202	702POL	Q
1203	703POL	V
1204	704POL	D
1205	705POL	K
1206	706POL	L
1207	707POL	V
1208	708POL	S
1209	709POL	A
1210	710POL	G
1211	711POL	I
1212	712POL	R
1213	713POL	K
1214	714POL	V
1215	715POL	L
1216	716POL	F
1217	717POL	L
1218	718POL	D
1219	719POL	G
1220	720POL	I
1221	721POL	D
1222	722POL	K
1223	723POL	A
1224	724POL	Q
1225	725POL	D
1226	726POL	E
1227	727POL	H
1228	728POL	E
1229	729POL	K
1230	730POL	Y
1231	731POL	H
1232	732POL	S
1233	733POL	N
1234	734POL	W
1235	735POL	R
1236	736POL	A
1237	737POL	M
1238	738POL	A
1239	739POL	S
1240	740POL	D
1241	741POL	F
1242	742POL	N
1243	743POL	L
1244	744POL	P
1245	745POL	P
1246	746POL	V
1247	747POL	V
1248	748POL	A
1249	749POL	K
1250	750POL	E
1251	751POL	I
1252	752POL	V
1253	753POL	A
1254	754POL	S
1255	755POL	C
1256	756POL	D
1257	757POL	K
1258	758POL	C
1259	759POL	Q
1260	760POL	L
1261	761POL	K
1262	762POL	G
1263	763POL	E
1264	764POL	A
1265	765POL	M
1266	766POL	H
1267	767POL	G
1268	768POL	Q
1269	769POL	V
1270	770POL	D
1271	771POL	C
1272	772POL	S
1273	773POL	P
1274	774POL	G
1275	775POL	I
1276	776POL	W
1277	777POL	Q
1278	778POL	L
1279	779POL	D
1280	780POL	C
1281	781POL	T
1282	782POL	H
1283	783POL	L
1284	784POL	E
1285	785POL	G
1286	786POL	K
1287	787POL	V
1288	788POL	I
1289	789POL	L
1290	790POL	V
1291	791POL	A
1292	792POL	V
1293	793POL	H
1294	794POL	V
1295	795POL	A
1296	796POL	S
1297	797POL	G
1298	798POL	Y
1299	799POL	I
1300	800POL	E
1301	801POL	A
1302	802POL	E
1303	803POL	V
1304	804POL	I
1305	805POL	P
1306	806POL	A
1307	807POL	E
1308	808POL	T
1309	809POL	G
1310	810POL	Q
1311	811POL	E
1312	812POL	T
1313	813POL	A
1314	814POL	Y
1315	815POL	F
1316	816POL	L
1317	817POL	L
1318	818POL	K
1319	819POL	L
1320	820POL	A
1321	821POL	G
1322	822POL	R
1323	823POL	W
1324	824POL	P
1325	825POL	V
1326	826POL	K
1327	827POL	T
1328	828POL	I
1329	829POL	H
1330	830POL	T
1331	831POL	D
1332	832POL	N
1333	833POL	G
1334	834POL	S
1335	835POL	N
1336	836POL	F
1337	837POL	T
1338	838POL	G
1339	839POL	A
1340	840POL	T
1341	841POL	V
1342	842POL	R
1343	843POL	A
1344	844POL	A
1345	845POL	C
1346	846POL	W
1347	847POL	W
1348	848POL	A
1349	849POL	G
1350	850POL	I
1351	851POL	K
1352	852POL	Q
1353	853POL	E
1354	854POL	F
1355	855POL	G
1356	856POL	I
1357	857POL	P
1358	858POL	Y
1359	859POL	N
1360	860POL	P
1361	861POL	Q
1362	862POL	S
1363	863POL	Q
1364	864POL	G
1365	865POL	V
1366	866POL	V
1367	867POL	E
1368	868POL	S
1369	869POL	M
1370	870POL	N
1371	871POL	K
1372	872POL	E
1373	873POL	L
1374	874POL	K
1375	875POL	K
1376	876POL	I
1377	877POL	I
1378	878POL	G
1379	879POL	Q
1380	880POL	V
1381	881POL	R
1382	882POL	D
1383	883POL	Q
1384	884POL	A
1385	885POL	E
1386	886POL	H
1387	887POL	L
1388	888POL	K
1389	889POL	T
1390	890POL	A
1391	891POL	V
1392	892POL	Q
1393	893POL	M
1394	894POL	A
1395	895POL	V
1396	896POL	F
1397	897POL	I
1398	898POL	H
1399	899POL	N
1400	900POL	F
1401	901POL	K
1402	902POL	R
1403	903POL	K
1404	904POL	G
1405	905POL	G
1406	906POL	I
1407	907POL	G
1408	908POL	G
1409	909POL	Y
1410	910POL	S
1411	911POL	A
1412	912POL	G
1413	913POL	E
1414	914POL	R
1415	915POL	I
1416	916POL	V
1417	917POL	D
1418	918POL	I
1419	919POL	I
1420	920POL	A
1421	921POL	T
1422	922POL	D
1423	923POL	I
1424	924POL	Q
1425	925POL	T
1426	926POL	K
1427	927POL	E
1428	928POL	L
1429	929POL	Q
1430	930POL	K
1431	931POL	Q
1432	932POL	I
1433	933POL	T
1434	934POL	K
1435	935POL	I
1436	936POL	Q
1437	937POL	N
1438	938POL	F
1439	939POL	R
1440	940POL	V
1441	941POL	Y
1442	942POL	Y
1443	943POL	R
1444	944POL	D
1445	945POL	S
1446	946POL	R
1447	947POL	N
1448	948POL	P
1449	949POL	L
1450	950POL	W
1451	951POL	K
1452	952POL	G
1453	953POL	P
1454	954POL	A
1455	955POL	K
1456	956POL	L
1457	957POL	L
1458	958POL	W
1459	959POL	K
1460	960POL	G
1461	961POL	E
1462	962POL	G
1463	963POL	A
1464	964POL	V
1465	965POL	V
1466	966POL	I
1467	967POL	Q
1468	968POL	D
1469	969POL	N
1470	970POL	S
1471	971POL	D
1472	972POL	I
1473	973POL	K
1474	974POL	V
1475	975POL	V
1476	976POL	P
1477	977POL	R
1478	978POL	R
1479	979POL	K
1480	980POL	A
1481	981POL	K
1482	982POL	I
1483	983POL	I
1484	984POL	R
1485	985POL	D
1486	986POL	Y
1487	987POL	G
1488	988POL	K
1489	989POL	Q
1490	990POL	M
1491	991POL	A
1492	992POL	G
1493	993POL	D
1494	994POL	D
1495	995POL	C
1496	996POL	V
1497	997POL	A
1498	998POL	S
1499	999POL	R
1500	1000POL	Q
1501	1001POL	D
1502	1002POL	E
1503	1003POL	D
