# Supplementary material for: Amino acid impact factor
Source: PLoS One. 2018 Jun 13;13(6):e0198645. doi: 10.1371/journal.pone.0198645 (PMC5999116; doi:10.1371/journal.pone.0198645)
Supplement: S2 File — (ZIP) [file pone.0198645.s002.zip › Supporting Information/hiv_clvsites_pro_hiv_9.0_pvalue.dat]

# python impactfactor_mod_hiv.py -l HIV-1_gag.fasta HIV-1_pol.fasta -o hiv_clvsites_pro_hiv -c 0.9 -f B.FR.1983.HXB2-LAI-IIIB-BRU.K03455 -m 0.2 1.0 0.01 -d 1 500 GAG 1 56 POL 1 99 PRO 156 1003 POL
# Namespace(align_start=1, chain=None, cut_off=0.9, filenames=['HIV-1_gag.fasta', 'HIV-1_pol.fasta'], interactive=False, no_shuffle=2000, output='hiv_clvsites_pro_hiv', parameters=[0.2, 1.0, 0.01], pdbid=None, ref_id=None, ref_seq_id='B.FR.1983.HXB2-LAI-IIIB-BRU.K03455', res_id=['1', '500', 'GAG', '1', '56', 'POL', '1', '99', 'PRO', '156', '1003', 'POL'])
# resid 1	resid 2	Pvalue
2GAG	1GAG	0.0
36GAG	1GAG	0.0
36GAG	39GAG	0.0
36GAG	87GAG	0.0
36GAG	160GAG	0.0
56GAG	1GAG	0.002
56GAG	2GAG	0.0015
56GAG	13GAG	0.0
56GAG	17GAG	0.0
56GAG	22GAG	0.0
56GAG	23GAG	0.0
56GAG	24GAG	0.0
56GAG	32GAG	0.0
56GAG	37GAG	0.0
56GAG	40GAG	0.0
56GAG	45GAG	0.0
56GAG	49GAG	0.0025
56GAG	74GAG	0.0
56GAG	86GAG	0.0015
56GAG	89GAG	0.0
56GAG	90GAG	0.001
56GAG	98GAG	0.0
56GAG	101GAG	0.0005
56GAG	108GAG	0.0015
56GAG	112GAG	0.001
56GAG	116GAG	0.0
56GAG	129GAG	0.0
56GAG	139GAG	0.0
56GAG	141GAG	0.0
56GAG	152GAG	0.0
56GAG	362GAG	0.011
140GAG	9GAG	0.005
140GAG	105GAG	0.0
140GAG	45POL	0.0055
140GAG	875POL	0.0
156GAG	135GAG	0.0
156GAG	150GAG	0.0
166GAG	26GAG	0.1005
166GAG	130GAG	0.034
166GAG	152GAG	0.0035
166GAG	153GAG	0.003
166GAG	162GAG	0.004
166GAG	163GAG	0.0135
166GAG	165GAG	0.0155
166GAG	167GAG	0.0015
166GAG	168GAG	0.011
166GAG	39PRO	0.0275
166GAG	329POL	0.0465
166GAG	436POL	0.0745
166GAG	534POL	0.0625
166GAG	586POL	0.056
166GAG	604POL	0.052
166GAG	719POL	0.006
166GAG	720POL	0.002
166GAG	723POL	0.001
166GAG	739POL	0.093
166GAG	740POL	0.0305
166GAG	803POL	0.0205
166GAG	810POL	0.0125
166GAG	815POL	0.004
166GAG	869POL	0.102
170GAG	169GAG	0.0
170GAG	174GAG	0.0
170GAG	179GAG	0.0
170GAG	186GAG	0.0
170GAG	189GAG	0.0
171GAG	53GAG	0.0285
171GAG	163GAG	0.007
171GAG	179GAG	0.0045
171GAG	180GAG	0.0015
171GAG	181GAG	0.001
171GAG	182GAG	0.0325
171GAG	185GAG	0.002
171GAG	186GAG	0.0125
171GAG	191GAG	0.012
171GAG	240GAG	0.001
171GAG	253GAG	0.0055
171GAG	386GAG	0.044
171GAG	423GAG	0.0145
171GAG	469GAG	0.092
171GAG	480GAG	0.0645
171GAG	19POL	0.0345
171GAG	60PRO	0.045
171GAG	330POL	0.0155
171GAG	436POL	0.0815
171GAG	483POL	0.032
171GAG	595POL	0.013
171GAG	632POL	0.0115
171GAG	679POL	0.058
171GAG	931POL	0.025
171GAG	949POL	0.0575
181GAG	386GAG	0.0015
185GAG	186GAG	0.0
185GAG	469GAG	0.0005
189GAG	186GAG	0.0
193GAG	331GAG	0.0945
193GAG	358GAG	0.001
193GAG	454GAG	0.0675
193GAG	475GAG	0.088
193GAG	476GAG	0.098
193GAG	45POL	0.0815
193GAG	359POL	0.074
193GAG	967POL	0.0105
195GAG	211GAG	0.002
196GAG	65GAG	0.04
196GAG	113GAG	0.075
196GAG	134GAG	0.007
196GAG	137GAG	0.0045
196GAG	143GAG	0.033
196GAG	144GAG	0.0085
196GAG	311GAG	0.0115
196GAG	332GAG	0.026
196GAG	343GAG	0.001
196GAG	462GAG	0.037
196GAG	464GAG	0.0685
196GAG	469GAG	0.0915
196GAG	486GAG	0.098
196GAG	30POL	0.0325
196GAG	33POL	0.0745
196GAG	37POL	0.089
196GAG	17PRO	0.0115
196GAG	47PRO	0.006
196GAG	60PRO	0.0435
196GAG	163POL	0.011
196GAG	176POL	0.019
196GAG	187POL	0.029
196GAG	209POL	0.004
196GAG	253POL	0.072
196GAG	352POL	0.0285
196GAG	357POL	0.0545
196GAG	446POL	0.047
196GAG	490POL	0.0675
196GAG	530POL	0.064
196GAG	536POL	0.0605
196GAG	604POL	0.0445
196GAG	619POL	0.01
196GAG	671POL	0.023
196GAG	866POL	0.036
196GAG	878POL	0.056
197GAG	191POL	0.012
197GAG	339POL	0.0335
197GAG	501POL	0.074
197GAG	739POL	0.083
197GAG	781POL	0.005
197GAG	830POL	0.001
197GAG	890POL	0.0025
197GAG	937POL	0.045
212GAG	116GAG	0.0105
212GAG	123GAG	0.0885
212GAG	213GAG	0.0045
212GAG	331GAG	0.095
212GAG	379GAG	0.001
212GAG	73PRO	0.0175
212GAG	227POL	0.002
212GAG	361POL	0.004
212GAG	451POL	0.018
212GAG	490POL	0.0815
212GAG	581POL	0.002
212GAG	605POL	0.0505
212GAG	619POL	0.01
212GAG	702POL	0.0655
212GAG	923POL	0.0975
212GAG	927POL	0.0565
212GAG	943POL	0.003
212GAG	946POL	0.05
212GAG	964POL	0.0035
214GAG	208GAG	0.0
214GAG	264GAG	0.0065
214GAG	27POL	0.0045
220GAG	9GAG	0.0035
220GAG	463GAG	0.0065
226GAG	9GAG	0.0
226GAG	59GAG	0.0
226GAG	103GAG	0.0
226GAG	115GAG	0.0
226GAG	200GAG	0.0
226GAG	218GAG	0.0
226GAG	230GAG	0.0
226GAG	264GAG	0.0
226GAG	302GAG	0.0
226GAG	381GAG	0.0
226GAG	397GAG	0.0
226GAG	406GAG	0.0
226GAG	463GAG	0.0
226GAG	26POL	0.0
226GAG	27POL	0.0
226GAG	31POL	0.0
226GAG	49POL	0.0
226GAG	166POL	0.0
226GAG	468POL	0.0
226GAG	477POL	0.0
226GAG	515POL	0.0
226GAG	624POL	0.0
226GAG	850POL	0.0
226GAG	872POL	0.0
226GAG	896POL	0.0
226GAG	908POL	0.0
226GAG	994POL	0.0
227GAG	128GAG	0.005
237GAG	109GAG	0.0655
237GAG	241GAG	0.001
237GAG	264GAG	0.091
237GAG	284GAG	0.0085
237GAG	315GAG	0.028
237GAG	442GAG	0.0485
237GAG	349POL	0.011
237GAG	540POL	0.038
237GAG	743POL	0.104
237GAG	866POL	0.0365
237GAG	949POL	0.0525
254GAG	104GAG	0.0995
254GAG	155GAG	0.005
254GAG	276GAG	0.005
254GAG	342GAG	0.0155
254GAG	356GAG	0.0015
254GAG	391GAG	0.0105
254GAG	404GAG	0.034
254GAG	442GAG	0.055
254GAG	499GAG	0.029
254GAG	11PRO	0.0085
254GAG	32PRO	0.016
254GAG	46PRO	0.0375
254GAG	82PRO	0.056
254GAG	196POL	0.061
254GAG	198POL	0.033
254GAG	271POL	0.0075
254GAG	350POL	0.033
254GAG	370POL	0.075
254GAG	393POL	0.009
254GAG	513POL	0.079
254GAG	686POL	0.0755
254GAG	714POL	0.0785
254GAG	729POL	0.054
254GAG	869POL	0.096
254GAG	878POL	0.0505
254GAG	915POL	0.0145
259GAG	46GAG	0.0885
259GAG	81GAG	0.095
259GAG	230GAG	0.1035
259GAG	260GAG	0.0835
259GAG	261GAG	0.003
259GAG	262GAG	0.0005
259GAG	267GAG	0.0105
259GAG	497GAG	0.016
259GAG	33POL	0.0665
259GAG	20PRO	0.0525
259GAG	69PRO	0.064
259GAG	329POL	0.0505
259GAG	568POL	0.0045
259GAG	637POL	0.006
259GAG	657POL	0.0115
259GAG	686POL	0.077
259GAG	923POL	0.0955
262GAG	260GAG	0.008
262GAG	261GAG	0.0
262GAG	267GAG	0.0
263GAG	53GAG	0.022
263GAG	161GAG	0.005
263GAG	163GAG	0.009
263GAG	164GAG	0.003
263GAG	225GAG	0.002
263GAG	243GAG	0.0065
263GAG	257GAG	0.0015
263GAG	261GAG	0.0025
263GAG	265GAG	0.002
263GAG	363GAG	0.002
263GAG	364GAG	0.0025
263GAG	365GAG	0.0015
263GAG	366GAG	0.0
263GAG	367GAG	0.0025
263GAG	386GAG	0.0465
263GAG	480GAG	0.065
263GAG	19POL	0.0395
263GAG	60PRO	0.043
263GAG	237POL	0.008
263GAG	239POL	0.0015
263GAG	243POL	0.0025
263GAG	246POL	0.0
263GAG	257POL	0.0675
263GAG	259POL	0.0325
263GAG	262POL	0.002
263GAG	265POL	0.001
263GAG	270POL	0.0045
263GAG	286POL	0.0005
263GAG	288POL	0.0015
263GAG	291POL	0.0
263GAG	294POL	0.0105
263GAG	301POL	0.0035
263GAG	308POL	0.003
263GAG	320POL	0.0345
263GAG	322POL	0.006
263GAG	326POL	0.0065
263GAG	327POL	0.017
263GAG	329POL	0.0365
263GAG	330POL	0.0145
263GAG	483POL	0.0225
263GAG	521POL	0.086
263GAG	595POL	0.01
263GAG	931POL	0.022
263GAG	949POL	0.0585
274GAG	123GAG	0.092
274GAG	162GAG	0.005
274GAG	331GAG	0.089
274GAG	476GAG	0.0995
274GAG	192POL	0.001
274GAG	364POL	0.001
274GAG	490POL	0.091
274GAG	605POL	0.0575
274GAG	642POL	0.004
274GAG	702POL	0.069
274GAG	766POL	0.0015
274GAG	906POL	0.0
274GAG	923POL	0.092
274GAG	927POL	0.0595
274GAG	946POL	0.042
283GAG	14PRO	0.0115
291GAG	26GAG	0.0985
291GAG	46GAG	0.083
291GAG	163GAG	0.0095
291GAG	167GAG	0.0035
291GAG	169GAG	0.0115
291GAG	172GAG	0.002
291GAG	175GAG	0.0045
291GAG	180GAG	0.0015
291GAG	229GAG	0.0025
291GAG	233GAG	0.0005
291GAG	245GAG	0.0
291GAG	249GAG	0.0015
291GAG	260GAG	0.0725
291GAG	265GAG	0.0005
291GAG	269GAG	0.003
291GAG	284GAG	0.0035
291GAG	288GAG	0.0025
291GAG	295GAG	0.003
291GAG	298GAG	0.0025
291GAG	305GAG	0.003
291GAG	316GAG	0.002
291GAG	319GAG	0.011
291GAG	323GAG	0.01
291GAG	338GAG	0.0
291GAG	344GAG	0.0025
291GAG	345GAG	0.009
291GAG	346GAG	0.001
291GAG	468GAG	0.073
291GAG	70PRO	0.0345
291GAG	187POL	0.029
291GAG	205POL	0.01
291GAG	295POL	0.0
291GAG	460POL	0.0025
291GAG	483POL	0.028
291GAG	591POL	0.0055
291GAG	592POL	0.0255
291GAG	593POL	0.0035
291GAG	594POL	0.0005
291GAG	595POL	0.0115
291GAG	596POL	0.0005
291GAG	597POL	0.0
291GAG	604POL	0.044
291GAG	651POL	0.001
291GAG	685POL	0.07
291GAG	689POL	0.044
291GAG	737POL	0.0095
291GAG	738POL	0.0385
291GAG	739POL	0.099
291GAG	743POL	0.0915
291GAG	745POL	0.02
291GAG	752POL	0.016
291GAG	775POL	0.0195
291GAG	930POL	0.0405
291GAG	937POL	0.0535
291GAG	990POL	0.018
293GAG	57GAG	0.005
293GAG	331GAG	0.093
293GAG	352GAG	0.0
293GAG	454GAG	0.06
293GAG	475GAG	0.0975
293GAG	476GAG	0.0905
293GAG	45POL	0.086
293GAG	69PRO	0.069
293GAG	240POL	0.0005
293GAG	265POL	0.0035
293GAG	359POL	0.0745
293GAG	757POL	0.006
293GAG	981POL	0.001
296GAG	211GAG	0.0095
296GAG	331GAG	0.0075
296GAG	454GAG	0.0065
296GAG	475GAG	0.005
296GAG	476GAG	0.0125
296GAG	45POL	0.004
296GAG	359POL	0.0065
297GAG	465GAG	0.04
297GAG	467GAG	0.027
297GAG	606POL	0.0915
297GAG	613POL	0.022
297GAG	626POL	0.0145
297GAG	684POL	0.0305
297GAG	714POL	0.085
297GAG	947POL	0.0405
301GAG	223POL	0.0
304GAG	18GAG	0.0775
304GAG	186GAG	0.01
304GAG	190GAG	0.007
304GAG	203GAG	0.0565
304GAG	224GAG	0.0345
304GAG	267GAG	0.0175
304GAG	362GAG	0.095
304GAG	371GAG	0.095
304GAG	397GAG	0.089
304GAG	406GAG	0.0935
304GAG	476GAG	0.101
304GAG	14POL	0.08
304GAG	20POL	0.017
304GAG	65PRO	0.036
304GAG	273POL	0.0935
304GAG	344POL	0.0085
304GAG	476POL	0.0095
304GAG	704POL	0.003
304GAG	707POL	0.001
304GAG	743POL	0.0945
304GAG	935POL	0.0415
304GAG	942POL	0.037
318GAG	211GAG	0.002
318GAG	331GAG	0.001
318GAG	454GAG	0.0005
318GAG	475GAG	0.001
318GAG	476GAG	0.0005
318GAG	45POL	0.0025
318GAG	359POL	0.0
321GAG	24GAG	0.01
321GAG	49GAG	0.045
321GAG	81GAG	0.093
321GAG	362GAG	0.0915
321GAG	378GAG	0.031
321GAG	428GAG	0.032
321GAG	296POL	0.002
321GAG	327POL	0.0105
321GAG	530POL	0.066
321GAG	705POL	0.0115
321GAG	872POL	0.0635
321GAG	875POL	0.0355
321GAG	953POL	0.001
325GAG	51GAG	0.0005
325GAG	104GAG	0.0135
325GAG	107GAG	0.0
325GAG	116GAG	0.0
325GAG	382GAG	0.001
325GAG	404GAG	0.0
325GAG	442GAG	0.003
325GAG	45POL	0.004
325GAG	82PRO	0.0005
325GAG	196POL	0.0025
325GAG	198POL	0.001
325GAG	370POL	0.007
325GAG	436POL	0.0075
325GAG	686POL	0.0035
325GAG	714POL	0.0055
325GAG	729POL	0.0025
325GAG	869POL	0.01
325GAG	878POL	0.0025
325GAG	915POL	0.0
343GAG	357POL	0.0025
347GAG	490POL	0.0095
351GAG	83GAG	0.0
351GAG	88GAG	0.0
351GAG	89GAG	0.0005
351GAG	90GAG	0.002
351GAG	319GAG	0.0005
351GAG	331GAG	0.0075
351GAG	335GAG	0.0
351GAG	345GAG	0.0005
351GAG	369GAG	0.0
351GAG	402GAG	0.0
351GAG	406GAG	0.0065
351GAG	191POL	0.0005
351GAG	501POL	0.0055
351GAG	609POL	0.0015
351GAG	739POL	0.0085
351GAG	937POL	0.003
352GAG	57GAG	0.002
352GAG	293GAG	0.0005
352GAG	331GAG	0.0995
352GAG	454GAG	0.061
352GAG	475GAG	0.086
352GAG	476GAG	0.091
352GAG	45POL	0.0765
352GAG	69PRO	0.067
352GAG	240POL	0.0015
352GAG	265POL	0.002
352GAG	359POL	0.0705
352GAG	757POL	0.0035
352GAG	981POL	0.0005
354GAG	18GAG	0.079
354GAG	26GAG	0.101
354GAG	378GAG	0.03
354GAG	621POL	0.0775
354GAG	626POL	0.0155
354GAG	720POL	0.0025
354GAG	947POL	0.0365
354GAG	949POL	0.0625
354GAG	965POL	0.0035
358GAG	193GAG	0.0005
358GAG	331GAG	0.098
358GAG	454GAG	0.065
358GAG	475GAG	0.0875
358GAG	476GAG	0.101
358GAG	45POL	0.087
358GAG	359POL	0.0825
358GAG	967POL	0.008
360GAG	994POL	0.003
366GAG	53GAG	0.0335
366GAG	161GAG	0.0025
366GAG	163GAG	0.011
366GAG	164GAG	0.002
366GAG	225GAG	0.0015
366GAG	243GAG	0.008
366GAG	257GAG	0.003
366GAG	261GAG	0.003
366GAG	263GAG	0.0005
366GAG	265GAG	0.002
366GAG	363GAG	0.0025
366GAG	364GAG	0.0015
366GAG	365GAG	0.0015
366GAG	367GAG	0.0025
366GAG	386GAG	0.0305
366GAG	480GAG	0.0645
366GAG	19POL	0.0345
366GAG	60PRO	0.0445
366GAG	237POL	0.0055
366GAG	239POL	0.0005
366GAG	243POL	0.0045
366GAG	246POL	0.0025
366GAG	257POL	0.063
366GAG	259POL	0.04
366GAG	262POL	0.0025
366GAG	265POL	0.0045
366GAG	270POL	0.0045
366GAG	286POL	0.001
366GAG	288POL	0.002
366GAG	291POL	0.0
366GAG	294POL	0.0145
366GAG	301POL	0.004
366GAG	308POL	0.0005
366GAG	320POL	0.04
366GAG	322POL	0.0045
366GAG	326POL	0.0045
366GAG	327POL	0.0145
366GAG	329POL	0.041
366GAG	330POL	0.021
366GAG	483POL	0.028
366GAG	521POL	0.071
366GAG	595POL	0.0115
366GAG	931POL	0.0235
366GAG	949POL	0.053
396GAG	264GAG	0.001
399GAG	331GAG	0.0085
399GAG	476GAG	0.008
399GAG	359POL	0.007
413GAG	425GAG	0.0
434GAG	1POL	0.0
434GAG	3POL	0.0
439GAG	7POL	0.0
441GAG	9POL	0.0
455GAG	431GAG	0.0
455GAG	446GAG	0.0
455GAG	452GAG	0.0
455GAG	14POL	0.0
460GAG	28POL	0.0
463GAG	31POL	0.0
466GAG	34POL	0.0
473GAG	41POL	0.0
487GAG	55POL	0.0
492GAG	475GAG	0.009
492GAG	476GAG	0.01
494GAG	495GAG	0.0035
494GAG	496GAG	0.0
494GAG	499GAG	0.0015
494GAG	500GAG	0.003
494GAG	14PRO	0.0085
494GAG	760POL	0.0055
2POL	436GAG	0.0
2POL	438GAG	0.0
2POL	439GAG	0.0
2POL	446GAG	0.0
2POL	3POL	0.0
2POL	6POL	0.0
2POL	7POL	0.0
7POL	439GAG	0.0
22POL	23POL	0.0
28POL	460GAG	0.0
41POL	473GAG	0.0
55POL	487GAG	0.0
5PRO	493GAG	0.0
7PRO	495GAG	0.0005
8PRO	162GAG	0.0
8PRO	496GAG	0.0
22PRO	41GAG	0.0045
22PRO	81GAG	0.081
22PRO	92GAG	0.011
22PRO	119GAG	0.0735
22PRO	128GAG	0.078
22PRO	239GAG	0.0175
22PRO	431GAG	0.028
22PRO	14PRO	0.087
22PRO	24PRO	0.0085
22PRO	54PRO	0.0255
22PRO	84PRO	0.02
22PRO	92PRO	0.011
22PRO	222POL	0.039
22PRO	224POL	0.0455
22PRO	256POL	0.029
22PRO	258POL	0.064
22PRO	271POL	0.007
22PRO	306POL	0.002
22PRO	336POL	0.0185
22PRO	370POL	0.082
22PRO	374POL	0.019
22PRO	380POL	0.002
22PRO	383POL	0.0135
22PRO	405POL	0.0375
22PRO	526POL	0.052
22PRO	586POL	0.0625
22PRO	664POL	0.0375
22PRO	702POL	0.0595
22PRO	753POL	0.005
22PRO	806POL	0.031
22PRO	969POL	0.027
22PRO	999POL	0.025
24PRO	54PRO	0.0
24PRO	222POL	0.0
24PRO	370POL	0.0
26PRO	331GAG	0.0075
32PRO	196POL	0.0
32PRO	370POL	0.0
38PRO	90GAG	0.003
38PRO	332GAG	0.001
38PRO	381GAG	0.006
38PRO	20POL	0.0005
38PRO	194POL	0.001
38PRO	223POL	0.0095
38PRO	321POL	0.0085
38PRO	370POL	0.008
38PRO	472POL	0.006
38PRO	496POL	0.0
38PRO	497POL	0.0
38PRO	499POL	0.0005
38PRO	500POL	0.0005
38PRO	513POL	0.0045
38PRO	521POL	0.005
38PRO	526POL	0.002
38PRO	645POL	0.001
38PRO	679POL	0.0025
38PRO	871POL	0.0055
44PRO	9GAG	0.0685
44PRO	200GAG	0.0635
44PRO	207GAG	0.024
44PRO	226GAG	0.045
44PRO	230GAG	0.11
44PRO	264GAG	0.0865
44PRO	302GAG	0.0585
44PRO	335GAG	0.0125
44PRO	381GAG	0.088
44PRO	397GAG	0.0775
44PRO	406GAG	0.1035
44PRO	463GAG	0.0785
44PRO	26POL	0.0555
44PRO	27POL	0.0735
44PRO	166POL	0.077
44PRO	208POL	0.0075
44PRO	468POL	0.069
44PRO	660POL	0.004
44PRO	872POL	0.0715
44PRO	896POL	0.0935
44PRO	994POL	0.06
48PRO	54PRO	0.0
48PRO	82PRO	0.0005
48PRO	222POL	0.0
48PRO	370POL	0.0005
48PRO	722POL	0.0
50PRO	223POL	0.0
50PRO	550POL	0.0
50PRO	743POL	0.0
51PRO	101GAG	0.025
51PRO	128GAG	0.083
51PRO	168GAG	0.014
51PRO	242GAG	0.088
51PRO	284GAG	0.0055
51PRO	45PRO	0.043
51PRO	61PRO	0.088
51PRO	244POL	0.0025
51PRO	378POL	0.0065
51PRO	466POL	0.1015
51PRO	513POL	0.092
51PRO	548POL	0.021
51PRO	686POL	0.0745
51PRO	869POL	0.077
51PRO	919POL	0.012
51PRO	930POL	0.042
52PRO	123GAG	0.0935
52PRO	133GAG	0.004
52PRO	11PRO	0.002
52PRO	429POL	0.004
52PRO	490POL	0.085
52PRO	605POL	0.0455
52PRO	645POL	0.0315
52PRO	702POL	0.064
52PRO	842POL	0.006
52PRO	923POL	0.0965
52PRO	927POL	0.051
52PRO	946POL	0.0535
66PRO	54PRO	0.0
66PRO	90PRO	0.0
66PRO	196POL	0.0
66PRO	370POL	0.0
75PRO	90GAG	0.0
75PRO	387GAG	0.0
75PRO	433POL	0.0
76PRO	239GAG	0.0
76PRO	371GAG	0.0
76PRO	431GAG	0.0
76PRO	46PRO	0.0
76PRO	84PRO	0.0
76PRO	196POL	0.0
76PRO	198POL	0.0
76PRO	253POL	0.0
76PRO	363POL	0.0
76PRO	370POL	0.0
78PRO	184POL	0.0
78PRO	760POL	0.0065
78PRO	869POL	0.0115
78PRO	878POL	0.002
80PRO	9GAG	0.0025
80PRO	200GAG	0.0045
80PRO	226GAG	0.0025
80PRO	230GAG	0.0085
80PRO	264GAG	0.008
80PRO	302GAG	0.002
80PRO	381GAG	0.0055
80PRO	397GAG	0.006
80PRO	406GAG	0.009
80PRO	463GAG	0.0115
80PRO	26POL	0.0025
80PRO	27POL	0.0035
80PRO	166POL	0.005
80PRO	468POL	0.004
80PRO	872POL	0.0025
80PRO	896POL	0.0095
80PRO	994POL	0.0025
81PRO	123GAG	0.0975
81PRO	145GAG	0.004
81PRO	331GAG	0.1005
81PRO	99PRO	0.0015
81PRO	171POL	0.003
81PRO	298POL	0.003
81PRO	380POL	0.002
81PRO	490POL	0.088
81PRO	605POL	0.0575
81PRO	702POL	0.0535
81PRO	734POL	0.0045
81PRO	909POL	0.003
81PRO	923POL	0.1
81PRO	927POL	0.0525
81PRO	946POL	0.056
84PRO	370POL	0.0
86PRO	714POL	0.0035
169POL	530POL	0.0
169POL	739POL	0.0
174POL	331GAG	0.085
174POL	454GAG	0.071
174POL	475GAG	0.0895
174POL	476GAG	0.0885
174POL	45POL	0.077
174POL	187POL	0.03
174POL	239POL	0.002
174POL	359POL	0.0725
174POL	530POL	0.0715
174POL	962POL	0.0015
189POL	476GAG	0.0085
196POL	370POL	0.0
202POL	132GAG	0.0545
202POL	242GAG	0.0975
202POL	371GAG	0.0935
202POL	383GAG	0.084
202POL	386GAG	0.0435
202POL	468GAG	0.0775
202POL	297POL	0.067
202POL	493POL	0.0275
202POL	521POL	0.0725
202POL	664POL	0.046
202POL	751POL	0.0015
207POL	46GAG	0.085
207POL	256GAG	0.035
207POL	315GAG	0.021
207POL	369GAG	0.0185
207POL	397GAG	0.0825
207POL	11POL	0.0635
207POL	70PRO	0.032
207POL	88PRO	0.0105
207POL	204POL	0.0535
207POL	205POL	0.015
207POL	208POL	0.007
207POL	209POL	0.002
207POL	211POL	0.0035
207POL	212POL	0.0015
207POL	213POL	0.002
207POL	214POL	0.0
207POL	350POL	0.024
207POL	524POL	0.0285
207POL	530POL	0.0675
207POL	550POL	0.053
207POL	586POL	0.061
207POL	675POL	0.0185
207POL	711POL	0.039
207POL	756POL	0.024
207POL	797POL	0.002
207POL	851POL	0.014
207POL	930POL	0.0505
210POL	273POL	0.001
210POL	289POL	0.0
210POL	294POL	0.0
210POL	405POL	0.0
210POL	436POL	0.0005
210POL	878POL	0.0
210POL	963POL	0.0
214POL	46GAG	0.094
214POL	256GAG	0.041
214POL	315GAG	0.0225
214POL	369GAG	0.023
214POL	397GAG	0.0915
214POL	11POL	0.055
214POL	70PRO	0.032
214POL	88PRO	0.009
214POL	204POL	0.068
214POL	205POL	0.014
214POL	207POL	0.0
214POL	208POL	0.01
214POL	209POL	0.0025
214POL	211POL	0.004
214POL	212POL	0.0015
214POL	213POL	0.001
214POL	350POL	0.03
214POL	524POL	0.04
214POL	530POL	0.0575
214POL	550POL	0.0525
214POL	586POL	0.05
214POL	675POL	0.02
214POL	711POL	0.037
214POL	756POL	0.0205
214POL	797POL	0.0015
214POL	851POL	0.019
214POL	930POL	0.053
247POL	53GAG	0.0305
247POL	123GAG	0.0945
247POL	200GAG	0.0705
247POL	264GAG	0.087
247POL	348GAG	0.0395
247POL	486GAG	0.093
247POL	499GAG	0.0275
247POL	16PRO	0.028
247POL	237POL	0.005
247POL	239POL	0.001
247POL	240POL	0.0
247POL	241POL	0.0065
247POL	242POL	0.004
247POL	243POL	0.004
247POL	244POL	0.001
247POL	245POL	0.024
247POL	246POL	0.003
247POL	248POL	0.0015
247POL	250POL	0.0025
247POL	251POL	0.004
247POL	252POL	0.0015
247POL	253POL	0.0625
247POL	254POL	0.0025
247POL	255POL	0.002
247POL	256POL	0.04
247POL	258POL	0.0615
247POL	259POL	0.0385
247POL	260POL	0.004
247POL	261POL	0.0125
247POL	430POL	0.0185
247POL	439POL	0.027
247POL	524POL	0.037
247POL	621POL	0.0625
247POL	635POL	0.041
247POL	739POL	0.0985
247POL	747POL	0.0365
247POL	756POL	0.0145
247POL	771POL	0.0095
247POL	841POL	0.026
247POL	934POL	0.02
247POL	937POL	0.0485
250POL	251POL	0.0
250POL	253POL	0.0005
266POL	377GAG	0.0
272POL	9GAG	0.0595
272POL	200GAG	0.066
272POL	226GAG	0.046
272POL	230GAG	0.1005
272POL	264GAG	0.0935
272POL	302GAG	0.071
272POL	381GAG	0.077
272POL	397GAG	0.088
272POL	406GAG	0.101
272POL	463GAG	0.0855
272POL	496GAG	0.0045
272POL	26POL	0.052
272POL	27POL	0.0665
272POL	166POL	0.066
272POL	279POL	0.003
272POL	468POL	0.07
272POL	872POL	0.0665
272POL	896POL	0.098
272POL	994POL	0.0475
275POL	331GAG	0.1
275POL	454GAG	0.061
275POL	475GAG	0.0945
275POL	476GAG	0.101
275POL	45POL	0.078
275POL	45PRO	0.039
275POL	219POL	0.024
275POL	359POL	0.0785
275POL	711POL	0.036
275POL	786POL	0.018
280POL	166POL	0.0
280POL	872POL	0.0005
281POL	433POL	0.002
281POL	806POL	0.001
281POL	871POL	0.0055
282POL	47GAG	0.0075
282POL	86GAG	0.036
282POL	108GAG	0.0275
282POL	148GAG	0.0195
282POL	163GAG	0.015
282POL	191GAG	0.0085
282POL	250GAG	0.0115
282POL	387GAG	0.057
282POL	486GAG	0.0855
282POL	14POL	0.0775
282POL	69PRO	0.061
282POL	204POL	0.066
282POL	253POL	0.072
282POL	297POL	0.075
282POL	521POL	0.08
282POL	805POL	0.012
282POL	969POL	0.033
288POL	483POL	0.0
291POL	53GAG	0.027
291POL	161GAG	0.005
291POL	163GAG	0.0125
291POL	164GAG	0.0025
291POL	225GAG	0.0015
291POL	243GAG	0.005
291POL	257GAG	0.0015
291POL	261GAG	0.0035
291POL	263GAG	0.0005
291POL	265GAG	0.002
291POL	363GAG	0.001
291POL	364GAG	0.001
291POL	365GAG	0.0035
291POL	366GAG	0.0
291POL	367GAG	0.0015
291POL	386GAG	0.052
291POL	480GAG	0.0655
291POL	19POL	0.041
291POL	60PRO	0.0485
291POL	237POL	0.004
291POL	239POL	0.0035
291POL	243POL	0.004
291POL	246POL	0.003
291POL	257POL	0.0665
291POL	259POL	0.034
291POL	262POL	0.003
291POL	265POL	0.001
291POL	270POL	0.002
291POL	286POL	0.0005
291POL	288POL	0.003
291POL	294POL	0.015
291POL	301POL	0.0025
291POL	308POL	0.0025
291POL	320POL	0.026
291POL	322POL	0.009
291POL	326POL	0.0075
291POL	327POL	0.013
291POL	329POL	0.0355
291POL	330POL	0.013
291POL	483POL	0.0265
291POL	521POL	0.061
291POL	595POL	0.0115
291POL	931POL	0.017
291POL	949POL	0.0625
295POL	26GAG	0.007
295POL	46GAG	0.0095
295POL	930POL	0.002
303POL	89GAG	0.0115
303POL	331GAG	0.097
303POL	454GAG	0.0665
303POL	475GAG	0.0945
303POL	476GAG	0.0965
303POL	45POL	0.0795
303POL	359POL	0.077
303POL	676POL	0.0
303POL	1003POL	0.0125
312POL	9GAG	0.0725
312POL	63GAG	0.0145
312POL	200GAG	0.0625
312POL	226GAG	0.0535
312POL	230GAG	0.101
312POL	264GAG	0.0935
312POL	302GAG	0.0595
312POL	381GAG	0.0875
312POL	397GAG	0.086
312POL	406GAG	0.0905
312POL	463GAG	0.0885
312POL	26POL	0.0505
312POL	27POL	0.07
312POL	166POL	0.068
312POL	468POL	0.063
312POL	530POL	0.0625
312POL	606POL	0.0895
312POL	651POL	0.001
312POL	815POL	0.002
312POL	872POL	0.065
312POL	896POL	0.0955
312POL	936POL	0.0425
312POL	994POL	0.0585
315POL	101GAG	0.0005
315POL	128GAG	0.0055
315POL	45PRO	0.0005
315POL	61PRO	0.005
315POL	466POL	0.01
315POL	686POL	0.0065
315POL	869POL	0.008
325POL	123GAG	0.099
325POL	203GAG	0.0645
325POL	300GAG	0.0025
325POL	393GAG	0.0065
325POL	348POL	0.0005
325POL	388POL	0.002
325POL	490POL	0.09
325POL	605POL	0.054
325POL	702POL	0.072
325POL	738POL	0.043
325POL	895POL	0.003
325POL	919POL	0.0055
325POL	923POL	0.098
325POL	927POL	0.054
325POL	946POL	0.054
340POL	383GAG	0.001
346POL	9GAG	0.066
346POL	162GAG	0.0025
346POL	200GAG	0.062
346POL	226GAG	0.0505
346POL	230GAG	0.0995
346POL	245GAG	0.0015
346POL	264GAG	0.092
346POL	302GAG	0.0655
346POL	381GAG	0.0765
346POL	397GAG	0.093
346POL	406GAG	0.0855
346POL	463GAG	0.095
346POL	485GAG	0.0025
346POL	26POL	0.058
346POL	27POL	0.0675
346POL	53POL	0.013
346POL	166POL	0.0655
346POL	179POL	0.002
346POL	468POL	0.0695
346POL	656POL	0.0035
346POL	851POL	0.016
346POL	872POL	0.076
346POL	896POL	0.1015
346POL	950POL	0.001
346POL	994POL	0.057
367POL	78GAG	0.0
367POL	249POL	0.0
371POL	81GAG	0.096
371POL	109GAG	0.047
371POL	282GAG	0.0015
371POL	409GAG	0.0055
371POL	463GAG	0.0865
371POL	223POL	0.0755
371POL	373POL	0.0025
371POL	446POL	0.0535
371POL	505POL	0.007
371POL	536POL	0.058
371POL	549POL	0.0515
371POL	550POL	0.054
371POL	659POL	0.0015
371POL	714POL	0.082
371POL	743POL	0.102
371POL	886POL	0.046
371POL	893POL	0.002
371POL	896POL	0.106
371POL	936POL	0.045
372POL	81GAG	0.0985
372POL	109GAG	0.0585
372POL	149GAG	0.0015
372POL	425GAG	0.065
372POL	223POL	0.079
372POL	231POL	0.002
372POL	446POL	0.05
372POL	482POL	0.015
372POL	536POL	0.0605
372POL	549POL	0.049
372POL	550POL	0.052
372POL	714POL	0.0865
372POL	743POL	0.0975
372POL	886POL	0.048
372POL	896POL	0.0915
372POL	936POL	0.0405
375POL	101GAG	0.0345
375POL	128GAG	0.087
375POL	260GAG	0.0675
375POL	406GAG	0.098
375POL	452GAG	0.0125
375POL	39PRO	0.0365
375POL	45PRO	0.0465
375POL	61PRO	0.069
375POL	466POL	0.091
375POL	498POL	0.0015
375POL	513POL	0.081
375POL	548POL	0.019
375POL	686POL	0.078
375POL	700POL	0.0
375POL	705POL	0.0115
375POL	869POL	0.1005
375POL	947POL	0.0305
381POL	9GAG	0.0625
381POL	200GAG	0.0655
381POL	213GAG	0.005
381POL	226GAG	0.044
381POL	230GAG	0.096
381POL	264GAG	0.087
381POL	302GAG	0.066
381POL	381GAG	0.0865
381POL	406GAG	0.096
381POL	463GAG	0.0715
381POL	27POL	0.079
381POL	31PRO	0.0
381POL	166POL	0.065
381POL	197POL	0.0055
381POL	436POL	0.0775
381POL	466POL	0.085
381POL	872POL	0.0565
381POL	896POL	0.0945
381POL	994POL	0.059
386POL	425GAG	0.0675
386POL	33POL	0.057
386POL	45PRO	0.0295
386POL	61PRO	0.066
386POL	466POL	0.092
386POL	686POL	0.081
386POL	869POL	0.093
391POL	703POL	0.003
394POL	104GAG	0.0925
394POL	256GAG	0.0355
394POL	281GAG	0.0155
394POL	500GAG	0.058
394POL	401POL	0.0005
394POL	436POL	0.0815
394POL	747POL	0.047
394POL	749POL	0.01
394POL	756POL	0.02
394POL	811POL	0.008
394POL	869POL	0.0925
394POL	880POL	0.052
394POL	933POL	0.07
401POL	104GAG	0.1
401POL	256GAG	0.0435
401POL	281GAG	0.0185
401POL	500GAG	0.0425
401POL	394POL	0.0
401POL	436POL	0.076
401POL	747POL	0.0395
401POL	749POL	0.006
401POL	756POL	0.014
401POL	811POL	0.0085
401POL	869POL	0.1005
401POL	880POL	0.0465
401POL	933POL	0.0705
409POL	46GAG	0.001
409POL	86GAG	0.0
409POL	104GAG	0.002
409POL	113GAG	0.0
409POL	361GAG	0.0
409POL	362GAG	0.0005
409POL	464GAG	0.0
409POL	219POL	0.0
409POL	350POL	0.0
409POL	729POL	0.0
409POL	739POL	0.0
409POL	740POL	0.0
409POL	760POL	0.0
415POL	203GAG	0.003
419POL	230GAG	0.0075
419POL	411POL	0.0
419POL	436POL	0.0065
428POL	433POL	0.0
428POL	436POL	0.0005
434POL	230GAG	0.0105
434POL	423POL	0.0
434POL	424POL	0.0
434POL	425POL	0.0
434POL	426POL	0.0
434POL	428POL	0.0
434POL	429POL	0.0
434POL	430POL	0.0
434POL	431POL	0.0045
434POL	433POL	0.0035
434POL	435POL	0.0
434POL	436POL	0.005
434POL	437POL	0.0
434POL	438POL	0.001
434POL	439POL	0.0005
445POL	406GAG	0.0085
485POL	381GAG	0.0075
485POL	397GAG	0.0075
485POL	406GAG	0.008
485POL	423GAG	0.0
485POL	463GAG	0.008
492POL	46GAG	0.0875
492POL	105GAG	0.008
492POL	191GAG	0.008
492POL	203GAG	0.052
492POL	302GAG	0.066
492POL	331GAG	0.0865
492POL	406GAG	0.099
492POL	201POL	0.0105
492POL	416POL	0.0035
492POL	436POL	0.0915
492POL	460POL	0.0035
492POL	461POL	0.001
492POL	470POL	0.016
492POL	475POL	0.0045
492POL	483POL	0.0175
492POL	491POL	0.0015
492POL	527POL	0.002
492POL	543POL	0.009
492POL	557POL	0.002
492POL	559POL	0.093
492POL	578POL	0.0025
492POL	579POL	0.001
492POL	582POL	0.001
492POL	612POL	0.0025
492POL	614POL	0.002
492POL	656POL	0.004
492POL	658POL	0.0295
492POL	825POL	0.0005
495POL	436POL	0.0
516POL	331GAG	0.01
518POL	9GAG	0.0635
518POL	200GAG	0.052
518POL	226GAG	0.047
518POL	230GAG	0.1085
518POL	264GAG	0.087
518POL	302GAG	0.0535
518POL	381GAG	0.0835
518POL	397GAG	0.0825
518POL	406GAG	0.1015
518POL	459GAG	0.0065
518POL	463GAG	0.0815
518POL	26POL	0.0545
518POL	27POL	0.0705
518POL	18PRO	0.0195
518POL	166POL	0.074
518POL	356POL	0.017
518POL	468POL	0.0555
518POL	723POL	0.0005
518POL	793POL	0.0025
518POL	872POL	0.0615
518POL	896POL	0.0985
518POL	983POL	0.015
518POL	994POL	0.053
523POL	134GAG	0.006
523POL	327GAG	0.0045
523POL	425GAG	0.0615
523POL	45PRO	0.0415
523POL	61PRO	0.079
523POL	258POL	0.0575
523POL	405POL	0.042
523POL	466POL	0.0945
523POL	686POL	0.0745
523POL	869POL	0.1035
523POL	963POL	0.0015
533POL	371GAG	0.0015
542POL	476GAG	0.009
542POL	45POL	0.01
577POL	476GAG	0.0105
580POL	44GAG	0.023
580POL	331GAG	0.0875
580POL	454GAG	0.0675
580POL	475GAG	0.0925
580POL	476GAG	0.093
580POL	492GAG	0.0005
580POL	45POL	0.0705
580POL	359POL	0.08
580POL	385POL	0.0035
580POL	565POL	0.004
580POL	566POL	0.0155
580POL	567POL	0.001
580POL	568POL	0.009
580POL	569POL	0.007
580POL	570POL	0.001
580POL	571POL	0.0065
580POL	572POL	0.0315
580POL	573POL	0.014
580POL	574POL	0.002
580POL	575POL	0.0035
580POL	576POL	0.0015
580POL	577POL	0.001
580POL	578POL	0.002
580POL	579POL	0.0005
580POL	788POL	0.0055
580POL	925POL	0.0175
582POL	470POL	0.0
582POL	483POL	0.0
582POL	543POL	0.0
582POL	557POL	0.0
582POL	578POL	0.0
583POL	81GAG	0.0845
583POL	109GAG	0.0575
583POL	169GAG	0.009
583POL	285GAG	0.0025
583POL	350GAG	0.002
583POL	197POL	0.0025
583POL	223POL	0.0745
583POL	353POL	0.002
583POL	446POL	0.0545
583POL	536POL	0.0645
583POL	549POL	0.054
583POL	550POL	0.049
583POL	593POL	0.004
583POL	714POL	0.0815
583POL	743POL	0.0875
583POL	886POL	0.0435
583POL	896POL	0.0945
583POL	936POL	0.0415
594POL	460POL	0.0
594POL	483POL	0.0
597POL	604POL	0.003
599POL	303GAG	0.006
599POL	603POL	0.0
600POL	117GAG	0.003
600POL	604POL	0.001
600POL	747POL	0.0025
610POL	26GAG	0.084
610POL	239GAG	0.0255
610POL	247GAG	0.029
610POL	319GAG	0.015
610POL	387GAG	0.059
610POL	425GAG	0.06
610POL	429GAG	0.028
610POL	480GAG	0.066
610POL	26POL	0.0575
610POL	33PRO	0.054
610POL	46PRO	0.035
610POL	74PRO	0.011
610POL	176POL	0.0205
610POL	220POL	0.006
610POL	223POL	0.0815
610POL	330POL	0.017
610POL	339POL	0.038
610POL	436POL	0.0765
610POL	466POL	0.1035
610POL	526POL	0.05
610POL	530POL	0.053
610POL	681POL	0.006
610POL	812POL	0.01
610POL	858POL	0.0025
610POL	896POL	0.108
610POL	947POL	0.0395
610POL	974POL	0.004
633POL	211GAG	0.007
633POL	331GAG	0.0105
633POL	454GAG	0.004
633POL	475GAG	0.0105
633POL	476GAG	0.011
633POL	45POL	0.008
633POL	359POL	0.007
636POL	9GAG	0.0625
636POL	200GAG	0.069
636POL	226GAG	0.0495
636POL	230GAG	0.104
636POL	264GAG	0.087
636POL	302GAG	0.057
636POL	381GAG	0.0895
636POL	406GAG	0.093
636POL	463GAG	0.0805
636POL	27POL	0.068
636POL	166POL	0.0695
636POL	221POL	0.002
636POL	411POL	0.0045
636POL	438POL	0.04
636POL	442POL	0.004
636POL	453POL	0.0025
636POL	472POL	0.0555
636POL	872POL	0.0665
636POL	896POL	0.095
636POL	966POL	0.005
636POL	981POL	0.002
636POL	994POL	0.0635
640POL	46GAG	0.085
640POL	61GAG	0.078
640POL	66GAG	0.0205
640POL	90GAG	0.0555
640POL	119GAG	0.079
640POL	303GAG	0.0785
640POL	368GAG	0.024
640POL	425GAG	0.08
640POL	439GAG	0.0205
640POL	480GAG	0.0555
640POL	14PRO	0.0855
640POL	43PRO	0.023
640POL	82PRO	0.0535
640POL	259POL	0.0445
640POL	330POL	0.0215
640POL	465POL	0.007
640POL	513POL	0.0775
640POL	520POL	0.035
640POL	728POL	0.0325
640POL	756POL	0.017
641POL	123GAG	0.0975
641POL	490POL	0.09
641POL	605POL	0.0445
641POL	702POL	0.064
641POL	815POL	0.004
641POL	923POL	0.1055
641POL	927POL	0.0525
641POL	946POL	0.048
654POL	331GAG	0.1045
654POL	382GAG	0.037
654POL	454GAG	0.0595
654POL	475GAG	0.0785
654POL	476GAG	0.1035
654POL	45POL	0.072
654POL	82PRO	0.058
654POL	157POL	0.0035
654POL	359POL	0.0845
654POL	540POL	0.031
654POL	568POL	0.0055
666POL	9GAG	0.005
666POL	200GAG	0.003
666POL	226GAG	0.0035
666POL	230GAG	0.0095
666POL	264GAG	0.0055
666POL	302GAG	0.0035
666POL	381GAG	0.007
666POL	397GAG	0.007
666POL	406GAG	0.0095
666POL	463GAG	0.0065
666POL	26POL	0.0035
666POL	27POL	0.0045
666POL	166POL	0.003
666POL	468POL	0.008
666POL	872POL	0.007
666POL	896POL	0.011
666POL	994POL	0.003
690POL	211GAG	0.01
690POL	331GAG	0.01
690POL	454GAG	0.003
690POL	475GAG	0.007
690POL	476GAG	0.0125
690POL	45POL	0.0075
690POL	359POL	0.005
694POL	53GAG	0.024
694POL	98GAG	0.0265
694POL	113GAG	0.083
694POL	150GAG	0.009
694POL	157GAG	0.002
694POL	200GAG	0.064
694POL	247GAG	0.0285
694POL	264GAG	0.0925
694POL	348GAG	0.034
694POL	499GAG	0.0255
694POL	439POL	0.0235
694POL	609POL	0.022
694POL	621POL	0.058
694POL	626POL	0.0175
694POL	693POL	0.0
694POL	712POL	0.0025
694POL	729POL	0.049
694POL	739POL	0.0885
694POL	745POL	0.0145
694POL	841POL	0.025
694POL	910POL	0.039
694POL	933POL	0.0635
694POL	937POL	0.047
694POL	983POL	0.0125
695POL	365POL	0.0
695POL	370POL	0.0005
707POL	18GAG	0.076
707POL	186GAG	0.006
707POL	190GAG	0.005
707POL	203GAG	0.0665
707POL	224GAG	0.036
707POL	267GAG	0.018
707POL	304GAG	0.0015
707POL	362GAG	0.0895
707POL	371GAG	0.0985
707POL	397GAG	0.097
707POL	406GAG	0.092
707POL	476GAG	0.098
707POL	14POL	0.0825
707POL	20POL	0.0185
707POL	65PRO	0.0325
707POL	273POL	0.0965
707POL	344POL	0.015
707POL	476POL	0.0095
707POL	704POL	0.004
707POL	743POL	0.0935
707POL	935POL	0.0535
707POL	942POL	0.035
708POL	61GAG	0.08
708POL	119GAG	0.0705
708POL	128GAG	0.0835
708POL	242GAG	0.091
708POL	362GAG	0.1035
708POL	368GAG	0.0335
708POL	431GAG	0.0245
708POL	463GAG	0.09
708POL	464GAG	0.0715
708POL	500GAG	0.056
708POL	19POL	0.0385
708POL	33POL	0.073
708POL	4PRO	0.016
708POL	18PRO	0.0195
708POL	20PRO	0.0405
708POL	32PRO	0.0175
708POL	33PRO	0.0605
708POL	43PRO	0.0215
708POL	46PRO	0.043
708POL	54PRO	0.031
708POL	66PRO	0.0065
708POL	67PRO	0.025
708POL	73PRO	0.0195
708POL	82PRO	0.0555
708POL	84PRO	0.0155
708POL	85PRO	0.007
708POL	89PRO	0.016
708POL	90PRO	0.036
708POL	95PRO	0.0075
708POL	196POL	0.06
708POL	217POL	0.013
708POL	219POL	0.025
708POL	222POL	0.0425
708POL	224POL	0.0445
708POL	253POL	0.067
708POL	256POL	0.034
708POL	329POL	0.0345
708POL	336POL	0.0225
708POL	339POL	0.0355
708POL	345POL	0.0145
708POL	370POL	0.0685
708POL	514POL	0.041
708POL	526POL	0.056
708POL	540POL	0.033
708POL	684POL	0.0255
708POL	710POL	0.004
708POL	711POL	0.0385
708POL	712POL	0.0055
708POL	714POL	0.0835
708POL	715POL	0.0015
708POL	716POL	0.0025
708POL	717POL	0.0025
708POL	718POL	0.0035
708POL	719POL	0.0025
708POL	720POL	0.005
708POL	722POL	0.0455
708POL	723POL	0.0015
708POL	724POL	0.0025
708POL	727POL	0.002
708POL	728POL	0.035
708POL	729POL	0.057
708POL	730POL	0.003
708POL	731POL	0.0035
708POL	733POL	0.0005
708POL	734POL	0.0015
708POL	736POL	0.0635
708POL	737POL	0.0105
708POL	738POL	0.041
708POL	739POL	0.083
708POL	740POL	0.0375
708POL	741POL	0.001
708POL	742POL	0.0015
708POL	743POL	0.0895
708POL	744POL	0.003
708POL	745POL	0.019
708POL	747POL	0.0445
708POL	748POL	0.0015
708POL	749POL	0.0065
708POL	750POL	0.0065
708POL	751POL	0.0025
708POL	752POL	0.014
708POL	753POL	0.0015
708POL	755POL	0.0005
708POL	756POL	0.017
708POL	757POL	0.003
708POL	758POL	0.0005
708POL	759POL	0.001
708POL	760POL	0.0835
708POL	761POL	0.001
708POL	762POL	0.002
708POL	763POL	0.001
708POL	764POL	0.0045
708POL	766POL	0.003
708POL	767POL	0.002
708POL	768POL	0.0055
708POL	769POL	0.0045
708POL	770POL	0.007
708POL	771POL	0.007
708POL	772POL	0.0075
708POL	773POL	0.0005
708POL	774POL	0.006
708POL	775POL	0.0225
708POL	776POL	0.001
708POL	777POL	0.001
708POL	778POL	0.003
708POL	779POL	0.0025
708POL	780POL	0.0
708POL	781POL	0.004
708POL	782POL	0.001
708POL	783POL	0.0105
708POL	784POL	0.0045
708POL	785POL	0.014
708POL	786POL	0.011
708POL	788POL	0.008
708POL	790POL	0.002
708POL	791POL	0.001
708POL	792POL	0.012
708POL	793POL	0.0015
708POL	794POL	0.0055
708POL	795POL	0.005
708POL	796POL	0.0055
708POL	797POL	0.004
708POL	798POL	0.0005
708POL	799POL	0.0285
708POL	800POL	0.0
708POL	801POL	0.004
708POL	802POL	0.0025
708POL	803POL	0.0215
708POL	804POL	0.0055
708POL	805POL	0.013
708POL	806POL	0.0285
708POL	807POL	0.0025
708POL	808POL	0.0055
708POL	809POL	0.004
708POL	810POL	0.013
708POL	811POL	0.008
708POL	812POL	0.0095
708POL	843POL	0.0025
708POL	855POL	0.0105
708POL	863POL	0.0055
708POL	942POL	0.0305
708POL	970POL	0.046
715POL	714POL	0.0005
715POL	717POL	0.0
715POL	724POL	0.0
715POL	727POL	0.0
715POL	728POL	0.0
715POL	730POL	0.0
715POL	731POL	0.0
741POL	61GAG	0.0985
741POL	119GAG	0.0695
741POL	128GAG	0.0745
741POL	242GAG	0.0875
741POL	362GAG	0.0995
741POL	368GAG	0.028
741POL	431GAG	0.028
741POL	463GAG	0.087
741POL	464GAG	0.074
741POL	500GAG	0.048
741POL	19POL	0.039
741POL	33POL	0.0625
741POL	4PRO	0.0125
741POL	18PRO	0.023
741POL	20PRO	0.0525
741POL	32PRO	0.0115
741POL	33PRO	0.0575
741POL	43PRO	0.0245
741POL	46PRO	0.0345
741POL	54PRO	0.0225
741POL	66PRO	0.009
741POL	67PRO	0.023
741POL	73PRO	0.0205
741POL	82PRO	0.0615
741POL	84PRO	0.016
741POL	85PRO	0.009
741POL	89PRO	0.019
741POL	90PRO	0.033
741POL	95PRO	0.011
741POL	196POL	0.065
741POL	217POL	0.0145
741POL	219POL	0.0265
741POL	222POL	0.047
741POL	224POL	0.0485
741POL	253POL	0.0695
741POL	256POL	0.038
741POL	329POL	0.04
741POL	336POL	0.019
741POL	339POL	0.0305
741POL	345POL	0.0185
741POL	370POL	0.0785
741POL	514POL	0.053
741POL	526POL	0.051
741POL	540POL	0.0295
741POL	684POL	0.024
741POL	708POL	0.001
741POL	710POL	0.003
741POL	711POL	0.039
741POL	712POL	0.003
741POL	714POL	0.0775
741POL	715POL	0.0015
741POL	716POL	0.0005
741POL	717POL	0.0015
741POL	718POL	0.0025
741POL	719POL	0.0035
741POL	720POL	0.003
741POL	722POL	0.0535
741POL	723POL	0.0005
741POL	724POL	0.003
741POL	727POL	0.001
741POL	728POL	0.029
741POL	729POL	0.0495
741POL	730POL	0.0015
741POL	731POL	0.001
741POL	733POL	0.0005
741POL	734POL	0.003
741POL	736POL	0.054
741POL	737POL	0.008
741POL	738POL	0.0335
741POL	739POL	0.0935
741POL	740POL	0.034
741POL	742POL	0.0015
741POL	743POL	0.0905
741POL	744POL	0.0025
741POL	745POL	0.019
741POL	747POL	0.041
741POL	748POL	0.001
741POL	749POL	0.009
741POL	750POL	0.01
741POL	751POL	0.0055
741POL	752POL	0.0205
741POL	753POL	0.0065
741POL	755POL	0.0005
741POL	756POL	0.012
741POL	757POL	0.0045
741POL	758POL	0.0005
741POL	759POL	0.003
741POL	760POL	0.071
741POL	761POL	0.0005
741POL	762POL	0.001
741POL	763POL	0.001
741POL	764POL	0.002
741POL	766POL	0.002
741POL	767POL	0.0015
741POL	768POL	0.005
741POL	769POL	0.0035
741POL	770POL	0.0035
741POL	771POL	0.008
741POL	772POL	0.0105
741POL	773POL	0.002
741POL	774POL	0.0035
741POL	775POL	0.022
741POL	776POL	0.001
741POL	777POL	0.0005
741POL	778POL	0.0035
741POL	779POL	0.0045
741POL	780POL	0.0
741POL	781POL	0.004
741POL	782POL	0.0015
741POL	783POL	0.012
741POL	784POL	0.002
741POL	785POL	0.015
741POL	786POL	0.0155
741POL	788POL	0.003
741POL	790POL	0.001
741POL	791POL	0.0005
741POL	792POL	0.0105
741POL	793POL	0.0045
741POL	794POL	0.006
741POL	795POL	0.0065
741POL	796POL	0.003
741POL	797POL	0.0035
741POL	798POL	0.0005
741POL	799POL	0.0285
741POL	800POL	0.0025
741POL	801POL	0.001
741POL	802POL	0.001
741POL	803POL	0.0195
741POL	804POL	0.0025
741POL	805POL	0.011
741POL	806POL	0.035
741POL	807POL	0.0055
741POL	808POL	0.0065
741POL	809POL	0.0005
741POL	810POL	0.0125
741POL	811POL	0.009
741POL	812POL	0.006
741POL	843POL	0.0045
741POL	855POL	0.007
741POL	863POL	0.0095
741POL	942POL	0.035
741POL	970POL	0.0485
780POL	61GAG	0.09
780POL	119GAG	0.064
780POL	128GAG	0.082
780POL	242GAG	0.0835
780POL	362GAG	0.087
780POL	368GAG	0.0235
780POL	431GAG	0.033
780POL	463GAG	0.0795
780POL	464GAG	0.0735
780POL	500GAG	0.048
780POL	19POL	0.032
780POL	33POL	0.06
780POL	4PRO	0.01
780POL	18PRO	0.025
780POL	20PRO	0.0395
780POL	32PRO	0.012
780POL	33PRO	0.057
780POL	43PRO	0.0325
780POL	46PRO	0.035
780POL	54PRO	0.03
780POL	66PRO	0.0085
780POL	67PRO	0.017
780POL	73PRO	0.023
780POL	82PRO	0.056
780POL	84PRO	0.0155
780POL	85PRO	0.006
780POL	89PRO	0.0225
780POL	90PRO	0.032
780POL	95PRO	0.01
780POL	196POL	0.0605
780POL	217POL	0.018
780POL	219POL	0.025
780POL	222POL	0.0425
780POL	224POL	0.0415
780POL	253POL	0.0695
780POL	256POL	0.025
780POL	329POL	0.0415
780POL	336POL	0.018
780POL	339POL	0.0425
780POL	345POL	0.0145
780POL	370POL	0.0715
780POL	514POL	0.043
780POL	526POL	0.043
780POL	540POL	0.025
780POL	684POL	0.0235
780POL	708POL	0.0
780POL	710POL	0.0045
780POL	711POL	0.034
780POL	712POL	0.003
780POL	714POL	0.085
780POL	715POL	0.003
780POL	716POL	0.0015
780POL	717POL	0.0005
780POL	718POL	0.006
780POL	719POL	0.0085
780POL	720POL	0.0035
780POL	722POL	0.0535
780POL	723POL	0.0055
780POL	724POL	0.002
780POL	727POL	0.002
780POL	728POL	0.0335
780POL	729POL	0.0545
780POL	730POL	0.0025
780POL	731POL	0.003
780POL	733POL	0.0025
780POL	734POL	0.001
780POL	736POL	0.0585
780POL	737POL	0.008
780POL	738POL	0.0345
780POL	739POL	0.0845
780POL	740POL	0.0335
780POL	741POL	0.0015
780POL	742POL	0.005
780POL	743POL	0.0955
780POL	744POL	0.0025
780POL	745POL	0.0205
780POL	747POL	0.0375
780POL	748POL	0.003
780POL	749POL	0.007
780POL	750POL	0.0075
780POL	751POL	0.0015
780POL	752POL	0.019
780POL	753POL	0.0065
780POL	755POL	0.002
780POL	756POL	0.016
780POL	757POL	0.002
780POL	758POL	0.0015
780POL	759POL	0.005
780POL	760POL	0.0785
780POL	761POL	0.0015
780POL	762POL	0.001
780POL	763POL	0.0025
780POL	764POL	0.0035
780POL	766POL	0.003
780POL	767POL	0.0015
780POL	768POL	0.003
780POL	769POL	0.003
780POL	770POL	0.005
780POL	771POL	0.0055
780POL	772POL	0.006
780POL	773POL	0.002
780POL	774POL	0.0065
780POL	775POL	0.022
780POL	776POL	0.001
780POL	777POL	0.0005
780POL	778POL	0.002
780POL	779POL	0.0045
780POL	781POL	0.0055
780POL	782POL	0.0005
780POL	783POL	0.015
780POL	784POL	0.002
780POL	785POL	0.01
780POL	786POL	0.0145
780POL	788POL	0.004
780POL	790POL	0.0005
780POL	791POL	0.0
780POL	792POL	0.004
780POL	793POL	0.0025
780POL	794POL	0.0065
780POL	795POL	0.0075
780POL	796POL	0.0025
780POL	797POL	0.003
780POL	798POL	0.0015
780POL	799POL	0.028
780POL	800POL	0.001
780POL	801POL	0.0015
780POL	802POL	0.0025
780POL	803POL	0.0185
780POL	804POL	0.004
780POL	805POL	0.017
780POL	806POL	0.0305
780POL	807POL	0.004
780POL	808POL	0.0055
780POL	809POL	0.0015
780POL	810POL	0.0105
780POL	811POL	0.0065
780POL	812POL	0.0055
780POL	843POL	0.0025
780POL	855POL	0.008
780POL	863POL	0.005
780POL	942POL	0.036
780POL	970POL	0.045
791POL	526POL	0.0015
798POL	61GAG	0.0935
798POL	119GAG	0.068
798POL	128GAG	0.0845
798POL	242GAG	0.0965
798POL	362GAG	0.08
798POL	368GAG	0.0245
798POL	431GAG	0.024
798POL	463GAG	0.077
798POL	464GAG	0.0845
798POL	500GAG	0.0545
798POL	19POL	0.041
798POL	33POL	0.0805
798POL	4PRO	0.0155
798POL	18PRO	0.0195
798POL	20PRO	0.0465
798POL	32PRO	0.014
798POL	33PRO	0.0515
798POL	43PRO	0.0265
798POL	46PRO	0.0355
798POL	54PRO	0.0295
798POL	66PRO	0.0105
798POL	67PRO	0.028
798POL	73PRO	0.019
798POL	82PRO	0.052
798POL	84PRO	0.0185
798POL	85PRO	0.0125
798POL	89PRO	0.0155
798POL	90PRO	0.0345
798POL	95PRO	0.0075
798POL	196POL	0.063
798POL	217POL	0.016
798POL	219POL	0.022
798POL	222POL	0.033
798POL	224POL	0.05
798POL	253POL	0.0605
798POL	256POL	0.032
798POL	329POL	0.046
798POL	336POL	0.0195
798POL	339POL	0.0355
798POL	345POL	0.0205
798POL	370POL	0.0755
798POL	514POL	0.047
798POL	526POL	0.0475
798POL	540POL	0.026
798POL	684POL	0.0265
798POL	708POL	0.0
798POL	710POL	0.0045
798POL	711POL	0.043
798POL	712POL	0.0015
798POL	714POL	0.0825
[truncated: 489 more rows]
