# Supplementary material for: Amino acid impact factor
Source: PLoS One. 2018 Jun 13;13(6):e0198645. doi: 10.1371/journal.pone.0198645 (PMC5999116; doi:10.1371/journal.pone.0198645)
Supplement: S2 File — (ZIP) [file pone.0198645.s002.zip › Supporting Information/hiv_clvsites_pro_hiv_9.0_imp_cons.dat]

# python impactfactor_mod_hiv.py -l HIV-1_gag.fasta HIV-1_pol.fasta -o hiv_clvsites_pro_hiv -c 0.9 -f B.FR.1983.HXB2-LAI-IIIB-BRU.K03455 -m 0.2 1.0 0.01 -d 1 500 GAG 1 56 POL 1 99 PRO 156 1003 POL
# Namespace(align_start=1, chain=None, cut_off=0.9, filenames=['HIV-1_gag.fasta', 'HIV-1_pol.fasta'], interactive=False, no_shuffle=2000, output='hiv_clvsites_pro_hiv', parameters=[0.2, 1.0, 0.01], pdbid=None, ref_id=None, ref_seq_id='B.FR.1983.HXB2-LAI-IIIB-BRU.K03455', res_id=['1', '500', 'GAG', '1', '56', 'POL', '1', '99', 'PRO', '156', '1003', 'POL'])
# resid	Impact	Dependency	conservation
1GAG	0	3	0.962477396022
2GAG	1	1	0.965189873418
3GAG	0	0	0.989602169982
4GAG	0	0	0.990506329114
5GAG	0	0	0.991862567812
6GAG	0	0	0.993670886076
7GAG	0	0	0.805605786618
8GAG	0	0	0.981012658228
9GAG	0	5	0.937613019892
10GAG	0	0	0.942585895118
11GAG	0	0	0.983725135624
12GAG	0	0	0.545660036166
13GAG	0	1	0.997287522604
14GAG	0	0	0.995027124774
15GAG	0	0	0.652350813743
16GAG	0	0	0.99321880651
17GAG	0	2	0.994122965642
18GAG	0	0	0.918173598553
19GAG	0	0	0.99547920434
20GAG	0	0	0.981012658228
21GAG	0	0	0.998643761302
22GAG	0	1	0.997287522604
23GAG	0	1	0.996383363472
24GAG	0	1	0.991862567812
25GAG	0	1	0.995027124774
26GAG	0	1	0.903707052441
27GAG	0	0	0.985533453888
28GAG	0	0	0.627034358047
29GAG	0	0	0.997287522604
30GAG	0	0	0.587703435805
31GAG	0	0	0.991410488246
32GAG	0	1	0.995931283906
33GAG	0	0	0.997287522604
34GAG	0	0	0.697106690778
35GAG	0	0	0.944394213382
36GAG	4	0	0.998191681736
37GAG	0	1	0.99095840868
38GAG	0	0	0.997287522604
39GAG	0	1	0.991410488246
40GAG	0	1	0.996835443038
41GAG	0	1	0.996383363472
42GAG	0	0	0.994575045208
43GAG	0	0	0.997287522604
44GAG	0	0	0.981012658228
45GAG	0	1	0.992314647378
46GAG	0	2	0.910940325497
47GAG	0	1	0.994122965642
48GAG	0	0	0.995027124774
49GAG	0	1	0.960669077758
50GAG	0	0	0.997287522604
51GAG	0	1	0.99321880651
52GAG	0	0	0.995931283906
53GAG	0	0	0.973327305606
54GAG	0	0	0.764014466546
55GAG	0	0	0.777576853526
56GAG	25	0	0.999095840868
57GAG	0	2	0.997287522604
58GAG	0	0	0.882459312839
59GAG	0	1	0.884267631103
60GAG	0	0	0.987341772152
61GAG	0	0	0.917269439421
62GAG	0	0	0.631103074141
63GAG	0	0	0.98417721519
64GAG	0	0	0.989602169982
65GAG	0	0	0.952983725136
66GAG	0	0	0.976039783002
67GAG	0	0	0.639692585895
68GAG	0	0	0.98191681736
69GAG	0	0	0.830470162749
70GAG	0	0	0.991862567812
71GAG	0	0	0.996835443038
72GAG	0	0	0.98191681736
73GAG	0	0	0.995931283906
74GAG	0	1	0.994122965642
75GAG	0	0	0.806962025316
76GAG	0	0	0.514918625678
77GAG	0	0	0.99773960217
78GAG	0	1	0.978752260398
79GAG	0	0	0.698462929476
80GAG	0	0	0.998643761302
81GAG	0	1	0.908679927667
82GAG	0	0	0.657775768535
83GAG	0	1	0.990054249548
84GAG	0	0	0.55198915009
85GAG	0	0	0.99547920434
86GAG	0	2	0.964737793852
87GAG	0	1	0.994575045208
88GAG	0	1	0.995931283906
89GAG	0	2	0.987793851718
90GAG	0	4	0.947558770344
91GAG	0	0	0.45027124774
92GAG	0	0	0.985985533454
93GAG	0	0	0.51130198915
94GAG	0	0	0.756329113924
95GAG	0	0	0.830922242315
96GAG	0	0	0.994575045208
97GAG	0	0	0.996383363472
98GAG	0	1	0.978300180832
99GAG	0	0	0.98869801085
100GAG	0	0	0.996835443038
101GAG	0	2	0.968806509946
102GAG	0	0	0.742314647378
103GAG	0	1	0.872061482821
104GAG	0	1	0.902802893309
105GAG	0	2	0.987793851718
106GAG	0	0	0.994122965642
107GAG	0	1	0.995027124774
108GAG	0	1	0.971066907776
109GAG	0	1	0.942133815552
110GAG	0	0	0.974231464738
111GAG	0	0	0.845840867993
112GAG	0	1	0.980560578662
113GAG	0	1	0.921338155515
114GAG	0	0	0.895569620253
115GAG	0	1	0.859855334539
116GAG	0	2	0.987793851718
117GAG	0	1	0.946654611212
118GAG	0	0	0.826853526221
119GAG	0	0	0.928571428571
120GAG	0	0	0.96835443038
121GAG	0	0	0.769439421338
122GAG	0	0	0.864828209765
123GAG	0	0	0.902350813743
124GAG	0	0	0.822784810127
125GAG	0	0	0.669981916817
126GAG	0	0	0.80650994575
127GAG	0	0	0.858047016275
128GAG	0	2	0.919077757685
129GAG	0	1	0.989602169982
130GAG	0	0	0.965189873418
131GAG	0	0	0.997287522604
132GAG	0	0	0.946202531646
133GAG	0	1	0.99773960217
134GAG	0	2	0.992766726944
135GAG	0	1	0.993670886076
136GAG	0	0	0.98417721519
137GAG	0	1	0.995931283906
138GAG	0	0	0.658227848101
139GAG	0	2	0.995027124774
140GAG	4	0	0.999095840868
141GAG	0	1	0.995027124774
142GAG	0	0	0.99095840868
143GAG	0	0	0.974231464738
144GAG	0	1	0.991410488246
145GAG	0	1	0.993670886076
146GAG	0	0	0.643761301989
147GAG	0	0	0.778028933092
148GAG	0	0	0.977848101266
149GAG	0	2	0.996383363472
150GAG	0	2	0.992314647378
151GAG	0	0	0.998191681736
152GAG	0	2	0.997287522604
153GAG	0	1	0.99773960217
154GAG	0	0	0.998643761302
155GAG	0	2	0.996383363472
156GAG	2	0	0.998191681736
157GAG	0	1	0.99773960217
158GAG	0	0	0.998191681736
159GAG	0	0	0.725587703436
160GAG	0	1	0.995027124774
161GAG	0	3	0.99547920434
162GAG	0	4	0.995027124774
163GAG	0	3	0.988245931284
164GAG	0	3	0.99773960217
165GAG	0	0	0.983273056058
166GAG	8	0	0.999547920434
167GAG	0	2	0.995027124774
168GAG	0	0	0.987341772152
169GAG	0	2	0.991410488246
170GAG	5	0	0.998191681736
171GAG	7	0	0.999547920434
172GAG	0	1	0.997287522604
173GAG	0	0	0.781193490054
174GAG	0	1	0.996835443038
175GAG	0	1	0.996383363472
176GAG	0	0	0.964285714286
177GAG	0	0	0.996383363472
178GAG	0	0	0.998191681736
179GAG	0	2	0.995027124774
180GAG	0	2	0.998191681736
181GAG	1	1	0.999095840868
182GAG	0	0	0.965189873418
183GAG	0	0	0.999095840868
184GAG	0	0	0.995931283906
185GAG	2	1	0.998643761302
186GAG	0	4	0.987341772152
187GAG	0	0	0.996835443038
188GAG	0	0	0.99773960217
189GAG	1	1	0.997287522604
190GAG	0	2	0.991862567812
191GAG	0	2	0.991410488246
192GAG	0	0	1.0
193GAG	1	1	0.999547920434
194GAG	0	0	0.998191681736
195GAG	1	0	0.998643761302
196GAG	6	0	0.999547920434
197GAG	3	0	0.999547920434
198GAG	0	0	0.997287522604
199GAG	0	0	0.997287522604
200GAG	0	3	0.938065099458
201GAG	0	0	0.998191681736
202GAG	0	0	0.998191681736
203GAG	0	1	0.939873417722
204GAG	0	0	0.98869801085
205GAG	0	1	0.996835443038
206GAG	0	0	1.0
207GAG	0	0	0.976943942134
208GAG	0	1	0.997287522604
209GAG	0	0	0.998191681736
210GAG	0	0	0.991862567812
211GAG	0	4	0.899186256781
212GAG	7	0	0.999547920434
213GAG	0	2	0.996383363472
214GAG	3	0	0.999095840868
215GAG	0	0	0.806057866184
216GAG	0	0	0.998643761302
217GAG	0	0	1.0
218GAG	0	1	0.884719710669
219GAG	0	0	0.713381555154
220GAG	2	0	0.999095840868
221GAG	0	0	0.999095840868
222GAG	0	0	0.998191681736
223GAG	0	0	0.528028933092
224GAG	0	0	0.964285714286
225GAG	0	3	0.997287522604
226GAG	27	2	0.953435804702
227GAG	1	0	0.999095840868
228GAG	0	0	0.821880650995
229GAG	0	1	0.998191681736
230GAG	0	4	0.899638336347
231GAG	0	0	1.0
232GAG	0	0	0.998191681736
233GAG	0	1	0.99773960217
234GAG	0	0	0.998191681736
235GAG	0	0	0.998643761302
236GAG	0	0	0.998643761302
237GAG	2	0	0.999547920434
238GAG	0	0	1.0
239GAG	0	1	0.977848101266
240GAG	0	1	0.998643761302
241GAG	0	1	0.998643761302
242GAG	0	0	0.911392405063
243GAG	0	3	0.994122965642
244GAG	0	0	0.995027124774
245GAG	0	2	0.99773960217
246GAG	0	0	0.998191681736
247GAG	0	0	0.97513562387
248GAG	0	0	0.679927667269
249GAG	0	1	0.998643761302
250GAG	0	0	0.990054249548
251GAG	0	0	0.998191681736
252GAG	0	0	0.569168173599
253GAG	0	1	0.99547920434
254GAG	6	0	0.999547920434
255GAG	0	0	0.976491862568
256GAG	0	0	0.962929475588
257GAG	0	3	0.99773960217
258GAG	0	0	0.999095840868
259GAG	4	0	0.999547920434
260GAG	0	1	0.927667269439
261GAG	0	5	0.996835443038
262GAG	3	1	0.999095840868
263GAG	27	2	0.999547920434
264GAG	0	5	0.910940325497
265GAG	0	4	0.998191681736
266GAG	0	0	0.996383363472
267GAG	0	1	0.985985533454
268GAG	0	0	0.851717902351
269GAG	0	1	0.99773960217
270GAG	0	0	0.998191681736
271GAG	0	0	0.99773960217
272GAG	0	0	0.998643761302
273GAG	0	0	0.995931283906
274GAG	6	0	0.999547920434
275GAG	0	0	0.996383363472
276GAG	0	2	0.996835443038
277GAG	0	0	1.0
278GAG	0	0	0.997287522604
279GAG	0	0	0.998643761302
280GAG	0	0	0.706600361664
281GAG	0	0	0.98417721519
282GAG	0	1	0.999095840868
283GAG	0	0	0.999095840868
284GAG	0	3	0.99547920434
285GAG	0	1	0.99773960217
286GAG	0	0	0.662748643761
287GAG	0	0	1.0
288GAG	0	1	0.996835443038
289GAG	0	0	1.0
290GAG	0	0	1.0
291GAG	30	0	0.999547920434
292GAG	0	0	0.95027124774
293GAG	6	1	0.999547920434
294GAG	0	0	1.0
295GAG	0	1	0.997287522604
296GAG	6	0	0.999095840868
297GAG	0	0	0.999547920434
298GAG	0	1	0.998191681736
299GAG	0	0	1.0
300GAG	0	1	0.997287522604
301GAG	1	0	0.992314647378
302GAG	0	4	0.936708860759
303GAG	0	1	0.922694394213
304GAG	5	1	0.999547920434
305GAG	0	1	0.998643761302
306GAG	0	0	0.998643761302
307GAG	0	0	0.999095840868
308GAG	0	0	0.999095840868
309GAG	0	0	0.992314647378
310GAG	0	0	0.834086799277
311GAG	0	0	0.988245931284
312GAG	0	0	0.658679927667
313GAG	0	0	1.0
314GAG	0	0	1.0
315GAG	0	0	0.97287522604
316GAG	0	2	0.99773960217
317GAG	0	1	0.99773960217
318GAG	7	0	0.998643761302
319GAG	0	1	0.989150090416
320GAG	0	0	0.998191681736
321GAG	2	0	0.999547920434
322GAG	0	0	1.0
323GAG	0	0	0.990506329114
324GAG	0	0	1.0
325GAG	17	0	0.999095840868
326GAG	0	0	0.880650994575
327GAG	0	1	0.995027124774
328GAG	0	0	1.0
329GAG	0	0	0.998643761302
330GAG	0	0	1.0
331GAG	0	5	0.905515370705
332GAG	0	1	0.974683544304
333GAG	0	0	0.99773960217
334GAG	0	0	1.0
335GAG	0	1	0.985985533454
336GAG	0	0	0.998643761302
337GAG	0	0	0.995027124774
338GAG	0	1	0.998643761302
339GAG	0	0	0.99321880651
340GAG	0	0	0.805605786618
341GAG	0	0	0.994122965642
342GAG	0	0	0.982368896926
343GAG	1	1	0.999095840868
344GAG	0	1	0.998191681736
345GAG	0	2	0.991410488246
346GAG	0	1	0.998643761302
347GAG	1	0	0.999095840868
348GAG	0	0	0.964737793852
349GAG	0	0	0.999095840868
350GAG	0	1	0.998643761302
351GAG	16	0	0.999095840868
352GAG	6	1	0.999547920434
353GAG	0	0	1.0
354GAG	2	0	0.999547920434
355GAG	0	0	0.999095840868
356GAG	0	1	0.998191681736
357GAG	0	0	0.79746835443
358GAG	2	1	0.999547920434
359GAG	0	0	0.998191681736
360GAG	1	0	0.999095840868
361GAG	0	1	0.991862567812
362GAG	0	1	0.905967450271
363GAG	0	3	0.998191681736
364GAG	0	3	0.998191681736
365GAG	0	3	0.99773960217
366GAG	26	2	0.999547920434
367GAG	0	3	0.997287522604
368GAG	0	0	0.97513562387
369GAG	0	1	0.978300180832
370GAG	0	0	0.689421338156
371GAG	0	2	0.904611211573
372GAG	0	0	0.735985533454
373GAG	0	0	0.69122965642
374GAG	0	0	0.645117540687
375GAG	0	0	0.596292947559
376GAG	0	0	0.769891500904
377GAG	0	1	0.985081374322
378GAG	0	0	0.971518987342
379GAG	0	1	0.997287522604
380GAG	0	0	0.624773960217
381GAG	0	5	0.915913200723
382GAG	0	1	0.964285714286
383GAG	0	1	0.919077757685
384GAG	0	0	0.76582278481
385GAG	0	0	0.850813743219
386GAG	0	1	0.957956600362
387GAG	0	1	0.939421338156
388GAG	0	0	0.891048824593
389GAG	0	0	0.358499095841
390GAG	0	0	0.881103074141
391GAG	0	1	0.992766726944
392GAG	0	0	0.996835443038
393GAG	0	1	0.99321880651
394GAG	0	0	0.997287522604
395GAG	0	0	0.997287522604
396GAG	1	0	0.998643761302
397GAG	0	5	0.913652802893
398GAG	0	0	0.840867992767
399GAG	3	0	0.999095840868
400GAG	0	0	0.99547920434
401GAG	0	0	0.896021699819
402GAG	0	1	0.990506329114
403GAG	0	0	0.50452079566
404GAG	0	1	0.969258589512
405GAG	0	0	0.996383363472
406GAG	0	6	0.904611211573
407GAG	0	0	0.993670886076
408GAG	0	0	0.98869801085
409GAG	0	1	0.994122965642
410GAG	0	0	0.974231464738
411GAG	0	0	0.850361663653
412GAG	0	0	0.996383363472
413GAG	1	0	0.996835443038
414GAG	0	0	0.99547920434
415GAG	0	0	0.990506329114
416GAG	0	0	0.996835443038
417GAG	0	0	0.992314647378
418GAG	0	0	0.78842676311
419GAG	0	0	0.98417721519
420GAG	0	0	0.995931283906
421GAG	0	0	0.99547920434
422GAG	0	0	0.996383363472
423GAG	0	1	0.985081374322
424GAG	0	0	0.98869801085
425GAG	0	2	0.933996383363
426GAG	0	0	0.99547920434
427GAG	0	0	0.885623869801
428GAG	0	0	0.971971066908
429GAG	0	0	0.967902350814
430GAG	0	0	0.997287522604
431GAG	0	2	0.971518987342
432GAG	0	0	0.992314647378
433GAG	0	0	0.99773960217
434GAG	2	0	0.997287522604
435GAG	0	0	0.993670886076
436GAG	0	1	0.9547920434
437GAG	0	0	0.957504520796
438GAG	0	1	0.992314647378
439GAG	1	2	0.980108499096
440GAG	0	0	0.983725135624
441GAG	1	0	0.796112115732
442GAG	0	1	0.945298372514
443GAG	0	0	0.982368896926
444GAG	0	0	0.994122965642
445GAG	0	1	0.995931283906
446GAG	0	3	0.99321880651
447GAG	0	0	0.996835443038
448GAG	0	0	0.997287522604
449GAG	0	0	0.876130198915
450GAG	0	0	0.995931283906
451GAG	0	0	0.807866184448
452GAG	0	1	0.987793851718
453GAG	0	0	0.839059674503
454GAG	0	4	0.934448462929
455GAG	4	0	0.998191681736
456GAG	0	0	0.779837251356
457GAG	0	0	0.992766726944
458GAG	0	0	0.99773960217
459GAG	0	1	0.99095840868
460GAG	1	1	0.785714285714
461GAG	0	1	0.995931283906
462GAG	0	0	0.966546112116
463GAG	1	5	0.914556962025
464GAG	0	1	0.924954792043
465GAG	0	0	0.958408679928
466GAG	1	0	0.963381555154
467GAG	0	0	0.974231464738
468GAG	0	0	0.927667269439
469GAG	0	1	0.906871609403
470GAG	0	0	0.755424954792
471GAG	0	0	0.77938517179
472GAG	0	0	0.97513562387
473GAG	1	1	0.603074141049
474GAG	0	0	0.983725135624
475GAG	0	4	0.912296564195
476GAG	0	4	0.905063291139
477GAG	0	0	0.882911392405
478GAG	0	0	0.642857142857
479GAG	0	0	0.685352622061
480GAG	0	0	0.928571428571
481GAG	0	0	0.835443037975
482GAG	0	0	0.878390596745
483GAG	0	0	0.638336347197
484GAG	0	0	0.976491862568
485GAG	0	1	0.99773960217
486GAG	0	1	0.905967450271
487GAG	1	1	0.606690777577
488GAG	0	0	0.992314647378
489GAG	0	0	0.998191681736
490GAG	0	0	0.633363471971
491GAG	0	0	0.991862567812
492GAG	1	1	0.999095840868
493GAG	0	1	0.997287522604
494GAG	6	0	0.999095840868
495GAG	0	2	0.944846292948
496GAG	0	3	0.995027124774
497GAG	0	0	0.984629294756
498GAG	0	0	0.825497287523
499GAG	0	1	0.97061482821
500GAG	0	1	0.951175406872
1POL	0	1	0.99547920434
2POL	7	0	0.997287522604
3POL	0	2	0.992766726944
4POL	0	0	0.980560578662
5POL	0	0	0.55650994575
6POL	0	1	0.988245931284
7POL	1	2	0.980108499096
8POL	0	0	0.976491862568
9POL	0	1	0.782097649186
10POL	0	0	0.973779385172
11POL	0	0	0.944846292948
12POL	0	0	0.656871609403
13POL	0	0	0.994122965642
14POL	0	1	0.926311030741
15POL	0	0	0.822332730561
16POL	0	0	0.867992766727
17POL	0	0	0.753164556962
18POL	0	0	0.859855334539
19POL	0	0	0.96157323689
20POL	0	1	0.980108499096
21POL	0	0	0.642857142857
22POL	1	0	0.81103074141
23POL	0	1	0.771699819168
24POL	0	0	0.70027124774
25POL	0	0	0.991862567812
26POL	0	3	0.942133815552
27POL	0	4	0.930379746835
28POL	1	1	0.77712477396
29POL	0	0	0.687160940325
30POL	0	0	0.964285714286
31POL	0	2	0.890144665461
32POL	0	0	0.956600361664
33POL	0	0	0.931735985533
34POL	0	1	0.94349005425
35POL	0	0	0.980108499096
36POL	0	0	0.582278481013
37POL	0	0	0.915009041591
38POL	0	0	0.669529837251
39POL	0	0	0.797016274864
40POL	0	0	0.833182640145
41POL	1	1	0.579566003617
42POL	0	0	0.969258589512
43POL	0	0	0.97965641953
44POL	0	0	0.858951175407
45POL	0	6	0.919981916817
46POL	0	0	0.600813743219
47POL	0	0	0.639692585895
48POL	0	0	0.847649186257
49POL	0	1	0.868896925859
50POL	0	0	0.97061482821
51POL	0	0	0.513110307414
52POL	0	0	0.894665461121
53POL	0	0	0.988245931284
54POL	0	0	0.773056057866
55POL	1	1	0.592676311031
56POL	0	0	0.774412296564
1PRO	0	0	0.999095840868
2PRO	0	0	0.99773960217
3PRO	0	0	0.994575045208
4PRO	0	0	0.985533453888
5PRO	1	0	0.999095840868
6PRO	0	0	0.998643761302
7PRO	1	0	0.998191681736
8PRO	2	0	0.999095840868
9PRO	0	0	0.999095840868
10PRO	0	0	0.889692585895
11PRO	0	2	0.991410488246
12PRO	0	0	0.867540687161
13PRO	0	0	0.836799276673
14PRO	0	1	0.912748643761
15PRO	0	0	0.802893309222
16PRO	0	0	0.96835443038
17PRO	0	0	0.986889692586
18PRO	0	0	0.978752260398
19PRO	0	0	0.873417721519
20PRO	0	0	0.953435804702
21PRO	0	0	0.997287522604
22PRO	6	0	0.999547920434
23PRO	0	0	0.996835443038
24PRO	3	1	0.99321880651
25PRO	0	0	0.999095840868
26PRO	1	0	0.999095840868
27PRO	0	0	1.0
28PRO	0	0	0.999095840868
29PRO	0	0	0.996383363472
30PRO	0	0	0.994122965642
31PRO	0	1	0.999095840868
32PRO	2	1	0.985533453888
33PRO	0	1	0.947106690778
34PRO	0	1	0.99547920434
35PRO	0	0	0.654611211573
36PRO	0	0	0.853526220615
37PRO	0	0	0.610307414105
38PRO	19	0	0.999095840868
39PRO	0	0	0.96609403255
40PRO	0	1	0.998191681736
41PRO	0	0	0.701175406872
42PRO	0	0	0.998191681736
43PRO	0	0	0.969710669078
44PRO	2	0	0.999547920434
45PRO	0	2	0.962025316456
46PRO	0	2	0.96157323689
47PRO	0	1	0.992766726944
48PRO	5	0	0.998643761302
49PRO	0	0	0.99773960217
50PRO	3	0	0.996835443038
51PRO	3	0	0.999547920434
52PRO	4	0	0.999547920434
53PRO	0	0	0.995931283906
54PRO	0	4	0.97287522604
55PRO	0	0	0.985081374322
56PRO	0	0	0.998191681736
57PRO	0	0	0.898734177215
58PRO	0	0	0.990054249548
59PRO	0	0	0.998191681736
60PRO	0	0	0.952079566004
61PRO	0	2	0.924954792043
62PRO	0	0	0.747287522604
63PRO	0	0	0.607594936709
64PRO	0	0	0.850361663653
65PRO	0	0	0.96383363472
66PRO	4	3	0.99095840868
67PRO	0	0	0.976491862568
68PRO	0	0	0.99547920434
69PRO	0	0	0.934448462929
70PRO	0	0	0.966998191682
71PRO	0	0	0.872513562387
72PRO	0	0	0.856690777577
73PRO	0	0	0.981012658228
74PRO	0	0	0.987793851718
75PRO	3	0	0.99547920434
76PRO	10	0	0.998191681736
77PRO	0	0	0.741862567812
78PRO	3	0	0.999095840868
79PRO	0	0	0.992314647378
80PRO	16	0	0.999095840868
81PRO	7	0	0.999547920434
82PRO	0	2	0.943942133816
83PRO	0	0	0.99773960217
84PRO	1	2	0.982820976492
85PRO	0	3	0.988245931284
86PRO	1	0	0.999095840868
87PRO	0	0	0.996383363472
88PRO	0	2	0.991410488246
89PRO	0	0	0.981012658228
90PRO	0	1	0.966998191682
91PRO	0	0	0.996383363472
92PRO	0	0	0.989150090416
93PRO	0	0	0.577305605787
94PRO	0	0	0.99773960217
95PRO	0	2	0.99095840868
96PRO	0	0	0.996835443038
97PRO	0	0	0.998643761302
98PRO	0	0	0.99773960217
99PRO	0	1	0.998643761302
156POL	0	0	0.998643761302
157POL	0	1	0.998191681736
158POL	0	0	0.999095840868
159POL	0	0	0.993670886076
160POL	0	0	0.995931283906
161POL	0	1	0.96157323689
162POL	0	0	0.994575045208
163POL	0	0	0.991862567812
164POL	0	0	0.998643761302
165POL	0	0	0.998191681736
166POL	0	4	0.929927667269
167POL	0	0	1.0
168POL	0	0	0.999095840868
169POL	2	0	0.983725135624
170POL	0	0	0.998191681736
171POL	0	1	0.995931283906
172POL	0	0	0.996835443038
173POL	0	0	1.0
174POL	2	0	0.999547920434
175POL	0	0	0.846745027125
176POL	0	0	0.980108499096
177POL	0	0	0.996383363472
178POL	0	0	0.998643761302
179POL	0	1	0.996835443038
180POL	0	0	0.998643761302
181POL	0	0	0.998191681736
182POL	0	0	0.99321880651
183POL	0	0	0.975587703436
184POL	0	1	0.996835443038
185POL	0	0	0.998643761302
186POL	0	0	0.996383363472
187POL	0	0	0.974231464738
188POL	0	0	0.99773960217
189POL	1	0	0.999095840868
190POL	0	0	0.854882459313
191POL	0	1	0.98869801085
192POL	0	1	0.998643761302
193POL	0	0	0.999095840868
194POL	0	1	0.971971066908
195POL	0	0	0.989602169982
196POL	1	5	0.940777576854
197POL	0	2	0.994122965642
198POL	0	2	0.969258589512
199POL	0	0	0.982368896926
200POL	0	0	0.99773960217
201POL	0	0	0.989602169982
202POL	1	0	0.999547920434
203POL	0	0	0.98417721519
204POL	0	0	0.940777576854
205POL	0	0	0.987793851718
206POL	0	0	0.998643761302
207POL	7	1	0.999547920434
208POL	0	2	0.992766726944
209POL	0	3	0.997287522604
210POL	7	0	0.998643761302
211POL	0	2	0.99773960217
212POL	0	2	0.998643761302
213POL	0	2	0.998191681736
214POL	7	1	0.999547920434
215POL	0	0	0.874321880651
216POL	0	0	0.998643761302
217POL	0	0	0.985081374322
218POL	0	0	0.998191681736
219POL	0	1	0.975587703436
220POL	0	1	0.993670886076
221POL	0	1	0.998643761302
222POL	0	2	0.956600361664
223POL	0	4	0.920886075949
224POL	0	1	0.9547920434
225POL	0	0	0.98417721519
226POL	0	0	1.0
227POL	0	1	0.99547920434
228POL	0	0	1.0
229POL	0	0	0.992766726944
230POL	0	0	0.987793851718
231POL	0	1	0.997287522604
232POL	0	0	0.995931283906
233POL	0	0	0.998191681736
234POL	0	0	0.998191681736
235POL	0	0	0.999095840868
236POL	0	0	0.99773960217
237POL	0	4	0.995027124774
238POL	0	0	0.873417721519
239POL	0	5	0.998643761302
240POL	0	3	0.999095840868
241POL	0	1	0.994122965642
242POL	0	1	0.99547920434
243POL	0	4	0.99547920434
244POL	0	2	0.997287522604
245POL	0	0	0.978752260398
246POL	0	4	0.998191681736
247POL	16	0	0.999547920434
248POL	0	1	0.998191681736
249POL	0	1	0.997287522604
250POL	2	1	0.998643761302
251POL	0	2	0.99773960217
252POL	0	1	0.999095840868
253POL	0	3	0.933092224231
254POL	0	1	0.998191681736
255POL	0	1	0.995931283906
256POL	0	0	0.967902350814
257POL	0	0	0.937613019892
258POL	0	0	0.938517179024
259POL	0	0	0.965641952984
260POL	0	1	0.996835443038
261POL	0	1	0.989150090416
262POL	0	3	0.996835443038
263POL	0	0	0.99321880651
264POL	0	0	0.998643761302
265POL	0	5	0.998191681736
266POL	1	0	0.994575045208
267POL	0	0	0.998643761302
268POL	0	0	1.0
269POL	0	0	0.998643761302
270POL	0	3	0.995931283906
271POL	0	2	0.99321880651
272POL	2	0	0.999547920434
273POL	0	1	0.919529837251
274POL	0	0	0.999095840868
275POL	0	0	0.999547920434
276POL	0	0	0.949367088608
277POL	0	0	0.69575045208
278POL	0	0	0.742766726944
279POL	0	1	0.998643761302
280POL	2	0	0.998643761302
281POL	3	0	0.999095840868
282POL	2	0	0.999547920434
283POL	0	0	0.998643761302
284POL	0	0	0.999095840868
285POL	0	0	0.998191681736
286POL	0	4	0.998643761302
287POL	0	0	0.99773960217
288POL	1	3	0.998643761302
289POL	0	1	0.997287522604
290POL	0	0	0.637884267631
291POL	26	2	0.999547920434
292POL	0	0	1.0
293POL	0	0	0.978300180832
294POL	0	1	0.989602169982
295POL	3	1	0.999095840868
296POL	0	1	0.999095840868
297POL	0	0	0.925406871609
298POL	0	1	0.996835443038
299POL	0	0	0.996835443038
300POL	0	0	0.994575045208
301POL	0	3	0.998191681736
302POL	0	0	0.998643761302
303POL	1	0	0.999547920434
304POL	0	0	0.99773960217
305POL	0	0	1.0
306POL	0	1	0.995027124774
307POL	0	0	0.998643761302
308POL	0	3	0.99773960217
309POL	0	0	0.99773960217
310POL	0	0	1.0
311POL	0	0	0.998643761302
312POL	2	0	0.999547920434
313POL	0	0	0.981464737794
314POL	0	0	0.996383363472
315POL	6	0	0.999095840868
316POL	0	0	0.998191681736
317POL	0	0	0.631103074141
318POL	0	0	0.995931283906
319POL	0	0	0.99773960217
320POL	0	0	0.965189873418
321POL	0	1	0.901446654611
322POL	0	3	0.994122965642
323POL	0	0	1.0
324POL	0	0	0.882911392405
325POL	6	0	0.999547920434
326POL	0	3	0.994575045208
327POL	0	0	0.987793851718
328POL	0	0	0.873417721519
329POL	0	0	0.957504520796
330POL	0	0	0.982820976492
331POL	0	0	0.99321880651
332POL	0	0	0.802441229656
333POL	0	0	0.838155515371
334POL	0	0	0.94801084991
335POL	0	0	0.997287522604
336POL	0	0	0.980560578662
337POL	0	0	0.998643761302
338POL	0	0	0.999095840868
339POL	0	1	0.963381555154
340POL	1	0	0.998643761302
341POL	0	0	0.998191681736
342POL	0	0	0.998191681736
343POL	0	0	0.99547920434
344POL	0	1	0.990054249548
345POL	0	0	0.982820976492
346POL	6	0	0.999547920434
347POL	0	0	0.994122965642
348POL	0	1	0.99773960217
349POL	0	0	0.990054249548
350POL	0	1	0.970162748644
351POL	0	0	0.896473779385
352POL	0	0	0.973327305606
353POL	0	1	0.998643761302
354POL	0	0	0.997287522604
355POL	0	0	0.69349005425
356POL	0	0	0.98191681736
357POL	0	1	0.94801084991
358POL	0	0	0.981012658228
359POL	0	5	0.924502712477
360POL	0	0	0.999095840868
361POL	0	1	0.996835443038
362POL	0	0	0.762206148282
363POL	0	1	0.994575045208
364POL	0	1	0.998643761302
365POL	0	1	0.968806509946
366POL	0	0	0.438065099458
367POL	2	0	0.999095840868
368POL	0	0	0.998643761302
369POL	0	0	0.810126582278
370POL	0	11	0.926763110307
371POL	6	0	0.999547920434
372POL	2	0	0.999547920434
373POL	0	1	0.996835443038
374POL	0	0	0.976039783002
375POL	2	0	0.999547920434
376POL	0	0	0.995931283906
377POL	0	0	0.99773960217
378POL	0	1	0.99321880651
379POL	0	0	0.992766726944
380POL	0	2	0.997287522604
381POL	3	0	0.999547920434
382POL	0	0	0.998191681736
383POL	0	0	0.98643761302
384POL	0	0	0.999095840868
385POL	0	1	0.996835443038
386POL	0	0	0.999547920434
387POL	0	0	1.0
388POL	0	1	0.99773960217
389POL	0	0	0.996383363472
390POL	0	0	1.0
391POL	1	0	0.999095840868
392POL	0	0	0.994575045208
393POL	0	1	0.991410488246
394POL	2	1	0.999547920434
395POL	0	0	0.997287522604
396POL	0	0	0.996383363472
397POL	0	0	0.999095840868
398POL	0	0	0.99547920434
399POL	0	1	0.987341772152
400POL	0	0	0.578209764919
401POL	3	1	0.999547920434
402POL	0	0	0.998191681736
403POL	0	0	0.917269439421
404POL	0	0	0.980108499096
405POL	0	1	0.960216998192
406POL	0	0	0.989602169982
407POL	0	0	0.996835443038
408POL	0	0	0.998643761302
409POL	13	0	0.998643761302
410POL	0	0	0.99773960217
411POL	0	2	0.997287522604
412POL	0	0	0.987341772152
413POL	0	0	0.997287522604
414POL	0	0	0.998191681736
415POL	1	0	0.999095840868
416POL	0	1	0.996383363472
417POL	0	0	0.996835443038
418POL	0	0	0.995931283906
419POL	3	0	0.999095840868
420POL	0	0	0.997287522604
421POL	0	0	0.998643761302
422POL	0	0	0.998191681736
423POL	0	1	0.996383363472
424POL	0	1	0.99773960217
425POL	0	1	0.997287522604
426POL	0	1	0.992766726944
427POL	0	0	0.51130198915
428POL	2	1	0.998643761302
429POL	0	2	0.996383363472
430POL	0	1	0.981464737794
431POL	0	1	0.952983725136
432POL	0	0	0.567811934901
433POL	0	4	0.941681735986
434POL	14	0	0.999095840868
435POL	0	1	0.998643761302
436POL	0	6	0.919529837251
437POL	0	1	0.996835443038
438POL	0	1	0.957956600362
439POL	0	1	0.973779385172
440POL	0	0	0.998643761302
441POL	0	0	0.641048824593
442POL	0	1	0.99547920434
443POL	0	0	0.879294755877
444POL	0	0	0.998643761302
445POL	1	0	0.999095840868
446POL	0	1	0.95253164557
447POL	0	0	0.858499095841
448POL	0	0	0.588607594937
449POL	0	0	0.892857142857
450POL	0	0	0.996835443038
451POL	0	0	0.980560578662
452POL	0	0	0.627486437613
453POL	0	1	0.994122965642
454POL	0	0	0.998191681736
455POL	0	0	0.99547920434
456POL	0	0	0.990506329114
457POL	0	0	0.99773960217
458POL	0	0	0.997287522604
459POL	0	0	0.998191681736
460POL	0	4	0.995931283906
461POL	0	1	0.998191681736
462POL	0	0	0.98417721519
463POL	0	0	0.994122965642
464POL	0	0	0.992766726944
465POL	0	1	0.99321880651
466POL	0	1	0.905063291139
467POL	0	0	0.968806509946
468POL	0	3	0.929927667269
469POL	0	0	0.983725135624
470POL	0	1	0.981012658228
471POL	0	0	0.99773960217
472POL	0	1	0.936708860759
473POL	0	0	0.989602169982
474POL	0	0	0.999095840868
475POL	0	1	0.996383363472
476POL	0	2	0.990506329114
477POL	0	1	0.894665461121
478POL	0	0	0.99773960217
479POL	0	0	0.863019891501
480POL	0	0	0.998643761302
481POL	0	0	0.894213381555
482POL	0	0	0.985533453888
483POL	0	3	0.976491862568
484POL	0	0	0.789330922242
485POL	5	0	0.999095840868
486POL	0	0	0.998643761302
487POL	0	0	0.997287522604
488POL	0	0	0.897377938517
489POL	0	0	0.620253164557
490POL	0	1	0.916365280289
491POL	0	1	0.998191681736
492POL	17	0	0.999547920434
493POL	0	0	0.96835443038
494POL	0	0	0.996383363472
495POL	1	0	0.998191681736
496POL	0	1	0.992766726944
497POL	0	1	0.99547920434
498POL	0	1	0.998643761302
499POL	0	1	0.985533453888
500POL	0	1	0.972423146474
501POL	0	1	0.915009041591
502POL	0	0	0.987341772152
503POL	0	0	0.991862567812
504POL	0	0	0.999095840868
505POL	0	1	0.992314647378
506POL	0	0	0.99773960217
507POL	0	0	0.998643761302
508POL	0	0	0.99773960217
509POL	0	0	0.998191681736
510POL	0	0	0.994575045208
511POL	0	0	0.828209764919
512POL	0	0	0.622513562387
513POL	0	1	0.918625678119
514POL	0	0	0.95027124774
515POL	0	1	0.865280289331
516POL	0	0	0.999095840868
517POL	0	0	0.997287522604
518POL	3	0	0.999547920434
519POL	0	0	0.99773960217
520POL	0	0	0.964737793852
521POL	0	1	0.923146473779
522POL	0	0	0.993670886076
523POL	3	0	0.999547920434
524POL	0	0	0.959764918626
525POL	0	0	0.983725135624
526POL	0	2	0.95027124774
527POL	0	1	0.996383363472
528POL	0	0	0.984629294756
529POL	0	0	0.985985533454
530POL	0	1	0.935804701627
531POL	0	0	0.633815551537
532POL	0	0	0.793851717902
533POL	1	0	0.998643761302
534POL	0	0	0.93896925859
535POL	0	0	0.995931283906
536POL	0	1	0.938517179024
537POL	0	1	0.994575045208
538POL	0	0	0.99773960217
539POL	0	0	0.995027124774
540POL	0	0	0.969258589512
541POL	0	0	0.818264014467
542POL	1	0	0.999095840868
543POL	0	3	0.990506329114
544POL	0	0	0.999095840868
545POL	0	0	0.530289330922
546POL	0	0	0.99773960217
547POL	0	0	1.0
548POL	0	0	0.982820976492
549POL	0	1	0.94801084991
550POL	0	2	0.948915009042
551POL	0	0	0.990054249548
552POL	0	0	0.992314647378
553POL	0	0	0.999095840868
554POL	0	0	0.857594936709
555POL	0	0	0.572332730561
556POL	0	0	0.99773960217
557POL	0	3	0.99547920434
558POL	0	0	0.80650994575
559POL	0	0	0.904611211573
560POL	0	1	0.990506329114
561POL	0	1	0.998191681736
562POL	0	1	0.999095840868
563POL	0	0	0.999095840868
564POL	0	0	0.998191681736
565POL	0	1	0.996383363472
566POL	0	0	0.98869801085
567POL	0	1	0.998191681736
568POL	0	3	0.99321880651
569POL	0	2	0.996383363472
570POL	0	1	0.995931283906
571POL	0	2	0.99321880651
572POL	0	0	0.970162748644
573POL	0	0	0.992766726944
574POL	0	1	0.99773960217
575POL	0	1	0.99773960217
576POL	0	1	0.996383363472
577POL	0	1	0.999095840868
578POL	0	4	0.997287522604
579POL	0	2	0.998191681736
580POL	15	0	0.999547920434
581POL	0	1	0.998191681736
582POL	5	2	0.998643761302
583POL	6	0	0.999547920434
584POL	0	0	0.999095840868
585POL	0	0	0.996383363472
586POL	0	0	0.939421338156
587POL	0	0	0.960216998192
588POL	0	0	0.998643761302
589POL	0	0	0.989150090416
590POL	0	0	0.609855334539
591POL	0	1	0.994122965642
592POL	0	0	0.9773960217
593POL	0	2	0.997287522604
594POL	2	2	0.999095840868
595POL	0	0	0.988245931284
596POL	0	1	0.99773960217
597POL	1	1	0.999095840868
598POL	0	1	0.997287522604
599POL	2	0	0.999095840868
600POL	3	0	0.999095840868
601POL	0	0	0.976491862568
602POL	0	0	0.966998191682
603POL	0	1	0.991862567812
604POL	0	2	0.957956600362
605POL	0	0	0.949819168174
606POL	0	0	0.913652802893
607POL	0	0	0.782097649186
608POL	0	0	0.996835443038
609POL	0	1	0.97287522604
610POL	4	0	0.999547920434
611POL	0	0	0.998191681736
612POL	0	1	0.997287522604
613POL	0	0	0.980560578662
614POL	0	1	0.997287522604
615POL	0	0	0.570976491863
616POL	0	0	0.789783001808
617POL	0	0	1.0
618POL	0	0	0.957504520796
619POL	0	0	0.99095840868
620POL	0	0	0.982368896926
621POL	0	0	0.933996383363
622POL	0	0	0.788878842676
623POL	0	0	0.70027124774
624POL	0	1	0.865732368897
625POL	0	0	0.844484629295
626POL	0	0	0.98643761302
627POL	0	0	0.998191681736
628POL	0	0	0.996383363472
629POL	0	0	0.998643761302
630POL	0	0	1.0
631POL	0	0	0.991862567812
632POL	0	0	0.98869801085
633POL	4	0	0.999095840868
634POL	0	0	1.0
635POL	0	0	0.965189873418
636POL	6	0	0.999547920434
637POL	0	1	0.994575045208
638POL	0	0	0.637884267631
639POL	0	3	0.996383363472
640POL	1	0	0.999547920434
641POL	1	0	0.999547920434
642POL	0	1	0.992314647378
643POL	0	0	0.998191681736
644POL	0	0	0.998643761302
645POL	0	1	0.97513562387
646POL	0	0	0.698462929476
647POL	0	0	0.986889692586
648POL	0	0	0.995931283906
649POL	0	0	0.998643761302
650POL	0	0	0.994122965642
651POL	0	2	0.998191681736
652POL	0	0	0.997287522604
653POL	0	0	0.999095840868
654POL	2	0	0.999547920434
655POL	0	0	0.998191681736
656POL	0	2	0.995027124774
657POL	0	0	0.987341772152
658POL	0	0	0.975587703436
659POL	0	1	0.998191681736
660POL	0	1	0.99773960217
661POL	0	0	0.992314647378
662POL	0	1	0.990054249548
663POL	0	0	0.98643761302
664POL	0	0	0.958408679928
665POL	0	0	1.0
666POL	16	0	0.999095840868
667POL	0	0	0.792495479204
668POL	0	0	0.996835443038
669POL	0	0	0.99547920434
670POL	0	0	0.998191681736
671POL	0	0	0.978752260398
672POL	0	0	0.869349005425
673POL	0	0	0.997287522604
674POL	0	0	0.653707052441
675POL	0	0	0.981464737794
676POL	0	1	0.999095840868
677POL	0	0	0.99773960217
678POL	0	0	0.998191681736
679POL	0	1	0.937613019892
680POL	0	0	0.99773960217
681POL	0	1	0.995027124774
682POL	0	0	0.873417721519
683POL	0	1	0.996383363472
684POL	0	0	0.976943942134
685POL	0	0	0.931735985533
686POL	0	4	0.922694394213
687POL	0	0	0.998191681736
688POL	0	0	0.993670886076
689POL	0	0	0.955244122966
690POL	4	0	0.999095840868
691POL	0	0	0.999095840868
692POL	0	0	0.998191681736
693POL	0	1	0.999095840868
694POL	4	0	0.999547920434
695POL	2	0	0.998643761302
696POL	0	0	0.998643761302
697POL	0	0	0.998191681736
698POL	0	0	0.998643761302
699POL	0	0	0.998643761302
700POL	0	1	0.998643761302
701POL	0	0	0.99095840868
702POL	0	0	0.938517179024
703POL	0	1	0.94349005425
704POL	0	2	0.997287522604
705POL	0	0	0.992766726944
706POL	0	0	1.0
707POL	5	1	0.999547920434
708POL	71	3	0.999547920434
709POL	0	0	0.48643761302
710POL	0	4	0.995931283906
711POL	0	0	0.962477396022
712POL	0	5	0.996383363472
713POL	0	0	0.809674502712
714POL	0	4	0.919529837251
715POL	7	4	0.998643761302
716POL	0	4	0.998191681736
717POL	0	5	0.998191681736
718POL	0	4	0.995027124774
719POL	0	5	0.995931283906
720POL	0	6	0.996835443038
721POL	0	0	0.821428571429
722POL	0	1	0.949819168174
723POL	0	6	0.998191681736
724POL	0	5	0.997287522604
725POL	0	0	0.787522603978
726POL	0	0	0.708860759494
727POL	0	5	0.998191681736
728POL	0	1	0.970162748644
729POL	0	3	0.94575045208
730POL	0	5	0.997287522604
731POL	0	5	0.996835443038
732POL	0	0	0.743670886076
733POL	0	4	0.998191681736
734POL	0	5	0.99773960217
735POL	0	0	0.890144665461
736POL	0	0	0.939873417722
737POL	0	4	0.991410488246
738POL	0	0	0.965189873418
739POL	0	3	0.908679927667
740POL	0	1	0.963381555154
741POL	70	3	0.999547920434
742POL	0	4	0.995931283906
743POL	0	1	0.907775768535
744POL	0	4	0.998643761302
745POL	0	0	0.98191681736
746POL	0	0	0.754972875226
747POL	0	1	0.95931283906
748POL	0	4	0.998643761302
749POL	0	5	0.992314647378
750POL	0	4	0.994122965642
751POL	0	5	0.996835443038
752POL	0	0	0.982368896926
753POL	0	5	0.995027124774
754POL	0	0	0.823688969259
755POL	0	4	0.998191681736
756POL	0	0	0.983273056058
757POL	0	6	0.996383363472
758POL	0	4	0.998191681736
759POL	0	4	0.996835443038
760POL	0	3	0.915461121157
761POL	0	4	0.998643761302
762POL	0	4	0.997287522604
763POL	0	4	0.997287522604
764POL	0	4	0.995931283906
765POL	0	0	0.816455696203
766POL	0	5	0.997287522604
767POL	0	4	0.998643761302
768POL	0	4	0.99547920434
769POL	0	4	0.994575045208
770POL	0	4	0.995027124774
771POL	0	6	0.99321880651
772POL	0	3	0.991862567812
773POL	0	4	0.998643761302
774POL	0	4	0.994575045208
775POL	0	0	0.976943942134
776POL	0	4	0.998643761302
777POL	0	4	0.998643761302
778POL	0	4	0.996835443038
779POL	0	4	0.995931283906
780POL	73	3	0.999547920434
781POL	0	5	0.995027124774
782POL	0	4	0.998643761302
783POL	0	0	0.986889692586
784POL	0	5	0.995931283906
785POL	0	0	0.985985533454
786POL	0	2	0.98643761302
787POL	0	0	0.663200723327
788POL	0	5	0.99321880651
789POL	0	0	0.888788426763
790POL	0	4	0.998643761302
791POL	1	4	0.999095840868
792POL	0	2	0.990054249548
793POL	0	5	0.99773960217
794POL	0	4	0.994122965642
795POL	0	4	0.992766726944
796POL	0	5	0.997287522604
797POL	0	6	0.996835443038
798POL	72	3	0.999547920434
799POL	0	0	0.971971066908
800POL	6	4	0.999095840868
801POL	0	4	0.998643761302
802POL	0	4	0.997287522604
803POL	0	0	0.97965641953
804POL	0	4	0.996835443038
805POL	0	0	0.986889692586
806POL	0	1	0.968806509946
807POL	0	4	0.997287522604
808POL	0	4	0.994575045208
809POL	0	4	0.998191681736
810POL	0	0	0.987341772152
811POL	0	9	0.992766726944
812POL	0	6	0.991862567812
813POL	0	2	0.996835443038
814POL	0	2	0.992766726944
815POL	0	5	0.996383363472
816POL	0	0	0.620253164557
817POL	12	1	0.999547920434
818POL	0	2	0.992314647378
819POL	0	2	0.998643761302
820POL	9	1	0.999547920434
821POL	0	2	0.99321880651
822POL	0	0	0.998191681736
823POL	3	0	0.999547920434
824POL	0	0	0.999095840868
825POL	0	1	0.999095840868
826POL	0	0	0.896925858951
827POL	0	0	0.868444846293
828POL	0	0	0.880198915009
829POL	0	0	0.998191681736
830POL	0	1	0.998191681736
831POL	1	0	0.999095840868
832POL	0	0	0.999095840868
833POL	0	0	1.0
834POL	0	0	0.671338155515
835POL	0	3	0.998191681736
836POL	0	3	0.998191681736
837POL	0	0	0.803797468354
838POL	0	3	0.996383363472
839POL	0	0	0.453887884268
840POL	0	0	0.591772151899
841POL	0	0	0.9773960217
842POL	0	4	0.99321880651
843POL	0	7	0.997287522604
844POL	0	3	0.995027124774
845POL	0	3	0.998643761302
846POL	0	3	0.998643761302
847POL	16	2	0.999547920434
848POL	0	4	0.996835443038
849POL	0	3	0.994122965642
850POL	0	1	0.898282097649
851POL	0	0	0.980560578662
852POL	0	3	0.997287522604
853POL	0	0	0.982368896926
854POL	17	2	0.999547920434
855POL	0	5	0.99095840868
856POL	0	3	0.994122965642
857POL	17	2	0.999547920434
858POL	0	4	0.997287522604
859POL	1	0	0.999547920434
860POL	3	0	0.999547920434
861POL	0	0	0.999095840868
862POL	2	0	0.999095840868
863POL	11	4	0.99321880651
864POL	0	0	0.998643761302
865POL	0	0	0.994122965642
866POL	0	0	0.96609403255
867POL	0	0	0.994122965642
868POL	0	1	0.998643761302
869POL	0	2	0.900994575045
870POL	1	0	0.999095840868
871POL	0	2	0.920886075949
872POL	0	5	0.932188065099
873POL	0	0	1.0
874POL	0	0	0.999095840868
875POL	0	2	0.973779385172
876POL	0	0	0.995931283906
877POL	0	0	0.995931283906
878POL	0	3	0.943037974684
879POL	0	0	0.997287522604
880POL	0	0	0.949819168174
881POL	0	0	0.99547920434
882POL	0	0	0.980108499096
883POL	0	0	0.998191681736
884POL	0	0	0.99773960217
885POL	0	0	0.998191681736
886POL	0	1	0.957956600362
887POL	0	0	0.999095840868
888POL	0	0	0.96835443038
889POL	13	0	0.999547920434
890POL	0	1	0.996835443038
891POL	0	0	0.986889692586
892POL	0	0	0.996383363472
893POL	0	1	0.997287522604
894POL	2	0	0.999547920434
895POL	0	1	0.99773960217
896POL	0	3	0.899638336347
897POL	0	0	0.987341772152
898POL	11	0	0.999095840868
899POL	3	0	0.999547920434
900POL	0	0	0.999095840868
901POL	0	0	0.998643761302
902POL	0	0	0.98869801085
903POL	0	0	0.980108499096
904POL	0	0	0.997287522604
905POL	0	0	0.999095840868
906POL	0	2	0.99773960217
907POL	0	0	0.998643761302
908POL	0	1	0.887432188065
909POL	0	1	0.994575045208
910POL	0	0	0.967902350814
911POL	0	0	0.997287522604
912POL	0	0	1.0
913POL	0	0	0.996383363472
914POL	2	0	0.999547920434
915POL	0	1	0.985081374322
916POL	0	0	0.541139240506
917POL	0	1	0.998191681736
918POL	0	0	0.967450271248
919POL	0	1	0.991410488246
920POL	0	0	0.992766726944
921POL	0	0	0.861211573237
922POL	0	0	0.985533453888
923POL	0	0	0.900542495479
924POL	0	0	0.997287522604
925POL	0	0	0.979204339964
926POL	0	0	0.876582278481
927POL	0	1	0.945298372514
928POL	15	0	0.998643761302
929POL	0	1	0.996835443038
930POL	0	2	0.952983725136
931POL	0	1	0.980560578662
932POL	0	2	0.99095840868
933POL	0	1	0.931283905967
934POL	0	1	0.976943942134
935POL	0	1	0.953887884268
936POL	0	2	0.957956600362
937POL	0	3	0.958860759494
938POL	1	1	0.998191681736
939POL	0	1	0.99773960217
940POL	0	2	0.99773960217
941POL	1	1	0.998191681736
942POL	0	1	0.966546112116
943POL	0	1	0.996835443038
944POL	0	0	0.998191681736
945POL	0	0	0.886980108499
946POL	0	0	0.94801084991
947POL	0	0	0.960216998192
948POL	0	0	0.998643761302
949POL	0	0	0.942585895118
950POL	1	1	0.999095840868
951POL	6	1	0.998643761302
952POL	0	0	1.0
953POL	1	1	0.999095840868
954POL	0	0	0.998643761302
955POL	0	0	0.981012658228
956POL	0	0	0.998643761302
957POL	4	0	0.999547920434
958POL	0	0	0.998191681736
959POL	0	0	0.998643761302
960POL	0	0	1.0
961POL	0	0	0.998643761302
962POL	0	1	0.998643761302
963POL	0	2	0.997287522604
964POL	0	1	0.996383363472
965POL	0	2	0.996383363472
966POL	0	1	0.996383363472
967POL	0	1	0.99321880651
968POL	0	0	0.97061482821
969POL	0	0	0.965189873418
970POL	0	0	0.95705244123
971POL	0	0	0.791139240506
972POL	0	0	0.998191681736
973POL	1	0	0.999095840868
974POL	0	1	0.99547920434
975POL	0	1	0.996835443038
976POL	1	0	0.999095840868
977POL	13	0	0.999547920434
978POL	0	0	0.998643761302
979POL	0	1	0.996383363472
980POL	0	0	0.851717902351
981POL	0	3	0.998643761302
982POL	0	1	0.995027124774
983POL	0	0	0.98643761302
984POL	0	0	0.973779385172
985POL	0	0	0.976491862568
986POL	0	0	0.998191681736
987POL	0	0	0.998643761302
988POL	0	1	0.998191681736
989POL	0	0	0.995931283906
990POL	0	0	0.984629294756
991POL	0	0	0.998191681736
992POL	0	0	0.997287522604
993POL	0	0	0.98643761302
994POL	0	4	0.941681735986
995POL	0	0	0.995027124774
996POL	0	0	0.976943942134
997POL	0	1	0.99773960217
998POL	0	0	0.915913200723
999POL	0	0	0.968806509946
1000POL	0	0	0.995931283906
1001POL	0	0	0.978752260398
1002POL	0	0	0.99773960217
1003POL	0	0	0.986889692586
