# Supplementary material for: Amino acid impact factor
Source: PLoS One. 2018 Jun 13;13(6):e0198645. doi: 10.1371/journal.pone.0198645 (PMC5999116; doi:10.1371/journal.pone.0198645)
Supplement: S2 File — (ZIP) [file pone.0198645.s002.zip › Supporting Information/hiv_clvsites_pro_hiv_9.0_dist.dat]

source target direction
2GAG 1GAG true
36GAG 1GAG true
36GAG 39GAG true
36GAG 87GAG true
36GAG 160GAG true
56GAG 1GAG true
56GAG 2GAG true
56GAG 13GAG true
56GAG 17GAG true
56GAG 22GAG true
56GAG 23GAG true
56GAG 24GAG true
56GAG 32GAG true
56GAG 37GAG true
56GAG 40GAG true
56GAG 45GAG true
56GAG 49GAG true
56GAG 74GAG true
56GAG 86GAG true
56GAG 89GAG true
56GAG 90GAG true
56GAG 98GAG true
56GAG 101GAG true
56GAG 108GAG true
56GAG 112GAG true
56GAG 116GAG true
56GAG 129GAG true
56GAG 139GAG true
56GAG 141GAG true
56GAG 152GAG true
140GAG 9GAG true
140GAG 105GAG true
140GAG 45POL true
140GAG 875POL true
156GAG 135GAG true
156GAG 150GAG true
166GAG 152GAG true
166GAG 153GAG true
166GAG 162GAG true
166GAG 167GAG true
166GAG 719POL true
166GAG 720POL true
166GAG 723POL true
166GAG 815POL true
170GAG 169GAG true
170GAG 174GAG true
170GAG 179GAG true
170GAG 186GAG true
170GAG 189GAG true
171GAG 163GAG true
171GAG 179GAG true
171GAG 180GAG true
171GAG 181GAG true
171GAG 185GAG true
171GAG 240GAG true
171GAG 253GAG true
181GAG 386GAG true
185GAG 186GAG true
185GAG 469GAG true
189GAG 186GAG true
193GAG 358GAG true
195GAG 211GAG true
196GAG 134GAG true
196GAG 137GAG true
196GAG 144GAG true
196GAG 343GAG true
196GAG 47PRO true
196GAG 209POL true
197GAG 781POL true
197GAG 830POL true
197GAG 890POL true
212GAG 213GAG true
212GAG 379GAG true
212GAG 227POL true
212GAG 361POL true
212GAG 581POL true
212GAG 943POL true
212GAG 964POL true
214GAG 208GAG true
214GAG 264GAG true
214GAG 27POL true
220GAG 9GAG true
220GAG 463GAG true
226GAG 9GAG true
226GAG 59GAG true
226GAG 103GAG true
226GAG 115GAG true
226GAG 200GAG true
226GAG 218GAG true
226GAG 230GAG true
226GAG 264GAG true
226GAG 302GAG true
226GAG 381GAG true
226GAG 397GAG true
226GAG 406GAG true
226GAG 463GAG true
226GAG 26POL true
226GAG 27POL true
226GAG 31POL true
226GAG 49POL true
226GAG 166POL true
226GAG 468POL true
226GAG 477POL true
226GAG 515POL true
226GAG 624POL true
226GAG 850POL true
226GAG 872POL true
226GAG 896POL true
226GAG 908POL true
226GAG 994POL true
227GAG 128GAG true
237GAG 241GAG true
237GAG 284GAG true
254GAG 155GAG true
254GAG 276GAG true
254GAG 356GAG true
254GAG 11PRO true
254GAG 271POL true
254GAG 393POL true
259GAG 261GAG true
259GAG 262GAG true
259GAG 568POL true
259GAG 637POL true
262GAG 260GAG true
262GAG 261GAG true
262GAG 267GAG true
263GAG 161GAG true
263GAG 163GAG true
263GAG 164GAG true
263GAG 225GAG true
263GAG 243GAG true
263GAG 257GAG true
263GAG 261GAG true
263GAG 265GAG true
263GAG 363GAG true
263GAG 364GAG true
263GAG 365GAG true
263GAG 366GAG true
263GAG 367GAG true
263GAG 237POL true
263GAG 239POL true
263GAG 243POL true
263GAG 246POL true
263GAG 262POL true
263GAG 265POL true
263GAG 270POL true
263GAG 286POL true
263GAG 288POL true
263GAG 291POL true
263GAG 301POL true
263GAG 308POL true
263GAG 322POL true
263GAG 326POL true
274GAG 162GAG true
274GAG 192POL true
274GAG 364POL true
274GAG 642POL true
274GAG 766POL true
274GAG 906POL true
291GAG 163GAG true
291GAG 167GAG true
291GAG 172GAG true
291GAG 175GAG true
291GAG 180GAG true
291GAG 229GAG true
291GAG 233GAG true
291GAG 245GAG true
291GAG 249GAG true
291GAG 265GAG true
291GAG 269GAG true
291GAG 284GAG true
291GAG 288GAG true
291GAG 295GAG true
291GAG 298GAG true
291GAG 305GAG true
291GAG 316GAG true
291GAG 338GAG true
291GAG 344GAG true
291GAG 345GAG true
291GAG 346GAG true
291GAG 295POL true
291GAG 460POL true
291GAG 591POL true
291GAG 593POL true
291GAG 594POL true
291GAG 596POL true
291GAG 597POL true
291GAG 651POL true
291GAG 737POL true
293GAG 57GAG true
293GAG 352GAG true
293GAG 240POL true
293GAG 265POL true
293GAG 757POL true
293GAG 981POL true
296GAG 211GAG true
296GAG 331GAG true
296GAG 454GAG true
296GAG 475GAG true
296GAG 45POL true
296GAG 359POL true
301GAG 223POL true
304GAG 190GAG true
304GAG 344POL true
304GAG 476POL true
304GAG 704POL true
304GAG 707POL true
318GAG 211GAG true
318GAG 331GAG true
318GAG 454GAG true
318GAG 475GAG true
318GAG 476GAG true
318GAG 45POL true
318GAG 359POL true
321GAG 296POL true
321GAG 953POL true
325GAG 51GAG true
325GAG 107GAG true
325GAG 116GAG true
325GAG 382GAG true
325GAG 404GAG true
325GAG 442GAG true
325GAG 45POL true
325GAG 82PRO true
325GAG 196POL true
325GAG 198POL true
325GAG 370POL true
325GAG 436POL true
325GAG 686POL true
325GAG 714POL true
325GAG 729POL true
325GAG 878POL true
325GAG 915POL true
343GAG 357POL true
347GAG 490POL true
351GAG 83GAG true
351GAG 88GAG true
351GAG 89GAG true
351GAG 90GAG true
351GAG 319GAG true
351GAG 331GAG true
351GAG 335GAG true
351GAG 345GAG true
351GAG 369GAG true
351GAG 402GAG true
351GAG 406GAG true
351GAG 191POL true
351GAG 501POL true
351GAG 609POL true
351GAG 739POL true
351GAG 937POL true
352GAG 57GAG true
352GAG 293GAG true
352GAG 240POL true
352GAG 265POL true
352GAG 757POL true
352GAG 981POL true
354GAG 720POL true
354GAG 965POL true
358GAG 193GAG true
358GAG 967POL true
360GAG 994POL true
366GAG 161GAG true
366GAG 164GAG true
366GAG 225GAG true
366GAG 243GAG true
366GAG 257GAG true
366GAG 261GAG true
366GAG 263GAG true
366GAG 265GAG true
366GAG 363GAG true
366GAG 364GAG true
366GAG 365GAG true
366GAG 367GAG true
366GAG 237POL true
366GAG 239POL true
366GAG 243POL true
366GAG 246POL true
366GAG 262POL true
366GAG 265POL true
366GAG 270POL true
366GAG 286POL true
366GAG 288POL true
366GAG 291POL true
366GAG 301POL true
366GAG 308POL true
366GAG 322POL true
366GAG 326POL true
396GAG 264GAG true
399GAG 331GAG true
399GAG 476GAG true
399GAG 359POL true
413GAG 425GAG true
434GAG 1POL true
434GAG 3POL true
439GAG 7POL true
441GAG 9POL true
455GAG 431GAG true
455GAG 446GAG true
455GAG 452GAG true
455GAG 14POL true
460GAG 28POL true
463GAG 31POL true
466GAG 34POL true
473GAG 41POL true
487GAG 55POL true
492GAG 475GAG true
494GAG 495GAG true
494GAG 496GAG true
494GAG 499GAG true
494GAG 500GAG true
494GAG 14PRO true
494GAG 760POL true
2POL 436GAG true
2POL 438GAG true
2POL 439GAG true
2POL 446GAG true
2POL 3POL true
2POL 6POL true
2POL 7POL true
7POL 439GAG true
22POL 23POL true
28POL 460GAG true
41POL 473GAG true
55POL 487GAG true
5PRO 493GAG true
7PRO 495GAG true
8PRO 162GAG true
8PRO 496GAG true
22PRO 41GAG true
22PRO 24PRO true
22PRO 271POL true
22PRO 306POL true
22PRO 380POL true
22PRO 753POL true
24PRO 54PRO true
24PRO 222POL true
24PRO 370POL true
26PRO 331GAG true
32PRO 196POL true
32PRO 370POL true
38PRO 90GAG true
38PRO 332GAG true
38PRO 381GAG true
38PRO 20POL true
38PRO 194POL true
38PRO 223POL true
38PRO 321POL true
38PRO 370POL true
38PRO 472POL true
38PRO 496POL true
38PRO 497POL true
38PRO 499POL true
38PRO 500POL true
38PRO 513POL true
38PRO 521POL true
38PRO 526POL true
38PRO 645POL true
38PRO 679POL true
38PRO 871POL true
44PRO 208POL true
44PRO 660POL true
48PRO 54PRO true
48PRO 82PRO true
48PRO 222POL true
48PRO 370POL true
48PRO 722POL true
50PRO 223POL true
50PRO 550POL true
50PRO 743POL true
51PRO 284GAG true
51PRO 244POL true
51PRO 378POL true
52PRO 133GAG true
52PRO 11PRO true
52PRO 429POL true
52PRO 842POL true
66PRO 54PRO true
66PRO 90PRO true
66PRO 196POL true
66PRO 370POL true
75PRO 90GAG true
75PRO 387GAG true
75PRO 433POL true
76PRO 239GAG true
76PRO 371GAG true
76PRO 431GAG true
76PRO 46PRO true
76PRO 84PRO true
76PRO 196POL true
76PRO 198POL true
76PRO 253POL true
76PRO 363POL true
76PRO 370POL true
78PRO 184POL true
78PRO 760POL true
78PRO 878POL true
80PRO 9GAG true
80PRO 200GAG true
80PRO 226GAG true
80PRO 230GAG true
80PRO 264GAG true
80PRO 302GAG true
80PRO 381GAG true
80PRO 397GAG true
80PRO 406GAG true
80PRO 26POL true
80PRO 27POL true
80PRO 166POL true
80PRO 468POL true
80PRO 872POL true
80PRO 896POL true
80PRO 994POL true
81PRO 145GAG true
81PRO 99PRO true
81PRO 171POL true
81PRO 298POL true
81PRO 380POL true
81PRO 734POL true
81PRO 909POL true
84PRO 370POL true
86PRO 714POL true
169POL 530POL true
169POL 739POL true
174POL 239POL true
174POL 962POL true
189POL 476GAG true
196POL 370POL true
202POL 751POL true
207POL 208POL true
207POL 209POL true
207POL 211POL true
207POL 212POL true
207POL 213POL true
207POL 214POL true
207POL 797POL true
210POL 273POL true
210POL 289POL true
210POL 294POL true
210POL 405POL true
210POL 436POL true
210POL 878POL true
210POL 963POL true
214POL 88PRO true
214POL 207POL true
214POL 209POL true
214POL 211POL true
214POL 212POL true
214POL 213POL true
214POL 797POL true
247POL 237POL true
247POL 239POL true
247POL 240POL true
247POL 241POL true
247POL 242POL true
247POL 243POL true
247POL 244POL true
247POL 246POL true
247POL 248POL true
247POL 250POL true
247POL 251POL true
247POL 252POL true
247POL 254POL true
247POL 255POL true
247POL 260POL true
247POL 771POL true
250POL 251POL true
250POL 253POL true
266POL 377GAG true
272POL 496GAG true
272POL 279POL true
280POL 166POL true
280POL 872POL true
281POL 433POL true
281POL 806POL true
281POL 871POL true
282POL 47GAG true
282POL 191GAG true
288POL 483POL true
291POL 161GAG true
291POL 164GAG true
291POL 225GAG true
291POL 243GAG true
291POL 257GAG true
291POL 261GAG true
291POL 263GAG true
291POL 265GAG true
291POL 363GAG true
291POL 364GAG true
291POL 365GAG true
291POL 366GAG true
291POL 367GAG true
291POL 237POL true
291POL 239POL true
291POL 243POL true
291POL 246POL true
291POL 262POL true
291POL 265POL true
291POL 270POL true
291POL 286POL true
291POL 288POL true
291POL 301POL true
291POL 308POL true
291POL 322POL true
291POL 326POL true
295POL 26GAG true
295POL 46GAG true
295POL 930POL true
303POL 676POL true
312POL 651POL true
312POL 815POL true
315POL 101GAG true
315POL 128GAG true
315POL 45PRO true
315POL 61PRO true
315POL 686POL true
315POL 869POL true
325POL 300GAG true
325POL 393GAG true
325POL 348POL true
325POL 388POL true
325POL 895POL true
325POL 919POL true
340POL 383GAG true
346POL 162GAG true
346POL 245GAG true
346POL 485GAG true
346POL 179POL true
346POL 656POL true
346POL 950POL true
367POL 78GAG true
367POL 249POL true
371POL 282GAG true
371POL 409GAG true
371POL 373POL true
371POL 505POL true
371POL 659POL true
371POL 893POL true
372POL 149GAG true
372POL 231POL true
375POL 498POL true
375POL 700POL true
381POL 213GAG true
381POL 31PRO true
381POL 197POL true
391POL 703POL true
394POL 401POL true
394POL 811POL true
401POL 394POL true
401POL 749POL true
401POL 811POL true
409POL 46GAG true
409POL 86GAG true
409POL 104GAG true
409POL 113GAG true
409POL 361GAG true
409POL 362GAG true
409POL 464GAG true
409POL 219POL true
409POL 350POL true
409POL 729POL true
409POL 739POL true
409POL 740POL true
409POL 760POL true
415POL 203GAG true
419POL 230GAG true
419POL 411POL true
419POL 436POL true
428POL 433POL true
428POL 436POL true
434POL 423POL true
434POL 424POL true
434POL 425POL true
434POL 426POL true
434POL 428POL true
434POL 429POL true
434POL 430POL true
434POL 431POL true
434POL 433POL true
434POL 435POL true
434POL 436POL true
434POL 437POL true
434POL 438POL true
434POL 439POL true
445POL 406GAG true
485POL 381GAG true
485POL 397GAG true
485POL 406GAG true
485POL 423GAG true
485POL 463GAG true
492POL 105GAG true
492POL 191GAG true
492POL 416POL true
492POL 460POL true
492POL 461POL true
492POL 475POL true
492POL 491POL true
492POL 527POL true
492POL 543POL true
492POL 557POL true
492POL 578POL true
492POL 579POL true
492POL 582POL true
492POL 612POL true
492POL 614POL true
492POL 656POL true
492POL 825POL true
495POL 436POL true
518POL 459GAG true
518POL 723POL true
518POL 793POL true
523POL 134GAG true
523POL 327GAG true
523POL 963POL true
533POL 371GAG true
542POL 476GAG true
580POL 492GAG true
580POL 385POL true
580POL 565POL true
580POL 567POL true
580POL 568POL true
580POL 569POL true
580POL 570POL true
580POL 571POL true
580POL 574POL true
580POL 575POL true
580POL 576POL true
580POL 577POL true
580POL 578POL true
580POL 579POL true
580POL 788POL true
582POL 470POL true
582POL 483POL true
582POL 543POL true
582POL 557POL true
582POL 578POL true
583POL 169GAG true
583POL 285GAG true
583POL 350GAG true
583POL 197POL true
583POL 353POL true
583POL 593POL true
594POL 460POL true
594POL 483POL true
597POL 604POL true
599POL 303GAG true
599POL 603POL true
600POL 117GAG true
600POL 604POL true
600POL 747POL true
610POL 220POL true
610POL 681POL true
610POL 858POL true
610POL 974POL true
633POL 211GAG true
633POL 454GAG true
633POL 45POL true
633POL 359POL true
636POL 221POL true
636POL 411POL true
636POL 442POL true
636POL 453POL true
636POL 966POL true
636POL 981POL true
640POL 465POL true
641POL 815POL true
654POL 157POL true
654POL 568POL true
666POL 9GAG true
666POL 200GAG true
666POL 226GAG true
666POL 230GAG true
666POL 264GAG true
666POL 302GAG true
666POL 381GAG true
666POL 397GAG true
666POL 406GAG true
666POL 463GAG true
666POL 26POL true
666POL 27POL true
666POL 166POL true
666POL 468POL true
666POL 872POL true
666POL 994POL true
690POL 454GAG true
690POL 475GAG true
690POL 45POL true
690POL 359POL true
694POL 150GAG true
694POL 157GAG true
694POL 693POL true
694POL 712POL true
695POL 365POL true
695POL 370POL true
707POL 186GAG true
707POL 190GAG true
707POL 304GAG true
707POL 476POL true
707POL 704POL true
708POL 66PRO true
708POL 85PRO true
708POL 95PRO true
708POL 710POL true
708POL 712POL true
708POL 715POL true
708POL 716POL true
708POL 717POL true
708POL 718POL true
708POL 719POL true
708POL 720POL true
708POL 723POL true
708POL 724POL true
708POL 727POL true
708POL 730POL true
708POL 731POL true
708POL 733POL true
708POL 734POL true
708POL 741POL true
708POL 742POL true
708POL 744POL true
708POL 748POL true
708POL 749POL true
708POL 750POL true
708POL 751POL true
708POL 753POL true
708POL 755POL true
708POL 757POL true
708POL 758POL true
708POL 759POL true
708POL 761POL true
708POL 762POL true
708POL 763POL true
708POL 764POL true
708POL 766POL true
708POL 767POL true
708POL 768POL true
708POL 769POL true
708POL 770POL true
708POL 771POL true
708POL 772POL true
708POL 773POL true
708POL 774POL true
708POL 776POL true
708POL 777POL true
708POL 778POL true
708POL 779POL true
708POL 780POL true
708POL 781POL true
708POL 782POL true
708POL 784POL true
708POL 788POL true
708POL 790POL true
708POL 791POL true
708POL 793POL true
708POL 794POL true
708POL 795POL true
708POL 796POL true
708POL 797POL true
708POL 798POL true
708POL 800POL true
708POL 801POL true
708POL 802POL true
708POL 804POL true
708POL 807POL true
708POL 808POL true
708POL 809POL true
708POL 811POL true
708POL 812POL true
708POL 843POL true
708POL 863POL true
715POL 714POL true
715POL 717POL true
715POL 724POL true
715POL 727POL true
715POL 728POL true
715POL 730POL true
715POL 731POL true
741POL 66PRO true
741POL 85PRO true
741POL 708POL true
741POL 710POL true
741POL 712POL true
741POL 715POL true
741POL 716POL true
741POL 717POL true
741POL 718POL true
741POL 719POL true
741POL 720POL true
741POL 723POL true
741POL 724POL true
741POL 727POL true
741POL 730POL true
741POL 731POL true
741POL 733POL true
741POL 734POL true
741POL 737POL true
741POL 742POL true
741POL 744POL true
741POL 748POL true
741POL 749POL true
741POL 751POL true
741POL 753POL true
741POL 755POL true
741POL 757POL true
741POL 758POL true
741POL 759POL true
741POL 761POL true
741POL 762POL true
741POL 763POL true
741POL 764POL true
741POL 766POL true
741POL 767POL true
741POL 768POL true
741POL 769POL true
741POL 770POL true
741POL 771POL true
741POL 773POL true
741POL 774POL true
741POL 776POL true
741POL 777POL true
741POL 778POL true
741POL 779POL true
741POL 780POL true
741POL 781POL true
741POL 782POL true
741POL 784POL true
741POL 788POL true
741POL 790POL true
741POL 791POL true
741POL 793POL true
741POL 794POL true
741POL 795POL true
741POL 796POL true
741POL 797POL true
741POL 798POL true
741POL 800POL true
741POL 801POL true
741POL 802POL true
741POL 804POL true
741POL 807POL true
741POL 808POL true
741POL 809POL true
741POL 811POL true
741POL 812POL true
741POL 843POL true
741POL 855POL true
741POL 863POL true
780POL 66PRO true
780POL 85PRO true
780POL 708POL true
780POL 710POL true
780POL 712POL true
780POL 715POL true
780POL 716POL true
780POL 717POL true
780POL 718POL true
780POL 719POL true
780POL 720POL true
780POL 723POL true
780POL 724POL true
780POL 727POL true
780POL 730POL true
780POL 731POL true
780POL 733POL true
780POL 734POL true
780POL 737POL true
780POL 741POL true
780POL 742POL true
780POL 744POL true
780POL 748POL true
780POL 749POL true
780POL 750POL true
780POL 751POL true
780POL 753POL true
780POL 755POL true
780POL 757POL true
780POL 758POL true
780POL 759POL true
780POL 761POL true
780POL 762POL true
780POL 763POL true
780POL 764POL true
780POL 766POL true
780POL 767POL true
780POL 768POL true
780POL 769POL true
780POL 770POL true
780POL 771POL true
780POL 772POL true
780POL 773POL true
780POL 774POL true
780POL 776POL true
780POL 777POL true
780POL 778POL true
780POL 779POL true
780POL 781POL true
780POL 782POL true
780POL 784POL true
780POL 788POL true
780POL 790POL true
780POL 791POL true
780POL 792POL true
780POL 793POL true
780POL 794POL true
780POL 795POL true
780POL 796POL true
780POL 797POL true
780POL 798POL true
780POL 800POL true
780POL 801POL true
780POL 802POL true
780POL 804POL true
780POL 807POL true
780POL 808POL true
780POL 809POL true
780POL 811POL true
780POL 812POL true
780POL 843POL true
780POL 855POL true
780POL 863POL true
791POL 526POL true
798POL 95PRO true
798POL 708POL true
798POL 710POL true
798POL 712POL true
798POL 715POL true
798POL 716POL true
798POL 717POL true
798POL 718POL true
798POL 719POL true
798POL 720POL true
798POL 723POL true
798POL 724POL true
798POL 727POL true
798POL 730POL true
798POL 731POL true
798POL 733POL true
798POL 734POL true
798POL 737POL true
798POL 741POL true
798POL 742POL true
798POL 744POL true
798POL 748POL true
798POL 749POL true
798POL 750POL true
798POL 751POL true
798POL 753POL true
798POL 755POL true
798POL 757POL true
798POL 758POL true
798POL 759POL true
798POL 761POL true
798POL 762POL true
798POL 763POL true
798POL 764POL true
798POL 766POL true
798POL 767POL true
798POL 768POL true
798POL 769POL true
798POL 770POL true
798POL 771POL true
798POL 772POL true
798POL 773POL true
798POL 774POL true
798POL 776POL true
798POL 777POL true
798POL 778POL true
798POL 779POL true
798POL 780POL true
798POL 781POL true
798POL 782POL true
798POL 784POL true
798POL 786POL true
798POL 788POL true
798POL 790POL true
798POL 791POL true
798POL 792POL true
798POL 793POL true
798POL 794POL true
798POL 795POL true
798POL 796POL true
798POL 797POL true
798POL 800POL true
798POL 801POL true
798POL 802POL true
798POL 804POL true
798POL 807POL true
798POL 808POL true
798POL 809POL true
798POL 811POL true
798POL 812POL true
798POL 843POL true
798POL 863POL true
800POL 729POL true
800POL 750POL true
800POL 771POL true
800POL 784POL true
800POL 786POL true
800POL 811POL true
817POL 399POL true
817POL 662POL true
817POL 811POL true
817POL 812POL true
817POL 813POL true
817POL 814POL true
817POL 815POL true
817POL 818POL true
817POL 819POL true
817POL 820POL true
817POL 821POL true
817POL 932POL true
820POL 811POL true
820POL 812POL true
820POL 813POL true
820POL 814POL true
820POL 815POL true
820POL 817POL true
820POL 818POL true
820POL 819POL true
820POL 821POL true
823POL 868POL true
823POL 906POL true
823POL 951POL true
831POL 686POL true
847POL 639POL true
847POL 835POL true
847POL 836POL true
847POL 838POL true
847POL 842POL true
847POL 843POL true
847POL 844POL true
847POL 845POL true
847POL 846POL true
847POL 848POL true
847POL 849POL true
847POL 852POL true
847POL 854POL true
847POL 856POL true
847POL 857POL true
847POL 858POL true
854POL 639POL true
854POL 835POL true
854POL 836POL true
854POL 838POL true
854POL 842POL true
854POL 843POL true
854POL 844POL true
854POL 845POL true
854POL 846POL true
854POL 847POL true
854POL 848POL true
854POL 849POL true
854POL 852POL true
854POL 855POL true
854POL 856POL true
854POL 857POL true
854POL 858POL true
857POL 639POL true
857POL 835POL true
857POL 836POL true
857POL 838POL true
857POL 842POL true
857POL 843POL true
857POL 844POL true
857POL 845POL true
857POL 846POL true
857POL 847POL true
857POL 848POL true
857POL 849POL true
857POL 852POL true
857POL 854POL true
857POL 855POL true
857POL 856POL true
857POL 858POL true
859POL 997POL true
860POL 17GAG true
860POL 537POL true
860POL 683POL true
862POL 302GAG true
862POL 872POL true
863POL 32PRO true
863POL 33PRO true
863POL 46PRO true
863POL 54PRO true
863POL 84PRO true
863POL 196POL true
863POL 224POL true
863POL 253POL true
863POL 339POL true
863POL 370POL true
863POL 855POL true
870POL 161POL true
889POL 139GAG true
889POL 316GAG true
889POL 317GAG true
889POL 445GAG true
889POL 446GAG true
889POL 34PRO true
889POL 40PRO true
889POL 561POL true
889POL 562POL true
889POL 571POL true
889POL 848POL true
889POL 917POL true
889POL 982POL true
894POL 25GAG true
894POL 261POL true
898POL 81GAG true
898POL 109GAG true
898POL 223POL true
898POL 446POL true
898POL 536POL true
898POL 549POL true
898POL 550POL true
898POL 714POL true
898POL 886POL true
898POL 896POL true
898POL 936POL true
899POL 149GAG true
899POL 975POL true
899POL 988POL true
914POL 205GAG true
914POL 979POL true
928POL 927POL true
928POL 929POL true
928POL 930POL true
928POL 931POL true
928POL 932POL true
928POL 933POL true
928POL 934POL true
928POL 935POL true
928POL 936POL true
928POL 937POL true
928POL 938POL true
928POL 939POL true
928POL 940POL true
928POL 941POL true
928POL 942POL true
938POL 937POL true
941POL 940POL true
950POL 463GAG true
951POL 425GAG true
951POL 45PRO true
951POL 61PRO true
951POL 466POL true
951POL 686POL true
951POL 869POL true
953POL 875POL true
957POL 155GAG true
957POL 276GAG true
957POL 391GAG true
957POL 88PRO true
973POL 397GAG true
976POL 486GAG true
977POL 461GAG true
977POL 286POL true
977POL 460POL true
977POL 543POL true
977POL 557POL true
977POL 560POL true
977POL 569POL true
977POL 578POL true
977POL 582POL true
977POL 594POL true
977POL 598POL true
977POL 796POL true
977POL 965POL true
