# Supplementary material for: Amino acid impact factor
Source: PLoS One. 2018 Jun 13;13(6):e0198645. doi: 10.1371/journal.pone.0198645 (PMC5999116; doi:10.1371/journal.pone.0198645)
Supplement: S2 File — (ZIP) [file pone.0198645.s002.zip › Supporting Information/hiv_clvsites_pro_hiv_9.0.dat]

# python impactfactor_mod_hiv.py -l HIV-1_gag.fasta HIV-1_pol.fasta -o hiv_clvsites_pro_hiv -c 0.9 -f B.FR.1983.HXB2-LAI-IIIB-BRU.K03455 -m 0.2 1.0 0.01 -d 1 500 GAG 1 56 POL 1 99 PRO 156 1003 POL
# Namespace(align_start=1, chain=None, cut_off=0.9, filenames=['HIV-1_gag.fasta', 'HIV-1_pol.fasta'], interactive=False, no_shuffle=2000, output='hiv_clvsites_pro_hiv', parameters=[0.2, 1.0, 0.01], pdbid=None, ref_id=None, ref_seq_id='B.FR.1983.HXB2-LAI-IIIB-BRU.K03455', res_id=['1', '500', 'GAG', '1', '56', 'POL', '1', '99', 'PRO', '156', '1003', 'POL'])
# resid	conservation	Conserved residue	Impacted residues
1GAG	0.962477396022	M
2GAG	0.965189873418	G	1GAG
3GAG	0.989602169982	A
4GAG	0.990506329114	R
5GAG	0.991862567812	A
6GAG	0.993670886076	S
7GAG	0.805605786618	V
8GAG	0.981012658228	L
9GAG	0.937613019892	S
10GAG	0.942585895118	G
11GAG	0.983725135624	G
12GAG	0.545660036166	E
13GAG	0.997287522604	L
14GAG	0.995027124774	D
15GAG	0.652350813743	R
16GAG	0.99321880651	W
17GAG	0.994122965642	E
18GAG	0.918173598553	K
19GAG	0.99547920434	I
20GAG	0.981012658228	R
21GAG	0.998643761302	L
22GAG	0.997287522604	R
23GAG	0.996383363472	P
24GAG	0.991862567812	G
25GAG	0.995027124774	G
26GAG	0.903707052441	K
27GAG	0.985533453888	K
28GAG	0.627034358047	K
29GAG	0.997287522604	Y
30GAG	0.587703435805	K
31GAG	0.991410488246	L
32GAG	0.995931283906	K
33GAG	0.997287522604	H
34GAG	0.697106690778	I
35GAG	0.944394213382	V
36GAG	0.998191681736	W	1GAG	39GAG	87GAG	160GAG
37GAG	0.99095840868	A
38GAG	0.997287522604	S
39GAG	0.991410488246	R
40GAG	0.996835443038	E
41GAG	0.996383363472	L
42GAG	0.994575045208	E
43GAG	0.997287522604	R
44GAG	0.981012658228	F
45GAG	0.992314647378	A
46GAG	0.910940325497	V
47GAG	0.994122965642	N
48GAG	0.995027124774	P
49GAG	0.960669077758	G
50GAG	0.997287522604	L
51GAG	0.99321880651	L
52GAG	0.995931283906	E
53GAG	0.973327305606	T
54GAG	0.764014466546	S
55GAG	0.777576853526	E
56GAG	0.999095840868	G	1GAG	2GAG	13GAG	17GAG	22GAG	23GAG	24GAG	32GAG	37GAG	40GAG	45GAG	49GAG	74GAG	86GAG	89GAG	90GAG	98GAG	101GAG	108GAG	112GAG	116GAG	129GAG	139GAG	141GAG	152GAG
57GAG	0.997287522604	C
58GAG	0.882459312839	R
59GAG	0.884267631103	Q
60GAG	0.987341772152	I
61GAG	0.917269439421	L
62GAG	0.631103074141	G
63GAG	0.98417721519	Q
64GAG	0.989602169982	L
65GAG	0.952983725136	Q
66GAG	0.976039783002	P
67GAG	0.639692585895	S
68GAG	0.98191681736	L
69GAG	0.830470162749	Q
70GAG	0.991862567812	T
71GAG	0.996835443038	G
72GAG	0.98191681736	S
73GAG	0.995931283906	E
74GAG	0.994122965642	E
75GAG	0.806962025316	L
76GAG	0.514918625678	K
77GAG	0.99773960217	S
78GAG	0.978752260398	L
79GAG	0.698462929476	Y
80GAG	0.998643761302	N
81GAG	0.908679927667	T
82GAG	0.657775768535	V
83GAG	0.990054249548	A
84GAG	0.55198915009	T
85GAG	0.99547920434	L
86GAG	0.964737793852	Y
87GAG	0.994575045208	C
88GAG	0.995931283906	V
89GAG	0.987793851718	H
90GAG	0.947558770344	Q
91GAG	0.45027124774	R
92GAG	0.985985533454	I
93GAG	0.51130198915	E
94GAG	0.756329113924	V
95GAG	0.830922242315	K
96GAG	0.994575045208	D
97GAG	0.996383363472	T
98GAG	0.978300180832	K
99GAG	0.98869801085	E
100GAG	0.996835443038	A
101GAG	0.968806509946	L
102GAG	0.742314647378	D
103GAG	0.872061482821	K
104GAG	0.902802893309	I
105GAG	0.987793851718	E
106GAG	0.994122965642	E
107GAG	0.995027124774	E
108GAG	0.971066907776	Q
109GAG	0.942133815552	N
110GAG	0.974231464738	K
111GAG	0.845840867993	S
112GAG	0.980560578662	K
113GAG	0.921338155515	K
114GAG	0.895569620253	K
115GAG	0.859855334539	A
116GAG	0.987793851718	Q
117GAG	0.946654611212	Q
118GAG	0.826853526221	A
119GAG	0.928571428571	A
120GAG	0.96835443038	A
121GAG	0.769439421338	D
122GAG	0.864828209765	T
123GAG	0.902350813743	G
124GAG	0.822784810127	N
125GAG	0.669981916817	S
126GAG	0.80650994575	S
127GAG	0.858047016275	Q
128GAG	0.919077757685	V
129GAG	0.989602169982	S
130GAG	0.965189873418	Q
131GAG	0.997287522604	N
132GAG	0.946202531646	Y
133GAG	0.99773960217	P
134GAG	0.992766726944	I
135GAG	0.993670886076	V
136GAG	0.98417721519	Q
137GAG	0.995931283906	N
138GAG	0.658227848101	L
139GAG	0.995027124774	Q
140GAG	0.999095840868	G	9GAG	105GAG	45POL	875POL
141GAG	0.995027124774	Q
142GAG	0.99095840868	M
143GAG	0.974231464738	V
144GAG	0.991410488246	H
145GAG	0.993670886076	Q
146GAG	0.643761301989	A
147GAG	0.778028933092	I
148GAG	0.977848101266	S
149GAG	0.996383363472	P
150GAG	0.992314647378	R
151GAG	0.998191681736	T
152GAG	0.997287522604	L
153GAG	0.99773960217	N
154GAG	0.998643761302	A
155GAG	0.996383363472	W
156GAG	0.998191681736	V	135GAG	150GAG
157GAG	0.99773960217	K
158GAG	0.998191681736	V
159GAG	0.725587703436	V
160GAG	0.995027124774	E
161GAG	0.99547920434	E
162GAG	0.995027124774	K
163GAG	0.988245931284	A
164GAG	0.99773960217	F
165GAG	0.983273056058	S
166GAG	0.999547920434	P	152GAG	153GAG	162GAG	167GAG	719POL	720POL	723POL	815POL
167GAG	0.995027124774	E
168GAG	0.987341772152	V
169GAG	0.991410488246	I
170GAG	0.998191681736	P	169GAG	174GAG	179GAG	186GAG	189GAG
171GAG	0.999547920434	M	163GAG	179GAG	180GAG	181GAG	185GAG	240GAG	253GAG
172GAG	0.997287522604	F
173GAG	0.781193490054	S
174GAG	0.996835443038	A
175GAG	0.996383363472	L
176GAG	0.964285714286	S
177GAG	0.996383363472	E
178GAG	0.998191681736	G
179GAG	0.995027124774	A
180GAG	0.998191681736	T
181GAG	0.999095840868	P	386GAG
182GAG	0.965189873418	Q
183GAG	0.999095840868	D
184GAG	0.995931283906	L
185GAG	0.998643761302	N	186GAG	469GAG
186GAG	0.987341772152	T
187GAG	0.996835443038	M
188GAG	0.99773960217	L
189GAG	0.997287522604	N	186GAG
190GAG	0.991862567812	T
191GAG	0.991410488246	V
192GAG	1.0	G
193GAG	0.999547920434	G	358GAG
194GAG	0.998191681736	H
195GAG	0.998643761302	Q	211GAG
196GAG	0.999547920434	A	134GAG	137GAG	144GAG	343GAG	47PRO	209POL
197GAG	0.999547920434	A	781POL	830POL	890POL
198GAG	0.997287522604	M
199GAG	0.997287522604	Q
200GAG	0.938065099458	M
201GAG	0.998191681736	L
202GAG	0.998191681736	K
203GAG	0.939873417722	E
204GAG	0.98869801085	T
205GAG	0.996835443038	I
206GAG	1.0	N
207GAG	0.976943942134	E
208GAG	0.997287522604	E
209GAG	0.998191681736	A
210GAG	0.991862567812	A
211GAG	0.899186256781	E
212GAG	0.999547920434	W	213GAG	379GAG	227POL	361POL	581POL	943POL	964POL
213GAG	0.996383363472	D
214GAG	0.999095840868	R	208GAG	264GAG	27POL
215GAG	0.806057866184	L
216GAG	0.998643761302	H
217GAG	1.0	P
218GAG	0.884719710669	V
219GAG	0.713381555154	H
220GAG	0.999095840868	A	9GAG	463GAG
221GAG	0.999095840868	G
222GAG	0.998191681736	P
223GAG	0.528028933092	I
224GAG	0.964285714286	A
225GAG	0.997287522604	P
226GAG	0.953435804702	G	9GAG	59GAG	103GAG	115GAG	200GAG	218GAG	230GAG	264GAG	302GAG	381GAG	397GAG	406GAG	463GAG	26POL	27POL	31POL	49POL	166POL	468POL	477POL	515POL	624POL	850POL	872POL	896POL	908POL	994POL
227GAG	0.999095840868	Q	128GAG
228GAG	0.821880650995	M
229GAG	0.998191681736	R
230GAG	0.899638336347	E
231GAG	1.0	P
232GAG	0.998191681736	R
233GAG	0.99773960217	G
234GAG	0.998191681736	S
235GAG	0.998643761302	D
236GAG	0.998643761302	I
237GAG	0.999547920434	A	241GAG	284GAG
238GAG	1.0	G
239GAG	0.977848101266	T
240GAG	0.998643761302	T
241GAG	0.998643761302	S
242GAG	0.911392405063	T
243GAG	0.994122965642	L
244GAG	0.995027124774	Q
245GAG	0.99773960217	E
246GAG	0.998191681736	Q
247GAG	0.97513562387	I
248GAG	0.679927667269	G
249GAG	0.998643761302	W
250GAG	0.990054249548	M
251GAG	0.998191681736	T
252GAG	0.569168173599	N
253GAG	0.99547920434	N
254GAG	0.999547920434	P	155GAG	276GAG	356GAG	11PRO	271POL	393POL
255GAG	0.976491862568	P
256GAG	0.962929475588	I
257GAG	0.99773960217	P
258GAG	0.999095840868	V
259GAG	0.999547920434	G	261GAG	262GAG	568POL	637POL
260GAG	0.927667269439	E
261GAG	0.996835443038	I
262GAG	0.999095840868	Y	260GAG	261GAG	267GAG
263GAG	0.999547920434	K	161GAG	163GAG	164GAG	225GAG	243GAG	257GAG	261GAG	265GAG	363GAG	364GAG	365GAG	366GAG	367GAG	237POL	239POL	243POL	246POL	262POL	265POL	270POL	286POL	288POL	291POL	301POL	308POL	322POL	326POL
264GAG	0.910940325497	R
265GAG	0.998191681736	W
266GAG	0.996383363472	I
267GAG	0.985985533454	I
268GAG	0.851717902351	L
269GAG	0.99773960217	G
270GAG	0.998191681736	L
271GAG	0.99773960217	N
272GAG	0.998643761302	K
273GAG	0.995931283906	I
274GAG	0.999547920434	V	162GAG	192POL	364POL	642POL	766POL	906POL
275GAG	0.996383363472	R
276GAG	0.996835443038	M
277GAG	1.0	Y
278GAG	0.997287522604	S
279GAG	0.998643761302	P
280GAG	0.706600361664	T
281GAG	0.98417721519	S
282GAG	0.999095840868	I
283GAG	0.999095840868	L
284GAG	0.99547920434	D
285GAG	0.99773960217	I
286GAG	0.662748643761	R
287GAG	1.0	Q
288GAG	0.996835443038	G
289GAG	1.0	P
290GAG	1.0	K
291GAG	0.999547920434	E	163GAG	167GAG	172GAG	175GAG	180GAG	229GAG	233GAG	245GAG	249GAG	265GAG	269GAG	284GAG	288GAG	295GAG	298GAG	305GAG	316GAG	338GAG	344GAG	345GAG	346GAG	295POL	460POL	591POL	593POL	594POL	596POL	597POL	651POL	737POL
292GAG	0.95027124774	P
293GAG	0.999547920434	F	57GAG	352GAG	240POL	265POL	757POL	981POL
294GAG	1.0	R
295GAG	0.997287522604	D
296GAG	0.999095840868	Y	211GAG	331GAG	454GAG	475GAG	45POL	359POL
297GAG	0.999547920434	V
298GAG	0.998191681736	D
299GAG	1.0	R
300GAG	0.997287522604	F
301GAG	0.992314647378	Y	223POL
302GAG	0.936708860759	K
303GAG	0.922694394213	T
304GAG	0.999547920434	L	190GAG	344POL	476POL	704POL	707POL
305GAG	0.998643761302	R
306GAG	0.998643761302	A
307GAG	0.999095840868	E
308GAG	0.999095840868	Q
309GAG	0.992314647378	A
310GAG	0.834086799277	S
311GAG	0.988245931284	Q
312GAG	0.658679927667	E
313GAG	1.0	V
314GAG	1.0	K
315GAG	0.97287522604	N
316GAG	0.99773960217	W
317GAG	0.99773960217	M
318GAG	0.998643761302	T	211GAG	331GAG	454GAG	475GAG	476GAG	45POL	359POL
319GAG	0.989150090416	E
320GAG	0.998191681736	T
321GAG	0.999547920434	L	296POL	953POL
322GAG	1.0	L
323GAG	0.990506329114	V
324GAG	1.0	Q
325GAG	0.999095840868	N	51GAG	107GAG	116GAG	382GAG	404GAG	442GAG	45POL	82PRO	196POL	198POL	370POL	436POL	686POL	714POL	729POL	878POL	915POL
326GAG	0.880650994575	A
327GAG	0.995027124774	N
328GAG	1.0	P
329GAG	0.998643761302	D
330GAG	1.0	C
331GAG	0.905515370705	K
332GAG	0.974683544304	T
333GAG	0.99773960217	I
334GAG	1.0	L
335GAG	0.985985533454	K
336GAG	0.998643761302	A
337GAG	0.995027124774	L
338GAG	0.998643761302	G
339GAG	0.99321880651	P
340GAG	0.805605786618	A
341GAG	0.994122965642	A
342GAG	0.982368896926	T
343GAG	0.999095840868	L	357POL
344GAG	0.998191681736	E
345GAG	0.991410488246	E
346GAG	0.998643761302	M
347GAG	0.999095840868	M	490POL
348GAG	0.964737793852	T
349GAG	0.999095840868	A
350GAG	0.998643761302	C
351GAG	0.999095840868	Q	83GAG	88GAG	89GAG	90GAG	319GAG	331GAG	335GAG	345GAG	369GAG	402GAG	406GAG	191POL	501POL	609POL	739POL	937POL
352GAG	0.999547920434	G	57GAG	293GAG	240POL	265POL	757POL	981POL
353GAG	1.0	V
354GAG	0.999547920434	G	720POL	965POL
355GAG	0.999095840868	G
356GAG	0.998191681736	P
357GAG	0.79746835443	G
358GAG	0.999547920434	H	193GAG	967POL
359GAG	0.998191681736	K
360GAG	0.999095840868	A	994POL
361GAG	0.991862567812	R
362GAG	0.905967450271	V
363GAG	0.998191681736	L
364GAG	0.998191681736	A
365GAG	0.99773960217	E
366GAG	0.999547920434	A	161GAG	164GAG	225GAG	243GAG	257GAG	261GAG	263GAG	265GAG	363GAG	364GAG	365GAG	367GAG	237POL	239POL	243POL	246POL	262POL	265POL	270POL	286POL	288POL	291POL	301POL	308POL	322POL	326POL
367GAG	0.997287522604	M
368GAG	0.97513562387	S
369GAG	0.978300180832	Q
370GAG	0.689421338156	V
371GAG	0.904611211573	T
372GAG	0.735985533454	N
373GAG	0.69122965642	S
374GAG	0.645117540687	A
375GAG	0.596292947559	T
376GAG	0.769891500904	I
377GAG	0.985081374322	M
378GAG	0.971518987342	M
379GAG	0.997287522604	Q
380GAG	0.624773960217	R
381GAG	0.915913200723	G
382GAG	0.964285714286	N
383GAG	0.919077757685	F
384GAG	0.76582278481	R
385GAG	0.850813743219	N
386GAG	0.957956600362	Q
387GAG	0.939421338156	R
388GAG	0.891048824593	K
389GAG	0.358499095841	T
390GAG	0.881103074141	V
391GAG	0.992766726944	K
392GAG	0.996835443038	C
393GAG	0.99321880651	F
394GAG	0.997287522604	N
395GAG	0.997287522604	C
396GAG	0.998643761302	G	264GAG
397GAG	0.913652802893	K
398GAG	0.840867992767	E
399GAG	0.999095840868	G	331GAG	476GAG	359POL
400GAG	0.99547920434	H
401GAG	0.896021699819	I
402GAG	0.990506329114	A
403GAG	0.50452079566	K
404GAG	0.969258589512	N
405GAG	0.996383363472	C
406GAG	0.904611211573	R
407GAG	0.993670886076	A
408GAG	0.98869801085	P
409GAG	0.994122965642	R
410GAG	0.974231464738	K
411GAG	0.850361663653	K
412GAG	0.996383363472	G
413GAG	0.996835443038	C	425GAG
414GAG	0.99547920434	W
415GAG	0.990506329114	K
416GAG	0.996835443038	C
417GAG	0.992314647378	G
418GAG	0.78842676311	K
419GAG	0.98417721519	E
420GAG	0.995931283906	G
421GAG	0.99547920434	H
422GAG	0.996383363472	Q
423GAG	0.985081374322	M
424GAG	0.98869801085	K
425GAG	0.933996383363	D
426GAG	0.99547920434	C
427GAG	0.885623869801	T
428GAG	0.971971066908	E
429GAG	0.967902350814	R
430GAG	0.997287522604	Q
431GAG	0.971518987342	A
432GAG	0.992314647378	N
433GAG	0.99773960217	F
434GAG	0.997287522604	L	1POL	3POL
435GAG	0.993670886076	G
436GAG	0.9547920434	K
437GAG	0.957504520796	I
438GAG	0.992314647378	W
439GAG	0.980108499096	P	7POL
440GAG	0.983725135624	S
441GAG	0.796112115732	H	9POL
442GAG	0.945298372514	K
443GAG	0.982368896926	G
444GAG	0.994122965642	R
445GAG	0.995931283906	P
446GAG	0.99321880651	G
447GAG	0.996835443038	N
448GAG	0.997287522604	F
449GAG	0.876130198915	L
450GAG	0.995931283906	Q
451GAG	0.807866184448	S
452GAG	0.987793851718	R
453GAG	0.839059674503	P
454GAG	0.934448462929	E
455GAG	0.998191681736	P	431GAG	446GAG	452GAG	14POL
456GAG	0.779837251356	T
457GAG	0.992766726944	A
458GAG	0.99773960217	P
459GAG	0.99095840868	P
460GAG	0.785714285714	E	28POL
461GAG	0.995931283906	E
462GAG	0.966546112116	S
463GAG	0.914556962025	F	31POL
464GAG	0.924954792043	R
465GAG	0.958408679928	F
466GAG	0.963381555154	G	34POL
467GAG	0.974231464738	E
468GAG	0.927667269439	E
469GAG	0.906871609403	T
470GAG	0.755424954792	T
471GAG	0.77938517179	T
472GAG	0.97513562387	P
473GAG	0.603074141049	S	41POL
474GAG	0.983725135624	Q
475GAG	0.912296564195	K
476GAG	0.905063291139	Q
477GAG	0.882911392405	E
478GAG	0.642857142857	P
479GAG	0.685352622061	I
480GAG	0.928571428571	D
481GAG	0.835443037975	K
482GAG	0.878390596745	E
483GAG	0.638336347197	L
484GAG	0.976491862568	Y
485GAG	0.99773960217	P
486GAG	0.905967450271	L
487GAG	0.606690777577	A	55POL
488GAG	0.992314647378	S
489GAG	0.998191681736	L
490GAG	0.633363471971	R
491GAG	0.991862567812	S
492GAG	0.999095840868	L	475GAG
493GAG	0.997287522604	F
494GAG	0.999095840868	G	495GAG	496GAG	499GAG	500GAG	14PRO	760POL
495GAG	0.944846292948	N
496GAG	0.995027124774	D
497GAG	0.984629294756	P
498GAG	0.825497287523	S
499GAG	0.97061482821	S
500GAG	0.951175406872	Q
1POL	0.99547920434	F
2POL	0.997287522604	F	436GAG	438GAG	439GAG	446GAG	3POL	6POL	7POL
3POL	0.992766726944	R
4POL	0.980560578662	E
5POL	0.55650994575	N
6POL	0.988245931284	L
7POL	0.980108499096	A	439GAG
8POL	0.976491862568	F
9POL	0.782097649186	P
10POL	0.973779385172	Q
11POL	0.944846292948	G
12POL	0.656871609403	K
13POL	0.994122965642	A
14POL	0.926311030741	R
15POL	0.822332730561	E
16POL	0.867992766727	F
17POL	0.753164556962	S
18POL	0.859855334539	S
19POL	0.96157323689	E
20POL	0.980108499096	Q
21POL	0.642857142857	T
22POL	0.81103074141	R	23POL
23POL	0.771699819168	A
24POL	0.70027124774	N
25POL	0.991862567812	S
26POL	0.942133815552	P
27POL	0.930379746835	T
28POL	0.77712477396	R	460GAG
29POL	0.687160940325	R
30POL	0.964285714286	E
31POL	0.890144665461	L
32POL	0.956600361664	Q
33POL	0.931735985533	V
34POL	0.94349005425	W
35POL	0.980108499096	G
36POL	0.582278481013	R
37POL	0.915009041591	D
38POL	0.669529837251	N
39POL	0.797016274864	N
40POL	0.833182640145	S
41POL	0.579566003617	L	473GAG
42POL	0.969258589512	S
43POL	0.97965641953	E
44POL	0.858951175407	A
45POL	0.919981916817	G
46POL	0.600813743219	A
47POL	0.639692585895	D
48POL	0.847649186257	R
49POL	0.868896925859	Q
50POL	0.97061482821	G
51POL	0.513110307414	T
52POL	0.894665461121	V
53POL	0.988245931284	S
54POL	0.773056057866	F
55POL	0.592676311031	S	487GAG
56POL	0.774412296564	F
1PRO	0.999095840868	P
2PRO	0.99773960217	Q
3PRO	0.994575045208	I
4PRO	0.985533453888	T
5PRO	0.999095840868	L	493GAG
6PRO	0.998643761302	W
7PRO	0.998191681736	Q	495GAG
8PRO	0.999095840868	R	162GAG	496GAG
9PRO	0.999095840868	P
10PRO	0.889692585895	L
11PRO	0.991410488246	V
12PRO	0.867540687161	T
13PRO	0.836799276673	I
14PRO	0.912748643761	K
15PRO	0.802893309222	I
16PRO	0.96835443038	G
17PRO	0.986889692586	G
18PRO	0.978752260398	Q
19PRO	0.873417721519	L
20PRO	0.953435804702	K
21PRO	0.997287522604	E
22PRO	0.999547920434	A	41GAG	24PRO	271POL	306POL	380POL	753POL
23PRO	0.996835443038	L
24PRO	0.99321880651	L	54PRO	222POL	370POL
25PRO	0.999095840868	D
26PRO	0.999095840868	T	331GAG
27PRO	1.0	G
28PRO	0.999095840868	A
29PRO	0.996383363472	D
30PRO	0.994122965642	D
31PRO	0.999095840868	T
32PRO	0.985533453888	V	196POL	370POL
33PRO	0.947106690778	L
34PRO	0.99547920434	E
35PRO	0.654611211573	E
36PRO	0.853526220615	M
37PRO	0.610307414105	N
38PRO	0.999095840868	L	90GAG	332GAG	381GAG	20POL	194POL	223POL	321POL	370POL	472POL	496POL	497POL	499POL	500POL	513POL	521POL	526POL	645POL	679POL	871POL
39PRO	0.96609403255	P
40PRO	0.998191681736	G
41PRO	0.701175406872	R
42PRO	0.998191681736	W
43PRO	0.969710669078	K
44PRO	0.999547920434	P	208POL	660POL
45PRO	0.962025316456	K
46PRO	0.96157323689	M
47PRO	0.992766726944	I
48PRO	0.998643761302	G	54PRO	82PRO	222POL	370POL	722POL
49PRO	0.99773960217	G
50PRO	0.996835443038	I	223POL	550POL	743POL
51PRO	0.999547920434	G	284GAG	244POL	378POL
52PRO	0.999547920434	G	133GAG	11PRO	429POL	842POL
53PRO	0.995931283906	F
54PRO	0.97287522604	I
55PRO	0.985081374322	K
56PRO	0.998191681736	V
57PRO	0.898734177215	R
58PRO	0.990054249548	Q
59PRO	0.998191681736	Y
60PRO	0.952079566004	D
61PRO	0.924954792043	Q
62PRO	0.747287522604	I
63PRO	0.607594936709	P
64PRO	0.850361663653	I
65PRO	0.96383363472	E
66PRO	0.99095840868	I	54PRO	90PRO	196POL	370POL
67PRO	0.976491862568	C
68PRO	0.99547920434	G
69PRO	0.934448462929	H
70PRO	0.966998191682	K
71PRO	0.872513562387	A
72PRO	0.856690777577	I
73PRO	0.981012658228	G
74PRO	0.987793851718	T
75PRO	0.99547920434	V	90GAG	387GAG	433POL
76PRO	0.998191681736	L	239GAG	371GAG	431GAG	46PRO	84PRO	196POL	198POL	253POL	363POL	370POL
77PRO	0.741862567812	V
78PRO	0.999095840868	G	184POL	760POL	878POL
79PRO	0.992314647378	P
80PRO	0.999095840868	T	9GAG	200GAG	226GAG	230GAG	264GAG	302GAG	381GAG	397GAG	406GAG	26POL	27POL	166POL	468POL	872POL	896POL	994POL
81PRO	0.999547920434	P	145GAG	99PRO	171POL	298POL	380POL	734POL	909POL
82PRO	0.943942133816	V
83PRO	0.99773960217	N
84PRO	0.982820976492	I	370POL
85PRO	0.988245931284	I
86PRO	0.999095840868	G	714POL
87PRO	0.996383363472	R
88PRO	0.991410488246	N
89PRO	0.981012658228	L
90PRO	0.966998191682	L
91PRO	0.996383363472	T
92PRO	0.989150090416	Q
93PRO	0.577305605787	I
94PRO	0.99773960217	G
95PRO	0.99095840868	C
96PRO	0.996835443038	T
97PRO	0.998643761302	L
98PRO	0.99773960217	N
99PRO	0.998643761302	F
156POL	0.998643761302	P
157POL	0.998191681736	I
158POL	0.999095840868	S
159POL	0.993670886076	P
160POL	0.995931283906	I
161POL	0.96157323689	E
162POL	0.994575045208	T
163POL	0.991862567812	V
164POL	0.998643761302	P
165POL	0.998191681736	V
166POL	0.929927667269	K
167POL	1.0	L
168POL	0.999095840868	K
169POL	0.983725135624	P	530POL	739POL
170POL	0.998191681736	G
171POL	0.995931283906	M
172POL	0.996835443038	D
173POL	1.0	G
174POL	0.999547920434	P	239POL	962POL
175POL	0.846745027125	K
176POL	0.980108499096	V
177POL	0.996383363472	K
178POL	0.998643761302	Q
179POL	0.996835443038	W
180POL	0.998643761302	P
181POL	0.998191681736	L
182POL	0.99321880651	T
183POL	0.975587703436	E
184POL	0.996835443038	E
185POL	0.998643761302	K
186POL	0.996383363472	I
187POL	0.974231464738	K
188POL	0.99773960217	A
189POL	0.999095840868	L	476GAG
190POL	0.854882459313	V
191POL	0.98869801085	E
192POL	0.998643761302	I
193POL	0.999095840868	C
194POL	0.971971066908	T
195POL	0.989602169982	E
196POL	0.940777576854	M	370POL
197POL	0.994122965642	E
198POL	0.969258589512	K
199POL	0.982368896926	E
200POL	0.99773960217	G
201POL	0.989602169982	K
202POL	0.999547920434	I	751POL
203POL	0.98417721519	S
204POL	0.940777576854	K
205POL	0.987793851718	I
206POL	0.998643761302	G
207POL	0.999547920434	P	208POL	209POL	211POL	212POL	213POL	214POL	797POL
208POL	0.992766726944	E
209POL	0.997287522604	N
210POL	0.998643761302	P	273POL	289POL	294POL	405POL	436POL	878POL	963POL
211POL	0.99773960217	Y
212POL	0.998643761302	N
213POL	0.998191681736	T
214POL	0.999547920434	P	88PRO	207POL	209POL	211POL	212POL	213POL	797POL
215POL	0.874321880651	V
216POL	0.998643761302	F
217POL	0.985081374322	A
218POL	0.998191681736	I
219POL	0.975587703436	K
220POL	0.993670886076	K
221POL	0.998643761302	K
222POL	0.956600361664	D
223POL	0.920886075949	S
224POL	0.9547920434	T
225POL	0.98417721519	K
226POL	1.0	W
227POL	0.99547920434	R
228POL	1.0	K
229POL	0.992766726944	L
230POL	0.987793851718	V
231POL	0.997287522604	D
232POL	0.995931283906	F
233POL	0.998191681736	R
234POL	0.998191681736	E
235POL	0.999095840868	L
236POL	0.99773960217	N
237POL	0.995027124774	K
238POL	0.873417721519	R
239POL	0.998643761302	T
240POL	0.999095840868	Q
241POL	0.994122965642	D
242POL	0.99547920434	F
243POL	0.99547920434	W
244POL	0.997287522604	E
245POL	0.978752260398	V
246POL	0.998191681736	Q
247POL	0.999547920434	L	237POL	239POL	240POL	241POL	242POL	243POL	244POL	246POL	248POL	250POL	251POL	252POL	254POL	255POL	260POL	771POL
248POL	0.998191681736	G
249POL	0.997287522604	I
250POL	0.998643761302	P	251POL	253POL
251POL	0.99773960217	H
252POL	0.999095840868	P
253POL	0.933092224231	A
254POL	0.998191681736	G
255POL	0.995931283906	L
256POL	0.967902350814	K
257POL	0.937613019892	K
258POL	0.938517179024	K
259POL	0.965641952984	K
260POL	0.996835443038	S
261POL	0.989150090416	V
262POL	0.996835443038	T
263POL	0.99321880651	V
264POL	0.998643761302	L
265POL	0.998191681736	D
266POL	0.994575045208	V	377GAG
267POL	0.998643761302	G
268POL	1.0	D
269POL	0.998643761302	A
270POL	0.995931283906	Y
271POL	0.99321880651	F
272POL	0.999547920434	S	496GAG	279POL
273POL	0.919529837251	V
274POL	0.999095840868	P
275POL	0.999547920434	L
276POL	0.949367088608	D
277POL	0.69575045208	K
278POL	0.742766726944	D
279POL	0.998643761302	F
280POL	0.998643761302	R	166POL	872POL
281POL	0.999095840868	K	433POL	806POL	871POL
282POL	0.999547920434	Y	47GAG	191GAG
283POL	0.998643761302	T
284POL	0.999095840868	A
285POL	0.998191681736	F
286POL	0.998643761302	T
287POL	0.99773960217	I
288POL	0.998643761302	P	483POL
289POL	0.997287522604	S
290POL	0.637884267631	I
291POL	0.999547920434	N	161GAG	164GAG	225GAG	243GAG	257GAG	261GAG	263GAG	265GAG	363GAG	364GAG	365GAG	366GAG	367GAG	237POL	239POL	243POL	246POL	262POL	265POL	270POL	286POL	288POL	301POL	308POL	322POL	326POL
292POL	1.0	N
293POL	0.978300180832	E
294POL	0.989602169982	T
295POL	0.999095840868	P	26GAG	46GAG	930POL
296POL	0.999095840868	G
297POL	0.925406871609	I
298POL	0.996835443038	R
299POL	0.996835443038	Y
300POL	0.994575045208	Q
301POL	0.998191681736	Y
302POL	0.998643761302	N
303POL	0.999547920434	V	676POL
304POL	0.99773960217	L
305POL	1.0	P
306POL	0.995027124774	Q
307POL	0.998643761302	G
308POL	0.99773960217	W
309POL	0.99773960217	K
310POL	1.0	G
311POL	0.998643761302	S
312POL	0.999547920434	P	651POL	815POL
313POL	0.981464737794	A
314POL	0.996383363472	I
315POL	0.999095840868	F	101GAG	128GAG	45PRO	61PRO	686POL	869POL
316POL	0.998191681736	Q
317POL	0.631103074141	S
318POL	0.995931283906	S
319POL	0.99773960217	M
320POL	0.965189873418	T
321POL	0.901446654611	K
322POL	0.994122965642	I
323POL	1.0	L
324POL	0.882911392405	E
325POL	0.999547920434	P	300GAG	393GAG	348POL	388POL	895POL	919POL
326POL	0.994575045208	F
327POL	0.987793851718	R
328POL	0.873417721519	K
329POL	0.957504520796	Q
330POL	0.982820976492	N
331POL	0.99321880651	P
332POL	0.802441229656	D
333POL	0.838155515371	I
334POL	0.94801084991	V
335POL	0.997287522604	I
336POL	0.980560578662	Y
337POL	0.998643761302	Q
338POL	0.999095840868	Y
339POL	0.963381555154	M
340POL	0.998643761302	D	383GAG
341POL	0.998191681736	D
342POL	0.998191681736	L
343POL	0.99547920434	Y
344POL	0.990054249548	V
345POL	0.982820976492	G
346POL	0.999547920434	S	162GAG	245GAG	485GAG	179POL	656POL	950POL
347POL	0.994122965642	D
348POL	0.99773960217	L
349POL	0.990054249548	E
350POL	0.970162748644	I
351POL	0.896473779385	G
352POL	0.973327305606	Q
353POL	0.998643761302	H
354POL	0.997287522604	R
355POL	0.69349005425	T
356POL	0.98191681736	K
357POL	0.94801084991	I
358POL	0.981012658228	E
359POL	0.924502712477	E
360POL	0.999095840868	L
361POL	0.996835443038	R
362POL	0.762206148282	Q
363POL	0.994575045208	H
364POL	0.998643761302	L
365POL	0.968806509946	L
366POL	0.438065099458	K
367POL	0.999095840868	W	78GAG	249POL
368POL	0.998643761302	G
369POL	0.810126582278	F
370POL	0.926763110307	T
371POL	0.999547920434	T	282GAG	409GAG	373POL	505POL	659POL	893POL
372POL	0.999547920434	P	149GAG	231POL
373POL	0.996835443038	D
374POL	0.976039783002	K
375POL	0.999547920434	K	498POL	700POL
376POL	0.995931283906	H
377POL	0.99773960217	Q
378POL	0.99321880651	K
379POL	0.992766726944	E
380POL	0.997287522604	P
381POL	0.999547920434	P	213GAG	31PRO	197POL
382POL	0.998191681736	F
383POL	0.98643761302	L
384POL	0.999095840868	W
385POL	0.996835443038	M
386POL	0.999547920434	G
387POL	1.0	Y
388POL	0.99773960217	E
389POL	0.996383363472	L
390POL	1.0	H
391POL	0.999095840868	P	703POL
392POL	0.994575045208	D
393POL	0.991410488246	K
394POL	0.999547920434	W	401POL	811POL
395POL	0.997287522604	T
396POL	0.996383363472	V
397POL	0.999095840868	Q
398POL	0.99547920434	P
399POL	0.987341772152	I
400POL	0.578209764919	V
401POL	0.999547920434	L	394POL	749POL	811POL
402POL	0.998191681736	P
403POL	0.917269439421	E
404POL	0.980108499096	K
405POL	0.960216998192	D
406POL	0.989602169982	S
407POL	0.996835443038	W
408POL	0.998643761302	T
409POL	0.998643761302	V	46GAG	86GAG	104GAG	113GAG	361GAG	362GAG	464GAG	219POL	350POL	729POL	739POL	740POL	760POL
410POL	0.99773960217	N
411POL	0.997287522604	D
412POL	0.987341772152	I
413POL	0.997287522604	Q
414POL	0.998191681736	K
415POL	0.999095840868	L	203GAG
416POL	0.996383363472	V
417POL	0.996835443038	G
418POL	0.995931283906	K
419POL	0.999095840868	L	230GAG	411POL	436POL
420POL	0.997287522604	N
421POL	0.998643761302	W
422POL	0.998191681736	A
423POL	0.996383363472	S
424POL	0.99773960217	Q
425POL	0.997287522604	I
426POL	0.992766726944	Y
427POL	0.51130198915	P
428POL	0.998643761302	G	433POL	436POL
429POL	0.996383363472	I
430POL	0.981464737794	K
431POL	0.952983725136	V
432POL	0.567811934901	K
433POL	0.941681735986	Q
434POL	0.999095840868	L	423POL	424POL	425POL	426POL	428POL	429POL	430POL	431POL	433POL	435POL	436POL	437POL	438POL	439POL
435POL	0.998643761302	C
436POL	0.919529837251	K
437POL	0.996835443038	L
438POL	0.957956600362	L
439POL	0.973779385172	R
440POL	0.998643761302	G
441POL	0.641048824593	T
442POL	0.99547920434	K
443POL	0.879294755877	A
444POL	0.998643761302	L
445POL	0.999095840868	T	406GAG
446POL	0.95253164557	E
447POL	0.858499095841	V
448POL	0.588607594937	I
449POL	0.892857142857	P
450POL	0.996835443038	L
451POL	0.980560578662	T
452POL	0.627486437613	E
453POL	0.994122965642	E
454POL	0.998191681736	A
455POL	0.99547920434	E
456POL	0.990506329114	L
457POL	0.99773960217	E
458POL	0.997287522604	L
459POL	0.998191681736	A
460POL	0.995931283906	E
461POL	0.998191681736	N
462POL	0.98417721519	R
463POL	0.994122965642	E
464POL	0.992766726944	I
465POL	0.99321880651	L
466POL	0.905063291139	K
467POL	0.968806509946	E
468POL	0.929927667269	P
469POL	0.983725135624	V
470POL	0.981012658228	H
471POL	0.99773960217	G
472POL	0.936708860759	V
473POL	0.989602169982	Y
474POL	0.999095840868	Y
475POL	0.996383363472	D
476POL	0.990506329114	P
477POL	0.894665461121	S
478POL	0.99773960217	K
479POL	0.863019891501	D
480POL	0.998643761302	L
481POL	0.894213381555	I
482POL	0.985533453888	A
483POL	0.976491862568	E
484POL	0.789330922242	I
485POL	0.999095840868	Q	381GAG	397GAG	406GAG	423GAG	463GAG
486POL	0.998643761302	K
487POL	0.997287522604	Q
488POL	0.897377938517	G
489POL	0.620253164557	Q
490POL	0.916365280289	G
491POL	0.998191681736	Q
492POL	0.999547920434	W	105GAG	191GAG	416POL	460POL	461POL	475POL	491POL	527POL	543POL	557POL	578POL	579POL	582POL	612POL	614POL	656POL	825POL
493POL	0.96835443038	T
494POL	0.996383363472	Y
495POL	0.998191681736	Q	436POL
496POL	0.992766726944	I
497POL	0.99547920434	Y
498POL	0.998643761302	Q
499POL	0.985533453888	E
500POL	0.972423146474	P
501POL	0.915009041591	F
502POL	0.987341772152	K
503POL	0.991862567812	N
504POL	0.999095840868	L
505POL	0.992314647378	K
506POL	0.99773960217	T
507POL	0.998643761302	G
508POL	0.99773960217	K
509POL	0.998191681736	Y
510POL	0.994575045208	A
511POL	0.828209764919	R
512POL	0.622513562387	M
513POL	0.918625678119	R
514POL	0.95027124774	G
515POL	0.865280289331	A
516POL	0.999095840868	H
517POL	0.997287522604	T
518POL	0.999547920434	N	459GAG	723POL	793POL
519POL	0.99773960217	D
520POL	0.964737793852	V
521POL	0.923146473779	K
522POL	0.993670886076	Q
523POL	0.999547920434	L	134GAG	327GAG	963POL
524POL	0.959764918626	T
525POL	0.983725135624	E
526POL	0.95027124774	A
527POL	0.996383363472	V
528POL	0.984629294756	Q
529POL	0.985985533454	K
530POL	0.935804701627	I
531POL	0.633815551537	A
532POL	0.793851717902	T
533POL	0.998643761302	E	371GAG
534POL	0.93896925859	S
535POL	0.995931283906	I
536POL	0.938517179024	V
537POL	0.994575045208	I
538POL	0.99773960217	W
539POL	0.995027124774	G
540POL	0.969258589512	K
541POL	0.818264014467	T
542POL	0.999095840868	P	476GAG
543POL	0.990506329114	K
544POL	0.999095840868	F
545POL	0.530289330922	K
546POL	0.99773960217	L
547POL	1.0	P
548POL	0.982820976492	I
549POL	0.94801084991	Q
550POL	0.948915009042	K
551POL	0.990054249548	E
552POL	0.992314647378	T
553POL	0.999095840868	W
554POL	0.857594936709	E
555POL	0.572332730561	T
556POL	0.99773960217	W
557POL	0.99547920434	W
558POL	0.80650994575	T
559POL	0.904611211573	E
560POL	0.990506329114	Y
561POL	0.998191681736	W
562POL	0.999095840868	Q
563POL	0.999095840868	A
564POL	0.998191681736	T
565POL	0.996383363472	W
566POL	0.98869801085	I
567POL	0.998191681736	P
568POL	0.99321880651	E
569POL	0.996383363472	W
570POL	0.995931283906	E
571POL	0.99321880651	F
572POL	0.970162748644	V
573POL	0.992766726944	N
574POL	0.99773960217	T
575POL	0.99773960217	P
576POL	0.996383363472	P
577POL	0.999095840868	L
578POL	0.997287522604	V
579POL	0.998191681736	K
580POL	0.999547920434	L	492GAG	385POL	565POL	567POL	568POL	569POL	570POL	571POL	574POL	575POL	576POL	577POL	578POL	579POL	788POL
581POL	0.998191681736	W
582POL	0.998643761302	Y	470POL	483POL	543POL	557POL	578POL
583POL	0.999547920434	Q	169GAG	285GAG	350GAG	197POL	353POL	593POL
584POL	0.999095840868	L
585POL	0.996383363472	E
586POL	0.939421338156	K
587POL	0.960216998192	E
588POL	0.998643761302	P
589POL	0.989150090416	I
590POL	0.609855334539	V
591POL	0.994122965642	G
592POL	0.9773960217	A
593POL	0.997287522604	E
594POL	0.999095840868	T	460POL	483POL
595POL	0.988245931284	F
596POL	0.99773960217	Y
597POL	0.999095840868	V	604POL
598POL	0.997287522604	D
599POL	0.999095840868	G	303GAG	603POL
600POL	0.999095840868	A	117GAG	604POL	747POL
601POL	0.976491862568	A
602POL	0.966998191682	N
603POL	0.991862567812	R
604POL	0.957956600362	E
605POL	0.949819168174	T
606POL	0.913652802893	K
607POL	0.782097649186	L
608POL	0.996835443038	G
609POL	0.97287522604	K
610POL	0.999547920434	A	220POL	681POL	858POL	974POL
611POL	0.998191681736	G
612POL	0.997287522604	Y
613POL	0.980560578662	V
614POL	0.997287522604	T
615POL	0.570976491863	D
616POL	0.789783001808	R
617POL	1.0	G
618POL	0.957504520796	R
619POL	0.99095840868	Q
620POL	0.982368896926	K
621POL	0.933996383363	V
622POL	0.788878842676	V
623POL	0.70027124774	S
624POL	0.865732368897	L
625POL	0.844484629295	T
626POL	0.98643761302	D
627POL	0.998191681736	T
628POL	0.996383363472	T
629POL	0.998643761302	N
630POL	1.0	Q
631POL	0.991862567812	K
632POL	0.98869801085	T
633POL	0.999095840868	E	211GAG	454GAG	45POL	359POL
634POL	1.0	L
635POL	0.965189873418	Q
636POL	0.999547920434	A	221POL	411POL	442POL	453POL	966POL	981POL
637POL	0.994575045208	I
638POL	0.637884267631	H
639POL	0.996383363472	L
640POL	0.999547920434	A	465POL
641POL	0.999547920434	L	815POL
642POL	0.992314647378	Q
643POL	0.998191681736	D
644POL	0.998643761302	S
645POL	0.97513562387	G
646POL	0.698462929476	L
647POL	0.986889692586	E
648POL	0.995931283906	V
649POL	0.998643761302	N
650POL	0.994122965642	I
651POL	0.998191681736	V
652POL	0.997287522604	T
653POL	0.999095840868	D
654POL	0.999547920434	S	157POL	568POL
655POL	0.998191681736	Q
656POL	0.995027124774	Y
657POL	0.987341772152	A
658POL	0.975587703436	L
659POL	0.998191681736	G
660POL	0.99773960217	I
661POL	0.992314647378	I
662POL	0.990054249548	Q
663POL	0.98643761302	A
664POL	0.958408679928	Q
665POL	1.0	P
666POL	0.999095840868	D	9GAG	200GAG	226GAG	230GAG	264GAG	302GAG	381GAG	397GAG	406GAG	463GAG	26POL	27POL	166POL	468POL	872POL	994POL
667POL	0.792495479204	K
668POL	0.996835443038	S
669POL	0.99547920434	E
670POL	0.998191681736	S
671POL	0.978752260398	E
672POL	0.869349005425	L
673POL	0.997287522604	V
674POL	0.653707052441	S
675POL	0.981464737794	Q
676POL	0.999095840868	I
677POL	0.99773960217	I
678POL	0.998191681736	E
679POL	0.937613019892	Q
680POL	0.99773960217	L
681POL	0.995027124774	I
682POL	0.873417721519	K
683POL	0.996383363472	K
684POL	0.976943942134	E
685POL	0.931735985533	K
686POL	0.922694394213	V
687POL	0.998191681736	Y
688POL	0.993670886076	L
689POL	0.955244122966	A
690POL	0.999095840868	W	454GAG	475GAG	45POL	359POL
691POL	0.999095840868	V
692POL	0.998191681736	P
693POL	0.999095840868	A
694POL	0.999547920434	H	150GAG	157GAG	693POL	712POL
695POL	0.998643761302	K	365POL	370POL
696POL	0.998643761302	G
697POL	0.998191681736	I
698POL	0.998643761302	G
699POL	0.998643761302	G
700POL	0.998643761302	N
701POL	0.99095840868	E
702POL	0.938517179024	Q
703POL	0.94349005425	V
704POL	0.997287522604	D
705POL	0.992766726944	K
706POL	1.0	L
707POL	0.999547920434	V	186GAG	190GAG	304GAG	476POL	704POL
708POL	0.999547920434	S	66PRO	85PRO	95PRO	710POL	712POL	715POL	716POL	717POL	718POL	719POL	720POL	723POL	724POL	727POL	730POL	731POL	733POL	734POL	741POL	742POL	744POL	748POL	749POL	750POL	751POL	753POL	755POL	757POL	758POL	759POL	761POL	762POL	763POL	764POL	766POL	767POL	768POL	769POL	770POL	771POL	772POL	773POL	774POL	776POL	777POL	778POL	779POL
709POL	0.48643761302	A
710POL	0.995931283906	G
711POL	0.962477396022	I
712POL	0.996383363472	R
713POL	0.809674502712	K
714POL	0.919529837251	V
715POL	0.998643761302	L	714POL	717POL	724POL	727POL	728POL	730POL	731POL
716POL	0.998191681736	F
717POL	0.998191681736	L
718POL	0.995027124774	D
719POL	0.995931283906	G
720POL	0.996835443038	I
721POL	0.821428571429	D
722POL	0.949819168174	K
723POL	0.998191681736	A
724POL	0.997287522604	Q
725POL	0.787522603978	E
726POL	0.708860759494	E
727POL	0.998191681736	H
728POL	0.970162748644	E
729POL	0.94575045208	K
730POL	0.997287522604	Y
731POL	0.996835443038	H
732POL	0.743670886076	S
733POL	0.998191681736	N
734POL	0.99773960217	W
735POL	0.890144665461	R
736POL	0.939873417722	A
737POL	0.991410488246	M
738POL	0.965189873418	A
739POL	0.908679927667	S
740POL	0.963381555154	D
741POL	0.999547920434	F	66PRO	85PRO	708POL	710POL	712POL	715POL	716POL	717POL	718POL	719POL	720POL	723POL	724POL	727POL	730POL	731POL	733POL	734POL	737POL	742POL	744POL	748POL	749POL	751POL	753POL	755POL	757POL	758POL	759POL	761POL	762POL	763POL	764POL	766POL	767POL	768POL	769POL	770POL	771POL	773POL	774POL	776POL	777POL	778POL	779POL	780POL	781POL
742POL	0.995931283906	N
743POL	0.907775768535	L
744POL	0.998643761302	P
745POL	0.98191681736	P
746POL	0.754972875226	V
747POL	0.95931283906	V
748POL	0.998643761302	A
749POL	0.992314647378	K
750POL	0.994122965642	E
751POL	0.996835443038	I
752POL	0.982368896926	V
753POL	0.995027124774	A
754POL	0.823688969259	S
755POL	0.998191681736	C
756POL	0.983273056058	D
757POL	0.996383363472	K
758POL	0.998191681736	C
759POL	0.996835443038	Q
760POL	0.915461121157	L
761POL	0.998643761302	K
762POL	0.997287522604	G
763POL	0.997287522604	E
764POL	0.995931283906	A
765POL	0.816455696203	M
766POL	0.997287522604	H
767POL	0.998643761302	G
768POL	0.99547920434	Q
769POL	0.994575045208	V
770POL	0.995027124774	D
771POL	0.99321880651	C
772POL	0.991862567812	S
773POL	0.998643761302	P
774POL	0.994575045208	G
775POL	0.976943942134	I
776POL	0.998643761302	W
777POL	0.998643761302	Q
778POL	0.996835443038	L
779POL	0.995931283906	D
780POL	0.999547920434	C	66PRO	85PRO	708POL	710POL	712POL	715POL	716POL	717POL	718POL	719POL	720POL	723POL	724POL	727POL	730POL	731POL	733POL	734POL	737POL	741POL	742POL	744POL	748POL	749POL	750POL	751POL	753POL	755POL	757POL	758POL	759POL	761POL	762POL	763POL	764POL	766POL	767POL	768POL	769POL	770POL	771POL	772POL	773POL	774POL	776POL	777POL	778POL
781POL	0.995027124774	T
782POL	0.998643761302	H
783POL	0.986889692586	L
784POL	0.995931283906	E
785POL	0.985985533454	G
786POL	0.98643761302	K
787POL	0.663200723327	I
788POL	0.99321880651	I
789POL	0.888788426763	L
790POL	0.998643761302	V
791POL	0.999095840868	A	526POL
792POL	0.990054249548	V
793POL	0.99773960217	H
794POL	0.994122965642	V
795POL	0.992766726944	A
796POL	0.997287522604	S
797POL	0.996835443038	G
798POL	0.999547920434	Y	95PRO	708POL	710POL	712POL	715POL	716POL	717POL	718POL	719POL	720POL	723POL	724POL	727POL	730POL	731POL	733POL	734POL	737POL	741POL	742POL	744POL	748POL	749POL	750POL	751POL	753POL	755POL	757POL	758POL	759POL	761POL	762POL	763POL	764POL	766POL	767POL	768POL	769POL	770POL	771POL	772POL	773POL	774POL	776POL	777POL	778POL	779POL
799POL	0.971971066908	I
800POL	0.999095840868	E	729POL	750POL	771POL	784POL	786POL	811POL
801POL	0.998643761302	A
802POL	0.997287522604	E
803POL	0.97965641953	V
804POL	0.996835443038	I
805POL	0.986889692586	P
806POL	0.968806509946	A
807POL	0.997287522604	E
808POL	0.994575045208	T
809POL	0.998191681736	G
810POL	0.987341772152	Q
811POL	0.992766726944	E
812POL	0.991862567812	T
813POL	0.996835443038	A
814POL	0.992766726944	Y
815POL	0.996383363472	F
816POL	0.620253164557	L
817POL	0.999547920434	L	399POL	662POL	811POL	812POL	813POL	814POL	815POL	818POL	819POL	820POL	821POL	932POL
818POL	0.992314647378	K
819POL	0.998643761302	L
820POL	0.999547920434	A	811POL	812POL	813POL	814POL	815POL	817POL	818POL	819POL	821POL
821POL	0.99321880651	G
822POL	0.998191681736	R
823POL	0.999547920434	W	868POL	906POL	951POL
824POL	0.999095840868	P
825POL	0.999095840868	V
826POL	0.896925858951	K
827POL	0.868444846293	T
828POL	0.880198915009	I
829POL	0.998191681736	H
830POL	0.998191681736	T
831POL	0.999095840868	D	686POL
832POL	0.999095840868	N
833POL	1.0	G
834POL	0.671338155515	S
835POL	0.998191681736	N
836POL	0.998191681736	F
837POL	0.803797468354	T
838POL	0.996383363472	S
839POL	0.453887884268	T
840POL	0.591772151899	T
841POL	0.9773960217	V
842POL	0.99321880651	K
843POL	0.997287522604	A
844POL	0.995027124774	A
845POL	0.998643761302	C
846POL	0.998643761302	W
847POL	0.999547920434	W	639POL	835POL	836POL	838POL	842POL	843POL	844POL	845POL	846POL	848POL	849POL	852POL	854POL	856POL	857POL	858POL
848POL	0.996835443038	A
849POL	0.994122965642	G
850POL	0.898282097649	I
851POL	0.980560578662	K
852POL	0.997287522604	Q
853POL	0.982368896926	E
854POL	0.999547920434	F	639POL	835POL	836POL	838POL	842POL	843POL	844POL	845POL	846POL	847POL	848POL	849POL	852POL	855POL	856POL	857POL	858POL
855POL	0.99095840868	G
856POL	0.994122965642	I
857POL	0.999547920434	P	639POL	835POL	836POL	838POL	842POL	843POL	844POL	845POL	846POL	847POL	848POL	849POL	852POL	854POL	855POL	856POL	858POL
858POL	0.997287522604	Y
859POL	0.999547920434	N	997POL
860POL	0.999547920434	P	17GAG	537POL	683POL
861POL	0.999095840868	Q
862POL	0.999095840868	S	302GAG	872POL
863POL	0.99321880651	Q	32PRO	33PRO	46PRO	54PRO	84PRO	196POL	224POL	253POL	339POL	370POL	855POL
864POL	0.998643761302	G
865POL	0.994122965642	V
866POL	0.96609403255	V
867POL	0.994122965642	E
868POL	0.998643761302	S
869POL	0.900994575045	M
870POL	0.999095840868	N	161POL
871POL	0.920886075949	K
872POL	0.932188065099	E
873POL	1.0	L
874POL	0.999095840868	K
875POL	0.973779385172	K
876POL	0.995931283906	I
877POL	0.995931283906	I
878POL	0.943037974684	G
879POL	0.997287522604	Q
880POL	0.949819168174	V
881POL	0.99547920434	R
882POL	0.980108499096	D
883POL	0.998191681736	Q
884POL	0.99773960217	A
885POL	0.998191681736	E
886POL	0.957956600362	H
887POL	0.999095840868	L
888POL	0.96835443038	K
889POL	0.999547920434	T	139GAG	316GAG	317GAG	445GAG	446GAG	34PRO	40PRO	561POL	562POL	571POL	848POL	917POL	982POL
890POL	0.996835443038	A
891POL	0.986889692586	V
892POL	0.996383363472	Q
893POL	0.997287522604	M
894POL	0.999547920434	A	25GAG	261POL
895POL	0.99773960217	V
896POL	0.899638336347	F
897POL	0.987341772152	I
898POL	0.999095840868	H	81GAG	109GAG	223POL	446POL	536POL	549POL	550POL	714POL	886POL	896POL	936POL
899POL	0.999547920434	N	149GAG	975POL	988POL
900POL	0.999095840868	F
901POL	0.998643761302	K
902POL	0.98869801085	R
903POL	0.980108499096	K
904POL	0.997287522604	G
905POL	0.999095840868	G
906POL	0.99773960217	I
907POL	0.998643761302	G
908POL	0.887432188065	G
909POL	0.994575045208	Y
910POL	0.967902350814	S
911POL	0.997287522604	A
912POL	1.0	G
913POL	0.996383363472	E
914POL	0.999547920434	R	205GAG	979POL
915POL	0.985081374322	I
916POL	0.541139240506	V
917POL	0.998191681736	D
918POL	0.967450271248	I
919POL	0.991410488246	I
920POL	0.992766726944	A
921POL	0.861211573237	T
922POL	0.985533453888	D
923POL	0.900542495479	I
924POL	0.997287522604	Q
925POL	0.979204339964	T
926POL	0.876582278481	K
927POL	0.945298372514	E
928POL	0.998643761302	L	927POL	929POL	930POL	931POL	932POL	933POL	934POL	935POL	936POL	937POL	938POL	939POL	940POL	941POL	942POL
929POL	0.996835443038	Q
930POL	0.952983725136	K
931POL	0.980560578662	Q
932POL	0.99095840868	I
933POL	0.931283905967	T
934POL	0.976943942134	K
935POL	0.953887884268	I
936POL	0.957956600362	Q
937POL	0.958860759494	N
938POL	0.998191681736	F	937POL
939POL	0.99773960217	R
940POL	0.99773960217	V
941POL	0.998191681736	Y	940POL
942POL	0.966546112116	Y
943POL	0.996835443038	R
944POL	0.998191681736	D
945POL	0.886980108499	S
946POL	0.94801084991	R
947POL	0.960216998192	D
948POL	0.998643761302	P
949POL	0.942585895118	L
950POL	0.999095840868	W	463GAG
951POL	0.998643761302	K	425GAG	45PRO	61PRO	466POL	686POL	869POL
952POL	1.0	G
953POL	0.999095840868	P	875POL
954POL	0.998643761302	A
955POL	0.981012658228	K
956POL	0.998643761302	L
957POL	0.999547920434	L	155GAG	276GAG	391GAG	88PRO
958POL	0.998191681736	W
959POL	0.998643761302	K
960POL	1.0	G
961POL	0.998643761302	E
962POL	0.998643761302	G
963POL	0.997287522604	A
964POL	0.996383363472	V
965POL	0.996383363472	V
966POL	0.996383363472	I
967POL	0.99321880651	Q
968POL	0.97061482821	D
969POL	0.965189873418	N
970POL	0.95705244123	S
971POL	0.791139240506	D
972POL	0.998191681736	I
973POL	0.999095840868	K	397GAG
974POL	0.99547920434	V
975POL	0.996835443038	V
976POL	0.999095840868	P	486GAG
977POL	0.999547920434	R	461GAG	286POL	460POL	543POL	557POL	560POL	569POL	578POL	582POL	594POL	598POL	796POL	965POL
978POL	0.998643761302	R
979POL	0.996383363472	K
980POL	0.851717902351	A
981POL	0.998643761302	K
982POL	0.995027124774	I
983POL	0.98643761302	I
984POL	0.973779385172	R
985POL	0.976491862568	D
986POL	0.998191681736	Y
987POL	0.998643761302	G
988POL	0.998191681736	K
989POL	0.995931283906	Q
990POL	0.984629294756	M
991POL	0.998191681736	A
992POL	0.997287522604	G
993POL	0.98643761302	D
994POL	0.941681735986	D
995POL	0.995027124774	C
996POL	0.976943942134	V
997POL	0.99773960217	A
998POL	0.915913200723	S
999POL	0.968806509946	R
1000POL	0.995931283906	Q
1001POL	0.978752260398	D
1002POL	0.99773960217	E
1003POL	0.986889692586	D
[truncated: 26 more columns]
