# Supplementary material for: Amino acid impact factor
Source: PLoS One. 2018 Jun 13;13(6):e0198645. doi: 10.1371/journal.pone.0198645 (PMC5999116; doi:10.1371/journal.pone.0198645)
Supplement: S2 File — (ZIP) [file pone.0198645.s002.zip › Supporting Information/hiv_clvsites_pro_hiv_9.0_con_prob.dat]

# python impactfactor_mod_hiv.py -l HIV-1_gag.fasta HIV-1_pol.fasta -o hiv_clvsites_pro_hiv -c 0.9 -f B.FR.1983.HXB2-LAI-IIIB-BRU.K03455 -m 0.2 1.0 0.01 -d 1 500 GAG 1 56 POL 1 99 PRO 156 1003 POL 
#  Namespace(align_start=1, chain=None, cut_off=0.9, filenames=['HIV-1_gag.fasta', 'HIV-1_pol.fasta'], interactive=False, no_shuffle=2000, output='hiv_clvsites_pro_hiv', parameters=[0.2, 1.0, 0.01], pdbid=None, ref_id=None, ref_seq_id='B.FR.1983.HXB2-LAI-IIIB-BRU.K03455', res_id=['1', '500', 'GAG', '1', '56', 'POL', '1', '99', 'PRO', '156', '1003', 'POL'])
# resid	conservation	impact	dependency	resid_1GAG	resid_2GAG	resid_3GAG	resid_4GAG	resid_5GAG	resid_6GAG	resid_7GAG	resid_8GAG	resid_9GAG	resid_10GAG	resid_11GAG	resid_12GAG	resid_13GAG	resid_14GAG	resid_15GAG	resid_16GAG	resid_17GAG	resid_18GAG	resid_19GAG	resid_20GAG	resid_21GAG	resid_22GAG	resid_23GAG	resid_24GAG	resid_25GAG	resid_26GAG	resid_27GAG	resid_28GAG	resid_29GAG	resid_30GAG	resid_31GAG	resid_32GAG	resid_33GAG	resid_34GAG	resid_35GAG	resid_36GAG	resid_37GAG	resid_38GAG	resid_39GAG	resid_40GAG	resid_41GAG	resid_42GAG	resid_43GAG	resid_44GAG	resid_45GAG	resid_46GAG	resid_47GAG	resid_48GAG	resid_49GAG	resid_50GAG	resid_51GAG	resid_52GAG	resid_53GAG	resid_54GAG	resid_55GAG	resid_56GAG	resid_57GAG	resid_58GAG	resid_59GAG	resid_60GAG	resid_61GAG	resid_62GAG	resid_63GAG	resid_64GAG	resid_65GAG	resid_66GAG	resid_67GAG	resid_68GAG	resid_69GAG	resid_70GAG	resid_71GAG	resid_72GAG	resid_73GAG	resid_74GAG	resid_75GAG	resid_76GAG	resid_77GAG	resid_78GAG	resid_79GAG	resid_80GAG	resid_81GAG	resid_82GAG	resid_83GAG	resid_84GAG	resid_85GAG	resid_86GAG	resid_87GAG	resid_88GAG	resid_89GAG	resid_90GAG	resid_91GAG	resid_92GAG	resid_93GAG	resid_94GAG	resid_95GAG	resid_96GAG	resid_97GAG	resid_98GAG	resid_99GAG	resid_100GAG	resid_101GAG	resid_102GAG	resid_103GAG	resid_104GAG	resid_105GAG	resid_106GAG	resid_107GAG	resid_108GAG	resid_109GAG	resid_110GAG	resid_111GAG	resid_112GAG	resid_113GAG	resid_114GAG	resid_115GAG	resid_116GAG	resid_117GAG	resid_118GAG	resid_119GAG	resid_120GAG	resid_121GAG	resid_122GAG	resid_123GAG	resid_124GAG	resid_125GAG	resid_126GAG	resid_127GAG	resid_128GAG	resid_129GAG	resid_130GAG	resid_131GAG	resid_132GAG	resid_133GAG	resid_134GAG	resid_135GAG	resid_136GAG	resid_137GAG	resid_138GAG	resid_139GAG	resid_140GAG	resid_141GAG	resid_142GAG	resid_143GAG	resid_144GAG	resid_145GAG	resid_146GAG	resid_147GAG	resid_148GAG	resid_149GAG	resid_150GAG	resid_151GAG	resid_152GAG	resid_153GAG	resid_154GAG	resid_155GAG	resid_156GAG	resid_157GAG	resid_158GAG	resid_159GAG	resid_160GAG	resid_161GAG	resid_162GAG	resid_163GAG	resid_164GAG	resid_165GAG	resid_166GAG	resid_167GAG	resid_168GAG	resid_169GAG	resid_170GAG	resid_171GAG	resid_172GAG	resid_173GAG	resid_174GAG	resid_175GAG	resid_176GAG	resid_177GAG	resid_178GAG	resid_179GAG	resid_180GAG	resid_181GAG	resid_182GAG	resid_183GAG	resid_184GAG	resid_185GAG	resid_186GAG	resid_187GAG	resid_188GAG	resid_189GAG	resid_190GAG	resid_191GAG	resid_192GAG	resid_193GAG	resid_194GAG	resid_195GAG	resid_196GAG	resid_197GAG	resid_198GAG	resid_199GAG	resid_200GAG	resid_201GAG	resid_202GAG	resid_203GAG	resid_204GAG	resid_205GAG	resid_206GAG	resid_207GAG	resid_208GAG	resid_209GAG	resid_210GAG	resid_211GAG	resid_212GAG	resid_213GAG	resid_214GAG	resid_215GAG	resid_216GAG	resid_217GAG	resid_218GAG	resid_219GAG	resid_220GAG	resid_221GAG	resid_222GAG	resid_223GAG	resid_224GAG	resid_225GAG	resid_226GAG	resid_227GAG	resid_228GAG	resid_229GAG	resid_230GAG	resid_231GAG	resid_232GAG	resid_233GAG	resid_234GAG	resid_235GAG	resid_236GAG	resid_237GAG	resid_238GAG	resid_239GAG	resid_240GAG	resid_241GAG	resid_242GAG	resid_243GAG	resid_244GAG	resid_245GAG	resid_246GAG	resid_247GAG	resid_248GAG	resid_249GAG	resid_250GAG	resid_251GAG	resid_252GAG	resid_253GAG	resid_254GAG	resid_255GAG	resid_256GAG	resid_257GAG	resid_258GAG	resid_259GAG	resid_260GAG	resid_261GAG	resid_262GAG	resid_263GAG	resid_264GAG	resid_265GAG	resid_266GAG	resid_267GAG	resid_268GAG	resid_269GAG	resid_270GAG	resid_271GAG	resid_272GAG	resid_273GAG	resid_274GAG	resid_275GAG	resid_276GAG	resid_277GAG	resid_278GAG	resid_279GAG	resid_280GAG	resid_281GAG	resid_282GAG	resid_283GAG	resid_284GAG	resid_285GAG	resid_286GAG	resid_287GAG	resid_288GAG	resid_289GAG	resid_290GAG	resid_291GAG	resid_292GAG	resid_293GAG	resid_294GAG	resid_295GAG	resid_296GAG	resid_297GAG	resid_298GAG	resid_299GAG	resid_300GAG	resid_301GAG	resid_302GAG	resid_303GAG	resid_304GAG	resid_305GAG	resid_306GAG	resid_307GAG	resid_308GAG	resid_309GAG	resid_310GAG	resid_311GAG	resid_312GAG	resid_313GAG	resid_314GAG	resid_315GAG	resid_316GAG	resid_317GAG	resid_318GAG	resid_319GAG	resid_320GAG	resid_321GAG	resid_322GAG	resid_323GAG	resid_324GAG	resid_325GAG	resid_326GAG	resid_327GAG	resid_328GAG	resid_329GAG	resid_330GAG	resid_331GAG	resid_332GAG	resid_333GAG	resid_334GAG	resid_335GAG	resid_336GAG	resid_337GAG	resid_338GAG	resid_339GAG	resid_340GAG	resid_341GAG	resid_342GAG	resid_343GAG	resid_344GAG	resid_345GAG	resid_346GAG	resid_347GAG	resid_348GAG	resid_349GAG	resid_350GAG	resid_351GAG	resid_352GAG	resid_353GAG	resid_354GAG	resid_355GAG	resid_356GAG	resid_357GAG	resid_358GAG	resid_359GAG	resid_360GAG	resid_361GAG	resid_362GAG	resid_363GAG	resid_364GAG	resid_365GAG	resid_366GAG	resid_367GAG	resid_368GAG	resid_369GAG	resid_370GAG	resid_371GAG	resid_372GAG	resid_373GAG	resid_374GAG	resid_375GAG	resid_376GAG	resid_377GAG	resid_378GAG	resid_379GAG	resid_380GAG	resid_381GAG	resid_382GAG	resid_383GAG	resid_384GAG	resid_385GAG	resid_386GAG	resid_387GAG	resid_388GAG	resid_389GAG	resid_390GAG	resid_391GAG	resid_392GAG	resid_393GAG	resid_394GAG	resid_395GAG	resid_396GAG	resid_397GAG	resid_398GAG	resid_399GAG	resid_400GAG	resid_401GAG	resid_402GAG	resid_403GAG	resid_404GAG	resid_405GAG	resid_406GAG	resid_407GAG	resid_408GAG	resid_409GAG	resid_410GAG	resid_411GAG	resid_412GAG	resid_413GAG	resid_414GAG	resid_415GAG	resid_416GAG	resid_417GAG	resid_418GAG	resid_419GAG	resid_420GAG	resid_421GAG	resid_422GAG	resid_423GAG	resid_424GAG	resid_425GAG	resid_426GAG	resid_427GAG	resid_428GAG	resid_429GAG	resid_430GAG	resid_431GAG	resid_432GAG	resid_433GAG	resid_434GAG	resid_435GAG	resid_436GAG	resid_437GAG	resid_438GAG	resid_439GAG	resid_440GAG	resid_441GAG	resid_442GAG	resid_443GAG	resid_444GAG	resid_445GAG	resid_446GAG	resid_447GAG	resid_448GAG	resid_449GAG	resid_450GAG	resid_451GAG	resid_452GAG	resid_453GAG	resid_454GAG	resid_455GAG	resid_456GAG	resid_457GAG	resid_458GAG	resid_459GAG	resid_460GAG	resid_461GAG	resid_462GAG	resid_463GAG	resid_464GAG	resid_465GAG	resid_466GAG	resid_467GAG	resid_468GAG	resid_469GAG	resid_470GAG	resid_471GAG	resid_472GAG	resid_473GAG	resid_474GAG	resid_475GAG	resid_476GAG	resid_477GAG	resid_478GAG	resid_479GAG	resid_480GAG	resid_481GAG	resid_482GAG	resid_483GAG	resid_484GAG	resid_485GAG	resid_486GAG	resid_487GAG	resid_488GAG	resid_489GAG	resid_490GAG	resid_491GAG	resid_492GAG	resid_493GAG	resid_494GAG	resid_495GAG	resid_496GAG	resid_497GAG	resid_498GAG	resid_499GAG	resid_500GAG	resid_1POL	resid_2POL	resid_3POL	resid_4POL	resid_5POL	resid_6POL	resid_7POL	resid_8POL	resid_9POL	resid_10POL	resid_11POL	resid_12POL	resid_13POL	resid_14POL	resid_15POL	resid_16POL	resid_17POL	resid_18POL	resid_19POL	resid_20POL	resid_21POL	resid_22POL	resid_23POL	resid_24POL	resid_25POL	resid_26POL	resid_27POL	resid_28POL	resid_29POL	resid_30POL	resid_31POL	resid_32POL	resid_33POL	resid_34POL	resid_35POL	resid_36POL	resid_37POL	resid_38POL	resid_39POL	resid_40POL	resid_41POL	resid_42POL	resid_43POL	resid_44POL	resid_45POL	resid_46POL	resid_47POL	resid_48POL	resid_49POL	resid_50POL	resid_51POL	resid_52POL	resid_53POL	resid_54POL	resid_55POL	resid_56POL	resid_1PRO	resid_2PRO	resid_3PRO	resid_4PRO	resid_5PRO	resid_6PRO	resid_7PRO	resid_8PRO	resid_9PRO	resid_10PRO	resid_11PRO	resid_12PRO	resid_13PRO	resid_14PRO	resid_15PRO	resid_16PRO	resid_17PRO	resid_18PRO	resid_19PRO	resid_20PRO	resid_21PRO	resid_22PRO	resid_23PRO	resid_24PRO	resid_25PRO	resid_26PRO	resid_27PRO	resid_28PRO	resid_29PRO	resid_30PRO	resid_31PRO	resid_32PRO	resid_33PRO	resid_34PRO	resid_35PRO	resid_36PRO	resid_37PRO	resid_38PRO	resid_39PRO	resid_40PRO	resid_41PRO	resid_42PRO	resid_43PRO	resid_44PRO	resid_45PRO	resid_46PRO	resid_47PRO	resid_48PRO	resid_49PRO	resid_50PRO	resid_51PRO	resid_52PRO	resid_53PRO	resid_54PRO	resid_55PRO	resid_56PRO	resid_57PRO	resid_58PRO	resid_59PRO	resid_60PRO	resid_61PRO	resid_62PRO	resid_63PRO	resid_64PRO	resid_65PRO	resid_66PRO	resid_67PRO	resid_68PRO	resid_69PRO	resid_70PRO	resid_71PRO	resid_72PRO	resid_73PRO	resid_74PRO	resid_75PRO	resid_76PRO	resid_77PRO	resid_78PRO	resid_79PRO	resid_80PRO	resid_81PRO	resid_82PRO	resid_83PRO	resid_84PRO	resid_85PRO	resid_86PRO	resid_87PRO	resid_88PRO	resid_89PRO	resid_90PRO	resid_91PRO	resid_92PRO	resid_93PRO	resid_94PRO	resid_95PRO	resid_96PRO	resid_97PRO	resid_98PRO	resid_99PRO	resid_156POL	resid_157POL	resid_158POL	resid_159POL	resid_160POL	resid_161POL	resid_162POL	resid_163POL	resid_164POL	resid_165POL	resid_166POL	resid_167POL	resid_168POL	resid_169POL	resid_170POL	resid_171POL	resid_172POL	resid_173POL	resid_174POL	resid_175POL	resid_176POL	resid_177POL	resid_178POL	resid_179POL	resid_180POL	resid_181POL	resid_182POL	resid_183POL	resid_184POL	resid_185POL	resid_186POL	resid_187POL	resid_188POL	resid_189POL	resid_190POL	resid_191POL	resid_192POL	resid_193POL	resid_194POL	resid_195POL	resid_196POL	resid_197POL	resid_198POL	resid_199POL	resid_200POL	resid_201POL	resid_202POL	resid_203POL	resid_204POL	resid_205POL	resid_206POL	resid_207POL	resid_208POL	resid_209POL	resid_210POL	resid_211POL	resid_212POL	resid_213POL	resid_214POL	resid_215POL	resid_216POL	resid_217POL	resid_218POL	resid_219POL	resid_220POL	resid_221POL	resid_222POL	resid_223POL	resid_224POL	resid_225POL	resid_226POL	resid_227POL	resid_228POL	resid_229POL	resid_230POL	resid_231POL	resid_232POL	resid_233POL	resid_234POL	resid_235POL	resid_236POL	resid_237POL	resid_238POL	resid_239POL	resid_240POL	resid_241POL	resid_242POL	resid_243POL	resid_244POL	resid_245POL	resid_246POL	resid_247POL	resid_248POL	resid_249POL	resid_250POL	resid_251POL	resid_252POL	resid_253POL	resid_254POL	resid_255POL	resid_256POL	resid_257POL	resid_258POL	resid_259POL	resid_260POL	resid_261POL	resid_262POL	resid_263POL	resid_264POL	resid_265POL	resid_266POL	resid_267POL	resid_268POL	resid_269POL	resid_270POL	resid_271POL	resid_272POL	resid_273POL	resid_274POL	resid_275POL	resid_276POL	resid_277POL	resid_278POL	resid_279POL	resid_280POL	resid_281POL	resid_282POL	resid_283POL	resid_284POL	resid_285POL	resid_286POL	resid_287POL	resid_288POL	resid_289POL	resid_290POL	resid_291POL	resid_292POL	resid_293POL	resid_294POL	resid_295POL	resid_296POL	resid_297POL	resid_298POL	resid_299POL	resid_300POL	resid_301POL	resid_302POL	resid_303POL	resid_304POL	resid_305POL	resid_306POL	resid_307POL	resid_308POL	resid_309POL	resid_310POL	resid_311POL	resid_312POL	resid_313POL	resid_314POL	resid_315POL	resid_316POL	resid_317POL	resid_318POL	resid_319POL	resid_320POL	resid_321POL	resid_322POL	resid_323POL	resid_324POL	resid_325POL	resid_326POL	resid_327POL	resid_328POL	resid_329POL	resid_330POL	resid_331POL	resid_332POL	resid_333POL	resid_334POL	resid_335POL	resid_336POL	resid_337POL	resid_338POL	resid_339POL	resid_340POL	resid_341POL	resid_342POL	resid_343POL	resid_344POL	resid_345POL	resid_346POL	resid_347POL	resid_348POL	resid_349POL	resid_350POL	resid_351POL	resid_352POL	resid_353POL	resid_354POL	resid_355POL	resid_356POL	resid_357POL	resid_358POL	resid_359POL	resid_360POL	resid_361POL	resid_362POL	resid_363POL	resid_364POL	resid_365POL	resid_366POL	resid_367POL	resid_368POL	resid_369POL	resid_370POL	resid_371POL	resid_372POL	resid_373POL	resid_374POL	resid_375POL	resid_376POL	resid_377POL	resid_378POL	resid_379POL	resid_380POL	resid_381POL	resid_382POL	resid_383POL	resid_384POL	resid_385POL	resid_386POL	resid_387POL	resid_388POL	resid_389POL	resid_390POL	resid_391POL	resid_392POL	resid_393POL	resid_394POL	resid_395POL	resid_396POL	resid_397POL	resid_398POL	resid_399POL	resid_400POL	resid_401POL	resid_402POL	resid_403POL	resid_404POL	resid_405POL	resid_406POL	resid_407POL	resid_408POL	resid_409POL	resid_410POL	resid_411POL	resid_412POL	resid_413POL	resid_414POL	resid_415POL	resid_416POL	resid_417POL	resid_418POL	resid_419POL	resid_420POL	resid_421POL	resid_422POL	resid_423POL	resid_424POL	resid_425POL	resid_426POL	resid_427POL	resid_428POL	resid_429POL	resid_430POL	resid_431POL	resid_432POL	resid_433POL	resid_434POL	resid_435POL	resid_436POL	resid_437POL	resid_438POL	resid_439POL	resid_440POL	resid_441POL	resid_442POL	resid_443POL	resid_444POL	resid_445POL	resid_446POL	resid_447POL	resid_448POL	resid_449POL	resid_450POL	resid_451POL	resid_452POL	resid_453POL	resid_454POL	resid_455POL	resid_456POL	resid_457POL	resid_458POL	resid_459POL	resid_460POL	resid_461POL	resid_462POL	resid_463POL	resid_464POL	resid_465POL	resid_466POL	resid_467POL	resid_468POL	resid_469POL	resid_470POL	resid_471POL	resid_472POL	resid_473POL	resid_474POL	resid_475POL	resid_476POL	resid_477POL	resid_478POL	resid_479POL	resid_480POL	resid_481POL	resid_482POL	resid_483POL	resid_484POL	resid_485POL	resid_486POL	resid_487POL	resid_488POL	resid_489POL	resid_490POL	resid_491POL	resid_492POL	resid_493POL	resid_494POL	resid_495POL	resid_496POL	resid_497POL	resid_498POL	resid_499POL	resid_500POL	resid_501POL	resid_502POL	resid_503POL	resid_504POL	resid_505POL	resid_506POL	resid_507POL	resid_508POL	resid_509POL	resid_510POL	resid_511POL	resid_512POL	resid_513POL	resid_514POL	resid_515POL	resid_516POL	resid_517POL	resid_518POL	resid_519POL	resid_520POL	resid_521POL	resid_522POL	resid_523POL	resid_524POL	resid_525POL	resid_526POL	resid_527POL	resid_528POL	resid_529POL	resid_530POL	resid_531POL	resid_532POL	resid_533POL	resid_534POL	resid_535POL	resid_536POL	resid_537POL	resid_538POL	resid_539POL	resid_540POL	resid_541POL	resid_542POL	resid_543POL	resid_544POL	resid_545POL	resid_546POL	resid_547POL	resid_548POL	resid_549POL	resid_550POL	resid_551POL	resid_552POL	resid_553POL	resid_554POL	resid_555POL	resid_556POL	resid_557POL	resid_558POL	resid_559POL	resid_560POL	resid_561POL	resid_562POL	resid_563POL	resid_564POL	resid_565POL	resid_566POL	resid_567POL	resid_568POL	resid_569POL	resid_570POL	resid_571POL	resid_572POL	resid_573POL	resid_574POL	resid_575POL	resid_576POL	resid_577POL	resid_578POL	resid_579POL	resid_580POL	resid_581POL	resid_582POL	resid_583POL	resid_584POL	resid_585POL	resid_586POL	resid_587POL	resid_588POL	resid_589POL	resid_590POL	resid_591POL	resid_592POL	resid_593POL	resid_594POL	resid_595POL	resid_596POL	resid_597POL	resid_598POL	resid_599POL	resid_600POL	resid_601POL	resid_602POL	resid_603POL	resid_604POL	resid_605POL	resid_606POL	resid_607POL	resid_608POL	resid_609POL	resid_610POL	resid_611POL	resid_612POL	resid_613POL	resid_614POL	resid_615POL	resid_616POL	resid_617POL	resid_618POL	resid_619POL	resid_620POL	resid_621POL	resid_622POL	resid_623POL	resid_624POL	resid_625POL	resid_626POL	resid_627POL	resid_628POL	resid_629POL	resid_630POL	resid_631POL	resid_632POL	resid_633POL	resid_634POL	resid_635POL	resid_636POL	resid_637POL	resid_638POL	resid_639POL	resid_640POL	resid_641POL	resid_642POL	resid_643POL	resid_644POL	resid_645POL	resid_646POL	resid_647POL	resid_648POL	resid_649POL	resid_650POL	resid_651POL	resid_652POL	resid_653POL	resid_654POL	resid_655POL	resid_656POL	resid_657POL	resid_658POL	resid_659POL	resid_660POL	resid_661POL	resid_662POL	resid_663POL	resid_664POL	resid_665POL	resid_666POL	resid_667POL	resid_668POL	resid_669POL	resid_670POL	resid_671POL	resid_672POL	resid_673POL	resid_674POL	resid_675POL	resid_676POL	resid_677POL	resid_678POL	resid_679POL	resid_680POL	resid_681POL	resid_682POL	resid_683POL	resid_684POL	resid_685POL	resid_686POL	resid_687POL	resid_688POL	resid_689POL	resid_690POL	resid_691POL	resid_692POL	resid_693POL	resid_694POL	resid_695POL	resid_696POL	resid_697POL	resid_698POL	resid_699POL	resid_700POL	resid_701POL	resid_702POL	resid_703POL	resid_704POL	resid_705POL	resid_706POL	resid_707POL	resid_708POL	resid_709POL	resid_710POL	resid_711POL	resid_712POL	resid_713POL	resid_714POL	resid_715POL	resid_716POL	resid_717POL	resid_718POL	resid_719POL	resid_720POL	resid_721POL	resid_722POL	resid_723POL	resid_724POL	resid_725POL	resid_726POL	resid_727POL	resid_728POL	resid_729POL	resid_730POL	resid_731POL	resid_732POL	resid_733POL	resid_734POL	resid_735POL	resid_736POL	resid_737POL	resid_738POL	resid_739POL	resid_740POL	resid_741POL	resid_742POL	resid_743POL	resid_744POL	resid_745POL	resid_746POL	resid_747POL	resid_748POL	resid_749POL	resid_750POL	resid_751POL	resid_752POL	resid_753POL	resid_754POL	resid_755POL	resid_756POL	resid_757POL	resid_758POL	resid_759POL	resid_760POL	resid_761POL	resid_762POL	resid_763POL	resid_764POL	resid_765POL	resid_766POL	resid_767POL	resid_768POL	resid_769POL	resid_770POL	resid_771POL	resid_772POL	resid_773POL	resid_774POL	resid_775POL	resid_776POL	resid_777POL	resid_778POL	resid_779POL	resid_780POL	resid_781POL	resid_782POL	resid_783POL	resid_784POL	resid_785POL	resid_786POL	resid_787POL	resid_788POL	resid_789POL	resid_790POL	resid_791POL	resid_792POL	resid_793POL	resid_794POL	resid_795POL	resid_796POL	resid_797POL	resid_798POL	resid_799POL	resid_800POL	resid_801POL	resid_802POL	resid_803POL	resid_804POL	resid_805POL	resid_806POL	resid_807POL	resid_808POL	resid_809POL	resid_810POL	resid_811POL	resid_812POL	resid_813POL	resid_814POL	resid_815POL	resid_816POL	resid_817POL	resid_818POL	resid_819POL	resid_820POL	resid_821POL	resid_822POL	resid_823POL	resid_824POL	resid_825POL	resid_826POL	resid_827POL	resid_828POL	resid_829POL	resid_830POL	resid_831POL	resid_832POL	resid_833POL	resid_834POL	resid_835POL	resid_836POL	resid_837POL	resid_838POL	resid_839POL	resid_840POL	resid_841POL	resid_842POL	resid_843POL	resid_844POL	resid_845POL	resid_846POL	resid_847POL	resid_848POL	resid_849POL	resid_850POL	resid_851POL	resid_852POL	resid_853POL	resid_854POL	resid_855POL	resid_856POL	resid_857POL	resid_858POL	resid_859POL	resid_860POL	resid_861POL	resid_862POL	resid_863POL	resid_864POL	resid_865POL	resid_866POL	resid_867POL	resid_868POL	resid_869POL	resid_870POL	resid_871POL	resid_872POL	resid_873POL	resid_874POL	resid_875POL	resid_876POL	resid_877POL	resid_878POL	resid_879POL	resid_880POL	resid_881POL	resid_882POL	resid_883POL	resid_884POL	resid_885POL	resid_886POL	resid_887POL	resid_888POL	resid_889POL	resid_890POL	resid_891POL	resid_892POL	resid_893POL	resid_894POL	resid_895POL	resid_896POL	resid_897POL	resid_898POL	resid_899POL	resid_900POL	resid_901POL	resid_902POL	resid_903POL	resid_904POL	resid_905POL	resid_906POL	resid_907POL	resid_908POL	resid_909POL	resid_910POL	resid_911POL	resid_912POL	resid_913POL	resid_914POL	resid_915POL	resid_916POL	resid_917POL	resid_918POL	resid_919POL	resid_920POL	resid_921POL	resid_922POL	resid_923POL	resid_924POL	resid_925POL	resid_926POL	resid_927POL	resid_928POL	resid_929POL	resid_930POL	resid_931POL	resid_932POL	resid_933POL	resid_934POL	resid_935POL	resid_936POL	resid_937POL	resid_938POL	resid_939POL	resid_940POL	resid_941POL	resid_942POL	resid_943POL	resid_944POL	resid_945POL	resid_946POL	resid_947POL	resid_948POL	resid_949POL	resid_950POL	resid_951POL	resid_952POL	resid_953POL	resid_954POL	resid_955POL	resid_956POL	resid_957POL	resid_958POL	resid_959POL	resid_960POL	resid_961POL	resid_962POL	resid_963POL	resid_964POL	resid_965POL	resid_966POL	resid_967POL	resid_968POL	resid_969POL	resid_970POL	resid_971POL	resid_972POL	resid_973POL	resid_974POL	resid_975POL	resid_976POL	resid_977POL	resid_978POL	resid_979POL	resid_980POL	resid_981POL	resid_982POL	resid_983POL	resid_984POL	resid_985POL	resid_986POL	resid_987POL	resid_988POL	resid_989POL	resid_990POL	resid_991POL	resid_992POL	resid_993POL	resid_994POL	resid_995POL	resid_996POL	resid_997POL	resid_998POL	resid_999POL	resid_1000POL	resid_1001POL	resid_1002POL	resid_1003POL
1GAG	0.962477396022	0	3	1.0	1.0	0.961	0.9957	0.826	0.9707	0.7142	0.9689	0.6111	0.9671	0.7142	0.9667	0.0534	0.9663	0.238	0.9663	0.0724	0.9648	0.0629	0.964	0.1666	0.9646	0.0338	0.9594	0.5	0.9637	0.5454	0.965	0.0481	0.9681	0.2666	0.964	0.3076	0.964	0.0662	0.965	0.1	0.9627	0.119	0.964	0.3333	0.9628	0.3333	0.9632	0.375	0.9637	0.1666	0.9635	0.1818	0.9631	0.0375	0.9624	0.0312	0.9623	0.0266	0.956	0.6666	0.9641	0.0449	0.9676	0.0526	0.9626	0.2222	0.9632	0.5	0.9637	0.0402	0.9636	0.0406	0.9626	1.0	0.9642	0.2	0.9639	0.5	0.9637	0.2631	0.9644	0.5714	0.9641	0.25	0.9632	0.25	0.9636	0.5	0.9637	0.0476	0.9626	0.3529	0.9649	0.0406	0.9627	0.2307	0.9636	0.3636	0.9641	0.0344	0.9623	0.3333	0.9632	0.2	0.9635	0.3333	0.9636	0.0677	0.9633	0.0383	0.9627	0.0386	0.9627	1.0	0.9633	0.5	0.9637	0.0692	0.9667	0.0351	0.9621	0.1785	0.9642	0.0382	0.9625	0.0355	0.9613	0.1142	0.9637	0.0869	0.9629	0.0673	0.9639	0.0188	0.962	0.0338	0.9604	0.025	0.9622	0.04	0.9629	0.1111	0.963	0.1428	0.9628	0.025	0.9622	0.5555	0.9645	0.5384	0.9654	0.0117	0.9563	0.0223	0.9482	0.4	0.9632	0.1063	0.9639	0.0629	0.9734	0.6666	0.9633	0.0643	0.9651	0.029	0.958	0.1363	0.9634	0.0383	0.9631	0.1	0.9627	0.1282	0.9657	0.4166	0.9645	0.3333	0.9636	0.1111	0.9633	0.0603	0.9637	0.032	0.9558	0.0322	0.9624	0.0342	0.9593	0.0389	0.9629	0.0508	0.9651	0.4166	0.9645	0.25	0.9632	0.1041	0.9639	0.16	0.9638	0.4285	0.9637	0.0869	0.964	0.0701	0.9738	0.0141	0.959	0.0418	0.9629	0.074	0.9629	0.1538	0.9631	0.2727	0.9636	0.0781	0.9636	0.0546	0.9635	0.035	0.9624	0.0263	0.9604	0.0697	0.9631	0.0402	0.9627	0.0303	0.9616	0.0419	0.9631	0.1481	0.9638	0.0508	0.9632	0.0313	0.9611	0.0696	0.9649	0.1142	0.9649	0.0235	0.9582	0.0334	0.9618	0.0509	0.9639	0.0459	0.9642	0.0479	0.9676	0.056	0.9669	0.0445	0.9636	0.0391	0.9626	0.1739	0.9639	0.0649	0.9634	0.5	0.9637	0.0504	0.9632	0.4	0.9632	0.25	0.964	0.4285	0.9649	0.1428	0.9641	0.5555	0.9645	0.0277	0.9574	0.3636	0.9641	0.5	0.9628	0.4545	0.9645	0.15	0.9635	0.0877	0.9638	0.1578	0.9635	0.3571	0.9645	0.0317	0.9592	0.0488	0.9657	0.1224	0.9644	0.125	0.9627	0.2941	0.9644	0.5	0.9633	0.5	0.9637	0.4	0.9632	0.6666	0.9633	0.375	0.9637	0.75	0.9637	0.2	0.9628	0.75	0.9637	0.0461	0.9657	0.4545	0.9645	0.2	0.9632	0.0909	0.9627	0.0769	0.9629	0.0	0.9623	0.081	0.9632	0.0	0.9624	0.0909	0.9627	0.1071	0.9633	0.1578	0.9635	0.25	0.9628	0.0	0.9624	0.0	0.9623	0.0537	0.967	0.1428	0.9628	0.0	0.9623	0.0126	0.9615	0.125	0.9627	0.0	0.9624	0.0909	0.9627	0.0	0.9624	0.0	0.9624	0.0519	0.9629	0.0	0.9624	0.0	0.9623	0.0	0.9624	0.0714	0.9629	0.0	0.9623	0.0	0.9623	0.1666	0.9628	0.1111	0.963	0.0	0.9621	0.0	0.0	0.0	0.9624	0.0	0.9624	0.0	0.9624	0.0	0.9624	0.0	0.9624	0.0	0.9623	0.1666	0.9628	0.0072	0.9604	0.0	0.9624	0.0	0.9624	0.0375	0.9624	0.0	0.962	0.0	0.9623	0.0	0.0	0.0	0.9615	0.0	0.9623	0.0	0.9624	0.0	0.9621	0.0	0.9582	0.0	0.9624	0.0	0.9623	0.0	0.9624	0.0419	0.9635	0.0	0.9624	0.0	0.0	0.0392	0.9626	0.0268	0.9581	0.0	0.9624	0.0	0.9624	0.0	0.9624	0.0287	0.9546	0.0126	0.9615	0.0	0.9623	0.0097	0.9611	0.0	0.9624	0.0532	0.9658	0.0	0.9624	0.036	0.9623	0.0	0.0	0.0	0.9624	0.2	0.9628	0.0	0.9624	0.0	0.9624	0.0	0.9624	0.0	0.9624	0.0	0.0	0.0204	0.962	0.0	0.9624	0.0	0.9624	0.0459	0.9632	0.0	0.9622	0.0	0.9622	0.0	0.9623	0.0	0.9624	0.0181	0.9619	0.0338	0.9607	0.0	0.9624	0.0	0.9621	0.25	0.9628	0.0325	0.9586	0.0	0.9623	0.0	0.9624	0.0769	0.9634	0.0853	0.9643	0.0	0.9623	0.0	0.9624	0.0	0.9624	0.075	0.9653	0.0	0.9623	0.0	0.9624	0.0	0.9624	0.0456	0.9632	0.0	0.9624	0.125	0.9627	0.0322	0.9624	0.0548	0.9654	0.0	0.9623	0.0	0.9624	0.4	0.9632	0.0	0.9624	0.1111	0.9627	0.0	0.9624	0.0	0.9623	0.1428	0.9628	0.0	0.0	0.0	0.9623	0.6666	0.9633	0.0369	0.9622	0.0	0.9618	0.0	0.9624	0.0	0.9624	0.0	0.9623	0.0	0.9623	0.0348	0.9611	0.0	0.0	0.0	0.9623	0.0	0.0	0.0	0.0	0.0	0.9624	0.0	0.9605	0.0	0.9624	0.0	0.0	0.1666	0.9628	0.0	0.9624	0.0	0.9624	0.0	0.9624	0.0	0.0	0.0	0.9623	0.0	0.9621	0.0142	0.9609	0.0233	0.9612	0.0	0.9624	0.0	0.9624	0.0	0.9624	0.0	0.9624	0.0	0.9624	0.1764	0.9635	0.0381	0.9626	0.0	0.962	0.041	0.9643	0.0	0.0	0.0	0.0	0.0666	0.9632	0.0	0.9623	0.0	0.9623	0.0	0.9624	0.0416	0.9625	0.0	0.9624	0.0	0.9624	0.0	0.0	0.0476	0.9625	0.0	0.0	0.0	0.9624	0.0492	0.964	0.0909	0.9627	0.0	0.0	0.0	0.9624	0.0	0.0	0.0143	0.96	0.0	0.9615	0.0	0.9623	0.0	0.0	0.129	0.9637	0.0	0.9624	0.0	0.9622	0.0	0.9624	0.0	0.9622	0.0325	0.9612	0.1538	0.9631	0.0256	0.9622	0.0	0.9624	0.0	0.9624	0.0	0.9621	0.0	0.9624	0.0	0.9624	0.0128	0.9615	0.0	0.9624	0.0	0.9624	0.0	0.9624	0.0	0.9624	0.0	0.0	0.0	0.9624	0.0	0.9624	0.0	0.9624	0.0468	0.9648	0.0	0.9624	0.0	0.9624	0.0	0.9624	0.1111	0.963	0.0625	0.965	0.0	0.9624	0.0	0.9624	0.0	0.9623	0.0	0.9624	0.0	0.9623	0.0181	0.9619	0.0208	0.9621	0.0203	0.9547	0.0473	0.9635	0.0479	0.9662	0.038	0.9627	0.042	0.9649	0.0347	0.9605	0.0196	0.9571	0.0606	0.9628	0.0317	0.9623	0.0	0.9623	0.0409	0.9645	0.0107	0.96	0.0253	0.962	0.0167	0.9606	0.0405	0.9634	0.0272	0.9606	0.0107	0.9613	0.082	0.9653	0.0331	0.9619	0.0288	0.947	0.019	0.9599	0.125	0.9631	0.0	0.9623	0.0	0.9622	0.0	0.9623	0.0	0.9623	0.0	0.9624	0.0366	0.9623	0.034	0.9618	0.0	0.9624	0.0	0.9623	0.0043	0.9586	0.0952	0.963	0.0401	0.965	0.0147	0.9617	0.0	0.9623	0.0616	0.965	0.0714	0.9626	0.04	0.9625	0.0	0.9622	0.1228	0.9647	0.0725	0.9686	0.125	0.9627	0.0	0.9623	0.1	0.9627	0.0476	0.9625	0.0	0.9623	0.0	0.9621	0.047	0.965	0.0	0.9618	0.0	0.9623	0.1	0.9627	0.0	0.9623	0.0303	0.9623	0.04	0.9625	0.0479	0.9632	0.1	0.9627	0.0395	0.9627	0.0967	0.9641	0.0422	0.9626	0.0	0.9623	0.0476	0.9627	0.0	0.9621	0.4	0.9632	0.0	0.9623	0.0714	0.9626	0.03	0.9621	0.0638	0.9636	0.0588	0.9626	0.0681	0.963	0.0833	0.9632	0.0288	0.9602	0.0165	0.9612	0.0	0.9618	0.0	0.9622	0.0	0.9623	0.0	0.9622	0.1428	0.9628	0.0	0.9623	0.0218	0.9602	0.0	0.9623	0.0211	0.9585	0.0	0.962	0.0168	0.9585	0.0275	0.9617	0.0	0.9624	0.0246	0.9588	0.0625	0.9626	0.0	0.9623	0.0	0.9621	0.04	0.9631	0.0	0.9623	0.027	0.9621	0.0158	0.9604	0.024	0.9613	0.0217	0.9617	0.0123	0.9615	0.0701	0.9633	0.0312	0.9619	0.0291	0.9616	0.0203	0.9569	0.0307	0.9605	0.0545	0.9629	0.0364	0.9617	0.1111	0.9636	0.0206	0.9608	0.019	0.9605	0.0231	0.9605	0.0392	0.9634	0.0359	0.9617	0.0189	0.961	0.0192	0.9588	0.0408	0.9629	0.0337	0.9603	0.1538	0.9652	0.0	0.9623	0.0288	0.9615	0.0413	0.9649	0.1764	0.9635	0.0	0.9624	0.0431	0.9657	0.0	0.9621	0.0	0.9624	0.0	0.9623	0.0	0.9624	0.0327	0.9622	0.0909	0.9627	0.0294	0.9623	0.0388	0.9627	0.0307	0.9622	0.074	0.9643	0.2	0.9632	0.0	0.9623	0.0625	0.9626	0.0465	0.9626	0.0407	0.965	0.0769	0.9629	0.0681	0.963	0.0961	0.9638	0.0186	0.9572	0.0344	0.9623	0.1147	0.9669	0.0289	0.958	0.0	0.9622	0.0184	0.9609	0.0127	0.9571	0.0684	0.9671	0.0293	0.9597	0.0225	0.96	0.047	0.9628	0.0909	0.9635	0.0177	0.9514	0.0167	0.9576	0.0297	0.9601	0.0211	0.9554	0.0	0.9621	0.0156	0.9611	0.0064	0.9601	0.0365	0.9621	0.0419	0.9644	0.0253	0.962	0.0123	0.9593	0.0104	0.9612	0.0463	0.9631	0.024	0.9616	0.0	0.9617	0.0443	0.9673	0.0585	0.9644	0.0246	0.9561	0.0334	0.9614	0.0189	0.9587	0.0408	0.9648	0.0294	0.9622	0.0444	0.9626	0.0192	0.9594	0.0112	0.9601	0.0215	0.9518	0.0301	0.9583	0.0326	0.9616	0.0206	0.9599	0.0615	0.9632	0.0371	0.9621	0.0686	0.9661	0.0	0.962	0.0577	0.9684	0.0377	0.9626	0.034	0.9614	0.0	0.9624	0.0	0.9623	0.0	0.9622	0.0312	0.9623	0.0	0.9624	0.0	0.9624	0.0	0.9624	0.0	0.9624	0.0	0.9624	0.0204	0.9603	0.0526	0.9626	0.0273	0.9609	0.0304	0.9611	0.0362	0.9623	0.0389	0.9628	0.0285	0.9621	0.0	0.9619	0.0851	0.9635	0.0571	0.9653	0.0388	0.9625	0.0	0.9623	0.0	0.9624	0.1428	0.9628	0.0	0.9622	0.0	0.9624	0.0	0.9624	0.0	0.0	0.5	0.9628	0.0	0.9623	0.0	0.9622	0.0	0.9624	0.0312	0.9623	0.0341	0.9622	0.0	0.9623	0.0196	0.953	0.0246	0.9602	0.0382	0.9629	0.0	0.9624	0.0266	0.962	0.0	0.9624	0.0257	0.9574	0.25	0.9628	0.0298	0.9622	0.0	0.9624	0.0238	0.9619	0.0588	0.9633	0.0625	0.9626	0.0	0.9624	0.0	0.9623	0.0	0.9623	0.0	0.9624	0.0	0.9624	0.0	0.9623	0.0166	0.9618	0.0606	0.9628	0.0	0.9624	0.0312	0.9617	0.0454	0.9625	0.0	0.9624	0.0377	0.9624	0.006	0.9599	0.0322	0.9606	0.0483	0.9694	0.0513	0.9649	0.0125	0.9615	0.05	0.9625	0.1346	0.9648	0.2	0.9632	0.0758	0.9651	0.0547	0.963	0.0248	0.9606	0.0252	0.9604	0.0238	0.9622	0.0	0.962	0.0	0.9623	0.25	0.9628	0.035	0.9616	0.0	0.9624	0.1176	0.963	0.0	0.9624	0.0	0.9624	0.008	0.9607	0.0	0.9623	0.0526	0.9627	0.0	0.962	0.0	0.9624	0.125	0.9627	0.0	0.9621	0.0714	0.9631	0.0136	0.9616	0.0	0.9623	0.0	0.962	0.0245	0.953	0.0	0.9623	0.05	0.9625	0.0	0.9623	0.0	0.9624	0.2	0.9628	0.0	0.9624	0.0	0.9624	0.0	0.9624	0.5	0.9628	0.0714	0.9626	0.0	0.9623	0.047	0.9628	0.4166	0.9645	0.0555	0.9626	0.0	0.9624	0.5	0.9633	0.0258	0.9615	0.0	0.0	0.0	0.9624	0.0833	0.9632	0.0	0.9624	0.0	0.9623	0.0	0.9623	0.0	0.0	0.0	0.9624	0.0324	0.9615	0.0454	0.9626	0.25	0.9632	0.0	0.9624	0.0	0.9623	0.0	0.9624	0.0	0.9624	0.0	0.9622	0.037	0.9624	0.0	0.9623	0.0	0.9624	0.125	0.9627	0.035	0.9624	0.0	0.9623	0.0	0.9624	0.0498	0.9645	0.04	0.9625	0.3333	0.9628	0.0	0.9624	0.0645	0.9632	0.0	0.962	0.0305	0.962	0.0	0.9622	0.0294	0.9622	0.0256	0.9622	0.2	0.9628	0.0434	0.9625	0.0	0.9624	0.0571	0.9627	0.0458	0.9629	0.1111	0.9633	0.0	0.9624	0.0	0.9624	0.1875	0.9635	0.0	0.9623	0.0	0.9624	0.0	0.9623	0.0	0.9624	0.0	0.9624	0.0	0.9624	0.0143	0.9591	0.0	0.9624	0.0606	0.9628	0.0	0.9624	0.0555	0.9629	0.0	0.9622	0.0	0.9624	0.0625	0.9636	0.0228	0.9612	0.02	0.9616	0.1142	0.9637	0.0	0.0	0.1	0.9627	0.0	0.0	0.0625	0.9626	0.0	0.962	0.0	0.9623	0.0	0.9623	0.0	0.9624	0.0	0.9624	0.0	0.9624	0.2	0.9628	0.0909	0.9627	0.0785	0.9684	0.0	0.9624	0.0	0.9624	0.1538	0.9631	0.1	0.9627	0.0	0.9623	0.1666	0.9628	0.0425	0.9625	0.0	0.9624	0.0	0.9624	0.0	0.9624	0.0	0.9623	0.0	0.9624	0.0	0.9623	0.0	0.9624	0.0472	0.9631	0.0	0.9624	0.1111	0.9627	0.0563	0.9631	0.0362	0.9623	0.0514	0.9633	0.0263	0.962	0.0	0.9623	0.125	0.9634	0.1428	0.9628	0.0666	0.9626	0.0	0.9624	0.0	0.9624	0.0833	0.9627	0.0	0.9624	0.0	0.0	0.0	0.9624	0.0	0.9623	0.0666	0.9626	0.0	0.9624	0.0112	0.9601	0.0	0.9624	0.0	0.9624	0.0	0.9604	0.0326	0.9603	0.0527	0.9677	0.0	0.9624	0.0	0.9624	0.0	0.9624	0.0	0.9624	0.0	0.9624	0.0	0.9624	0.0	0.9624	0.3333	0.9628	0.0	0.9623	0.0	0.9624	0.0	0.9623	0.0399	0.9638	0.0	0.9624	0.0	0.0	0.0625	0.963	0.0	0.962	0.0	0.9624	0.0	0.9624	0.0121	0.9604	0.0	0.9623	0.0	0.9623	0.0	0.9622	0.0	0.9624	0.0	0.9624	0.0	0.9624	0.0	0.9623	0.0	0.0	0.0	0.9622	0.0	0.9624	0.0	0.9623	0.0	0.9623	0.0	0.0	0.0	0.9624	0.0	0.9624	0.0	0.9617	0.0	0.9623	0.0	0.9624	0.0	0.9624	0.0281	0.957	0.1111	0.9627	0.0	0.9623	0.0259	0.962	0.0275	0.9613	0.0	0.9622	0.0	0.0	0.0077	0.9585	0.0	0.9624	0.0	0.9622	0.0	0.962	0.0142	0.9591	0.0425	0.9627	0.0263	0.9622	0.0	0.9622	0.0343	0.9616	0.0307	0.9611	0.0521	0.9632	0.0	0.9623	0.0232	0.9621	0.0	0.9624	0.0	0.9624	0.074	0.9638	0.0	0.9624	0.0	0.9624	0.0	0.9624	0.0	0.9623	0.0454	0.9625	0.0526	0.9627	0.0	0.9624	0.0	0.9622	0.0	0.9623	0.0454	0.9625	0.0909	0.9641	0.0611	0.9652	0.0338	0.9623	0.0	0.9624	0.0	0.9623	0.0368	0.9621	0.025	0.9622	0.0521	0.9632	0.119	0.964	0.0119	0.9603	0.0	0.9624	0.0	0.9623	0.0247	0.9584	0.0833	0.9627	0.0	0.9624	0.0144	0.9617	0.0386	0.9638	0.0	0.9624	0.0	0.9624	0.0214	0.9587	0.0246	0.9614	0.0	0.9624	0.0	0.9624	0.0	0.9623	0.0566	0.9629	0.0	0.9624	0.0	0.9623	0.0	0.9623	0.0	0.9622	0.0	0.9622	0.1666	0.9628	0.0	0.9624	0.0	0.9624	0.0666	0.9628	0.0	0.9624	0.0	0.9623	0.0	0.9624	0.0	0.0	0.2	0.9628	0.0	0.9623	0.0	0.0	0.0	0.9624	0.0	0.9622	0.0	0.9621	0.0	0.9624	0.3333	0.9632	0.125	0.9627	0.0	0.9624	0.3	0.9636	0.0714	0.9629	0.0342	0.9601	0.0	0.9624	0.0	0.9624	0.0655	0.965	0.0	0.9617	0.034	0.9623	0.0869	0.9629	0.0	0.9623	0.0	0.9624	0.0	0.9624	0.0	0.9623	0.0	0.9623	0.0	0.9619	0.0	0.9623	0.0	0.9624	0.0	0.9624	0.125	0.9627	0.0	0.9623	0.0	0.9623	0.0	0.9624	0.0	0.9623	0.0	0.9624	0.0	0.9624	0.0	0.9623	0.0	0.9623	0.0	0.9623	0.1875	0.9635	0.0407	0.9655	0.0	0.9624	0.0	0.9623	0.0487	0.9626	0.0192	0.9615	0.0303	0.957	0.062	0.9639	0.0	0.9624	0.0	0.9624	0.0674	0.965	0.1428	0.9628	0.0	0.9608	0.0	0.9614	0.0	0.9624	0.034	0.9605	0.0	0.9623	0.0262	0.9609	0.0	0.9624	0.0	0.9624	0.0285	0.962	0.0191	0.9594	0.0395	0.9639	0.0253	0.961	0.1428	0.9628	0.0697	0.9631	0.0497	0.9697	0.0	0.9622	0.0	0.9624	0.0	0.9623	0.0476	0.9625	0.0	0.9623	0.0	0.9623	0.0	0.9624	0.0	0.9623	0.0	0.9624	0.0	0.9618	0.0	0.9622	0.0	0.9622	0.0666	0.9626	0.0285	0.9615	0.0869	0.964	0.0064	0.9601	0.0277	0.9623	0.0	0.9617	0.0	0.9623	0.0142	0.9609	0.0	0.962	0.0	0.9624	0.0	0.9623	0.0952	0.963	0.0472	0.9636	0.2	0.9628	0.0297	0.9612	0.3333	0.9628	0.0341	0.962	0.0	0.9619	0.0576	0.9629	0.0321	0.961	0.0	0.9624	0.0	0.9624	0.0	0.9623	0.0528	0.9642	0.0345	0.9606	0.0162	0.9605	0.0	0.9624	0.0	0.9624	0.0142	0.9617	0.0	0.9623	0.0	0.9624	0.0	0.9622	0.0	0.9623	0.0	0.9624	0.0	0.9619	0.0491	0.9628	0.0425	0.9629	0.0357	0.9624	0.0	0.9621	0.0	0.9624	0.0588	0.9626	0.0	0.9623	0.0	0.9624	0.0	0.9623	0.0	0.9624	0.0	0.9622	0.0394	0.9628	0.0263	0.9557	0.0111	0.9601	0.0363	0.9624	0.0469	0.9639	0.0	0.9624	0.0	0.9623	0.0	0.9624	0.0	0.9623	0.0128	0.9615	0.0117	0.9603	0.0	0.9622	0.0	0.9624	0.0449	0.9627	0.0	0.9618	0.0181	0.9614	0.0	0.9623	0.0294	0.9623	0.0322	0.9624	0.0492	0.9632	0.0444	0.9664	0.0438	0.9641	0.0	0.9624	0.0222	0.9614	0.0	0.9623	0.0588	0.9638	0.0833	0.9627	0.0	0.9623	0.0909	0.9627	0.0147	0.9617	0.0472	0.9646	0.0	0.9624	0.0952	0.963	0.0	0.9624	0.0423	0.9667	0.4	0.9632	0.0	0.0	0.0	0.9618	0.0521	0.9632	0.0265	0.9618	0.0454	0.9625	0.1176	0.963	0.0	0.9624	0.0253	0.9604	0.0433	0.9668	0.0	0.9623	0.0	0.9623	0.0443	0.9641	0.0568	0.9645	0.0476	0.9625	0.0	0.9624	0.0	0.9624	0.0	0.9624	0.0	0.9624	0.125	0.9627	0.08	0.9629	0.0	0.9624	0.0666	0.9626	0.125	0.9627	0.2222	0.9632	0.0	0.9622	0.0151	0.9617	0.0	0.9622	0.2	0.9628	0.2	0.9628	0.125	0.9627	0.0	0.9624	0.0	0.9623	0.0	0.9624	0.0	0.9624	0.0	0.9624	0.0	0.9624	0.0	0.9624	0.0	0.9624	0.125	0.9627	0.0447	0.9629	0.0	0.9609	0.3333	0.9628	0.0	0.962	0.0428	0.9659	0.0769	0.9627	0.04	0.9625	0.1666	0.9628	0.0	0.9624	0.0384	0.9624	0.0	0.9623	0.0	0.9624	0.0	0.9623	0.0	0.9624	0.0	0.9624	0.0961	0.9638	0.041	0.9625	0.0555	0.9626	0.043	0.9627	0.009	0.9609	0.068	0.9653	0.0248	0.9589	0.0	0.9623	0.0	0.9614	0.0	0.9624	0.0	0.9624	0.0	0.9623	0.0	0.9617	0.0	0.9623	0.0432	0.9667	0.043	0.9639	0.0	0.0	0.0212	0.9617	0.05	0.9625	0.0256	0.9622	0.0068	0.9603	0.0235	0.9587	0.0346	0.9612	0.0202	0.9597	0.0203	0.9593	0.0	0.9619	0.0	0.9624	0.125	0.9627	0.0	0.9624	0.0	0.0	0.1111	0.963	0.12	0.9634	0.0	0.9624	0.0	0.0	0.0389	0.9625	0.0	0.9624	0.0	0.9622	0.0324	0.9596	0.25	0.9632	0.0	0.9624	0.0	0.9624	0.0588	0.9626	0.0	0.9624	0.0	0.9624	0.0363	0.9624	0.0164	0.9533	0.1379	0.9638	0.2222	0.9632	0.0	0.9624	0.2307	0.9636	0.0	0.9624	0.1666	0.9628	0.0	0.9624	0.0	0.9624	0.0	0.9624	0.0	0.9622	0.0357	0.9624	0.1481	0.9652	0.25	0.9628	0.0	0.9623	0.0	0.9621	0.0	0.9621	0.1	0.9633	0.0434	0.9627	0.0	0.0	0.0	0.9624	0.0087	0.9549	0.0	0.9623	0.0	0.9623	0.0	0.9624	0.0425	0.9625	0.038	0.9625	0.0	0.9623	0.0443	0.9661	0.1463	0.9645	0.0	0.9624	0.0	0.9623	0.0	0.9624	0.0652	0.9643	0.0	0.9623	0.0	0.9622	0.0321	0.9616	0.0	0.9623	0.0196	0.962	0.0463	0.9631	0.0	0.9593	0.0	0.9624	0.1428	0.9631	0.0606	0.9635	0.0	0.9624	0.0	0.9624	0.0	0.9624	0.0	0.9624	0.0	0.9624	0.0	0.9624	0.0	0.9624	0.0	0.9624	0.3333	0.9628	0.0	0.9624	0.0	0.9624	0.05	0.9625	0.022	0.9614	0.048	0.9631	0.0	0.9623	0.0	0.9622	0.0	0.0	0.0	0.9624	0.0	0.9624	0.029	0.9535	0.2222	0.9632	0.0481	0.9628	0.0	0.9623	0.0166	0.9575	0.0617	0.9646	0.3333	0.9628	0.0	0.9624	0.25	0.9628	0.0	0.9622	0.0	0.9623	0.0	0.9623	0.005	0.9554	0.018	0.9614	0.0	0.9624	0.1666	0.9628	0.017	0.9569	0.0341	0.961	0.25	0.9628	0.0151	0.9617	0.05	0.9631	0.1666	0.9628	0.1428	0.9628	0.0388	0.9629	0.0	0.9624	0.0	0.9623	0.0205	0.9603	0.015	0.961	0.1052	0.963	0.0129	0.9615	0.0594	0.9646	0.074	0.9638	0.0	0.9624	0.0	0.9623	0.0245	0.9611	0.0	0.9624	0.025	0.9622	0.0405	0.9634	0.0444	0.9627	0.0	0.9624	0.1176	0.963	0.0	0.9622	0.0	0.9623	0.1025	0.9636	0.0	0.9622	0.0307	0.961	0.0	0.9624	0.054	0.9627	0.0	0.9623	0.0	0.9624	0.1428	0.9628	0.0588	0.9644	0.0	0.9624	0.0	0.9623	0.0	0.9623	0.0	0.9623	0.032	0.9612	0.0	0.9623	0.0	0.9624	0.0	0.9623	0.0833	0.9627	0.0	0.9622	0.0666	0.9626	0.0	0.9621	0.0	0.9624	0.25	0.9636	0.0588	0.9629	0.0	0.9624	0.0	0.9624	0.1428	0.9628	0.1111	0.9627	0.0	0.9624	0.0	0.9622	0.0	0.9624	0.0	0.9619	0.0	0.9623	0.0645	0.9628	0.0666	0.9628	0.0496	0.9686	0.0666	0.9626	0.0162	0.9598	0.0	0.9624	0.0	0.9624	0.0454	0.9625	0.0	0.9623	0.1538	0.9631	0.1875	0.9635	0.0	0.9623	0.0	0.9623	0.0	0.9624	0.0322	0.9623	0.0	0.9624	0.0	0.9624	0.0	0.9623	0.0222	0.9621	0.0	0.9623	0.0	0.9619	0.0869	0.964	0.0	0.9623	0.0833	0.9627	0.0	0.9624	0.0357	0.9624	0.25	0.964	0.0	0.9621	0.0	0.9623	0.0	0.9622	0.0	0.9623	0.0297	0.9577	0.0	0.9624	0.0	0.9621	0.0	0.9624	0.0	0.9624	0.1333	0.9631	0.25	0.9628	0.0	0.9624	0.0	0.9624	0.0	0.9624	0.0307	0.9616	0.0481	0.964	0.0226	0.9604	0.0	0.9624	0.0	0.9624	0.0	0.9624	0.0	0.9624	0.0	0.0	0.033	0.9602	0.25	0.9628	0.0	0.9624	0.0276	0.96	0.0	0.9623	0.0322	0.9561	0.0354	0.961	0.06	0.9629	0.0	0.9622	0.0	0.9623	0.0	0.9622	0.0	0.9624	0.0	0.9624	0.0	0.9624	0.0	0.9623	0.0	0.9622	0.0311	0.9617	0.0232	0.9621	0.1666	0.9628	0.0256	0.9622	0.0	0.9624	0.05	0.9625	0.0769	0.9627	0.0	0.9624	0.0	0.9623	0.0	0.9624	0.0	0.9624	0.0	0.9624	0.0	0.9624	0.0666	0.9626	0.0	0.9624	0.1538	0.9631	0.0666	0.9635	0.0	0.9622	0.0	0.9624	0.0319	0.9618	0.0	0.9624	0.0285	0.9617	0.0333	0.9621	0.0	0.0	0.0	0.9624	0.0862	0.9637	0.0	0.9623	0.0	0.9623	0.0396	0.9626	0.0	0.9623	0.063	0.9638	0.0	0.9623	0.0227	0.9621	0.0	0.9624	0.0	0.9623	0.25	0.9628	0.0215	0.9617	0.0	0.9624	0.0142	0.9617	0.0	0.9624	0.1428	0.9628	0.0	0.9619	0.0	0.9623	0.0	0.9623	0.0	0.9624	0.0	0.9623	0.027	0.9613	0.0357	0.9624	0.0	0.9624	0.0	0.9624	0.5	0.9628	0.0	0.9624	0.04	0.9625	0.0681	0.963	0.0	0.9623	0.0	0.9624	0.0	0.9623	0.0	0.9624	0.0401	0.9628	0.0	0.9622	0.0	0.9612	0.0	0.9623	0.0	0.0	0.125	0.9627	0.0	0.9624	0.0	0.9619	0.0325	0.9582	0.0	0.9624	0.0277	0.9621	0.0	0.9621	0.0	0.9622	0.039	0.9627	0.0625	0.9628	0.0363	0.9623	0.1666	0.9628	0.0	0.9616	0.0402	0.9628	0.0165	0.9612	0.0	0.9624	0.0	0.9623	0.0192	0.9615	0.093	0.9635	0.0	0.9621	0.0394	0.9626	0.0784	0.9634	0.0392	0.9625	0.0107	0.9613	0.0549	0.9632	0.0	0.9624	0.0	0.9623	0.0	0.9623	0.0	0.9624	0.0675	0.9635	0.1428	0.9628	0.25	0.9628	0.044	0.9633	0.0086	0.9608	0.0	0.9609	0.0	0.9624	0.0314	0.9621	0.0	0.9624	0.0	0.9624	0.0	0.0	0.0	0.9624	0.0	0.9624	0.0238	0.9622	0.0	0.9624	0.0	0.9624	0.0	0.9624	0.3333	0.9628	0.0	0.0	0.3333	0.9628	0.3333	0.9628	0.0	0.9623	0.0	0.9623	0.0	0.9623	0.0	0.9623	0.0	0.9622	0.0923	0.9641	0.0519	0.9629	0.0105	0.9612	0.0194	0.9577	0.0	0.9624	0.0	0.9624	0.1	0.9627	0.0	0.9623	0.0	0.9624	0.0	0.9624	0.3333	0.9628	0.0	0.9623	0.0518	0.9649	0.0	0.9624	0.0909	0.9627	0.0	0.9619	0.0344	0.9623	0.0	0.9615	0.0	0.9624	0.3333	0.9628	0.0	0.9624	0.0	0.9623	0.0	0.9618	0.0	0.9624	0.1666	0.9628	0.0	0.9619	0.031	0.962	0.0	0.9622	0.098	0.9639	0.0	0.9623	0.0322	0.9619	0.0869	0.964	0.0	0.9623	0.0425	0.9625	0.0	0.9623	0.2068	0.9647
2GAG	0.965189873418	1	1	0.8915	0.9985	1.0	1.0	0.826	0.9735	0.7142	0.9717	0.6111	0.9699	0.7142	0.9695	0.0488	0.9685	0.238	0.9691	0.0652	0.9672	0.0551	0.9664	0.1666	0.9673	0.0288	0.9602	0.5	0.9664	0.4545	0.9672	0.0429	0.9695	0.2	0.9663	0.2307	0.9663	0.0662	0.9679	0.1	0.9654	0.0952	0.9663	0.3333	0.9655	0.3333	0.966	0.375	0.9664	0.1111	0.9658	0.1818	0.9659	0.0328	0.9649	0.0312	0.9651	0.0266	0.9603	0.6666	0.9669	0.0427	0.9707	0.0526	0.9653	0.2222	0.9659	0.5	0.9664	0.0328	0.9643	0.0406	0.9655	0.75	0.9664	0.2	0.9666	0.5	0.9664	0.2105	0.9667	0.5714	0.9668	0.25	0.9659	0.25	0.9663	0.5	0.9664	0.0476	0.9654	0.3529	0.9676	0.0456	0.9662	0.2307	0.9663	0.3636	0.9668	0.0229	0.9647	0.3333	0.966	0.2	0.9663	0.3333	0.9664	0.0847	0.9665	0.0306	0.9639	0.0345	0.9651	1.0	0.966	0.5	0.9664	0.073	0.9702	0.0273	0.9642	0.1785	0.967	0.0382	0.9655	0.0367	0.9663	0.1142	0.9664	0.0869	0.9657	0.0673	0.9667	0.0188	0.9647	0.0363	0.966	0.025	0.965	0.048	0.9678	0.0555	0.9653	0.1428	0.9655	0.025	0.965	0.5555	0.9673	0.5384	0.9681	0.014	0.9602	0.0242	0.9552	0.4	0.966	0.1063	0.9667	0.0569	0.9747	0.6666	0.966	0.0495	0.9666	0.025	0.9601	0.1363	0.9662	0.0353	0.9656	0.1	0.9654	0.1153	0.9681	0.3333	0.9668	0.3333	0.9664	0.1481	0.9665	0.0603	0.9666	0.0271	0.9558	0.0322	0.9651	0.0314	0.9619	0.0352	0.9653	0.0454	0.9673	0.4166	0.9672	0.25	0.9659	0.1041	0.9667	0.16	0.9666	0.4285	0.9664	0.0869	0.9668	0.0631	0.975	0.007	0.9611	0.0372	0.9654	0.074	0.9656	0.1538	0.9658	0.2727	0.9663	0.0781	0.9664	0.039	0.9654	0.035	0.9651	0.0205	0.9625	0.0697	0.9658	0.0402	0.9656	0.0303	0.9646	0.0354	0.9652	0.1481	0.9665	0.0508	0.966	0.0365	0.9655	0.0443	0.9659	0.1	0.9673	0.0215	0.9612	0.0267	0.9639	0.0509	0.9669	0.0433	0.967	0.0493	0.9723	0.0537	0.9697	0.0414	0.9662	0.0335	0.965	0.1739	0.9666	0.0649	0.9662	0.3333	0.966	0.0504	0.966	0.4	0.966	0.25	0.9667	0.4285	0.9676	0.1428	0.9669	0.5555	0.9673	0.0277	0.9615	0.3636	0.9668	0.5	0.9656	0.4545	0.9672	0.1	0.9657	0.0877	0.9665	0.1578	0.9662	0.3571	0.9672	0.0329	0.9641	0.0468	0.9686	0.1224	0.9671	0.125	0.9655	0.2941	0.9671	0.5	0.966	0.5	0.9664	0.4	0.966	0.6666	0.966	0.125	0.9655	0.75	0.9664	0.2	0.9655	0.75	0.9664	0.0428	0.9682	0.3636	0.9668	0.2	0.9659	0.0	0.965	0.0769	0.9656	0.0	0.9651	0.081	0.9659	0.0	0.9651	0.0909	0.9654	0.0714	0.9656	0.1052	0.9658	0.25	0.9655	0.0	0.9651	0.0	0.965	0.0516	0.9699	0.1428	0.9655	0.0	0.965	0.0126	0.9643	0.125	0.9655	0.0	0.9651	0.0909	0.9654	0.0	0.9651	0.0	0.9651	0.0519	0.9658	0.0	0.9651	0.0	0.965	0.0	0.9651	0.0714	0.9656	0.0	0.965	0.0	0.9651	0.1666	0.9655	0.1111	0.9658	0.0	0.9648	0.0	0.0	0.0	0.9651	0.0	0.9651	0.0	0.9651	0.0	0.9651	0.0	0.9651	0.0	0.965	0.1666	0.9655	0.0	0.9628	0.0	0.9651	0.0	0.9651	0.0375	0.9653	0.0	0.9647	0.0	0.965	0.0	0.0	0.0196	0.9648	0.0	0.965	0.0	0.9651	0.0	0.9649	0.0	0.9612	0.0	0.9651	0.0	0.965	0.0	0.9651	0.0466	0.968	0.0	0.9651	0.0	0.0	0.0313	0.9647	0.0252	0.9613	0.0	0.9651	0.0	0.9651	0.0	0.9651	0.0287	0.9597	0.0126	0.9643	0.0	0.965	0.0	0.9634	0.0	0.9651	0.0507	0.9686	0.0	0.9651	0.0315	0.9648	0.0	0.0	0.0	0.9651	0.0	0.9651	0.0	0.9651	0.0	0.9651	0.0	0.9651	0.0	0.9651	0.0	0.0	0.0204	0.9648	0.0	0.9651	0.0	0.9651	0.0408	0.9657	0.0	0.9649	0.0	0.965	0.0	0.9651	0.0	0.9651	0.0181	0.9647	0.031	0.9634	0.0	0.9651	0.0	0.9648	0.25	0.9655	0.0283	0.9602	0.0	0.965	0.0	0.9651	0.0769	0.9662	0.0853	0.9671	0.0	0.9651	0.0	0.9651	0.0	0.9651	0.0687	0.9678	0.0	0.965	0.0	0.9651	0.0	0.9651	0.0406	0.9657	0.0	0.9651	0.125	0.9655	0.0322	0.9651	0.0457	0.967	0.0	0.9651	0.0	0.9651	0.4	0.966	0.0	0.9651	0.1111	0.9655	0.0	0.9651	0.0	0.965	0.1428	0.9655	0.0	0.0	0.1666	0.9655	0.6666	0.966	0.0323	0.9641	0.0	0.9646	0.0	0.9651	0.0	0.9651	0.0	0.965	0.0	0.9651	0.0294	0.9624	0.0	0.0	0.0	0.965	0.0	0.0	0.0	0.0	0.0	0.9651	0.0	0.9633	0.0	0.9651	0.0	0.0	0.1666	0.9655	0.0	0.9651	0.0	0.9651	0.0	0.9651	0.0	0.0	0.0	0.965	0.0	0.9649	0.0071	0.9633	0.0233	0.9642	0.0	0.9651	0.0	0.9651	0.0	0.9651	0.0	0.9651	0.0	0.9651	0.1764	0.9662	0.0354	0.9653	0.0	0.9647	0.0423	0.9691	0.0	0.0	0.0	0.0	0.0666	0.966	0.0	0.9651	0.0	0.9651	0.0	0.9651	0.0416	0.9652	0.0	0.9651	0.0	0.9651	0.0	0.0	0.0476	0.9653	0.0	0.0	0.0	0.9651	0.0454	0.9666	0.0	0.965	0.0	0.0	0.0	0.9651	0.0	0.0	0.0143	0.963	0.0	0.9642	0.2	0.9655	0.0	0.0	0.129	0.9665	0.0	0.9651	0.0	0.965	0.0	0.9651	0.0	0.9649	0.0232	0.9624	0.1538	0.9658	0.0256	0.965	0.0	0.9651	0.0	0.9651	0.0	0.9648	0.0	0.9651	0.0	0.9651	0.0	0.9639	0.0	0.9651	0.0	0.9651	0.0	0.9651	0.0	0.9651	0.0	0.0	0.0	0.9651	0.0	0.9651	0.0	0.9651	0.0446	0.9676	0.0	0.9651	0.0	0.9651	0.0	0.9651	0.1111	0.9658	0.0528	0.967	0.0	0.9651	0.0	0.9651	0.0	0.9651	0.0	0.9651	0.0	0.965	0.0	0.9643	0.0208	0.9648	0.0174	0.9573	0.0473	0.9665	0.0462	0.9692	0.0336	0.9646	0.0407	0.9684	0.0324	0.9636	0.0176	0.96	0.0606	0.9655	0.0317	0.9651	0.0	0.965	0.0409	0.9688	0.0053	0.9624	0.0253	0.9648	0.0167	0.9636	0.0347	0.9651	0.0272	0.9638	0.0107	0.9641	0.0746	0.9677	0.029	0.9644	0.0267	0.9508	0.0152	0.9625	0.125	0.9658	0.0	0.965	0.0	0.9649	0.0	0.965	0.0	0.965	0.0	0.9651	0.0314	0.9648	0.0255	0.9634	0.0	0.9651	0.0	0.965	0.0043	0.9616	0.0476	0.9653	0.0419	0.9722	0.0147	0.9645	0.0	0.965	0.0568	0.9675	0.0714	0.9654	0.04	0.9652	0.0	0.9649	0.1228	0.9675	0.0755	0.9723	0.125	0.9655	0.0	0.965	0.1	0.9654	0.0476	0.9653	0.0	0.965	0.0	0.9649	0.0512	0.9696	0.0	0.9646	0.0	0.965	0.1	0.9654	0.0	0.965	0.0303	0.9651	0.04	0.9652	0.0479	0.9661	0.1	0.9654	0.0395	0.9657	0.0967	0.9669	0.0422	0.9654	0.0	0.965	0.0317	0.9651	0.0	0.9649	0.2	0.9655	0.0	0.965	0.0714	0.9654	0.03	0.9649	0.0638	0.9664	0.0588	0.9653	0.0681	0.9658	0.0555	0.9655	0.0288	0.9636	0.0165	0.9641	0.0	0.9645	0.0	0.9649	0.0	0.965	0.0	0.9649	0.1428	0.9655	0.0	0.965	0.0291	0.9643	0.0	0.965	0.0188	0.9613	0.0	0.9647	0.0224	0.9628	0.0206	0.9641	0.0	0.9651	0.0164	0.96	0.0625	0.9653	0.0	0.9651	0.0	0.9648	0.0358	0.9654	0.0	0.965	0.027	0.9649	0.0	0.9619	0.018	0.9638	0.0217	0.9646	0.0123	0.9643	0.0701	0.9661	0.025	0.9644	0.0291	0.9646	0.0203	0.9605	0.0245	0.9622	0.0363	0.9652	0.0307	0.9625	0.1111	0.9664	0.0206	0.9638	0.019	0.9635	0.0308	0.9646	0.0379	0.9669	0.0359	0.9656	0.0253	0.9644	0.0109	0.9604	0.0408	0.966	0.0275	0.961	0.1538	0.968	0.0	0.9651	0.024	0.964	0.0367	0.9664	0.1764	0.9662	0.0	0.9651	0.0431	0.97	0.0	0.9649	0.0	0.9651	0.0	0.965	0.0	0.9651	0.0327	0.965	0.0909	0.9654	0.0294	0.9651	0.0336	0.9649	0.0307	0.965	0.0648	0.9667	0.1	0.9654	0.0	0.965	0.0625	0.9653	0.0232	0.9649	0.0387	0.9683	0.0769	0.9656	0.0681	0.9658	0.0769	0.9662	0.0186	0.9606	0.0344	0.9651	0.1147	0.9698	0.025	0.96	0.0	0.9649	0.0184	0.9638	0.0101	0.9598	0.0684	0.9703	0.0311	0.9639	0.0258	0.9637	0.0352	0.9652	0.0909	0.9663	0.0151	0.9542	0.0119	0.9598	0.0237	0.9619	0.0165	0.9573	0.0	0.9649	0.0078	0.9635	0.0	0.9625	0.0324	0.9645	0.0419	0.9684	0.0253	0.9648	0.0	0.9608	0.0104	0.964	0.0397	0.9655	0.024	0.9645	0.0	0.9644	0.0389	0.9681	0.0585	0.9673	0.0232	0.9594	0.0267	0.9631	0.0162	0.9614	0.0354	0.9656	0.0441	0.9654	0.0444	0.9653	0.016	0.9621	0.0112	0.9631	0.0226	0.9571	0.0313	0.9632	0.0356	0.9653	0.0137	0.962	0.0615	0.9659	0.0334	0.9638	0.0686	0.9691	0.0	0.9647	0.0577	0.9719	0.0332	0.9641	0.03	0.9638	0.0	0.9651	0.0	0.9651	0.0	0.965	0.0	0.9646	0.0	0.9651	0.0	0.9651	0.0	0.9651	0.0	0.9651	0.0	0.9651	0.0204	0.9634	0.0526	0.9653	0.0273	0.964	0.0221	0.9627	0.0362	0.9653	0.0321	0.9645	0.0142	0.9645	0.0	0.9647	0.0638	0.9658	0.0571	0.9684	0.0194	0.9644	0.0	0.965	0.0	0.9651	0.0	0.965	0.0	0.9649	0.0	0.9651	0.0	0.9651	0.0	0.0	0.5	0.9656	0.0	0.965	0.0	0.9649	0.0	0.9651	0.0	0.9646	0.0256	0.9646	0.0	0.965	0.0209	0.9578	0.0216	0.9629	0.0324	0.9637	0.0	0.9651	0.0266	0.9649	0.0	0.9651	0.0226	0.96	0.25	0.9655	0.0149	0.9645	0.0	0.9651	0.0238	0.9647	0.047	0.9656	0.0625	0.9653	0.0	0.9651	0.0	0.9651	0.0	0.965	0.0	0.9651	0.0	0.9651	0.0	0.965	0.0	0.9642	0.0303	0.9651	0.0	0.9651	0.0267	0.9642	0.0	0.9648	0.0	0.9651	0.0377	0.9653	0.006	0.9628	0.0304	0.9637	0.0403	0.9687	0.0513	0.9681	0.0125	0.9643	0.0	0.9648	0.1153	0.9671	0.2	0.9659	0.0758	0.968	0.041	0.9654	0.0212	0.9632	0.0157	0.962	0.0	0.9645	0.0	0.9647	0.0	0.965	0.25	0.9655	0.0332	0.9646	0.0	0.9651	0.1176	0.9658	0.0	0.9651	0.0	0.9651	0.0	0.9631	0.0	0.9651	0.0263	0.965	0.0	0.9647	0.0	0.9651	0.0	0.965	0.0	0.9648	0.0476	0.9654	0.0	0.964	0.0	0.965	0.0	0.9648	0.0224	0.9561	0.0	0.9651	0.0	0.9648	0.0	0.965	0.0	0.9651	0.2	0.9655	0.0	0.9651	0.0	0.9651	0.0	0.9651	0.5	0.9656	0.0714	0.9654	0.0	0.965	0.047	0.9656	0.4166	0.9672	0.0	0.9649	0.0	0.9651	0.5	0.966	0.0193	0.964	0.0	0.0	0.0	0.9651	0.0833	0.9659	0.0	0.9651	0.0	0.965	0.0	0.965	0.0	0.0	0.0	0.9651	0.0294	0.9642	0.0454	0.9654	0.25	0.9659	0.0	0.9651	0.0	0.965	0.0	0.9651	0.0	0.9651	0.0	0.9649	0.037	0.9652	0.0	0.965	0.0	0.9651	0.125	0.9655	0.035	0.9651	0.0	0.9651	0.0	0.9651	0.0467	0.9672	0.04	0.9652	0.3333	0.9655	0.0	0.9651	0.0645	0.966	0.0	0.9648	0.0229	0.9644	0.0	0.9649	0.0294	0.965	0.0256	0.965	0.4	0.966	0.0434	0.9652	0.0	0.9651	0.0285	0.965	0.0458	0.9658	0.1111	0.9661	0.0	0.9651	0.0	0.9651	0.1875	0.9663	0.0	0.965	0.0	0.9651	0.0	0.9651	0.3333	0.9655	0.25	0.9655	0.0	0.9651	0.0143	0.9622	0.0	0.9651	0.0303	0.9651	0.0	0.9651	0.037	0.9652	0.0	0.9649	0.0	0.9651	0.0312	0.965	0.0171	0.9636	0.01	0.964	0.0857	0.966	0.0	0.0	0.2	0.9659	0.0	0.0	0.0625	0.9653	0.0	0.9647	0.0	0.965	0.0	0.965	0.0	0.9651	0.0	0.9651	0.0	0.9651	0.4	0.966	0.0909	0.9654	0.0785	0.9715	0.0	0.9651	0.0	0.9651	0.1538	0.9658	0.1	0.9654	0.0	0.965	0.0	0.965	0.0212	0.9648	0.0	0.9651	0.0	0.9651	0.0	0.9651	0.0	0.965	0.0	0.9651	0.0	0.9651	0.0	0.9651	0.0405	0.9656	0.0	0.9651	0.1111	0.9655	0.0422	0.9654	0.0217	0.9643	0.0441	0.9657	0.0263	0.9648	0.0	0.965	0.125	0.9661	0.1428	0.9655	0.0666	0.9654	0.0	0.9651	0.0	0.9651	0.0833	0.9654	0.0	0.9651	0.0	0.0	0.0	0.9651	0.0	0.965	0.0	0.9649	0.0	0.9651	0.0112	0.9631	0.0	0.9651	0.0	0.9651	0.0089	0.9638	0.0267	0.9616	0.0509	0.9707	0.0	0.9651	0.0	0.9651	0.0	0.9651	0.0	0.9651	0.0	0.9651	0.0	0.9651	0.0	0.9651	0.3333	0.9655	0.0	0.9651	0.0	0.9651	0.0	0.965	0.0349	0.9652	0.0	0.9651	0.0	0.0	0.0625	0.9658	0.0	0.9648	0.0	0.9651	0.0	0.9651	0.0121	0.9633	0.0	0.965	0.0	0.965	0.0	0.965	0.0	0.9651	0.0	0.9651	0.0	0.9651	0.0	0.9651	0.0	0.0	0.0	0.965	0.0	0.9651	0.0	0.9651	0.0	0.9651	0.0	0.0	0.0	0.9651	0.0	0.9651	0.0	0.9645	0.0	0.965	0.0	0.9651	0.0	0.9651	0.0257	0.9598	0.1111	0.9655	0.0	0.9651	0.0259	0.9648	0.0275	0.9643	0.0	0.9649	0.0	0.0	0.0154	0.9626	0.0	0.9651	0.0	0.965	0.0	0.9647	0.0142	0.9622	0.0319	0.965	0.0263	0.965	0.0	0.9649	0.0343	0.965	0.0307	0.9644	0.0521	0.9661	0.0	0.965	0.0	0.9644	0.0	0.9651	0.0	0.9651	0.0617	0.9662	0.0	0.9651	0.0	0.9651	0.0	0.9651	0.0	0.965	0.0454	0.9652	0.0263	0.965	0.0	0.9651	0.0	0.9649	0.0	0.9651	0.0	0.9648	0.0909	0.9669	0.0611	0.9682	0.0338	0.9651	0.0	0.9651	0.0	0.965	0.0309	0.9634	0.025	0.965	0.0347	0.9651	0.119	0.9668	0.0119	0.9633	0.0	0.9651	0.0	0.965	0.0228	0.9614	0.0833	0.9654	0.0	0.9651	0.0144	0.9645	0.037	0.968	0.0	0.9651	0.0	0.9651	0.0238	0.9626	0.0185	0.9639	0.0	0.9651	0.0	0.9651	0.0	0.965	0.0377	0.9652	0.0	0.9651	0.0	0.965	0.0	0.9651	0.0	0.9649	0.0	0.9649	0.1666	0.9655	0.0	0.9651	0.0	0.9651	0.0666	0.9656	0.0	0.9651	0.0	0.965	0.0	0.9651	0.0	0.0	0.2	0.9655	0.0	0.965	0.0	0.0	0.0	0.9651	0.0	0.965	0.0	0.9648	0.0	0.9651	0.3333	0.966	0.125	0.9655	0.0	0.9651	0.3	0.9663	0.0714	0.9656	0.0289	0.9609	0.0	0.9651	0.0	0.9651	0.0655	0.9679	0.0	0.9644	0.034	0.9651	0.0869	0.9657	0.0	0.965	0.0	0.9651	0.0	0.9651	0.0	0.9651	0.0	0.965	0.0	0.9647	0.0	0.965	0.0	0.9651	0.0	0.9651	0.125	0.9655	0.0	0.965	0.1111	0.9655	0.0	0.9651	0.0	0.965	0.0	0.9651	0.0	0.9651	0.0	0.965	0.0	0.9651	0.0	0.965	0.1875	0.9663	0.036	0.9664	0.0	0.9651	0.0	0.965	0.0243	0.9649	0.0192	0.9644	0.0303	0.9617	0.062	0.9668	0.0	0.9651	0.0	0.9651	0.0674	0.968	0.1428	0.9655	0.0	0.9636	0.0	0.9642	0.0	0.9651	0.0314	0.9633	0.0	0.965	0.0262	0.964	0.0	0.9651	0.0	0.9651	0.019	0.9644	0.0159	0.962	0.0373	0.9669	0.0295	0.9645	0.1428	0.9655	0.093	0.9663	0.0485	0.9733	0.0	0.9649	0.0	0.9651	0.0	0.965	0.0476	0.9653	0.0	0.9651	0.0	0.965	0.0	0.9651	0.0	0.965	0.0	0.9651	0.0	0.9646	0.0	0.9649	0.0	0.9649	0.0666	0.9654	0.0285	0.9645	0.0579	0.9659	0.0	0.9625	0.0277	0.965	0.0	0.9645	0.0	0.9651	0.0142	0.9638	0.0	0.9648	0.0	0.9651	0.0	0.965	0.0952	0.9657	0.0429	0.9661	0.2	0.9655	0.0297	0.9643	0.3333	0.9655	0.0341	0.9651	0.0	0.9646	0.0384	0.9652	0.0343	0.965	0.0	0.9651	0.0	0.9651	0.0	0.965	0.0484	0.9667	0.0333	0.9642	0.027	0.9644	0.0	0.9651	0.0	0.9651	0.0142	0.9645	0.0	0.965	0.0	0.9651	0.0	0.9649	0.0	0.965	0.0	0.9651	0.0	0.9646	0.0491	0.9655	0.0372	0.9654	0.0	0.9647	0.0	0.9649	0.0	0.9651	0.0588	0.9653	0.0	0.9651	0.0	0.9651	0.0	0.9651	0.0	0.9651	0.0	0.965	0.0421	0.9667	0.0263	0.96	0.0111	0.963	0.0272	0.9647	0.0402	0.966	0.0	0.9651	0.0	0.965	0.0	0.9651	0.0	0.9651	0.0128	0.9643	0.0176	0.9637	0.0	0.9649	0.0	0.9651	0.0561	0.966	0.0	0.9646	0.009	0.9638	0.0	0.965	0.0294	0.9651	0.0322	0.9651	0.0492	0.9661	0.0469	0.9721	0.0372	0.9658	0.0	0.9651	0.0222	0.9643	0.0	0.965	0.0514	0.9662	0.0833	0.9654	0.0	0.9651	0.0	0.965	0.0147	0.9645	0.0497	0.9685	0.0	0.9651	0.0952	0.9657	0.0	0.9651	0.0375	0.9676	0.4	0.966	0.0	0.0	0.0	0.9645	0.0434	0.9656	0.0176	0.9642	0.0454	0.9652	0.0588	0.9653	0.0	0.9651	0.019	0.9625	0.038	0.9676	0.0	0.9651	0.0	0.965	0.0467	0.968	0.0521	0.967	0.0476	0.9653	0.0	0.9651	0.0	0.9651	0.0	0.9651	0.0	0.9651	0.125	0.9655	0.08	0.9657	0.0	0.9651	0.0666	0.9654	0.125	0.9655	0.1111	0.9655	0.0	0.9649	0.0151	0.9645	0.0	0.9649	0.2	0.9655	0.2	0.9655	0.125	0.9655	0.0	0.9651	0.0	0.965	0.0	0.9651	0.0	0.9651	0.0	0.9651	0.0	0.9651	0.0	0.9651	0.0	0.9651	0.0	0.965	0.0447	0.9658	0.0	0.9637	0.0	0.9651	0.0	0.9648	0.0417	0.9696	0.0769	0.9654	0.04	0.9653	0.1666	0.9655	0.0	0.9651	0.0384	0.9652	0.0	0.9651	0.0	0.9651	0.0	0.965	0.0	0.9651	0.0	0.9651	0.0769	0.9662	0.041	0.9654	0.0555	0.9653	0.0322	0.965	0.027	0.9647	0.0628	0.9678	0.0248	0.9624	0.0	0.965	0.0	0.9642	0.0	0.9651	0.0	0.9651	0.0	0.965	0.0	0.9644	0.0	0.965	0.0379	0.9675	0.0451	0.9679	0.0	0.0	0.0106	0.9641	0.05	0.9653	0.0	0.9645	0.0068	0.9632	0.0235	0.9621	0.0316	0.9638	0.0101	0.9613	0.0203	0.9625	0.0	0.9647	0.0	0.9651	0.0	0.965	0.0	0.9651	0.0	0.0	0.1111	0.9658	0.12	0.9661	0.0	0.9651	0.0	0.0	0.0389	0.9653	0.0	0.9651	0.0	0.965	0.0274	0.961	0.25	0.9659	0.0	0.9651	0.0	0.9651	0.0588	0.9653	0.0	0.9651	0.0	0.9651	0.0181	0.9647	0.0119	0.9553	0.1034	0.9661	0.2222	0.9659	0.0	0.9651	0.2307	0.9663	0.0	0.9651	0.1666	0.9655	0.0	0.9651	0.0	0.9651	0.0	0.9651	0.0	0.965	0.0357	0.9652	0.1481	0.968	0.0	0.9651	0.0	0.9651	0.0	0.9649	0.0	0.9648	0.1	0.966	0.0434	0.9655	0.0	0.0	0.0	0.9651	0.0043	0.9572	0.0	0.965	0.0	0.965	0.0	0.9651	0.0425	0.9653	0.0415	0.9661	0.0	0.965	0.0404	0.9681	0.1219	0.9668	0.0	0.9651	0.0	0.9651	0.0	0.9651	0.0507	0.9662	0.0	0.9651	0.0	0.965	0.025	0.9637	0.0	0.965	0.0	0.9643	0.0463	0.966	0.0	0.9622	0.0	0.9651	0.1428	0.9658	0.0606	0.9663	0.0	0.9651	0.0	0.9651	0.0	0.9651	0.0	0.9651	0.0	0.9651	0.0	0.9651	0.0	0.9651	0.0	0.9651	0.3333	0.9655	0.0	0.9651	0.0	0.9651	0.05	0.9653	0.0367	0.9653	0.04	0.9655	0.0	0.965	0.0	0.9649	0.0	0.0	0.0	0.9651	0.0	0.9651	0.029	0.9591	0.2222	0.9659	0.0481	0.9657	0.0	0.965	0.0213	0.962	0.0561	0.967	0.3333	0.9655	0.0	0.9651	0.25	0.9655	0.0	0.965	0.0	0.965	0.0	0.965	0.0126	0.9603	0.018	0.9643	0.0	0.9651	0.1666	0.9655	0.017	0.9603	0.0341	0.9649	0.25	0.9655	0.0151	0.9645	0.0333	0.9651	0.1666	0.9655	0.1428	0.9655	0.037	0.9659	0.0	0.9651	0.0	0.9651	0.0246	0.9639	0.0075	0.9634	0.1052	0.9658	0.0129	0.9644	0.0544	0.9671	0.0617	0.9662	0.0	0.9651	0.0	0.965	0.0196	0.9636	0.0	0.9651	0.025	0.965	0.035	0.9652	0.0444	0.9655	0.0	0.9651	0.1176	0.9658	0.0	0.9649	0.0	0.965	0.1025	0.9664	0.0	0.965	0.0282	0.9637	0.0	0.9651	0.054	0.9655	0.0	0.965	0.0	0.9651	0.0	0.965	0.0534	0.9669	0.0	0.9651	0.0	0.965	0.0	0.965	0.0	0.965	0.0369	0.9656	0.0	0.965	0.0	0.9651	0.0	0.965	0.0833	0.9654	0.0	0.965	0.0666	0.9654	0.0	0.9649	0.0	0.9651	0.25	0.9663	0.0588	0.9657	0.0	0.9651	0.0	0.9651	0.1428	0.9655	0.0	0.965	0.0	0.9651	0.0	0.965	0.0	0.9651	0.0	0.9647	0.0	0.965	0.0322	0.9651	0.0666	0.9656	0.0456	0.9706	0.0666	0.9654	0.0203	0.9633	0.0	0.9651	0.0	0.9651	0.0454	0.9652	0.0	0.9651	0.1538	0.9658	0.1875	0.9663	0.0	0.965	0.0	0.965	0.0	0.9651	0.0161	0.9646	0.0	0.9651	0.0	0.9651	0.0	0.965	0.0222	0.9649	0.0	0.965	0.0	0.9647	0.0869	0.9668	0.0	0.965	0.0833	0.9654	0.0	0.9651	0.0357	0.9652	0.25	0.9667	0.0	0.9649	0.0	0.965	0.0	0.9649	0.0	0.965	0.0261	0.9599	0.0	0.9651	0.0	0.9649	0.0	0.9651	0.0	0.9651	0.1333	0.9658	0.25	0.9655	0.0	0.9651	0.0	0.9651	0.0	0.9651	0.0394	0.9657	0.0446	0.9666	0.0188	0.963	0.0	0.9651	0.0	0.9651	0.0	0.9651	0.0	0.9651	0.0	0.0	0.0343	0.9649	0.25	0.9655	0.0	0.9651	0.0207	0.9617	0.0	0.965	0.0298	0.9591	0.0321	0.9633	0.06	0.9657	0.0	0.9649	0.0	0.965	0.0	0.965	0.0	0.9651	0.0	0.9651	0.0	0.9651	0.0	0.965	0.0	0.9649	0.0311	0.9647	0.0232	0.9649	0.1666	0.9655	0.0256	0.965	0.0	0.9651	0.0	0.9648	0.0769	0.9654	0.0	0.9651	0.0	0.965	0.0	0.9651	0.0	0.9651	0.0	0.9651	0.0	0.9651	0.0	0.9649	0.0	0.9651	0.1538	0.9658	0.0666	0.9663	0.0	0.9649	0.0	0.9651	0.0319	0.9648	0.0	0.9651	0.0285	0.9646	0.0333	0.965	0.0	0.0	0.0	0.9651	0.0862	0.9665	0.0	0.965	0.0	0.965	0.0317	0.965	0.0	0.965	0.063	0.9666	0.0	0.965	0.0227	0.9649	0.0	0.9651	0.0	0.9651	0.25	0.9655	0.0107	0.9641	0.0	0.9651	0.0142	0.9645	0.0	0.9651	0.2857	0.9659	0.0	0.9647	0.0	0.965	0.0	0.965	0.0	0.9651	0.0	0.9651	0.018	0.9633	0.0357	0.9652	0.0	0.9651	0.0	0.9651	0.5	0.9656	0.0	0.9651	0.04	0.9652	0.0681	0.9658	0.0	0.965	0.0	0.9651	0.0	0.9651	0.0	0.9651	0.0361	0.9653	0.0	0.965	0.0	0.964	0.0	0.965	0.0	0.0	0.125	0.9655	0.0	0.9651	0.0	0.9646	0.0295	0.9607	0.0	0.9651	0.0138	0.9644	0.0	0.9648	0.0	0.9649	0.0423	0.9664	0.0625	0.9655	0.0454	0.9663	0.1666	0.9655	0.0	0.9644	0.0366	0.9654	0.033	0.965	0.0	0.9651	0.0	0.965	0.0192	0.9644	0.093	0.9663	0.0	0.9648	0.0328	0.965	0.0784	0.9662	0.0294	0.9649	0.0	0.9636	0.0549	0.966	0.0	0.9651	0.0	0.9651	0.0	0.9651	0.0	0.9651	0.0405	0.9653	0.1428	0.9655	0.25	0.9655	0.048	0.9668	0.026	0.9647	0.0	0.9637	0.0	0.9651	0.0314	0.9649	0.0	0.9651	0.0	0.9651	0.0	0.0	0.0	0.9651	0.0	0.9651	0.0238	0.9649	0.0	0.9651	0.0	0.9651	0.0	0.9651	0.3333	0.9655	0.0	0.0	0.3333	0.9655	0.3333	0.9655	0.0	0.965	0.0	0.965	0.0	0.965	0.0	0.965	0.0	0.9649	0.0923	0.9669	0.0519	0.9658	0.0	0.9636	0.0129	0.9594	0.0	0.9651	0.0	0.9651	0.0	0.965	0.0	0.965	0.0	0.9651	0.0	0.9651	0.3333	0.9655	0.0	0.965	0.0426	0.9665	0.0	0.9651	0.0909	0.9654	0.0	0.9647	0.0344	0.9651	0.0	0.9643	0.0	0.9651	0.3333	0.9655	0.0	0.9651	0.0	0.965	0.0	0.9646	0.0	0.9651	0.1666	0.9655	0.0	0.9647	0.0232	0.9644	0.0909	0.9654	0.0588	0.9657	0.0	0.9651	0.0322	0.9649	0.0869	0.9668	0.0	0.965	0.0212	0.9648	0.0	0.9651	0.2068	0.9674
3GAG	0.989602169982	0	0	0.2289	0.9981	0.2467	0.9981	1.0	1.0	0.6666	0.9958	0.6111	0.9945	0.7142	0.994	0.0325	0.9949	0.238	0.994	0.0507	0.9922	0.0236	0.9904	0.1111	0.9912	0.0109	0.99	0.3333	0.9904	0.4545	0.9918	0.0182	0.9937	0.2	0.9908	0.1538	0.9904	0.0165	0.9901	0.1	0.99	0.119	0.9917	0.6666	0.9904	0.1666	0.99	0.375	0.9909	0.0555	0.9899	0.0909	0.99	0.0093	0.9894	0.0312	0.9899	0.0072	0.9877	0.6666	0.9913	0.0087	0.9884	0.0526	0.9899	0.1111	0.99	0.5	0.9909	0.0104	0.9896	0.0243	0.9904	0.75	0.9909	0.15	0.9908	0.3333	0.9904	0.2631	0.9917	0.4285	0.9909	0.25	0.9904	0.25	0.9909	0.5	0.9909	0.0238	0.9898	0.3529	0.9922	0.0304	0.9915	0.2307	0.9909	0.2727	0.9909	0.0229	0.9901	0.3333	0.9904	0.2666	0.9913	0.3333	0.9909	0.0508	0.9907	0.0134	0.9905	0.0121	0.9901	0.5	0.99	0.6666	0.9913	0.0346	0.9928	0.0234	0.9913	0.1785	0.9917	0.0273	0.9911	0.0122	0.9906	0.1142	0.9912	0.0434	0.9899	0.048	0.9914	0.0188	0.9898	0.0087	0.9886	0.025	0.9898	0.0266	0.9929	0.1111	0.9904	0.1428	0.99	0.025	0.9898	0.4444	0.9913	0.3076	0.9913	0.0093	0.9893	0.0055	0.985	0.4	0.9904	0.1063	0.9916	0.0254	0.9961	0.6666	0.9904	0.0148	0.99	0.0092	0.989	0.0909	0.9904	0.01	0.9893	0.1	0.99	0.0769	0.992	0.4166	0.9918	0.4444	0.9913	0.1111	0.9908	0.0431	0.9914	0.0098	0.9889	0.0322	0.9899	0.0101	0.9893	0.0111	0.9898	0.024	0.9923	0.4166	0.9918	0.25	0.9904	0.0625	0.9907	0.08	0.9903	0.4285	0.9909	0.0869	0.992	0.014	0.9908	0.007	0.9891	0.0232	0.9909	0.074	0.9903	0.1538	0.9904	0.2727	0.9909	0.0468	0.9906	0.0234	0.9904	0.035	0.9902	0.0058	0.9887	0.0232	0.9898	0.0287	0.9911	0.0129	0.9899	0.0064	0.9889	0.1481	0.9913	0.0423	0.9914	0.0104	0.9896	0.0316	0.9912	0.0571	0.9911	0.0137	0.9905	0.0167	0.9905	0.0185	0.9904	0.0178	0.9912	0.0136	0.9912	0.0233	0.9927	0.0127	0.9899	0.0279	0.9911	0.1739	0.9913	0.0519	0.9911	0.3333	0.9904	0.0336	0.9909	0.4	0.9904	0.25	0.9913	0.3571	0.9918	0.1142	0.9912	0.5555	0.9918	0.0092	0.989	0.2727	0.9909	0.5	0.99	0.3636	0.9913	0.1	0.9904	0.1052	0.9921	0.1578	0.9908	0.3571	0.9918	0.0101	0.9894	0.0142	0.9907	0.0612	0.9907	0.125	0.99	0.2941	0.9917	0.5	0.9904	0.3333	0.9904	0.4	0.9904	0.6666	0.9904	0.125	0.99	0.75	0.9909	0.2	0.99	0.5	0.9904	0.0263	0.9956	0.3636	0.9913	0.2	0.9904	0.0	0.9895	0.0	0.9894	0.0	0.9895	0.054	0.9903	0.0	0.9895	0.0909	0.99	0.0357	0.9899	0.0526	0.9899	0.25	0.99	0.0	0.9895	0.0	0.9895	0.0144	0.9907	0.1428	0.99	0.0	0.9895	0.0126	0.9896	0.0	0.9895	0.0	0.9895	0.0909	0.99	0.0	0.9895	0.0	0.9895	0.0389	0.9906	0.0	0.9895	0.0	0.9895	0.0	0.9895	0.0357	0.9899	0.1428	0.99	0.0	0.9895	0.1666	0.99	0.0	0.9895	0.0	0.9895	0.0	0.0	0.0	0.9895	0.0	0.9895	0.0	0.9895	0.0	0.9895	0.0	0.9895	0.0	0.9895	0.1666	0.99	0.0	0.9889	0.0	0.9895	0.0	0.9895	0.0075	0.9894	0.0	0.9894	0.0	0.9895	0.0	0.0	0.0	0.9893	0.0	0.9895	0.0	0.9895	0.0	0.9895	0.0	0.9884	0.0	0.9895	0.0	0.9895	0.0	0.9895	0.0139	0.9904	0.0	0.9895	0.0	0.0	0.0156	0.9902	0.011	0.9898	0.0	0.9895	0.0	0.9895	0.0	0.9895	0.0076	0.9871	0.0	0.9892	0.0	0.9895	0.0	0.989	0.0	0.9895	0.0152	0.9906	0.0	0.9895	0.018	0.9904	0.0	0.0	0.0	0.9895	0.0	0.9895	0.0	0.9895	0.0	0.9895	0.0	0.9895	0.0	0.9895	0.0	0.0	0.0	0.9893	0.0	0.9895	0.0	0.9895	0.0153	0.99	0.0	0.9895	0.0	0.9895	0.0	0.9895	0.0	0.9895	0.0	0.9893	0.0127	0.9906	0.0	0.9895	0.0	0.9894	0.25	0.99	0.0062	0.9864	0.0	0.9895	0.0	0.9895	0.0192	0.9898	0.0121	0.9896	0.0	0.9895	0.0	0.9895	0.0	0.9895	0.025	0.9907	0.0	0.9895	0.0	0.9895	0.0	0.9895	0.0253	0.991	0.0	0.9895	0.125	0.99	0.0322	0.9899	0.0121	0.9899	0.0	0.9895	0.0	0.9895	0.2	0.99	0.0	0.9895	0.0	0.9895	0.0	0.9895	0.0	0.9895	0.1428	0.99	0.0	0.0	0.0	0.9895	0.3333	0.99	0.02	0.9936	0.0	0.9894	0.0	0.9895	0.0	0.9895	0.0	0.9895	0.0	0.9895	0.0067	0.9877	0.0	0.0	0.0	0.9895	0.0	0.0	0.0	0.0	0.0	0.9895	0.0	0.989	0.0	0.9895	0.0	0.0	0.0	0.9895	0.0	0.9895	0.0	0.9895	0.0	0.9895	0.0	0.0	0.0	0.9895	0.0	0.9895	0.0	0.9888	0.0175	0.9902	0.0	0.9895	0.0	0.9895	0.0	0.9895	0.0	0.9895	0.0	0.9895	0.1176	0.9904	0.0136	0.9902	0.0	0.9894	0.0092	0.989	0.0	0.0	0.0	0.0	0.0166	0.9897	0.0	0.9895	0.0	0.9895	0.0	0.9895	0.0	0.9894	0.0	0.9895	0.0	0.9895	0.0	0.0	0.0	0.9895	0.0	0.0	0.0	0.9895	0.0113	0.9897	0.0	0.9895	0.0	0.0	0.0	0.9895	0.0	0.0	0.0095	0.9895	0.0	0.9893	0.0	0.9895	0.0	0.0	0.0	0.9894	0.0	0.9895	0.0	0.9895	0.0	0.9895	0.0	0.9895	0.0023	0.9876	0.0	0.9895	0.0	0.9894	0.0	0.9895	0.0	0.9895	0.0	0.9895	0.0	0.9895	0.0	0.9895	0.0	0.9892	0.0	0.9895	0.0	0.9895	0.0	0.9895	0.0	0.9895	0.0	0.0	0.0	0.9895	0.0	0.9895	0.0	0.9895	0.0044	0.988	0.0	0.9895	0.0	0.9895	0.0	0.9895	0.0555	0.9899	0.0096	0.9895	0.0	0.9895	0.0	0.9895	0.0	0.9895	0.0	0.9895	0.0	0.9895	0.0	0.9893	0.0208	0.9898	0.0014	0.9855	0.0047	0.989	0.0102	0.9895	0.0087	0.9888	0.014	0.9915	0.0089	0.9886	0.0078	0.9888	0.0	0.9894	0.0158	0.9897	0.0	0.9895	0.012	0.9905	0.0	0.9886	0.0126	0.9896	0.0167	0.9901	0.0096	0.9893	0.006	0.9888	0.0	0.9891	0.0223	0.9903	0.0082	0.9893	0.0098	0.9886	0.0076	0.9892	0.125	0.9904	0.0	0.9895	0.0	0.9895	0.0	0.9895	0.0	0.9895	0.0	0.9895	0.0	0.9886	0.0056	0.9887	0.0	0.9895	0.0	0.9895	0.0086	0.9894	0.0	0.9895	0.01	0.9892	0.0	0.9892	0.0	0.9895	0.0142	0.99	0.0	0.9895	0.04	0.9899	0.0	0.9895	0.0877	0.9916	0.0151	0.9904	0.0	0.9895	0.0	0.9895	0.1	0.99	0.0	0.9895	0.0	0.9895	0.0	0.9895	0.017	0.9913	0.0	0.9894	0.0	0.9895	0.0	0.9895	0.0	0.9895	0.0	0.9894	0.0	0.9894	0.0068	0.9893	0.0	0.9895	0.0158	0.9903	0.0483	0.9906	0.014	0.9897	0.0	0.9895	0.0	0.9892	0.0	0.9895	0.2	0.99	0.0	0.9895	0.0	0.9895	0.01	0.9895	0.0212	0.99	0.0	0.9895	0.0454	0.9903	0.0	0.9894	0.0022	0.9875	0.0	0.989	0.0	0.9894	0.0	0.9895	0.0	0.9895	0.0	0.9895	0.0	0.9895	0.0	0.9895	0.0072	0.9891	0.0	0.9895	0.0117	0.9899	0.0	0.9894	0.014	0.9903	0.0068	0.9893	0.0	0.9895	0.0061	0.9884	0.0	0.9895	0.0	0.9895	0.0	0.9895	0.0105	0.9896	0.0	0.9895	0.0135	0.9897	0.0	0.9886	0.006	0.9892	0.0108	0.9896	0.0123	0.9896	0.035	0.9902	0.0187	0.9902	0.0194	0.9905	0.0018	0.9868	0.0143	0.9907	0.0181	0.9898	0.0102	0.9895	0.0833	0.9908	0.0154	0.99	0.0095	0.9895	0.0115	0.9897	0.0126	0.9908	0.0114	0.9901	0.0126	0.9897	0.0054	0.9886	0.0111	0.9897	0.0125	0.9907	0.0192	0.9898	0.0	0.9895	0.0048	0.989	0.0091	0.9888	0.1176	0.9904	0.0	0.9895	0.0098	0.9892	0.0	0.9895	0.0	0.9895	0.0	0.9895	0.0	0.9895	0.0	0.9889	0.0	0.9895	0.0	0.9894	0.0051	0.9884	0.0	0.9892	0.0092	0.9895	0.1	0.99	0.0	0.9895	0.0	0.9895	0.0	0.9893	0.0101	0.9894	0.0	0.9894	0.0454	0.9903	0.0	0.9893	0.002	0.9872	0.0	0.9893	0.0327	0.9909	0.0105	0.9896	0.0	0.9895	0.0122	0.9897	0.005	0.9884	0.0205	0.9911	0.0054	0.9879	0.0161	0.9905	0.0117	0.9896	0.0681	0.9907	0.0075	0.988	0.0047	0.9882	0.0039	0.9876	0.006	0.9877	0.0	0.9895	0.0	0.9889	0.0	0.9888	0.0081	0.9889	0.0086	0.9888	0.0126	0.9896	0.0041	0.9888	0.0	0.9891	0.0198	0.9902	0.016	0.9899	0.0	0.9893	0.0151	0.993	0.0106	0.9896	0.0082	0.9885	0.0111	0.9897	0.0027	0.988	0.0086	0.9882	0.0294	0.9902	0.0222	0.9898	0.0064	0.9889	0.0112	0.9896	0.0067	0.9872	0.0062	0.9872	0.0148	0.9904	0.0068	0.989	0.0307	0.9902	0.0129	0.992	0.0171	0.9903	0.0	0.9894	0.0119	0.99	0.0088	0.9885	0.014	0.9906	0.0	0.9895	0.0	0.9895	0.0	0.9895	0.0	0.9894	0.0	0.9895	0.0	0.9895	0.0	0.9895	0.0	0.9895	0.0	0.9895	0.0	0.9883	0.0	0.9895	0.0102	0.9895	0.0027	0.9881	0.0103	0.9895	0.0091	0.9893	0.0142	0.9897	0.0	0.9894	0.0	0.9893	0.0178	0.9906	0.0	0.989	0.0	0.9895	0.0	0.9895	0.0	0.9895	0.0	0.9895	0.0	0.9895	0.0	0.9895	0.0	0.0	0.0	0.9895	0.0	0.9895	0.0	0.9895	0.0	0.9895	0.0	0.9894	0.0	0.989	0.0	0.9895	0.0091	0.9889	0.003	0.9883	0.015	0.9925	0.0	0.9895	0.0133	0.9897	0.0	0.9895	0.009	0.989	0.0	0.9895	0.0	0.9892	0.0	0.9895	0.0119	0.9896	0.0	0.9891	0.0	0.9895	0.0	0.9895	0.0	0.9895	0.0	0.9895	0.0	0.9895	0.0	0.9895	0.0	0.9895	0.0	0.9893	0.0	0.9894	0.0	0.9895	0.0044	0.9889	0.0	0.9894	0.0	0.9895	0.0	0.989	0.0	0.9887	0.0089	0.9891	0.0069	0.9873	0.012	0.9898	0.0125	0.9896	0.0	0.9895	0.0384	0.9902	0.1	0.99	0.0344	0.9912	0.0136	0.9897	0.007	0.9891	0.0094	0.9894	0.0	0.9894	0.0	0.9894	0.0	0.9895	0.0	0.9895	0.014	0.9908	0.0	0.9895	0.1176	0.9904	0.0	0.9895	0.0	0.9895	0.0	0.9889	0.0	0.9895	0.0	0.9894	0.0	0.9894	0.0	0.9895	0.0	0.9895	0.0	0.9895	0.0238	0.9898	0.0	0.9892	0.0	0.9895	0.0	0.9894	0.0053	0.9859	0.0	0.9895	0.0	0.9895	0.0	0.9895	0.0	0.9895	0.2	0.99	0.0	0.9895	0.0	0.9895	0.0	0.9895	0.0	0.9895	0.0	0.9895	0.0	0.9895	0.0117	0.9896	0.3333	0.9913	0.0	0.9895	0.0	0.9895	0.0	0.9895	0.0129	0.9897	0.0	0.0	0.0	0.9895	0.0555	0.9903	0.0	0.9895	0.0	0.9895	0.0	0.9895	0.0	0.0	0.0	0.9895	0.0117	0.9898	0.0227	0.9898	0.0	0.9895	0.0	0.9895	0.0	0.9895	0.0	0.9895	0.0	0.9895	0.0	0.9895	0.0185	0.9898	0.0	0.9895	0.0	0.9895	0.0	0.9895	0.0	0.9893	0.0	0.9895	0.0	0.9895	0.0218	0.9915	0.04	0.9899	0.0	0.9895	0.0	0.9895	0.0483	0.9906	0.0	0.9894	0.0	0.9889	0.0	0.9895	0.0	0.9892	0.0	0.9894	0.0	0.9895	0.0	0.9894	0.0	0.9895	0.0285	0.9898	0.0305	0.9908	0.037	0.9899	0.0	0.9895	0.0	0.9895	0.0625	0.9899	0.0	0.9895	0.0	0.9895	0.0	0.9895	0.0	0.9895	0.0	0.9895	0.0	0.9895	0.0035	0.9886	0.0	0.9895	0.0	0.9894	0.0	0.9895	0.0	0.9893	0.0	0.9895	0.0	0.9895	0.0208	0.99	0.0114	0.9896	0.0	0.9891	0.0571	0.9903	0.0	0.0	0.0	0.9895	0.0	0.0	0.0	0.9895	0.0	0.9894	0.0	0.9895	0.0	0.9895	0.0	0.9895	0.0	0.9895	0.0	0.9895	0.0	0.9895	0.0	0.9895	0.0392	0.9937	0.0	0.9895	0.0	0.9895	0.0769	0.9899	0.0	0.9895	0.0	0.9895	0.0	0.9895	0.0212	0.9898	0.0	0.9895	0.0	0.9895	0.0	0.9895	0.0	0.9895	0.0	0.9895	0.0	0.9895	0.0	0.9895	0.0067	0.9893	0.0	0.9895	0.0	0.9895	0.014	0.9897	0.0072	0.9893	0.0294	0.9908	0.0131	0.9897	0.0	0.9895	0.0416	0.9899	0.0	0.9895	0.0	0.9895	0.0	0.9895	0.0	0.9895	0.0	0.9895	0.0	0.9895	0.0	0.0	0.0	0.9895	0.0	0.9895	0.0	0.9895	0.0	0.9895	0.0056	0.9891	0.0	0.9895	0.0	0.9895	0.0	0.989	0.0059	0.9876	0.007	0.9884	0.0	0.9895	0.0	0.9895	0.0	0.9895	0.0	0.9895	0.0	0.9895	0.0	0.9895	0.0	0.9895	0.0	0.9895	0.0	0.9895	0.0	0.9895	0.0	0.9895	0.0099	0.9893	0.0	0.9895	0.0	0.0	0.0	0.9893	0.0	0.9894	0.0	0.9895	0.0	0.9895	0.0	0.9887	0.0	0.9895	0.0	0.9895	0.0	0.9895	0.0	0.9895	0.0	0.9895	0.0	0.9895	0.0	0.9895	0.0	0.0	0.0	0.9895	0.0	0.9895	0.0	0.9895	0.0	0.9895	0.0	0.0	0.0	0.9895	0.0	0.9895	0.0	0.9894	0.0	0.9895	0.0	0.9895	0.0	0.9895	0.0147	0.9921	0.0	0.9895	0.0	0.9895	0.0129	0.9896	0.0	0.9884	0.0	0.9895	0.0	0.0	0.0038	0.9887	0.0	0.9895	0.0	0.9895	0.0	0.9894	0.0071	0.9891	0.0106	0.9896	0.0263	0.9898	0.0	0.9895	0.0114	0.9898	0.0055	0.9886	0.0173	0.9899	0.0	0.9895	0.0	0.9893	0.0	0.9895	0.0	0.9895	0.0493	0.991	0.0	0.9895	0.0	0.9895	0.0	0.9895	0.0	0.9895	0.0	0.9894	0.0	0.9894	0.0	0.9895	0.0	0.9895	0.0	0.9895	0.0	0.9894	0.0	0.9892	0.0174	0.9904	0.0	0.9893	0.0	0.9895	0.0	0.9895	0.0162	0.9921	0.0	0.9894	0.0	0.989	0.0476	0.9903	0.0059	0.9892	0.0	0.9895	0.0	0.9895	0.0019	0.9869	0.0	0.9895	0.0	0.9895	0.0	0.9892	0.0072	0.9855	0.0	0.9895	0.0	0.9895	0.0047	0.9882	0.0	0.9887	0.0	0.9895	0.0	0.9895	0.0	0.9895	0.0	0.9893	0.0	0.9895	0.0	0.9895	0.0	0.9895	0.0	0.9895	0.0	0.9895	0.1666	0.99	0.0	0.9895	0.0	0.9895	0.0	0.9894	0.0	0.9895	0.0	0.9895	0.0	0.9895	0.0	0.0	0.0	0.9895	0.0	0.9895	0.0	0.0	0.0	0.9895	0.0	0.9895	0.0	0.9895	0.0	0.9895	0.1666	0.99	0.0	0.9895	0.0	0.9895	0.0	0.9895	0.0	0.9894	0.0064	0.9867	0.0	0.9895	0.0	0.9895	0.0163	0.9901	0.0	0.9893	0.0113	0.9896	0.0869	0.9904	0.0	0.9895	0.0	0.9895	0.0	0.9895	0.0	0.9895	0.0	0.9895	0.0	0.9894	0.0	0.9895	0.0	0.9895	0.0	0.9895	0.125	0.99	0.0	0.9895	0.0	0.9895	0.0	0.9895	0.0	0.9895	0.0	0.9895	0.0	0.9895	0.0	0.9895	0.0	0.9895	0.0	0.9895	0.0	0.9895	0.0129	0.992	0.0	0.9895	0.0	0.9895	0.0	0.9894	0.0	0.989	0.0094	0.9888	0.0155	0.9899	0.0	0.9895	0.0	0.9895	0.0224	0.9906	0.0	0.9895	0.0	0.9891	0.0	0.9893	0.0	0.9895	0.0075	0.988	0.0	0.9895	0.0112	0.9897	0.0	0.9895	0.0	0.9895	0.0	0.989	0.0031	0.9884	0.0131	0.9915	0.0042	0.9888	0.0	0.9895	0.0232	0.9898	0.0097	0.9891	0.0	0.9895	0.0	0.9895	0.0	0.9895	0.0	0.9895	0.0	0.9895	0.0	0.9895	0.0	0.9895	0.0	0.9895	0.0	0.9895	0.0	0.9894	0.0	0.9895	0.0	0.9895	0.0	0.9895	0.0095	0.9895	0.0144	0.9897	0.0064	0.9893	0.0277	0.9898	0.0	0.9894	0.0	0.9895	0.0142	0.9898	0.0	0.9894	0.0	0.9895	0.0	0.9895	0.0	0.9895	0.0085	0.9893	0.2	0.99	0.0033	0.9884	0.3333	0.99	0.0128	0.9898	0.0	0.9894	0.0384	0.9902	0.0107	0.9896	0.0	0.9895	0.0	0.9895	0.0	0.9895	0.022	0.9909	0.0083	0.9883	0.0	0.9886	0.0	0.9895	0.0	0.9895	0.0	0.9892	0.0	0.9895	0.0	0.9895	0.0	0.9895	0.0	0.9895	0.0	0.9895	0.0	0.9894	0.0163	0.9897	0.0106	0.9896	0.0	0.9894	0.0	0.9895	0.0	0.9895	0.0	0.9895	0.0	0.9895	0.0	0.9895	0.0	0.9895	0.0	0.9895	0.0	0.9895	0.0105	0.9896	0.0071	0.9876	0.0	0.9886	0.009	0.9895	0.0033	0.9885	0.0	0.9895	0.0	0.9895	0.0	0.9895	0.0	0.9895	0.0128	0.9896	0.0	0.9887	0.0	0.9895	0.0	0.9895	0.0112	0.9896	0.0	0.9894	0.009	0.9895	0.0	0.9895	0.0	0.9894	0.0	0.9894	0.014	0.9898	0.0086	0.9885	0.0065	0.9886	0.0	0.9895	0.0	0.9889	0.0	0.9895	0.022	0.9903	0.0833	0.99	0.0	0.9895	0.0	0.9895	0.0	0.9892	0.0074	0.9889	0.0	0.9895	0.0	0.9895	0.0	0.9895	0.0153	0.994	0.0	0.9895	0.0	0.0	0.0	0.9894	0.0173	0.9899	0.0	0.989	0.0	0.9894	0.0	0.9895	0.0	0.9895	0.0126	0.9899	0.0179	0.9952	0.0	0.9895	0.0	0.9895	0.014	0.9904	0.0331	0.992	0.0	0.9895	0.0	0.9895	0.0	0.9895	0.0	0.9895	0.0	0.9895	0.0	0.9895	0.0	0.9894	0.0	0.9895	0.0	0.9895	0.125	0.99	0.0	0.9895	0.0	0.9895	0.0	0.9892	0.0	0.9895	0.2	0.99	0.2	0.99	0.0	0.9895	0.0	0.9895	0.0	0.9895	0.0	0.9895	0.0	0.9895	0.0	0.9895	0.0	0.9895	0.0	0.9895	0.0	0.9895	0.0	0.9895	0.0074	0.9894	0.0	0.9891	0.0	0.9895	0.0	0.9894	0.0104	0.9896	0.0	0.9895	0.0	0.9893	0.0	0.9895	0.0	0.9895	0.0	0.9894	0.0	0.9895	0.0	0.9895	0.0	0.9895	0.0	0.9895	0.0	0.9895	0.0384	0.9902	0.0273	0.9901	0.0555	0.9899	0.0215	0.99	0.0	0.989	0.0209	0.9905	0.0124	0.9901	0.0	0.9895	0.0	0.9893	0.0	0.9895	0.0	0.9895	0.0	0.9895	0.0	0.9893	0.0	0.9895	0.0105	0.9897	0.015	0.9908	0.0	0.0	0.0106	0.9896	0.0	0.9895	0.0256	0.9898	0.0068	0.9893	0.0064	0.9885	0.0075	0.9883	0.0033	0.9885	0.0058	0.9887	0.0	0.9894	0.0	0.9895	0.0	0.9895	0.0	0.9895	0.0	0.0	0.0	0.9895	0.04	0.9899	0.0	0.9895	0.0	0.0	0.0129	0.9896	0.0	0.9895	0.0	0.9895	0.0049	0.9865	0.0	0.9895	0.0	0.9895	0.0	0.9895	0.0	0.9895	0.0	0.9895	0.0	0.9895	0.0	0.9893	0.0044	0.987	0.0689	0.9903	0.0	0.9895	0.0	0.9895	0.2307	0.9909	0.0	0.9895	0.0	0.9895	0.0	0.9895	0.0	0.9895	0.0	0.9895	0.0	0.9895	0.0	0.9894	0.0925	0.9916	0.0	0.9895	0.0	0.9895	0.0	0.9895	0.0	0.9894	0.0	0.9894	0.0	0.9891	0.0	0.0	0.0	0.9895	0.0021	0.9874	0.0	0.9895	0.0	0.9895	0.0	0.9895	0.0425	0.9903	0.0103	0.9895	0.0	0.9895	0.0143	0.9917	0.0	0.9894	0.0	0.9895	0.0	0.9895	0.0	0.9895	0.0362	0.9913	0.0	0.9895	0.0	0.9895	0.0035	0.9886	0.0	0.9895	0.0	0.9893	0.0198	0.9902	0.0058	0.9892	0.0	0.9895	0.1428	0.9904	0.0303	0.9905	0.0	0.9895	0.0	0.9895	0.0	0.9895	0.0	0.9895	0.0	0.9895	0.0	0.9895	0.0	0.9895	0.0	0.9895	0.3333	0.99	0.0	0.9895	0.0	0.9895	0.0	0.9895	0.0147	0.9898	0.008	0.9894	0.0	0.9895	0.0	0.9895	0.0	0.0	0.0	0.9895	0.0	0.9895	0.0061	0.9851	0.1111	0.99	0.0361	0.9906	0.0	0.9895	0.0071	0.9888	0.0168	0.9901	0.3333	0.99	0.0	0.9895	0.25	0.99	0.0	0.9895	0.0	0.9895	0.0	0.9895	0.0	0.9873	0.009	0.9895	0.0	0.9895	0.1666	0.99	0.0042	0.9879	0.0186	0.9929	0.25	0.99	0.0303	0.9902	0.0166	0.9899	0.1666	0.99	0.1428	0.99	0.0105	0.9896	0.0	0.9895	0.0	0.9895	0.0082	0.9893	0.0075	0.9894	0.0	0.9895	0.0129	0.9896	0.0247	0.991	0.0	0.9892	0.0	0.9895	0.0	0.9895	0.0	0.9885	0.0	0.9895	0.0	0.9894	0.0221	0.9934	0.0222	0.9901	0.0	0.9895	0.0	0.9895	0.0	0.9895	0.0	0.9895	0.0	0.9894	0.0	0.9895	0.0025	0.9879	0.0	0.9895	0.0	0.9894	0.0	0.9895	0.0	0.9895	0.0	0.9895	0.032	0.9916	0.0	0.9895	0.0	0.9895	0.0	0.9895	0.0	0.9895	0.0147	0.9905	0.0	0.9895	0.0	0.9895	0.0	0.9895	0.0	0.9895	0.0	0.9895	0.0666	0.9899	0.0	0.9895	0.0	0.9895	0.1666	0.9904	0.0392	0.9902	0.0	0.9895	0.0	0.9895	0.0	0.9895	0.0	0.9895	0.0	0.9895	0.0	0.9895	0.0	0.9895	0.0	0.9894	0.0	0.9895	0.0	0.9894	0.0666	0.9903	0.0134	0.9911	0.0	0.9895	0.0	0.9883	0.0	0.9895	0.0	0.9895	0.0	0.9894	0.0	0.9895	0.1538	0.9904	0.1875	0.9908	0.0	0.9895	0.0	0.9895	0.0	0.9895	0.0161	0.9897	0.0	0.9895	0.0	0.9895	0.0	0.9895	0.0	0.9893	0.0	0.9895	0.0	0.9894	0.0144	0.9897	0.0	0.9895	0.0833	0.99	0.0	0.9895	0.0	0.9894	0.0625	0.9899	0.0	0.9895	0.0	0.9895	0.0	0.9895	0.0	0.9895	0.0059	0.9868	0.0	0.9895	0.0	0.9895	0.0	0.9895	0.0	0.9895	0.0666	0.9899	0.0	0.9895	0.0	0.9895	0.0	0.9895	0.0	0.9895	0.0043	0.9889	0.0068	0.989	0.0113	0.9897	0.0	0.9895	0.0	0.9895	0.0	0.9895	0.0	0.9895	0.0	0.0	0.011	0.9898	0.0	0.9895	0.0	0.9895	0.0115	0.9898	0.125	0.99	0.0066	0.985	0.0099	0.9893	0.0	0.9893	0.0	0.9895	0.0	0.9895	0.0	0.9895	0.0	0.9895	0.0	0.9895	0.0	0.9895	0.0	0.9895	0.0	0.9895	0.0088	0.9894	0.0	0.9893	0.0	0.9895	0.0	0.9894	0.0	0.9895	0.0	0.9895	0.0	0.9895	0.0	0.9895	0.0	0.9895	0.0	0.9895	0.0	0.9895	0.0	0.9895	0.0	0.9895	0.0	0.9895	0.0	0.9895	0.1538	0.9904	0.0	0.9892	0.0	0.9895	0.0	0.9895	0.0091	0.9894	0.0	0.9895	0.0057	0.9891	0.0066	0.9893	0.0	0.0	0.0	0.9895	0.0172	0.9897	0.0	0.9895	0.0	0.9895	0.0	0.9889	0.0	0.9895	0.009	0.9895	0.0	0.9895	0.0	0.9893	0.0	0.9895	0.0	0.9895	0.25	0.99	0.0	0.9891	0.0	0.9895	0.0142	0.9897	0.0	0.9895	0.0	0.9895	0.0	0.9894	0.0	0.9895	0.0	0.9895	0.0	0.9895	0.0	0.9895	0.009	0.9894	0.0	0.9894	0.0	0.9895	0.0	0.9895	0.0	0.9895	0.0	0.9895	0.04	0.9899	0.0681	0.9907	0.0	0.9895	0.0	0.9895	0.0	0.9895	0.0	0.9895	0.012	0.9898	0.0	0.9895	0.0	0.9892	0.0	0.9895	0.0	0.0	0.0	0.9895	0.0	0.9895	0.0	0.9894	0.0118	0.9908	0.0	0.9895	0.0	0.9892	0.0	0.9895	0.0	0.9895	0.0162	0.9905	0.0	0.9894	0.0227	0.9909	0.0	0.9895	0.0	0.9893	0.0109	0.9896	0.0	0.989	0.0	0.9895	0.0	0.9895	0.0	0.989	0.0	0.9893	0.0	0.9895	0.0131	0.9898	0.0392	0.9902	0.0	0.989	0.0	0.9891	0.0219	0.99	0.0	0.9895	0.0	0.9895	0.0	0.9895	0.0	0.9895	0.0	0.9892	0.0	0.9895	0.0	0.9895	0.004	0.9887	0.0	0.989	0.0	0.9891	0.0	0.9895	0.0	0.9889	0.0	0.9895	0.0	0.9895	0.0	0.0	0.0	0.9895	0.0	0.9895	0.0	0.9894	0.0	0.9895	0.0	0.9895	0.0	0.9895	0.0	0.9895	0.0	0.0	0.0	0.9895	0.0	0.9895	0.0	0.9895	0.0	0.9895	0.0	0.9895	0.0	0.9895	0.0	0.9895	0.0	0.9892	0.0649	0.9915	0.021	0.99	0.0064	0.9885	0.0	0.9895	0.0	0.9895	0.0	0.9895	0.0	0.9895	0.0	0.9895	0.0	0.9895	0.0	0.9895	0.0	0.9895	0.0182	0.9909	0.0	0.9895	0.0	0.9895	0.0	0.9894	0.0	0.9893	0.0	0.9893	0.0	0.9895	0.0	0.9895	0.0	0.9895	0.0	0.9895	0.0	0.9894	0.0	0.9895	0.0	0.9895	0.0	0.9894	0.0	0.9889	0.0	0.9895	0.0392	0.9902	0.0	0.9895	0.0161	0.9901	0.0289	0.9902	0.0	0.9895	0.0212	0.9898	0.0	0.9895	0.0689	0.9903
4GAG	0.990506329114	0	0	0.1807	0.9971	0.1948	0.9971	0.6086	0.9968	1.0	1.0	0.7777	0.9968	0.7142	0.9949	0.0255	0.9943	0.2619	0.9953	0.0507	0.9932	0.0236	0.9913	0.1388	0.9926	0.0109	0.9917	0.3333	0.9913	0.3636	0.9922	0.0169	0.9944	0.1333	0.9913	0.1538	0.9913	0.0165	0.9911	0.2	0.9913	0.0952	0.9921	0.3333	0.9909	0.1666	0.9909	0.125	0.9909	0.0555	0.9908	0.0909	0.9909	0.014	0.9909	0.0312	0.9908	0.0084	0.9899	0.6666	0.9922	0.0054	0.9876	0.0526	0.9908	0.2222	0.9913	0.5	0.9918	0.0119	0.9915	0.0243	0.9913	0.75	0.9918	0.1	0.9913	0.3333	0.9913	0.1578	0.9917	0.2857	0.9913	0.25	0.9913	0.25	0.9918	0.5	0.9918	0.0238	0.9907	0.2352	0.9922	0.0355	0.993	0.1538	0.9913	0.2727	0.9918	0.0114	0.9905	0.3333	0.9913	0.1333	0.9913	0.3333	0.9918	0.0508	0.9916	0.0095	0.9905	0.0101	0.9906	0.5	0.9909	0.3333	0.9913	0.0423	0.9948	0.0195	0.9918	0.1785	0.9926	0.0273	0.9921	0.0159	0.9942	0.1142	0.9921	0.0434	0.9908	0.0576	0.9928	0.0188	0.9907	0.01	0.9908	0.025	0.9907	0.024	0.9934	0.0555	0.9908	0.1428	0.9909	0.025	0.9907	0.4444	0.9922	0.3076	0.9922	0.0093	0.9904	0.0065	0.9877	0.4	0.9913	0.0638	0.9916	0.0179	0.9941	0.6666	0.9913	0.0099	0.9905	0.0079	0.9896	0.0909	0.9913	0.0141	0.9942	0.1	0.9909	0.0641	0.9925	0.3333	0.9922	0.3333	0.9918	0.074	0.9913	0.0258	0.9914	0.0074	0.9879	0.0967	0.9917	0.0101	0.9911	0.0074	0.9898	0.0294	0.9945	0.3333	0.9922	0.25	0.9913	0.0208	0.9907	0.12	0.9917	0.4285	0.9918	0.0579	0.992	0.0122	0.9914	0.007	0.9901	0.0232	0.9919	0.074	0.9913	0.1538	0.9913	0.2727	0.9918	0.0468	0.9916	0.0312	0.9918	0.0175	0.9907	0.0087	0.9903	0.0232	0.9907	0.0287	0.9921	0.0216	0.9919	0.0064	0.99	0.1111	0.9917	0.0254	0.9914	0.013	0.9912	0.0316	0.9922	0.0571	0.992	0.0117	0.9911	0.01	0.9905	0.0185	0.9914	0.0102	0.9906	0.0136	0.9925	0.021	0.9932	0.0159	0.9915	0.0167	0.9911	0.1304	0.9917	0.0389	0.9915	0.3333	0.9913	0.0336	0.9918	0.4	0.9913	0.25	0.9922	0.3571	0.9927	0.1142	0.9921	0.5555	0.9927	0.0119	0.9917	0.1818	0.9913	0.5	0.9909	0.2727	0.9918	0.1	0.9913	0.0701	0.9921	0.1578	0.9917	0.2857	0.9922	0.0088	0.9901	0.0101	0.9907	0.0612	0.9916	0.125	0.9909	0.3529	0.9931	0.5	0.9913	0.3333	0.9913	0.4	0.9913	0.6666	0.9913	0.125	0.9909	0.75	0.9918	0.4	0.9913	0.25	0.9909	0.0263	0.9968	0.3636	0.9922	0.2	0.9913	0.0	0.9904	0.0	0.9903	0.0	0.9904	0.027	0.9908	0.0	0.9905	0.0909	0.9909	0.0357	0.9908	0.0526	0.9908	0.0	0.9904	0.0	0.9905	0.0	0.9904	0.0103	0.9907	0.0	0.9904	0.0	0.9904	0.0	0.9901	0.0	0.9904	0.0	0.9904	0.0	0.9904	0.0	0.9904	0.0	0.9904	0.0259	0.9911	0.0	0.9904	0.0	0.9904	0.0	0.9904	0.0	0.9903	0.0	0.9904	0.0	0.9904	0.0	0.9904	0.0	0.9904	0.0	0.9904	0.0	0.0	0.0	0.9905	0.0	0.9904	0.0	0.9904	0.0	0.9905	0.0	0.9905	0.0	0.9904	0.0	0.9904	0.0	0.9898	0.0	0.9904	0.0	0.9904	0.0	0.9898	0.0	0.9903	0.0	0.9904	0.0	0.0	0.0	0.9902	0.0	0.9904	0.0	0.9904	0.0	0.9904	0.0	0.9894	0.0	0.9905	0.0	0.9904	0.0	0.9904	0.0116	0.991	0.0	0.9904	0.0	0.0	0.0156	0.9913	0.0126	0.9917	0.0	0.9904	0.0	0.9904	0.0	0.9904	0.0076	0.9888	0.0	0.9901	0.0	0.9904	0.0	0.99	0.0	0.9904	0.0152	0.9917	0.0	0.9904	0.0135	0.9909	0.0	0.0	0.0	0.9904	0.0	0.9904	0.0	0.9904	0.0	0.9904	0.0	0.9904	0.0	0.9905	0.0	0.0	0.0	0.9902	0.0	0.9904	0.0	0.9904	0.0051	0.99	0.0	0.9904	0.0	0.9904	0.0	0.9904	0.0	0.9904	0.0	0.9902	0.0112	0.9913	0.0	0.9904	0.0	0.9904	0.25	0.9909	0.0104	0.9912	0.0	0.9904	0.0	0.9905	0.0	0.9902	0.0243	0.991	0.0	0.9904	0.0	0.9904	0.0	0.9905	0.0312	0.9922	0.0	0.9904	0.0	0.9904	0.0	0.9905	0.0152	0.991	0.0	0.9904	0.125	0.9909	0.0322	0.9908	0.0152	0.9915	0.0	0.9904	0.0	0.9904	0.4	0.9913	0.3333	0.9909	0.0	0.9904	0.0	0.9905	0.125	0.9909	0.1428	0.9909	0.0	0.0	0.1666	0.9909	0.3333	0.9909	0.0138	0.9923	0.0	0.9903	0.0	0.9904	0.0	0.9904	0.0	0.9904	0.0	0.9904	0.0067	0.989	0.0	0.0	0.0	0.9904	0.0	0.0	0.0	0.0	0.0	0.9905	0.0	0.99	0.0	0.9905	0.0	0.0	0.0	0.9904	0.0	0.9904	0.0	0.9905	0.0	0.9904	0.0	0.0	0.0	0.9904	0.0	0.9904	0.0	0.9898	0.0233	0.9916	0.0	0.9905	0.0	0.9904	0.0	0.9904	0.0	0.9904	0.0	0.9904	0.1176	0.9913	0.0081	0.9902	0.0	0.9903	0.0092	0.9903	0.0	0.0	0.0	0.0	0.0	0.9902	0.0	0.9904	0.0	0.9904	0.0	0.9904	0.0	0.9904	0.0	0.9904	0.0	0.9905	0.0	0.0	0.0	0.9904	0.0	0.0	0.0	0.9904	0.0037	0.9897	0.0	0.9904	0.0	0.0	0.0	0.9904	0.0	0.0	0.0095	0.9905	0.0	0.9902	0.0	0.9904	0.0	0.0	0.0	0.9903	0.0	0.9904	0.0	0.9904	0.0	0.9904	0.0	0.9904	0.0069	0.9898	0.0	0.9904	0.0	0.9903	0.0	0.9904	0.0	0.9904	0.0526	0.9908	0.0	0.9904	0.0	0.9904	0.0	0.9901	0.0	0.9904	0.0	0.9904	0.0	0.9904	0.0	0.9905	0.0	0.0	0.0	0.9905	0.0	0.9904	0.0	0.9904	0.0066	0.9897	0.0	0.9905	0.0	0.9904	0.0	0.9904	0.0555	0.9908	0.0048	0.99	0.0	0.9904	0.0	0.9904	0.0	0.9904	0.0	0.9905	0.0	0.9904	0.0	0.9902	0.0208	0.9907	0.0029	0.9875	0.0094	0.9905	0.0085	0.9901	0.0073	0.9895	0.0165	0.9943	0.0111	0.9916	0.0039	0.9888	0.0	0.9903	0.0	0.9902	0.0	0.9904	0.0144	0.9934	0.0	0.9896	0.0126	0.9906	0.0	0.9896	0.0135	0.9917	0.0121	0.9909	0.0107	0.9905	0.0149	0.9908	0.0165	0.9913	0.0112	0.9936	0.0076	0.9902	0.125	0.9913	0.0	0.9904	0.0	0.9904	0.0	0.9904	0.0	0.9904	0.0	0.9904	0.0	0.9896	0.0056	0.9897	0.0	0.9904	0.0	0.9904	0.0086	0.9904	0.0	0.9904	0.0082	0.9892	0.0	0.9902	0.0	0.9904	0.0047	0.99	0.0	0.9904	0.04	0.9908	0.0	0.9904	0.0526	0.9916	0.012	0.9909	0.0	0.9904	0.0	0.9904	0.1	0.9909	0.0	0.9904	0.0	0.9904	0.0	0.9904	0.0192	0.9931	0.0	0.9903	0.0	0.9904	0.0	0.9904	0.0	0.9904	0.0	0.9903	0.0	0.9903	0.0136	0.9908	0.0	0.9904	0.0118	0.9908	0.0322	0.9911	0.014	0.9906	0.0	0.9904	0.0	0.9902	0.0	0.9904	0.2	0.9909	0.0	0.9904	0.0	0.9904	0.01	0.9905	0.0106	0.9905	0.0	0.9904	0.0681	0.9916	0.0	0.9903	0.0022	0.9886	0.0082	0.9904	0.0	0.9903	0.0769	0.9909	0.0	0.9904	0.0	0.9904	0.0	0.9904	0.0	0.9904	0.0182	0.9917	0.0	0.9904	0.0094	0.9904	0.0	0.9903	0.014	0.9913	0.0068	0.9903	0.0	0.9904	0.0061	0.9895	0.0	0.9904	0.0	0.9904	0.0	0.9904	0.0105	0.9907	0.0	0.9904	0.0135	0.9906	0.0052	0.9901	0.0	0.9897	0.0217	0.991	0.0123	0.9906	0.0526	0.9916	0.0062	0.9902	0.0145	0.991	0.0036	0.9886	0.0163	0.9924	0.0181	0.9907	0.0113	0.9917	0.0277	0.9908	0.0206	0.9915	0.0095	0.9905	0.0115	0.9907	0.0101	0.9908	0.0114	0.9914	0.0126	0.9907	0.0054	0.9897	0.0037	0.9897	0.0112	0.9915	0.0192	0.9907	0.0	0.9904	0.0048	0.99	0.0103	0.991	0.1176	0.9913	0.0	0.9904	0.0098	0.9907	0.0	0.9904	0.0	0.9904	0.0	0.9904	0.0	0.9904	0.0	0.9899	0.0	0.9904	0.0294	0.9908	0.0051	0.9895	0.0	0.9902	0.0092	0.9904	0.1	0.9909	0.0	0.9904	0.0	0.9904	0.0	0.9903	0.0132	0.9935	0.0	0.9903	0.0681	0.9916	0.0	0.9902	0.002	0.9884	0.0	0.9902	0.0327	0.9918	0.0065	0.9889	0.0	0.9904	0.0	0.9897	0.0025	0.989	0.0136	0.9911	0.0054	0.9891	0.0161	0.9915	0.0352	0.9915	0.0454	0.9912	0.0063	0.9887	0.0023	0.9888	0.0019	0.9882	0.0045	0.9883	0.0	0.9904	0.0	0.9899	0.0064	0.9902	0.0081	0.9901	0.0086	0.9901	0.0126	0.9906	0.0041	0.9898	0.0	0.99	0.0132	0.9907	0.016	0.9908	0.0	0.9903	0.0108	0.9914	0.0053	0.9901	0.0095	0.9905	0.0133	0.9914	0.0027	0.9891	0.0107	0.9914	0.0	0.9902	0.0222	0.9907	0.0064	0.99	0.0056	0.9901	0.0079	0.9894	0.0075	0.9893	0.0148	0.9914	0.0068	0.9901	0.0307	0.9911	0.0111	0.992	0.0214	0.9919	0.0	0.9903	0.0099	0.9906	0.011	0.9916	0.01	0.9906	0.0	0.9904	0.0	0.9904	0.0	0.9904	0.0	0.9903	0.0	0.9904	0.0	0.9904	0.0	0.9904	0.0	0.9904	0.0	0.9904	0.0081	0.9903	0.0	0.9904	0.0	0.989	0.0055	0.9897	0.0051	0.99	0.0068	0.9898	0.0285	0.9911	0.0	0.9903	0.0	0.9903	0.0107	0.9906	0.0097	0.9905	0.0	0.9904	0.0	0.9905	0.0	0.9904	0.0	0.9904	0.0	0.9904	0.0	0.9904	0.0	0.0	0.0	0.9904	0.0	0.9904	0.0	0.9904	0.0	0.9904	0.0	0.9903	0.0	0.9899	0.0	0.9904	0.0065	0.9889	0.0	0.9888	0.0116	0.9918	0.0	0.9904	0.0133	0.9906	0.0	0.9904	0.009	0.9903	0.0	0.9904	0.0149	0.9906	0.0	0.9905	0.0238	0.991	0.0	0.9901	0.0	0.9904	0.0	0.9904	0.0	0.9904	0.0	0.9904	0.0	0.9905	0.0	0.9905	0.0	0.9904	0.0	0.9902	0.0	0.9903	0.0	0.9904	0.0089	0.9904	0.0	0.9904	0.0	0.9904	0.0	0.99	0.006	0.9902	0.0143	0.9921	0.0046	0.9873	0.012	0.9909	0.0	0.9901	0.0	0.9904	0.0384	0.9912	0.1	0.9909	0.0275	0.9917	0.0	0.9901	0.007	0.9901	0.0031	0.9894	0.0	0.9903	0.0	0.9903	0.0	0.9904	0.0	0.9904	0.0122	0.9914	0.0	0.9904	0.0	0.9904	0.0	0.9904	0.0	0.9905	0.0	0.9899	0.0	0.9904	0.0	0.9903	0.0	0.9903	0.0	0.9904	0.0	0.9904	0.0	0.9904	0.0238	0.9907	0.0	0.9901	0.0	0.9904	0.0	0.9904	0.0106	0.9913	0.0	0.9904	0.0	0.9904	0.0	0.9904	0.0	0.9904	0.2	0.9909	0.0	0.9904	0.0	0.9904	0.0	0.9904	0.5	0.9909	0.0	0.9904	0.0	0.9904	0.0352	0.9915	0.3333	0.9922	0.0	0.9904	0.0	0.9904	0.0	0.9904	0.0129	0.9907	0.0	0.0	0.0	0.9904	0.0555	0.9912	0.0	0.9904	0.0	0.9904	0.0	0.9904	0.0	0.0	0.0	0.9905	0.0117	0.9909	0.0	0.9903	0.0	0.9904	0.0	0.9904	0.0	0.9904	0.0	0.9904	0.0	0.9904	0.0	0.9904	0.0185	0.9907	0.0	0.9904	0.0	0.9904	0.0	0.9904	0.0	0.9902	0.0	0.9904	0.0	0.9904	0.0186	0.992	0.04	0.9908	0.0	0.9904	0.0	0.9904	0.0483	0.9916	0.0	0.9904	0.0	0.9899	0.0	0.9904	0.0	0.9902	0.0	0.9903	0.0	0.9904	0.0434	0.9908	0.0	0.9905	0.0285	0.9908	0.0152	0.9908	0.037	0.9908	0.0	0.9904	0.0	0.9905	0.0625	0.9908	0.0	0.9904	0.0	0.9904	0.0	0.9904	0.0	0.9904	0.0	0.9904	0.0	0.9905	0.0	0.9891	0.0	0.9904	0.0	0.9903	0.0	0.9904	0.0	0.9902	0.0	0.9904	0.0	0.9904	0.0208	0.991	0.0057	0.9901	0.0	0.99	0.0857	0.9917	0.0	0.0	0.0	0.9904	0.0	0.0	0.0	0.9904	0.0	0.9903	0.0	0.9904	0.0	0.9904	0.0	0.9904	0.0	0.9904	0.0	0.9904	0.0	0.9904	0.0	0.9904	0.0392	0.9948	0.0	0.9904	0.0	0.9904	0.0	0.9904	0.0	0.9904	0.0	0.9904	0.0	0.9904	0.0212	0.9907	0.0	0.9904	0.0	0.9905	0.25	0.9909	0.0	0.9904	0.0	0.9904	0.0	0.9904	0.0	0.9904	0.0	0.9898	0.0	0.9904	0.0	0.9904	0.014	0.9906	0.0072	0.9903	0.0294	0.9918	0.0131	0.9906	0.0	0.9904	0.0416	0.9908	0.0	0.9904	0.0	0.9904	0.0	0.9904	0.0	0.9904	0.0	0.9904	0.0	0.9904	0.0	0.0	0.0	0.9904	0.0	0.9904	0.0	0.9904	0.0	0.9905	0.0056	0.9901	0.0	0.9904	0.0	0.9905	0.0	0.99	0.0059	0.9889	0.0105	0.9908	0.0	0.9904	0.0	0.9904	0.0	0.9904	0.0	0.9905	0.0	0.9904	0.0	0.9904	0.0	0.9904	0.0	0.9904	0.0	0.9904	0.0	0.9904	0.0	0.9904	0.0062	0.9886	0.0	0.9905	0.0	0.0	0.0	0.9902	0.0	0.9904	0.0	0.9904	0.0	0.9904	0.0	0.9897	0.0	0.9904	0.0	0.9904	0.0	0.9904	0.0	0.9904	0.0	0.9904	0.0	0.9905	0.0	0.9904	0.0	0.0	0.0	0.9904	0.0	0.9904	0.0	0.9904	0.0	0.9904	0.0	0.0	0.0	0.9904	0.0	0.9905	0.0	0.9903	0.0	0.9904	0.0	0.9904	0.0	0.9904	0.011	0.9914	0.0	0.9904	0.0	0.9904	0.0129	0.9906	0.0045	0.9899	0.0	0.9904	0.0	0.0	0.0115	0.9907	0.0	0.9905	0.0	0.9904	0.0	0.9903	0.0071	0.9901	0.0212	0.991	0.0263	0.9908	0.0	0.9904	0.0137	0.9915	0.0111	0.9908	0.0173	0.9909	0.0	0.9904	0.0	0.9903	0.0	0.9904	0.0	0.9904	0.0617	0.9924	0.0	0.9904	0.0	0.9904	0.0	0.9904	0.0	0.9904	0.0	0.9904	0.0	0.9903	0.0	0.9905	0.0	0.9904	0.0	0.9904	0.0	0.9904	0.0	0.9902	0.0131	0.9909	0.0169	0.9907	0.3333	0.9909	0.0	0.9904	0.0132	0.9921	0.0	0.9903	0.0086	0.9904	0.0	0.9903	0.0059	0.9902	0.0	0.9904	0.0	0.9904	0.0133	0.9916	0.0	0.9904	0.0	0.9904	0.0	0.9902	0.0096	0.9907	0.0	0.9904	0.0	0.9904	0.0071	0.9899	0.0123	0.9907	0.0	0.9905	0.0	0.9905	0.0	0.9904	0.0	0.9902	0.0	0.9905	0.0	0.9904	0.0	0.9904	0.0	0.9904	0.0625	0.9908	0.1666	0.9909	0.0	0.9905	0.0	0.9904	0.0	0.9903	0.0	0.9904	0.0	0.9904	0.0	0.9905	0.0	0.0	0.0	0.9904	0.125	0.9909	0.0	0.0	0.0	0.9904	0.0	0.9904	0.0	0.9904	0.0	0.9905	0.1666	0.9909	0.0	0.9904	0.0	0.9904	0.0	0.9904	0.0	0.9903	0.0053	0.9874	0.0	0.9905	0.25	0.9909	0.0218	0.9916	0.0	0.9903	0.0227	0.991	0.0869	0.9913	0.0	0.9904	0.0	0.9904	0.0	0.9904	0.0	0.9904	0.0	0.9904	0.0	0.9903	0.0	0.9904	0.0	0.9904	0.0	0.9904	0.125	0.9909	0.0	0.9904	0.0	0.9904	0.0	0.9904	0.0	0.9904	0.0	0.9904	0.0	0.9904	0.0	0.9904	0.0	0.9904	0.0	0.9904	0.0	0.9904	0.0092	0.9902	0.0	0.9904	0.0	0.9904	0.0	0.9903	0.0096	0.9905	0.0094	0.9904	0.0232	0.9913	0.0	0.9904	0.0	0.9904	0.0112	0.9906	0.0	0.9904	0.0107	0.9905	0.0	0.9902	0.0	0.9904	0.0113	0.9915	0.0	0.9904	0.0112	0.9907	0.0	0.9904	0.0	0.9904	0.0	0.99	0.0	0.9889	0.012	0.9923	0.0084	0.9903	0.0	0.9904	0.0232	0.9907	0.006	0.9884	0.0	0.9904	0.0	0.9904	0.0	0.9904	0.0	0.9904	0.0	0.9904	0.0	0.9904	0.0	0.9904	0.1111	0.9909	0.0	0.9904	0.0	0.9903	0.0	0.9904	0.0	0.9904	0.0	0.9904	0.0238	0.992	0.0144	0.9906	0.0	0.9897	0.0277	0.9908	0.0	0.9903	0.0	0.9904	0.0142	0.9908	0.0	0.9904	0.0	0.9904	0.0	0.9904	0.0	0.9904	0.0128	0.9909	0.2	0.9909	0.0066	0.99	0.3333	0.9909	0.0085	0.9903	0.0	0.9903	0.0384	0.9912	0.0107	0.9908	0.0	0.9904	0.0	0.9904	0.0	0.9904	0.0264	0.9924	0.0107	0.9912	0.0054	0.9901	0.0	0.9904	0.0	0.9905	0.0	0.9901	0.0	0.9904	0.0	0.9904	0.0	0.9904	0.0	0.9904	0.0	0.9904	0.0	0.9903	0.0	0.9902	0.0053	0.9901	0.0	0.9903	0.0	0.9904	0.0	0.9904	0.0	0.9904	0.0	0.9904	0.0	0.9904	0.0	0.9904	0.0	0.9904	0.0	0.9904	0.021	0.9929	0.0059	0.9883	0.0	0.9896	0.0272	0.9914	0.0067	0.99	0.0	0.9904	0.0	0.9904	0.0	0.9905	0.0	0.9904	0.0256	0.991	0.0117	0.9906	0.0	0.9904	0.0	0.9905	0.0112	0.9905	0.0	0.9903	0.0	0.99	0.0	0.9904	0.0	0.9903	0.0	0.9903	0.014	0.9908	0.0098	0.9907	0.0065	0.9897	0.0	0.9904	0.0	0.9898	0.0	0.9904	0.022	0.9913	0.0833	0.9909	0.0	0.9904	0.0	0.9904	0.0147	0.9906	0.0074	0.99	0.0	0.9904	0.0	0.9904	0.0	0.9904	0.0125	0.9931	0.0	0.9904	0.0	0.0	0.0	0.9903	0.0173	0.9909	0.0	0.9899	0.0	0.9904	0.0	0.9904	0.0	0.9904	0.0031	0.9894	0.0158	0.9952	0.0	0.9904	0.0	0.9904	0.014	0.9915	0.0284	0.9925	0.0	0.9904	0.0	0.9904	0.0	0.9904	0.0	0.9904	0.0	0.9904	0.0	0.9904	0.0	0.9903	0.0	0.9904	0.0	0.9904	0.125	0.9909	0.0	0.9904	0.0	0.9904	0.0151	0.9906	0.0	0.9904	0.2	0.9909	0.2	0.9909	0.0	0.9904	0.0	0.9904	0.0	0.9904	0.0	0.9904	0.0	0.9905	0.0	0.9904	0.0	0.9904	0.0	0.9905	0.0	0.9904	0.0	0.9904	0.0074	0.9903	0.0	0.9901	0.0	0.9904	0.0	0.9904	0.0092	0.9903	0.0	0.9904	0.02	0.9907	0.0	0.9904	0.0	0.9904	0.0	0.9903	0.0	0.9904	0.0	0.9904	0.0	0.9904	0.0	0.9904	0.0	0.9904	0.0	0.9902	0.0273	0.9911	0.0	0.9904	0.0107	0.9905	0.009	0.9904	0.0157	0.991	0.0062	0.9895	0.0	0.9904	0.0	0.9902	0.0	0.9905	0.0	0.9904	0.0	0.9904	0.0	0.9903	0.0	0.9904	0.0063	0.9881	0.0193	0.9931	0.0	0.0	0.0106	0.9905	0.0	0.9904	0.0	0.9903	0.0136	0.9908	0.0064	0.9896	0.003	0.9877	0.0101	0.9906	0.0058	0.9898	0.0	0.9903	0.0	0.9904	0.0	0.9904	0.0	0.9904	0.0	0.0	0.0555	0.9908	0.04	0.9908	0.0	0.9904	0.0	0.0	0.0519	0.992	0.0	0.9905	0.0	0.9904	0.0024	0.9865	0.0	0.9904	0.0	0.9905	0.0	0.9905	0.0	0.9904	0.0	0.9904	0.0	0.9904	0.0	0.9902	0.0029	0.9877	0.0	0.9903	0.0	0.9904	0.0	0.9904	0.1538	0.9913	0.0	0.9904	0.0	0.9904	0.0	0.9904	0.0	0.9905	0.0	0.9904	0.0	0.9904	0.0	0.9903	0.0555	0.9916	0.0	0.9904	0.0	0.9904	0.0	0.9904	0.0	0.9904	0.0	0.9903	0.0	0.99	0.0	0.0	0.0	0.9904	0.0021	0.9885	0.0	0.9904	0.0	0.9904	0.0	0.9904	0.0425	0.9912	0.0069	0.9901	0.0	0.9904	0.0104	0.991	0.0	0.9903	0.0	0.9904	0.0	0.9904	0.0	0.9904	0.0289	0.9918	0.0	0.9904	0.0	0.9904	0.0035	0.9896	0.0	0.9904	0.0	0.9902	0.0198	0.9912	0.0058	0.9902	0.0	0.9904	0.1428	0.9913	0.0303	0.9914	0.0	0.9904	0.0	0.9904	0.0	0.9904	0.0	0.9904	0.0	0.9905	0.0	0.9904	0.0	0.9904	0.0	0.9904	0.3333	0.9909	0.0	0.9904	0.0	0.9904	0.0	0.9904	0.022	0.9913	0.008	0.9904	0.0	0.9904	0.0	0.9904	0.0	0.0	0.0	0.9905	0.0	0.9905	0.0052	0.986	0.1111	0.9909	0.0361	0.9915	0.0	0.9904	0.0071	0.9899	0.0168	0.9911	0.3333	0.9909	0.0	0.9904	0.25	0.9909	0.0	0.9904	0.0	0.9904	0.0	0.9904	0.0025	0.9889	0.009	0.9904	0.0	0.9904	0.1666	0.9909	0.0085	0.9902	0.0139	0.9923	0.25	0.9909	0.0151	0.9906	0.0083	0.9904	0.1666	0.9909	0.1428	0.9909	0.0088	0.9902	0.0	0.9904	0.0	0.9904	0.0123	0.9908	0.0075	0.9903	0.0	0.9904	0.0129	0.9906	0.0198	0.9915	0.0123	0.9906	0.0	0.9905	0.0	0.9904	0.0	0.9895	0.0	0.9904	0.0	0.9903	0.0129	0.9916	0.0111	0.9905	0.0	0.9904	0.0	0.9904	0.0	0.9904	0.0	0.9904	0.0	0.9903	0.0	0.9904	0.0025	0.989	0.0	0.9904	0.0	0.9903	0.0	0.9904	0.0	0.9904	0.0	0.9904	0.0053	0.9901	0.0	0.9904	0.0	0.9904	0.0	0.9904	0.0	0.9904	0.0197	0.9928	0.0	0.9904	0.0	0.9904	0.0	0.9904	0.0	0.9904	0.0909	0.9909	0.0666	0.9908	0.0	0.9904	0.0	0.9904	0.0	0.9904	0.0392	0.9912	0.0	0.9904	0.0	0.9904	0.0	0.9904	0.0	0.9904	0.0	0.9905	0.0	0.9904	0.0	0.9904	0.0	0.9903	0.0	0.9904	0.0322	0.9908	0.0666	0.9912	0.0107	0.9911	0.0	0.9904	0.004	0.9898	0.0	0.9904	0.0	0.9904	0.0	0.9904	0.0	0.9904	0.1538	0.9913	0.25	0.9922	0.0	0.9904	0.0	0.9904	0.0	0.9905	0.0	0.9902	0.0	0.9904	0.0	0.9904	0.0	0.9904	0.0	0.9903	0.0	0.9904	0.0	0.9903	0.0144	0.9906	0.1666	0.9909	0.0	0.9904	0.0	0.9904	0.0	0.9903	0.0625	0.9908	0.0	0.9904	0.0	0.9904	0.0	0.9904	0.0	0.9904	0.0035	0.9868	0.0	0.9905	0.0	0.9904	0.0	0.9904	0.0	0.9905	0.0666	0.9908	0.0	0.9904	0.0	0.9905	0.0	0.9904	0.0	0.9904	0.0087	0.9904	0.0034	0.9895	0.0075	0.9902	0.0	0.9904	0.0	0.9904	0.0	0.9904	0.0	0.9904	0.0	0.0	0.0096	0.9905	0.0	0.9904	0.0	0.9904	0.0069	0.9898	0.0	0.9904	0.0057	0.986	0.0044	0.987	0.0	0.9902	0.0	0.9904	0.0	0.9904	0.0	0.9904	0.0	0.9904	0.0	0.9904	0.0	0.9905	0.0	0.9904	0.0	0.9904	0.0088	0.9904	0.0	0.9903	0.0	0.9904	0.0	0.9903	0.0	0.9905	0.0	0.9904	0.0	0.9904	0.0	0.9905	0.0	0.9904	0.0	0.9905	0.0	0.9905	0.0	0.9904	0.0	0.9904	0.0	0.9904	0.0	0.9904	0.1538	0.9913	0.0	0.9901	0.0	0.9904	0.0	0.9904	0.0045	0.9899	0.0	0.9904	0.0057	0.9901	0.0066	0.9903	0.0	0.0	0.0	0.9904	0.0172	0.9907	0.0	0.9904	0.0	0.9904	0.0	0.9899	0.0	0.9904	0.0	0.99	0.0	0.9904	0.0	0.9903	0.0	0.9904	0.0	0.9904	0.25	0.9909	0.0	0.99	0.0	0.9904	0.0142	0.9906	0.0	0.9905	0.0	0.9904	0.0	0.9903	0.0	0.9904	0.0	0.9904	0.0	0.9905	0.0	0.9904	0.009	0.9904	0.0	0.9903	0.0	0.9904	0.0	0.9905	0.0	0.9904	0.0	0.9904	0.04	0.9908	0.0454	0.9912	0.0	0.9904	0.0	0.9904	0.0	0.9904	0.0	0.9904	0.012	0.9908	0.0	0.9904	0.0	0.9901	0.0	0.9904	0.0	0.0	0.0	0.9904	0.0	0.9905	0.0	0.9903	0.0078	0.9891	0.0	0.9904	0.0	0.9901	0.0	0.9904	0.0	0.9904	0.0195	0.9921	0.0	0.9903	0.0318	0.9929	0.0	0.9904	0.0	0.9903	0.0	0.9891	0.0082	0.9904	0.0	0.9904	0.0	0.9904	0.0096	0.9905	0.0	0.9903	0.05	0.9908	0.0065	0.9902	0.0392	0.9912	0.0	0.99	0.0	0.99	0.0219	0.991	0.0	0.9904	0.0	0.9904	0.0	0.9904	0.0	0.9904	0.0	0.9901	0.0	0.9904	0.0	0.9904	0.004	0.9898	0.0173	0.9909	0.0113	0.9905	0.0	0.9904	0.0	0.9899	0.0	0.9904	0.0	0.9904	0.0	0.0	0.0	0.9904	0.0	0.9904	0.0	0.9903	0.0	0.9904	0.0	0.9905	0.25	0.9909	0.0	0.9904	0.0	0.0	0.0	0.9904	0.0	0.9904	0.0	0.9904	0.0	0.9904	0.0	0.9904	0.0	0.9904	0.0	0.9904	0.0	0.9902	0.0259	0.9911	0.0	0.99	0.0108	0.9908	0.0	0.9904	0.0	0.9904	0.0	0.9904	0.0	0.9904	0.0	0.9904	0.0	0.9905	0.0	0.9904	0.0	0.9904	0.0182	0.992	0.0	0.9904	0.0	0.9904	0.0	0.9903	0.0	0.9902	0.0	0.9902	0.0	0.9904	0.0	0.9904	0.0	0.9904	0.0	0.9904	0.0	0.9903	0.0	0.9904	0.0	0.9904	0.0	0.9903	0.0	0.9899	0.0	0.9904	0.0392	0.9912	0.0	0.9904	0.0053	0.9901	0.0289	0.9911	0.0	0.9904	0.0	0.9903	0.0	0.9904	0.0689	0.9912
5GAG	0.991862567812	0	0	0.1325	0.9967	0.1428	0.9967	0.4782	0.9968	0.6666	0.9981	1.0	1.0	0.7857	0.9968	0.0279	0.9966	0.2619	0.9967	0.0507	0.9946	0.0314	0.9932	0.1388	0.994	0.0089	0.9925	0.3333	0.9927	0.2727	0.9931	0.0143	0.9951	0.1333	0.9927	0.0769	0.9922	0.0165	0.9926	0.2	0.9927	0.0714	0.993	0.3333	0.9923	0.1666	0.9922	0.125	0.9922	0.0555	0.9922	0.0909	0.9922	0.014	0.9924	0.0312	0.9922	0.0084	0.992	0.5	0.9932	0.0065	0.9907	0.0526	0.9922	0.1111	0.9922	0.5	0.9932	0.0134	0.9941	0.0243	0.9928	0.5	0.9927	0.1	0.9927	0.3333	0.9927	0.1052	0.9927	0.2857	0.9927	0.25	0.9927	0.1666	0.9927	0.3333	0.9927	0.0238	0.9921	0.1764	0.9931	0.0253	0.9935	0.1538	0.9927	0.1818	0.9927	0.0114	0.992	0.3333	0.9927	0.1333	0.9927	0.2222	0.9927	0.0508	0.993	0.0057	0.9911	0.0101	0.9924	0.5	0.9923	0.3333	0.9927	0.0384	0.9959	0.0117	0.9923	0.1071	0.9931	0.0273	0.9935	0.0122	0.9942	0.1142	0.9935	0.0434	0.9922	0.048	0.9938	0.0188	0.9921	0.0087	0.9922	0.025	0.9921	0.0186	0.994	0.0555	0.9922	0.1428	0.9922	0.025	0.9921	0.3333	0.9931	0.2307	0.9931	0.007	0.9915	0.0074	0.9912	0.4	0.9927	0.0638	0.993	0.0149	0.9948	0.6666	0.9927	0.0099	0.992	0.0066	0.991	0.0909	0.9926	0.011	0.9942	0.1	0.9922	0.0641	0.9939	0.25	0.9931	0.2222	0.9927	0.074	0.9926	0.0258	0.9928	0.0065	0.9899	0.0645	0.9926	0.0083	0.992	0.0074	0.9916	0.024	0.9951	0.25	0.9931	0.25	0.9927	0.0208	0.9921	0.08	0.9926	0.4285	0.9931	0.0579	0.9934	0.0087	0.992	0.007	0.9917	0.0232	0.9934	0.074	0.9926	0.0769	0.9922	0.2727	0.9931	0.0468	0.993	0.0234	0.9928	0.0175	0.9921	0.0087	0.9919	0.0232	0.9921	0.0402	0.9946	0.0259	0.9939	0.0129	0.9926	0.1111	0.9931	0.0254	0.9928	0.013	0.9928	0.0316	0.9936	0.0428	0.9929	0.0176	0.9947	0.0066	0.9916	0.0092	0.9919	0.0102	0.9923	0.0109	0.9932	0.021	0.9949	0.0127	0.9926	0.0223	0.9931	0.0869	0.9926	0.0389	0.9929	0.3333	0.9927	0.0252	0.9928	0.4	0.9927	0.1875	0.9931	0.2857	0.9936	0.1142	0.9935	0.4444	0.9936	0.0105	0.9931	0.1818	0.9927	0.5	0.9923	0.1818	0.9927	0.1	0.9927	0.0526	0.993	0.1052	0.9927	0.2857	0.9936	0.0101	0.9929	0.0081	0.9918	0.0408	0.9926	0.125	0.9922	0.2941	0.994	0.25	0.9923	0.3333	0.9927	0.2	0.9922	0.3333	0.9923	0.125	0.9922	0.5	0.9927	0.4	0.9927	0.25	0.9923	0.0214	0.9968	0.2727	0.9931	0.2	0.9927	0.0	0.9918	0.0	0.9917	0.0	0.9918	0.027	0.9921	0.0	0.9918	0.0909	0.9922	0.0357	0.9922	0.0526	0.9922	0.0	0.9918	0.0	0.9918	0.0	0.9918	0.0041	0.9907	0.0	0.9918	0.0	0.9918	0.0	0.9915	0.0	0.9918	0.0	0.9918	0.0	0.9918	0.0	0.9918	0.0	0.9918	0.0259	0.9925	0.0	0.9918	0.0	0.9918	0.0	0.9918	0.0357	0.9922	0.0	0.9918	0.0	0.9918	0.0	0.9918	0.0	0.9917	0.0	0.9917	0.0	0.0	0.0	0.9918	0.0	0.9918	0.0	0.9918	0.0	0.9918	0.0	0.9918	0.0	0.9918	0.0	0.9918	0.0	0.9913	0.25	0.9923	0.25	0.9923	0.0075	0.9918	0.0	0.9917	0.0	0.9918	0.0	0.0	0.0	0.9916	0.0	0.9918	0.0	0.9918	0.0	0.9917	0.0089	0.9919	0.0	0.9918	0.0	0.9918	0.0	0.9918	0.0046	0.991	0.0	0.9918	0.0	0.0	0.0078	0.9918	0.011	0.993	0.0	0.9918	0.0	0.9918	0.0	0.9918	0.0095	0.9931	0.0	0.9915	0.0	0.9918	0.0	0.9914	0.0	0.9918	0.0101	0.9922	0.0	0.9918	0.0045	0.9914	0.0	0.0	0.0	0.9918	0.0	0.9918	0.0	0.9918	0.0	0.9918	0.0	0.9918	0.0	0.9918	0.0	0.0	0.0204	0.9921	0.0	0.9918	0.0	0.9918	0.0051	0.9915	0.0	0.9918	0.0	0.9918	0.0	0.9918	0.0	0.9918	0.0	0.9916	0.0084	0.992	0.0	0.9918	0.0	0.9917	0.25	0.9923	0.0094	0.9928	0.0	0.9918	0.0	0.9918	0.0	0.9916	0.0243	0.9924	0.0	0.9918	0.0	0.9918	0.0	0.9918	0.025	0.9931	0.0	0.9918	0.0	0.9918	0.0	0.9918	0.0	0.991	0.0	0.9918	0.0	0.9918	0.0	0.9917	0.006	0.9915	0.0	0.9918	0.0	0.9918	0.4	0.9927	0.0	0.9918	0.0	0.9918	0.0	0.9918	0.125	0.9922	0.1428	0.9922	0.0	0.0	0.1666	0.9922	0.3333	0.9923	0.0154	0.9948	0.0	0.9917	0.0	0.9918	0.0	0.9918	0.0	0.9918	0.0	0.9918	0.004	0.9897	0.0	0.0	0.0	0.9918	0.0	0.0	0.0	0.0	0.0	0.9918	0.0	0.9914	0.0	0.9918	0.0	0.0	0.0	0.9918	0.0	0.9918	0.0	0.9918	0.0	0.9918	0.0	0.0	0.0	0.9918	0.0588	0.9922	0.0	0.9913	0.0233	0.9931	0.0	0.9918	0.0	0.9918	0.0	0.9918	0.0	0.9918	0.0	0.9918	0.1176	0.9927	0.0108	0.9924	0.0	0.9917	0.0079	0.9917	0.0	0.0	0.0	0.0	0.0	0.9916	0.0	0.9918	0.0	0.9918	0.0	0.9918	0.0	0.9917	0.0	0.9918	0.0	0.9918	0.0	0.0	0.0	0.9917	0.0	0.0	0.0	0.9918	0.0075	0.9917	0.0	0.9918	0.0	0.0	0.0	0.9918	0.0	0.0	0.0143	0.9925	0.0	0.9916	0.0	0.9918	0.0	0.0	0.0	0.9917	0.0	0.9918	0.0	0.9918	0.0	0.9918	0.0	0.9918	0.0069	0.9915	0.0	0.9918	0.0	0.9917	0.0	0.9918	0.0	0.9918	0.0526	0.9922	0.0	0.9918	0.0	0.9918	0.0	0.9915	0.0	0.9918	0.0	0.9918	0.0	0.9918	0.0	0.9918	0.0	0.0	0.0	0.9918	0.0	0.9918	0.0	0.9918	0.0066	0.9914	0.0	0.9918	0.0	0.9918	0.0	0.9918	0.0555	0.9922	0.0096	0.992	0.0	0.9918	0.0	0.9918	0.0	0.9918	0.0	0.9918	0.0	0.9918	0.0	0.9916	0.0208	0.9921	0.0043	0.9901	0.0094	0.992	0.0068	0.9914	0.0087	0.9921	0.0127	0.9943	0.0089	0.9924	0.0019	0.99	0.0	0.9917	0.0	0.9916	0.0	0.9918	0.012	0.9942	0.0	0.9911	0.0126	0.992	0.0	0.9911	0.0115	0.9929	0.009	0.992	0.0107	0.9919	0.0	0.9913	0.0082	0.9918	0.0091	0.9936	0.0114	0.9923	0.0	0.9918	0.0	0.9918	0.0	0.9918	0.0	0.9918	0.0	0.9918	0.0	0.9918	0.0	0.991	0.0	0.9903	0.0	0.9918	0.0	0.9918	0.013	0.9924	0.0	0.9917	0.0082	0.9919	0.0	0.9916	0.0	0.9918	0.0047	0.9915	0.0714	0.9922	0.04	0.9922	0.0	0.9918	0.0526	0.993	0.012	0.9925	0.0	0.9918	0.0	0.9918	0.1	0.9922	0.0	0.9917	0.0	0.9918	0.0588	0.9922	0.0149	0.9936	0.0	0.9917	0.0	0.9918	0.0	0.9918	0.0	0.9918	0.0	0.9917	0.0	0.9917	0.0068	0.9917	0.0	0.9918	0.0039	0.9913	0.0	0.9916	0.014	0.992	0.0	0.9918	0.0	0.9916	0.0	0.9917	0.2	0.9922	0.0	0.9918	0.0	0.9918	0.02	0.9924	0.0106	0.9919	0.0	0.9917	0.0681	0.993	0.0	0.9917	0.0022	0.9903	0.0082	0.9918	0.0	0.9917	0.0	0.9918	0.0	0.9918	0.0	0.9918	0.0	0.9918	0.0	0.9918	0.0145	0.9927	0.0	0.9918	0.0094	0.9921	0.037	0.9922	0.0112	0.9924	0.0137	0.9922	0.0	0.9918	0.0082	0.9918	0.0	0.9918	0.0	0.9918	0.0	0.9917	0.0042	0.9907	0.0	0.9918	0.0	0.9915	0.0	0.9911	0.0	0.9912	0.0217	0.9924	0.0123	0.992	0.0526	0.993	0.0125	0.9922	0.0097	0.992	0.0055	0.991	0.0204	0.9953	0.0181	0.9921	0.0102	0.9932	0.0277	0.9921	0.0257	0.9935	0.019	0.993	0.0077	0.9918	0.0126	0.9943	0.01	0.9927	0.0	0.9912	0.0	0.9902	0.0074	0.9917	0.01	0.9929	0.0192	0.9921	0.0	0.9918	0.0048	0.9915	0.0091	0.9925	0.1176	0.9927	0.0	0.9918	0.0061	0.9907	0.0	0.9917	0.0	0.9918	0.1666	0.9922	0.0	0.9918	0.0	0.9913	0.0909	0.9922	0.0294	0.9921	0.0051	0.9912	0.0153	0.992	0.0185	0.9923	0.1	0.9922	0.0	0.9918	0.0	0.9918	0.0	0.9917	0.0091	0.9926	0.0	0.9917	0.0681	0.993	0.0	0.9916	0.002	0.9901	0.0	0.9916	0.0163	0.9923	0.0039	0.9896	0.0	0.9918	0.0	0.9912	0.005	0.9912	0.0171	0.9932	0.0054	0.9909	0.0129	0.9926	0.0352	0.9929	0.0454	0.9926	0.005	0.9901	0.0047	0.991	0.0039	0.9906	0.006	0.9909	0.0	0.9917	0.0	0.9913	0.0	0.9912	0.002	0.9901	0.0057	0.9907	0.0	0.9915	0.0082	0.9918	0.0	0.9914	0.0	0.9912	0.024	0.9928	0.0	0.9916	0.0108	0.9937	0.0106	0.992	0.0109	0.9932	0.0155	0.9937	0.0054	0.9913	0.0107	0.9937	0.0	0.9916	0.0222	0.9921	0.0064	0.9915	0.0169	0.9926	0.009	0.9924	0.005	0.9901	0.0059	0.9914	0.0	0.9906	0.0	0.9916	0.012	0.9955	0.0128	0.9924	0.0	0.9917	0.0079	0.9918	0.0099	0.9931	0.01	0.9924	0.0	0.9918	0.0	0.9918	0.0	0.9918	0.0312	0.9922	0.0	0.9918	0.0	0.9918	0.0	0.9918	0.0	0.9918	0.0	0.9918	0.0081	0.9918	0.0526	0.9922	0.0034	0.9911	0.0055	0.9913	0.0051	0.9915	0.0068	0.9915	0.0142	0.992	0.0	0.9917	0.0212	0.9921	0.0107	0.9922	0.0291	0.9928	0.0	0.9918	0.0	0.9918	0.0	0.9918	0.0	0.9918	0.0	0.9918	0.0	0.9918	0.0	0.0	0.0	0.9918	0.0	0.9918	0.0	0.9918	0.0	0.9918	0.0312	0.9922	0.0085	0.9918	0.0	0.9918	0.0078	0.9917	0.003	0.9909	0.0116	0.994	0.0	0.9918	0.0133	0.992	0.0	0.9918	0.0121	0.9935	0.0	0.9918	0.0149	0.992	0.0	0.9918	0.0119	0.992	0.0	0.9915	0.0	0.9918	0.0	0.9918	0.0	0.9918	0.0	0.9918	0.0	0.9918	0.0	0.9918	0.0	0.9918	0.0166	0.9921	0.0	0.9917	0.0	0.9918	0.0089	0.9919	0.0454	0.9922	0.0	0.9918	0.0	0.9914	0.006	0.9916	0.0143	0.9939	0.0034	0.9888	0.0181	0.9936	0.0	0.9915	0.0	0.9917	0.0384	0.9925	0.0	0.9918	0.0137	0.9922	0.0	0.9915	0.0035	0.9911	0.0031	0.991	0.0238	0.9921	0.0	0.9917	0.0	0.9918	0.0	0.9918	0.007	0.9914	0.0	0.9918	0.0	0.9917	0.0	0.9918	0.0	0.9918	0.0	0.9913	0.2	0.9922	0.0263	0.9921	0.0	0.9917	0.0	0.9918	0.0	0.9918	0.0	0.9917	0.0476	0.9926	0.0	0.9915	0.0	0.9918	0.0416	0.9922	0.0074	0.9913	0.0	0.9918	0.0	0.9917	0.0	0.9918	0.0	0.9918	0.2	0.9922	0.0	0.9918	0.0	0.9918	0.0	0.9918	0.0	0.9918	0.0	0.9918	0.0	0.9918	0.0352	0.9929	0.3333	0.9936	0.0	0.9917	0.0	0.9918	0.0	0.9918	0.0064	0.9917	0.0	0.0	0.0	0.9918	0.0555	0.9926	0.0	0.9918	0.0	0.9918	0.0	0.9918	0.0	0.0	0.0	0.9918	0.0117	0.9925	0.0	0.9916	0.0	0.9918	0.0	0.9918	0.0	0.9918	0.0	0.9918	0.0	0.9918	0.0	0.9918	0.037	0.9925	0.0	0.9918	0.0	0.9918	0.0	0.9918	0.0	0.9916	0.0	0.9918	0.0	0.9918	0.0062	0.9915	0.04	0.9922	0.0	0.9918	0.0	0.9918	0.0322	0.9925	0.0	0.9917	0.0076	0.9918	0.0	0.9918	0.0	0.9916	0.0256	0.9921	0.0	0.9918	0.0	0.9917	0.0	0.9918	0.0285	0.9921	0.0152	0.9923	0.037	0.9922	0.0	0.9918	0.0	0.9918	0.0625	0.9922	0.0	0.9918	0.0	0.9918	0.0	0.9918	0.0	0.9918	0.0	0.9918	0.0	0.9918	0.0	0.9906	0.0	0.9918	0.0303	0.9921	0.0	0.9918	0.0	0.9916	0.0	0.9918	0.0	0.9918	0.0208	0.9924	0.0171	0.9926	0.0	0.9914	0.0571	0.9926	0.0	0.0	0.0	0.9918	0.0	0.0	0.0625	0.9922	0.037	0.9922	0.0	0.9918	0.0	0.9918	0.0	0.9918	0.0	0.9918	0.0	0.9918	0.0	0.9918	0.0	0.9918	0.0321	0.9953	0.0	0.9918	0.0	0.9918	0.0	0.9918	0.0	0.9918	0.0	0.9918	0.0	0.9918	0.0212	0.9921	0.0	0.9918	0.0	0.9918	0.0	0.9918	0.0	0.9918	0.0	0.9918	0.0	0.9918	0.0	0.9918	0.0067	0.9917	0.0	0.9918	0.1111	0.9922	0.014	0.992	0.0072	0.9918	0.0367	0.9937	0.0131	0.992	0.0	0.9918	0.0	0.9917	0.0	0.9918	0.0	0.9918	0.0	0.9918	0.0	0.9918	0.0	0.9918	0.0	0.9918	0.0	0.0	0.0	0.9918	0.0	0.9918	0.0	0.9918	0.0	0.9918	0.0056	0.9916	0.0	0.9918	0.0	0.9918	0.0	0.9914	0.0044	0.9902	0.0052	0.9908	0.0	0.9918	0.0	0.9918	0.0	0.9918	0.0	0.9918	0.0	0.9918	0.0	0.9918	0.0	0.9918	0.0	0.9918	0.0	0.9918	0.0	0.9918	0.0	0.9918	0.0074	0.9914	0.0	0.9918	0.0	0.0	0.0416	0.9926	0.0	0.9917	0.0	0.9918	0.0	0.9918	0.0	0.9912	0.0	0.9918	0.0	0.9918	0.0	0.9918	0.0	0.9918	0.0	0.9918	0.0	0.9918	0.0	0.9918	0.0	0.0	0.0	0.9918	0.0	0.9918	0.0	0.9918	0.0	0.9918	0.0	0.0	0.0	0.9918	0.0	0.9918	0.0	0.9917	0.0	0.9918	0.0	0.9918	0.0	0.9918	0.011	0.9935	0.0	0.9918	0.0	0.9918	0.0389	0.9929	0.0045	0.9914	0.0	0.9918	0.0	0.0	0.0	0.9907	0.0	0.9918	0.0	0.9918	0.0	0.9917	0.0071	0.9917	0.0212	0.9924	0.0263	0.9921	0.0	0.9918	0.0114	0.9926	0.0111	0.9924	0.0173	0.9923	0.0	0.9918	0.0	0.9917	0.0	0.9918	0.0	0.9918	0.0246	0.9924	0.0	0.9918	0.0	0.9918	0.0	0.9918	0.0	0.9918	0.0	0.9917	0.0	0.9917	0.0	0.9918	0.0	0.9918	0.2	0.9922	0.0	0.9917	0.0151	0.992	0.0131	0.9924	0.0169	0.9921	0.0	0.9918	0.0	0.9918	0.0162	0.9954	0.0	0.9917	0.0086	0.9918	0.0238	0.9921	0.0119	0.9921	0.5	0.9923	0.0	0.9918	0.0095	0.9922	0.0833	0.9922	0.0	0.9918	0.0144	0.992	0.0096	0.9938	0.0	0.9918	0.0	0.9918	0.0023	0.9905	0.0123	0.9921	0.0	0.9918	0.0	0.9918	0.0	0.9918	0.0188	0.9921	0.0	0.9918	0.0	0.9918	0.0	0.9918	0.1333	0.9927	0.0625	0.9922	0.1666	0.9922	0.0	0.9918	0.0	0.9918	0.0333	0.9922	0.0	0.9918	0.0	0.9918	0.0	0.9918	0.0	0.0	0.0	0.9918	0.125	0.9922	0.0	0.0	0.0	0.9918	0.0	0.9918	0.0526	0.9922	0.0	0.9918	0.1666	0.9922	0.0	0.9918	0.0	0.9918	0.0	0.9918	0.0	0.9917	0.0053	0.9898	0.0	0.9918	0.25	0.9923	0.0218	0.9931	0.0	0.9916	0.0113	0.9919	0.0	0.9917	0.0	0.9918	0.0	0.9918	0.0	0.9918	0.0	0.9918	0.0	0.9918	0.0	0.9917	0.0	0.9918	0.0	0.9918	0.0	0.9918	0.125	0.9922	0.0	0.9918	0.0	0.9918	0.0	0.9918	0.0	0.9918	0.0	0.9918	0.0	0.9918	0.0	0.9918	0.0	0.9918	0.0	0.9918	0.0	0.9918	0.0064	0.9902	0.0	0.9918	0.0	0.9918	0.0	0.9917	0.0096	0.9919	0.0073	0.9912	0.0077	0.9918	0.0	0.9918	0.0	0.9918	0.0112	0.9921	0.0	0.9918	0.0107	0.9919	0.0	0.9916	0.0	0.9918	0.0138	0.995	0.0	0.9918	0.0074	0.9917	0.0	0.9918	0.0	0.9918	0.0	0.9914	0.0031	0.991	0.0098	0.993	0.0042	0.9913	0.0	0.9918	0.0232	0.9921	0.006	0.9906	0.0	0.9918	0.0	0.9918	0.0	0.9918	0.0	0.9917	0.0	0.9918	0.0	0.9918	0.0	0.9918	0.0	0.9918	0.0	0.9918	0.0	0.9917	0.0	0.9918	0.0	0.9918	0.0	0.9918	0.019	0.993	0.0144	0.992	0.0	0.9912	0.0277	0.9921	0.0	0.9917	0.0	0.9918	0.0071	0.9917	0.0	0.9917	0.0	0.9918	0.0	0.9918	0.0	0.9917	0.0042	0.9914	0.2	0.9922	0.0033	0.991	0.3333	0.9923	0.0042	0.9914	0.0312	0.9922	0.0384	0.9925	0.0085	0.9919	0.0	0.9918	0.0	0.9918	0.0	0.9918	0.0176	0.9929	0.0095	0.9927	0.0	0.9911	0.0	0.9918	0.0	0.9918	0.0	0.9915	0.0	0.9918	0.0	0.9918	0.0	0.9918	0.0	0.9918	0.0	0.9918	0.0	0.9917	0.0	0.9916	0.0106	0.992	0.0	0.9917	0.0	0.9917	0.0	0.9918	0.0	0.9917	0.0	0.9918	0.0	0.9918	0.0	0.9918	0.0	0.9918	0.0	0.9918	0.0131	0.9929	0.0035	0.9891	0.0	0.9911	0.0363	0.9933	0.0033	0.9911	0.0	0.9918	0.0	0.9918	0.0	0.9918	0.0	0.9918	0.0128	0.992	0.0	0.9911	0.0	0.9918	0.0	0.9918	0.0224	0.9924	0.0	0.9917	0.009	0.9919	0.0	0.9918	0.0	0.9917	0.0	0.9917	0.014	0.9922	0.0086	0.9921	0.0021	0.9903	0.0	0.9918	0.0	0.9913	0.0	0.9918	0.022	0.9927	0.1666	0.9927	0.0	0.9918	0.0	0.9918	0.0147	0.992	0.0124	0.9928	0.5	0.9923	0.0	0.9917	0.0	0.9918	0.0096	0.9931	0.0	0.9918	0.0	0.0	0.0	0.9917	0.0173	0.9923	0.0088	0.9919	0.0	0.9917	0.0	0.9917	0.0	0.9918	0.0063	0.9915	0.0126	0.9952	0.0	0.9918	0.0	0.9918	0.0163	0.9938	0.0189	0.993	0.0	0.9917	0.0	0.9918	0.0	0.9918	0.0	0.9918	0.0	0.9918	0.0	0.9918	0.0	0.9917	0.25	0.9923	0.0	0.9918	0.125	0.9922	0.0	0.9918	0.0666	0.9922	0.0151	0.992	0.0	0.9918	0.2	0.9922	0.2	0.9922	0.0	0.9918	0.0	0.9918	0.0	0.9918	0.0	0.9918	0.0	0.9918	0.0	0.9918	0.0	0.9918	0.0	0.9918	0.0	0.9918	0.0	0.9918	0.0149	0.9923	0.0	0.9915	0.0	0.9918	0.0	0.9917	0.0092	0.9925	0.0	0.9918	0.0	0.9916	0.0	0.9918	0.0	0.9918	0.0	0.9917	0.0	0.9918	0.0	0.9918	0.0	0.9918	0.0	0.9918	0.0	0.9918	0.0	0.9916	0.0273	0.9925	0.0	0.9917	0.0107	0.9919	0.0	0.9914	0.0157	0.9925	0.0062	0.9913	0.0	0.9918	0.0	0.9916	0.0	0.9918	0.0	0.9918	0.0	0.9918	0.0	0.9917	0.0	0.9918	0.0052	0.9897	0.0172	0.9942	0.0	0.0	0.0106	0.9919	0.0	0.9917	0.0	0.9917	0.0205	0.9927	0.0107	0.9925	0.0045	0.9903	0.0067	0.9916	0.0087	0.9919	0.0	0.9917	0.0	0.9918	0.0	0.9918	0.0	0.9918	0.0	0.0	0.0	0.9917	0.04	0.9922	0.0	0.9918	0.0	0.0	0.0389	0.9929	0.0	0.9918	0.0	0.9918	0.0049	0.99	0.0	0.9918	0.0	0.9918	0.0	0.9918	0.0	0.9917	0.0	0.9918	0.0	0.9918	0.0	0.9916	0.0029	0.9896	0.0	0.9917	0.0	0.9918	0.0	0.9918	0.1538	0.9927	0.0	0.9918	0.0	0.9918	0.0	0.9918	0.0	0.9918	0.0	0.9918	0.0	0.9918	0.0	0.9917	0.0555	0.993	0.0	0.9918	0.0	0.9918	0.0	0.9917	0.0	0.9917	0.0	0.9917	0.0	0.9915	0.0	0.0	0.0	0.9918	0.0043	0.9908	0.0	0.9918	0.0	0.9918	0.0	0.9918	0.0425	0.9926	0.0069	0.9916	0.0	0.9918	0.0104	0.993	0.0	0.9917	0.0	0.9918	0.0	0.9918	0.0	0.9918	0.0072	0.9918	0.0	0.9918	0.0	0.9918	0.0035	0.9912	0.0	0.9918	0.0196	0.9921	0.0198	0.9927	0.0	0.9911	0.0	0.9918	0.1428	0.9927	0.0202	0.9924	0.0	0.9918	0.0	0.9918	0.0	0.9918	0.0	0.9918	0.0	0.9918	0.0	0.9918	0.0	0.9918	0.0	0.9918	0.3333	0.9923	0.0	0.9918	0.0	0.9918	0.0	0.9917	0.0	0.9913	0.0	0.9913	0.0	0.9918	0.0	0.9918	0.0	0.0	0.0	0.9918	0.0	0.9918	0.0044	0.9879	0.1111	0.9922	0.0361	0.9929	0.0	0.9918	0.0047	0.991	0.0168	0.9926	0.3333	0.9923	0.0	0.9918	0.25	0.9923	0.0	0.9918	0.0	0.9918	0.0	0.9918	0.0025	0.9906	0.0	0.9914	0.0	0.9918	0.1666	0.9922	0.0063	0.9913	0.0139	0.9942	0.25	0.9923	0.0151	0.992	0.0083	0.9918	0.1666	0.9922	0.1428	0.9922	0.007	0.9914	0.0	0.9918	0.0	0.9918	0.0	0.9908	0.0075	0.9918	0.0	0.9917	0.0259	0.9925	0.0247	0.9935	0.0123	0.992	0.0	0.9918	0.0	0.9918	0.0	0.991	0.0	0.9918	0.0	0.9917	0.011	0.9928	0.0111	0.9919	0.0	0.9918	0.0	0.9917	0.0	0.9918	0.0	0.9918	0.0256	0.9921	0.0	0.9918	0.0076	0.9917	0.0	0.9918	0.0	0.9917	0.0	0.9918	0.0	0.9918	0.0	0.9918	0.0053	0.9916	0.0	0.9918	0.0	0.9918	0.0	0.9918	0.0	0.9918	0.0172	0.9939	0.0	0.9918	0.0	0.9918	0.0	0.9918	0.0	0.9918	0.0	0.9918	0.0666	0.9922	0.0	0.9917	0.0	0.9918	0.0	0.9918	0.0392	0.9925	0.0	0.9918	0.0	0.9918	0.0	0.9918	0.0	0.9918	0.0	0.9918	0.0	0.9918	0.0	0.9918	0.0344	0.9922	0.0	0.9918	0.0322	0.9922	0.0	0.9917	0.0067	0.9911	0.0	0.9918	0.004	0.9913	0.0	0.9918	0.0	0.9918	0.0	0.9917	0.0	0.9918	0.1538	0.9927	0.25	0.9936	0.0	0.9918	0.0	0.9918	0.0	0.9918	0.0	0.9916	0.0	0.9918	0.0	0.9918	0.0	0.9918	0.0	0.9916	0.0	0.9918	0.0	0.9917	0.0144	0.992	0.0	0.9918	0.0	0.9918	0.0	0.9918	0.0	0.9917	0.0625	0.9922	0.0	0.9917	0.0	0.9918	0.0	0.9918	0.0	0.9918	0.0047	0.9897	0.0	0.9918	0.0	0.9917	0.0	0.9918	0.0	0.9918	0.0666	0.9922	0.0	0.9918	0.0	0.9918	0.0	0.9918	0.0	0.9918	0.0087	0.9919	0.0034	0.9911	0.0037	0.9912	0.0	0.9918	0.0	0.9918	0.0	0.9918	0.0	0.9918	0.0	0.0	0.0096	0.9925	0.0	0.9918	0.0	0.9918	0.0115	0.9926	0.0	0.9918	0.0024	0.985	0.0033	0.9885	0.0	0.9916	0.0	0.9918	0.0	0.9918	0.0	0.9918	0.0	0.9918	0.0	0.9918	0.0	0.9918	0.0	0.9918	0.0	0.9918	0.0	0.9909	0.0232	0.9921	0.0	0.9918	0.0256	0.9921	0.0	0.9918	0.0	0.9917	0.0	0.9918	0.0	0.9918	0.1666	0.9922	0.0	0.9918	0.0	0.9918	0.0	0.9918	0.0	0.9918	0.0	0.9918	0.0	0.9918	0.1538	0.9927	0.0	0.9915	0.0769	0.9922	0.0	0.9918	0.0	0.9909	0.0	0.9918	0.0	0.9911	0.0066	0.9917	0.0	0.0	0.0	0.9918	0.0172	0.9921	0.0	0.9918	0.0	0.9918	0.0079	0.9918	0.0	0.9918	0.009	0.9919	0.0	0.9918	0.0	0.9916	0.0	0.9918	0.0	0.9918	0.25	0.9923	0.0	0.9915	0.0	0.9918	0.0142	0.992	0.0	0.9918	0.0	0.9918	0.0	0.9917	0.0	0.9918	0.0	0.9918	0.0	0.9918	0.0	0.9918	0.009	0.9919	0.0	0.9917	0.0	0.9918	0.0	0.9918	0.0	0.9918	0.0	0.9918	0.04	0.9922	0.0	0.9916	0.0	0.9918	0.0	0.9918	0.0	0.9918	0.0	0.9918	0.004	0.9913	0.0	0.9918	0.0	0.9915	0.0	0.9918	0.0	0.0	0.0	0.9918	0.0	0.9918	0.0	0.9917	0.0059	0.9899	0.0	0.9918	0.0	0.9915	0.0	0.9917	0.0	0.9918	0.0162	0.9931	0.0	0.9917	0.0227	0.9934	0.0	0.9918	0.0	0.9916	0.0	0.9907	0.0	0.9913	0.0	0.9918	0.0	0.9918	0.0	0.9914	0.0	0.9917	0.0	0.9917	0.0131	0.9922	0.0392	0.9925	0.0	0.9914	0.0	0.9915	0.0219	0.9924	0.0	0.9918	0.0	0.9918	0.0	0.9918	0.0	0.9918	0.0	0.9915	0.0	0.9918	0.0	0.9918	0.0	0.9908	0.0	0.9914	0.0	0.9915	0.0	0.9918	0.0	0.9913	0.0	0.9918	0.0	0.9918	0.0	0.0	0.0	0.9918	0.0	0.9918	0.0238	0.9921	0.0	0.9918	0.0	0.9918	0.0	0.9918	0.0	0.9918	0.0	0.0	0.0	0.9918	0.0	0.9918	0.0	0.9918	0.0	0.9918	0.0	0.9918	0.0	0.9918	0.0	0.9918	0.0	0.9916	0.0	0.9915	0.0105	0.9919	0.0129	0.9931	0.0	0.9918	0.0	0.9918	0.0	0.9918	0.0	0.9918	0.0	0.9918	0.0	0.9918	0.0	0.9918	0.0	0.9918	0.0121	0.9925	0.0	0.9918	0.0	0.9918	0.0	0.9917	0.0	0.9916	0.0	0.9916	0.0	0.9918	0.0	0.9918	0.0	0.9918	0.0	0.9918	0.0	0.9917	0.0	0.9918	0.0	0.9918	0.0333	0.9922	0.0	0.9913	0.0	0.9918	0.0	0.9916	0.0	0.9918	0.0	0.9911	0.0289	0.9925	0.0	0.9918	0.0	0.9916	0.0	0.9918	0.0689	0.9926
6GAG	0.993670886076	0	0	0.1204	0.9981	0.1298	0.9981	0.4347	0.9981	0.4761	0.9981	0.6111	0.9986	1.0	1.0	0.0255	0.9983	0.2142	0.9976	0.0507	0.9966	0.0314	0.9952	0.1111	0.9954	0.0069	0.9942	0.3333	0.9945	0.2727	0.995	0.0104	0.9958	0.1333	0.9945	0.0769	0.994	0.0165	0.9945	0.1	0.994	0.0714	0.9949	0.3333	0.9941	0.1666	0.9941	0.125	0.9941	0.0555	0.994	0.0909	0.994	0.014	0.9944	0.0312	0.994	0.0072	0.9942	0.5	0.995	0.0032	0.9915	0.0526	0.994	0.1111	0.994	0.5	0.995	0.0089	0.9948	0.0243	0.9947	0.5	0.9945	0.1	0.9945	0.3333	0.9945	0.1052	0.9945	0.5714	0.9954	0.25	0.9945	0.1666	0.9945	0.3333	0.9945	0.0238	0.994	0.1764	0.9949	0.0152	0.9945	0.1538	0.9945	0.1818	0.9945	0.0114	0.9938	0.3333	0.9945	0.1333	0.9945	0.2222	0.9945	0.0508	0.9948	0.0038	0.9928	0.006	0.9936	0.5	0.9941	0.3333	0.9945	0.0307	0.9969	0.0117	0.9943	0.1071	0.9949	0.0218	0.995	0.0098	0.9957	0.1142	0.9954	0.0434	0.994	0.0288	0.9947	0.0188	0.9939	0.0087	0.995	0.025	0.994	0.0186	0.9961	0.0555	0.994	0.1428	0.9941	0.025	0.994	0.3333	0.995	0.2307	0.9949	0.0117	0.9949	0.0065	0.9938	0.4	0.9945	0.0638	0.9949	0.0134	0.9967	0.6666	0.9945	0.0099	0.994	0.0052	0.9931	0.0909	0.9945	0.009	0.9959	0.1	0.994	0.0512	0.9953	0.25	0.995	0.2222	0.9945	0.074	0.9945	0.0258	0.9947	0.0049	0.9919	0.0322	0.994	0.0055	0.9929	0.0055	0.9934	0.0133	0.9951	0.25	0.995	0.25	0.9945	0.0208	0.9939	0.08	0.9945	0.4285	0.995	0.0724	0.9958	0.007	0.9939	0.0035	0.9932	0.0232	0.9954	0.074	0.9945	0.0769	0.994	0.2727	0.995	0.0468	0.9948	0.0234	0.9947	0.0175	0.9939	0.0087	0.9941	0.0232	0.994	0.0344	0.996	0.0129	0.9944	0.0096	0.9942	0.1111	0.9949	0.0254	0.9947	0.013	0.995	0.0316	0.9956	0.0428	0.9948	0.0156	0.9964	0.0066	0.9937	0.0138	0.9944	0.0076	0.9939	0.0095	0.9952	0.0163	0.996	0.0095	0.9942	0.0223	0.995	0.0869	0.9945	0.0389	0.9948	0.3333	0.9945	0.0252	0.9947	0.4	0.9945	0.1875	0.9949	0.2857	0.9954	0.1142	0.9954	0.4444	0.9954	0.0066	0.9938	0.1818	0.9945	0.5	0.9941	0.1818	0.9945	0.1	0.9945	0.0526	0.9948	0.1052	0.9945	0.2857	0.9954	0.0101	0.9957	0.0081	0.9941	0.0408	0.9944	0.125	0.9941	0.2352	0.9954	0.25	0.9941	0.3333	0.9945	0.2	0.9941	0.3333	0.9941	0.125	0.9941	0.5	0.9945	0.2	0.9941	0.25	0.9941	0.0148	0.9968	0.2727	0.995	0.2	0.9945	0.0	0.9936	0.0	0.9935	0.0	0.9936	0.027	0.994	0.0	0.9936	0.0909	0.994	0.0357	0.994	0.0	0.9936	0.0	0.9936	0.0	0.9936	0.0	0.9936	0.002	0.9924	0.0	0.9936	0.0	0.9936	0.0	0.9934	0.125	0.9941	0.0	0.9936	0.0	0.9936	0.0	0.9936	0.5	0.9941	0.0259	0.9943	0.0	0.9936	0.0	0.9936	0.0	0.9936	0.0	0.9935	0.0	0.9936	0.0	0.9936	0.0	0.9936	0.0555	0.994	0.0	0.9936	0.0	0.0	0.0	0.9936	0.0	0.9936	0.0	0.9936	0.0	0.9936	0.0	0.9936	0.0	0.9936	0.0	0.9936	0.0	0.9932	0.0	0.9936	0.0	0.9936	0.0	0.9932	0.0	0.9935	0.0	0.9936	0.0	0.0	0.0	0.9935	0.0	0.9936	0.0	0.9936	0.0	0.9936	0.0044	0.9934	0.0	0.9936	0.0	0.9936	0.0	0.9936	0.0046	0.9932	0.0	0.9936	0.0	0.0	0.0078	0.9938	0.0078	0.9942	0.0	0.9936	0.0	0.9936	0.0	0.9936	0.0067	0.994	0.0	0.9934	0.0	0.9936	0.0	0.9933	0.0	0.9936	0.0076	0.9939	0.0	0.9936	0.0045	0.9934	0.0	0.0	0.0	0.9936	0.0	0.9936	0.0	0.9936	0.0	0.9936	0.0	0.9936	0.0	0.9936	0.0	0.0	0.0204	0.9939	0.3333	0.9941	0.0	0.9936	0.0	0.993	0.0	0.9936	0.0	0.9936	0.0	0.9936	0.0	0.9936	0.0	0.9935	0.0056	0.9933	0.0	0.9936	0.0	0.9936	0.25	0.9941	0.0062	0.9936	0.0	0.9936	0.0	0.9936	0.0	0.9935	0.0121	0.9938	0.0	0.9936	0.0	0.9936	0.0	0.9936	0.025	0.9951	0.0	0.9936	0.0	0.9936	0.0	0.9936	0.0	0.993	0.0	0.9936	0.0	0.9936	0.0	0.9935	0.006	0.9936	0.0	0.9936	0.0	0.9936	0.2	0.9941	0.0	0.9936	0.0	0.9936	0.0	0.9936	0.0	0.9936	0.1428	0.9941	0.0	0.0	0.0	0.9936	0.3333	0.9941	0.0077	0.9942	0.0	0.9935	0.0	0.9936	0.0	0.9936	0.0	0.9936	0.0	0.9936	0.0026	0.9918	0.0	0.0	0.0	0.9936	0.0	0.0	0.0	0.0	0.0	0.9936	0.0	0.9933	0.0	0.9936	0.0	0.0	0.0	0.9936	0.0	0.9936	0.0	0.9936	0.0	0.9936	0.0	0.0	0.0	0.9936	0.0	0.9936	0.0	0.9932	0.0175	0.9946	0.0	0.9936	0.0	0.9936	0.0	0.9936	0.5	0.9941	0.0	0.9936	0.1176	0.9945	0.0081	0.994	0.0	0.9935	0.0066	0.9938	0.0	0.0	0.0	0.0	0.0	0.9934	0.0	0.9936	0.0	0.9936	0.0	0.9936	0.0	0.9936	0.0	0.9936	0.0	0.9936	0.0	0.0	0.0	0.9936	0.0	0.0	0.0	0.9936	0.0037	0.9933	0.0	0.9936	0.0	0.0	0.0	0.9936	0.0	0.0	0.0143	0.9945	0.0	0.9935	0.0	0.9936	0.0	0.0	0.0	0.9935	0.0	0.9936	0.0	0.9936	0.0	0.9936	0.0	0.9936	0.0023	0.9927	0.0	0.9936	0.0	0.9935	0.0	0.9936	0.0	0.9936	0.0	0.9936	0.0	0.9936	0.0	0.9936	0.0	0.9934	0.0	0.9936	0.0	0.9936	0.0	0.9936	0.0	0.9936	0.0	0.0	0.0	0.9936	0.0	0.9936	0.0	0.9936	0.0044	0.9931	0.0	0.9936	0.0	0.9936	0.0	0.9936	0.0555	0.994	0.0096	0.994	0.0	0.9936	0.0	0.9936	0.0	0.9936	0.0	0.9936	0.0	0.9936	0.0	0.9935	0.0208	0.9939	0.0029	0.9921	0.0047	0.9935	0.0051	0.9932	0.0073	0.9941	0.0089	0.995	0.0044	0.9924	0.0019	0.9923	0.0	0.9935	0.0	0.9934	0.0	0.9936	0.0096	0.9956	0.0	0.993	0.0126	0.9939	0.0	0.9931	0.0077	0.994	0.0	0.9925	0.0215	0.9943	0.0	0.9932	0.0	0.9928	0.0077	0.9962	0.0038	0.9933	0.0	0.9936	0.0	0.9936	0.0	0.9936	0.0	0.9936	0.0	0.9936	0.0	0.9936	0.0	0.993	0.0028	0.993	0.0	0.9936	0.0	0.9936	0.0043	0.9934	0.0	0.9936	0.0063	0.9937	0.0147	0.9939	0.0	0.9936	0.0047	0.9935	0.0714	0.994	0.04	0.994	0.0	0.9936	0.0526	0.9948	0.006	0.9936	0.0	0.9936	0.0	0.9936	0.1	0.994	0.0	0.9936	0.0	0.9936	0.0	0.9936	0.0128	0.9954	0.0	0.9935	0.0	0.9936	0.0	0.9936	0.0	0.9936	0.0	0.9935	0.0	0.9935	0.0068	0.9937	0.0	0.9936	0.0039	0.9933	0.0	0.9934	0.014	0.9939	0.0	0.9936	0.0	0.9934	0.0	0.9936	0.2	0.9941	0.0	0.9936	0.0	0.9936	0.02	0.9943	0.0106	0.9938	0.0	0.9936	0.0454	0.9944	0.0	0.9935	0.0022	0.9926	0.0	0.9933	0.0	0.9935	0.0	0.9936	0.0	0.9936	0.0	0.9936	0.0	0.9936	0.0	0.9936	0.0109	0.9943	0.0	0.9936	0.0094	0.9944	0.037	0.994	0.0112	0.9946	0.0137	0.9941	0.0	0.9936	0.0061	0.9936	0.0	0.9936	0.0	0.9936	0.0	0.9936	0.0021	0.9925	0.0	0.9936	0.0	0.9934	0.0	0.993	0.0	0.9931	0.0108	0.9938	0.0123	0.9938	0.035	0.9944	0.0125	0.9941	0.0097	0.994	0.0018	0.9922	0.0102	0.9947	0.0181	0.9939	0.0091	0.9955	0.0277	0.994	0.0206	0.995	0.019	0.995	0.0077	0.9938	0.0101	0.9957	0.0057	0.9934	0.0	0.9931	0.0	0.9924	0.0074	0.9938	0.0062	0.9936	0.0192	0.9939	0.0	0.9936	0.0	0.993	0.0091	0.9955	0.0588	0.994	0.0	0.9936	0.0049	0.9928	0.0	0.9936	0.0	0.9936	0.0	0.9936	0.0	0.9936	0.0	0.9933	0.0	0.9936	0.0	0.9935	0.0025	0.9928	0.0	0.9934	0.0	0.9933	0.1	0.994	0.0	0.9936	0.0	0.9936	0.0	0.9935	0.0081	0.9951	0.0	0.9935	0.0454	0.9944	0.0	0.9935	0.002	0.9924	0.0	0.9935	0.0081	0.9937	0.0026	0.9917	0.0	0.9936	0.0	0.9931	0.0025	0.9928	0.0102	0.9942	0.0018	0.9921	0.0129	0.9947	0.0235	0.9943	0.0227	0.994	0.0063	0.9936	0.0047	0.9933	0.0039	0.9929	0.0045	0.9928	0.0	0.9936	0.0	0.9932	0.0	0.9931	0.0	0.9918	0.0072	0.994	0.0	0.9934	0.0041	0.9933	0.0	0.9933	0.0	0.9932	0.016	0.9942	0.0	0.9935	0.0097	0.9961	0.0106	0.994	0.0082	0.9945	0.0044	0.9931	0.0054	0.9934	0.0086	0.9953	0.0	0.9934	0.0222	0.994	0.0032	0.9931	0.0169	0.9945	0.0067	0.9939	0.0037	0.9922	0.0059	0.9936	0.0	0.9927	0.0	0.9934	0.0092	0.9964	0.0085	0.9939	0.0	0.9935	0.0039	0.9929	0.0088	0.9954	0.006	0.9935	0.0	0.9936	0.0	0.9936	0.0	0.9936	0.0312	0.994	0.0	0.9936	0.0	0.9936	0.0	0.9936	0.0	0.9936	0.0	0.9936	0.004	0.9933	0.0	0.9936	0.0	0.9927	0.0027	0.9929	0.0051	0.9935	0.0068	0.9938	0.0142	0.9939	0.0	0.9935	0.0	0.9935	0.0107	0.9943	0.0097	0.9938	0.0	0.9936	0.0	0.9936	0.0	0.9936	0.0	0.9936	0.0	0.9936	0.0	0.9936	0.0	0.0	0.0	0.9936	0.0	0.9936	0.0	0.9936	0.0	0.9936	0.0312	0.994	0.0085	0.9937	0.0	0.9936	0.0104	0.9958	0.003	0.9931	0.0092	0.9955	0.0	0.9936	0.0133	0.9939	0.0	0.9936	0.0075	0.9941	0.0	0.9936	0.0	0.9934	0.0	0.9936	0.0238	0.9943	0.0	0.9934	0.0	0.9936	0.0	0.9936	0.0	0.9936	0.0	0.9936	0.0	0.9936	0.0	0.9936	0.0	0.9936	0.0166	0.9939	0.0	0.9935	0.0	0.9936	0.0044	0.9934	0.0454	0.994	0.0	0.9936	0.0	0.9933	0.012	0.9941	0.0053	0.9933	0.0011	0.9903	0.009	0.9941	0.0	0.9934	0.0	0.9936	0.0192	0.9939	0.0	0.9936	0.0137	0.9941	0.0	0.9934	0.0035	0.9932	0.0031	0.9931	0.0238	0.994	0.0	0.9935	0.0	0.9936	0.0	0.9936	0.0	0.9914	0.0	0.9936	0.0	0.9936	0.0	0.9936	0.0	0.9936	0.0	0.9932	0.2	0.9941	0.0263	0.994	0.0	0.9935	0.0	0.9936	0.0	0.9936	0.0	0.9936	0.0238	0.994	0.0	0.9934	0.125	0.9941	0.0416	0.994	0.0053	0.9929	0.0	0.9936	0.0	0.9936	0.0	0.9936	0.0	0.9936	0.2	0.9941	0.0	0.9936	0.0	0.9936	0.0	0.9936	0.0	0.9936	0.0	0.9936	0.0	0.9936	0.0117	0.9938	0.3333	0.9954	0.0	0.9936	0.0	0.9936	0.0	0.9936	0.0064	0.9936	0.0	0.0	0.0	0.9936	0.0555	0.9944	0.0	0.9936	0.0	0.9936	0.0	0.9936	0.0	0.0	0.0	0.9936	0.0088	0.9941	0.0	0.9935	0.0	0.9936	0.0	0.9936	0.0	0.9936	0.0	0.9936	0.0	0.9936	0.0	0.9936	0.037	0.9944	0.0	0.9936	0.0	0.9936	0.0	0.9936	0.0	0.9935	0.0	0.9936	0.0	0.9936	0.0062	0.9936	0.04	0.994	0.0	0.9936	0.0	0.9936	0.0322	0.9944	0.0	0.9936	0.0076	0.9937	0.0	0.9936	0.0	0.9934	0.0256	0.994	0.0	0.9936	0.0	0.9936	0.0	0.9936	0.0	0.9935	0.0152	0.9942	0.037	0.994	0.0	0.9936	0.0	0.9936	0.0625	0.994	0.0	0.9936	0.0	0.9936	0.0	0.9936	0.0	0.9936	0.0	0.9936	0.0	0.9936	0.0	0.9927	0.0	0.9936	0.0	0.9935	0.0	0.9936	0.0	0.9935	0.0	0.9936	0.0	0.9936	0.0208	0.9943	0.0114	0.9941	0.0	0.9933	0.0571	0.9944	0.0	0.0	0.0	0.9936	0.0	0.0	0.0625	0.994	0.037	0.994	0.0	0.9936	0.0	0.9936	0.0	0.9936	0.0	0.9936	0.0	0.9936	0.0	0.9936	0.0	0.9936	0.0178	0.9953	0.0	0.9936	0.0	0.9936	0.0	0.9936	0.0	0.9936	0.0	0.9936	0.0	0.9936	0.0212	0.9939	0.0	0.9936	0.0	0.9936	0.0	0.9936	0.0	0.9936	0.0	0.9936	0.0	0.9936	0.0	0.9936	0.0067	0.9937	0.0	0.9936	0.1111	0.994	0.014	0.9939	0.0072	0.9937	0.0367	0.9956	0.0	0.9934	0.0	0.9936	0.0	0.9936	0.0	0.9936	0.0	0.9936	0.0	0.9936	0.0	0.9936	0.0	0.9936	0.0	0.9936	0.0	0.0	0.0	0.9936	0.0	0.9936	0.0	0.9936	0.0	0.9936	0.0056	0.9936	0.0	0.9936	0.0	0.9936	0.0	0.9933	0.0	0.9909	0.0052	0.9933	0.0	0.9936	0.0	0.9936	0.0	0.9936	0.0	0.9936	0.0	0.9936	0.0	0.9936	0.0	0.9936	0.0	0.9936	0.0	0.9936	0.0	0.9936	0.0	0.9936	0.0049	0.9929	0.0	0.9936	0.0	0.0	0.0208	0.9939	0.0	0.9936	0.0	0.9936	0.0	0.9936	0.0	0.9931	0.0	0.9936	0.0	0.9936	0.0	0.9936	0.0	0.9936	0.0	0.9936	0.0	0.9936	0.0	0.9936	0.0	0.0	0.0	0.9936	0.0	0.9936	0.0	0.9936	0.0	0.9936	0.0	0.0	0.0	0.9936	0.0	0.9936	0.0	0.9935	0.0	0.9936	0.0	0.9936	0.0	0.9936	0.0122	0.9971	0.0	0.9936	0.0	0.9936	0.0259	0.9943	0.0	0.9929	0.0	0.9936	0.0	0.0	0.0077	0.9938	0.0	0.9936	0.0	0.9936	0.0	0.9935	0.0035	0.9932	0.0106	0.9938	0.0263	0.994	0.0	0.9936	0.0045	0.9932	0.0055	0.9935	0.0173	0.9942	0.0	0.9936	0.0	0.9935	0.0	0.9936	0.0	0.9936	0.0246	0.9943	0.0	0.9936	0.0	0.9936	0.0	0.9936	0.0	0.9936	0.0	0.9936	0.0	0.9935	0.0	0.9936	0.0	0.9936	0.0	0.9936	0.0	0.9936	0.0	0.9934	0.0043	0.9934	0.0	0.9934	0.0	0.9936	0.0	0.9936	0.0103	0.9954	0.0	0.9935	0.0	0.9933	0.0238	0.994	0.0119	0.9941	0.0	0.9936	0.0	0.9936	0.0057	0.9934	0.0833	0.994	0.0	0.9936	0.0144	0.9939	0.0064	0.9938	0.0	0.9936	0.0	0.9936	0.0047	0.9933	0.0061	0.9936	0.0	0.9936	0.0	0.9936	0.0	0.9936	0.0188	0.9939	0.0	0.9936	0.0	0.9936	0.0	0.9936	0.0666	0.994	0.0	0.9936	0.1666	0.9941	0.0	0.9936	0.0	0.9936	0.0333	0.994	0.0	0.9936	0.0	0.9936	0.0	0.9936	0.0	0.0	0.0	0.9936	0.0	0.9936	0.0	0.0	0.0	0.9936	0.0	0.9936	0.0526	0.994	0.0	0.9936	0.1666	0.9941	0.0	0.9936	0.0	0.9936	0.0	0.9936	0.0	0.9935	0.0042	0.9921	0.0	0.9936	0.0	0.9936	0.0109	0.994	0.0	0.9935	0.0113	0.9938	0.0	0.9936	0.0	0.9936	0.0	0.9936	0.0	0.9936	0.0	0.9936	0.0	0.9936	0.0	0.9935	0.0	0.9936	0.0	0.9936	0.0	0.9936	0.125	0.9941	0.0	0.9936	0.0	0.9936	0.0	0.9936	0.0	0.9936	0.0	0.9936	0.0	0.9936	0.0	0.9936	0.0	0.9936	0.0	0.9936	0.0	0.9936	0.0046	0.992	0.0	0.9936	0.0	0.9936	0.0	0.9935	0.0	0.9933	0.0062	0.9936	0.0	0.9932	0.0	0.9936	0.0	0.9936	0.0112	0.9941	0.0	0.9936	0.0	0.9933	0.0	0.9935	0.0	0.9936	0.0088	0.995	0.0	0.9936	0.0112	0.9943	0.0	0.9936	0.0	0.9936	0.0	0.9933	0.0031	0.9931	0.0076	0.9946	0.0042	0.9934	0.0	0.9936	0.0232	0.994	0.006	0.9935	0.0	0.9936	0.0	0.9936	0.0	0.9936	0.0	0.9936	0.0	0.9936	0.0	0.9936	0.0	0.9936	0.0	0.9936	0.0	0.9936	0.0	0.9935	0.0	0.9936	0.0	0.9936	0.0	0.9936	0.0095	0.994	0.0144	0.9939	0.0	0.9931	0.0277	0.994	0.0	0.9935	0.0	0.9936	0.0071	0.9937	0.0	0.9936	0.0	0.9936	0.0	0.9936	0.0	0.9936	0.0	0.9929	0.2	0.9941	0.0066	0.9937	0.3333	0.9941	0.0085	0.9939	0.0312	0.994	0.0384	0.9944	0.0107	0.9948	0.0	0.9936	0.0	0.9936	0.0	0.9936	0.0132	0.9944	0.0071	0.9941	0.0054	0.9935	0.0	0.9936	0.0	0.9936	0.0	0.9934	0.0	0.9936	0.0	0.9936	0.0	0.9936	0.0	0.9936	0.0	0.9936	0.0	0.9935	0.0	0.9934	0.0	0.993	0.0	0.9935	0.0	0.9936	0.0	0.9936	0.0	0.9936	0.0	0.9936	0.0	0.9936	0.0	0.9936	0.0	0.9936	0.0	0.9936	0.0105	0.9945	0.0035	0.992	0.0	0.9931	0.0181	0.9942	0.0033	0.9932	0.0	0.9936	0.0	0.9936	0.0	0.9936	0.0	0.9936	0.0128	0.9939	0.0	0.9931	0.0714	0.994	0.0	0.9936	0.0224	0.9943	0.0	0.9935	0.009	0.9938	0.125	0.9941	0.0	0.9935	0.0	0.9935	0.014	0.9942	0.0074	0.9942	0.0043	0.9931	0.0	0.9936	0.0	0.9932	0.0	0.9936	0.0147	0.9942	0.1666	0.9945	0.0	0.9936	0.0909	0.994	0.0	0.9934	0.0049	0.9933	0.5	0.9941	0.0	0.9936	0.0	0.9936	0.0086	0.9957	0.0	0.9936	0.0	0.0	0.0	0.9935	0.0173	0.9942	0.0	0.9933	0.0454	0.994	0.0	0.9936	0.0	0.9936	0.0031	0.9931	0.0095	0.996	0.0	0.9936	0.0	0.9936	0.0116	0.9949	0.0142	0.9945	0.0	0.9936	0.0	0.9936	0.0	0.9936	0.0	0.9936	0.0	0.9936	0.0	0.9936	0.0	0.9935	0.25	0.9941	0.0	0.9936	0.125	0.9941	0.0	0.9936	0.0	0.9936	0.0	0.9934	0.0	0.9936	0.2	0.9941	0.2	0.9941	0.0	0.9936	0.0	0.9936	0.0	0.9936	0.0	0.9936	0.0	0.9936	0.0	0.9936	0.0	0.9936	0.0	0.9936	0.0	0.9936	0.0	0.9936	0.0074	0.9937	0.0	0.9934	0.0	0.9936	0.0	0.9936	0.0069	0.994	0.0	0.9936	0.0	0.9935	0.0	0.9936	0.0	0.9936	0.0	0.9935	0.0	0.9936	0.0	0.9936	0.0	0.9936	0.0	0.9936	0.0	0.9936	0.0	0.9935	0.0273	0.9943	0.0555	0.994	0.0	0.9933	0.009	0.9938	0.0157	0.9945	0.0041	0.993	0.0	0.9936	0.0	0.9934	0.0	0.9936	0.0	0.9936	0.0	0.9936	0.0	0.9935	0.0	0.9936	0.0052	0.9928	0.0107	0.9948	0.0	0.0	0.0106	0.9938	0.0	0.9936	0.0	0.9935	0.0136	0.9941	0.0107	0.9948	0.0045	0.9928	0.0033	0.9932	0.0087	0.9941	0.0	0.9935	0.0	0.9936	0.0	0.9936	0.0	0.9936	0.0	0.0	0.0	0.9936	0.04	0.994	0.0	0.9936	0.0	0.0	0.0129	0.9939	0.0	0.9936	0.0	0.9936	0.0037	0.9922	0.0	0.9936	0.0	0.9936	0.0	0.9936	0.0	0.9936	0.0	0.9936	0.0	0.9936	0.0	0.9935	0.0029	0.9922	0.0	0.9935	0.0	0.9936	0.0	0.9936	0.1538	0.9945	0.0	0.9936	0.0	0.9936	0.0	0.9936	0.0	0.9936	0.0	0.9936	0.0	0.9936	0.0	0.9935	0.0555	0.9949	0.0	0.9936	0.0	0.9936	0.0	0.9936	0.0	0.9936	0.0	0.9935	0.0	0.9933	0.0	0.0	0.0	0.9936	0.0021	0.9925	0.0	0.9936	0.0	0.9936	0.0	0.9936	0.0425	0.9944	0.0069	0.9937	0.0	0.9936	0.0065	0.9937	0.0	0.9935	0.0	0.9936	0.0	0.9936	0.0	0.9936	0.0	0.9932	0.0	0.9936	0.0	0.9936	0.0035	0.9932	0.0	0.9936	0.0196	0.9939	0.0132	0.9941	0.0058	0.9936	0.0	0.9936	0.1428	0.9945	0.0	0.9933	0.0	0.9936	0.0	0.9936	0.0	0.9936	0.0	0.9936	0.0	0.9936	0.0	0.9936	0.0	0.9936	0.0	0.9936	0.3333	0.9941	0.0	0.9936	0.0	0.9936	0.05	0.994	0.0073	0.9937	0.0	0.9932	0.0	0.9936	0.0	0.9936	0.0	0.0	0.0	0.9936	0.0	0.9936	0.0044	0.9916	0.1111	0.994	0.0361	0.9948	0.0	0.9936	0.0095	0.9944	0.0168	0.9945	0.3333	0.9941	0.0	0.9936	0.25	0.9941	0.0	0.9936	0.0	0.9936	0.0	0.9936	0.005	0.9933	0.0	0.9933	0.0	0.9936	0.1666	0.9941	0.0085	0.9942	0.0139	0.9968	0.25	0.9941	0.0151	0.9939	0.0083	0.9937	0.1666	0.9941	0.1428	0.9941	0.007	0.9939	0.0	0.9936	0.0	0.9936	0.0082	0.9939	0.0	0.9932	0.0	0.9936	0.0259	0.9943	0.0148	0.9945	0.0	0.9934	0.0	0.9936	0.0	0.9936	0.0	0.993	0.0	0.9936	0.0	0.9935	0.0073	0.994	0.0111	0.9938	0.0	0.9936	0.0588	0.994	0.0	0.9936	0.0	0.9936	0.0256	0.994	0.0	0.9936	0.0051	0.9934	0.0	0.9936	0.027	0.994	0.0	0.9936	0.0	0.9936	0.0	0.9936	0.0	0.993	0.0	0.9936	0.0	0.9936	0.0	0.9936	0.0	0.9936	0.0123	0.995	0.0	0.9936	0.0	0.9936	0.0	0.9936	0.0	0.9936	0.0	0.9936	0.0666	0.994	0.0	0.9936	0.0	0.9936	0.0	0.9936	0.0392	0.9944	0.0	0.9936	0.0	0.9936	0.0	0.9936	0.0	0.9936	0.0	0.9936	0.0909	0.994	0.0	0.9936	0.0344	0.994	0.0	0.9936	0.0	0.9935	0.0	0.9935	0.004	0.9925	0.0	0.9936	0.0081	0.9938	0.0	0.9936	0.0	0.9936	0.0	0.9936	0.0	0.9936	0.1538	0.9945	0.1875	0.9949	0.0	0.9936	0.0	0.9936	0.0	0.9936	0.0	0.9934	0.0	0.9936	0.0	0.9936	0.0	0.9936	0.0	0.9935	0.0	0.9936	0.0	0.9935	0.0144	0.9939	0.0	0.9936	0.0	0.9936	0.0	0.9936	0.0	0.9935	0.0625	0.994	0.0	0.9936	0.0	0.9936	0.0	0.9936	0.0	0.9936	0.0035	0.9919	0.0	0.9936	0.0	0.9936	0.0	0.9936	0.0	0.9936	0.0666	0.994	0.0	0.9936	0.0	0.9936	0.0	0.9936	0.0	0.9936	0.0131	0.9944	0.0	0.9927	0.0037	0.9933	0.0	0.9936	0.0	0.9936	0.0	0.9936	0.0	0.9936	0.0	0.0	0.0096	0.9952	0.0	0.9936	0.0	0.9936	0.0115	0.9949	0.0	0.9936	0.0024	0.989	0.0033	0.9915	0.0	0.9935	0.0	0.9936	0.0	0.9936	0.0	0.9936	0.0	0.9936	0.0	0.9936	0.0	0.9936	0.0	0.9936	0.0	0.9936	0.0	0.9929	0.0	0.9935	0.0	0.9936	0.0256	0.994	0.0	0.9936	0.0	0.9936	0.0	0.9936	0.0	0.9936	0.1666	0.9941	0.0	0.9936	0.0	0.9936	0.0	0.9936	0.0	0.9936	0.0	0.9936	0.0	0.9936	0.1538	0.9945	0.0	0.9934	0.0	0.9936	0.0	0.9936	0.0045	0.9934	0.0	0.9936	0.0	0.9931	0.0133	0.9941	0.0	0.0	0.0	0.9936	0.0172	0.9939	0.0	0.9936	0.0	0.9936	0.0079	0.9937	0.0	0.9936	0.0	0.9933	0.0	0.9936	0.0	0.9935	0.0	0.9936	0.0	0.9936	0.25	0.9941	0.0	0.9933	0.0	0.9936	0.0142	0.9939	0.0	0.9936	0.0	0.9936	0.0	0.9935	0.0	0.9936	0.0	0.9936	0.0	0.9936	0.0	0.9936	0.0045	0.9934	0.0	0.9935	0.0	0.9936	0.0	0.9936	0.0	0.9936	0.0	0.9936	0.04	0.994	0.0	0.9935	0.0	0.9936	0.0	0.9936	0.0	0.9936	0.0	0.9936	0.0	0.9928	0.0	0.9936	0.0	0.9934	0.0	0.9936	0.0	0.0	0.0	0.9936	0.0	0.9936	0.0303	0.994	0.0059	0.9933	0.0	0.9936	0.0	0.9934	0.0	0.9936	0.0	0.9936	0.0162	0.9952	0.0	0.9935	0.0272	0.9959	0.0	0.9936	0.0	0.9935	0.0	0.9927	0.0082	0.9937	0.0	0.9936	0.0	0.9936	0.0	0.9933	0.0	0.9935	0.0	0.9936	0.0131	0.9941	0.0392	0.9944	0.0	0.9933	0.0	0.9933	0.0219	0.9943	0.0	0.9936	0.0	0.9936	0.0	0.9936	0.0	0.9936	0.0	0.9934	0.0	0.9936	0.0	0.9936	0.004	0.9933	0.0086	0.9938	0.0	0.9934	0.0	0.9936	0.0	0.9932	0.0	0.9936	0.0	0.9936	0.0	0.0	0.0	0.9936	0.0	0.9936	0.0238	0.994	0.0	0.9936	0.0	0.9936	0.0	0.9936	0.0	0.9936	0.0	0.0	0.0	0.9936	0.0	0.9936	0.0	0.9936	0.0	0.9936	0.0	0.9936	0.0	0.9936	0.0	0.9936	0.0	0.9934	0.0	0.9934	0.0105	0.9938	0.0086	0.9942	0.0	0.9936	0.0	0.9936	0.0	0.9936	0.0	0.9936	0.0	0.9936	0.0	0.9936	0.0	0.9936	0.0	0.9936	0.006	0.9936	0.0	0.9936	0.0	0.9936	0.0	0.9935	0.0	0.9935	0.0	0.9935	0.0	0.9936	0.0	0.9936	0.0	0.9936	0.0	0.9936	0.0	0.9935	0.0	0.9936	0.0	0.9936	0.0	0.9935	0.0	0.9932	0.0	0.9936	0.0	0.9935	0.0	0.9936	0.0	0.993	0.0289	0.9944	0.0	0.9936	0.0	0.9935	0.0	0.9936	0.0689	0.9945
7GAG	0.805605786618	0	0	0.2771	0.8088	0.2727	0.8084	0.6086	0.8099	0.5238	0.8087	0.6666	0.8094	0.7857	0.8093	1.0	1.0	0.3809	0.8092	0.8695	0.8505	0.0708	0.798	0.4444	0.8097	0.2796	0.8765	0.5	0.8064	0.4545	0.8069	0.0936	0.7519	0.3333	0.8065	0.4615	0.8071	0.0828	0.7956	0.4	0.8065	0.1904	0.8055	0.3333	0.8057	0.5	0.8064	0.375	0.8062	0.1666	0.8053	0.3636	0.8064	0.0845	0.7938	0.1875	0.8055	0.2012	0.8096	0.6666	0.8068	0.1633	0.7838	0.8947	0.8116	0.4444	0.8066	0.6666	0.8068	0.4611	0.9215	0.2439	0.8085	0.75	0.8066	0.8	0.8111	0.5	0.8064	0.2631	0.8062	0.4285	0.8063	0.625	0.8071	0.4166	0.8068	0.6666	0.8068	0.3809	0.8092	0.4117	0.8072	0.0913	0.7955	0.2307	0.8058	0.3636	0.8064	0.1839	0.8051	0.6666	0.8068	0.4	0.807	0.4444	0.8066	0.1355	0.8039	0.2509	0.823	0.2845	0.8313	1.0	0.8063	0.3333	0.8059	0.1153	0.795	0.4296	0.8364	0.25	0.8063	0.1584	0.8023	0.136	0.7714	0.2	0.8056	0.0869	0.8044	0.1826	0.805	0.1132	0.8036	0.1166	0.7618	0.175	0.8052	0.088	0.7838	0.2222	0.8058	0.1428	0.8054	0.125	0.8043	0.5555	0.807	0.4615	0.8071	0.0608	0.7736	0.0876	0.705	1.0	0.8074	0.8723	0.8203	0.1979	0.8071	0.6666	0.8062	0.3861	0.8248	0.2047	0.8109	0.0909	0.8045	0.2502	0.8509	0.2	0.8056	0.1153	0.8027	0.3333	0.8063	0.4444	0.8066	0.5185	0.8096	0.1379	0.8024	0.2417	0.8634	0.2258	0.806	0.2904	0.8974	0.282	0.8338	0.1443	0.7954	0.5	0.8072	0.375	0.8062	0.4375	0.8109	0.32	0.807	0.4285	0.8063	0.1159	0.803	0.2859	0.8373	0.6643	0.8745	0.2	0.8062	0.1481	0.805	0.3076	0.8062	0.5454	0.8073	0.1406	0.804	0.6015	0.8306	0.1578	0.8046	0.3988	0.8428	0.2093	0.8059	0.1781	0.8042	0.1991	0.8061	0.458	0.8485	0.4814	0.8091	0.161	0.8037	0.0678	0.7791	0.1645	0.8033	0.1857	0.8053	0.1235	0.7843	0.311	0.8238	0.0694	0.792	0.3163	0.8318	0.1986	0.8076	0.2079	0.8088	0.105	0.7908	0.0614	0.7939	0.2173	0.8058	0.1298	0.8032	0.3333	0.8059	0.0672	0.7983	0.4	0.806	0.3125	0.8064	0.5714	0.808	0.3428	0.8079	0.6666	0.8075	0.2063	0.8118	0.3636	0.8064	1.0	0.8063	0.4545	0.8069	0.15	0.8052	0.0701	0.8023	0.3157	0.8066	0.5	0.8075	0.1725	0.7935	0.2443	0.8198	0.3061	0.8081	0.25	0.8058	0.5294	0.8082	0.5	0.8061	0.5	0.8064	0.8	0.8069	0.6666	0.8062	0.625	0.8071	0.75	0.8066	0.6	0.8065	0.5	0.8061	0.2306	0.8193	0.5454	0.8073	0.2	0.8056	0.2727	0.8059	0.0384	0.8037	0.6	0.8065	0.054	0.8032	0.0	0.8055	0.1818	0.8055	0.0714	0.804	0.1578	0.8052	0.0	0.8052	0.0	0.8055	0.1666	0.8055	0.3181	0.8402	0.0	0.8049	0.0	0.8049	0.0506	0.8002	0.25	0.8058	0.0	0.8052	0.0909	0.805	0.0	0.8052	0.0	0.8054	0.1038	0.8023	0.0	0.8054	0.1111	0.8052	0.0	0.8053	0.0714	0.804	0.1428	0.8054	0.2	0.8056	0.0	0.805	0.0555	0.8044	0.1578	0.8052	0.0	0.0	0.0	0.8055	0.0	0.8052	0.3333	0.8057	0.0	0.8055	0.0	0.8055	0.1666	0.8055	0.3333	0.8059	0.781	0.8443	0.25	0.8057	0.25	0.8057	0.1278	0.8013	0.12	0.8047	0.2857	0.8058	0.0	0.0	0.1764	0.8051	0.3333	0.8059	0.0	0.8052	0.2222	0.8058	0.121	0.7973	0.0	0.8055	0.375	0.8062	0.5	0.8058	0.0839	0.779	0.3333	0.8057	0.0	0.0	0.4823	0.8431	0.2129	0.813	0.5	0.8058	0.0	0.8054	0.25	0.8057	0.2375	0.8441	0.4556	0.8152	0.0	0.805	0.9902	0.8444	0.0	0.8054	0.3527	0.8399	0.0	0.8052	0.4864	0.8381	0.0	0.0	0.0	0.8052	0.4	0.806	0.25	0.8057	0.0	0.8053	0.3333	0.8057	0.0	0.8055	0.0	0.0	0.3673	0.8095	0.0	0.8053	0.3333	0.8057	0.0561	0.7921	0.2307	0.8058	0.0909	0.805	0.2	0.8056	0.5	0.8061	0.2727	0.8076	0.2612	0.8371	0.0	0.8053	0.5	0.8086	0.75	0.8066	0.2014	0.8109	0.3	0.806	1.0	0.8059	0.173	0.805	0.1463	0.8037	0.0	0.8051	0.5	0.8058	0.0	0.8055	0.1312	0.8006	0.2857	0.8058	0.0	0.8054	0.0	0.8055	0.6142	0.8466	0.25	0.8057	0.25	0.8058	0.3548	0.8078	0.4207	0.845	0.2	0.8056	0.75	0.8066	0.2	0.8056	0.6666	0.8062	0.1111	0.8052	0.0	0.8055	0.125	0.8053	0.7142	0.8072	0.0	0.0	0.0	0.805	0.3333	0.8057	0.191	0.8042	0.0285	0.8029	0.5	0.8058	1.0	0.8063	0.4	0.8065	0.6	0.8065	0.3619	0.8908	0.0	0.0	0.1428	0.8054	0.0	0.0	0.0	0.0	0.0	0.8055	0.0454	0.7978	0.0	0.8055	0.0	0.0	0.3333	0.8059	0.0	0.8054	0.0	0.8055	0.5	0.8061	0.0	0.0	0.3333	0.8059	0.9411	0.8113	0.75	0.8431	0.0643	0.7947	0.0	0.8055	0.6666	0.8062	1.0	0.8066	0.0	0.8054	0.5	0.8058	0.2352	0.8059	0.3405	0.8346	0.0	0.8032	0.2397	0.8291	0.0	0.0	0.0	0.0	0.1833	0.8052	0.4	0.806	0.4	0.806	0.0	0.8053	0.0	0.8034	0.25	0.8057	0.0	0.8055	0.0	0.0	0.1428	0.8051	0.0	0.0	1.0	0.8063	0.1628	0.8013	0.2727	0.8059	0.0	0.0	0.6666	0.8062	0.0	0.0	0.0382	0.7893	0.0714	0.8024	0.2	0.8056	0.0	0.0	0.0967	0.8042	0.0	0.8053	0.0	0.8046	0.6666	0.8062	0.1333	0.8051	0.3186	0.8355	0.7692	0.809	0.2051	0.8057	0.0	0.8054	0.0	0.8052	0.1052	0.8048	0.3333	0.8057	0.0	0.8054	0.0256	0.7994	0.5	0.8058	0.3333	0.8057	0.0	0.8054	0.0	0.8055	0.0	0.0	0.0	0.8055	0.0	0.8054	0.75	0.8066	0.1964	0.8061	0.0	0.8055	0.75	0.8066	0.5	0.8058	0.1111	0.8049	0.0528	0.7909	0.0	0.8052	0.0	0.8052	0.2	0.8056	0.0	0.8055	0.1666	0.8055	0.109	0.8034	0.0625	0.8026	0.1804	0.7993	0.2606	0.8125	0.1729	0.7979	0.1332	0.7782	0.1222	0.7659	0.0985	0.7407	0.2691	0.8279	0.2424	0.8063	0.1428	0.804	0.3333	0.8059	0.2542	0.8415	0.6021	0.843	0.1012	0.8021	0.162	0.8027	0.4305	0.8778	0.0575	0.7816	0.1182	0.8022	0.2014	0.806	0.1784	0.8036	0.2255	0.8612	0.2167	0.8086	0.5	0.8078	0.1428	0.8054	0.2666	0.806	0.3333	0.8059	0.1666	0.8055	0.3333	0.8057	0.5183	0.8362	0.3778	0.8403	0.0	0.8054	0.2	0.8056	0.2043	0.8067	0.0952	0.8046	0.1633	0.775	0.25	0.8073	0.25	0.8058	0.5592	0.844	0.2142	0.8057	0.2	0.8056	0.3076	0.8062	0.2631	0.8074	0.1782	0.8027	0.0	0.8049	0.1428	0.8054	0.4	0.8065	0.0	0.8037	0.0	0.8049	0.1764	0.8054	0.1196	0.7855	0.2857	0.807	0.1111	0.8052	0.1	0.8051	0.125	0.8053	0.1818	0.8054	0.36	0.8074	0.2328	0.8083	0.2	0.8056	0.0988	0.7932	0.0967	0.8027	0.169	0.8047	0.0	0.805	0.1746	0.805	0.1176	0.805	0.4	0.806	0.0	0.805	0.2857	0.8061	0.12	0.802	0.1595	0.804	0.1764	0.8054	0.0909	0.8035	0.1111	0.8042	0.1308	0.7893	0.3471	0.8144	0.0769	0.8034	0.1538	0.8053	0.1111	0.8052	0.2666	0.806	0.1428	0.8054	0.1666	0.8055	0.1897	0.8049	0.2222	0.8057	0.1435	0.7935	0.1481	0.805	0.1404	0.7952	0.0413	0.7948	0.0	0.8052	0.3141	0.8394	0.5	0.8078	0.0	0.8051	0.15	0.8052	0.2911	0.8319	0.0	0.8048	0.1351	0.8035	0.6137	0.8447	0.1204	0.7996	0.2717	0.8089	0.074	0.801	0.1403	0.8041	0.3312	0.8162	0.0825	0.7941	0.1146	0.7797	0.3073	0.8375	0.309	0.8085	0.2539	0.8448	0.1388	0.8046	0.0618	0.7928	0.0476	0.7902	0.1158	0.7951	0.1493	0.7805	0.1393	0.7803	0.1265	0.8003	0.5027	0.8663	0.0557	0.7864	0.2937	0.8618	0.2307	0.8064	0.2	0.8056	0.25	0.8113	0.2574	0.8464	0.1176	0.805	0.25	0.8057	0.1528	0.7815	0.2222	0.8058	0.0	0.8054	0.0	0.805	0.0	0.8054	0.2049	0.8062	0.2727	0.8059	0.1176	0.8044	0.1528	0.7968	0.2769	0.8081	0.1203	0.8018	0.2	0.8056	0.0	0.805	0.3125	0.8064	0.093	0.8035	0.1783	0.7928	0.3846	0.8078	0.1136	0.8039	0.173	0.805	0.1078	0.7815	0.1379	0.804	0.1311	0.8019	0.2252	0.8217	0.2307	0.8058	0.0368	0.793	0.3689	0.8433	0.1678	0.8015	0.1483	0.7905	0.0838	0.7875	0.1411	0.8034	0.159	0.8048	0.3037	0.8663	0.2942	0.8288	0.2653	0.8265	0.3061	0.8534	0.1666	0.8053	0.7656	0.8406	0.7012	0.8435	0.2758	0.8289	0.2167	0.8157	0.1012	0.8021	0.5761	0.8527	0.052	0.7991	0.1125	0.7996	0.104	0.8001	0.1363	0.8044	0.2283	0.8299	0.0797	0.7949	0.2421	0.8291	0.2672	0.8241	0.0569	0.778	0.244	0.8416	0.147	0.8041	0.1333	0.8043	0.1153	0.7926	0.079	0.7955	0.2061	0.8133	0.2032	0.8106	0.0919	0.7872	0.4034	0.8371	0.123	0.8034	0.2404	0.8493	0.0987	0.7943	0.1153	0.8046	0.1573	0.7947	0.2475	0.8421	0.2264	0.8149	0.0	0.8054	0.4	0.806	0.1666	0.8054	0.2187	0.8059	0.0	0.8054	0.3333	0.8057	0.25	0.8057	0.5	0.8058	0.0	0.8054	0.1434	0.7992	0.1578	0.8052	0.116	0.7936	0.2188	0.8103	0.2279	0.8088	0.3279	0.8384	0.0714	0.8015	0.1724	0.8053	0.1063	0.8036	0.1642	0.8012	0.097	0.8008	0.1666	0.8055	0.0	0.8055	0.1428	0.8054	0.5333	0.8079	0.5	0.8058	0.0	0.8054	0.0	0.0	0.5	0.8058	0.25	0.8058	0.0769	0.8049	0.5	0.8058	0.125	0.8045	0.0683	0.7985	0.0	0.8047	0.0798	0.7451	0.2006	0.8066	0.1067	0.7496	0.0	0.8054	0.0266	0.7997	0.0	0.8052	0.245	0.8272	0.0	0.8052	0.0746	0.8018	1.0	0.8059	0.1071	0.8021	0.1647	0.8044	0.0625	0.8046	0.3333	0.8057	0.2	0.8056	0.2857	0.8058	0.0	0.8055	0.0	0.8055	0.0	0.8048	0.1666	0.8048	0.2727	0.8067	0.0	0.8052	0.25	0.8118	0.1818	0.8054	0.0	0.8052	0.1415	0.8029	0.0783	0.7961	0.1663	0.7961	0.2465	0.8392	0.2235	0.8107	0.1	0.802	0.0	0.8038	0.0961	0.8032	0.2	0.8056	0.0551	0.7958	0.0821	0.8017	0.1453	0.7984	0.1041	0.7905	0.0238	0.8023	0.074	0.8041	0.1	0.8051	0.25	0.8057	0.2469	0.8238	0.0	0.8054	0.1764	0.8054	1.0	0.8063	0.0	0.8055	0.379	0.8165	0.2	0.8056	0.1578	0.8049	0.0	0.8032	0.5	0.8058	0.125	0.8053	0.2631	0.8062	0.119	0.8041	0.041	0.8003	0.0	0.8049	0.125	0.8048	0.2224	0.8261	0.2	0.8056	0.05	0.8042	0.1428	0.8054	0.0	0.8053	0.4	0.806	0.3333	0.8057	0.0	0.8053	0.25	0.8057	0.0	0.8054	0.2857	0.8061	0.2222	0.8057	0.1176	0.8025	0.6666	0.8081	0.1666	0.8053	0.3333	0.8057	0.5	0.8061	0.7032	0.8439	0.0	0.0	0.5	0.8058	0.0555	0.8033	0.0	0.8052	0.4444	0.8066	0.4285	0.8063	0.0	0.0	0.0	0.8055	0.4011	0.843	0.0227	0.8021	0.375	0.8062	0.3333	0.8057	0.5714	0.8068	0.3333	0.8057	0.0	0.8052	0.0	0.8042	0.0555	0.8021	0.1428	0.8054	0.6666	0.8062	0.125	0.8053	0.0526	0.8018	0.2	0.8056	0.0	0.8054	0.2149	0.809	0.08	0.8042	0.0	0.8053	0.0	0.8054	0.1612	0.8046	0.1304	0.8049	0.29	0.8116	0.4615	0.8071	0.5	0.8152	0.2564	0.8067	0.0	0.8051	0.4782	0.8085	0.0	0.8055	0.0857	0.8038	0.0534	0.7967	0.074	0.8041	0.3333	0.8057	0.0	0.8055	0.1875	0.8055	0.3333	0.8059	0.0	0.8053	0.8	0.8069	0.3333	0.8057	0.25	0.8057	0.0	0.8055	0.1187	0.7947	0.6666	0.8062	0.0606	0.8035	0.5	0.8061	0.0555	0.8021	0.7857	0.8093	0.6666	0.8062	0.1562	0.8038	0.5485	0.836	0.03	0.7978	0.1714	0.8052	0.0	0.0	0.2	0.8056	0.0	0.0	0.125	0.8051	0.074	0.8041	0.3333	0.8059	0.2222	0.8057	0.25	0.8057	0.0	0.8052	0.0	0.8054	0.0	0.8051	0.0909	0.805	0.225	0.81	0.0	0.8053	0.0	0.8054	0.2307	0.8058	0.0	0.8047	0.2	0.8056	0.1666	0.8055	0.234	0.8064	0.0	0.8052	0.0	0.8055	0.0	0.8052	0.3333	0.8059	0.0	0.8053	0.0	0.8051	0.5	0.8058	0.0878	0.7979	0.5	0.8061	0.2222	0.8057	0.2394	0.807	0.1231	0.8008	0.2205	0.8073	0.1184	0.8029	0.1428	0.8054	0.2083	0.8057	0.2857	0.8058	0.0	0.8042	0.3333	0.8057	0.25	0.8057	0.5833	0.8077	0.0	0.8053	0.0	0.0	0.0	0.8053	0.2222	0.8057	0.2666	0.806	1.0	0.8059	0.0617	0.794	0.0	0.8054	0.0	0.8055	0.1339	0.8023	0.2154	0.8148	0.1652	0.7954	0.6666	0.8062	0.6666	0.8062	0.0	0.8054	0.0	0.8055	0.6666	0.8062	0.0	0.8054	0.5	0.8061	0.0	0.8053	0.4	0.806	0.0	0.8053	0.1666	0.8055	0.2122	0.8157	0.0	0.8055	0.0	0.0	0.6041	0.8146	0.3043	0.8067	0.0	0.8054	0.0	0.8054	0.1878	0.805	0.2857	0.8058	0.1428	0.8054	0.0833	0.805	0.25	0.8057	0.3333	0.8057	0.0	0.8055	0.6	0.8065	0.0	0.0	0.0909	0.805	0.3333	0.8057	0.4	0.806	0.6	0.8065	0.0	0.0	0.0	0.8053	1.0	0.8059	0.439	0.8102	0.25	0.8058	0.0	0.8054	0.0	0.8052	0.1862	0.8008	0.0	0.8048	0.2	0.8056	0.3116	0.8098	0.0871	0.7938	0.1538	0.8053	0.0	0.0	0.0579	0.7875	0.0	0.8055	0.25	0.8059	0.1111	0.8045	0.0821	0.7893	0.0744	0.8002	0.0526	0.8031	0.0666	0.8047	0.1716	0.8	0.0949	0.7864	0.226	0.8073	0.0	0.805	0.3488	0.8086	0.0	0.8053	0.5	0.8058	0.1358	0.8033	0.0	0.8053	0.25	0.8057	0.0	0.8052	0.1	0.8051	0.3181	0.8068	0.3157	0.8077	1.0	0.8059	0.4615	0.8071	0.0	0.8051	0.2272	0.8059	0.3181	0.8094	0.179	0.8038	0.1694	0.8049	0.6666	0.8062	0.1666	0.8055	0.2256	0.8194	0.1	0.8038	0.1391	0.8025	0.0952	0.8036	0.0479	0.7936	0.5	0.8058	0.1428	0.8054	0.2984	0.838	0.3333	0.8063	0.6666	0.8062	0.2028	0.8058	0.1512	0.7502	1.0	0.8063	0.0	0.8053	0.0523	0.7723	0.2222	0.8078	1.0	0.8059	1.0	0.8059	0.1428	0.8054	0.2264	0.8063	0.0	0.8055	0.0	0.8048	0.4	0.806	0.1333	0.8051	0.0625	0.8046	0.5	0.8064	1.0	0.8059	0.0	0.8052	0.4666	0.8093	0.5	0.8058	0.4285	0.8063	0.0	0.8055	0.0	0.0	0.2	0.8056	0.0	0.8049	0.0	0.0	0.0	0.8054	0.5	0.8072	0.2105	0.8057	0.0	0.8055	0.5	0.8064	0.25	0.8058	0.0	0.8054	0.3	0.806	0.1071	0.8044	0.2154	0.8209	0.0	0.8055	0.0	0.8052	0.0546	0.793	0.0681	0.803	0.1022	0.8017	0.1304	0.8049	0.0	0.8049	0.3333	0.8057	0.0	0.8053	0.0	0.8051	0.5	0.8064	0.1428	0.8049	0.1666	0.8055	0.5	0.8061	0.0	0.8054	0.125	0.8053	0.1428	0.8054	0.4444	0.8066	0.5	0.8058	0.3333	0.8059	0.3333	0.8057	0.5	0.8061	0.5	0.8067	0.2	0.8056	0.3333	0.8059	0.1875	0.8055	0.1618	0.7745	0.3333	0.8057	0.375	0.8062	0.0975	0.8037	0.2211	0.8069	0.0826	0.7205	0.1472	0.8026	0.5	0.8058	0.3333	0.8057	0.3258	0.8171	0.5714	0.8068	0.2795	0.8093	0.5517	0.8152	0.3333	0.8057	0.1423	0.7764	0.3	0.806	0.1722	0.8025	0.6666	0.8062	0.5	0.8058	0.7142	0.8315	0.361	0.833	0.1186	0.7526	0.097	0.7939	0.4285	0.8063	0.2093	0.8059	0.1674	0.7896	0.2307	0.8058	0.0	0.8052	0.2	0.8056	0.238	0.806	0.4	0.806	0.1666	0.8055	0.0	0.8052	0.1111	0.8052	0.25	0.8057	0.8285	0.8158	0.7692	0.809	0.0	0.8041	0.2666	0.806	0.1619	0.8021	0.1594	0.8044	0.6709	0.8415	0.1944	0.8056	0.0238	0.8023	0.0	0.8051	0.1285	0.8011	0.0	0.8035	0.5	0.8058	0.125	0.8053	0.3809	0.8073	0.5021	0.8418	0.6	0.8065	0.3366	0.8281	0.3333	0.8057	0.0555	0.7891	0.5937	0.8114	0.0961	0.8032	0.0944	0.7789	0.5	0.8058	0.3333	0.8057	0.3333	0.8059	0.1145	0.7964	0.094	0.7441	0.1459	0.8011	0.5	0.8061	0.0	0.8055	0.1714	0.8048	0.0	0.8049	0.25	0.8057	0.0	0.8041	0.2	0.8056	0.0	0.8053	0.1562	0.805	0.1311	0.8038	0.0691	0.7939	0.1428	0.8049	0.0	0.804	0.5	0.8058	0.1176	0.805	0.2	0.8056	0.3333	0.8057	0.4	0.806	0.25	0.8057	0.0	0.8045	0.1473	0.7958	0.3029	0.8714	0.0944	0.7967	0.1	0.8006	0.51	0.8547	0.0	0.8054	0.3333	0.8059	1.0	0.8059	0.0	0.8051	0.2564	0.8078	0.1	0.7977	0.0714	0.8048	0.0	0.8055	0.191	0.8054	0.3611	0.8083	0.1909	0.8054	0.0	0.8049	0.0588	0.8034	0.0	0.8028	0.1056	0.7995	0.1629	0.7874	0.228	0.8143	0.6666	0.8062	0.1185	0.8006	0.2222	0.8057	0.5441	0.8285	0.3333	0.8063	0.4	0.806	0.0	0.8046	0.2941	0.8087	0.1368	0.7928	0.5	0.8058	0.238	0.806	0.0	0.8054	0.2155	0.8243	0.4	0.806	0.0	0.0	0.1578	0.8049	0.626	0.8292	0.6194	0.8284	0.2272	0.8059	0.2941	0.8063	0.5	0.8058	0.3365	0.8292	0.1384	0.7638	0.0	0.8051	0.2	0.8056	0.1658	0.7987	0.1753	0.8035	0.0952	0.8046	0.5	0.8061	0.5	0.8058	0.5	0.8058	0.0	0.8052	0.25	0.8058	0.4	0.8079	0.5	0.8061	0.2666	0.806	0.375	0.8062	0.1111	0.8052	0.1333	0.8051	0.0	0.7996	0.25	0.806	0.4	0.806	0.4	0.806	0.125	0.8053	0.5	0.8058	0.0	0.805	0.25	0.8057	0.0	0.8055	0.0	0.8052	0.0	0.8053	1.0	0.8059	0.0	0.8054	0.125	0.8053	0.3507	0.8156	0.034	0.7989	0.0	0.8053	0.1666	0.8053	0.168	0.7887	0.0769	0.8049	0.44	0.8112	0.5	0.8064	0.0	0.8054	0.1153	0.8046	0.4	0.806	0.0	0.8054	0.1666	0.8055	0.0	0.8054	0.0	0.8054	0.0769	0.8027	0.2876	0.8087	0.1666	0.8053	0.1182	0.8022	0.045	0.7977	0.2094	0.807	0.0497	0.7653	0.2857	0.8058	0.0833	0.8025	0.0	0.8055	0.0	0.8052	0.0	0.805	0.0465	0.8026	0.1666	0.8055	0.2697	0.8622	0.1741	0.8002	0.0	0.0	0.1702	0.8045	0.0	0.8038	0.0769	0.8034	0.2808	0.8117	0.0449	0.7656	0.1779	0.7985	0.5454	0.86	0.0843	0.7853	0.1666	0.8052	0.0	0.8052	0.375	0.8062	0.6666	0.8062	0.0	0.0	0.1111	0.8049	0.08	0.8042	0.0	0.8054	0.0	0.0	0.0909	0.8018	1.0	0.8059	0.1666	0.8054	0.2609	0.8433	0.25	0.8058	0.0	0.8055	0.0	0.8055	0.1764	0.8054	0.25	0.8057	0.0	0.8053	0.0545	0.802	0.2308	0.8213	0.0344	0.8034	0.3333	0.8061	0.0	0.8053	0.1538	0.8053	0.5	0.8061	0.3333	0.8059	0.5	0.8058	0.0	0.8055	0.25	0.8057	0.2727	0.8059	0.0357	0.8035	0.1666	0.8049	0.5	0.8061	0.2	0.8056	0.2352	0.8059	0.1363	0.805	0.0333	0.8033	0.0543	0.7995	0.0	0.0	1.0	0.8063	0.3093	0.8357	0.5714	0.8068	0.2	0.8056	0.25	0.8057	0.234	0.8064	0.2664	0.8164	0.5	0.8064	0.1958	0.8063	0.2439	0.8065	0.5	0.8058	0.4	0.806	0.25	0.8057	0.1376	0.8018	0.4	0.806	0.1818	0.8055	0.1107	0.7934	0.75	0.8076	0.1764	0.8051	0.2913	0.8127	0.152	0.802	0.5	0.8061	0.1428	0.8052	0.2929	0.8102	0.0	0.8054	0.0	0.8054	0.5	0.8061	0.0	0.8054	0.0	0.8055	0.0	0.8053	0.0	0.8053	0.25	0.8057	0.3333	0.8057	0.0	0.8053	0.3333	0.8057	0.2	0.8056	0.0514	0.7962	0.152	0.803	0.1666	0.8055	0.0	0.8041	0.0	0.0	0.0	0.8055	0.0	0.8055	0.2059	0.8178	0.3333	0.8061	0.1445	0.8036	0.375	0.8062	0.0285	0.7666	0.5561	0.8372	0.6666	0.8062	0.75	0.8066	0.5	0.8061	0.0909	0.805	0.4444	0.8066	0.2857	0.8058	0.0278	0.7694	0.1441	0.8029	0.5	0.8061	0.8333	0.8073	0.0297	0.7611	0.0978	0.7659	0.75	0.8066	0.0606	0.8014	0.175	0.8044	0.3333	0.8059	0.7142	0.8072	0.201	0.8079	0.25	0.8057	0.2	0.8056	0.0946	0.7932	0.0676	0.7974	0.2631	0.8062	0.1558	0.8042	0.1831	0.8044	0.0864	0.8015	0.0	0.8055	0.1111	0.8052	0.3823	0.8247	0.3333	0.8057	0.0	0.802	0.2509	0.8239	0.1777	0.8049	0.0	0.8053	0.1176	0.805	0.2307	0.8058	0.2857	0.8058	0.1794	0.8053	0.2727	0.8059	0.2846	0.8249	0.25	0.8057	0.054	0.8032	0.25	0.8058	0.0	0.8052	0.0	0.8049	0.0641	0.7935	0.3333	0.8057	0.3333	0.8059	0.0	0.805	0.1111	0.8052	0.1059	0.7857	0.1666	0.8055	0.0	0.8053	0.0	0.8047	0.0	0.8045	0.2727	0.8059	0.2	0.8056	0.0555	0.8044	0.0	0.8053	0.4166	0.8068	0.098	0.8033	0.6666	0.8062	0.0	0.8053	0.1428	0.8054	0.1111	0.8052	0.0	0.8055	0.4545	0.8069	0.0	0.8053	0.0689	0.8039	0.1111	0.8052	0.2258	0.806	0.2	0.8056	0.1906	0.8036	0.1333	0.8051	0.4186	0.8336	0.3333	0.8057	0.0	0.8054	0.3636	0.8073	0.4	0.806	0.1538	0.8053	0.1875	0.8055	0.1666	0.8055	0.4285	0.8063	0.0	0.8055	0.2419	0.8069	0.5	0.8058	0.3333	0.8057	0.1666	0.8055	0.0444	0.8024	0.4285	0.8063	0.1034	0.8043	0.0579	0.8012	0.1666	0.8055	0.0833	0.805	0.25	0.8057	0.0714	0.804	0.1875	0.8055	0.4444	0.8076	0.1428	0.8054	0.25	0.806	0.375	0.8062	0.1845	0.7995	0.0	0.8055	0.0588	0.8045	0.3333	0.8057	0.0	0.8055	0.1333	0.8051	0.0	0.8052	0.0	0.8055	0.0	0.8054	0.5	0.8058	0.0701	0.7913	0.0652	0.786	0.0905	0.7914	0.5	0.8061	0.25	0.8057	0.5	0.8058	0.5	0.8058	0.0	0.0	0.0935	0.7562	0.5	0.8061	0.5	0.8061	0.076	0.7767	0.25	0.8058	0.1705	0.7768	0.2978	0.877	0.32	0.8085	0.2666	0.806	0.1666	0.8055	0.8181	0.8087	0.3333	0.8057	0.6666	0.8062	1.0	0.8059	0.2857	0.8058	0.3846	0.8067	0.4977	0.8399	0.4883	0.8114	0.3333	0.8059	0.3333	0.808	1.0	0.8059	0.15	0.8052	0.3076	0.8062	1.0	0.8059	0.3333	0.8059	1.0	0.8059	1.0	0.8059	0.0	0.8054	0.5	0.8058	0.0666	0.8047	0.3333	0.8057	0.1538	0.8053	0.12	0.8029	0.2307	0.8058	0.0	0.8053	0.2876	0.8158	0.5	0.8058	0.0857	0.7962	0.7066	0.8428	0.0	0.0	0.0	0.8054	0.1724	0.805	0.3333	0.8061	0.1111	0.8052	0.0952	0.7996	0.3333	0.8059	0.4234	0.8177	0.2	0.8056	0.1363	0.8044	0.75	0.8066	0.2	0.8056	0.5	0.8061	0.7849	0.8315	1.0	0.8063	0.2428	0.8071	0.0	0.8055	0.0	0.8049	0.0344	0.8034	0.25	0.8058	0.5	0.8064	1.0	0.8059	0.2	0.8056	0.7702	0.8698	0.1785	0.8054	1.0	0.8063	0.0	0.8055	0.5	0.8058	0.6666	0.8062	0.24	0.8061	0.1363	0.8044	0.1666	0.8055	0.0	0.8054	0.0	0.8051	0.0	0.8053	0.4939	0.8436	0.0	0.8045	0.0422	0.8005	0.1666	0.8055	0.0	0.0	0.25	0.8058	0.0	0.8055	0.6666	0.8127	0.261	0.8621	0.0	0.8052	0.0694	0.8014	0.1052	0.8048	0.25	0.806	0.0846	0.7879	0.5625	0.811	0.059	0.7906	0.5	0.8064	0.0869	0.8033	0.1868	0.8045	0.033	0.7962	0.6666	0.8062	0.2857	0.8058	0.0384	0.7979	0.2325	0.8063	0.25	0.8061	0.0855	0.7975	0.3333	0.8088	0.1764	0.8047	0.7741	0.831	0.1868	0.8052	0.5	0.8061	0.4	0.806	0.4	0.806	0.5	0.8061	0.2297	0.8068	0.2857	0.8058	0.0	0.8052	0.108	0.7945	0.0173	0.7958	0.0568	0.7999	0.0	0.8053	0.1968	0.8057	1.0	0.8063	0.0	0.8053	0.0	0.0	0.5	0.8058	0.3333	0.8057	0.4523	0.8105	0.3333	0.8057	1.0	0.8059	0.25	0.8057	0.3333	0.8057	0.0	0.0	0.6666	0.8062	0.0	0.8053	0.1666	0.8055	0.25	0.8058	0.125	0.8053	0.375	0.8062	0.7333	0.8092	0.1846	0.8053	0.0909	0.8018	0.021	0.7978	0.1363	0.7902	0.25	0.8057	0.5	0.8058	0.1	0.8051	0.1428	0.8054	0.5	0.8058	0.0	0.8055	0.3333	0.8057	0.25	0.8058	0.1341	0.7951	0.3333	0.8057	0.2727	0.8059	0.2666	0.8065	0.0344	0.8012	0.0961	0.8032	0.75	0.8066	0.3333	0.8057	0.75	0.8066	0.4444	0.8066	0.1176	0.8044	0.5	0.8061	0.1666	0.8055	0.1333	0.8047	0.7984	0.843	0.1818	0.8055	0.0392	0.8019	0.4	0.806	0.1505	0.8015	0.1014	0.8026	0.2222	0.8057	0.1489	0.8046	0.2	0.8056	0.3103	0.8071
8GAG	0.981012658228	0	0	0.1204	0.9849	0.1298	0.985	0.4347	0.9853	0.5238	0.9858	0.6111	0.9858	0.6428	0.9849	0.0372	0.9854	1.0	1.0	0.0434	0.9826	0.0314	0.9817	0.1111	0.9825	0.0129	0.9759	0.1666	0.9814	0.2727	0.9822	0.0364	0.9902	0.0666	0.9813	0.0769	0.9813	0.0386	0.9827	0.2	0.9818	0.0714	0.982	0.3333	0.9814	0.1666	0.9814	0.25	0.9818	0.0555	0.9813	0.1818	0.9818	0.1079	0.9904	0.0625	0.9816	0.0084	0.9747	0.3333	0.9818	0.0186	0.9807	0.0526	0.9813	0.1111	0.9813	0.3333	0.9818	0.0134	0.9785	0.0731	0.9842	0.25	0.9814	0.1	0.9817	0.1666	0.9814	0.1052	0.9817	0.4285	0.9823	0.25	0.9818	0.0833	0.9813	0.1666	0.9814	0.1904	0.9843	0.1764	0.9822	0.1065	0.9895	0.0769	0.9813	0.0909	0.9813	0.0229	0.9811	0.3333	0.9818	0.2	0.9822	0.1111	0.9813	0.0338	0.9814	0.0172	0.9804	0.0162	0.9802	0.5	0.9814	0.3333	0.9818	0.0807	0.9892	0.0078	0.9795	0.1428	0.9826	0.0928	0.9876	0.0183	0.9806	0.1142	0.9825	0.0434	0.9812	0.0865	0.9843	0.0377	0.9814	0.0263	0.9851	0.025	0.9811	0.0266	0.9825	0.0555	0.9813	0.1428	0.9814	0.025	0.9811	0.3333	0.9822	0.1538	0.9818	0.021	0.9815	0.0223	0.9841	0.4	0.9818	0.0638	0.9819	0.0329	0.987	0.6666	0.9818	0.0247	0.9815	0.0184	0.9807	0.0454	0.9812	0.0282	0.9885	0.4	0.9827	0.0897	0.9835	0.1666	0.9818	0.1111	0.9813	0.037	0.9812	0.0517	0.9828	0.0115	0.9718	0.0645	0.9816	0.0148	0.977	0.0166	0.9802	0.032	0.9836	0.25	0.9822	0.125	0.9813	0.0625	0.9819	0.04	0.9812	0.2857	0.9818	0.0724	0.9827	0.0087	0.9774	0.0106	0.9797	0.0186	0.9809	0.074	0.9816	0.0769	0.9813	0.0909	0.9813	0.0312	0.9813	0.0468	0.9827	0.0175	0.9809	0.0058	0.9786	0.0697	0.982	0.0402	0.9828	0.0649	0.9863	0.0096	0.9794	0.1111	0.9821	0.0338	0.9818	0.013	0.9797	0.0316	0.9819	0.0428	0.9817	0.0117	0.9788	0.02	0.9811	0.0138	0.9804	0.0331	0.984	0.0287	0.9858	0.0514	0.9887	0.035	0.9836	0.0167	0.9808	0.0869	0.9817	0.0649	0.9826	0.3333	0.9818	0.0336	0.9818	0.2	0.9814	0.125	0.9817	0.2142	0.9822	0.0857	0.982	0.3333	0.9822	0.0105	0.9766	0.1818	0.9818	0.5	0.9814	0.2727	0.9822	0.05	0.9812	0.0526	0.9819	0.0526	0.9813	0.2857	0.9827	0.0164	0.9796	0.0285	0.9837	0.0408	0.9815	0.125	0.9813	0.2352	0.9826	0.25	0.9814	0.1666	0.9814	0.0	0.9809	0.3333	0.9814	0.0	0.9809	0.25	0.9814	0.4	0.9818	0.25	0.9814	0.0329	0.9862	0.1818	0.9818	0.1	0.9813	0.0	0.9809	0.0384	0.9812	0.0	0.9809	0.054	0.9816	0.0	0.981	0.0909	0.9813	0.1428	0.9826	0.1578	0.9822	0.25	0.9814	0.0	0.981	0.0	0.9809	0.0144	0.9797	0.2857	0.9818	0.125	0.9813	0.0253	0.9812	0.0	0.9809	0.0	0.9809	0.1818	0.9818	0.0	0.9809	0.0	0.9809	0.0259	0.9812	0.0	0.9809	0.0	0.9809	0.0	0.9809	0.0357	0.9812	0.0	0.9809	0.0	0.9809	0.1666	0.9814	0.0	0.9808	0.0	0.9808	0.0	0.0	0.0	0.981	0.0	0.9809	0.0	0.9809	0.0	0.981	0.0	0.981	0.0	0.9809	0.1666	0.9814	0.0	0.9797	0.0	0.9809	0.0	0.9809	0.0075	0.9802	0.0	0.9807	0.0	0.9809	0.0	0.0	0.0	0.9805	0.0	0.9809	0.0	0.9809	0.1111	0.9817	0.0	0.9788	0.0	0.981	0.0	0.9809	0.0	0.9809	0.0023	0.977	0.0	0.9809	0.0	0.0	0.0509	0.9851	0.041	0.9898	0.0	0.9809	0.0	0.9809	0.0	0.9809	0.0306	0.9914	0.1898	0.9873	0.0	0.9809	0.0	0.98	0.0	0.9809	0.0406	0.9856	0.0	0.9809	0.0225	0.9814	0.0	0.0	0.0	0.9809	0.0	0.9809	0.0	0.9809	0.0	0.9809	0.0	0.9809	0.0	0.981	0.0	0.0	0.0	0.9805	0.0	0.9809	0.0	0.9809	0.0102	0.9801	0.0	0.9809	0.0	0.9809	0.0	0.9809	0.0	0.9809	0.0	0.9805	0.0225	0.9827	0.0	0.9809	0.0	0.9808	0.0	0.9809	0.0136	0.9769	0.2	0.9818	0.0	0.981	0.0192	0.981	0.0243	0.9812	0.0	0.9809	0.0	0.9809	0.0	0.981	0.0312	0.9819	0.0	0.9809	0.0	0.9809	0.0	0.981	0.0	0.9791	0.0	0.9809	0.0	0.9809	0.0	0.9807	0.0182	0.9808	0.0	0.9809	0.0	0.9809	0.4	0.9818	0.0	0.9809	0.0	0.9809	0.0	0.981	0.125	0.9813	0.0	0.9809	0.0	0.0	0.1666	0.9814	0.0	0.9809	0.0246	0.9833	0.0	0.9807	0.0	0.9809	0.0	0.9809	0.0	0.9809	0.0	0.9809	0.0134	0.9781	0.0	0.0	0.0	0.9809	0.0	0.0	0.0	0.0	0.0	0.981	0.009	0.9804	0.0	0.981	0.0	0.0	0.0	0.9809	0.0	0.9809	0.0	0.981	0.0	0.9809	0.0	0.0	0.0	0.9809	0.0	0.9808	0.0	0.9797	0.0292	0.9818	0.0	0.981	0.0	0.9809	0.0	0.9809	0.0	0.9809	0.0	0.9809	0.1176	0.9817	0.0163	0.9804	0.0384	0.9812	0.0145	0.9787	0.0	0.0	0.0	0.0	0.0166	0.9809	0.0	0.9809	0.0	0.9809	0.0	0.9809	0.0416	0.9812	0.0	0.9809	0.0	0.981	0.0	0.0	0.0952	0.9817	0.0	0.0	0.0	0.9809	0.0303	0.9825	0.0	0.9809	0.0	0.0	0.0	0.9809	0.0	0.0	0.0095	0.98	0.0	0.9805	0.0	0.9809	0.0	0.0	0.0	0.9807	0.0	0.9809	0.0	0.9809	0.0	0.9809	0.0	0.9808	0.0093	0.9786	0.0	0.9809	0.0	0.9806	0.0	0.9809	0.0	0.9809	0.0526	0.9813	0.0	0.9809	0.0	0.9809	0.0384	0.9817	0.0	0.9809	0.0	0.9809	0.0	0.9809	0.0	0.981	0.0	0.0	0.0	0.981	0.0	0.9809	0.0	0.9809	0.0223	0.9818	0.0	0.981	0.0	0.9809	0.0	0.9809	0.0	0.9808	0.0288	0.982	0.0	0.9809	0.0	0.9809	0.0	0.9809	0.0	0.981	0.0	0.9809	0.0	0.9805	0.0208	0.981	0.0072	0.9757	0.0189	0.981	0.0256	0.9834	0.0307	0.9862	0.0343	0.9894	0.0212	0.9825	0.0078	0.9776	0.0	0.9807	0.0317	0.9813	0.0	0.9809	0.0156	0.979	0.0215	0.9812	0.0126	0.9807	0.0055	0.9798	0.0135	0.9793	0.0212	0.9814	0.0322	0.9815	0.0522	0.9831	0.0082	0.9797	0.0155	0.9747	0.038	0.9835	0.0	0.9808	0.0	0.9809	0.0	0.9808	0.0	0.9809	0.1666	0.9814	0.0	0.9809	0.0052	0.9797	0.0227	0.9817	0.0	0.9809	0.0	0.9809	0.0391	0.9833	0.0476	0.9812	0.0155	0.9775	0.0441	0.9818	0.0	0.9809	0.0236	0.9815	0.0714	0.9813	0.04	0.9812	0.0	0.9809	0.0877	0.9828	0.0151	0.9803	0.125	0.9813	0.0	0.9809	0.0	0.9809	0.0	0.9808	0.0	0.9809	0.0	0.9808	0.0213	0.9816	0.0285	0.9811	0.0	0.9809	0.0	0.9809	0.0	0.9809	0.0	0.9807	0.24	0.9835	0.0136	0.9806	0.0	0.9809	0.0474	0.9846	0.0	0.9804	0.1126	0.9841	0.0	0.9809	0.0	0.9804	0.0	0.9808	0.0	0.9809	0.0	0.9809	0.0	0.9808	0.02	0.981	0.0319	0.9815	0.0588	0.9813	0.1136	0.9829	0.0555	0.9816	0.0155	0.9801	0.0165	0.9808	0.0	0.9806	0.0769	0.9813	0.0	0.9809	0.0	0.9808	0.0	0.9809	0.0	0.9809	0.0182	0.9809	0.1111	0.9813	0.0141	0.9798	0.0	0.9807	0.0224	0.9816	0.0068	0.9801	0.0	0.9809	0.0184	0.9808	0.0	0.9808	0.2	0.9814	0.05	0.9812	0.0063	0.9775	0.0	0.9809	0.0	0.9803	0.0	0.9792	0.012	0.9804	0.0326	0.9816	0.0	0.9802	0.0701	0.9823	0.0125	0.9805	0.0194	0.981	0.0406	0.988	0.0245	0.9825	0.0545	0.9819	0.0296	0.988	0.0277	0.9811	0.0206	0.9811	0.0142	0.9805	0.0077	0.9795	0.0265	0.9852	0.0186	0.9808	0.0189	0.981	0.0082	0.9788	0.0037	0.9788	0.0237	0.9837	0.0192	0.981	0.0	0.9809	0.0144	0.9805	0.0172	0.9798	0.0588	0.9813	0.0	0.9809	0.0357	0.9907	0.0	0.9808	0.0	0.9809	0.0	0.9809	0.0	0.9809	0.0	0.9799	0.0	0.9809	0.0294	0.9811	0.0544	0.9884	0.0	0.9804	0.0277	0.9814	0.0	0.9809	0.0	0.9809	0.0	0.9808	0.0232	0.981	0.0132	0.9764	0.0	0.9807	0.1136	0.9829	0.0384	0.9814	0.0124	0.9791	0.0172	0.9809	0.0163	0.9808	0.0329	0.9883	0.0769	0.9813	0.0	0.9795	0.0152	0.9802	0.0479	0.9854	0.0311	0.9849	0.0225	0.9815	0.0352	0.9816	0.0227	0.981	0.0164	0.9796	0.0047	0.9777	0.0099	0.9783	0.0196	0.9812	0.0	0.9808	0.0	0.9798	0.0	0.9795	0.006	0.9773	0.0115	0.9776	0.0	0.9803	0.0576	0.9857	0.0104	0.9806	0.0132	0.9805	0.016	0.9808	0.0	0.9806	0.0162	0.979	0.0265	0.9817	0.0383	0.9905	0.0534	0.9897	0.0135	0.9799	0.0279	0.9875	0.0	0.9804	0.0222	0.981	0.0544	0.9868	0.0056	0.9798	0.0203	0.9819	0.01	0.9759	0.0207	0.9813	0.0034	0.9786	0.0461	0.9818	0.0213	0.9832	0.0171	0.9807	0.0	0.9807	0.0099	0.9783	0.0177	0.9801	0.02	0.9813	0.0	0.9809	0.0	0.9809	0.0	0.9809	0.0312	0.9811	0.0	0.9809	0.0	0.9809	0.0	0.9809	0.0	0.9809	0.0	0.9809	0.0204	0.9811	0.0	0.9808	0.017	0.9807	0.011	0.9794	0.0518	0.9841	0.0458	0.9876	0.0285	0.9813	0.0	0.9807	0.0	0.9806	0.0178	0.9808	0.0291	0.9815	0.0	0.9809	0.0	0.981	0.0	0.9809	0.0	0.9808	0.0	0.9809	0.0	0.9809	0.0	0.0	0.0	0.9809	0.0	0.9809	0.0769	0.9813	0.0	0.9809	0.0	0.9807	0.0256	0.9813	0.0	0.9809	0.013	0.9779	0.0154	0.9804	0.0208	0.9822	0.0	0.9809	0.0533	0.9822	0.0	0.9809	0.0347	0.9877	0.0	0.9809	0.0149	0.9808	0.0	0.981	0.0119	0.9807	0.0117	0.9807	0.0	0.9808	0.0	0.9809	0.0	0.9809	0.0	0.9809	0.0	0.981	0.0	0.981	0.1111	0.9813	0.0166	0.9809	0.0	0.9807	0.0	0.9809	0.0089	0.9798	0.0	0.9808	0.0	0.9809	0.0849	0.9843	0.012	0.9804	0.0286	0.9842	0.0311	0.9888	0.0181	0.9808	0.0125	0.9807	0.0	0.9808	0.0384	0.9814	0.0	0.9809	0.0275	0.9816	0.0	0.9803	0.0212	0.9813	0.0094	0.9794	0.0	0.9806	0.0	0.9807	0.0	0.9809	0.0	0.9809	0.0087	0.9774	0.0	0.9809	0.0	0.9808	0.0	0.9809	0.0	0.981	0.0241	0.9813	0.0	0.9809	0.0263	0.9811	0.0384	0.9812	0.0	0.9809	0.0	0.9809	0.0526	0.9813	0.0	0.9806	0.0136	0.9808	0.0	0.9809	0.0	0.9808	0.0256	0.9859	0.0	0.9809	0.0	0.9808	0.0	0.9809	0.0	0.9809	0.2	0.9814	0.0	0.9809	0.0	0.9809	0.0	0.9809	0.0	0.9809	0.0	0.9808	0.0	0.9809	0.0588	0.9826	0.3333	0.9827	0.0	0.9808	0.0	0.9809	0.0	0.9809	0.0193	0.981	0.0	0.0	0.0	0.9809	0.0555	0.9816	0.0	0.9809	0.0	0.9809	0.0	0.9809	0.0	0.0	0.0	0.981	0.0147	0.9802	0.0	0.9806	0.0	0.9809	0.0	0.9809	0.0	0.9809	0.0	0.9809	0.0	0.9809	0.0	0.9808	0.0185	0.981	0.0	0.9809	0.0	0.9809	0.0	0.9809	0.0	0.9805	0.0	0.9809	0.0	0.9809	0.0654	0.9888	0.08	0.9817	0.0	0.9809	0.0	0.9809	0.0161	0.9809	0.0	0.9808	0.0076	0.9802	0.0	0.9809	0.0147	0.9808	0.0256	0.9811	0.0	0.9809	0.0	0.9808	0.0	0.981	0.0285	0.9811	0.0152	0.9807	0.037	0.9812	0.0	0.9809	0.0	0.981	0.0625	0.9813	0.0	0.9809	0.0	0.9809	0.0	0.9809	0.0	0.9809	0.0	0.9809	0.0	0.981	0.0071	0.9793	0.0	0.9809	0.0	0.9807	0.0	0.9809	0.0	0.9805	0.0	0.9808	0.0	0.9809	0.0208	0.981	0.0171	0.9808	0.0	0.9801	0.0571	0.9816	0.0	0.0	0.0	0.9809	0.0	0.0	0.0	0.9808	0.0	0.9807	0.0	0.9809	0.0	0.9809	0.0	0.9809	0.0	0.9809	0.0	0.9809	0.0	0.9809	0.0	0.9809	0.0357	0.9834	0.0	0.9809	0.0	0.9809	0.0	0.9809	0.0	0.9809	0.1	0.9813	0.0	0.9809	0.0425	0.9815	0.0	0.9809	0.0	0.981	0.0	0.9809	0.0	0.9809	0.0	0.9809	0.0	0.9809	0.0	0.9809	0.0	0.9796	0.0	0.9809	0.1111	0.9813	0.014	0.9808	0.0289	0.9816	0.0514	0.9831	0.0921	0.9836	0.0	0.9809	0.0416	0.9812	0.0	0.9809	0.0666	0.9813	0.0	0.9809	0.0	0.9809	0.0	0.9809	0.3333	0.9814	0.0	0.0	0.0	0.9809	0.0	0.9809	0.0	0.9808	0.0	0.981	0.0112	0.9803	0.0	0.9809	0.0	0.981	0.0178	0.9809	0.0133	0.9785	0.0246	0.9829	0.0	0.9809	0.0	0.9809	0.5	0.9814	0.0	0.981	0.0	0.9809	0.0	0.9809	0.0	0.9809	0.0	0.9809	0.0	0.9809	0.0	0.9809	0.0	0.9809	0.0287	0.9865	0.0	0.981	0.0	0.0	0.0208	0.981	0.1304	0.9821	0.5	0.9814	0.0	0.9809	0.0121	0.9804	0.0	0.9809	0.0	0.9809	0.0833	0.9813	0.0	0.9809	0.0	0.9809	0.0	0.981	0.0	0.9809	0.0	0.0	0.0	0.9809	0.0	0.9809	0.0	0.9809	0.0	0.9809	0.0	0.0	0.0	0.9809	0.0	0.981	0.0	0.9806	0.0	0.9809	0.0	0.9809	0.0	0.9809	0.0379	0.9921	0.0	0.9809	0.0	0.9809	0.0129	0.9807	0.0	0.9789	0.0	0.9809	0.0	0.0	0.0038	0.979	0.0	0.981	0.0	0.9809	0.0	0.9807	0.0107	0.9798	0.0531	0.9825	0.0526	0.9816	0.1333	0.9817	0.0297	0.9836	0.0251	0.9822	0.0521	0.9828	0.0	0.9809	0.0	0.9806	0.0	0.9809	0.0	0.9809	0.0246	0.9812	0.0	0.9809	0.0	0.9809	0.0	0.9809	0.1	0.9813	0.0	0.9808	0.0	0.9806	0.0	0.981	0.0	0.9809	0.0	0.9809	0.0909	0.9817	0.0	0.9804	0.0742	0.9873	0.0338	0.9814	0.0	0.9809	0.0	0.9809	0.0324	0.9869	0.0	0.9806	0.0086	0.9804	0.0	0.9806	0.0059	0.9799	0.0	0.9809	0.0	0.9809	0.019	0.981	0.0833	0.9813	0.0	0.9809	0.0144	0.9808	0.0257	0.9896	0.0	0.9809	0.0	0.9809	0.0071	0.9782	0.0308	0.9819	0.0	0.981	0.0	0.981	0.0	0.9809	0.0	0.9805	0.0	0.981	0.0	0.9809	0.0	0.9809	0.0	0.9808	0.0625	0.9813	0.1666	0.9814	0.0	0.981	0.0	0.9809	0.0333	0.9812	0.0	0.9809	0.0	0.9809	0.0	0.981	0.0	0.0	0.0	0.9809	0.125	0.9813	0.0	0.0	0.0	0.9809	0.0	0.9809	0.0	0.9808	0.0	0.981	0.1666	0.9814	0.0	0.9809	0.0	0.9809	0.0	0.9809	0.0357	0.9812	0.016	0.9788	0.0	0.981	0.5	0.9818	0.0382	0.9827	0.0	0.9806	0.034	0.9816	0.0	0.9808	0.0	0.9809	0.0	0.9809	0.0	0.9809	0.0	0.9809	0.0	0.9809	0.0	0.9807	0.0	0.9809	0.0	0.9809	0.0	0.9809	0.125	0.9813	0.0	0.9809	0.0	0.9809	0.0	0.9809	0.0	0.9809	0.0	0.9809	0.0	0.9809	0.0	0.9809	0.0	0.9809	0.0	0.9809	0.0	0.9808	0.0101	0.9725	0.0	0.9809	0.0	0.9809	0.0487	0.9815	0.1057	0.9852	0.0135	0.9769	0.0155	0.9807	0.0	0.9809	0.0	0.9809	0.0168	0.9808	0.0	0.9809	0.0215	0.9811	0.0344	0.9814	0.0	0.9809	0.0251	0.9844	0.0	0.9809	0.0749	0.9886	0.0	0.9809	0.0	0.9809	0.0	0.98	0.0063	0.9789	0.0351	0.9923	0.0	0.9787	0.0	0.9809	0.0232	0.981	0.0303	0.9877	0.0	0.9809	0.0	0.9809	0.0	0.9809	0.0	0.9808	0.0	0.9809	0.0	0.9809	0.0	0.9809	0.0	0.9809	0.0	0.9809	0.0	0.9807	0.0	0.9809	0.0	0.9808	0.0666	0.9813	0.0619	0.9855	0.0	0.9804	0.0	0.9795	0.1666	0.9834	0.0	0.9806	0.0	0.9809	0.0357	0.9821	0.0	0.9808	0.0	0.9809	0.0	0.9809	0.0476	0.9812	0.0257	0.9818	0.2	0.9814	0.0099	0.9795	0.3333	0.9814	0.0726	0.9873	0.0	0.9807	0.0384	0.9814	0.015	0.9799	0.0	0.9809	0.0	0.9809	0.0	0.9809	0.022	0.9813	0.0285	0.9868	0.0	0.9792	0.0	0.9809	0.0	0.981	0.0142	0.9808	0.0	0.9809	0.0	0.9809	0.125	0.9817	0.0	0.9809	0.0	0.9809	0.2187	0.9839	0.0327	0.9814	0.0106	0.9802	0.0714	0.9816	0.0	0.9808	0.0	0.9809	0.0	0.9808	0.0	0.9809	0.0	0.9809	0.0	0.9809	0.0	0.9809	0.0	0.9809	0.0368	0.9847	0.0131	0.9774	0.0722	0.9857	0.0454	0.9823	0.0134	0.9801	0.0	0.9809	0.0	0.9809	0.0	0.981	0.0	0.9809	0.141	0.9854	0.0058	0.9799	0.0714	0.9813	0.0	0.981	0.0112	0.9806	0.0555	0.9816	0.009	0.9804	0.0	0.9809	0.0	0.9807	0.0322	0.9812	0.0281	0.9816	0.0049	0.9728	0.0109	0.9789	0.0	0.9809	0.0148	0.9807	0.0	0.9809	0.022	0.9812	0.1666	0.9818	0.0	0.9809	0.0	0.9809	0.0882	0.9832	0.0099	0.979	0.0	0.9809	0.0476	0.9812	0.0	0.9809	0.0269	0.988	0.0	0.9809	0.0	0.0	0.0	0.9806	0.0173	0.9809	0.0	0.9799	0.0	0.9808	0.0	0.9808	0.0	0.9809	0.0095	0.9794	0.0338	0.9921	0.0	0.9809	0.0	0.9809	0.0373	0.9854	0.0189	0.981	0.0	0.9808	0.0	0.9809	0.0	0.9809	0.0	0.9809	0.0	0.9809	0.0	0.9809	0.0	0.9807	0.0	0.9809	0.0	0.9808	0.125	0.9813	0.0	0.9809	0.0	0.9808	0.0303	0.9813	0.0	0.9808	0.2	0.9814	0.2	0.9814	0.0	0.9809	0.0	0.9809	0.0	0.9809	0.0	0.9809	0.0	0.981	0.0	0.9809	0.0	0.9809	0.0	0.981	0.0	0.9809	0.0	0.9809	0.0149	0.9807	0.0	0.9802	0.0	0.9809	0.0	0.9808	0.015	0.9785	0.0	0.9809	0.0	0.9805	0.1666	0.9814	0.0	0.9809	0.0	0.9807	0.0	0.9809	0.0	0.9809	0.0	0.9809	0.0	0.9809	0.0	0.9809	0.0192	0.981	0.041	0.9817	0.0555	0.9813	0.0107	0.9806	0.027	0.9814	0.0157	0.9807	0.029	0.9838	0.0	0.9809	0.0	0.9804	0.0	0.981	0.0	0.9809	0.0	0.9809	0.0232	0.981	0.0	0.9809	0.0073	0.9722	0.0193	0.9811	0.0	0.0	0.1702	0.9877	0.0	0.9808	0.0	0.9806	0.0205	0.9811	0.0278	0.9833	0.0105	0.9774	0.0101	0.9796	0.0203	0.9812	0.0	0.9807	0.0	0.9809	0.0	0.9809	0.0	0.9809	0.0	0.0	0.0	0.9808	0.08	0.9817	0.0	0.9809	0.0	0.0	0.0519	0.9822	0.0	0.981	0.0833	0.9813	0.0174	0.9801	0.0	0.9809	0.0	0.981	0.0	0.981	0.0	0.9808	0.0	0.9809	0.3333	0.9814	0.0181	0.9809	0.0134	0.9786	0.0344	0.9812	0.1111	0.9813	0.0	0.9809	0.2307	0.9822	0.0	0.9809	0.0	0.9809	0.0	0.9809	0.0	0.981	0.0	0.9809	0.0	0.9809	0.0	0.9807	0.0555	0.9819	0.0	0.9809	0.0	0.9809	0.0	0.9808	0.0	0.9808	0.0	0.9807	0.0	0.9801	0.0	0.0	0.0	0.9809	0.0108	0.9788	0.0	0.9809	0.0	0.9809	0.0	0.9809	0.0425	0.9815	0.0207	0.9812	0.0	0.9809	0.0143	0.9785	0.0	0.9806	0.0	0.9809	0.0	0.9809	0.0	0.9809	0.0144	0.9807	0.0	0.9809	0.0	0.9809	0.0	0.9782	0.0	0.9809	0.0	0.9805	0.0264	0.9815	0.0116	0.9804	0.0	0.9809	0.1428	0.9818	0.0101	0.9805	0.0	0.9809	0.0	0.9809	0.0	0.9809	0.0	0.9809	0.0	0.981	0.0	0.9809	0.0	0.9809	0.0	0.9809	0.3333	0.9814	0.0	0.9809	0.0	0.9809	0.0	0.9808	0.0	0.9797	0.008	0.9803	0.0	0.9809	0.4375	0.984	0.0	0.0	0.0	0.981	0.0	0.981	0.014	0.9758	0.1111	0.9813	0.2048	0.9882	0.0	0.9809	0.0118	0.9793	0.028	0.9818	0.3333	0.9814	0.0	0.9809	0.25	0.9814	0.0	0.9809	0.0	0.9809	0.0	0.9809	0.0	0.9768	0.009	0.9804	0.0	0.9809	0.1666	0.9814	0.0127	0.9793	0.0186	0.9808	0.25	0.9814	0.0151	0.9808	0.0	0.9799	0.1666	0.9814	0.1428	0.9814	0.0088	0.9775	0.0	0.9809	0.0	0.9809	0.0041	0.9791	0.0075	0.9802	0.1052	0.9817	0.0	0.9803	0.0247	0.9815	0.0246	0.9812	0.0	0.981	0.0	0.9809	0.0245	0.9815	0.0	0.9809	0.0	0.9806	0.011	0.9784	0.0111	0.9806	0.0	0.9809	0.0	0.9808	0.1538	0.9818	0.0	0.9809	0.0256	0.9811	0.0	0.9809	0.0153	0.9802	0.0	0.9809	0.0	0.9806	0.0	0.9809	0.0	0.9809	0.0	0.9809	0.0534	0.9841	0.0	0.9809	0.0	0.9809	0.0	0.9809	0.0	0.9809	0.0295	0.9833	0.0	0.9809	0.0	0.9809	0.1	0.9813	0.0	0.9809	0.0	0.9809	0.0666	0.9813	0.0555	0.9813	0.0	0.9809	0.0833	0.9813	0.0588	0.9819	0.0	0.9809	0.0	0.9809	0.0	0.9809	0.0	0.9809	0.0	0.981	0.0	0.9809	0.0	0.9809	0.0344	0.9812	0.0	0.9809	0.0322	0.9812	0.0	0.9807	0.0134	0.9781	0.0666	0.9813	0.0121	0.9801	0.0	0.9809	0.0	0.9809	0.0	0.9808	0.0	0.9809	0.1538	0.9818	0.25	0.9826	0.0	0.9809	0.0	0.9809	0.0	0.981	0.0	0.9804	0.0	0.9809	0.0	0.9809	0.0	0.9809	0.0	0.9806	0.0	0.9809	0.0	0.9807	0.0289	0.9813	0.0	0.9809	0.0833	0.9813	0.0	0.9809	0.0	0.9807	0.0625	0.9813	0.0555	0.9813	0.0	0.9809	0.125	0.9817	0.0	0.9809	0.013	0.9774	0.0	0.981	0.0588	0.9813	0.0	0.9809	0.0	0.981	0.1333	0.9817	0.0	0.9809	0.0	0.981	0.0	0.9809	0.0	0.9809	0.0087	0.9798	0.0171	0.9807	0.0339	0.983	0.0	0.9809	0.0	0.9809	0.0	0.9809	0.0	0.9809	0.0	0.0	0.0192	0.9811	0.0	0.9809	0.0	0.9809	0.0138	0.9797	0.0	0.9809	0.0132	0.9741	0.0121	0.9763	0.04	0.9814	0.0	0.9808	0.1666	0.9814	0.0	0.9809	0.0	0.9809	0.0	0.9809	0.0	0.981	0.0	0.9809	0.0	0.9809	0.0133	0.9803	0.0232	0.981	0.0	0.9809	0.0	0.9806	0.0	0.981	0.0	0.9808	0.0	0.9809	0.0	0.981	0.0	0.9809	0.0	0.981	0.0	0.981	0.0	0.9809	0.0	0.9809	0.0	0.9808	0.3333	0.9814	0.1538	0.9818	0.0	0.9803	0.0	0.9809	0.0	0.9809	0.0045	0.9794	0.0	0.9809	0.08	0.9862	0.02	0.981	0.0	0.0	0.0	0.9809	0.0344	0.9814	0.0	0.9809	0.0	0.9809	0.0079	0.9803	0.0	0.9809	0.0	0.98	0.0	0.9809	0.0	0.9806	0.0	0.9809	0.0	0.9809	0.25	0.9814	0.0107	0.9806	0.0	0.9809	0.0142	0.9808	0.0	0.981	0.0	0.9809	0.0	0.9807	0.0	0.9809	0.0	0.9809	0.0	0.981	0.0	0.9809	0.0045	0.9793	0.0357	0.9812	0.0	0.9809	0.0	0.981	0.0	0.9809	0.0	0.9809	0.12	0.9821	0.0227	0.981	0.0	0.9809	0.0	0.9809	0.0	0.9809	0.0	0.9809	0.008	0.9796	0.0	0.9809	0.0281	0.9813	0.0	0.9809	0.0	0.0	0.0	0.9809	0.0	0.981	0.0303	0.9811	0.0128	0.9757	0.0	0.9809	0.0138	0.9808	0.0	0.9808	0.0	0.9808	0.013	0.98	0.0	0.9807	0.0272	0.9819	0.0	0.9809	0.0	0.9806	0.0219	0.9814	0.0	0.9799	0.0	0.9809	0.0	0.9809	0.0096	0.9805	0.0	0.9806	0.0	0.9808	0.0065	0.98	0.0392	0.9814	0.0	0.98	0.0	0.9801	0.0219	0.9811	0.0	0.9809	0.0	0.9809	0.0	0.9809	0.0	0.9809	0.0	0.9803	0.0	0.9809	0.0	0.9809	0.004	0.9791	0.0	0.9799	0.034	0.9816	0.0	0.9809	0.0314	0.9817	0.0	0.9809	0.0	0.9809	0.0	0.0	0.0	0.9809	0.0	0.9809	0.0	0.9806	0.0	0.9809	0.0	0.981	0.0	0.9809	0.0	0.9809	0.0	0.0	0.0	0.9809	0.0	0.9809	0.0	0.9809	0.0	0.9809	0.0	0.9809	0.0	0.9809	0.0	0.9808	0.0	0.9804	0.0129	0.9807	0.021	0.9811	0.0173	0.9805	0.0	0.9809	0.0	0.9809	0.0	0.9809	0.0	0.9809	0.0	0.9809	0.0	0.981	0.0	0.9809	0.125	0.9813	0.0243	0.9819	0.0	0.9809	0.0	0.9809	0.0	0.9807	0.0862	0.9828	0.0	0.9805	0.0	0.9809	0.0	0.9809	0.0	0.9809	0.0	0.9809	0.0	0.9807	0.0	0.9809	0.0	0.9809	0.0333	0.9812	0.0077	0.9803	0.0	0.9809	0.0196	0.981	0.0	0.9809	0.0376	0.9827	0.0289	0.9813	0.0	0.9809	0.0	0.9806	0.0	0.9809	0.1379	0.9825
9GAG	0.937613019892	0	5	0.1204	0.9398	0.1168	0.9395	0.3043	0.9401	0.3333	0.9402	0.3888	0.9402	0.5	0.9404	0.279	0.9898	0.1428	0.9391	1.0	1.0	0.0551	0.9371	0.4722	0.9443	0.1233	0.9884	0.3333	0.9383	0.3636	0.9391	0.0338	0.9223	0.1333	0.938	0.2307	0.9386	0.0773	0.9389	0.2	0.9382	0.119	0.9387	0.3333	0.9379	0.3333	0.9383	0.125	0.9378	0.0555	0.9375	0.0909	0.9377	0.0187	0.9329	0.125	0.9385	0.1321	0.979	0.6666	0.9392	0.0175	0.9061	0.1052	0.9379	0.1111	0.9378	0.6666	0.9392	0.1746	0.9863	0.1463	0.9425	0.75	0.9388	0.1	0.9379	0.3333	0.9383	0.2105	0.9388	0.2857	0.9383	0.25	0.9382	0.25	0.9386	0.5	0.9388	0.0238	0.9368	0.3529	0.9398	0.0456	0.9359	0.1538	0.9381	0.2727	0.9386	0.0229	0.936	0.3333	0.9383	0.1333	0.938	0.4444	0.9391	0.0847	0.9382	0.021	0.9248	0.2296	0.9854	0.5	0.938	0.3333	0.9383	0.0461	0.9354	0.4179	0.9841	0.1428	0.9386	0.0546	0.9369	0.0134	0.909	0.1428	0.9389	0.0869	0.9378	0.048	0.9369	0.0377	0.937	0.0112	0.9088	0.075	0.9378	0.0133	0.9275	0.0555	0.9375	0.1428	0.9378	0.025	0.9369	0.6666	0.94	0.3846	0.9395	0.0117	0.9254	0.0102	0.8884	0.4	0.9383	0.0638	0.9376	0.0344	0.9255	0.6666	0.9384	0.0643	0.9378	0.1426	0.9793	0.0909	0.9378	0.119	0.9836	0.1	0.9377	0.0384	0.9367	0.3333	0.939	0.3333	0.9387	0.074	0.9377	0.0431	0.9365	0.1052	0.9899	0.1935	0.9394	0.0989	0.9725	0.2059	0.9838	0.0561	0.9363	0.5	0.94	0.25	0.9382	0.0416	0.9371	0.08	0.9378	0.5714	0.9392	0.0434	0.937	0.0228	0.9238	0.3674	0.9823	0.0139	0.9323	0.1481	0.9386	0.1538	0.9381	0.3636	0.9391	0.0625	0.9376	0.0625	0.9376	0.035	0.9368	0.3137	0.9834	0.0232	0.9368	0.0229	0.9342	0.0389	0.9348	0.3419	0.9831	0.1481	0.9386	0.0423	0.9364	0.0208	0.9289	0.0316	0.9352	0.0571	0.9374	0.0176	0.9242	0.0234	0.9315	0.0231	0.9333	0.028	0.9302	0.1712	0.9912	0.0186	0.9271	0.0254	0.9315	0.0335	0.935	0.1304	0.9383	0.0649	0.9377	0.3333	0.9383	0.042	0.9364	0.4	0.9383	0.25	0.9389	0.4285	0.9399	0.1142	0.9384	0.5555	0.9396	0.0092	0.91	0.3636	0.9391	1.0	0.9384	0.2727	0.9386	0.1	0.9379	0.0701	0.9378	0.3157	0.9398	0.3571	0.9394	0.0114	0.9094	0.0244	0.9267	0.102	0.9385	0.125	0.9378	0.4117	0.9403	0.5	0.9384	0.3333	0.9383	0.6	0.9388	0.6666	0.9384	0.25	0.9382	0.75	0.9388	0.2	0.9379	0.5	0.9384	0.0214	0.9221	0.3636	0.9391	0.3	0.9386	0.0909	0.9377	0.0384	0.9373	0.2	0.9379	0.054	0.9374	0.0	0.9375	0.2727	0.9386	0.0357	0.9372	0.1052	0.9379	0.25	0.9379	0.0	0.9375	0.3333	0.9383	0.2169	0.9809	0.1428	0.9378	0.125	0.9378	0.0126	0.9357	0.0	0.9373	0.0	0.9375	0.1818	0.9382	0.0	0.9375	0.0	0.9375	0.0129	0.9358	0.0	0.9375	0.0	0.9373	0.0	0.9375	0.1071	0.9381	0.1428	0.9378	0.0	0.9374	0.1666	0.9378	0.0	0.9371	0.0526	0.9375	0.0	0.0	0.0	0.9375	0.0	0.9375	0.0	0.9375	0.0	0.9375	0.0	0.9375	0.1666	0.9378	0.1666	0.9378	0.7518	0.9831	0.25	0.9379	0.25	0.9379	0.015	0.9345	0.04	0.9373	0.1428	0.9378	0.0	0.0	0.0196	0.9366	0.3333	0.9383	0.0	0.9375	0.0	0.9371	0.0044	0.9311	0.0	0.9375	0.25	0.9382	0.5	0.938	0.0093	0.9248	0.0	0.9375	0.0	0.0	0.4078	0.9826	0.1845	0.9866	1.0	0.9384	0.0	0.9375	0.0	0.9375	0.1082	0.9785	0.0126	0.9357	0.0	0.9374	0.9902	0.9829	0.0	0.9375	0.2664	0.9818	0.0	0.9375	0.5045	0.9869	0.0	0.0	0.0	0.9375	0.0	0.9374	0.0	0.9375	0.0	0.9375	0.0	0.9375	0.0	0.9375	0.0	0.0	0.0816	0.938	0.0	0.9375	0.3333	0.9379	0.0306	0.9345	0.0	0.9372	0.0909	0.9377	0.2	0.9379	0.0	0.9375	0.0	0.936	0.1553	0.9813	0.0	0.9375	0.0	0.9369	0.5	0.9384	0.1259	0.9857	0.2	0.9382	0.0	0.9375	0.0	0.9361	0.0243	0.9361	0.0	0.9374	0.5	0.938	0.0	0.9375	0.0187	0.9342	0.0	0.9374	0.0	0.9375	0.0	0.9375	0.5279	0.9831	0.0	0.9375	0.25	0.9382	0.0322	0.9371	0.3262	0.9835	0.0	0.9374	0.0	0.9375	0.2	0.9379	0.3333	0.9379	0.0	0.9373	0.0	0.9375	0.0	0.9373	0.2857	0.9383	0.0	0.0	0.0	0.9374	0.3333	0.9379	0.0154	0.9181	0.0285	0.937	0.0	0.9375	0.0	0.9375	0.2	0.9382	0.0	0.9374	0.1434	0.9788	0.0	0.0	0.0	0.9374	0.0	0.0	0.0	0.0	0.0	0.9375	0.009	0.9348	0.0	0.9375	0.0	0.0	0.1666	0.9378	0.0	0.9375	0.0	0.9375	0.25	0.9379	0.0	0.0	0.0	0.9374	0.0	0.9371	0.7285	0.9826	0.0058	0.9328	0.0	0.9375	0.3333	0.9379	0.0	0.9375	0.0	0.9375	0.0	0.9375	0.1176	0.938	0.019	0.9289	0.0384	0.9373	0.147	0.9814	0.0	0.0	0.0	0.0	0.0333	0.9368	0.0	0.9374	0.0	0.9374	0.0	0.9375	0.0	0.9369	0.0	0.9375	0.0	0.9375	0.0	0.0	0.0	0.937	0.0	0.0	0.0	0.9375	0.0037	0.9296	0.0	0.9373	0.0	0.0	0.3333	0.9379	0.0	0.0	0.0047	0.9316	0.0357	0.9369	0.2	0.9379	0.0	0.0	0.0645	0.9376	0.0	0.9375	0.0	0.9373	0.6666	0.9384	0.0666	0.9376	0.0139	0.9259	0.0	0.9372	0.0	0.9364	0.0	0.9375	0.0	0.9375	0.0526	0.9375	0.3333	0.9379	0.0	0.9375	0.0	0.9353	0.0	0.9375	0.0	0.9375	0.0	0.9375	0.0	0.9375	0.0	0.0	0.0	0.9375	0.0	0.9375	0.0	0.9375	0.0156	0.9257	0.0	0.9375	0.25	0.9379	0.5	0.938	0.0555	0.9375	0.0625	0.9376	0.0	0.9375	0.0	0.9375	0.2	0.9379	0.0	0.9375	0.1666	0.9378	0.0363	0.9369	0.0208	0.9366	0.0218	0.9193	0.0189	0.933	0.0291	0.9256	0.0322	0.9241	0.0267	0.918	0.0246	0.912	0.1827	0.9735	0.0303	0.9371	0.0793	0.9381	0.0	0.9374	0.1313	0.979	0.5591	0.9832	0.0126	0.9357	0.0111	0.9331	0.2104	0.9828	0.0272	0.9314	0.0	0.9348	0.0223	0.935	0.058	0.937	0.0902	0.9873	0.057	0.9368	0.0	0.9371	0.0	0.9374	0.0666	0.9376	0.1666	0.9378	0.0	0.9374	0.3333	0.9379	0.5287	0.9816	0.3011	0.9827	0.0	0.9375	0.1	0.9377	0.013	0.9318	0.0952	0.9379	0.0109	0.887	0.0147	0.9361	0.125	0.9378	0.4928	0.983	0.1428	0.9381	0.08	0.9378	0.0769	0.9376	0.035	0.9368	0.009	0.9282	0.125	0.9378	0.0	0.9374	0.2	0.9382	0.0476	0.9374	0.0	0.9374	0.0588	0.9375	0.0213	0.9266	0.0285	0.937	0.0	0.9373	0.0	0.9373	0.0	0.9373	0.0606	0.9375	0.04	0.9373	0.0342	0.9356	0.2	0.9382	0.0316	0.9336	0.0483	0.9372	0.014	0.936	0.0	0.9374	0.0158	0.9362	0.0	0.9371	0.4	0.9383	0.0	0.9374	0.0	0.9372	0.03	0.936	0.0212	0.9357	0.0588	0.9375	0.0227	0.9368	0.0555	0.9375	0.0288	0.929	0.0082	0.9344	0.0256	0.9369	0.0769	0.9376	0.0	0.9373	0.0666	0.9376	0.0	0.9374	0.0	0.9374	0.0218	0.9318	0.0	0.9373	0.0235	0.9283	0.074	0.9377	0.014	0.9283	0.0068	0.9337	0.0	0.9375	0.2381	0.9872	0.0	0.9371	0.0	0.9374	0.1	0.9379	0.2426	0.9867	0.0	0.9373	0.1756	0.9415	0.5449	0.9826	0.0602	0.9374	0.0652	0.9377	0.0246	0.9361	0.0701	0.9378	0.0375	0.9356	0.0145	0.9327	0.011	0.921	0.2254	0.9837	0.0545	0.9374	0.1321	0.9835	0.0555	0.9375	0.0103	0.9326	0.0571	0.937	0.0231	0.9324	0.0354	0.9226	0.0287	0.9221	0.0126	0.9337	0.3104	0.9864	0.0408	0.9346	0.14	0.9815	0.0576	0.9375	0.2	0.9379	0.0096	0.9321	0.1413	0.9888	0.1176	0.938	0.25	0.9379	0.0135	0.9093	0.0555	0.9375	0.0	0.9375	0.1666	0.9378	0.0	0.9375	0.0163	0.9349	0.2727	0.9386	0.0	0.9366	0.0103	0.9266	0.0461	0.9371	0.0	0.9344	0.1	0.9377	0.0	0.9374	0.0	0.9371	0.0232	0.9368	0.0142	0.8992	0.0384	0.9373	0.0227	0.9368	0.0384	0.937	0.0207	0.926	0.0172	0.9363	0.0737	0.9382	0.0355	0.9236	0.0769	0.9376	0.0613	0.9375	0.2671	0.9818	0.0273	0.9322	0.0183	0.9231	0.0161	0.93	0.0823	0.9384	0.0227	0.9368	0.1316	0.976	0.0119	0.9258	0.0099	0.922	0.1749	0.9857	0.0	0.9371	0.7265	0.9784	0.6558	0.982	0.2312	0.986	0.0173	0.9171	0.1392	0.9404	0.4279	0.9827	0.1041	0.9395	0.0331	0.9354	0.04	0.9362	0.0454	0.9372	0.1222	0.9805	0.0106	0.9328	0.1545	0.9831	0.0155	0.9256	0.0108	0.9272	0.1247	0.9828	0.0441	0.937	0.0444	0.9372	0.0384	0.9336	0.0225	0.9341	0.1268	0.9804	0.1229	0.9717	0.0118	0.9285	0.3862	0.9864	0.0461	0.9371	0.1058	0.9788	0.0214	0.9327	0.0769	0.9377	0.0199	0.9251	0.1365	0.9885	0.018	0.9246	0.0	0.9375	0.0	0.9374	0.0	0.9372	0.125	0.9385	0.0	0.9375	0.0	0.9375	0.25	0.9379	0.0	0.9375	0.0	0.9375	0.0081	0.9308	0.1052	0.9379	0.0341	0.9332	0.011	0.9276	0.0103	0.9326	0.25	0.9836	0.0	0.9355	0.0344	0.9372	0.1063	0.9385	0.0285	0.9327	0.0194	0.9355	0.0	0.9374	0.0	0.9375	0.0	0.9374	0.0	0.9371	0.0	0.9375	0.0	0.9375	0.0	0.0	0.0	0.9375	0.0	0.9373	0.0769	0.9376	0.5	0.938	0.0312	0.9371	0.017	0.935	0.0	0.9373	0.0078	0.9088	0.0216	0.9306	0.0197	0.9103	0.0	0.9375	0.0	0.9354	0.0	0.9375	0.1664	0.9819	0.0	0.9375	0.0447	0.937	1.0	0.938	0.0119	0.9356	0.0117	0.9355	0.0	0.9371	0.0	0.9375	0.0	0.9374	0.0	0.9374	0.0	0.9375	0.0	0.9375	0.0	0.9373	0.0166	0.9363	0.0	0.9366	0.0	0.9375	0.0223	0.933	0.0454	0.9374	0.0	0.9375	0.0188	0.9354	0.006	0.933	0.0089	0.9195	0.0184	0.9092	0.0211	0.9303	0.0125	0.9357	0.0	0.937	0.0384	0.937	0.1	0.9377	0.0068	0.9337	0.0136	0.9359	0.0106	0.93	0.022	0.9308	0.0238	0.9368	0.0	0.9368	0.0	0.9373	0.0	0.9375	0.0262	0.925	0.0	0.9375	0.0588	0.9375	1.0	0.9384	0.0	0.9375	0.0	0.9339	0.2	0.9379	0.0789	0.9379	0.0	0.9368	0.0	0.9375	0.125	0.9378	0.0	0.937	0.0238	0.9368	0.0	0.9354	0.0	0.9373	0.0416	0.9373	0.1304	0.9874	0.0	0.9374	0.0	0.937	0.0	0.9374	0.0	0.9375	0.2	0.9379	0.0	0.9375	0.0	0.9375	0.0	0.9375	0.0	0.9375	0.0714	0.9376	0.2222	0.9382	0.0235	0.936	0.0833	0.9377	0.1111	0.938	0.0	0.9375	0.25	0.9379	0.6645	0.9829	0.0	0.0	0.5	0.938	0.0	0.9365	0.0	0.9375	0.0	0.9373	0.0	0.9374	0.0	0.0	0.0	0.9375	0.3126	0.9829	0.0227	0.9368	0.0	0.9373	0.0	0.9375	0.5714	0.9392	0.0	0.9375	0.0	0.9375	0.0	0.9371	0.037	0.9369	0.0	0.9374	0.3333	0.9379	0.125	0.9378	0.0	0.9359	0.0	0.9374	0.0	0.9375	0.028	0.9317	0.08	0.9378	0.0	0.9375	0.0	0.9375	0.0645	0.9376	0.0869	0.9378	0.0229	0.9351	0.0769	0.9376	0.0147	0.9361	0.0256	0.9369	0.0	0.9374	0.0	0.9369	0.0	0.9375	0.0571	0.9375	0.0381	0.936	0.074	0.9377	0.0	0.9375	0.0	0.9375	0.125	0.938	0.0	0.9374	0.0	0.9375	0.2	0.9379	0.3333	0.9379	0.0	0.9375	0.0	0.9375	0.0467	0.9353	0.3333	0.9379	0.0	0.9366	0.0	0.9375	0.0185	0.9365	0.0714	0.9376	0.3333	0.9379	0.0208	0.9357	0.0228	0.9342	0.02	0.9356	0.0571	0.9375	0.0	0.0	0.1	0.9377	0.0	0.0	0.0625	0.9376	0.074	0.9377	0.0	0.9374	0.0	0.9373	0.0	0.9375	0.0	0.9375	0.0	0.9375	0.0	0.9374	0.0	0.9373	0.0214	0.9316	0.0	0.9375	0.0	0.9375	0.0	0.9372	0.0	0.9373	0.0	0.9373	0.1666	0.9378	0.0212	0.9367	0.0	0.9375	0.0	0.9375	0.0	0.9375	0.0	0.9374	0.0	0.9375	0.0	0.9374	0.0	0.9375	0.0202	0.9345	0.25	0.9379	0.1111	0.9378	0.0422	0.9369	0.0289	0.9353	0.022	0.9349	0.0	0.9353	0.0	0.9374	0.0416	0.9373	0.1428	0.9378	0.0	0.9371	0.0	0.9375	0.0	0.9375	0.0	0.9372	0.0	0.9375	0.0	0.0	0.0	0.9375	0.1111	0.9378	0.0666	0.9376	1.0	0.938	0.0056	0.9326	0.0	0.9375	0.0	0.9375	0.0892	0.939	0.0237	0.9207	0.0193	0.9227	0.6666	0.9384	0.6666	0.9384	0.0	0.9375	0.0	0.9375	0.3333	0.9379	0.0	0.9375	0.5	0.9384	0.0	0.9375	0.2	0.9379	0.0	0.9375	0.0	0.9374	0.0124	0.9092	0.0	0.9375	0.0	0.0	0.0208	0.9366	0.0434	0.9374	0.0	0.9375	0.0	0.9375	0.0606	0.9374	0.0	0.9374	0.0	0.9374	0.0	0.9372	0.0	0.9375	0.0	0.9375	0.0	0.9375	0.2	0.9379	0.0	0.0	0.0	0.9373	0.0	0.9375	0.0	0.9374	0.2	0.9379	0.0	0.0	0.0	0.9375	1.0	0.938	0.0243	0.9368	0.25	0.9382	0.0	0.9375	0.0	0.9375	0.1397	0.9828	0.1111	0.9378	0.2	0.9379	0.0259	0.9362	0.0091	0.9317	0.1538	0.9381	0.0	0.0	0.0077	0.9303	0.0	0.9375	0.0	0.9372	0.037	0.9372	0.0071	0.9296	0.0212	0.9357	0.0526	0.9374	0.0	0.9371	0.016	0.9261	0.0391	0.9331	0.026	0.9356	0.0	0.9374	0.0	0.9363	0.3333	0.9379	0.0	0.9375	0.0123	0.9357	0.0	0.9375	0.0	0.9375	0.0	0.9375	0.0	0.9373	0.0	0.9369	0.0526	0.9374	1.0	0.938	0.2307	0.9386	0.0	0.9374	0.0	0.9369	0.0303	0.9366	0.0655	0.9379	0.0	0.9359	0.0	0.9375	0.0	0.9374	0.0309	0.9237	0.1	0.9383	0.026	0.9356	0.0714	0.9377	0.0239	0.9344	0.0	0.9375	0.1428	0.9378	0.2015	0.981	0.0833	0.9377	0.0	0.9375	0.0289	0.9365	0.0217	0.8854	0.0	0.9375	0.0	0.9375	0.0071	0.9246	0.0185	0.9341	0.0	0.9375	0.0	0.9375	0.0	0.9374	0.0754	0.9379	0.0	0.9375	0.0	0.9373	0.0	0.9374	0.2	0.9385	0.0	0.9371	0.1666	0.9378	1.0	0.938	0.0	0.9375	0.0333	0.9372	0.0	0.9375	0.4285	0.9387	0.0	0.9375	0.0	0.0	0.0	0.9374	0.0	0.9373	0.0	0.0	0.0	0.9375	0.1666	0.9381	0.1052	0.9379	0.0	0.9375	0.3333	0.9383	0.125	0.9378	0.0	0.9375	0.0	0.9373	0.0	0.9368	0.1243	0.9827	0.0	0.9375	0.0	0.9375	0.0218	0.9339	0.0227	0.9368	0.0454	0.9369	0.0869	0.9378	0.0	0.9374	0.3333	0.9379	0.0	0.9375	0.0	0.9374	0.3333	0.9383	0.0	0.9368	0.0	0.9374	0.25	0.9379	0.0	0.9375	0.125	0.9378	0.0	0.9374	0.1111	0.9378	0.5	0.938	0.1666	0.9378	0.0	0.9375	0.5	0.9384	0.25	0.9382	0.2	0.9379	0.1666	0.9378	0.0625	0.9376	0.0148	0.8921	0.3333	0.9379	0.25	0.9382	0.0243	0.9368	0.0192	0.9354	0.024	0.9084	0.0232	0.9351	0.5	0.938	0.3333	0.9379	0.0505	0.9365	0.1428	0.9378	0.0645	0.9377	0.0344	0.9368	0.3333	0.9379	0.0239	0.916	0.3	0.9386	0.0299	0.9331	0.3333	0.9379	0.5	0.938	0.0285	0.9359	0.3322	0.982	0.0208	0.9086	0.0506	0.9362	0.1428	0.9378	0.093	0.9382	0.0157	0.9099	0.0769	0.9376	0.0	0.9375	0.2	0.9382	0.1428	0.9383	0.2	0.9379	0.1666	0.9378	0.0	0.9375	0.0	0.9373	0.25	0.9379	0.0	0.9366	0.0	0.9372	0.0	0.9371	0.0	0.9371	0.0476	0.936	0.0144	0.936	0.6	0.9781	0.0277	0.937	0.0238	0.9368	0.0	0.9374	0.0571	0.9372	0.0	0.9369	0.0	0.9375	0.125	0.9378	0.0476	0.9374	0.4463	0.9828	0.2	0.9379	0.0165	0.9303	0.3333	0.9379	0.0683	0.9383	0.0312	0.9371	0.0	0.9361	0.0193	0.9261	0.5	0.938	0.0	0.9375	0.1666	0.9378	0.022	0.9329	0.0119	0.9067	0.0	0.9319	0.25	0.9379	0.0	0.9375	0.0142	0.936	0.0	0.9373	0.0	0.9375	0.0	0.9371	0.2	0.9382	0.0	0.9375	0.0	0.9366	0.0	0.9358	0.0106	0.9328	0.0	0.9368	0.0	0.9371	0.0	0.9375	0.0	0.9371	0.2	0.9379	0.0	0.9375	0.2	0.9379	0.25	0.9379	0.0	0.9372	0.0105	0.9268	0.1305	0.9789	0.0777	0.9389	0.0272	0.9357	0.3489	0.9822	0.0	0.9375	0.1666	0.9378	1.0	0.938	0.0	0.9374	0.0384	0.9367	0.0176	0.9338	0.0714	0.9376	0.0	0.9375	0.0449	0.9368	0.0555	0.9375	0.0272	0.9357	0.0	0.9373	0.0294	0.937	0.0322	0.9371	0.0845	0.9391	0.0123	0.9087	0.0153	0.9253	0.0	0.9375	0.0074	0.934	0.0	0.9373	0.0147	0.9344	0.0833	0.9377	0.2	0.9379	0.0	0.9373	0.0441	0.937	0.0124	0.9265	0.5	0.938	0.0476	0.9374	0.0	0.9375	0.0192	0.8994	0.4	0.9383	0.0	0.0	0.1052	0.9383	0.0173	0.9351	0.0265	0.9356	0.0	0.9369	0.1176	0.938	0.5	0.938	0.0126	0.9293	0.0274	0.9115	0.0	0.9374	0.1	0.9377	0.0443	0.9332	0.0189	0.933	0.0952	0.9379	0.25	0.9379	0.0	0.9375	0.5	0.938	0.0	0.9375	0.125	0.9378	0.08	0.9378	0.5	0.9384	0.0	0.9371	0.25	0.9382	0.0	0.9373	0.0666	0.9376	0.0	0.9356	0.0625	0.9376	0.2	0.9379	0.4	0.9383	0.125	0.9378	0.0	0.9375	0.0	0.9374	0.0	0.9375	0.0	0.9375	0.0	0.9375	0.0	0.9375	0.0	0.9375	0.0	0.9375	0.125	0.9378	0.0671	0.9379	0.0113	0.9354	0.0	0.9375	0.0416	0.9373	0.0231	0.9125	0.0	0.9372	0.02	0.9366	0.1666	0.9378	0.0	0.9375	0.0384	0.9373	0.2	0.9379	0.0	0.9375	0.1666	0.9378	0.0	0.9375	0.0	0.9375	0.0	0.9361	0.0273	0.9364	0.0555	0.9375	0.0	0.9348	0.009	0.9347	0.0261	0.9341	0.0269	0.9277	0.0	0.9374	0.0166	0.9363	0.0	0.9375	0.0	0.9375	0.0	0.9374	0.0	0.9363	0.1666	0.9378	0.1159	0.9778	0.0365	0.9307	0.0	0.0	0.0319	0.9362	0.0	0.937	0.0	0.9364	0.0205	0.9346	0.0299	0.9289	0.0165	0.918	0.3535	0.9827	0.0406	0.9336	0.0333	0.9372	0.0	0.9375	0.125	0.9378	0.3333	0.9379	0.0	0.0	0.0	0.9371	0.0	0.9368	0.0	0.9375	0.0	0.0	0.0129	0.9358	1.0	0.938	0.0	0.9372	0.1348	0.9787	0.125	0.9378	0.0	0.9375	0.0	0.9375	0.0	0.9371	0.0	0.9375	0.0	0.9375	0.0363	0.9369	0.1739	0.9857	0.0689	0.9377	0.1111	0.9378	0.0	0.9375	0.0769	0.9376	0.5	0.9384	0.0	0.9374	0.0	0.9375	0.0	0.9375	0.25	0.9379	0.1818	0.9382	0.0357	0.9372	0.037	0.9369	0.0	0.9375	0.2	0.9379	0.1176	0.938	0.0909	0.9378	0.0	0.9367	0.0326	0.9363	0.0	0.0	1.0	0.9384	0.2331	0.9823	0.4285	0.9387	0.2	0.9382	0.25	0.9379	0.0425	0.9371	0.0242	0.9318	0.3333	0.9383	0.0156	0.9128	0.0487	0.9373	0.5	0.938	0.2	0.9379	0.25	0.9379	0.0144	0.9344	0.4	0.9383	0.1818	0.9382	0.0107	0.9301	0.375	0.9387	0.0392	0.937	0.0264	0.9349	0.0058	0.9328	0.25	0.9379	0.0714	0.9376	0.0101	0.9351	0.0	0.9375	0.0	0.9375	0.5	0.9384	0.0	0.9375	0.0	0.9375	0.0	0.9375	0.0	0.9375	0.25	0.9379	0.3333	0.9379	0.0	0.9375	0.3333	0.9379	0.05	0.9375	0.0073	0.934	0.016	0.9348	0.1666	0.9378	0.0625	0.9376	0.0	0.0	0.0	0.9375	0.0	0.9375	0.0994	0.9767	0.2222	0.9382	0.0361	0.9365	0.125	0.9378	0.0142	0.9262	0.0393	0.9355	0.6666	0.9384	0.25	0.9379	0.5	0.9384	0.0909	0.9377	0.1111	0.9378	0.2857	0.9383	0.0075	0.9257	0.036	0.9362	0.5	0.9384	0.5	0.9388	0.0106	0.9236	0.031	0.9247	0.5	0.9384	0.0606	0.9375	0.025	0.9354	0.3333	0.9383	0.2857	0.9383	0.0141	0.9209	0.25	0.9379	0.2	0.9379	0.0534	0.9365	0.0075	0.9341	0.1052	0.9379	0.0519	0.9372	0.0247	0.9338	0.037	0.9366	0.0	0.9375	0.0	0.9373	0.0098	0.9322	0.3333	0.9379	0.0	0.9364	0.0258	0.9257	0.0111	0.9354	0.0	0.9375	0.0	0.9371	0.0769	0.9376	0.0	0.9374	0.0769	0.9378	0.0	0.9373	0.0153	0.9275	0.25	0.9379	0.054	0.9374	0.0	0.9373	0.0	0.9375	0.0	0.9374	0.0053	0.9323	0.0	0.9375	0.0	0.9374	0.0	0.9374	0.0	0.9373	0.0172	0.9274	0.0	0.9374	0.0	0.9375	0.0	0.9373	0.0	0.9372	0.0909	0.9377	0.0666	0.9376	0.0555	0.9375	0.0	0.9375	0.0833	0.9377	0.0588	0.9375	0.3333	0.9379	0.0	0.9375	0.0	0.9374	0.0	0.9373	0.0	0.9375	0.0909	0.9377	0.0	0.9375	0.0344	0.9372	0.0	0.9373	0.0	0.9367	0.1	0.9381	0.0134	0.9127	0.1333	0.938	0.0162	0.9318	0.0	0.9375	0.0	0.9375	0.0	0.9369	0.2	0.9379	0.0769	0.9376	0.0625	0.9376	0.0	0.9374	0.2857	0.9383	0.0	0.9375	0.0	0.9358	0.0	0.9375	0.0	0.9375	0.0	0.9374	0.0222	0.9367	0.0	0.9374	0.0	0.9367	0.0144	0.936	0.0	0.9374	0.0	0.9372	0.0	0.9375	0.0357	0.9372	0.125	0.938	0.0	0.9371	0.0	0.9374	0.125	0.938	0.25	0.9382	0.0261	0.9154	0.0	0.9375	0.0	0.9371	0.0	0.9375	0.0	0.9375	0.2	0.9385	0.0	0.9375	0.0	0.9375	0.0	0.9375	0.5	0.938	0.0219	0.9329	0.0515	0.9359	0.0188	0.9316	0.0	0.9375	0.25	0.9379	0.0	0.9375	0.0	0.9375	0.0	0.0	0.011	0.9124	0.25	0.9379	0.25	0.9379	0.0115	0.9251	0.125	0.9378	0.0935	0.975	0.1196	0.977	0.02	0.9366	0.0666	0.9376	0.1666	0.9378	0.0909	0.9377	0.3333	0.9379	0.3333	0.9379	1.0	0.938	0.1428	0.9378	0.1538	0.9381	0.4933	0.9864	0.0697	0.9377	0.3333	0.9383	0.0512	0.9374	1.0	0.938	0.1	0.9379	0.0769	0.9376	1.0	0.938	0.3333	0.9383	0.0	0.9375	0.0	0.9375	0.0	0.9375	0.5	0.938	0.0	0.9371	0.0	0.9375	0.0769	0.9376	0.0666	0.9377	0.0	0.9372	0.0	0.9375	0.0091	0.9317	0.0	0.9375	0.0228	0.9342	0.68	0.9825	0.0	0.0	0.0	0.9375	0.0344	0.9368	0.0	0.9373	0.0	0.9373	0.0873	0.9391	0.0	0.9374	0.009	0.9347	0.0	0.9373	0.0681	0.9377	0.25	0.9379	0.2	0.9379	0.25	0.9379	0.0107	0.9353	0.5	0.938	0.0285	0.9365	0.0	0.9375	0.0	0.9374	0.0	0.9367	0.25	0.9382	0.1666	0.9378	0.0	0.9375	0.2	0.9379	0.5045	0.9869	0.0357	0.9372	0.0	0.9375	0.0	0.9375	0.0	0.9375	0.0	0.9375	0.08	0.9378	0.0	0.9363	0.0	0.9374	0.0	0.9375	0.0	0.9374	0.0	0.9375	0.4216	0.9831	0.0	0.9372	0.014	0.936	0.0	0.9374	0.0	0.0	0.0	0.9373	0.0	0.9375	0.0303	0.9371	0.1221	0.9883	0.0	0.9375	0.0138	0.9359	0.0526	0.9375	0.0625	0.9376	0.013	0.9296	0.0	0.9366	0.0318	0.9342	0.0	0.9374	0.0217	0.9367	0.0036	0.9293	0.0	0.934	0.0	0.9375	0.0	0.9374	0.0	0.9345	0.0232	0.9368	0.1	0.9379	0.0394	0.9359	0.0	0.9361	0.0098	0.935	0.0215	0.9358	0.0	0.9349	0.0	0.9375	0.0	0.9374	0.0	0.9374	0.0	0.9375	0.0135	0.9359	0.0	0.9374	0.0	0.9375	0.02	0.9322	0.0086	0.9346	0.0454	0.9369	0.0	0.9375	0.0314	0.9357	0.5	0.938	0.0	0.9375	0.0	0.0	0.5	0.938	0.3333	0.9379	0.0	0.9364	0.3333	0.9379	0.0	0.9375	0.0	0.9375	0.0	0.9375	0.0	0.0	0.3333	0.9379	0.0	0.9375	0.0	0.9374	0.125	0.9378	0.125	0.9378	0.125	0.9378	0.0	0.9371	0.0461	0.9371	0.0	0.9353	0.0105	0.9352	0.0173	0.9257	0.0	0.9375	0.5	0.938	0.0	0.9373	0.0	0.9374	0.0	0.9375	0.0	0.9375	0.0	0.9375	0.0	0.9373	0.0426	0.9341	0.3333	0.9379	0.1818	0.9382	0.0666	0.9376	0.0172	0.9363	0.0192	0.9365	0.25	0.9379	0.3333	0.9379	0.5	0.9384	0.2222	0.9382	0.0294	0.937	0.5	0.9384	0.1666	0.9378	0.1	0.9381	0.7906	0.9827	0.0909	0.9377	0.0392	0.937	0.2	0.9379	0.043	0.9358	0.0289	0.9365	0.1111	0.9378	0.0425	0.9371	0.2	0.9379	0.1724	0.939
10GAG	0.942585895118	0	0	0.0963	0.9441	0.0909	0.9437	0.1304	0.9433	0.1428	0.9434	0.2222	0.9439	0.2857	0.944	0.0209	0.9337	0.0952	0.9433	0.0507	0.9421	1.0	1.0	0.1666	0.9443	0.0089	0.9022	0.1666	0.9428	0.0909	0.9427	0.1313	0.9819	0.2	0.9435	0.1538	0.9431	0.0773	0.9443	0.3	0.9436	0.0714	0.9428	0.3333	0.9429	0.1666	0.9428	0.125	0.9428	0.1111	0.943	0.0909	0.9427	0.0328	0.9399	0.0312	0.9422	0.1018	0.9689	0.1666	0.9428	0.0427	0.9323	0.0526	0.9425	0.1111	0.9428	0.1666	0.9428	0.0134	0.9234	0.626	0.976	0.5	0.9433	0.1	0.9429	0.1666	0.9428	0.1578	0.9434	0.1428	0.9428	0.125	0.9428	0.0833	0.9427	0.1666	0.9428	0.0238	0.9419	0.1176	0.943	0.0304	0.9399	0.2307	0.9436	0.0909	0.9427	0.0229	0.9411	0.1666	0.9428	0.0666	0.9426	0.1111	0.9428	0.1016	0.9437	0.021	0.9313	0.0589	0.943	0.5	0.9429	0.1666	0.9428	0.0307	0.939	0.1054	0.9488	0.0714	0.9427	0.0327	0.9403	0.12	0.9792	0.0571	0.9425	0.0869	0.9428	0.048	0.9421	0.1132	0.9439	0.0903	0.9611	0.05	0.9424	0.096	0.9504	0.0555	0.9425	0.1428	0.9428	0.025	0.9419	0.1111	0.9428	0.0769	0.9427	0.021	0.9338	0.0876	0.971	0.2	0.9429	0.0425	0.9422	0.0494	0.9391	0.3333	0.9429	0.0198	0.9388	0.0079	0.9168	0.0454	0.9424	0.0171	0.9099	0.3	0.9436	0.0512	0.9423	0.1666	0.9431	0.2222	0.9432	0.037	0.9423	0.0689	0.9432	0.0986	0.9929	0.0645	0.9426	0.0777	0.9619	0.0705	0.9468	0.2245	0.9766	0.0833	0.9427	0.125	0.9428	0.0208	0.9417	0.12	0.9433	0.1428	0.9428	0.0289	0.9416	0.0333	0.9342	0.0212	0.9372	0.0325	0.9399	0.3333	0.9459	0.1538	0.9431	0.2727	0.9436	0.6093	0.959	0.0859	0.9443	0.1052	0.9438	0.0263	0.9369	0.0697	0.9428	0.2471	0.9587	0.0389	0.9404	0.0322	0.9384	0.037	0.9423	0.0169	0.9403	0.013	0.9332	0.0886	0.9449	0.0428	0.9421	0.045	0.9388	0.0301	0.9383	0.0277	0.9393	0.0306	0.9368	0.0219	0.9251	0.0397	0.9383	0.0286	0.9378	0.0223	0.9394	0.0434	0.9424	0.0779	0.9433	0.3333	0.9433	0.0504	0.9421	0.2	0.9429	0.0625	0.9426	0.0714	0.9426	0.0857	0.943	0.2222	0.9432	0.0185	0.9223	0.1818	0.9432	0.5	0.9429	0.0909	0.9427	0.1	0.9429	0.0175	0.9415	0.0526	0.9425	0.1428	0.9431	0.0215	0.9227	0.0407	0.9378	0.0612	0.9426	0.25	0.9432	0.1176	0.943	0.0	0.9424	0.1666	0.9428	0.2	0.9429	0.0	0.9425	0.125	0.9428	0.0	0.9424	0.0	0.9424	0.0	0.9424	0.1252	0.9682	0.1818	0.9432	0.0	0.9423	0.0	0.9422	0.0384	0.9423	0.0	0.9424	0.027	0.942	0.0	0.9425	0.0909	0.9427	0.0	0.9418	0.0526	0.9425	0.0	0.9424	0.0	0.9425	0.0	0.9424	0.0227	0.9328	0.0	0.9424	0.0	0.9423	0.0	0.9404	0.0	0.9423	0.0	0.9424	0.0	0.9422	0.0	0.9424	0.0	0.9425	0.0259	0.9414	0.0	0.9425	0.0	0.9423	0.0	0.9425	0.0	0.9418	0.0	0.9424	0.0	0.9424	0.0	0.9424	0.0	0.9421	0.0526	0.9425	0.0	0.0	0.0	0.9425	0.0	0.9424	0.0	0.9425	0.0	0.9425	0.0	0.9425	0.0	0.9424	0.0	0.9424	0.0218	0.9402	0.25	0.9429	0.25	0.9429	0.015	0.9398	0.04	0.9423	0.0	0.9424	0.0	0.0	0.0	0.9412	0.0	0.9424	0.0	0.9424	0.0	0.9421	0.0	0.9361	0.0	0.9425	0.0	0.9423	0.0	0.9425	0.0349	0.9371	0.0	0.9425	0.0	0.0	0.0235	0.9381	0.0205	0.9277	0.0	0.9425	0.0	0.9425	0.0	0.9424	0.0823	0.9648	0.0126	0.9409	0.0	0.9424	0.0	0.9397	0.0	0.9425	0.0203	0.9345	0.0	0.9424	0.0	0.9361	0.0	0.0	0.0	0.9424	0.0	0.9424	0.0	0.9424	0.0	0.9425	0.0	0.9425	0.0	0.9425	0.0	0.0	0.0816	0.9431	0.0	0.9425	0.0	0.9425	0.0561	0.9424	0.0	0.9422	0.0909	0.9427	0.0	0.9424	0.0	0.9424	0.0	0.9411	0.0282	0.9288	0.0	0.9425	0.0	0.942	0.0	0.9424	0.0304	0.9221	0.0	0.9423	0.0	0.9425	0.0961	0.9435	0.0487	0.9422	0.2	0.9429	0.0	0.9425	0.0	0.9425	0.0312	0.9405	0.0	0.9424	0.0	0.9425	0.0	0.9425	0.0101	0.9379	0.0	0.9424	0.0	0.9423	0.0	0.9417	0.0213	0.9363	0.0	0.9424	0.0	0.9424	0.0	0.9424	0.0	0.9425	0.1111	0.9428	0.0	0.9425	0.0	0.9423	0.0	0.9424	0.0	0.0	0.1666	0.9428	0.0	0.9425	0.0231	0.9283	0.0	0.9416	0.0	0.9425	0.0	0.9425	0.0	0.9423	0.0	0.9424	0.1005	0.9645	0.0	0.0	0.0	0.9424	0.0	0.0	0.0	0.0	0.0	0.9425	0.609	0.9714	0.0	0.9425	0.0	0.0	0.0	0.9424	0.0	0.9425	0.0	0.9425	0.0	0.9424	0.0	0.0	0.0	0.9424	0.0	0.9421	0.0	0.9387	0.4269	0.9735	0.0	0.9425	0.0	0.9425	0.3333	0.9429	0.0	0.9425	0.0	0.9425	0.1764	0.9435	0.0299	0.9371	0.4615	0.9473	0.0211	0.9238	0.0	0.0	0.0	0.0	0.15	0.9451	0.0	0.9424	0.0	0.9424	0.0	0.9425	0.0	0.9419	0.0	0.9424	0.0	0.9425	0.0	0.0	0.0	0.942	0.0	0.0	0.0	0.9425	0.0265	0.9383	0.0	0.9422	0.0	0.0	0.0	0.9425	0.0	0.0	0.0143	0.938	0.0	0.941	0.0	0.9424	0.0	0.0	0.0645	0.9426	0.0	0.9425	0.0	0.9422	0.0	0.9425	0.0	0.9421	0.0279	0.9354	0.1538	0.9431	0.0769	0.9429	0.5	0.9429	0.0	0.9424	0.0	0.942	0.0	0.9425	0.0	0.9425	0.0256	0.9414	0.0	0.9425	0.0	0.9425	0.0	0.9425	0.0	0.9425	0.0	0.0	0.0	0.9425	0.0	0.9425	0.0	0.9424	0.0245	0.9342	0.0	0.9425	0.0	0.9424	0.0	0.9425	0.0	0.9421	0.048	0.9416	0.0	0.9424	0.0	0.9424	0.0	0.9424	0.0	0.9425	0.0	0.9424	0.0	0.9411	0.0416	0.9422	0.0931	0.9586	0.0379	0.9405	0.0428	0.9373	0.0263	0.9287	0.1146	0.974	0.1164	0.9825	0.0137	0.9295	0.0	0.9417	0.0158	0.9413	0.0	0.9424	0.0144	0.9167	0.0161	0.9387	0.0126	0.9409	0.0167	0.939	0.0405	0.9374	0.2666	0.9792	0.043	0.9419	0.0298	0.9408	0.0331	0.9396	0.0704	0.9659	0.0608	0.943	0.0	0.9421	0.0	0.9424	0.0	0.9421	0.0	0.9424	0.0	0.9424	0.0	0.9425	0.0366	0.9406	0.0113	0.9338	0.0	0.9425	0.0	0.9423	0.0304	0.9394	0.0	0.942	0.0885	0.9731	0.147	0.9454	0.125	0.9428	0.0284	0.9395	0.0714	0.9426	0.04	0.9423	0.0	0.9422	0.0701	0.9429	0.0302	0.9377	0.0	0.9423	0.0	0.9424	0.0	0.9423	0.0	0.942	0.0	0.9424	0.0	0.9421	0.0384	0.9375	0.0285	0.9421	0.0	0.9423	0.0	0.9423	0.0	0.9423	0.0303	0.9421	0.04	0.9423	0.0136	0.9394	0.0	0.9423	0.0316	0.9392	0.0645	0.9427	0.0	0.9406	0.0	0.9424	0.0634	0.9427	0.0	0.9421	0.0	0.9424	0.0	0.9424	0.0714	0.9426	0.04	0.9417	0.0638	0.9428	0.0	0.9421	0.0	0.9414	0.0277	0.942	0.0199	0.9329	0.0	0.9392	0.0256	0.942	0.0	0.9422	0.0	0.9423	0.0	0.9421	0.0	0.9424	0.0	0.9424	0.0255	0.938	0.0	0.9423	0.0235	0.9345	0.1111	0.9432	0.0224	0.9358	0.0137	0.9395	0.0	0.9424	0.0369	0.9368	0.0	0.9421	0.0	0.9424	0.05	0.9425	0.0126	0.9303	0.0	0.9423	0.0135	0.941	0.0211	0.9391	0.012	0.9389	0.0217	0.941	0.0	0.9404	0.0175	0.9415	0.0562	0.9424	0.0485	0.9416	0.1589	0.9754	0.0512	0.9408	0.0727	0.9429	0.0364	0.9287	0.1666	0.9443	0.0463	0.9415	0.0142	0.938	0.0193	0.9375	0.0291	0.9268	0.1307	0.9762	0.0063	0.9386	0.0137	0.9339	0.0111	0.9361	0.0212	0.922	0.0384	0.9421	0.0	0.9424	0.0096	0.9376	0.0287	0.9239	0.1176	0.943	0.0	0.9424	0.0271	0.925	0.0	0.9421	0.0	0.9425	0.0	0.9424	0.0	0.9425	0.0491	0.9421	0.0	0.9422	0.0294	0.9421	0.0259	0.9359	0.0	0.9408	0.0277	0.941	0.0	0.9423	0.0	0.9424	0.0	0.9421	0.0232	0.9419	0.0937	0.9715	0.0	0.9419	0.0	0.9414	0.0192	0.9416	0.1556	0.9699	0.0172	0.9415	0.0245	0.9406	0.0566	0.9421	0.0	0.9422	0.0613	0.9428	0.2035	0.9741	0.0376	0.9395	0.0439	0.9381	0.2451	0.9731	0.0352	0.9417	0.0227	0.9418	0.0936	0.9627	0.0287	0.9358	0.0534	0.9414	0.0377	0.9341	0.0	0.9421	0.0	0.939	0.0129	0.9392	0.0101	0.929	0.1098	0.9664	0.0126	0.9409	0.0164	0.9375	0.0	0.9399	0.0198	0.9398	0.04	0.9415	0.0681	0.9428	0.0595	0.944	0.0531	0.9421	0.1272	0.977	0.0244	0.9342	0.2086	0.9728	0.0333	0.9251	0.1323	0.9449	0.0444	0.9423	0.2403	0.9726	0.0225	0.9395	0.1053	0.9744	0.1079	0.971	0.2284	0.9733	0.0172	0.9365	0.0461	0.9422	0.0817	0.9656	0.0515	0.9418	0.0384	0.9423	0.1952	0.983	0.0288	0.9229	0.008	0.9281	0.5	0.9429	0.2	0.9429	0.0	0.9422	0.0625	0.9426	0.0	0.9425	0.0	0.9425	0.0	0.9424	0.0	0.9425	0.0	0.9425	0.0409	0.9405	0.0526	0.9425	0.017	0.9364	0.0664	0.9443	0.0466	0.9415	0.1972	0.9769	0.0428	0.9421	0.0	0.9418	0.0212	0.9418	0.2892	0.9761	0.0194	0.9407	0.0	0.9424	0.0	0.9425	0.2857	0.9433	0.0	0.9421	0.0	0.9425	0.0	0.9425	0.0	0.0	0.0	0.9425	0.0	0.9423	0.1538	0.9431	0.0	0.9425	0.0625	0.9426	0.017	0.9403	0.0	0.9423	0.0968	0.9633	0.0216	0.9364	0.1136	0.9785	0.0	0.9425	0.0133	0.941	0.0	0.9424	0.0226	0.9277	0.25	0.9429	0.0298	0.9417	0.0	0.9425	0.0238	0.9412	0.047	0.9421	0.0	0.9421	0.6666	0.9434	0.0	0.9424	0.0	0.9424	0.0	0.9425	0.0	0.9425	0.0	0.9423	0.1	0.9437	0.0	0.9417	0.0	0.9424	0.0401	0.9406	0.1363	0.9433	0.0	0.9424	0.0188	0.9406	0.012	0.9389	0.0268	0.9322	0.0207	0.9188	0.0181	0.9356	0.0	0.9404	0.0	0.942	0.0192	0.9416	0.0	0.9423	0.5172	0.9748	0.0136	0.941	0.039	0.9398	0.0567	0.9424	0.0476	0.9423	0.0	0.9418	0.0	0.9423	0.0	0.9424	0.0402	0.9366	0.0	0.9425	0.0588	0.9425	0.0	0.9425	0.0	0.9425	0.0403	0.9415	0.2	0.9429	0.0526	0.9425	0.0	0.9419	0.0	0.9425	0.0	0.9423	0.1052	0.943	0.0714	0.9428	0.0821	0.9434	0.0	0.9423	0.0416	0.9424	0.031	0.9232	0.0	0.9424	0.1	0.9429	0.0	0.9424	0.0	0.9425	0.2	0.9429	0.0	0.9425	0.0	0.9425	0.0	0.9424	0.0	0.9425	0.2857	0.944	0.1111	0.9428	0.0941	0.944	0.0833	0.9427	0.0	0.9421	0.0	0.9425	0.25	0.9429	0.0	0.9382	0.0	0.0	0.0	0.9425	0.0	0.9416	0.0	0.9424	0.0	0.9423	0.0	0.9424	0.0	0.0	0.0	0.9425	0.0235	0.9364	0.0	0.9414	0.125	0.9428	0.0	0.9425	0.0	0.9424	0.0	0.9425	0.0	0.9424	0.0	0.9421	0.0555	0.9425	0.0	0.9424	0.0	0.9425	0.0	0.9423	0.0526	0.9424	0.2	0.9429	0.0	0.9425	0.0436	0.9402	0.04	0.9423	0.0	0.9425	0.0	0.9425	0.0322	0.9418	0.0434	0.9424	0.0534	0.9423	0.0	0.9422	0.0294	0.9416	0.1794	0.9447	0.0	0.9424	0.0	0.9419	0.0	0.9425	0.0	0.9416	0.0229	0.9404	0.074	0.9427	0.0	0.9425	0.0	0.9425	0.0625	0.9426	0.0	0.9424	0.0	0.9425	0.0	0.9424	0.0	0.9425	0.0	0.9424	0.0	0.9425	0.1151	0.9508	0.0	0.9425	0.0	0.9417	0.0	0.9424	0.0	0.9411	0.0	0.9422	0.0	0.9425	0.1145	0.9451	0.0228	0.9396	0.01	0.9403	0.0571	0.9425	0.0	0.0	0.1	0.9427	0.0	0.0	0.0625	0.9426	0.037	0.9423	0.0	0.9424	0.0	0.9423	0.0	0.9424	0.0	0.9424	0.0	0.9425	0.0	0.9424	0.0909	0.9427	0.0178	0.9368	0.0	0.9425	0.0	0.9425	0.0769	0.9427	0.0	0.9423	0.0	0.9423	0.0	0.9424	0.0212	0.9418	0.0	0.9424	0.0	0.9425	0.0	0.9424	0.0	0.9424	0.0	0.9425	0.0	0.9424	0.0	0.9425	0.0202	0.9399	0.0	0.9424	0.1111	0.9428	0.0704	0.943	0.0289	0.9406	0.022	0.9402	0.0131	0.941	0.0	0.9424	0.0	0.9419	0.0	0.9424	0.0	0.9421	0.0	0.9425	0.0	0.9424	0.0	0.9422	0.0	0.9425	0.0	0.0	0.3333	0.9429	0.0	0.9423	0.0	0.9421	0.0	0.9425	0.4382	0.9759	0.0	0.9425	0.0	0.9425	0.0357	0.9414	0.0386	0.9343	0.0281	0.9324	0.0	0.9425	0.0	0.9425	0.0	0.9425	0.0	0.9425	0.0	0.9425	0.0	0.9425	0.0	0.9424	0.0	0.9425	0.0	0.9424	0.0	0.9425	0.0	0.9424	0.0274	0.9255	0.0	0.9425	0.0	0.0	0.125	0.944	0.0	0.9419	0.0	0.9425	0.0	0.9425	0.0363	0.9408	0.0	0.9424	0.0	0.9424	0.6666	0.9459	0.0	0.9424	0.0	0.9425	0.0	0.9425	0.0	0.9424	0.0	0.0	0.0	0.9422	0.0	0.9425	0.0	0.9424	0.0	0.9424	0.0	0.0	0.0	0.9425	0.0	0.9425	0.0	0.9415	0.0	0.9423	0.0	0.9425	0.0	0.9424	0.0269	0.9247	0.0	0.9423	0.0	0.9424	0.0519	0.9423	0.3211	0.9714	0.0	0.9422	0.0	0.0	0.0154	0.937	0.0	0.9425	0.0	0.9422	0.037	0.9423	0.1178	0.9513	0.2234	0.9499	0.0263	0.942	0.0	0.9421	0.048	0.9402	0.0307	0.9374	0.0695	0.9432	0.1666	0.9428	0.0	0.9414	0.0	0.9425	0.0	0.9425	0.0493	0.9422	0.0	0.9425	0.0	0.9424	0.0	0.9424	0.0	0.9423	0.0909	0.9429	0.0263	0.942	0.0	0.9425	0.0769	0.9427	0.0	0.9424	0.0	0.942	0.0454	0.9422	0.0829	0.9455	0.0169	0.9414	0.0	0.9425	0.1666	0.9428	0.1165	0.9687	0.0	0.9415	0.1043	0.9451	0.0714	0.9428	0.0419	0.9413	0.0	0.9425	0.0	0.9424	0.0513	0.9406	0.0833	0.9427	0.0	0.9425	0.1014	0.944	0.0193	0.8937	0.0	0.9425	0.0	0.9425	0.1857	0.9726	0.0493	0.9419	0.0	0.9425	0.0	0.9425	0.0	0.9424	0.0943	0.9434	0.0	0.9425	0.1111	0.9428	0.0	0.9424	0.0666	0.9426	0.0	0.9421	0.0	0.9424	0.0	0.9425	0.0	0.9424	0.0333	0.9422	0.0	0.9425	0.0	0.9424	0.0	0.9425	0.0	0.0	0.0	0.9424	0.0	0.9423	0.0	0.0	0.0	0.9425	0.0833	0.9427	0.0526	0.9425	0.0	0.9425	0.0	0.9424	0.0	0.9423	0.0	0.9425	0.0	0.9423	0.0357	0.9423	0.1093	0.9804	0.0	0.9425	0.0	0.9424	0.3934	0.9728	0.0227	0.9418	0.0909	0.9439	0.0869	0.9428	0.0	0.9424	0.0	0.9425	0.0	0.9425	0.0	0.9424	0.0	0.9424	0.0357	0.9423	0.0	0.9424	0.0	0.9424	0.0	0.9425	0.125	0.9428	0.0	0.9424	0.0	0.9423	0.0	0.9425	0.0	0.9424	0.0	0.9425	0.0	0.9424	0.0	0.9423	0.0	0.9424	0.0	0.9424	0.0	0.9421	0.0925	0.9761	0.0	0.9425	0.0	0.9423	0.0487	0.9424	0.0384	0.9416	0.1077	0.9808	0.0155	0.9399	0.0	0.9425	0.0	0.9425	0.0168	0.939	0.0	0.9424	0.0967	0.9443	0.0172	0.9415	0.0	0.9425	0.0302	0.9273	0.0	0.9423	0.0299	0.9388	0.0	0.9425	0.0	0.9425	0.019	0.9406	0.0191	0.9362	0.1252	0.99	0.0126	0.9372	0.1428	0.9428	0.0	0.9414	0.1189	0.9791	0.0	0.9422	0.0	0.9424	0.0	0.9423	0.0	0.942	0.0	0.9424	0.0	0.9424	0.0	0.9424	0.0	0.9423	0.0	0.9424	0.0	0.9416	0.0	0.9422	0.0	0.9421	0.0	0.9421	0.038	0.9405	0.0434	0.9421	0.0064	0.9387	0.0	0.9416	0.0	0.9414	0.0	0.9424	0.0285	0.9406	0.0	0.9419	0.0	0.9425	0.0	0.9423	0.0	0.942	0.0171	0.9378	0.0	0.9424	0.0132	0.9355	0.3333	0.9429	0.017	0.9378	0.0312	0.9422	0.0	0.9412	0.1716	0.973	0.0	0.9425	0.0	0.9425	0.0	0.9424	0.022	0.9385	0.025	0.9227	0.0486	0.9417	0.0	0.9424	0.0	0.9425	0.0142	0.9411	0.0	0.9423	0.0	0.9424	0.0	0.9421	0.0	0.9423	0.0	0.9425	0.0	0.9417	0.0819	0.9432	0.0106	0.9382	0.0	0.9418	0.0	0.9421	0.0	0.9425	0.2352	0.9439	0.0	0.9424	0.0	0.9425	0.0	0.9424	0.0	0.9424	0.0	0.9422	0.0921	0.9497	0.0143	0.9164	0.0222	0.9394	0.0545	0.9424	0.0268	0.9378	0.0	0.9425	0.0	0.9424	0.0	0.9425	0.0	0.9424	0.0128	0.9409	0.1647	0.9515	0.0	0.9422	0.0	0.9425	0.0449	0.942	0.0277	0.942	0.0454	0.9419	0.0	0.9423	0.0294	0.9421	0.0	0.9417	0.0352	0.941	0.1061	0.9707	0.0372	0.9373	0.0	0.9425	0.0814	0.9441	0.0	0.9423	0.0367	0.9412	0.0833	0.9427	0.0	0.9424	0.0	0.9422	0.0147	0.9412	0.2139	0.9773	0.5	0.9429	0.0476	0.9424	0.0	0.9425	0.0298	0.9181	0.0	0.9424	0.0	0.0	0.0	0.9415	0.0	0.9394	0.0	0.9394	0.0	0.942	0.0	0.9421	0.0	0.9425	0.2126	0.9683	0.0285	0.921	0.0	0.9424	0.0	0.9423	0.0327	0.9366	0.0236	0.939	0.0	0.942	0.0	0.9424	0.0	0.9425	0.0	0.9425	0.0	0.9424	0.125	0.9428	0.0	0.9419	0.25	0.9429	0.0666	0.9426	0.0	0.9423	0.2222	0.9432	0.0	0.9421	0.0	0.9408	0.125	0.943	0.0	0.9424	0.0	0.9424	0.0	0.9423	0.0	0.9425	0.0	0.9424	0.0	0.9424	0.0	0.9425	0.0	0.9424	0.0	0.9425	0.0	0.9425	0.0	0.9425	0.0	0.9423	0.1044	0.9456	0.0909	0.9439	0.0	0.9425	0.0833	0.9428	0.0996	0.9696	0.0	0.9422	0.02	0.9417	0.0	0.9424	0.0	0.9425	0.1153	0.9432	0.0	0.9424	0.0	0.9425	0.0	0.9424	0.0	0.9425	0.0	0.9425	0.0384	0.9421	0.0136	0.941	0.0	0.9421	0.129	0.9457	0.009	0.94	0.3246	0.9678	0.1659	0.9728	0.0	0.9424	0.0	0.9409	0.0	0.9425	0.0	0.9424	0.0	0.9424	0.0232	0.9419	0.0	0.9424	0.0126	0.9089	0.0193	0.9324	0.0	0.0	0.0531	0.9423	0.0	0.942	0.0512	0.9424	0.0342	0.9409	0.0342	0.9363	0.0211	0.927	0.0134	0.9357	0.0203	0.9357	0.0666	0.9427	0.0	0.9424	0.0	0.9423	0.0	0.9425	0.0	0.0	0.0	0.9421	0.04	0.9423	0.0	0.9425	0.0	0.0	0.0129	0.9409	0.0	0.9425	0.0	0.9422	0.0287	0.9262	0.125	0.9428	0.0	0.9425	0.0	0.9425	0.0	0.9421	0.25	0.9429	0.0	0.9425	0.0	0.9411	0.0329	0.932	0.0344	0.9422	0.0	0.9423	0.0	0.9425	0.0769	0.9427	0.0	0.9424	0.0	0.9424	0.0	0.9425	0.0	0.9425	0.0	0.9424	0.0	0.9422	0.0357	0.9423	0.0	0.9411	0.0	0.9424	0.0	0.9424	0.0588	0.9425	0.0	0.942	0.0	0.9417	0.0217	0.941	0.0	0.0	0.0	0.9425	0.0087	0.9298	0.0	0.9424	0.1	0.9427	0.25	0.9429	0.0212	0.9418	0.0553	0.9422	0.0	0.9424	0.0156	0.9204	0.0243	0.9419	0.0	0.9425	0.0	0.9424	0.0	0.9424	0.0289	0.9406	0.0	0.9424	0.0	0.9422	0.0357	0.9394	0.0	0.9423	0.0784	0.943	0.0397	0.9412	0.0233	0.9397	0.0	0.9424	0.0714	0.9426	0.0202	0.9408	0.0	0.9425	0.5	0.9429	0.0	0.9424	0.0	0.9425	0.0	0.9425	0.0	0.9425	0.0	0.9425	0.0	0.9424	0.0	0.9425	0.0	0.9425	0.0	0.9425	0.0	0.942	0.0073	0.9393	0.016	0.9401	0.0	0.9424	0.0625	0.9426	0.0	0.0	0.0	0.9425	0.0	0.9425	0.088	0.9749	0.0	0.9423	0.024	0.9412	0.0	0.9423	0.0427	0.9391	0.0112	0.9385	0.3333	0.9429	0.0	0.9424	0.25	0.9429	0.0	0.9422	0.0	0.9423	0.0	0.9424	0.1797	0.9691	0.081	0.9438	0.0	0.9424	0.1666	0.9428	0.1659	0.9718	0.1397	0.9764	0.25	0.9429	0.0454	0.9422	0.025	0.9407	0.1666	0.9428	0.1428	0.9428	0.0229	0.9306	0.0	0.9424	0.0	0.9424	0.0123	0.937	0.5488	0.974	0.0	0.942	0.1168	0.9447	0.0346	0.9402	0.0617	0.9427	0.0	0.9425	0.0	0.9423	0.0196	0.9387	0.0	0.9425	0.025	0.9419	0.118	0.9622	0.0111	0.9406	0.0	0.9425	0.0	0.9421	0.0	0.9422	0.0	0.9424	0.0512	0.9424	0.0	0.9422	0.0128	0.933	0.0	0.9424	0.0	0.9416	0.0	0.9423	0.0	0.9424	0.0	0.9424	0.016	0.9387	0.0	0.9425	0.0	0.9424	0.0	0.9424	0.0	0.9423	0.1896	0.9723	0.0	0.9424	0.0	0.9425	0.2	0.9432	0.0	0.9422	0.0	0.9422	0.1333	0.9431	0.0555	0.9425	0.0	0.9425	0.0	0.9422	0.0588	0.9426	0.0	0.9425	0.0	0.9425	0.0	0.9424	0.0	0.9423	0.0	0.9425	0.0	0.9422	0.0	0.9425	0.0344	0.9422	0.0	0.9423	0.0	0.9417	0.0333	0.9422	0.1181	0.9734	0.0	0.9421	0.0081	0.9364	0.0	0.9425	0.0	0.9425	0.0	0.942	0.0	0.9424	0.0769	0.9427	0.0	0.9421	0.0	0.9424	0.0	0.9424	0.0	0.9425	0.0	0.9409	0.0	0.9425	0.0	0.9425	0.0	0.9424	0.0	0.9413	0.0	0.9424	0.0	0.9418	0.0579	0.9426	0.0	0.9424	0.0	0.9422	0.0	0.9424	0.0	0.9418	0.0625	0.9426	0.0555	0.9425	0.0	0.9424	0.0625	0.9426	0.0	0.9423	0.0214	0.9205	0.0	0.9425	0.0	0.9421	0.0	0.9425	0.0	0.9425	0.0	0.9421	0.0	0.9424	0.0	0.9425	0.0	0.9425	0.0	0.9425	0.0614	0.943	0.0171	0.9364	0.3094	0.9768	0.0	0.9424	0.0	0.9424	0.0	0.9425	0.0	0.9425	0.0	0.0	0.0192	0.9239	0.0	0.9424	0.0	0.9424	0.0299	0.9358	0.0	0.9423	0.091	0.983	0.0243	0.9197	0.08	0.9431	0.0	0.9421	0.0	0.9424	0.0	0.9422	0.0	0.9425	0.0	0.9425	0.0	0.9425	0.0	0.9424	0.1538	0.9431	0.0044	0.9365	0.0232	0.9419	0.0	0.9424	0.0512	0.9424	0.0	0.9425	0.0	0.942	0.0	0.9422	0.0	0.9425	0.1666	0.9428	0.0	0.9425	0.0	0.9425	0.0	0.9425	0.0	0.9425	0.0	0.9421	0.0	0.9425	0.2307	0.9436	0.04	0.9419	0.0	0.9422	0.0	0.9425	0.0045	0.9367	0.0	0.9425	0.0114	0.9386	0.0266	0.9403	0.0	0.0	0.0	0.9425	0.1034	0.9438	0.0	0.9423	0.0	0.9423	0.0158	0.94	0.0	0.9424	0.0	0.9395	0.0	0.9423	0.0227	0.9418	0.0	0.9424	0.0	0.9424	0.0	0.9424	0.0	0.94	0.0	0.9425	0.0142	0.9411	0.0	0.9425	0.0	0.9424	0.0344	0.9422	0.0	0.9423	0.0	0.9424	0.0	0.9425	0.0	0.9424	0.0	0.9361	0.0	0.9418	0.0	0.9425	0.0	0.9425	0.0	0.9425	0.0	0.9425	0.04	0.9423	0.0227	0.9418	0.0	0.9424	0.0	0.9425	0.0	0.9424	0.0	0.9425	0.02	0.9378	0.0833	0.9427	0.014	0.9411	0.0	0.9424	0.0	0.0	0.125	0.9428	0.0	0.9425	0.0	0.9417	0.0157	0.9072	0.0	0.9424	0.0	0.9406	0.0	0.942	0.0625	0.9426	0.0162	0.9359	0.0	0.9417	0.0227	0.9387	0.0	0.9424	0.0217	0.9418	0.0109	0.936	0.0	0.9392	0.0	0.9425	0.0	0.9424	0.0192	0.9407	0.0	0.9414	0.05	0.9425	0.0526	0.9422	0.0196	0.9416	0.0294	0.9412	0.0215	0.941	0.0219	0.941	0.0	0.9424	0.0	0.9424	0.2	0.9429	0.25	0.9429	0.0405	0.942	0.0	0.9424	0.0	0.9424	0.036	0.9398	0.0	0.9394	0.0454	0.942	0.0	0.9425	0.0157	0.94	0.0	0.9425	0.0	0.9425	0.0	0.0	0.0	0.9425	0.0	0.9425	0.0	0.9414	0.0	0.9425	0.0	0.9425	0.0	0.9424	0.0	0.9425	0.0	0.0	0.0	0.9425	0.0	0.9425	0.0	0.9424	0.0	0.9423	0.0	0.9423	0.0	0.9423	0.0	0.9421	0.0769	0.9431	0.0259	0.9414	0.0315	0.9414	0.0281	0.9348	0.0	0.9424	0.0	0.9425	0.0	0.9423	0.0	0.9424	0.0	0.9425	0.0	0.9425	0.0	0.9425	0.0	0.9423	0.2164	0.9702	0.3333	0.9429	0.0	0.9422	0.0	0.9417	0.0344	0.9419	0.0192	0.9416	0.0	0.9424	0.0	0.9425	0.0	0.9424	0.0	0.9423	0.0	0.9416	0.0	0.9424	0.0	0.9424	0.0666	0.9427	0.0	0.939	0.0	0.9422	0.0392	0.9421	0.0	0.9424	0.0913	0.9457	0.0434	0.9421	0.0	0.9423	0.0212	0.9418	0.0	0.9424	0.0689	0.9427
11GAG	0.983725135624	0	0	0.0722	0.9859	0.0779	0.9859	0.1739	0.9853	0.238	0.9858	0.2777	0.9858	0.2857	0.9854	0.0372	0.9887	0.0952	0.9852	0.1231	0.9908	0.0472	0.9856	1.0	1.0	0.0268	0.9925	0.1666	0.9841	0.1818	0.9845	0.0286	0.9902	0.0666	0.984	0.2307	0.9849	0.0773	0.9891	0.2	0.9845	0.0714	0.9847	0.3333	0.9841	0.1666	0.9841	0.125	0.9841	0.0555	0.984	0.0909	0.984	0.0328	0.9854	0.0312	0.9839	0.0096	0.9798	0.3333	0.9845	0.0131	0.9815	0.0526	0.984	0.1111	0.9841	0.1666	0.9841	0.0149	0.9831	0.0162	0.9837	0.5	0.9846	0.25	0.9858	0.1666	0.9841	0.1052	0.9844	0.1428	0.9841	0.125	0.9841	0.1666	0.9845	0.3333	0.9845	0.1428	0.9861	0.1764	0.9849	0.0304	0.9851	0.0769	0.984	0.1818	0.9845	0.0229	0.984	0.1666	0.9841	0.0666	0.984	0.2222	0.9845	0.0338	0.9842	0.021	0.9852	0.0121	0.9825	0.5	0.9841	0.1666	0.9841	0.0423	0.9871	0.0234	0.9846	0.0357	0.9839	0.0437	0.9862	0.0159	0.9835	0.0571	0.9843	0.0434	0.984	0.0576	0.9857	0.0377	0.9842	0.0175	0.9844	0.025	0.9838	0.032	0.9869	0.1111	0.9845	0.1428	0.9841	0.025	0.9838	0.3333	0.985	0.2307	0.9849	0.0187	0.9843	0.0111	0.9789	0.2	0.9841	0.0212	0.9838	0.0314	0.9902	0.3333	0.9841	0.0693	0.989	0.0039	0.9773	0.0909	0.9844	0.0181	0.9852	0.1	0.9841	0.0128	0.9835	0.1666	0.9845	0.2222	0.9845	0.1851	0.9858	0.0431	0.9852	0.0148	0.9819	0.129	0.9853	0.0092	0.977	0.0166	0.9838	0.0427	0.9891	0.1666	0.9845	0.125	0.9841	0.0208	0.9838	0.04	0.9839	0.1428	0.9841	0.0144	0.9836	0.0192	0.9847	0.007	0.9823	0.0139	0.9834	0.037	0.9839	0.1538	0.9845	0.2727	0.985	0.0156	0.9837	0.039	0.9851	0.0175	0.9837	0.0263	0.9855	0.0232	0.9838	0.0172	0.9838	0.0303	0.9853	0.0161	0.9837	0.037	0.9839	0.0254	0.9842	0.0208	0.9846	0.0253	0.9844	0.0428	0.9845	0.0156	0.9835	0.0167	0.9837	0.0231	0.9844	0.0102	0.9824	0.0328	0.9919	0.014	0.9831	0.0191	0.9841	0.0279	0.9847	0.1304	0.9849	0.0259	0.984	0.1666	0.9841	0.0252	0.9842	0.2	0.9841	0.125	0.9845	0.2142	0.9849	0.0571	0.9843	0.2222	0.9845	0.0119	0.9814	0.1818	0.9845	0.5	0.9841	0.1818	0.9845	0.05	0.984	0.035	0.9842	0.1052	0.9844	0.1428	0.9845	0.0152	0.9831	0.0183	0.9843	0.0612	0.9847	0.25	0.9845	0.1764	0.9849	0.25	0.9841	0.1666	0.9841	0.4	0.9845	0.3333	0.9841	0.0	0.9836	0.25	0.9841	0.0	0.9836	0.0	0.9836	0.0181	0.9844	0.1818	0.9845	0.0	0.9836	0.0	0.9836	0.0	0.9835	0.0	0.9836	0.027	0.9839	0.0	0.9837	0.0909	0.984	0.0	0.9835	0.0	0.9835	0.0	0.9836	0.0	0.9837	0.0	0.9836	0.0041	0.9803	0.0	0.9836	0.0	0.9836	0.0	0.9831	0.0	0.9836	0.0	0.9836	0.0	0.9836	0.0	0.9836	0.0	0.9837	0.0259	0.984	0.0	0.9837	0.0	0.9836	0.0	0.9837	0.0	0.9835	0.0	0.9836	0.0	0.9836	0.0	0.9836	0.0	0.9835	0.0	0.9835	0.0	0.0	0.0	0.9837	0.0	0.9836	0.0	0.9837	0.0	0.9837	0.0	0.9837	0.0	0.9836	0.0	0.9836	0.0	0.9826	0.0	0.9836	0.0	0.9836	0.0075	0.9831	0.0	0.9835	0.0	0.9836	0.0	0.0	0.0	0.9833	0.0	0.9836	0.0	0.9836	0.0555	0.984	0.0	0.9819	0.0	0.9837	0.0	0.9836	0.0	0.9837	0.0046	0.9809	0.0	0.9837	0.0	0.0	0.0313	0.9856	0.0299	0.9892	0.0	0.9837	0.0	0.9837	0.0	0.9836	0.0143	0.982	0.0253	0.984	0.0	0.9836	0.0	0.9829	0.0	0.9837	0.0177	0.984	0.25	0.9841	0.045	0.9869	0.0	0.0	0.0	0.9836	0.0	0.9836	0.0	0.9836	0.0	0.9837	0.0	0.9837	0.0	0.9837	0.0	0.0	0.0816	0.9852	0.0	0.9837	0.0	0.9837	0.0102	0.9831	0.0	0.9836	0.0	0.9836	0.0	0.9836	0.0	0.9836	0.0	0.9833	0.0098	0.9807	0.0	0.9837	0.0	0.9835	0.0	0.9836	0.022	0.988	0.0	0.9836	0.0	0.9837	0.0	0.9833	0.0243	0.984	0.0	0.9836	0.0	0.9837	0.0	0.9837	0.0125	0.9834	0.0	0.9836	0.0	0.9837	0.0	0.9837	0.005	0.9826	0.0	0.9836	0.125	0.9841	0.0322	0.9839	0.0121	0.983	0.0	0.9836	0.25	0.9841	0.0	0.9836	0.0	0.9837	0.0	0.9836	0.0	0.9837	0.0	0.9836	0.0	0.9836	0.0	0.0	0.0	0.9836	0.0	0.9837	0.0154	0.9833	0.0285	0.9839	0.0	0.9837	0.0	0.9837	0.0	0.9836	0.0	0.9836	0.0201	0.9856	0.0	0.0	0.0	0.9836	0.0	0.0	0.0	0.0	0.0	0.9837	0.0	0.9828	0.0	0.9837	0.0	0.0	0.1666	0.9841	0.0	0.9837	0.0	0.9837	0.0	0.9836	0.0	0.0	0.0	0.9836	0.0	0.9835	0.0142	0.9835	0.0	0.9823	0.0	0.9837	0.0	0.9837	0.0	0.9837	0.0	0.9837	0.0	0.9837	0.0588	0.984	0.0081	0.9821	0.0	0.9835	0.0158	0.9835	0.0	0.0	0.0	0.0	0.05	0.9846	0.0	0.9836	0.0	0.9836	0.0	0.9837	0.0416	0.984	0.0	0.9836	0.0	0.9837	0.0	0.0	0.0476	0.984	0.0	0.0	0.0	0.9837	0.0037	0.982	0.0	0.9836	0.0	0.0	0.0	0.9837	0.0	0.0	0.0095	0.983	0.0	0.9833	0.0	0.9836	0.0	0.0	0.0	0.9834	0.0	0.9837	0.0	0.9836	0.0	0.9837	0.0666	0.984	0.0093	0.982	0.0	0.9836	0.0512	0.9843	0.0	0.9837	0.25	0.9841	0.0	0.9835	0.0	0.9837	0.0	0.9837	0.0	0.9831	0.0	0.9837	0.0	0.9837	0.0	0.9837	0.0	0.9837	0.0	0.0	0.0	0.9837	0.0	0.9837	0.0	0.9836	0.0245	0.9858	0.0	0.9837	0.0	0.9836	0.0	0.9837	0.0	0.9835	0.0625	0.9885	0.0	0.9836	0.0	0.9836	0.0	0.9836	0.0	0.9837	0.0	0.9836	0.0	0.9833	0.0208	0.9838	0.0029	0.9777	0.0142	0.9835	0.0291	0.9883	0.0307	0.9901	0.0242	0.988	0.0313	0.9939	0.0196	0.9847	0.1212	0.9853	0.0	0.9832	0.0	0.9836	0.0096	0.9797	0.0322	0.9851	0.0126	0.9835	0.0	0.9822	0.0173	0.984	0.0181	0.984	0.043	0.9848	0.0373	0.985	0.0497	0.9878	0.0183	0.9873	0.0608	0.9897	0.0	0.9836	0.0	0.9836	0.0	0.9836	0.0	0.9836	0.0	0.9836	0.0	0.9837	0.0418	0.9861	0.0113	0.9827	0.0	0.9837	0.0	0.9836	0.026	0.9848	0.0476	0.984	0.0109	0.9784	0.0	0.9832	0.0	0.9836	0.0047	0.9825	0.1428	0.9845	0.04	0.9839	0.0	0.9836	0.0175	0.9837	0.0151	0.9835	0.125	0.9841	0.0	0.9836	0.0	0.9836	0.0	0.9835	0.1428	0.9841	0.0	0.9835	0.0192	0.9845	0.0285	0.9839	0.0	0.9836	0.0	0.9836	0.0	0.9836	0.0	0.9834	0.04	0.9839	0.0	0.9825	0.1	0.9841	0.0276	0.9851	0.0322	0.9841	0.014	0.9836	0.0	0.9836	0.0158	0.9837	0.0	0.9835	0.0	0.9836	0.0	0.9836	0.0	0.9836	0.03	0.9843	0.1063	0.9877	0.0588	0.984	0.0	0.9833	0.0277	0.9839	0.0221	0.9852	0.033	0.9846	0.0256	0.9838	0.0	0.9836	0.1111	0.9841	0.0666	0.984	0.0	0.9836	0.0	0.9836	0.0145	0.9834	0.0	0.9836	0.0211	0.9848	0.037	0.9839	0.0196	0.9843	0.0	0.9825	0.0	0.9836	0.0266	0.9866	0.0625	0.984	0.2	0.9841	0.15	0.9849	0.04	0.9902	0.0	0.9836	0.1621	0.9887	0.0052	0.9826	0.0783	0.9887	0.0217	0.9839	0.0	0.9831	0.035	0.9842	0.0125	0.9834	0.0048	0.9825	0.0184	0.9844	0.0122	0.9825	0.0727	0.9851	0.0159	0.9835	0.0	0.9834	0.0103	0.9831	0.0571	0.988	0.0115	0.9831	0.0291	0.9908	0.0344	0.992	0.0253	0.9844	0.0357	0.9875	0.0371	0.9866	0.0125	0.9815	0.0961	0.9856	0.0	0.9836	0.0048	0.9825	0.0241	0.9888	0.0588	0.984	0.0	0.9836	0.0147	0.9828	0.0	0.9835	0.0	0.9837	0.0	0.9836	0.0	0.9837	0.0	0.9827	0.0	0.9836	0.0588	0.9843	0.0181	0.9841	0.0153	0.9836	0.0	0.9828	0.0	0.9836	0.0	0.9836	0.0	0.9836	0.0232	0.9838	0.0142	0.9821	0.1923	0.9858	0.0	0.9833	0.0	0.9833	0.0186	0.9843	0.0172	0.9837	0.0163	0.9837	0.0144	0.9827	0.0	0.9836	0.0552	0.9868	0.005	0.9813	0.0273	0.9854	0.0183	0.9843	0.0096	0.9826	0.0117	0.9835	0.0227	0.9838	0.0075	0.9789	0.0023	0.9804	0.0059	0.9806	0.0211	0.9857	0.0	0.9835	0.0	0.9827	0.0194	0.9839	0.0365	0.9895	0.013	0.9822	0.1392	0.9882	0.0082	0.9827	0.1041	0.9877	0.0198	0.9839	0.032	0.9846	0.0	0.9833	0.0292	0.993	0.0212	0.9841	0.0177	0.9844	0.0111	0.9824	0.0135	0.9831	0.0204	0.9867	0.0147	0.9836	0.0444	0.9843	0.032	0.9863	0.0169	0.9837	0.0169	0.9841	0.0112	0.9809	0.0296	0.9861	0.0379	0.9869	0.0153	0.9836	0.0129	0.9806	0.0429	0.9868	0.0	0.9835	0.0059	0.9807	0.0233	0.9885	0.012	0.9824	0.0	0.9837	0.0	0.9836	0.0	0.9836	0.0312	0.9839	0.0	0.9837	0.0	0.9837	0.0	0.9836	0.0	0.9837	0.0	0.9837	0.0368	0.9862	0.0	0.9835	0.0477	0.9885	0.011	0.9827	0.0207	0.9841	0.0137	0.9831	0.0142	0.9836	0.0	0.9835	0.0212	0.9838	0.0178	0.9839	0.0097	0.9834	0.0	0.9836	0.0	0.9837	0.0	0.9836	0.1333	0.9845	0.0	0.9837	0.0	0.9837	0.0	0.0	0.0	0.9837	0.0	0.9836	0.0	0.9836	0.0	0.9837	0.0312	0.9839	0.0512	0.9856	0.1	0.9841	0.0117	0.9813	0.0216	0.9846	0.0197	0.9859	0.0	0.9837	0.0133	0.9836	0.0	0.9836	0.0105	0.9813	0.0	0.9836	0.0447	0.9846	0.0	0.9837	0.0238	0.984	0.0235	0.984	0.0	0.9836	0.0	0.9837	0.0	0.9836	0.0	0.9836	0.0	0.9837	0.0	0.9837	0.0	0.9836	0.0666	0.9851	0.0	0.9834	0.0	0.9836	0.0223	0.9844	0.0909	0.9844	0.0	0.9836	0.0471	0.9852	0.006	0.9828	0.0214	0.9854	0.0092	0.9791	0.0241	0.9851	0.0	0.9831	0.0	0.9835	0.0192	0.9837	0.1	0.9841	0.0068	0.983	0.0136	0.9836	0.0177	0.9839	0.0126	0.9831	0.0476	0.9843	0.074	0.9844	0.0	0.9836	0.0	0.9836	0.0262	0.9872	0.0	0.9837	0.0	0.9835	0.0	0.9837	0.0	0.9837	0.0241	0.9841	0.2	0.9841	0.0263	0.9839	0.0	0.9835	0.0	0.9837	0.125	0.9841	0.0	0.9835	0.0238	0.9838	0.0136	0.9836	0.0	0.9836	0.125	0.9849	0.0267	0.9913	0.0	0.9836	0.0	0.9835	0.0	0.9836	0.0	0.9837	0.2	0.9841	0.0	0.9837	0.0	0.9837	0.0	0.9836	0.0	0.9837	0.0	0.9836	0.0	0.9836	0.0235	0.984	0.0833	0.984	0.0	0.9835	0.0	0.9837	0.0	0.9836	0.0	0.9824	0.0	0.0	0.0	0.9837	0.0	0.9834	0.25	0.9841	0.0	0.9836	0.0	0.9836	0.0	0.0	0.0	0.9837	0.0088	0.9823	0.0	0.9833	0.0	0.9836	0.0	0.9837	0.0	0.9836	0.0	0.9837	0.0	0.9836	0.0	0.9836	0.0925	0.9856	0.0	0.9836	0.3333	0.9841	0.0	0.9836	0.0526	0.9846	0.0	0.9836	0.0	0.9837	0.0249	0.9851	0.04	0.9839	0.0	0.9837	0.0	0.9837	0.0645	0.9851	0.0869	0.9844	0.0458	0.9855	0.0769	0.984	0.0294	0.9841	0.0512	0.9843	0.0	0.9836	0.0	0.9835	0.0	0.9837	0.0	0.9834	0.0305	0.9846	0.037	0.9839	0.0	0.9837	0.0	0.9837	0.125	0.9845	0.0	0.9836	0.0	0.9837	0.0	0.9836	0.0	0.9837	0.0	0.9836	0.0	0.9837	0.0431	0.9875	0.0	0.9837	0.0303	0.9839	0.0	0.9836	0.0	0.9833	0.0	0.9836	0.0	0.9837	0.052	0.9853	0.0057	0.9828	0.03	0.9843	0.0857	0.9848	0.0	0.0	0.1	0.9841	0.0	0.0	0.1875	0.9849	0.1111	0.9848	0.0	0.9836	0.0	0.9836	0.0	0.9836	0.0	0.9836	0.0	0.9837	0.0	0.9836	0.0	0.9836	0.0107	0.9829	0.0	0.9837	0.0	0.9837	0.0	0.9836	0.0	0.9836	0.0	0.9836	0.0	0.9836	0.1276	0.9861	0.0	0.9836	0.0	0.9837	0.0	0.9836	0.0	0.9836	0.0	0.9837	0.0	0.9836	0.0	0.9837	0.027	0.9844	0.0	0.9836	0.1111	0.9841	0.014	0.9836	0.0072	0.9831	0.0294	0.9845	0.0263	0.984	0.0	0.9836	0.0416	0.984	0.0	0.9836	0.0	0.9836	0.0	0.9837	0.0	0.9836	0.3333	0.9854	0.0	0.9837	0.0	0.0	0.0	0.9837	0.0	0.9836	0.0	0.9836	0.0	0.9837	0.028	0.9847	0.0	0.9837	0.0	0.9837	0.0803	0.9871	0.0237	0.987	0.014	0.9829	0.0	0.9837	0.0	0.9837	0.0	0.9837	0.0	0.9837	0.0	0.9837	0.0	0.9837	0.0	0.9836	0.0	0.9837	0.0	0.9836	0.0	0.9837	0.0	0.9836	0.0162	0.9836	0.0	0.9837	0.0	0.0	0.0208	0.9838	0.0	0.9835	0.0	0.9837	0.0	0.9837	0.0727	0.9882	0.1428	0.9841	0.0	0.9836	0.0	0.9836	0.0	0.9836	0.3333	0.9841	0.0	0.9837	0.0	0.9836	0.0	0.0	0.0909	0.984	0.0	0.9837	0.0	0.9836	0.0	0.9836	0.0	0.0	0.0	0.9837	0.0	0.9837	0.0243	0.9838	0.25	0.9845	0.0	0.9837	0.0	0.9836	0.011	0.9806	0.0	0.9836	0.0	0.9836	0.0129	0.9836	0.0	0.9819	0.0769	0.984	0.0	0.0	0.0038	0.982	0.0	0.9837	0.0	0.9836	0.074	0.9844	0.0107	0.9829	0.0319	0.9844	0.0	0.9834	0.0666	0.984	0.0183	0.9842	0.0363	0.9875	0.0434	0.9852	0.0	0.9836	0.0	0.9834	0.0	0.9837	0.0	0.9837	0.0246	0.984	0.0	0.9837	0.0	0.9836	0.0	0.9836	0.0	0.9836	0.0	0.9835	0.0526	0.9843	0.0	0.9837	0.0	0.9836	0.0	0.9836	0.0454	0.984	0.0	0.9832	0.0917	0.9924	0.0338	0.9842	0.3333	0.9841	0.1666	0.9841	0.0309	0.9902	0.0	0.9834	0.0869	0.9876	0.0476	0.9843	0.0179	0.9838	0.0	0.9837	0.0	0.9836	0.0209	0.9851	0.25	0.985	0.0	0.9837	0.0579	0.985	0.0209	0.9896	0.0	0.9837	0.0	0.9837	0.019	0.9843	0.0432	0.9858	0.0	0.9837	0.0	0.9837	0.0	0.9836	0.0754	0.9851	0.0	0.9837	0.0	0.9836	0.0	0.9836	0.1333	0.9845	0.0	0.9836	0.0	0.9836	0.0	0.9837	0.0	0.9836	0.0333	0.9839	0.0	0.9837	0.0	0.9836	0.0	0.9837	0.0	0.0	0.0	0.9836	0.0	0.9836	0.0	0.0	0.0	0.9837	0.1666	0.9845	0.0526	0.984	0.0	0.9837	0.0	0.9836	0.0	0.9836	0.0	0.9837	0.0	0.9836	0.0	0.9835	0.0117	0.9804	0.0	0.9837	0.0	0.9836	0.0218	0.9842	0.0	0.9833	0.0227	0.9839	0.0	0.9835	0.0	0.9836	0.0	0.9837	0.0	0.9837	0.0	0.9836	0.0	0.9836	0.0	0.9835	0.0	0.9836	0.0	0.9836	0.0	0.9837	0.125	0.9841	0.0	0.9836	0.0	0.9836	0.0	0.9837	0.1666	0.9841	0.0	0.9837	0.0	0.9836	0.0	0.9836	0.0	0.9836	0.0	0.9836	0.0	0.9836	0.0083	0.9761	0.0	0.9837	0.0	0.9836	0.0487	0.9843	0.0384	0.9848	0.023	0.9888	0.0387	0.9851	0.0	0.9837	0.0	0.9837	0.0168	0.9837	0.0	0.9836	0.043	0.9848	0.0	0.9832	0.0	0.9837	0.0201	0.9858	0.0	0.9836	0.0074	0.9825	0.0	0.9837	0.0	0.9837	0.0	0.9829	0.0031	0.9815	0.0164	0.9838	0.0253	0.9848	0.0	0.9836	0.0	0.9834	0.0145	0.9827	0.0	0.9836	0.0	0.9836	0.0	0.9836	0.0	0.9835	0.0	0.9836	0.0	0.9836	0.0	0.9836	0.0	0.9836	0.0	0.9836	0.0	0.9834	0.0	0.9836	0.0	0.9836	0.0	0.9836	0.0333	0.9855	0.0434	0.9846	0.0322	0.9849	0.0555	0.9843	0.0	0.9834	0.2	0.9841	0.0142	0.9835	0.0	0.9835	0.0	0.9837	0.0	0.9836	0.0	0.9835	0.0042	0.9823	0.0	0.9836	0.0	0.9811	0.3333	0.9841	0.047	0.9873	0.0312	0.9839	0.0	0.9833	0.0171	0.9839	0.0	0.9837	0.0	0.9837	0.0	0.9836	0.022	0.9843	0.0154	0.9832	0.0	0.9822	0.0	0.9836	0.0	0.9837	0.0142	0.9836	0.0	0.9836	0.0	0.9836	0.0	0.9836	0.0	0.9836	0.0	0.9837	0.0	0.9834	0.0	0.9832	0.0372	0.9856	0.0	0.9835	0.0	0.9835	0.0	0.9837	0.0	0.9835	0.0	0.9836	0.0	0.9837	0.0	0.9836	0.0	0.9836	0.0	0.9836	0.0236	0.9852	0.0095	0.9796	0.05	0.9867	0.0363	0.9847	0.0302	0.9858	0.0	0.9837	0.0	0.9836	0.0	0.9837	0.0	0.9836	0.0897	0.9864	0.0117	0.9833	0.0	0.9836	0.0	0.9837	0.0898	0.9868	0.0	0.9834	0.0363	0.9847	0.0	0.9836	0.0	0.9834	0.0322	0.9839	0.0704	0.9874	0.0123	0.9814	0.0175	0.984	0.0	0.9837	0.0074	0.9831	0.0	0.9836	0.0073	0.9831	0.0833	0.984	0.0	0.9836	0.0909	0.984	0.0	0.9832	0.0074	0.9817	0.5	0.9841	0.0	0.9835	0.0	0.9837	0.0153	0.9829	0.0	0.9836	0.0	0.0	0.0	0.9834	0.0	0.9828	0.0	0.9828	0.0	0.9835	0.0	0.9835	0.0	0.9837	0.0126	0.9831	0.0264	0.9913	0.0	0.9836	0.0	0.9836	0.0257	0.9859	0.0189	0.984	0.0	0.9835	0.0	0.9836	0.0	0.9837	0.0	0.9837	0.0	0.9836	0.0	0.9836	0.16	0.9853	0.25	0.9841	0.0666	0.984	0.0	0.9836	0.0	0.9836	0.0	0.9836	0.0151	0.9836	0.0	0.9836	0.0	0.9836	0.0	0.9836	0.0	0.9836	0.0	0.9837	0.0	0.9836	0.0	0.9836	0.0	0.9837	0.0	0.9836	0.0	0.9837	0.0	0.9837	0.0	0.9837	0.0	0.9836	0.0223	0.9841	0.0	0.983	0.0	0.9837	0.0416	0.984	0.0289	0.9918	0.0	0.9836	0.08	0.9851	0.0	0.9836	0.0	0.9837	0.0	0.9835	0.0	0.9836	0.0	0.9837	0.1666	0.9841	0.0	0.9837	0.0	0.9837	0.0192	0.9837	0.041	0.9845	0.0	0.9835	0.0	0.983	0.0	0.9828	0.0052	0.9826	0.0269	0.9867	0.1428	0.9841	0.0	0.9832	0.0	0.9837	0.0	0.9836	0.0	0.9836	0.0	0.9834	0.0	0.9836	0.0115	0.9802	0.0516	0.9931	0.0	0.0	0.0212	0.9839	0.0	0.9835	0.0	0.9834	0.0068	0.983	0.0299	0.9873	0.0135	0.9825	0.0033	0.9817	0.0436	0.9887	0.0	0.9835	0.0	0.9836	0.0	0.9836	0.0	0.9837	0.0	0.0	0.0	0.9835	0.0	0.9835	0.0	0.9837	0.0	0.0	0.0259	0.984	0.0	0.9837	0.0	0.9836	0.0124	0.9815	0.0	0.9836	0.0	0.9837	0.0	0.9837	0.0	0.9835	0.0	0.9836	0.0	0.9837	0.0181	0.9837	0.0284	0.9889	0.0344	0.9839	0.0	0.9836	0.0	0.9837	0.0769	0.984	0.0	0.9836	0.0	0.9836	0.0	0.9837	0.0	0.9837	0.0	0.9836	0.0	0.9836	0.0357	0.9839	0.0	0.9833	0.0	0.9836	0.0	0.9836	0.0	0.9835	0.0	0.9835	0.0333	0.9839	0.0	0.983	0.0	0.0	0.0	0.9837	0.0087	0.9817	0.0	0.9836	0.0	0.9836	0.0	0.9836	0.0212	0.9838	0.0311	0.9859	0.0	0.9836	0.0091	0.9799	0.0	0.9834	0.0	0.9837	0.0	0.9836	0.0	0.9836	0.0362	0.985	0.0	0.9836	0.0	0.9836	0.025	0.9849	0.0	0.9836	0.0392	0.9842	0.0132	0.9835	0.0175	0.9838	0.0	0.9836	0.0714	0.984	0.0202	0.9839	0.0	0.9837	0.0	0.9837	0.0	0.9836	0.0	0.9837	0.0	0.9837	0.0	0.9837	0.0	0.9837	0.0	0.9836	0.0	0.9837	0.0	0.9837	0.0	0.9837	0.05	0.984	0.022	0.9841	0.04	0.9851	0.0	0.9836	0.0	0.9836	0.0	0.0	0.0	0.9837	0.0	0.9837	0.0044	0.9711	0.0	0.9836	0.024	0.984	0.0	0.9836	0.0047	0.981	0.0168	0.9837	0.3333	0.9841	0.0	0.9836	0.25	0.9841	0.0	0.9836	0.0	0.9836	0.0	0.9836	0.0	0.9801	0.009	0.9833	0.0	0.9836	0.1666	0.9841	0.0063	0.981	0.0232	0.9866	0.25	0.9841	0.0151	0.9836	0.0333	0.9847	0.1666	0.9841	0.1428	0.9841	0.0141	0.9829	0.0	0.9836	0.0	0.9836	0.0493	0.9878	0.0	0.9826	0.0	0.9835	0.0259	0.984	0.0148	0.9835	0.0123	0.9835	0.0	0.9837	0.0	0.9836	0.0147	0.9835	0.0	0.9837	0.0	0.9834	0.0239	0.9862	0.0222	0.9839	0.0	0.9837	0.0	0.9835	0.0	0.9836	0.0	0.9836	0.0256	0.9838	0.0	0.9836	0.0076	0.9818	0.0	0.9836	0.0	0.9834	0.0	0.9836	0.0	0.9836	0.0	0.9836	0.016	0.9837	0.0	0.9837	0.0	0.9836	0.0	0.9836	0.0	0.9836	0.0098	0.9822	0.0	0.9836	0.0	0.9837	0.0	0.9836	0.0	0.9836	0.0	0.9836	0.0666	0.984	0.0	0.9835	0.0	0.9837	0.0	0.9836	0.0196	0.9838	0.0	0.9837	0.0	0.9837	0.1428	0.9841	0.0	0.9836	0.0	0.9837	0.0	0.9836	0.0	0.9837	0.0344	0.9839	0.0	0.9836	0.1612	0.9857	0.0	0.9835	0.0134	0.9822	0.0	0.9836	0.0121	0.9832	0.0	0.9837	0.0	0.9837	0.0	0.9835	0.0	0.9836	0.0769	0.984	0.0	0.9836	0.0	0.9836	0.0	0.9836	0.0	0.9837	0.0	0.9832	0.0	0.9837	0.0	0.9837	0.0	0.9836	0.0	0.9833	0.0	0.9836	0.0	0.9835	0.0144	0.9836	0.1666	0.9841	0.0	0.9836	0.25	0.9841	0.0	0.9835	0.1875	0.9849	0.2222	0.9854	0.0	0.9836	0.0	0.9836	0.0	0.9836	0.0273	0.9905	0.0	0.9837	0.0588	0.984	0.0	0.9837	0.0	0.9837	0.0	0.9836	0.0	0.9836	0.0	0.9837	0.0	0.9837	0.0	0.9837	0.0043	0.9823	0.0378	0.9869	0.0226	0.9845	0.0	0.9836	0.0	0.9836	0.0	0.9837	0.0	0.9837	0.0	0.0	0.0137	0.9824	0.0	0.9836	0.0	0.9836	0.0092	0.982	0.0	0.9836	0.0107	0.977	0.0099	0.9793	0.06	0.9847	0.0	0.9836	0.0	0.9836	0.0	0.9836	0.0	0.9837	0.0	0.9837	0.0	0.9837	0.0	0.9836	0.0769	0.984	0.0444	0.9869	0.0232	0.9838	0.0	0.9836	0.1538	0.9861	0.0	0.9837	0.0	0.9835	0.0	0.9836	0.0	0.9837	0.1666	0.9841	0.0	0.9837	0.0	0.9837	0.0	0.9837	0.0	0.9837	0.0	0.9836	0.0	0.9837	0.0769	0.984	0.0133	0.9836	0.0	0.9836	0.0	0.9837	0.0182	0.9839	0.0	0.9837	0.0228	0.9842	0.0066	0.983	0.0	0.0	0.0	0.9837	0.0172	0.9837	0.0	0.9836	0.0	0.9836	0.0952	0.9884	0.0	0.9836	0.0	0.9828	0.0	0.9836	0.0	0.9833	0.0	0.9836	0.0	0.9836	0.0	0.9836	0.0107	0.9834	0.0	0.9837	0.0	0.9831	0.0	0.9837	0.0	0.9836	0.0344	0.9839	0.0	0.9836	0.0	0.9836	0.0	0.9837	0.0	0.9836	0.045	0.9869	0.0	0.9835	0.0	0.9837	0.0	0.9837	0.0	0.9837	0.0	0.9837	0.04	0.9839	0.0	0.9833	0.0	0.9836	0.0	0.9837	0.0	0.9836	0.0	0.9837	0.012	0.9831	0.0	0.9836	0.0	0.9831	0.1666	0.9841	0.0	0.0	0.125	0.9841	0.0	0.9837	0.0	0.9834	0.0197	0.9866	0.0	0.9836	0.0	0.9831	0.0526	0.984	0.0625	0.984	0.0065	0.9821	0.0	0.9834	0.0136	0.9834	0.0	0.9836	0.0	0.9833	0.0219	0.9845	0.0	0.9827	0.0	0.9837	0.0	0.9836	0.0	0.9829	0.0465	0.9843	0.0	0.9835	0.0263	0.9844	0.0	0.9833	0.0098	0.9834	0.0	0.983	0.0109	0.9834	0.0	0.9836	0.0	0.9836	0.0	0.9836	0.0	0.9836	0.0	0.9831	0.0	0.9836	0.0	0.9836	0.02	0.9841	0.0	0.9828	0.0113	0.9835	0.0	0.9837	0.0157	0.9836	0.0	0.9837	0.0	0.9837	0.0	0.0	0.0	0.9837	0.0	0.9837	0.0	0.9834	0.0	0.9837	0.0	0.9837	0.0	0.9836	0.0	0.9837	0.0	0.0	0.0	0.9837	0.0	0.9837	0.0	0.9836	0.0	0.9836	0.0	0.9836	0.0	0.9836	0.1333	0.9845	0.0461	0.9846	0.0	0.9831	0.0105	0.9834	0.0216	0.9851	0.0	0.9836	0.0	0.9837	0.0	0.9836	0.0	0.9836	0.0	0.9837	0.0	0.9837	0.0	0.9837	0.125	0.9841	0.0365	0.9872	0.0	0.9837	0.0	0.9836	0.0	0.9835	0.0	0.9832	0.0	0.9833	0.0	0.9836	0.0	0.9837	0.0	0.9836	0.0	0.9836	0.0	0.9834	0.0	0.9836	0.0	0.9836	0.0	0.9835	0.0	0.9827	0.0	0.9836	0.0	0.9833	0.0	0.9836	0.0215	0.9842	0.0289	0.9841	0.0	0.9836	0.0	0.9833	0.0	0.9836	0.0689	0.9844
12GAG	0.545660036166	0	0	0.4096	0.5439	0.3766	0.5428	0.4782	0.5459	0.5238	0.5463	0.5	0.546	0.5	0.5459	0.6534	0.5937	0.3095	0.5428	0.8985	0.5752	0.0708	0.5223	0.75	0.5505	1.0	1.0	0.6666	0.5462	0.5454	0.5461	0.4746	0.5564	0.4	0.5452	0.6153	0.5466	0.453	0.5455	0.8	0.5472	0.4285	0.5451	0.6666	0.5459	0.5	0.5457	0.5	0.5458	0.5555	0.5464	0.2727	0.5447	0.4647	0.5467	0.375	0.5444	0.4896	0.5666	0.3333	0.5453	0.3432	0.4676	0.3684	0.5449	0.6666	0.5465	0.6666	0.5462	0.7671	0.6815	0.2764	0.5351	0.75	0.5461	0.55	0.5465	1.0	0.5471	0.7894	0.5485	0.4285	0.5455	0.5	0.5458	0.5	0.5459	0.3333	0.5453	0.8095	0.5525	0.5294	0.5462	0.4162	0.5419	0.5384	0.5461	0.5454	0.5461	0.2988	0.5392	0.5	0.5457	0.6	0.5466	0.6666	0.5465	0.3559	0.5429	0.6992	0.6213	0.5081	0.561	0.5	0.5457	0.8333	0.5466	0.3615	0.5332	0.5312	0.5557	0.4642	0.5457	0.295	0.5312	0.3762	0.5	0.6857	0.5493	0.4347	0.5454	0.4807	0.5469	0.3962	0.5442	0.483	0.5618	0.65	0.5492	0.3333	0.5209	0.7777	0.5483	1.0	0.5473	0.75	0.5511	0.4444	0.5456	0.2307	0.5443	0.5971	0.5798	0.3681	0.4644	0.4	0.5455	0.1489	0.539	0.4722	0.5533	0.6666	0.5459	0.8019	0.5805	0.5125	0.5759	0.7272	0.5484	0.4783	0.5651	0.3	0.5449	0.4102	0.544	0.5833	0.5463	0.4444	0.5456	0.5185	0.5464	0.5603	0.5515	0.5633	0.6787	0.6129	0.5479	0.4255	0.5181	0.5435	0.5744	0.409	0.5364	0.6666	0.5468	0.5	0.5458	0.5208	0.5471	0.64	0.5477	0.5714	0.546	0.7536	0.5552	0.4614	0.5481	0.7597	0.5904	0.3906	0.5388	0.4444	0.5455	0.3846	0.5452	0.4545	0.5456	0.0937	0.5349	0.7109	0.5614	0.5438	0.548	0.478	0.5499	0.4418	0.5454	0.3505	0.5368	0.5324	0.5547	0.629	0.5741	0.3703	0.5446	0.3474	0.5396	0.59	0.574	0.2784	0.5321	0.3571	0.5424	0.4823	0.554	0.4615	0.5467	0.2777	0.5265	0.5	0.5554	0.4835	0.56	0.2523	0.4971	0.398	0.5363	0.5865	0.5573	0.7391	0.5486	0.5584	0.5494	0.6666	0.5462	0.2184	0.5322	0.4	0.5455	0.3125	0.5446	0.3571	0.545	0.5428	0.547	0.4444	0.5456	0.4537	0.5453	0.6363	0.5465	1.0	0.5461	0.2727	0.5447	0.9	0.5497	0.228	0.5396	0.4736	0.5458	0.2857	0.5445	0.5164	0.58	0.4623	0.5479	0.3469	0.5432	0.625	0.5462	0.4705	0.5457	0.0	0.5448	0.6666	0.5462	0.4	0.5455	0.3333	0.5454	0.5	0.5458	0.25	0.5452	0.6	0.5459	1.0	0.5466	0.425	0.5345	0.5454	0.5461	0.3	0.5449	0.4545	0.5456	0.3461	0.5443	0.6	0.5459	0.3513	0.5439	0.0	0.5454	0.1818	0.5442	0.3214	0.5439	0.421	0.5453	1.0	0.5466	0.0	0.5454	0.5	0.5457	0.5289	0.5665	0.8571	0.5469	0.375	0.5453	0.3924	0.5433	0.375	0.5453	0.25	0.5452	0.6363	0.5465	0.5	0.5457	0.5	0.5457	0.2727	0.5391	0.5	0.5457	0.7777	0.5469	0.0	0.545	0.3571	0.5444	0.4285	0.5455	0.6	0.5459	0.6666	0.5462	0.3333	0.5446	0.3684	0.5449	0.0	0.0	1.0	0.5459	0.25	0.5452	1.0	0.5464	0.0	0.5454	0.0	0.5454	1.0	0.5471	0.8333	0.5466	0.8248	0.5701	0.25	0.5452	0.25	0.5452	0.436	0.5444	0.24	0.5432	1.0	0.5473	0.0	0.0	0.647	0.5502	0.5	0.5457	0.5	0.5457	0.6111	0.5469	0.7264	0.5761	0.0	0.5454	0.625	0.5462	0.5	0.5457	0.2564	0.498	0.0	0.545	0.0	0.0	0.6666	0.5733	0.5962	0.6026	0.5	0.5457	1.0	0.5461	0.75	0.5461	0.4712	0.5607	0.6835	0.5541	0.6666	0.5462	0.9902	0.5718	0.5	0.5457	0.6065	0.5786	0.25	0.5452	0.6621	0.5688	0.0	0.0	0.25	0.5452	0.4	0.5455	0.0	0.5448	0.6666	0.5459	0.3333	0.5454	0.0	0.5454	0.0	0.0	0.3061	0.5423	0.3333	0.5454	0.3333	0.5454	0.3826	0.5386	0.3846	0.5452	0.1818	0.5442	0.4	0.5455	0.5	0.5457	0.3818	0.5438	0.5197	0.5764	0.0	0.545	0.2727	0.5438	1.0	0.5466	0.5897	0.6481	0.6	0.5463	0.0	0.5454	0.6346	0.55	0.3414	0.5413	0.0	0.5446	1.0	0.5461	0.0	0.5454	0.3125	0.5346	0.4285	0.5455	0.0	0.5452	0.0	0.5454	0.6954	0.5692	0.25	0.5452	0.5	0.5458	0.2903	0.5433	0.5701	0.5658	0.2	0.545	0.75	0.5461	0.2	0.545	0.3333	0.5454	0.5555	0.546	0.0	0.5454	0.5	0.5458	0.4285	0.5455	0.0	0.0	0.6666	0.5462	0.3333	0.5454	0.4406	0.5399	0.7142	0.5498	0.5	0.5457	0.0	0.5452	0.8	0.5472	0.4	0.5455	0.5321	0.5852	0.0	0.0	0.2857	0.5451	0.0	0.0	0.0	0.0	0.0	0.5454	0.0636	0.5252	1.0	0.5459	0.0	0.0	0.3333	0.5453	1.0	0.5461	0.0	0.5454	0.5	0.5457	0.0	0.0	0.6666	0.5462	1.0	0.5498	0.8428	0.5719	0.1052	0.5164	0.0	0.5454	0.6666	0.5459	0.3333	0.5454	1.0	0.5461	1.0	0.5461	0.647	0.5471	0.4604	0.5468	0.1153	0.5416	0.4278	0.5319	0.0	0.0	0.0	0.0	0.2833	0.5408	0.4	0.5455	0.4	0.5455	1.0	0.5464	0.4166	0.5452	1.0	0.5466	1.0	0.5459	0.0	0.0	0.3809	0.5449	0.0	0.0	0.0	0.5452	0.356	0.5323	0.8181	0.5474	0.0	0.0	1.0	0.5464	0.0	0.0	0.8038	0.5821	0.1607	0.538	1.0	0.5468	0.0	0.0	0.3548	0.5442	0.3333	0.5454	0.5454	0.5461	0.6666	0.5459	0.8	0.548	0.5162	0.5606	0.8461	0.5479	0.4871	0.5462	0.5	0.5457	0.5	0.5457	0.2631	0.544	0.3333	0.5454	0.5	0.5457	0.3076	0.5402	0.5	0.5457	0.3333	0.5454	0.0	0.5452	1.0	0.5459	0.0	0.0	0.0	0.5454	0.5	0.5457	0.0	0.5448	0.4352	0.5408	1.0	0.5459	0.75	0.5461	1.0	0.5461	0.4444	0.5455	0.6009	0.5608	0.25	0.5452	0.25	0.5452	0.4	0.5455	0.0	0.5454	0.5	0.5457	0.3272	0.5424	0.375	0.5439	0.5327	0.5809	0.2559	0.5247	0.3595	0.5116	0.4363	0.5376	0.363	0.4954	0.4132	0.5178	0.6286	0.5977	0.606	0.5479	0.4761	0.5463	0.1666	0.5448	0.5265	0.589	0.8064	0.5779	0.1898	0.5358	0.324	0.5341	0.6428	0.6033	0.3454	0.5265	0.4301	0.5445	0.3582	0.5394	0.3734	0.5357	0.4453	0.5296	0.4144	0.5402	0.4375	0.5455	0.2857	0.5451	0.6	0.5466	0.5	0.5457	0.3333	0.5453	0.6666	0.5459	0.7591	0.5744	0.7727	0.6059	1.0	0.5461	0.5	0.5458	0.513	0.5524	0.1904	0.5431	0.343	0.4363	0.2647	0.5396	0.375	0.5453	0.6919	0.5707	0.4285	0.5454	0.76	0.5491	0.6923	0.547	0.5438	0.548	0.4592	0.5465	0.5	0.5458	0.4285	0.5455	0.7	0.5467	0.5238	0.5463	0.5714	0.546	0.4705	0.5457	0.2991	0.504	0.1714	0.5411	0.4444	0.5456	0.4	0.5454	0.625	0.5462	0.3939	0.5447	0.56	0.5468	0.4794	0.5474	0.4	0.5454	0.5098	0.5528	0.5	0.5469	0.338	0.5418	0.5	0.5457	0.1587	0.5369	0.5882	0.5466	1.0	0.5468	0.5	0.5457	0.2142	0.5441	0.49	0.5473	0.5212	0.5486	0.2352	0.5439	0.4318	0.5452	0.5	0.5464	0.4013	0.532	0.5867	0.5533	0.5897	0.548	0.3846	0.5452	0.3333	0.5451	0.2666	0.5443	0.5714	0.546	0.6666	0.5462	0.3613	0.5325	0.5555	0.546	0.5152	0.5601	0.7777	0.5496	0.4634	0.5474	0.8827	0.5757	0.5	0.5457	0.655	0.6023	0.25	0.5441	0.4	0.5455	0.25	0.5437	0.559	0.5742	0.4444	0.5456	0.6081	0.5509	0.6772	0.5664	0.3192	0.5347	0.4347	0.5448	0.4197	0.5443	0.3508	0.5429	0.2437	0.5292	0.4077	0.5408	0.4713	0.5511	0.5963	0.5858	0.3272	0.5424	0.451	0.5434	0.4444	0.5454	0.7577	0.5748	0.7761	0.5794	0.2046	0.5125	0.5	0.571	0.3606	0.5026	0.4936	0.5486	0.7032	0.5946	0.565	0.5609	0.5837	0.6189	0.6346	0.55	0.6	0.5459	0.4615	0.5464	0.5655	0.6177	0.3529	0.5448	1.0	0.5466	0.4932	0.5681	0.5	0.546	1.0	0.5461	0.3333	0.5453	0.5	0.5457	0.3278	0.5382	0.3636	0.5452	0.5	0.5463	0.4766	0.5503	0.4615	0.5458	0.3425	0.5399	0.6	0.5463	0.5	0.5457	0.25	0.5441	0.6046	0.5486	0.4057	0.5069	0.4615	0.5457	0.409	0.5447	0.5576	0.5481	0.3443	0.515	0.2758	0.5408	0.4426	0.5449	0.4637	0.5505	0.3076	0.5447	0.2392	0.5285	0.4809	0.5514	0.452	0.5453	0.4029	0.5288	0.4645	0.5473	0.4588	0.5458	0.4545	0.5456	0.4481	0.5421	0.6459	0.5903	0.5881	0.5852	0.6078	0.6113	0.6111	0.5469	0.8125	0.5676	0.8701	0.5767	0.5314	0.5677	0.3656	0.5052	0.5696	0.5499	0.7037	0.5764	0.4166	0.5439	0.2251	0.5288	0.4	0.5424	0.3863	0.5442	0.3852	0.4961	0.3563	0.5365	0.5526	0.5941	0.5768	0.5768	0.4552	0.5458	0.4741	0.56	0.5294	0.548	0.4222	0.5449	0.266	0.5147	0.8079	0.5764	0.4813	0.5635	0.3927	0.5109	0.3145	0.5205	0.6206	0.5707	0.5076	0.5472	0.5468	0.6334	0.5193	0.5533	0.5	0.5462	0.3446	0.5134	0.5382	0.6033	0.6352	0.5983	0.5	0.5457	0.2	0.545	0.6666	0.5468	0.4062	0.5449	0.5	0.5457	0.3333	0.5454	0.5	0.5457	0.5	0.5457	1.0	0.5461	0.3852	0.537	0.1578	0.543	0.372	0.533	0.4736	0.5494	0.2901	0.5299	0.4243	0.5382	0.4428	0.5452	0.6206	0.5478	0.468	0.5459	0.2857	0.5212	0.2815	0.5372	0.8333	0.5466	1.0	0.5459	0.2857	0.5451	0.2666	0.5443	1.0	0.5461	0.5	0.5457	0.0	0.0	0.0	0.5452	0.75	0.5467	0.5384	0.5461	1.0	0.5461	0.1562	0.5412	0.4529	0.5455	0.3	0.5449	0.441	0.5386	0.432	0.5418	0.4234	0.5259	0.0	0.5452	0.5333	0.5484	0.25	0.5452	0.5642	0.5925	0.25	0.5452	0.3283	0.5417	1.0	0.5459	0.8333	0.5606	0.2117	0.5359	0.25	0.5441	0.0	0.545	0.6	0.5459	0.2857	0.5451	1.0	0.5459	0.0	0.5454	0.2222	0.5447	0.1666	0.5376	0.1515	0.541	0.75	0.5461	0.4508	0.5452	0.2727	0.5438	0.75	0.5461	0.4622	0.546	0.6746	0.5635	0.3452	0.5087	0.4435	0.5386	0.5166	0.5566	0.4625	0.5459	0.05	0.5419	0.2884	0.5416	0.3	0.5449	0.2275	0.5297	0.3287	0.5413	0.351	0.5305	0.4605	0.5467	0.119	0.5391	0.5555	0.5469	1.0	0.5481	0.0	0.5448	0.5148	0.5667	0.0	0.5452	0.4705	0.5457	1.0	0.5461	0.0	0.5454	0.1774	0.5292	0.8	0.5464	0.3157	0.5432	0.3846	0.5448	0.5	0.5457	0.625	0.5462	0.4736	0.5458	0.3333	0.5433	0.178	0.5362	0.875	0.5471	0.5416	0.5466	0.4663	0.5544	0.6	0.5459	0.15	0.5428	0.7142	0.5464	0.3333	0.5454	0.8	0.5464	0.0	0.545	0.3333	0.5454	0.5	0.5457	1.0	0.5461	0.4285	0.5454	0.4444	0.5456	0.4117	0.5439	0.4166	0.5454	0.6666	0.5474	0.6666	0.5459	0.75	0.5461	0.8129	0.5726	0.0	0.0	1.0	0.5461	0.0277	0.5386	0.25	0.5452	0.6666	0.5465	0.4285	0.5455	0.0	0.0	1.0	0.5459	0.5604	0.5648	0.5681	0.5479	0.5	0.5458	0.6666	0.5459	0.8571	0.5469	0.6666	0.5459	0.25	0.5452	0.6	0.5466	0.7037	0.5518	0.4285	0.5455	0.6666	0.5459	0.375	0.5453	0.614	0.5498	0.2	0.545	0.5	0.5457	0.3395	0.5261	0.48	0.5459	0.3333	0.5454	0.5	0.5457	0.4032	0.5441	0.5652	0.5468	0.2824	0.5348	0.6923	0.547	0.3088	0.541	0.3846	0.5444	0.2	0.545	0.2608	0.5436	0.0	0.5454	0.9142	0.553	0.2824	0.5348	0.4814	0.5459	1.0	0.5464	0.0	0.5454	0.5625	0.5464	0.6666	0.5462	0.0	0.545	0.6	0.5459	0.6666	0.5459	0.75	0.5461	0.0	0.5454	0.3309	0.5279	0.6666	0.5459	0.0303	0.5392	0.5	0.5457	0.3703	0.5435	0.0714	0.5432	0.3333	0.5454	0.4062	0.5434	0.6114	0.5591	0.42	0.544	0.4571	0.5457	0.0	0.0	0.6	0.5463	0.0	0.0	0.375	0.545	0.2592	0.5432	0.8333	0.5466	0.1111	0.5442	0.75	0.5461	0.0	0.5448	0.5	0.5457	0.8	0.5464	0.5454	0.5461	0.5071	0.5533	0.6666	0.5459	1.0	0.5461	0.3076	0.5447	0.5	0.5458	0.6	0.5463	1.0	0.5471	0.5744	0.5482	0.25	0.5452	1.0	0.5459	0.5	0.5457	0.3333	0.5453	0.3333	0.5454	0.6	0.5459	1.0	0.5461	0.3108	0.5353	0.5	0.5457	0.2222	0.5447	0.3802	0.5432	0.3623	0.5395	0.4191	0.5433	0.3026	0.5402	0.4285	0.5455	0.5	0.5461	0.4285	0.5455	0.3333	0.5448	0.6666	0.5459	0.25	0.5452	0.9166	0.5481	0.6666	0.5459	0.0	0.0	0.3333	0.5454	0.2222	0.5447	0.4	0.5452	1.0	0.5459	0.1573	0.5196	1.0	0.5461	1.0	0.5459	0.2767	0.5361	0.4591	0.5477	0.4727	0.552	1.0	0.5464	1.0	0.5464	0.0	0.5452	0.0	0.5454	0.3333	0.5454	1.0	0.5461	1.0	0.5466	0.0	0.545	0.6	0.5459	0.0	0.545	0.1666	0.5448	0.4531	0.545	0.0	0.5454	0.0	0.0	0.4791	0.5462	0.2608	0.5436	0.0	0.5452	0.5	0.5457	0.3878	0.5403	0.2857	0.5451	0.2857	0.5451	0.0833	0.5436	0.75	0.5461	1.0	0.5464	1.0	0.5459	1.0	0.5468	0.0	0.0	0.1818	0.5442	0.6666	0.5459	0.6	0.5459	0.6	0.5459	0.0	0.0	0.6666	0.5459	1.0	0.5459	0.2926	0.5426	0.75	0.5467	1.0	0.5461	1.0	0.5466	0.5968	0.6289	0.3333	0.5451	0.6	0.5459	0.6103	0.5512	0.2889	0.5275	0.3076	0.5447	0.0	0.0	0.4478	0.5448	0.0	0.5454	0.5	0.5459	0.4074	0.545	0.5928	0.5657	0.2659	0.5372	0.421	0.545	0.1333	0.5434	0.3318	0.5154	0.5977	0.5733	0.3217	0.5383	0.5	0.5457	0.1162	0.5389	0.3333	0.5454	0.5	0.5457	0.3209	0.5405	0.3333	0.5454	0.5	0.5457	1.0	0.5466	0.6	0.5463	0.4545	0.5456	0.2631	0.5423	1.0	0.5459	0.7692	0.5475	0.0	0.5446	0.7272	0.5484	0.3333	0.5419	0.4454	0.5446	0.4406	0.5452	1.0	0.5464	0.8333	0.5466	0.469	0.5521	0.75	0.5511	0.5652	0.5517	0.6666	0.5497	0.8443	0.5775	1.0	0.5461	0.5714	0.546	0.5855	0.5865	0.5833	0.5463	0.6666	0.5459	0.4202	0.5445	0.4939	0.5964	0.5	0.5457	0.6666	0.5459	0.1952	0.4849	0.3086	0.5341	1.0	0.5459	1.0	0.5459	0.5714	0.546	0.4716	0.546	1.0	0.5459	0.1111	0.5442	0.6	0.5459	0.4	0.5452	0.375	0.545	0.5	0.5457	1.0	0.5459	0.5	0.5457	0.3333	0.5439	1.0	0.5461	1.0	0.5473	1.0	0.5459	0.0	0.0	0.2	0.545	0.25	0.5449	0.0	0.0	1.0	0.5461	0.3333	0.545	0.1052	0.5426	0.0	0.5454	0.5	0.5457	0.625	0.5462	1.0	0.5461	0.3	0.5449	0.6785	0.5485	0.3837	0.4941	0.0	0.5454	0.0	0.5448	0.2185	0.5243	0.1136	0.5387	0.3409	0.5409	0.5217	0.5463	0.5714	0.546	0.6666	0.5459	0.0	0.545	0.6	0.5459	0.6666	0.5462	0.6071	0.5476	0.8333	0.5466	0.25	0.5452	0.0	0.5452	0.875	0.5471	0.7142	0.5464	0.4444	0.5456	0.5	0.5457	0.5	0.5457	0.3333	0.5454	0.75	0.5461	0.5	0.5458	0.4	0.5455	0.3333	0.5453	0.75	0.5478	0.3598	0.4553	0.3333	0.5454	0.5	0.5458	0.4146	0.5449	0.5192	0.5488	0.4079	0.5103	0.6666	0.5588	0.5	0.5457	0.6666	0.5459	0.4494	0.5452	0.2857	0.5451	0.344	0.5408	0.1724	0.538	0.6666	0.5459	0.4848	0.5627	0.8	0.5472	0.5168	0.5542	0.6666	0.5459	0.5	0.5457	0.7238	0.559	0.8083	0.604	0.356	0.4769	0.2447	0.5205	0.4285	0.5455	0.5116	0.5467	0.3385	0.4769	0.5384	0.5461	0.5	0.5457	0.7	0.5467	0.4285	0.5454	1.0	0.5468	0.8333	0.5466	0.25	0.5452	0.4444	0.5456	0.75	0.5461	0.1714	0.5411	0.6923	0.547	0.6875	0.5473	0.4	0.5452	0.5333	0.5539	0.5652	0.5492	0.7548	0.5683	0.3055	0.5431	0.2142	0.541	0.2	0.545	0.3642	0.5395	0.6086	0.5472	0.5	0.5457	1.0	0.5476	0.1904	0.5431	0.7167	0.5765	0.6	0.5459	0.4224	0.5405	0.3333	0.5454	0.423	0.5419	0.7187	0.5495	0.1346	0.5379	0.3025	0.5051	1.0	0.5461	0.6666	0.5459	0.8333	0.5466	0.3568	0.5345	0.5178	0.5845	0.1891	0.5214	0.5	0.5457	1.0	0.5459	0.2285	0.5382	0.375	0.5453	0.5	0.5457	0.3125	0.5446	0.4	0.5454	0.6666	0.5459	0.2812	0.5431	0.6065	0.5499	0.4414	0.5444	0.3928	0.5448	0.6666	0.5474	0.5	0.5457	0.647	0.5471	0.6	0.5459	0.6666	0.5459	0.6	0.5459	0.25	0.5452	0.3333	0.545	0.2684	0.507	0.5389	0.5969	0.45	0.5452	0.2545	0.5352	0.557	0.5616	0.5	0.5457	0.5	0.5457	1.0	0.5459	0.2	0.545	0.5512	0.5492	0.3529	0.5372	0.3571	0.545	1.0	0.5459	0.4943	0.5473	0.25	0.5422	0.3363	0.5394	0.5	0.5458	0.2941	0.5431	0.258	0.5428	0.2816	0.5338	0.3802	0.5028	0.4451	0.5432	0.3333	0.5454	0.4222	0.5435	0.7777	0.5469	0.7132	0.5626	0.75	0.5472	0.6	0.5459	0.2727	0.5447	0.3382	0.5419	0.3407	0.5204	1.0	0.5461	0.5238	0.5463	1.0	0.5461	0.4639	0.5541	0.8	0.5464	0.0	0.0	0.8947	0.5533	0.6347	0.5555	0.6814	0.5578	0.3181	0.5442	0.5294	0.5462	0.5	0.5457	0.4285	0.5413	0.3731	0.4849	0.6	0.5459	0.6	0.5463	0.3341	0.5168	0.4691	0.5472	0.3809	0.5449	0.25	0.5452	0.0	0.5452	0.5	0.5457	1.0	0.5466	0.5	0.5458	0.76	0.5491	1.0	0.5466	0.4	0.5452	0.5	0.5458	0.4444	0.5456	0.2666	0.5443	0.8484	0.5577	0.5625	0.5464	0.4	0.5455	0.8	0.5464	0.625	0.5462	1.0	0.5461	0.6666	0.5462	1.0	0.5466	1.0	0.5459	0.5	0.5457	0.6666	0.5459	1.0	0.5459	1.0	0.5461	0.625	0.5462	0.597	0.5548	0.4204	0.5442	1.0	0.5464	0.625	0.5475	0.3928	0.5063	0.3076	0.5447	0.82	0.5541	0.3333	0.5453	0.0	0.5452	0.6153	0.5475	0.8	0.5464	0.0	0.5452	0.3333	0.5453	0.0	0.5452	0.0	0.5452	0.2884	0.5416	0.5205	0.5479	0.2222	0.5437	0.4731	0.5464	0.099	0.5268	0.2251	0.5239	0.4377	0.541	0.2857	0.5451	0.3333	0.5422	0.0	0.5454	1.0	0.5466	0.8333	0.5466	0.5348	0.5472	0.6666	0.5462	0.6101	0.6627	0.5333	0.5666	0.0	0.0	0.4574	0.5457	0.1	0.5424	0.1282	0.5398	0.3082	0.5353	0.4925	0.5558	0.4072	0.5255	0.643	0.5749	0.2063	0.5	0.4666	0.5458	0.5	0.5457	0.875	0.5471	0.6666	0.5459	0.0	0.0	0.3333	0.5446	0.24	0.5432	1.0	0.5461	0.0	0.0	0.3636	0.5423	1.0	0.5459	0.25	0.5445	0.5617	0.6066	0.5	0.5458	0.0	0.5454	0.0	0.5454	0.5294	0.5462	1.0	0.5466	0.3333	0.5454	0.4363	0.5452	0.5607	0.5915	0.3448	0.5442	0.4444	0.5456	0.6666	0.5459	0.5384	0.5461	0.25	0.5452	0.5	0.5457	1.0	0.5461	1.0	0.5459	0.5	0.5457	0.5454	0.5461	0.3571	0.5444	0.2037	0.5393	1.0	0.5466	0.4	0.5455	0.4705	0.5457	0.5	0.5461	0.7666	0.5499	0.4021	0.5433	0.0	0.0	1.0	0.5461	0.6623	0.6001	0.7142	0.5464	0.6	0.5463	0.5	0.5457	0.5957	0.5487	0.4152	0.5397	0.6666	0.5462	0.496	0.5677	0.439	0.5453	1.0	0.5461	0.8	0.5464	0.5	0.5457	0.413	0.5429	0.8	0.5464	0.6363	0.5465	0.3857	0.5357	0.5	0.5458	0.2745	0.5414	0.4039	0.5419	0.573	0.5556	0.75	0.5461	0.4285	0.5454	0.6464	0.5546	1.0	0.5461	0.5	0.5457	0.75	0.5461	1.0	0.5461	1.0	0.5459	1.0	0.5464	0.6666	0.5459	0.75	0.5461	0.3333	0.5454	0.6666	0.5459	1.0	0.5464	0.45	0.5456	0.1985	0.5289	0.68	0.5591	0.3333	0.5453	0.3125	0.5446	0.0	0.0	0.0	0.5454	0.0	0.5454	0.382	0.4693	0.3333	0.5451	0.506	0.5476	0.5	0.5458	0.4061	0.5343	0.573	0.556	0.6666	0.5459	0.25	0.5452	0.75	0.5461	0.6363	0.5465	0.3333	0.5451	0.4285	0.5455	0.4	0.5338	0.3873	0.5421	0.5	0.5457	0.6666	0.5462	0.4127	0.5344	0.34	0.4987	0.5	0.5457	0.1969	0.5377	0.35	0.5396	0.8333	0.5466	0.7142	0.5464	0.6243	0.6042	0.5	0.5457	0.6	0.5459	0.251	0.5205	0.1503	0.5262	0.2631	0.544	0.3766	0.5428	0.198	0.5199	0.2469	0.5377	0.0	0.5454	0.3333	0.5451	0.6568	0.5662	0.6666	0.5459	0.475	0.546	0.4483	0.5437	0.4222	0.5442	0.3333	0.5454	0.5882	0.5466	0.3846	0.5452	0.5714	0.546	0.3846	0.5444	0.6363	0.5465	0.6358	0.5845	0.75	0.5461	0.2432	0.542	0.5	0.5458	0.5	0.5457	0.7142	0.5464	0.2459	0.5264	0.6666	0.5459	0.6666	0.5462	0.6666	0.5462	0.4444	0.5456	0.2216	0.4933	0.5	0.5457	0.6666	0.5459	0.4	0.5454	0.6666	0.5468	0.6363	0.5465	0.6	0.5466	0.7777	0.5483	0.3333	0.5454	0.5	0.5459	0.2745	0.5414	0.3333	0.5454	0.0	0.545	0.7142	0.5464	0.6666	0.5465	0.0	0.5454	0.2727	0.5447	0.6666	0.5459	0.862	0.551	0.7777	0.5469	0.387	0.5447	0.6	0.5476	0.4335	0.5351	0.4	0.5452	0.3495	0.5325	0.0	0.545	0.5	0.5457	0.3636	0.5447	0.2	0.545	0.4615	0.5457	0.4375	0.5455	0.1666	0.5448	0.4285	0.5455	0.0	0.5454	0.2419	0.5395	0.0	0.5452	0.6666	0.5459	0.3333	0.5453	0.7333	0.5514	0.1428	0.5446	0.6206	0.5478	0.7391	0.5548	0.3333	0.5453	0.6666	0.5468	0.25	0.5452	0.3571	0.5444	0.375	0.545	0.7222	0.5478	0.7142	0.5464	0.625	0.5469	0.625	0.5462	0.438	0.5357	1.0	0.5459	0.3529	0.5448	1.0	0.5464	1.0	0.5459	0.5333	0.5461	0.25	0.5452	1.0	0.5459	0.5	0.5457	0.5	0.5457	0.2631	0.5236	0.4123	0.5393	0.332	0.529	0.25	0.5452	0.5	0.5457	0.5	0.5457	1.0	0.5461	0.0	0.0	0.4731	0.5548	0.5	0.5457	0.25	0.5452	0.546	0.568	0.375	0.5453	0.461	0.5537	0.5747	0.6287	0.34	0.543	0.2	0.5439	0.1666	0.5448	0.909	0.5479	1.0	0.5464	0.6666	0.5459	1.0	0.5459	0.4285	0.5455	0.4615	0.5457	0.6755	0.5707	0.6046	0.5486	0.5	0.5457	0.7948	0.5517	1.0	0.5459	0.35	0.5447	0.6153	0.5466	1.0	0.5459	0.6666	0.5462	1.0	0.5459	0.0	0.5454	0.0	0.5452	0.5	0.5457	0.1333	0.5434	0.3333	0.5454	0.6923	0.547	0.3066	0.5404	0.6153	0.5466	1.0	0.5464	0.6529	0.5674	0.5	0.5457	0.4	0.5409	0.8666	0.5756	0.0	0.0	0.0	0.5452	0.4655	0.5459	0.7777	0.5469	0.6666	0.5465	0.4841	0.5474	0.5	0.5457	0.6936	0.5583	0.2	0.5445	0.4545	0.5456	0.5	0.5457	0.8	0.5464	0.5	0.5457	0.8924	0.5648	0.5	0.5457	0.4142	0.5443	0.0	0.5454	0.5714	0.546	0.7241	0.5492	0.375	0.5453	0.8333	0.5466	0.0	0.5454	0.8	0.5464	0.8603	0.5909	0.3928	0.5448	1.0	0.5461	1.0	0.5459	0.5	0.5457	0.3333	0.5454	0.4	0.545	0.409	0.5447	0.3333	0.5453	1.0	0.5461	0.2	0.545	0.6666	0.5459	0.5943	0.5634	0.25	0.5445	0.1408	0.5352	0.5	0.5457	0.0	0.0	0.375	0.5453	1.0	0.5459	0.2424	0.5424	0.597	0.6666	0.25	0.5452	0.5694	0.5495	0.421	0.5453	0.375	0.545	0.2117	0.5065	0.25	0.5426	0.209	0.5185	0.5	0.5457	0.2173	0.5406	0.4871	0.5502	0.0909	0.5246	1.0	0.5464	0.5714	0.546	0.3173	0.5388	0.4418	0.5454	0.75	0.5483	0.4671	0.5466	0.6078	0.5492	0.3333	0.5398	0.7956	0.5606	0.3736	0.5421	1.0	0.5466	0.8	0.5464	0.6	0.5459	0.75	0.5461	0.3513	0.542	0.4285	0.5455	0.25	0.5452	0.216	0.5152	0.1478	0.5288	0.4545	0.5456	0.6666	0.5459	0.3858	0.5414	0.5	0.5457	1.0	0.5464	0.0	0.0	1.0	0.5461	0.6666	0.5459	0.738	0.5511	0.3333	0.5454	0.0	0.5454	0.5	0.5457	0.3333	0.5454	0.0	0.0	0.6666	0.5459	0.6666	0.5459	0.1666	0.5448	0.5	0.5458	0.375	0.5453	0.625	0.5462	0.2	0.5439	0.3384	0.5421	0.2727	0.5391	0.3157	0.5394	0.5909	0.5817	0.0	0.5448	1.0	0.5461	0.4	0.5454	0.1428	0.5446	0.5	0.5457	0.0	0.5454	0.0	0.545	0.375	0.5453	0.3231	0.5228	1.0	0.5464	0.3636	0.5452	0.4	0.5449	0.1896	0.5385	0.2307	0.5402	0.75	0.5461	0.6666	0.5459	1.0	0.5466	0.6666	0.5465	0.2058	0.5417	0.75	0.5461	0.6666	0.5462	0.4	0.5449	0.8914	0.5727	0.6363	0.5465	0.8039	0.5539	0.6	0.5459	0.2688	0.5286	0.3478	0.5422	0.5555	0.546	0.4255	0.545	0.4	0.5455	0.4827	0.546
13GAG	0.997287522604	0	1	0.0361	0.9985	0.0389	0.9985	0.0869	0.9981	0.0952	0.9981	0.1111	0.9981	0.1428	0.9981	0.0069	0.9983	0.0238	0.9976	0.0144	0.998	0.0078	0.9976	0.0277	0.9977	0.0039	0.9983	1.0	1.0	0.1818	0.9981	0.0052	0.9986	0.1333	0.9981	0.1538	0.9981	0.0055	0.9975	0.1	0.9977	0.0238	0.9976	0.3333	0.9977	0.3333	0.9981	0.25	0.9981	0.1111	0.9981	0.0909	0.9977	0.0093	0.9979	0.0312	0.9977	0.0036	0.9978	0.3333	0.9981	0.0032	0.9976	0.0526	0.9977	0.2222	0.9981	0.3333	0.9981	0.0059	0.9987	0.0162	0.998	0.5	0.9981	0.15	0.9986	0.3333	0.9981	0.1052	0.9981	0.2857	0.9981	0.125	0.9977	0.1666	0.9981	0.3333	0.9981	0.0238	0.9976	0.1764	0.9986	0.0101	0.998	0.1538	0.9981	0.1818	0.9981	0.0229	0.9981	0.1666	0.9977	0.0666	0.9977	0.2222	0.9981	0.0338	0.9981	0.0076	0.9988	0.006	0.9982	1.0	0.9981	0.3333	0.9981	0.0115	0.9984	0.0078	0.9979	0.0714	0.9981	0.0109	0.998	0.0012	0.9964	0.0285	0.9977	0.0434	0.9977	0.0192	0.9981	0.0188	0.9976	0.0037	0.9978	0.025	0.9976	0.0053	0.9978	0.0555	0.9977	0.1428	0.9977	0.025	0.9976	0.2222	0.9981	0.2307	0.9986	0.0023	0.9971	0.0046	0.9991	0.2	0.9977	0.0425	0.9981	0.0059	0.9987	0.3333	0.9977	0.0049	0.9975	0.0039	0.9979	0.0909	0.9981	0.002	0.9967	0.1	0.9977	0.0384	0.9985	0.1666	0.9981	0.2222	0.9981	0.1111	0.9986	0.0172	0.998	0.0024	0.9969	0.0322	0.9977	0.0027	0.9973	0.0018	0.997	0.0053	0.9978	0.1666	0.9981	0.375	0.9986	0.0416	0.9981	0.08	0.9981	0.2857	0.9981	0.0289	0.9981	0.0087	0.9993	0.0035	0.9974	0.0093	0.9979	0.074	0.9981	0.0769	0.9977	0.1818	0.9981	0.0468	0.9986	0.0156	0.998	0.0175	0.9976	0.0087	0.9983	0.0465	0.9981	0.0057	0.9975	0.0086	0.9979	0.0064	0.9978	0.074	0.9981	0.0169	0.998	0.0078	0.9983	0.0126	0.998	0.0285	0.9981	0.0039	0.9976	0.0066	0.9979	0.0092	0.9979	0.0076	0.9983	0.0027	0.9973	0.007	0.9983	0.0063	0.9978	0.0055	0.9975	0.0869	0.9981	0.0129	0.9976	0.1666	0.9977	0.0168	0.998	0.4	0.9981	0.125	0.9981	0.1428	0.9981	0.0571	0.9981	0.2222	0.9981	0.0026	0.9972	0.2727	0.9986	0.5	0.9977	0.1818	0.9981	0.1	0.9981	0.035	0.9981	0.1052	0.9981	0.1428	0.9981	0.0025	0.9971	0.004	0.9976	0.0204	0.9976	0.125	0.9977	0.1176	0.9981	0.0	0.9972	0.5	0.9986	0.2	0.9977	0.0	0.9972	0.125	0.9977	0.25	0.9977	0.0	0.9972	0.25	0.9977	0.0049	0.9981	0.1818	0.9981	0.1	0.9977	0.0	0.9972	0.0	0.9972	0.0	0.9972	0.0	0.9972	0.0	0.9972	0.0	0.9972	0.0	0.9972	0.0	0.9972	0.0	0.9972	0.0	0.9972	0.0	0.9972	0.002	0.9971	0.0	0.9972	0.0	0.9972	0.0	0.9971	0.0	0.9972	0.0	0.9972	0.0	0.9972	0.0	0.9972	0.0	0.9972	0.0	0.9971	0.0	0.9972	0.0	0.9972	0.0	0.9972	0.0	0.9972	0.0	0.9972	0.0	0.9972	0.0	0.9972	0.0	0.9972	0.0	0.9972	0.0	0.0	0.0	0.9972	0.0	0.9972	0.0	0.9972	0.0	0.9972	0.0	0.9972	0.0	0.9972	0.0	0.9972	0.0	0.9971	0.0	0.9972	0.0	0.9972	0.0075	0.9975	0.0	0.9972	0.0	0.9972	0.0	0.0	0.0	0.9972	0.0	0.9972	0.0	0.9972	0.0	0.9972	0.0	0.9969	0.0	0.9972	0.0	0.9972	0.0	0.9972	0.0023	0.9971	0.0	0.9972	0.0	0.0	0.0	0.9969	0.0	0.9961	0.0	0.9972	0.0	0.9972	0.0	0.9972	0.0	0.9948	0.0	0.9971	0.0	0.9972	0.0	0.9971	0.0	0.9972	0.005	0.9977	0.0	0.9972	0.0	0.9969	0.0	0.0	0.0	0.9972	0.0	0.9972	0.0	0.9972	0.0	0.9972	0.0	0.9972	0.0	0.9972	0.0	0.0	0.0204	0.9976	0.0	0.9972	0.0	0.9972	0.0	0.997	0.0	0.9972	0.0	0.9972	0.0	0.9972	0.0	0.9972	0.0	0.9972	0.0028	0.9973	0.0	0.9972	0.0	0.9972	0.25	0.9977	0.0	0.9952	0.0	0.9972	0.0	0.9972	0.0	0.9972	0.0121	0.9976	0.0	0.9972	0.0	0.9972	0.0	0.9972	0.0	0.997	0.0	0.9972	0.0	0.9972	0.0	0.9972	0.0	0.997	0.0	0.9972	0.0	0.9972	0.0	0.9972	0.0	0.9968	0.0	0.9972	0.0	0.9972	0.0	0.9972	0.0	0.9972	0.0	0.9972	0.0	0.9972	0.0	0.9972	0.1428	0.9977	0.0	0.0	0.0	0.9972	0.3333	0.9977	0.0015	0.9968	0.0	0.9972	0.0	0.9972	0.0	0.9972	0.0	0.9972	0.0	0.9972	0.0	0.9959	0.0	0.0	0.0	0.9972	0.0	0.0	0.0	0.0	0.0	0.9972	0.0	0.9971	0.0	0.9972	0.0	0.0	0.0	0.9972	0.0	0.9972	0.0	0.9972	0.0	0.9972	0.0	0.0	0.0	0.9972	0.0	0.9972	0.0071	0.9975	0.0	0.997	0.0	0.9972	0.0	0.9972	0.0	0.9972	0.0	0.9972	0.0	0.9972	0.0	0.9972	0.0	0.9967	0.0	0.9972	0.0052	0.9986	0.0	0.0	0.0	0.0	0.0	0.9972	0.0	0.9972	0.0	0.9972	0.0	0.9972	0.0	0.9972	0.0	0.9972	0.0	0.9972	0.0	0.0	0.0	0.9972	0.0	0.0	0.0	0.9972	0.0	0.9969	0.0	0.9972	0.0	0.0	0.0	0.9972	0.0	0.0	0.0047	0.9975	0.0	0.9972	0.0	0.9972	0.0	0.0	0.0322	0.9977	0.0	0.9972	0.0	0.9972	0.0	0.9972	0.0	0.9972	0.0023	0.9971	0.0	0.9972	0.0	0.9972	0.0	0.9972	0.0	0.9972	0.0	0.9972	0.0	0.9972	0.0	0.9972	0.0	0.9971	0.0	0.9972	0.0	0.9972	0.0	0.9972	0.0	0.9972	0.0	0.0	0.0	0.9972	0.0	0.9972	0.0	0.9972	0.0044	0.9977	0.0	0.9972	0.0	0.9972	0.0	0.9972	0.0555	0.9977	0.0096	0.998	0.0	0.9972	0.0	0.9972	0.0	0.9972	0.0	0.9972	0.0	0.9972	0.0	0.9972	0.0	0.9972	0.0014	0.9967	0.0047	0.9975	0.0051	0.9981	0.0029	0.9973	0.0	0.9957	0.0033	0.9977	0.0019	0.997	0.0	0.9972	0.0	0.9972	0.0	0.9972	0.0024	0.9971	0.0053	0.9975	0.0126	0.9976	0.0	0.997	0.0038	0.9976	0.003	0.9973	0.0	0.9971	0.0	0.9971	0.0	0.9969	0.0021	0.9962	0.0	0.9969	0.0	0.9972	0.0	0.9972	0.0	0.9972	0.0	0.9972	0.0	0.9972	0.0	0.9972	0.0	0.997	0.0028	0.9973	0.0	0.9972	0.0	0.9972	0.0	0.9969	0.0	0.9972	0.0009	0.9955	0.0	0.9972	0.0	0.9972	0.0047	0.9975	0.0	0.9972	0.04	0.9977	0.0	0.9972	0.0	0.9972	0.0	0.9968	0.0	0.9972	0.0	0.9972	0.1	0.9977	0.0	0.9972	0.0	0.9972	0.0	0.9972	0.0085	0.9988	0.0	0.9972	0.0	0.9972	0.0	0.9972	0.0	0.9972	0.0	0.9972	0.0	0.9972	0.0	0.997	0.0	0.9972	0.0039	0.9974	0.0	0.9972	0.014	0.9976	0.0	0.9972	0.0158	0.9976	0.0	0.9972	0.2	0.9977	0.0	0.9972	0.0	0.9972	0.0	0.9971	0.0106	0.9976	0.0	0.9972	0.0	0.9972	0.0	0.9972	0.0022	0.9971	0.0	0.9971	0.0	0.9972	0.0	0.9972	0.0	0.9972	0.0	0.9972	0.0	0.9972	0.0	0.9972	0.0036	0.9974	0.0	0.9972	0.0023	0.9972	0.0	0.9972	0.0028	0.9973	0.0137	0.998	0.0	0.9972	0.002	0.9971	0.0625	0.9977	0.0	0.9972	0.0	0.9972	0.0	0.9965	0.0	0.9972	0.0	0.9971	0.0	0.997	0.0	0.997	0.0	0.9971	0.0123	0.9976	0.0175	0.9976	0.0	0.997	0.0048	0.9975	0.0018	0.997	0.002	0.997	0.0	0.9972	0.0011	0.9962	0.0	0.9972	0.0	0.997	0.0047	0.9975	0.0038	0.9974	0.0025	0.9971	0.0028	0.9973	0.0	0.997	0.0027	0.9972	0.0074	0.9979	0.0025	0.9971	0.0	0.9972	0.0	0.9972	0.0	0.997	0.0022	0.997	0.0588	0.9977	0.0	0.9972	0.0036	0.9978	0.0	0.9972	0.0	0.9972	0.0	0.9972	0.0	0.9972	0.0	0.9971	0.0	0.9972	0.0	0.9972	0.0025	0.9972	0.0	0.9972	0.0	0.9971	0.1	0.9977	0.0	0.9972	0.0	0.9972	0.0	0.9972	0.005	0.9991	0.0	0.9972	0.0	0.9972	0.0	0.9972	0.002	0.9971	0.0	0.9972	0.0081	0.9976	0.0013	0.9965	0.0	0.9972	0.0061	0.9975	0.0025	0.9972	0.0	0.9968	0.0054	0.9981	0.0	0.9968	0.0	0.9971	0.0	0.9972	0.0	0.9957	0.0023	0.9972	0.0019	0.997	0.0015	0.9967	0.0	0.9972	0.0	0.9971	0.0	0.997	0.0	0.9965	0.0043	0.998	0.0	0.9971	0.0	0.9969	0.0	0.9971	0.0	0.997	0.008	0.9976	0.0227	0.9976	0.0032	0.9976	0.0106	0.998	0.0041	0.9979	0.0022	0.9971	0.0	0.9967	0.001	0.996	0.0	0.9972	0.0	0.9972	0.0	0.9968	0.0056	0.9975	0.0	0.9954	0.0012	0.9964	0.0029	0.9973	0.0034	0.9973	0.0	0.9972	0.0037	0.9982	0.0042	0.9974	0.0	0.9972	0.0019	0.997	0.0022	0.9969	0.002	0.997	0.0	0.9972	0.0	0.9972	0.0	0.9972	0.0	0.9972	0.0	0.9972	0.0	0.9972	0.0	0.9972	0.0	0.9972	0.0	0.9972	0.004	0.9974	0.0	0.9972	0.0	0.9968	0.0027	0.9972	0.0	0.997	0.0	0.9966	0.0	0.9971	0.0	0.9972	0.0	0.9972	0.0	0.9968	0.0097	0.9976	0.0	0.9972	0.0	0.9972	0.0	0.9972	0.0	0.9972	0.0	0.9972	0.0	0.9972	0.0	0.0	0.0	0.9972	0.0	0.9972	0.0	0.9972	0.0	0.9972	0.0	0.9972	0.0	0.9971	0.0	0.9972	0.0026	0.9972	0.003	0.9973	0.0023	0.997	0.0	0.9972	0.0	0.9971	0.0	0.9972	0.0015	0.9967	0.0	0.9972	0.0	0.9972	0.0	0.9972	0.0	0.9971	0.0117	0.9976	0.0625	0.9977	0.0	0.9972	0.0	0.9972	0.0	0.9972	0.0	0.9972	0.0	0.9972	0.0	0.9972	0.0	0.9972	0.0303	0.9977	0.0	0.9972	0.0044	0.9974	0.0	0.9972	0.0	0.9972	0.0	0.9971	0.0	0.997	0.0017	0.9969	0.0011	0.9962	0.006	0.9978	0.0	0.9971	0.0	0.9972	0.0	0.9972	0.0	0.9972	0.0	0.997	0.0	0.9971	0.0035	0.9974	0.0	0.9968	0.0	0.9972	0.0	0.9972	0.0	0.9972	0.25	0.9977	0.0017	0.9969	0.0	0.9972	0.0	0.9972	0.0	0.9972	0.0	0.9972	0.0	0.9971	0.0	0.9972	0.0263	0.9977	0.0	0.9972	0.0	0.9972	0.0	0.9972	0.0	0.9972	0.0	0.9972	0.0	0.9971	0.0	0.9972	0.0	0.9972	0.0032	0.9976	0.0	0.9972	0.0	0.9972	0.0	0.9972	0.0	0.9972	0.0	0.9972	0.0	0.9972	0.0	0.9972	0.0	0.9972	0.0	0.9972	0.0	0.9972	0.0	0.9972	0.0	0.9971	0.0	0.9972	0.0	0.9972	0.0	0.9972	0.0	0.9972	0.0064	0.9975	0.0	0.0	0.0	0.9972	0.0	0.9972	0.0	0.9972	0.0	0.9972	0.0	0.9972	0.0	0.0	0.0	0.9972	0.0029	0.9973	0.0	0.9972	0.0	0.9972	0.0	0.9972	0.0	0.9972	0.0	0.9972	0.0	0.9972	0.0	0.9972	0.0	0.9972	0.0	0.9972	0.0	0.9972	0.0	0.9972	0.0	0.9972	0.0	0.9972	0.0	0.9972	0.0	0.9968	0.0	0.9972	0.0	0.9972	0.0	0.9972	0.0	0.9972	0.0	0.9972	0.0076	0.9975	0.0	0.9972	0.0147	0.9976	0.0256	0.9976	0.0	0.9972	0.0	0.9972	0.0	0.9972	0.0	0.9972	0.0076	0.9975	0.037	0.9977	0.0	0.9972	0.0	0.9972	0.0625	0.9977	0.0	0.9972	0.0	0.9972	0.0	0.9972	0.0	0.9972	0.0	0.9972	0.0	0.9972	0.0	0.9968	0.0	0.9972	0.0303	0.9977	0.0	0.9972	0.0185	0.9976	0.0	0.9972	0.0	0.9972	0.0208	0.9981	0.0057	0.9975	0.01	0.9976	0.0571	0.9981	0.0	0.0	0.0	0.9972	0.0	0.0	0.0625	0.9977	0.0	0.9972	0.0	0.9972	0.0	0.9972	0.0	0.9972	0.0	0.9972	0.0	0.9972	0.0	0.9972	0.0	0.9972	0.0035	0.9974	0.0	0.9972	0.0	0.9972	0.0	0.9972	0.0	0.9972	0.0	0.9972	0.0	0.9972	0.0	0.9972	0.0	0.9972	0.0	0.9972	0.0	0.9972	0.0	0.9972	0.0	0.9972	0.0	0.9972	0.0	0.9972	0.0135	0.998	0.0	0.9972	0.1111	0.9977	0.014	0.9976	0.0	0.9971	0.0073	0.9975	0.0131	0.9976	0.0	0.9972	0.0	0.9972	0.0	0.9972	0.0	0.9972	0.0	0.9972	0.0	0.9972	0.0	0.9972	0.0	0.9972	0.0	0.0	0.0	0.9972	0.0	0.9972	0.0	0.9972	0.0	0.9972	0.0	0.997	0.0	0.9972	0.0	0.9972	0.0	0.9971	0.0044	0.998	0.0052	0.9981	0.0	0.9972	0.0	0.9972	0.0	0.9972	0.0	0.9972	0.0	0.9972	0.0	0.9972	0.0	0.9972	0.0	0.9972	0.0	0.9972	0.0	0.9972	0.0	0.9972	0.0024	0.9971	0.0	0.9972	0.0	0.0	0.0	0.9972	0.0434	0.9977	0.0	0.9972	0.0	0.9972	0.0	0.997	0.0	0.9972	0.0	0.9972	0.0	0.9972	0.0	0.9972	0.0	0.9972	0.0	0.9972	0.0	0.9972	0.0	0.0	0.0	0.9972	0.0	0.9972	0.0	0.9972	0.0	0.9972	0.0	0.0	0.0	0.9972	0.0	0.9972	0.0	0.9972	0.0	0.9972	0.0	0.9972	0.25	0.9977	0.0036	0.9978	0.0	0.9972	0.0	0.9972	0.0	0.9971	0.0	0.9969	0.0	0.9972	0.0	0.0	0.0	0.9969	0.0	0.9972	0.0	0.9972	0.0	0.9972	0.0	0.9968	0.0	0.9971	0.0	0.9972	0.0	0.9972	0.0022	0.9971	0.0055	0.9978	0.0173	0.998	0.0	0.9972	0.0	0.9972	0.0	0.9972	0.0	0.9972	0.0123	0.9976	0.0	0.9972	0.0	0.9972	0.0	0.9972	0.0	0.9972	0.0	0.9972	0.0	0.9972	0.0	0.9972	0.0	0.9972	0.0	0.9972	0.0	0.9972	0.0	0.9972	0.0043	0.9974	0.0	0.9972	0.0	0.9972	0.0	0.9972	0.0044	0.998	0.0	0.9972	0.0086	0.9976	0.0	0.9972	0.0	0.997	0.0	0.9972	0.0	0.9972	0.0	0.9964	0.0833	0.9977	0.0	0.9972	0.0289	0.9981	0.0032	0.9979	0.0	0.9972	0.0	0.9972	0.0023	0.9972	0.0123	0.998	0.0	0.9972	0.0	0.9972	0.0	0.9972	0.0377	0.9981	0.0	0.9972	0.0	0.9972	0.0	0.9972	0.0	0.9972	0.0	0.9972	0.0	0.9972	0.0	0.9972	0.0	0.9972	0.0333	0.9977	0.0	0.9972	0.0	0.9972	0.0	0.9972	0.0	0.0	0.0	0.9972	0.0	0.9972	0.0	0.0	0.0	0.9972	0.0	0.9972	0.0	0.9972	0.0	0.9972	0.0	0.9972	0.0	0.9972	0.0	0.9972	0.0	0.9972	0.0	0.9972	0.0021	0.9968	0.0	0.9972	0.0	0.9972	0.0	0.997	0.0	0.9972	0.0	0.9971	0.0	0.9972	0.0	0.9972	0.0	0.9972	0.0	0.9972	0.0	0.9972	0.0	0.9972	0.0	0.9972	0.0	0.9972	0.0	0.9972	0.0	0.9972	0.125	0.9977	0.0	0.9972	0.0	0.9972	0.0	0.9972	0.0	0.9972	0.0	0.9972	0.0	0.9972	0.0	0.9972	0.0	0.9972	0.0	0.9972	0.0	0.9972	0.0037	0.9982	0.0	0.9972	0.0	0.9972	0.0	0.9972	0.0	0.9971	0.0031	0.9976	0.0	0.9971	0.0	0.9972	0.0	0.9972	0.0	0.997	0.0	0.9972	0.0	0.9971	0.0	0.9972	0.0	0.9972	0.0012	0.9964	0.0	0.9972	0.0074	0.9979	0.0	0.9972	0.0	0.9972	0.0	0.9971	0.0	0.9968	0.0054	0.9992	0.0042	0.9974	0.0	0.9972	0.0	0.9972	0.0048	0.9985	0.0	0.9972	0.0	0.9972	0.0	0.9972	0.0	0.9972	0.0	0.9972	0.0	0.9972	0.0	0.9972	0.0	0.9972	0.0	0.9972	0.0285	0.9977	0.0	0.9972	0.0	0.9972	0.0	0.9972	0.0	0.997	0.0144	0.9976	0.0	0.997	0.0	0.9972	0.0238	0.9976	0.0	0.9972	0.0	0.9971	0.0	0.9972	0.0	0.9972	0.0	0.9972	0.0	0.9972	0.0	0.9969	0.2	0.9977	0.0	0.9968	0.0	0.9972	0.0042	0.9974	0.0	0.9972	0.0192	0.9976	0.0042	0.9977	0.0	0.9972	0.0	0.9972	0.0	0.9972	0.0044	0.9974	0.0011	0.9963	0.0	0.997	0.0	0.9972	0.0	0.9972	0.0	0.9971	0.0	0.9972	0.0	0.9972	0.0	0.9972	0.0	0.9972	0.0	0.9972	0.0	0.9972	0.0	0.9972	0.0	0.997	0.0	0.9972	0.0	0.9972	0.0	0.9972	0.0	0.9972	0.0	0.9972	0.0	0.9972	0.0	0.9972	0.0	0.9972	0.0	0.9972	0.0026	0.9972	0.0023	0.997	0.0055	0.9975	0.0	0.9971	0.0033	0.9973	0.0	0.9972	0.0	0.9972	0.0	0.9972	0.0	0.9972	0.0128	0.9976	0.0	0.997	0.0	0.9972	0.0	0.9972	0.0	0.9971	0.0	0.9972	0.0	0.9971	0.0	0.9972	0.0	0.9972	0.0	0.9972	0.0	0.9971	0.0049	0.9985	0.0021	0.9971	0.0	0.9972	0.0	0.9971	0.0	0.9972	0.0	0.9971	0.0	0.9972	0.0	0.9972	0.0	0.9972	0.0	0.9972	0.0074	0.9983	0.0	0.9972	0.0952	0.9981	0.0	0.9972	0.0019	0.9965	0.0	0.9972	0.0	0.0	0.0	0.9972	0.0	0.9971	0.0	0.9971	0.0	0.9972	0.0	0.9972	0.0	0.9972	0.0031	0.9973	0.0021	0.9968	0.0	0.9972	0.1	0.9977	0.007	0.9983	0.0047	0.9975	0.0	0.9972	0.0	0.9972	0.0	0.9972	0.0	0.9972	0.25	0.9977	0.0	0.9972	0.0	0.9972	0.0	0.9972	0.0	0.9972	0.125	0.9977	0.0	0.9972	0.0	0.9972	0.0	0.9972	0.0	0.9972	0.0	0.9972	0.0	0.9972	0.0	0.9972	0.0	0.9972	0.1666	0.9977	0.0	0.9972	0.0	0.9972	0.0	0.9972	0.3333	0.9977	0.0	0.9972	0.0	0.9972	0.125	0.9977	0.0074	0.9975	0.0	0.9971	0.0	0.9972	0.0	0.9972	0.0023	0.997	0.0	0.9972	0.0	0.9972	0.0	0.9972	0.0	0.9972	0.0	0.9972	0.0	0.9972	0.0	0.9972	0.0	0.9972	0.0	0.9972	0.0	0.9972	0.0	0.9972	0.0	0.9971	0.0	0.9972	0.0	0.9971	0.0	0.9971	0.0104	0.998	0.002	0.9971	0.0	0.9972	0.0	0.9972	0.0	0.9972	0.0	0.9972	0.1666	0.9977	0.0	0.9972	0.1666	0.9977	0.001	0.996	0.0021	0.9971	0.0	0.0	0.0	0.9971	0.0	0.9972	0.0	0.9972	0.0	0.997	0.0042	0.9977	0.0045	0.998	0.0	0.9968	0.0058	0.9978	0.0	0.9972	0.0	0.9972	0.0	0.9972	0.0	0.9972	0.0	0.0	0.0	0.9972	0.0	0.9972	0.0	0.9972	0.0	0.0	0.0	0.9971	0.0	0.9972	0.0	0.9972	0.0037	0.9978	0.0	0.9972	0.0	0.9972	0.0	0.9972	0.0	0.9972	0.0	0.9972	0.0	0.9972	0.0	0.9972	0.0014	0.9967	0.0	0.9972	0.0	0.9972	0.0	0.9972	0.0	0.9972	0.0	0.9972	0.0	0.9972	0.0	0.9972	0.0	0.9972	0.0	0.9972	0.0909	0.9977	0.0	0.9972	0.0185	0.9976	0.0	0.9972	0.0	0.9972	0.0	0.9972	0.0	0.9972	0.0	0.9972	0.0	0.9971	0.0	0.0	0.0	0.9972	0.0	0.9965	0.0	0.9972	0.0	0.9972	0.0	0.9972	0.0	0.9972	0.0034	0.9973	0.0	0.9972	0.0013	0.9965	0.0	0.9972	0.0	0.9972	0.0	0.9972	0.0	0.9972	0.0	0.9971	0.0	0.9972	0.0	0.9972	0.0107	0.9984	0.0	0.9972	0.0	0.9972	0.0066	0.9975	0.0	0.997	0.0	0.9972	0.0	0.9972	0.0	0.9971	0.0	0.9972	0.0	0.9972	0.0	0.9972	0.0	0.9972	0.0	0.9972	0.3333	0.9977	0.0	0.9972	0.0	0.9972	0.0	0.9972	0.0	0.9972	0.0	0.9972	0.0	0.9972	0.0	0.9971	0.0	0.9971	0.0	0.9972	0.0	0.9972	0.0	0.0	0.0	0.9972	0.0	0.9972	0.0017	0.9962	0.0	0.9972	0.0	0.9971	0.0	0.9972	0.0	0.9966	0.0	0.997	0.0	0.9972	0.0	0.9972	0.0	0.9972	0.0	0.9972	0.0	0.9972	0.0	0.9972	0.0	0.9966	0.0	0.9971	0.0	0.9972	0.0	0.9972	0.0021	0.9971	0.0015	0.9968	0.0	0.9972	0.0	0.9972	0.0083	0.9976	0.0	0.9972	0.0	0.9972	0.0017	0.9969	0.0	0.9972	0.0	0.9972	0.0041	0.9974	0.0	0.9971	0.0	0.9972	0.0129	0.9976	0.0	0.997	0.0	0.9971	0.0	0.9972	0.0	0.9972	0.0	0.997	0.0	0.9972	0.0	0.9972	0.0036	0.9976	0.0	0.9971	0.0	0.9972	0.0	0.9972	0.0	0.9972	0.0	0.9972	0.0	0.9972	0.0	0.9972	0.0	0.9967	0.0	0.9972	0.0	0.9972	0.0	0.9972	0.0	0.9972	0.0	0.9972	0.0	0.997	0.0	0.9972	0.0	0.9972	0.0	0.9972	0.0	0.9972	0.0024	0.9972	0.0	0.9972	0.0	0.9972	0.0	0.9972	0.0	0.9972	0.0	0.9972	0.0	0.9972	0.0	0.9972	0.0	0.9972	0.0	0.9972	0.0	0.9972	0.0	0.9972	0.0	0.9972	0.0	0.9972	0.0	0.9972	0.0	0.9972	0.0	0.9972	0.0	0.9972	0.0	0.9972	0.0	0.9972	0.0	0.9972	0.0	0.9972	0.0026	0.9972	0.0666	0.9977	0.0	0.9969	0.0	0.9972	0.0	0.9972	0.0	0.9972	0.0	0.9972	0.0	0.9972	0.0	0.9972	0.0	0.9972	0.0	0.9972	0.0	0.9972	0.0	0.9972	0.0	0.9972	0.0	0.9972	0.0	0.9972	0.0	0.9972	0.0	0.9972	0.0	0.9972	0.0144	0.9976	0.0	0.9972	0.0	0.9972	0.0	0.9972	0.0	0.9972	0.0625	0.9977	0.0	0.9972	0.0	0.9972	0.0	0.9972	0.0	0.9972	0.0023	0.997	0.0	0.9972	0.0	0.9972	0.0	0.9972	0.0	0.9972	0.0	0.9972	0.0	0.9972	0.0	0.9972	0.0	0.9972	0.0	0.9972	0.0043	0.9974	0.0034	0.9973	0.0	0.9969	0.0	0.9972	0.0	0.9972	0.0	0.9972	0.0	0.9972	0.0	0.0	0.0013	0.9966	0.0	0.9972	0.0	0.9972	0.0	0.9966	0.0	0.9972	0.0008	0.995	0.0	0.9954	0.0	0.9972	0.0	0.9972	0.0	0.9972	0.0	0.9972	0.0	0.9972	0.0	0.9972	0.0	0.9972	0.0	0.9972	0.0	0.9972	0.0	0.9969	0.0	0.9972	0.0	0.9972	0.0	0.9972	0.0	0.9972	0.0	0.9972	0.0	0.9972	0.0	0.9972	0.0	0.9972	0.0	0.9972	0.0	0.9972	0.0	0.9972	0.0	0.9972	0.0	0.9972	0.0	0.9972	0.0	0.9972	0.0133	0.9976	0.0	0.9972	0.0	0.9972	0.0	0.9969	0.0	0.9972	0.0	0.997	0.0	0.997	0.0	0.0	0.0	0.9972	0.0172	0.9976	0.0	0.9972	0.0	0.9972	0.0	0.9971	0.0	0.9972	0.0	0.9971	0.0	0.9972	0.0	0.9972	0.0	0.9972	0.0	0.9972	0.0	0.9972	0.0	0.9971	0.0	0.9972	0.0	0.9971	0.0	0.9972	0.0	0.9972	0.0	0.9972	0.0	0.9972	0.0	0.9972	0.0	0.9972	0.0	0.9972	0.0	0.9969	0.0	0.9972	0.0	0.9972	0.0	0.9972	0.0	0.9972	0.0	0.9972	0.04	0.9977	0.0	0.9972	0.0	0.9972	0.0	0.9972	0.0	0.9972	0.0	0.9972	0.0	0.9969	0.0	0.9972	0.0	0.9971	0.0	0.9972	0.0	0.0	0.0	0.9972	0.0	0.9972	0.0	0.9972	0.0019	0.9966	0.0	0.9972	0.0	0.9971	0.0	0.9972	0.0	0.9972	0.0	0.9968	0.0	0.9972	0.0	0.9969	0.0	0.9972	0.0	0.9972	0.0	0.9969	0.0	0.9971	0.0	0.9972	0.0	0.9972	0.0	0.9971	0.0	0.9972	0.0	0.9972	0.0065	0.9975	0.0	0.9972	0.0098	0.9976	0.0	0.9971	0.0	0.9971	0.0	0.9972	0.0	0.9972	0.0	0.9972	0.0	0.9972	0.0	0.9971	0.0	0.9972	0.0	0.9972	0.0	0.9969	0.0	0.9971	0.0	0.9971	0.0	0.9972	0.0	0.9971	0.0	0.9972	0.0	0.9972	0.0	0.0	0.0	0.9972	0.0	0.9972	0.0	0.9972	0.0	0.9972	0.0	0.9972	0.0	0.9972	0.0	0.9972	0.0	0.0	0.0	0.9972	0.0	0.9972	0.0	0.9972	0.0	0.9972	0.0	0.9972	0.0	0.9972	0.0	0.9972	0.0153	0.9976	0.0	0.9971	0.0	0.9971	0.0	0.9965	0.0	0.9972	0.0	0.9972	0.0	0.9972	0.0	0.9972	0.0	0.9972	0.0	0.9972	0.0	0.9972	0.0	0.9972	0.006	0.9978	0.0	0.9972	0.0	0.9972	0.0	0.9972	0.0	0.9972	0.0	0.9972	0.0	0.9972	0.0	0.9972	0.0	0.9972	0.0	0.9972	0.0	0.9972	0.0	0.9972	0.0	0.9972	0.0	0.9972	0.0	0.9971	0.0	0.9972	0.0	0.9972	0.0	0.9972	0.0	0.997	0.0	0.9972	0.0	0.9972	0.0	0.9972	0.0	0.9972	0.0	0.9972
14GAG	0.995027124774	0	0	0.0722	0.9976	0.0649	0.9971	0.2173	0.9972	0.1904	0.9968	0.1666	0.9963	0.2142	0.9963	0.0116	0.9966	0.0714	0.9963	0.0289	0.9966	0.0078	0.9952	0.0555	0.9958	0.0059	0.9958	0.3333	0.9959	1.0	1.0	0.0078	0.9965	0.1333	0.9959	0.1538	0.9959	0.011	0.9955	0.1	0.9954	0.0952	0.9967	0.3333	0.9954	0.1666	0.9954	0.375	0.9963	0.0555	0.9954	0.0909	0.9954	0.0046	0.9949	0.0625	0.9958	0.006	0.9956	0.6666	0.9968	0.0065	0.9961	0.0526	0.9954	0.2222	0.9959	0.5	0.9963	0.0119	0.998	0.0243	0.9961	0.75	0.9963	0.2	0.9968	0.3333	0.9959	0.2105	0.9968	0.5714	0.9968	0.25	0.9959	0.3333	0.9968	0.5	0.9963	0.0238	0.9953	0.3529	0.9977	0.0101	0.9955	0.2307	0.9963	0.2727	0.9963	0.0114	0.9952	0.3333	0.9959	0.2	0.9963	0.5555	0.9972	0.0508	0.9962	0.0076	0.9958	0.0162	0.9982	0.5	0.9954	0.5	0.9963	0.023	0.9974	0.0156	0.9964	0.1071	0.9963	0.0163	0.996	0.0073	0.9964	0.0571	0.9958	0.0434	0.9954	0.0384	0.9966	0.0188	0.9953	0.0037	0.9943	0.025	0.9953	0.0106	0.9961	0.0555	0.9954	0.1428	0.9954	0.025	0.9953	0.4444	0.9968	0.3076	0.9968	0.0046	0.9949	0.0037	0.9938	0.4	0.9959	0.1063	0.9972	0.0119	0.998	0.6666	0.9959	0.0099	0.9955	0.0052	0.9951	0.0909	0.9958	0.005	0.995	0.1	0.9954	0.0512	0.9967	0.4166	0.9972	0.3333	0.9963	0.074	0.9958	0.0258	0.9961	0.0049	0.9949	0.0322	0.9954	0.0083	0.9982	0.0074	0.9958	0.008	0.9956	0.4166	0.9972	0.375	0.9963	0.0625	0.9963	0.08	0.9958	0.5714	0.9968	0.0579	0.9967	0.0105	0.9969	0.0035	0.9948	0.0093	0.9954	0.074	0.9958	0.2307	0.9963	0.2727	0.9963	0.0468	0.9962	0.0234	0.9961	0.0175	0.9953	0.0058	0.9951	0.0465	0.9958	0.0172	0.996	0.0086	0.9954	0.0096	0.9957	0.074	0.9958	0.0338	0.9966	0.0052	0.995	0.0253	0.9965	0.0714	0.9971	0.0078	0.9958	0.0133	0.9963	0.0185	0.9964	0.0153	0.9972	0.0082	0.9966	0.0116	0.9966	0.0095	0.9957	0.0167	0.996	0.0869	0.9958	0.0129	0.9953	0.1666	0.9954	0.0252	0.9961	0.4	0.9959	0.25	0.9968	0.2857	0.9968	0.0857	0.9963	0.4444	0.9968	0.0039	0.9945	0.2727	0.9963	0.5	0.9954	0.2727	0.9963	0.1	0.9958	0.0877	0.9972	0.1578	0.9963	0.2857	0.9968	0.0076	0.9964	0.0101	0.9965	0.0408	0.9958	0.25	0.9959	0.2352	0.9968	0.5	0.9959	0.3333	0.9959	0.4	0.9959	0.3333	0.9954	0.25	0.9959	0.5	0.9959	0.0	0.995	0.5	0.9959	0.0082	0.9962	0.3636	0.9968	0.2	0.9959	0.0	0.995	0.0	0.9949	0.0	0.995	0.0	0.9949	0.0	0.995	0.0	0.995	0.0	0.9949	0.1052	0.9958	0.25	0.9954	0.0	0.995	0.0	0.995	0.002	0.9942	0.1428	0.9954	0.0	0.995	0.0	0.9948	0.0	0.995	0.0	0.995	0.0909	0.9954	0.0	0.995	0.0	0.995	0.0	0.9948	0.0	0.995	0.0	0.995	0.0	0.995	0.0357	0.9954	0.0	0.995	0.0	0.995	0.1666	0.9954	0.0	0.9949	0.0	0.9949	0.0	0.0	0.0	0.995	0.0	0.995	0.0	0.995	0.0	0.995	0.0	0.995	0.0	0.995	0.1666	0.9954	0.0	0.9946	0.0	0.995	0.0	0.995	0.0075	0.9951	0.0	0.9949	0.0	0.995	0.0	0.0	0.0196	0.9953	0.1666	0.9954	0.0	0.995	0.0	0.9949	0.0	0.9944	0.0	0.995	0.125	0.9954	0.5	0.9954	0.0046	0.9949	0.0	0.995	0.0	0.0	0.0039	0.9948	0.0031	0.9942	0.0	0.995	0.5	0.9954	0.0	0.995	0.0038	0.994	0.0	0.9948	0.0	0.995	0.0	0.9947	0.0	0.995	0.005	0.995	0.25	0.9954	0.0045	0.9949	0.0	0.0	0.0	0.995	0.2	0.9954	0.0	0.995	0.0	0.995	0.0	0.995	0.0	0.995	0.0	0.0	0.0	0.9949	0.0	0.995	0.0	0.995	0.0051	0.995	0.0	0.9949	0.0	0.995	0.0	0.995	0.0	0.995	0.0	0.9949	0.0042	0.9946	0.3333	0.9954	0.0	0.9949	0.25	0.9954	0.0031	0.9936	0.0	0.995	0.0	0.995	0.0192	0.9953	0.0121	0.9953	0.0	0.995	0.0	0.995	0.0	0.995	0.0	0.9946	0.0	0.995	0.0	0.995	0.0	0.995	0.0101	0.9955	0.0	0.995	0.125	0.9954	0.0322	0.9954	0.006	0.9952	0.2	0.9954	0.0	0.995	0.2	0.9954	0.0	0.995	0.0	0.995	0.0	0.995	0.0	0.995	0.1428	0.9954	0.0	0.0	0.0	0.995	0.3333	0.9954	0.003	0.9942	0.0	0.9949	0.0	0.995	0.0	0.995	0.0	0.995	0.0	0.995	0.004	0.9945	0.0	0.0	0.0	0.995	0.0	0.0	0.0	0.0	0.0	0.995	0.0	0.9947	0.0	0.995	0.0	0.0	0.0	0.995	0.0	0.995	0.0	0.995	0.0	0.995	0.0	0.0	0.0	0.995	0.0	0.9949	0.0071	0.9951	0.0058	0.9951	0.0	0.995	0.0	0.995	0.0	0.995	0.0	0.995	0.0	0.995	0.0	0.9949	0.0	0.994	0.0	0.9949	0.0066	0.9958	0.0	0.0	0.0	0.0	0.0	0.9948	0.2	0.9954	0.2	0.9954	0.0	0.995	0.0	0.9949	0.0	0.995	0.0	0.995	0.0	0.0	0.0	0.9949	0.0	0.0	0.0	0.995	0.0075	0.9953	0.0	0.995	0.0	0.0	0.0	0.995	0.0	0.0	0.0047	0.995	0.0	0.9948	0.0	0.995	0.0	0.0	0.0	0.9949	0.0	0.995	0.0	0.995	0.0	0.995	0.0	0.9949	0.0116	0.9966	0.0	0.9949	0.0	0.9949	0.0	0.995	0.0	0.995	0.0	0.9949	0.3333	0.9954	0.0	0.995	0.0128	0.9953	0.0	0.995	0.0	0.995	0.0	0.995	0.0	0.995	0.0	0.0	0.0	0.995	0.0	0.995	0.0	0.995	0.0066	0.9954	0.0	0.995	0.0	0.995	0.0	0.995	0.0555	0.9954	0.0096	0.9955	0.0	0.995	0.0	0.995	0.0	0.995	0.0	0.995	0.1666	0.9954	0.0	0.9949	0.0	0.9949	0.0029	0.994	0.0047	0.995	0.0085	0.9963	0.0043	0.9947	0.005	0.995	0.0067	0.9962	0.0039	0.9947	0.0303	0.9954	0.0	0.9948	0.1666	0.9954	0.0048	0.9949	0.0053	0.995	0.0253	0.9957	0.0055	0.995	0.0038	0.9946	0.006	0.9952	0.0107	0.9952	0.0149	0.9956	0.0041	0.9949	0.0028	0.9911	0.0114	0.9958	0.0625	0.9954	0.1428	0.9954	0.0	0.9949	0.1666	0.9954	0.0	0.995	0.3333	0.9954	0.0052	0.995	0.0056	0.9951	0.0	0.995	0.1	0.9954	0.0086	0.9954	0.0476	0.9954	0.0036	0.9937	0.0147	0.9953	0.125	0.9954	0.0094	0.9955	0.0	0.9949	0.04	0.9954	0.0769	0.9954	0.0175	0.9953	0.003	0.9946	0.0	0.995	0.0	0.995	0.2	0.9959	0.0476	0.9954	0.0	0.995	0.0	0.9949	0.0128	0.9971	0.0	0.9949	0.2222	0.9959	0.2	0.9959	0.0	0.995	0.0606	0.9958	0.0	0.9949	0.0136	0.9956	0.1	0.9954	0.0079	0.9954	0.0161	0.9953	0.014	0.9953	0.0	0.995	0.0158	0.9953	0.0588	0.9954	0.2	0.9954	0.1666	0.9954	0.0714	0.9954	0.01	0.9952	0.0106	0.9952	0.0588	0.9954	0.0227	0.9953	0.0555	0.9958	0.0066	0.9954	0.0082	0.9952	0.0256	0.9953	0.0769	0.9954	0.1111	0.9954	0.0666	0.9954	0.1428	0.9954	0.1666	0.9954	0.0072	0.9953	0.1111	0.9954	0.0023	0.9944	0.037	0.9954	0.0056	0.9951	0.0137	0.9956	0.0	0.995	0.0082	0.9959	0.0	0.9949	0.0	0.995	0.0	0.9949	0.0063	0.9953	0.1111	0.9954	0.027	0.9957	0.0052	0.995	0.006	0.9951	0.0108	0.9952	0.037	0.9962	0.0175	0.9953	0.0187	0.9961	0.0048	0.995	0.0	0.9934	0.0102	0.9965	0.0181	0.9953	0.0056	0.9955	0.0	0.9949	0.0	0.9945	0.0047	0.995	0.0038	0.9948	0.0025	0.9936	0.0057	0.9953	0.0	0.9946	0.0054	0.9951	0.0037	0.9948	0.005	0.995	0.0	0.9949	0.0	0.995	0.0048	0.995	0.0011	0.9925	0.0588	0.9954	0.0	0.995	0.011	0.9985	0.0	0.9949	0.0	0.995	0.0	0.995	0.0	0.995	0.0081	0.9952	0.0	0.995	0.0	0.9949	0.0051	0.995	0.0	0.9948	0.0092	0.9952	0.2	0.9959	0.1666	0.9954	0.0625	0.9954	0.0232	0.9953	0.005	0.9951	0.0384	0.9954	0.0227	0.9953	0.0192	0.9953	0.0041	0.9947	0.0172	0.9953	0.0163	0.9956	0.0065	0.9958	0.0769	0.9954	0.0122	0.9956	0.005	0.995	0.0136	0.9963	0.0054	0.9951	0.0032	0.9947	0.0117	0.9952	0.0227	0.9953	0.0037	0.9943	0.0071	0.9955	0.0059	0.9953	0.006	0.9954	0.0	0.9949	0.0078	0.9952	0.0064	0.9951	0.006	0.9953	0.0086	0.9967	0.0379	0.9962	0.0082	0.9954	0.0	0.9948	0.0198	0.9961	0.04	0.9971	0.0	0.9949	0.0054	0.9953	0.0106	0.9955	0.0013	0.9932	0.0089	0.996	0.0054	0.9951	0.0043	0.9945	0.0	0.9948	0.0	0.9949	0.0032	0.9947	0.0056	0.995	0.0011	0.9924	0.0037	0.9943	0.0059	0.9952	0.0068	0.9953	0.0	0.9948	0.0055	0.9955	0.0	0.9944	0.0	0.9949	0.0079	0.9959	0.0022	0.9931	0.01	0.9964	0.0	0.995	0.0	0.995	0.0	0.995	0.0	0.9949	0.0	0.995	0.0	0.995	0.0	0.995	0.0	0.995	0.0	0.995	0.0	0.9944	0.0	0.9949	0.0034	0.9947	0.0	0.994	0.0	0.9945	0.0045	0.9949	0.0	0.9948	0.0	0.9949	0.0	0.9949	0.0035	0.9948	0.0	0.9947	0.0	0.995	0.0	0.995	0.0	0.995	0.0	0.9949	0.0	0.995	0.0	0.995	0.0	0.0	0.0	0.995	0.125	0.9954	0.0769	0.9954	0.0	0.995	0.0	0.9949	0.0	0.9947	0.1	0.9954	0.0039	0.9944	0.003	0.9947	0.0058	0.9955	0.0	0.995	0.0	0.9948	0.0	0.995	0.0015	0.9935	0.0	0.995	0.0	0.9948	0.0	0.995	0.0	0.9948	0.0	0.9948	0.0	0.9949	0.0	0.995	0.0	0.995	0.0	0.995	0.0	0.995	0.0	0.995	0.0	0.995	0.0	0.9948	0.0	0.9949	0.0	0.995	0.0089	0.9954	0.0	0.9949	0.0	0.995	0.0094	0.9952	0.0	0.9946	0.0053	0.9951	0.0092	0.9977	0.006	0.9952	0.0125	0.9953	0.0	0.9949	0.0	0.9949	0.1	0.9954	0.0068	0.9951	0.0	0.9948	0.0106	0.9958	0.0094	0.9957	0.0	0.9949	0.0	0.9949	0.0	0.995	0.0	0.995	0.0035	0.9945	0.0	0.995	0.0	0.9949	0.0	0.995	0.0	0.995	0.008	0.9952	0.0	0.995	0.0	0.9949	0.0	0.9949	0.0	0.995	0.0	0.995	0.0	0.9949	0.0	0.9949	0.0	0.9948	0.0	0.995	0.0	0.9949	0.0042	0.9945	0.0	0.995	0.0	0.9949	0.0	0.995	0.0	0.995	0.0	0.995	0.0	0.995	0.0	0.995	0.0	0.995	0.0	0.995	0.0	0.9949	0.0	0.995	0.0	0.9948	0.0	0.995	0.0	0.9949	0.0	0.995	0.0	0.995	0.0064	0.9951	0.0	0.0	0.0	0.995	0.0	0.9949	0.0	0.995	0.0	0.995	0.0	0.995	0.0	0.0	0.0	0.995	0.0029	0.9946	0.0227	0.9953	0.0	0.995	0.0	0.995	0.0	0.995	0.0	0.995	0.0	0.995	0.0	0.9949	0.0	0.9949	0.0	0.995	0.0	0.995	0.0	0.995	0.0	0.9948	0.0	0.995	0.0	0.995	0.0031	0.9947	0.04	0.9954	0.0	0.995	0.0	0.995	0.0161	0.9953	0.0	0.9949	0.0	0.9947	0.0	0.9949	0.0	0.9948	0.0	0.9949	0.0	0.995	0.0	0.9949	0.0	0.995	0.0285	0.9954	0.0	0.9947	0.037	0.9954	0.0	0.995	0.0	0.995	0.0625	0.9954	0.0	0.995	0.0	0.995	0.0	0.995	0.0	0.995	0.0	0.995	0.0	0.995	0.0071	0.9953	0.0	0.995	0.0	0.9949	0.0	0.995	0.0	0.9949	0.0	0.9949	0.0	0.995	0.0	0.9948	0.0057	0.995	0.0	0.9947	0.0	0.9949	0.0	0.0	0.0	0.995	0.0	0.0	0.0	0.9949	0.0	0.9949	0.0	0.995	0.0	0.995	0.0	0.995	0.25	0.9954	0.0	0.995	0.0	0.995	0.0	0.995	0.0035	0.9948	0.0	0.995	0.0	0.995	0.0	0.9949	0.0	0.995	0.0	0.995	0.0	0.995	0.0	0.9949	0.0	0.995	0.0	0.995	0.0	0.995	0.0	0.995	0.0	0.995	0.0	0.995	0.0	0.995	0.0067	0.9951	0.0	0.995	0.0	0.995	0.0	0.9948	0.0144	0.9956	0.0073	0.9951	0.0	0.9948	0.0	0.995	0.0416	0.9954	0.0	0.995	0.0	0.9949	0.0	0.995	0.0	0.995	0.0	0.995	0.0	0.995	0.0	0.0	0.0	0.995	0.0	0.995	0.0	0.9949	0.0	0.995	0.0	0.9945	0.0	0.995	0.0	0.995	0.0	0.9947	0.0029	0.9941	0.0052	0.9951	0.0	0.995	0.0	0.995	0.0	0.995	0.0	0.995	0.0	0.995	0.0	0.995	0.0	0.995	0.0	0.995	0.0	0.995	0.0	0.995	0.0	0.995	0.0037	0.9943	0.0	0.995	0.0	0.0	0.0208	0.9953	0.0	0.9949	0.0	0.995	0.0	0.995	0.006	0.9951	0.0	0.995	0.0	0.995	0.0	0.995	0.0	0.995	0.0	0.995	0.0	0.995	0.0	0.995	0.0	0.0	0.0	0.995	0.0	0.995	0.0	0.995	0.0	0.995	0.0	0.0	0.0	0.995	0.0	0.995	0.0	0.9949	0.0	0.995	0.0	0.995	0.0	0.995	0.0049	0.9949	0.0	0.995	0.0	0.995	0.0	0.9948	0.0045	0.9949	0.0	0.9949	0.0	0.0	0.0038	0.9948	0.0	0.995	0.0	0.995	0.0	0.9949	0.0035	0.9948	0.0	0.9948	0.0	0.9949	0.0	0.9949	0.0045	0.9949	0.0083	0.9956	0.0086	0.9952	0.0	0.995	0.0	0.9949	0.0	0.995	0.0	0.995	0.0	0.9948	0.0	0.995	0.0	0.995	0.0	0.995	0.0	0.995	0.0	0.9949	0.0	0.9949	0.0	0.995	0.0	0.9949	0.0	0.995	0.0454	0.9954	0.0	0.9948	0.0043	0.9949	0.0	0.9948	0.0	0.995	0.0	0.995	0.0073	0.996	0.0	0.9949	0.0086	0.9952	0.0	0.9949	0.0	0.9946	0.0	0.995	0.0	0.995	0.0	0.9934	0.0	0.995	0.0	0.995	0.0	0.9948	0.0056	0.9958	0.0	0.995	0.0	0.995	0.0047	0.9949	0.0	0.9946	0.0	0.995	0.0	0.995	0.0	0.995	0.0	0.9949	0.0	0.995	0.0	0.995	0.0	0.995	0.0	0.9949	0.0	0.9949	0.1666	0.9954	0.0	0.995	0.0	0.995	0.0	0.9949	0.0	0.995	0.0	0.995	0.0	0.995	0.0	0.0	0.0	0.995	0.0	0.995	0.0	0.0	0.0	0.995	0.0	0.995	0.0	0.9949	0.0	0.995	0.0	0.995	0.0	0.995	0.0	0.995	0.0	0.995	0.0	0.9949	0.0053	0.9953	0.0	0.995	0.0	0.995	0.0	0.9945	0.0	0.9949	0.0113	0.9952	0.0	0.9949	0.0	0.995	0.0	0.995	0.0	0.995	0.0	0.995	0.0	0.995	0.0	0.9949	0.0	0.995	0.0	0.995	0.0	0.995	0.0	0.995	0.0	0.995	0.0	0.995	0.0	0.995	0.0	0.995	0.0	0.995	0.0	0.995	0.0	0.995	0.0	0.995	0.0	0.995	0.0	0.9949	0.0064	0.9964	0.0	0.995	0.0	0.995	0.0	0.9949	0.0	0.9947	0.0052	0.9952	0.0	0.9947	0.0	0.995	0.0	0.995	0.0	0.9945	0.0	0.995	0.0	0.9948	0.0172	0.9953	0.0	0.995	0.0037	0.9943	0.0	0.995	0.0149	0.9964	0.0	0.995	0.0	0.995	0.0	0.9947	0.0031	0.9947	0.0076	0.9969	0.0084	0.9954	0.0	0.995	0.0	0.9949	0.0048	0.9949	0.0	0.9949	0.0	0.995	0.0	0.995	0.0	0.9949	0.0	0.995	0.0	0.995	0.0	0.995	0.0	0.995	0.0	0.995	0.0285	0.9954	0.0	0.9949	0.0	0.9949	0.0	0.9949	0.0	0.9945	0.0289	0.9958	0.0	0.9946	0.0277	0.9954	0.0	0.9949	0.0	0.995	0.0	0.9946	0.0	0.9949	0.0	0.995	0.0	0.995	0.0	0.9949	0.0085	0.9954	0.0	0.995	0.0	0.9942	0.0	0.995	0.0042	0.9949	0.0	0.9949	0.0	0.9949	0.0042	0.9948	0.0	0.995	0.0	0.995	0.0	0.995	0.0132	0.9959	0.0023	0.9934	0.0	0.9945	0.0	0.995	0.0	0.995	0.0	0.9948	0.0	0.995	0.0	0.995	0.0	0.9949	0.0	0.995	0.0	0.995	0.0	0.9949	0.0	0.9948	0.0053	0.995	0.0	0.9949	0.0	0.9949	0.0	0.995	0.0	0.9949	0.0	0.995	0.0	0.995	0.0	0.995	0.0	0.995	0.0	0.995	0.0052	0.995	0.0047	0.9949	0.0	0.9945	0.009	0.9952	0.0	0.9942	0.0	0.995	0.0	0.995	0.0	0.995	0.0	0.995	0.0128	0.9953	0.0058	0.9951	0.0	0.9949	0.0	0.995	0.0	0.9948	0.0	0.9949	0.0	0.9947	0.0	0.995	0.0	0.9949	0.0	0.9949	0.0	0.9946	0.0049	0.995	0.0065	0.9954	0.0	0.995	0.0	0.9947	0.0	0.995	0.0073	0.9951	0.0	0.995	0.0	0.995	0.0	0.995	0.0	0.9948	0.0074	0.9955	0.0	0.995	0.0	0.9949	0.0	0.995	0.0057	0.9957	0.0	0.995	0.0	0.0	0.0	0.9949	0.0	0.9947	0.0	0.9947	0.0	0.9949	0.0588	0.9954	0.0	0.995	0.0063	0.9952	0.0095	0.9984	0.0	0.995	0.0	0.995	0.0116	0.9966	0.0142	0.996	0.0	0.9949	0.25	0.9954	0.0	0.995	0.0	0.995	0.0	0.995	0.0	0.995	0.0	0.9949	0.0	0.995	0.0	0.9949	0.125	0.9954	0.0	0.995	0.0	0.9949	0.0	0.9948	0.0	0.9949	0.2	0.9954	0.2	0.9954	0.0	0.995	0.0	0.995	0.0	0.995	0.0	0.995	0.0	0.995	0.0	0.995	0.0	0.995	0.0	0.995	0.0	0.995	0.0	0.995	0.0223	0.9961	0.0	0.9948	0.3333	0.9954	0.0	0.9949	0.0081	0.997	0.0	0.9949	0.0	0.9949	0.0	0.995	0.0	0.995	0.0	0.9949	0.0	0.995	0.0	0.995	0.0	0.995	0.0	0.995	0.0	0.995	0.0192	0.9953	0.0	0.9948	0.0555	0.9954	0.0322	0.9962	0.0	0.9947	0.0104	0.9955	0.0041	0.9947	0.0	0.995	0.0	0.9948	0.0	0.995	0.0	0.995	0.0	0.995	0.0	0.9949	0.0	0.995	0.0031	0.9936	0.0086	0.9959	0.0	0.0	0.0	0.9948	0.0	0.9949	0.0	0.9949	0.0068	0.9951	0.0042	0.9948	0.003	0.9941	0.0101	0.9958	0.0058	0.9951	0.0	0.9949	0.0	0.995	0.125	0.9954	0.0	0.995	0.0	0.0	0.0	0.9949	0.0	0.9949	0.0	0.995	0.0	0.0	0.0	0.9948	0.0	0.995	0.0	0.995	0.0037	0.9943	0.0	0.995	0.0	0.995	0.0	0.995	0.0	0.9949	0.0	0.995	0.0	0.995	0.0181	0.9953	0.0059	0.9954	0.0344	0.9954	0.0	0.995	0.0	0.995	0.0769	0.9954	0.0	0.995	0.0	0.995	0.0	0.995	0.0	0.995	0.0	0.995	0.0	0.995	0.0	0.9949	0.0	0.9949	0.0	0.995	0.0	0.995	0.0	0.9949	0.0	0.9949	0.0	0.9949	0.0	0.9948	0.0	0.0	0.0	0.995	0.0021	0.9942	0.0	0.995	0.0	0.995	0.0	0.995	0.0	0.9949	0.0069	0.9953	0.0	0.995	0.0039	0.9944	0.0243	0.9953	0.0	0.995	0.0	0.995	0.0	0.995	0.0217	0.9961	0.0	0.995	0.0	0.995	0.0107	0.9958	0.0	0.995	0.0	0.9949	0.0198	0.9961	0.0	0.9946	0.0	0.995	0.0	0.9949	0.0101	0.9952	0.0	0.995	0.0	0.995	0.0	0.995	0.0	0.995	0.0	0.995	0.0	0.995	0.0	0.995	0.0	0.995	0.3333	0.9954	0.0	0.995	0.0	0.995	0.0	0.9949	0.0	0.9947	0.0	0.9947	0.0	0.995	0.0	0.9949	0.0	0.0	0.0	0.995	0.0	0.995	0.0035	0.9934	0.1111	0.9954	0.0	0.9948	0.0	0.995	0.0023	0.9944	0.0	0.9945	0.0	0.995	0.0	0.995	0.0	0.995	0.0	0.995	0.0	0.995	0.0	0.995	0.0	0.9939	0.0	0.9947	0.0	0.995	0.0	0.995	0.0021	0.9942	0.0062	0.9955	0.0	0.995	0.0	0.9948	0.0166	0.9956	0.0	0.995	0.0	0.995	0.0035	0.9945	0.0	0.995	0.0	0.995	0.0041	0.9949	0.0075	0.9951	0.0	0.9949	0.0129	0.9953	0.0148	0.996	0.0	0.9948	0.0	0.995	0.0	0.995	0.0	0.9945	0.0	0.995	0.0	0.9949	0.0036	0.9946	0.0	0.9948	0.0	0.995	0.0	0.9949	0.0	0.9949	0.0	0.995	0.0	0.9949	0.0	0.995	0.0025	0.9945	0.0	0.995	0.0	0.9949	0.0	0.995	0.0	0.995	0.1428	0.9954	0.0053	0.995	0.0	0.995	0.0	0.995	0.0	0.995	0.0	0.995	0.0049	0.995	0.0	0.995	0.0	0.995	0.0	0.995	0.0	0.995	0.0	0.995	0.0	0.9949	0.0	0.9949	0.0	0.995	0.0	0.995	0.0	0.9949	0.0	0.995	0.0	0.995	0.0	0.995	0.0	0.995	0.0	0.995	0.0	0.995	0.0	0.995	0.0	0.9949	0.0	0.995	0.0	0.9949	0.0	0.9949	0.004	0.9945	0.0	0.9949	0.004	0.9949	0.0	0.995	0.0	0.995	0.0	0.9949	0.0	0.995	0.0	0.9949	0.0625	0.9954	0.0	0.995	0.0	0.995	0.0	0.995	0.0	0.9948	0.0	0.995	0.0	0.995	0.0	0.995	0.0	0.9949	0.0	0.995	0.0344	0.9954	0.0144	0.9953	0.0	0.995	0.0833	0.9954	0.0	0.995	0.0	0.9949	0.0625	0.9954	0.0	0.9949	0.0	0.995	0.0	0.9949	0.0	0.995	0.0035	0.9941	0.0	0.995	0.0	0.9949	0.0	0.995	0.0	0.995	0.0666	0.9954	0.0	0.995	0.0	0.995	0.0	0.995	0.0	0.995	0.0	0.9944	0.0034	0.9947	0.0075	0.9953	0.0	0.995	0.0	0.995	0.0	0.995	0.0	0.995	0.0	0.0	0.0041	0.9946	0.0	0.995	0.0	0.995	0.0023	0.9943	0.0	0.995	0.0041	0.994	0.0022	0.9931	0.0	0.9949	0.0	0.9949	0.0	0.995	0.0	0.995	0.0	0.995	0.0	0.995	0.0	0.995	0.1428	0.9954	0.0	0.9949	0.0	0.9944	0.0	0.9949	0.0	0.995	0.0256	0.9953	0.0	0.995	0.0	0.9949	0.0769	0.9954	0.0	0.995	0.0	0.995	0.0	0.995	0.0	0.995	0.0	0.995	0.0	0.995	0.0	0.9949	0.0	0.995	0.0	0.9949	0.0	0.9948	0.0	0.9949	0.0	0.995	0.0045	0.9949	0.0	0.995	0.0057	0.995	0.0066	0.9951	0.0	0.0	0.0	0.995	0.0172	0.9953	0.0	0.995	0.0	0.995	0.0	0.9947	0.0	0.995	0.0	0.9947	0.0	0.995	0.0	0.9949	0.0	0.995	0.0	0.995	0.25	0.9954	0.0	0.9948	0.0	0.995	0.0	0.9948	0.0	0.995	0.0	0.995	0.0	0.9949	0.0	0.995	0.0	0.995	0.0	0.995	0.0	0.995	0.0	0.9944	0.0	0.9949	0.0	0.995	0.0	0.995	0.0	0.995	0.0	0.995	0.04	0.9954	0.0	0.9949	0.0	0.995	0.0	0.995	0.0	0.995	0.0	0.995	0.0	0.9943	0.0	0.995	0.0	0.9948	0.0	0.995	0.0	0.0	0.0	0.995	0.0	0.995	0.0	0.9949	0.0029	0.9933	0.0	0.995	0.0138	0.9953	0.0	0.9949	0.0	0.9949	0.0032	0.9947	0.0	0.9949	0.009	0.9954	0.0	0.995	0.0	0.9949	0.0	0.9943	0.0	0.9947	0.0	0.995	0.0	0.995	0.0	0.9947	0.0	0.9949	0.0	0.9949	0.0197	0.9961	0.0	0.9949	0.0196	0.9957	0.0	0.9948	0.0	0.9948	0.0	0.995	0.0	0.995	0.0	0.995	0.0	0.995	0.0135	0.9953	0.0	0.995	0.0	0.995	0.008	0.9954	0.0	0.9947	0.0	0.9948	0.0	0.995	0.0078	0.9952	0.0	0.995	0.0	0.995	0.0	0.0	0.0	0.995	0.0	0.995	0.0	0.9949	0.0	0.995	0.0	0.995	0.0	0.995	0.0	0.995	0.0	0.0	0.0	0.995	0.0	0.995	0.0	0.995	0.0	0.995	0.0	0.995	0.0	0.995	0.0	0.9949	0.0	0.9948	0.0129	0.9953	0.0105	0.9952	0.0064	0.9954	0.0	0.995	0.0	0.995	0.0	0.995	0.0	0.995	0.0	0.995	0.0	0.995	0.0	0.995	0.0	0.995	0.006	0.9952	0.0	0.995	0.0	0.995	0.0	0.9949	0.0	0.9948	0.0	0.9949	0.0	0.995	0.0	0.995	0.0	0.995	0.0	0.995	0.0	0.9949	0.0	0.995	0.0	0.995	0.0	0.9949	0.0	0.9947	0.0	0.995	0.0392	0.9958	0.0	0.995	0.0053	0.995	0.0	0.9948	0.0	0.995	0.0	0.9949	0.0	0.995	0.0	0.9949
15GAG	0.652350813743	0	0	0.4457	0.6561	0.4285	0.6552	0.6086	0.655	0.619	0.6549	0.6111	0.6545	0.5714	0.6537	0.1674	0.6088	0.6666	0.6585	0.1884	0.6417	0.7952	0.6796	0.6111	0.6567	0.3631	0.6652	0.6666	0.6532	0.5454	0.6533	1.0	1.0	0.4666	0.6531	0.3076	0.6521	0.6408	0.6784	0.3	0.6521	0.5476	0.6562	0.3333	0.6523	0.5	0.6527	0.5	0.6529	0.2777	0.6517	0.2727	0.6519	0.46	0.6643	0.2187	0.6504	0.3648	0.6625	0.6666	0.6532	0.3739	0.6707	0.3157	0.652	0.5555	0.6532	0.3333	0.6523	0.2104	0.5927	0.7642	0.6768	1.0	0.6535	0.35	0.6523	0.5	0.6527	0.421	0.6529	0.5714	0.653	0.25	0.6519	0.6666	0.654	0.8333	0.6536	0.6666	0.6585	0.4117	0.6528	0.5025	0.6674	0.4615	0.653	0.5454	0.6533	0.1954	0.6461	0.3333	0.6523	0.3333	0.6522	0.4444	0.6527	0.2711	0.6502	0.4291	0.6775	0.3495	0.6529	1.0	0.6529	0.5	0.6527	0.3	0.646	0.2851	0.6441	0.5	0.6543	0.6229	0.6771	0.4031	0.6848	0.5714	0.6559	0.7391	0.6564	0.5769	0.6636	0.3773	0.653	0.2823	0.6155	0.425	0.6537	0.44	0.6712	0.6666	0.6549	0.8571	0.6539	0.775	0.6602	0.6666	0.6536	0.4615	0.653	0.096	0.5921	0.3839	0.6865	0.2	0.652	0.1063	0.6471	0.3838	0.6679	0.6666	0.6527	0.3069	0.6482	0.2681	0.6109	0.1818	0.6506	0.2926	0.6076	0.6	0.6534	0.141	0.6447	0.5833	0.6536	0.4444	0.6527	0.1481	0.6498	0.4568	0.6583	0.3215	0.6204	0.387	0.6529	0.3459	0.6507	0.3376	0.6491	0.5855	0.7007	0.5	0.6531	0.625	0.6533	0.375	0.6529	0.2	0.6506	0.4285	0.6526	0.2173	0.6481	0.3385	0.6492	0.1448	0.6226	0.5116	0.67	0.1111	0.6494	0.2307	0.6516	0.4545	0.6528	0.75	0.6643	0.1796	0.642	0.614	0.6593	0.3489	0.6525	0.3953	0.6532	0.5517	0.6697	0.5454	0.6754	0.287	0.6424	0.2962	0.6517	0.3813	0.6542	0.1331	0.6074	0.424	0.6582	0.4714	0.6563	0.3235	0.6451	0.2909	0.6434	0.3518	0.6528	0.3188	0.6461	0.3232	0.6403	0.4579	0.6788	0.4458	0.6685	0.3743	0.6546	0.6521	0.6555	0.3376	0.6519	0.5	0.6527	0.4873	0.6602	0.8	0.6533	0.4375	0.653	0.7142	0.6546	0.4285	0.6536	0.6666	0.6536	0.1931	0.5721	0.6363	0.6537	0.5	0.6524	0.7272	0.6542	0.8	0.6564	0.2982	0.651	0.4736	0.6534	0.5714	0.6537	0.2804	0.6151	0.3217	0.6449	0.5102	0.656	0.25	0.6519	0.5882	0.6542	0.5	0.6526	0.5	0.6527	0.6	0.6529	0.6666	0.6527	0.5	0.6529	1.0	0.6535	0.2	0.652	0.5	0.6526	0.5634	0.7339	0.4545	0.6528	0.6	0.6534	0.1818	0.6515	0.2307	0.6509	0.0	0.6515	0.3243	0.6519	0.0	0.6521	0.5454	0.6533	0.4285	0.6533	0.2631	0.6516	0.25	0.6521	0.0	0.6521	0.1666	0.6518	0.2479	0.6244	0.2857	0.6521	0.25	0.6519	0.443	0.6558	0.25	0.6519	0.5	0.6526	0.4545	0.6528	0.0	0.6517	0.0	0.652	0.4025	0.6543	0.0	0.652	0.1111	0.6513	0.3333	0.6523	0.4642	0.6538	0.1428	0.6517	0.0	0.6515	0.3333	0.6523	0.5	0.6536	0.3157	0.652	0.0	0.0	0.0	0.6521	0.25	0.6521	0.6666	0.6527	1.0	0.6526	0.0	0.6521	0.1666	0.6518	0.3333	0.6523	0.0802	0.6346	0.0	0.6517	0.0	0.6517	0.609	0.669	0.2	0.6506	0.2857	0.6521	0.0	0.0	0.6862	0.6603	0.1666	0.6518	0.5	0.6526	0.6111	0.6545	0.2242	0.6385	0.0	0.6521	0.125	0.6515	0.0	0.652	0.3822	0.6606	0.3333	0.6523	0.0	0.0	0.3254	0.6494	0.3217	0.6419	0.5	0.6524	0.0	0.652	0.25	0.6521	0.3342	0.6404	0.3037	0.6507	0.1666	0.6518	0.0194	0.6363	0.0	0.652	0.3908	0.6617	0.0	0.6517	0.2927	0.6462	0.0	0.0	0.25	0.6521	0.0	0.6515	0.0	0.6517	0.0	0.6518	0.3333	0.6523	0.0	0.6521	0.0	0.0	0.204	0.649	0.0	0.6518	0.3333	0.6523	0.3418	0.6517	0.3846	0.6525	0.2727	0.6519	0.4	0.6524	0.5	0.6526	0.3818	0.6532	0.3841	0.6695	0.0	0.6518	0.2727	0.6515	0.5	0.6526	0.3347	0.6425	0.2	0.6516	0.0	0.6521	0.25	0.65	0.4024	0.6544	0.2	0.652	0.0	0.652	0.0	0.6521	0.5125	0.6652	0.4285	0.6526	0.5	0.6524	0.0	0.6521	0.1573	0.6337	0.25	0.6521	0.25	0.6519	0.3225	0.6519	0.189	0.6247	0.2	0.652	0.5	0.6526	0.6	0.6529	0.0	0.6518	0.4444	0.6527	0.0	0.6521	0.375	0.6524	0.2857	0.6521	0.0	0.0	0.5	0.6527	0.6666	0.6527	0.4221	0.6833	0.7714	0.6591	0.0	0.652	0.0	0.652	0.1	0.6512	0.2	0.652	0.3284	0.6425	0.0	0.0	0.7142	0.6535	0.0	0.0	0.0	0.0	0.0	0.6521	0.7454	0.6731	0.0	0.6521	0.0	0.0	0.1666	0.6518	0.0	0.652	0.0	0.6521	0.0	0.6517	0.0	0.0	0.0	0.6514	0.8823	0.6564	0.1	0.6356	0.7309	0.6844	1.0	0.6526	0.0	0.6518	0.3333	0.6523	0.0	0.652	0.5	0.6524	0.4705	0.6533	0.3378	0.6504	0.6923	0.6564	0.3165	0.6362	0.0	0.0	0.0	0.0	0.3	0.651	0.2	0.652	0.0	0.6515	0.0	0.6518	0.5416	0.6544	0.0	0.6517	1.0	0.6526	0.0	0.0	0.3809	0.6526	0.0	0.0	0.0	0.652	0.3712	0.6555	0.0	0.6506	0.0	0.0	0.3333	0.6523	0.0	0.0	0.1196	0.6285	0.7678	0.6632	0.2	0.652	0.0	0.0	0.3225	0.6519	0.3333	0.6523	0.1818	0.6515	0.0	0.6518	0.1333	0.6508	0.3046	0.6419	0.1538	0.6512	0.4358	0.6539	1.0	0.6529	0.0	0.6517	0.1052	0.6502	0.0	0.6518	0.0	0.652	0.5512	0.6597	0.5	0.6524	0.3333	0.6523	0.0	0.652	0.0	0.6521	0.0	0.0	1.0	0.6526	0.0	0.652	0.25	0.6521	0.2656	0.6315	0.0	0.6521	0.0	0.6517	0.0	0.652	0.3333	0.6522	0.4567	0.6636	0.0	0.6517	0.5	0.6526	0.2	0.652	0.0	0.6521	0.0	0.6514	0.4545	0.655	0.375	0.6529	0.326	0.6426	0.308	0.6481	0.4452	0.6873	0.4099	0.6801	0.4929	0.7323	0.4613	0.7293	0.2691	0.6288	0.3636	0.6525	0.6825	0.6621	0.5	0.6527	0.2265	0.5795	0.2688	0.6451	0.2405	0.6483	0.2178	0.6409	0.359	0.6558	0.606	0.6976	0.3655	0.6531	0.3955	0.6554	0.3775	0.656	0.3713	0.6948	0.4144	0.6613	0.375	0.6525	0.4285	0.6526	0.4666	0.6531	0.6666	0.6532	0.5	0.6527	0.0	0.6518	0.2408	0.6422	0.2812	0.6397	0.0	0.652	0.2	0.6516	0.3086	0.6478	0.3333	0.6522	0.3722	0.6765	0.2352	0.6487	0.375	0.6524	0.1706	0.6336	0.3571	0.6524	0.68	0.6561	0.3846	0.6525	0.3508	0.6524	0.3021	0.6443	0.375	0.6524	0.2857	0.6521	0.4	0.6525	0.2857	0.6517	0.2857	0.6521	0.1176	0.6505	0.3824	0.6616	0.1428	0.649	0.4444	0.6527	0.4	0.6525	0.125	0.6515	0.303	0.6516	0.6	0.6552	0.3356	0.6515	0.4	0.6525	0.5335	0.6763	0.4838	0.6562	0.3521	0.6524	0.1666	0.6518	0.5396	0.6579	0.5882	0.6542	0.4	0.6524	0.1666	0.6518	0.2857	0.6519	0.29	0.6496	0.4361	0.6562	0.4705	0.6533	0.409	0.6535	0.5	0.6548	0.2572	0.6291	0.4132	0.6561	0.6923	0.6585	0.3846	0.6525	0.1111	0.6513	0.3333	0.6522	0.2857	0.6521	0.1666	0.6518	0.2627	0.6403	0.4444	0.6527	0.36	0.6552	0.6296	0.6558	0.1769	0.6196	0.0551	0.6318	0.5	0.6526	0.2915	0.6365	0.25	0.6516	0.0	0.6515	0.45	0.6532	0.4092	0.6691	0.5555	0.6532	0.527	0.6585	0.2222	0.6406	0.4518	0.6608	0.326	0.6514	0.2962	0.6503	0.2807	0.6505	0.275	0.6466	0.4223	0.66	0.3807	0.663	0.3934	0.6653	0.4545	0.655	0.3519	0.6551	0.5	0.6548	0.2268	0.6407	0.2523	0.6423	0.2355	0.6374	0.3455	0.6511	0.5373	0.7394	0.4936	0.6635	0.2445	0.632	0.342	0.6515	0.2612	0.6033	0.1923	0.6486	0.4	0.6524	0.2307	0.6402	0.2459	0.5864	0.4117	0.6528	0.25	0.6521	0.3255	0.6395	0.1666	0.6508	0.5	0.6524	0.3333	0.6523	1.0	0.6529	0.4426	0.6578	0.1818	0.6515	0.4705	0.6542	0.3652	0.656	0.3076	0.6511	0.3981	0.6549	0.3	0.6521	0.5	0.6527	0.1875	0.6511	0.4883	0.6551	0.3282	0.6368	0.3076	0.6518	0.4318	0.654	0.4807	0.6555	0.3506	0.6531	0.4827	0.6559	0.3852	0.6545	0.3623	0.66	0.3846	0.6525	0.4417	0.6598	0.43	0.6701	0.4315	0.6651	0.4413	0.683	0.4903	0.6756	0.447	0.6563	0.5454	0.6563	0.343	0.6497	0.2129	0.6209	0.2475	0.6227	0.3061	0.6346	0.6111	0.6545	0.164	0.641	0.1753	0.6394	0.3874	0.6637	0.354	0.6552	0.4936	0.6577	0.3209	0.649	0.5416	0.6611	0.3311	0.6511	0.304	0.6497	0.3636	0.6526	0.3993	0.6894	0.5265	0.6689	0.383	0.6698	0.3363	0.6494	0.3902	0.6608	0.3483	0.6528	0.5588	0.659	0.5333	0.6562	0.6089	0.6952	0.0677	0.628	0.3408	0.6478	0.424	0.6954	0.5727	0.6928	0.2724	0.6409	0.4769	0.6562	0.3212	0.6273	0.3218	0.6493	0.3461	0.6523	0.484	0.6923	0.2441	0.5812	0.2264	0.617	0.5	0.6524	0.2	0.652	0.1666	0.6513	0.5625	0.6555	0.5	0.6524	0.3333	0.6523	0.5	0.6526	0.0	0.652	0.0	0.652	0.3729	0.6554	0.0526	0.6497	0.3174	0.6477	0.3047	0.6439	0.2953	0.6473	0.4266	0.6717	0.4285	0.6549	0.5862	0.6555	0.6595	0.6591	0.4964	0.6739	0.5339	0.6614	0.6666	0.6532	0.0	0.6521	0.2857	0.6521	0.2	0.6513	0.0	0.652	0.0	0.652	0.0	0.0	0.0	0.652	0.0	0.651	0.3076	0.6521	0.0	0.652	0.375	0.6527	0.5726	0.6649	0.3	0.6521	0.3678	0.6629	0.4012	0.6615	0.4466	0.7155	0.0	0.652	0.44	0.6555	0.0	0.6517	0.3282	0.6441	0.5	0.6526	0.2985	0.6508	0.0	0.6521	0.0952	0.6423	0.447	0.6563	0.125	0.6507	0.0	0.6518	0.0	0.6515	0.0	0.6512	0.0	0.6521	0.0	0.6521	0.4444	0.6527	0.4833	0.6561	0.3636	0.6525	0.5	0.6526	0.5625	0.6765	0.6363	0.6552	0.25	0.6521	0.5377	0.6619	0.3012	0.6485	0.406	0.6721	0.3433	0.6495	0.4229	0.6656	0.475	0.6571	0.65	0.6551	0.5961	0.6583	0.5	0.653	0.7931	0.6835	0.3698	0.6531	0.4432	0.6663	0.4889	0.6759	0.619	0.6576	0.5925	0.6553	0.9	0.6548	0.25	0.6521	0.3555	0.655	0.5	0.6524	0.2941	0.6519	0.0	0.652	0.0	0.6521	0.3145	0.6503	0.0	0.6515	0.5	0.655	0.423	0.6532	0.5	0.6524	0.5	0.6529	0.3157	0.652	0.5714	0.6566	0.5342	0.6587	0.125	0.6515	0.5416	0.6544	0.3411	0.6476	0.2	0.652	0.7	0.6555	0.1428	0.6517	0.3333	0.6523	0.6	0.6529	0.0	0.6518	0.6666	0.6527	0.0	0.6517	0.5	0.6524	0.2142	0.6515	0.7777	0.6541	0.4588	0.6567	0.5833	0.6536	0.1111	0.6504	0.0	0.6518	0.5	0.6526	0.1032	0.6339	0.0	0.0	0.5	0.6524	0.8888	0.6613	0.25	0.6521	0.2222	0.6518	0.4285	0.6526	0.0	0.0	0.0	0.6521	0.23	0.631	0.4545	0.6545	0.0	0.651	0.3333	0.6523	0.1428	0.6517	0.6666	0.6527	0.25	0.6521	0.2	0.6513	0.4629	0.6552	0.4285	0.6526	0.6666	0.6527	0.375	0.6524	0.4385	0.6547	0.6	0.6529	0.5	0.6524	0.4423	0.6684	0.6	0.6552	0.3333	0.6523	0.5	0.6524	0.2419	0.6493	0.5652	0.6546	0.4045	0.6559	0.3846	0.6525	0.3382	0.652	0.4358	0.6539	0.2	0.652	0.3478	0.6523	0.0	0.6521	0.6857	0.6577	0.4503	0.6588	0.5555	0.6549	0.3333	0.6523	0.0	0.6521	0.25	0.6516	0.3333	0.6523	0.0	0.6518	0.0	0.6515	0.0	0.6518	0.0	0.6517	0.0	0.6521	0.4028	0.6602	0.0	0.6518	0.8181	0.6594	0.25	0.6521	0.4444	0.6547	0.1428	0.651	0.0	0.6518	0.5312	0.6606	0.3257	0.6504	0.51	0.66	0.5714	0.6559	0.0	0.0	0.4	0.6525	0.0	0.0	0.25	0.6516	0.5555	0.6549	0.0	0.6514	0.6666	0.6536	0.25	0.6521	0.0	0.6517	0.0	0.652	0.2	0.652	0.1818	0.6515	0.375	0.6563	0.0	0.6518	0.0	0.652	0.0769	0.6507	0.2	0.6516	0.4	0.6525	0.1666	0.6518	0.3829	0.6531	0.0	0.6517	0.0	0.6521	0.25	0.6521	0.3333	0.6523	0.0	0.6518	0.0	0.6515	0.0	0.652	0.4256	0.6579	0.25	0.6521	0.2222	0.6518	0.5352	0.6585	0.5869	0.6682	0.3088	0.6498	0.2763	0.6498	0.2857	0.6521	0.3333	0.6521	0.1428	0.6517	0.6666	0.6545	0.3333	0.6523	0.25	0.6521	0.0833	0.6509	0.6666	0.6527	0.0	0.0	0.6666	0.6527	0.6666	0.6536	0.4	0.6527	0.0	0.6521	0.7022	0.6833	0.5	0.6524	0.0	0.6521	0.5714	0.6642	0.4219	0.6848	0.311	0.6396	0.0	0.6518	0.0	0.6518	0.5	0.6524	0.0	0.6521	0.0	0.6518	0.0	0.652	0.0	0.6517	0.0	0.6518	0.2	0.652	0.0	0.6518	0.0	0.6514	0.3595	0.6591	0.0	0.6521	0.0	0.0	0.375	0.6529	0.2173	0.6509	0.0	0.652	0.5	0.6524	0.3454	0.6521	0.7142	0.6535	0.7142	0.6535	0.8333	0.655	0.0	0.6517	0.6666	0.6527	0.0	0.6521	0.0	0.6515	0.0	0.0	0.7272	0.6542	0.3333	0.6523	0.4	0.6524	0.0	0.6515	0.0	0.0	0.0	0.6518	0.0	0.6521	0.2926	0.6513	0.5	0.6529	0.0	0.652	0.0	0.6517	0.2426	0.5909	0.2222	0.6518	0.4	0.6524	0.4805	0.6571	0.6284	0.683	0.6153	0.6539	0.0	0.0	0.2277	0.6364	0.0	0.6521	0.4166	0.6527	0.4444	0.6535	0.2678	0.6407	0.6063	0.6638	0.2105	0.6499	0.6666	0.6545	0.4874	0.6867	0.3296	0.6488	0.2956	0.6494	0.1666	0.6518	0.3488	0.6523	0.3333	0.6523	0.0	0.652	0.5185	0.6588	0.3333	0.6523	0.0	0.6517	0.0	0.6517	0.2	0.6516	0.3636	0.6525	0.4736	0.6545	0.0	0.6521	0.6923	0.6543	0.0	0.6515	0.5454	0.6543	0.1969	0.6477	0.4192	0.6606	0.4237	0.6544	0.3333	0.6523	0.3333	0.6523	0.4424	0.6942	0.1	0.6477	0.6086	0.6666	0.5476	0.6562	0.1437	0.6356	0.5	0.6524	0.0	0.6512	0.2376	0.618	0.4166	0.6527	0.3333	0.6523	0.4347	0.6551	0.3032	0.5954	0.0	0.652	0.0	0.6518	0.4119	0.6674	0.3703	0.6541	0.0	0.6521	0.0	0.6521	0.1428	0.6517	0.3584	0.6526	0.0	0.6521	0.2222	0.6518	0.2	0.652	0.2666	0.6517	0.0625	0.6502	0.0	0.6514	0.0	0.6521	0.5	0.6526	0.2666	0.6512	0.0	0.652	0.0	0.6512	0.0	0.6521	0.0	0.0	0.2	0.652	0.0	0.651	0.0	0.0	0.5	0.6524	0.25	0.6518	0.1578	0.6507	0.0	0.6521	0.3333	0.6523	0.25	0.6519	0.5	0.6524	0.2	0.6516	0.1428	0.6497	0.3858	0.6802	0.0	0.6521	1.0	0.6535	0.6502	0.6796	0.1818	0.6489	0.284	0.6497	0.3478	0.6523	0.2857	0.6521	0.0	0.6518	0.0	0.6518	0.0	0.6515	0.0	0.6514	0.6428	0.6561	0.0	0.6514	0.0	0.6517	0.0	0.652	0.25	0.6519	0.4285	0.6526	0.0	0.6509	0.0	0.652	0.0	0.6514	0.3333	0.6523	0.0	0.6517	0.125	0.6515	0.2	0.652	0.0	0.6514	0.5625	0.6539	0.4394	0.74	0.3333	0.6523	0.0	0.651	0.4634	0.6545	0.4519	0.6574	0.3702	0.6695	0.3333	0.6514	0.0	0.652	0.0	0.6518	0.2696	0.6455	0.1428	0.6517	0.387	0.654	0.2068	0.6485	0.0	0.6518	0.2972	0.6241	0.1	0.6512	0.3258	0.6493	0.0	0.6518	0.5	0.6524	0.0761	0.6388	0.099	0.6113	0.5505	0.7941	0.1856	0.6329	0.2857	0.6521	0.372	0.6528	0.415	0.6923	0.5384	0.6534	0.0	0.6517	0.5	0.653	0.3809	0.6526	0.2	0.652	0.0	0.6514	0.0	0.6517	0.2222	0.6518	0.25	0.6521	0.0857	0.6481	0.0769	0.6507	0.5625	0.6539	0.0666	0.6504	0.3619	0.6538	0.4927	0.657	0.0967	0.6334	0.1666	0.6493	0.1666	0.6488	0.4	0.6524	0.2928	0.6486	0.7391	0.6564	1.0	0.6529	0.625	0.6533	0.238	0.6513	0.2317	0.6387	0.0	0.6515	0.2244	0.6327	1.0	0.6532	0.4487	0.6643	0.1875	0.65	0.7307	0.6615	0.3969	0.6655	0.5	0.6524	0.6666	0.6527	0.3333	0.6523	0.4052	0.6589	0.3404	0.6479	0.0972	0.6295	0.0	0.6517	0.0	0.6521	0.2714	0.6498	0.375	0.6524	0.25	0.6521	0.625	0.6543	0.3	0.6521	0.3333	0.6523	0.2187	0.6504	0.3934	0.6536	0.3829	0.6556	0.3928	0.6529	0.4444	0.6531	0.0	0.652	0.5882	0.6542	0.0	0.6515	0.6666	0.6527	0.0	0.6515	0.75	0.653	0.1666	0.6513	0.3526	0.6533	0.2694	0.6049	0.3666	0.654	0.4727	0.6588	0.1979	0.629	0.0	0.652	0.1666	0.6518	0.0	0.6521	0.0	0.6515	0.423	0.6551	0.5117	0.666	0.5714	0.6537	0.0	0.6521	0.382	0.6537	0.1111	0.6484	0.4454	0.6574	0.375	0.6524	0.2647	0.651	0.129	0.6492	0.6408	0.6724	0.3148	0.6333	0.3399	0.6503	0.3333	0.6523	0.5407	0.6649	0.3333	0.6522	0.3161	0.6502	0.0833	0.6509	0.0	0.6515	0.3636	0.6524	0.3235	0.6515	0.5572	0.6988	0.0	0.652	0.4761	0.6535	0.0	0.652	0.333	0.6393	0.2	0.652	0.0	0.0	0.0789	0.6476	0.3304	0.6514	0.0796	0.6379	0.2272	0.6511	0.2352	0.6514	0.0	0.652	0.5015	0.6779	0.4312	0.7148	0.6	0.6529	0.1	0.6512	0.4719	0.6821	0.5118	0.6696	0.4761	0.6535	0.0	0.6517	0.0	0.652	0.5	0.6524	0.0	0.6517	0.375	0.6524	0.16	0.6502	0.0	0.6517	0.5333	0.6536	0.125	0.6515	0.1111	0.6513	0.1333	0.6508	0.4242	0.6547	0.6875	0.6548	0.2	0.652	0.0	0.6515	0.25	0.6519	0.0	0.652	0.0	0.6514	0.25	0.6521	0.0	0.6521	0.0	0.6517	0.0	0.6518	0.0	0.6521	1.0	0.6529	0.125	0.6515	0.4701	0.6602	0.4431	0.6563	0.0	0.6518	0.625	0.6553	0.4542	0.7205	0.4615	0.653	0.26	0.6503	0.3333	0.6523	0.0	0.652	0.4615	0.6537	0.0	0.6515	0.5	0.6524	0.0	0.6514	0.0	0.652	0.5	0.6524	0.4038	0.6537	0.3835	0.6535	0.2222	0.6513	0.6021	0.6635	0.1081	0.6396	0.4502	0.662	0.3298	0.6473	0.1428	0.6517	0.4166	0.6542	1.0	0.6526	0.25	0.6521	0.3333	0.6523	0.4883	0.6551	0.1666	0.6518	0.1707	0.5193	0.3462	0.6519	0.0	0.0	0.3936	0.6543	0.15	0.6505	0.2051	0.6497	0.2191	0.6432	0.2633	0.6297	0.3453	0.6513	0.276	0.6412	0.3255	0.6482	0.2333	0.6507	0.0	0.6517	0.375	0.6524	0.0	0.6518	0.0	0.0	0.2222	0.6513	0.44	0.6534	0.0	0.652	0.0	0.0	0.3376	0.6519	0.0	0.6521	0.4166	0.6527	0.2908	0.6201	0.375	0.6524	0.0	0.6521	0.0	0.6521	0.5294	0.6537	0.5	0.6526	0.3333	0.6523	0.4909	0.656	0.2968	0.6304	0.3793	0.6527	0.4444	0.6527	0.0	0.6518	0.6153	0.6539	0.25	0.6521	0.0	0.6514	0.5	0.6524	0.0	0.6521	0.5	0.6526	0.3636	0.6524	0.4285	0.6533	0.7592	0.6626	0.5	0.6526	0.2	0.652	0.4705	0.6533	0.3181	0.652	0.5333	0.6549	0.3695	0.6533	0.0	0.0	0.0	0.652	0.2287	0.6212	0.0	0.6512	0.5	0.653	0.5	0.6526	0.617	0.6581	0.3702	0.6557	0.1666	0.6518	0.2597	0.6058	0.5121	0.6554	0.0	0.652	0.2	0.652	0.0	0.6517	0.4855	0.6615	0.2	0.652	0.5454	0.6533	0.475	0.6708	0.125	0.6515	0.4509	0.6547	0.3377	0.6516	0.2105	0.6408	0.0	0.6517	0.6428	0.6542	0.4545	0.6573	0.0	0.652	0.5	0.6524	0.0	0.6517	0.0	0.652	0.0	0.6521	0.0	0.6518	0.0	0.6518	0.0	0.6517	0.3333	0.6523	0.6666	0.6527	0.0	0.6518	0.15	0.6505	0.1691	0.6406	0.28	0.6482	0.5	0.6527	0.3125	0.652	0.0	0.0	1.0	0.6526	1.0	0.6526	0.3794	0.6858	0.2222	0.6518	0.5542	0.6604	0.125	0.6515	0.2969	0.6404	0.1797	0.6376	0.6666	0.6527	0.25	0.6521	0.5	0.6526	0.4545	0.6528	0.4444	0.6527	0.2857	0.6521	0.2708	0.6356	0.4054	0.6554	0.25	0.6521	0.3333	0.6523	0.3425	0.6509	0.4332	0.6875	0.5	0.6526	0.3181	0.6514	0.325	0.651	0.5	0.6527	0.2857	0.6521	0.2574	0.6212	0.5	0.6526	0.2	0.652	0.2798	0.6439	0.6165	0.6695	0.2631	0.6516	0.5194	0.6585	0.4405	0.6616	0.358	0.6527	1.0	0.6526	0.2222	0.6518	0.2107	0.6384	0.3333	0.6523	0.325	0.6519	0.5166	0.7071	0.3666	0.6531	0.6666	0.6527	0.5294	0.6537	0.3076	0.6521	0.2857	0.6521	0.4102	0.6534	0.1818	0.6515	0.1871	0.618	0.25	0.6521	0.1621	0.6491	0.5	0.6529	0.25	0.6521	0.1428	0.6517	0.3743	0.6548	0.3333	0.6523	0.3333	0.6523	0.3333	0.6523	0.3333	0.6522	0.3891	0.6616	0.1666	0.6518	0.6666	0.6527	0.4	0.6525	0.4166	0.6527	0.3636	0.6524	0.3333	0.6522	0.6666	0.6549	0.3333	0.6523	0.1666	0.6513	0.3921	0.6534	0.3333	0.6523	0.3333	0.6523	0.2857	0.6521	0.3333	0.6522	1.0	0.6526	0.0909	0.651	0.3333	0.6523	0.3448	0.6523	0.1111	0.6513	0.5806	0.6556	0.2666	0.6512	0.4026	0.6802	0.4	0.6527	0.0772	0.6185	0.3333	0.6523	0.5	0.6524	0.2272	0.6511	0.2	0.652	0.5384	0.6534	0.5	0.6534	0.3333	0.6523	0.2857	0.6521	1.0	0.6526	0.258	0.6497	0.5	0.6524	0.6666	0.6527	0.3333	0.6523	0.1111	0.6474	0.2857	0.6521	0.6551	0.6564	0.2608	0.6495	0.1666	0.6518	0.6666	0.654	0.25	0.6521	0.6071	0.6556	0.375	0.6525	0.3333	0.6522	0.2857	0.6521	0.25	0.6516	0.0	0.651	0.419	0.696	0.0	0.6521	0.4705	0.6533	0.0	0.6518	0.0	0.6521	0.4666	0.6531	0.25	0.6521	0.0	0.6521	0.0	0.652	0.0	0.652	0.2105	0.6365	0.347	0.6522	0.6528	0.6938	0.0	0.6517	0.0	0.6517	0.0	0.652	0.0	0.652	0.0	0.0	0.3067	0.6323	0.25	0.6521	0.0	0.6517	0.3133	0.6439	0.25	0.6519	0.3385	0.6414	0.2535	0.5874	0.3	0.6512	0.0	0.6499	0.3333	0.6523	0.0	0.6506	0.0	0.6518	0.3333	0.6523	0.0	0.6521	0.2857	0.6521	0.5384	0.6534	0.2533	0.6416	0.5348	0.656	0.1666	0.6518	0.1025	0.6479	0.0	0.6521	0.6	0.6546	0.5384	0.6534	0.0	0.6521	0.3333	0.6523	0.0	0.6521	0.0	0.6521	0.0	0.652	0.0	0.652	0.8666	0.6558	0.3333	0.6523	0.6923	0.6543	0.4933	0.6574	0.0769	0.6507	0.3333	0.6523	0.1826	0.6342	0.0	0.652	0.3371	0.6514	0.1733	0.6396	0.0	0.0	0.5	0.6524	0.5517	0.6578	0.2222	0.6518	0.1111	0.6513	0.5317	0.6634	0.0	0.6514	0.3783	0.6539	0.4	0.6525	0.3863	0.6531	0.5	0.6526	0.0	0.6515	0.25	0.6521	0.1827	0.6451	0.5	0.6524	0.5285	0.6582	0.0	0.6521	0.4285	0.6526	0.7241	0.6573	0.125	0.6515	0.0	0.6514	0.0	0.6521	0.4	0.6524	0.1486	0.6301	0.2857	0.6515	0.0	0.652	0.0	0.6521	0.0	0.652	0.3333	0.6523	0.12	0.6497	0.3409	0.6522	0.3333	0.6523	0.0	0.652	0.0	0.6515	0.0	0.6518	0.3614	0.6541	0.3333	0.6522	0.8028	0.6674	0.3333	0.6523	0.0	0.0	0.625	0.6533	0.0	0.6521	0.2121	0.6502	0.2857	0.5998	0.25	0.6521	0.5555	0.6593	0.3684	0.6525	0.5	0.6534	0.3517	0.653	0.1875	0.65	0.3681	0.6546	0.1666	0.6518	0.7391	0.6606	0.3516	0.6529	0.1322	0.6398	0.0	0.6518	0.4285	0.6526	0.5	0.6598	0.279	0.6509	0.3	0.6519	0.3552	0.6529	0.5686	0.6575	0.5294	0.6611	0.1182	0.6422	0.4945	0.6586	0.0	0.6517	0.4	0.6524	0.2	0.652	0.25	0.6521	0.4729	0.6566	0.1428	0.6517	0.5	0.6526	0.268	0.6422	0.0869	0.638	0.3522	0.6525	0.0	0.6518	0.3937	0.6551	0.0	0.652	0.0	0.6518	0.0	0.0	0.5	0.6524	0.3333	0.6523	0.738	0.6599	0.0	0.6518	0.0	0.6521	0.25	0.6521	0.0	0.6518	0.0	0.0	0.0	0.6518	0.0	0.6518	0.1666	0.6518	0.375	0.6524	0.375	0.6524	0.25	0.6519	0.2	0.6513	0.4	0.6539	0.3506	0.6524	0.3578	0.6528	0.2857	0.636	0.0	0.6517	0.5	0.6524	0.5	0.653	0.2857	0.6521	0.0	0.652	0.0	0.6521	0.0	0.6518	0.625	0.6533	0.6067	0.6974	0.0	0.6518	0.7272	0.6542	0.3333	0.6521	0.8275	0.6652	0.7307	0.6615	0.0	0.6517	0.0	0.6518	0.0	0.6517	0.1111	0.6513	0.0294	0.6473	0.25	0.6521	0.3333	0.6523	0.4	0.653	0.0697	0.6351	0.6363	0.6537	0.6666	0.6598	0.0	0.6515	0.2634	0.6446	0.5362	0.6584	0.2222	0.6518	0.617	0.6581	0.2	0.652	0.4827	0.6541
16GAG	0.99321880651	0	0	0.0481	0.9948	0.0389	0.9943	0.1304	0.9945	0.0952	0.994	0.1111	0.994	0.1428	0.994	0.0116	0.9943	0.0238	0.9935	0.0144	0.9937	0.0236	0.9942	0.0277	0.9935	0.0059	0.9925	0.3333	0.9941	0.1818	0.994	0.0091	0.9944	1.0	1.0	0.1538	0.994	0.011	0.9935	0.1	0.9936	0.0476	0.994	0.3333	0.9936	0.1666	0.9936	0.125	0.9936	0.1111	0.994	0.1818	0.994	0.0187	0.9944	0.0625	0.994	0.0048	0.992	0.3333	0.9941	0.012	0.9969	0.0526	0.9936	0.1111	0.9936	0.3333	0.9941	0.0074	0.9935	0.0162	0.9937	0.75	0.9945	0.15	0.9945	0.3333	0.9941	0.1578	0.9945	0.1428	0.9936	0.125	0.9936	0.1666	0.994	0.3333	0.9941	0.0238	0.9935	0.1176	0.994	0.0101	0.9935	0.1538	0.994	0.2727	0.9945	0.0114	0.9934	0.1666	0.9936	0.0666	0.9936	0.2222	0.994	0.0508	0.9944	0.0114	0.9946	0.006	0.993	0.5	0.9936	0.3333	0.9941	0.0153	0.9943	0.0117	0.9938	0.0714	0.994	0.0218	0.9945	0.0049	0.9921	0.0285	0.9935	0.0434	0.9936	0.0192	0.9938	0.0188	0.9935	0.0062	0.9929	0.025	0.9935	0.0133	0.9945	0.0555	0.9936	0.1428	0.9936	0.025	0.9935	0.2222	0.994	0.1538	0.994	0.0117	0.9943	0.0065	0.9929	0.2	0.9936	0.0425	0.9939	0.0134	0.9961	0.3333	0.9936	0.0198	0.9945	0.0079	0.9938	0.0909	0.994	0.01	0.9959	0.2	0.994	0.0256	0.9939	0.25	0.9945	0.2222	0.994	0.074	0.994	0.0258	0.9942	0.0074	0.9939	0.0322	0.9935	0.0074	0.9938	0.0074	0.9934	0.0106	0.994	0.1666	0.994	0.25	0.9941	0.0208	0.9935	0.08	0.994	0.2857	0.9941	0.0144	0.9934	0.0105	0.9945	0.0141	0.9942	0.0186	0.9944	0.074	0.994	0.0769	0.9936	0.1818	0.994	0.0312	0.9939	0.0234	0.9942	0.0175	0.9935	0.0087	0.9935	0.0232	0.9935	0.0172	0.9941	0.0086	0.9934	0.0161	0.9947	0.037	0.9935	0.0254	0.9942	0.0104	0.9939	0.0253	0.9946	0.0285	0.9939	0.0117	0.9947	0.0133	0.9942	0.0138	0.9939	0.0102	0.9939	0.0068	0.9932	0.0116	0.9943	0.0095	0.9936	0.0055	0.9931	0.0434	0.9936	0.0389	0.9943	0.1666	0.9936	0.0168	0.9937	0.4	0.9941	0.125	0.994	0.1428	0.994	0.0571	0.994	0.2222	0.994	0.0066	0.9931	0.1818	0.994	0.5	0.9936	0.0909	0.9936	0.15	0.9945	0.035	0.9939	0.1052	0.994	0.1428	0.994	0.0088	0.9943	0.0061	0.993	0.0204	0.9935	0.125	0.9936	0.1176	0.994	0.0	0.9932	0.3333	0.9941	0.2	0.9936	0.0	0.9932	0.25	0.9941	0.25	0.9936	0.0	0.9932	0.25	0.9936	0.0082	0.9937	0.2727	0.9945	0.1	0.9936	0.0	0.9931	0.0	0.9931	0.0	0.9932	0.0	0.9931	0.0	0.9932	0.0	0.9931	0.0357	0.9935	0.0	0.9931	0.0	0.9932	0.0	0.9932	0.0	0.9932	0.002	0.9918	0.0	0.9931	0.0	0.9931	0.0253	0.9939	0.0	0.9931	0.0	0.9932	0.0	0.9931	0.0	0.9932	0.0	0.9932	0.0	0.9929	0.0	0.9932	0.0	0.9931	0.0	0.9932	0.0	0.9931	0.0	0.9931	0.0	0.9932	0.0	0.9932	0.0	0.9931	0.0	0.9931	0.0	0.0	0.0	0.9932	0.0	0.9932	0.0	0.9932	0.0	0.9932	0.0	0.9932	0.0	0.9932	0.0	0.9932	0.0	0.9927	0.0	0.9932	0.0	0.9932	0.015	0.9937	0.0	0.9931	0.0	0.9931	0.0	0.0	0.0	0.993	0.0	0.9932	0.0	0.9932	0.0	0.9931	0.0	0.9924	0.0	0.9932	0.0	0.9931	0.0	0.9932	0.0116	0.9943	0.0	0.9932	0.0	0.0	0.0	0.9923	0.0015	0.9911	0.0	0.9932	0.0	0.9932	0.0	0.9932	0.0038	0.9905	0.0	0.9929	0.0	0.9932	0.0	0.9928	0.0	0.9932	0.0	0.9917	0.0	0.9932	0.0045	0.9929	0.0	0.0	0.0	0.9932	0.0	0.9932	0.0	0.9932	0.0	0.9932	0.0	0.9932	0.0	0.9932	0.0	0.0	0.0	0.993	0.0	0.9932	0.0	0.9932	0.0051	0.993	0.0	0.9931	0.0	0.9931	0.2	0.9936	0.0	0.9932	0.0	0.993	0.0014	0.9906	0.0	0.9932	0.0	0.9931	0.25	0.9936	0.0052	0.992	0.0	0.9931	0.0	0.9932	0.0	0.993	0.0	0.9929	0.0	0.9932	0.0	0.9932	0.0	0.9932	0.0062	0.9931	0.0	0.9931	0.0	0.9932	0.0	0.9932	0.005	0.993	0.0	0.9932	0.0	0.9931	0.0	0.9931	0.003	0.9925	0.0	0.9932	0.0	0.9932	0.0	0.9932	0.0	0.9932	0.0	0.9931	0.0	0.9932	0.0	0.9931	0.1428	0.9936	0.0	0.0	0.0	0.9932	0.3333	0.9936	0.0061	0.9929	0.0	0.9931	0.0	0.9932	0.0	0.9932	0.0	0.9931	0.0	0.9932	0.0067	0.9931	0.0	0.0	0.0	0.9931	0.0	0.0	0.0	0.0	0.0	0.9932	0.009	0.9933	0.0	0.9932	0.0	0.0	0.0	0.9932	0.0	0.9932	0.0	0.9932	0.0	0.9932	0.0	0.0	0.0	0.9932	0.0	0.9931	0.0071	0.9932	0.0	0.9926	0.0	0.9932	0.0	0.9932	0.0	0.9932	0.0	0.9932	0.0	0.9932	0.0	0.9931	0.0054	0.9929	0.0	0.9931	0.0039	0.9917	0.0	0.0	0.0	0.0	0.0166	0.9934	0.0	0.9932	0.0	0.9932	0.0	0.9932	0.0	0.9931	0.0	0.9932	0.0	0.9932	0.0	0.0	0.0	0.9931	0.0	0.0	0.0	0.9932	0.0037	0.9928	0.0	0.9931	0.0	0.0	0.0	0.9932	0.0	0.0	0.0	0.9925	0.0178	0.9935	0.0	0.9932	0.0	0.0	0.0	0.9931	0.0	0.9932	0.0	0.9931	0.0	0.9932	0.0	0.9931	0.0093	0.9938	0.0	0.9931	0.0	0.993	0.0	0.9932	0.0	0.9932	0.0	0.9931	0.0	0.9932	0.0	0.9932	0.0128	0.9934	0.0	0.9932	0.0	0.9932	0.0	0.9932	0.0	0.9932	0.0	0.0	0.0	0.9932	0.0	0.9932	0.0	0.9932	0.0066	0.9931	0.0	0.9932	0.0	0.9932	0.0	0.9932	0.0555	0.9936	0.0048	0.993	0.0	0.9932	0.0	0.9932	0.0	0.9932	0.0	0.9932	0.0	0.9932	0.0	0.993	0.0	0.993	0.0029	0.9914	0.0047	0.993	0.0068	0.9932	0.0073	0.9934	0.0038	0.9915	0.0044	0.9916	0.0019	0.9917	0.0	0.9931	0.0158	0.9934	0.0	0.9932	0.0048	0.992	0.0	0.9925	0.0	0.9929	0.0055	0.9931	0.0096	0.994	0.003	0.9925	0.0107	0.9933	0.0074	0.9932	0.0165	0.9944	0.0056	0.9911	0.0038	0.9928	0.0	0.9931	0.0	0.9931	0.0	0.9931	0.0	0.9932	0.0	0.9932	0.0	0.9932	0.0052	0.993	0.0028	0.9924	0.0	0.9932	0.0	0.9931	0.0043	0.9929	0.0	0.9931	0.0045	0.991	0.0	0.993	0.0	0.9931	0.0047	0.993	0.0	0.9931	0.04	0.9935	0.0	0.9931	0.0	0.993	0.006	0.993	0.0	0.9931	0.0	0.9931	0.1	0.9936	0.0	0.9931	0.0	0.9931	0.0	0.9931	0.0085	0.9936	0.0	0.9931	0.0	0.9931	0.0	0.9931	0.0	0.9931	0.0	0.9931	0.0	0.9931	0.0	0.9927	0.0	0.9931	0.0118	0.9938	0.0	0.993	0.014	0.9934	0.0	0.9932	0.0	0.993	0.0	0.9931	0.2	0.9936	0.0	0.9932	0.0	0.9931	0.01	0.9933	0.0106	0.9933	0.0	0.9931	0.0	0.993	0.0277	0.9935	0.0066	0.9931	0.0	0.9928	0.0	0.993	0.0	0.9931	0.0	0.9931	0.0	0.9931	0.0	0.9931	0.0	0.9932	0.0072	0.9932	0.0	0.9931	0.0094	0.9938	0.0	0.9931	0.0084	0.9935	0.0137	0.9937	0.0	0.9932	0.0082	0.9936	0.0	0.9931	0.0	0.9932	0.0	0.9931	0.0042	0.9925	0.0	0.9931	0.0135	0.9934	0.0	0.9925	0.0	0.9926	0.0108	0.9933	0.0246	0.9938	0.035	0.9939	0.0062	0.9931	0.0145	0.994	0.0018	0.9916	0.0102	0.9941	0.0	0.993	0.0056	0.9925	0.0	0.9931	0.0	0.9925	0.0	0.9925	0.0077	0.9933	0.0037	0.9915	0.0057	0.9927	0.0063	0.9931	0.0027	0.9924	0.0074	0.9933	0.0062	0.9929	0.0192	0.9935	0.0	0.9932	0.0	0.9925	0.0068	0.9932	0.0588	0.9936	0.0	0.9932	0.0061	0.9928	0.0	0.9931	0.0	0.9932	0.0	0.9932	0.0	0.9932	0.0081	0.9933	0.0	0.9931	0.0	0.9931	0.0025	0.9923	0.0153	0.9934	0.0	0.9928	0.1	0.9936	0.0	0.9932	0.0	0.9931	0.0232	0.9935	0.0091	0.9951	0.0	0.9931	0.0	0.993	0.0192	0.9935	0.0041	0.9924	0.0	0.993	0.0163	0.9937	0.0079	0.9938	0.0	0.9931	0.0061	0.9931	0.0025	0.9923	0.0102	0.9937	0.0073	0.9933	0.0032	0.9926	0.0	0.9929	0.0	0.993	0.0037	0.9915	0.0071	0.9933	0.0079	0.9935	0.0075	0.9935	0.0	0.9931	0.0	0.9928	0.0064	0.9931	0.004	0.9924	0.0086	0.994	0.0	0.9929	0.0041	0.9928	0.0104	0.9933	0.0066	0.9932	0.016	0.9937	0.0	0.993	0.0097	0.9953	0.0212	0.9945	0.0082	0.9939	0.0089	0.9937	0.0	0.9918	0.0053	0.9921	0.0	0.993	0.0	0.993	0.0032	0.9926	0.0056	0.9931	0.0033	0.9909	0.0062	0.9929	0.0059	0.993	0.0	0.9921	0.0	0.993	0.0055	0.992	0.0042	0.9929	0.0	0.9931	0.0039	0.9923	0.0077	0.9938	0.006	0.9929	0.0	0.9932	0.0	0.9932	0.0833	0.9936	0.0312	0.9935	0.0	0.9932	0.0	0.9932	0.0	0.9932	0.0	0.9932	0.0	0.9932	0.004	0.9928	0.0	0.9931	0.0	0.9921	0.0083	0.9935	0.0051	0.993	0.0022	0.9921	0.0	0.9929	0.0	0.9931	0.0	0.993	0.0035	0.9927	0.0	0.9928	0.0	0.9932	0.0	0.9932	0.0	0.9931	0.0	0.9931	0.0	0.9932	0.0	0.9932	0.0	0.0	0.0	0.9932	0.0	0.9931	0.0769	0.9936	0.0	0.9932	0.0	0.9931	0.0	0.9928	0.0	0.9931	0.0078	0.9937	0.003	0.9925	0.0069	0.9933	0.0	0.9932	0.0	0.9929	0.0	0.9932	0.0045	0.9922	0.0	0.9932	0.0298	0.9939	0.0	0.9932	0.0	0.9929	0.0	0.9929	0.0	0.9931	0.0	0.9932	0.0	0.9932	0.0	0.9931	0.0	0.9932	0.0	0.9932	0.0	0.9931	0.0	0.993	0.0	0.9931	0.0	0.9932	0.0044	0.9929	0.0	0.9931	0.0	0.9932	0.0	0.9928	0.006	0.9931	0.0071	0.9933	0.0103	0.9955	0.0151	0.9946	0.0	0.9929	0.0	0.9931	0.0192	0.9935	0.0	0.9931	0.0137	0.9937	0.0	0.9929	0.0035	0.9927	0.0157	0.9947	0.0	0.993	0.0	0.9931	0.0	0.9931	0.0	0.9932	0.0052	0.9926	0.0	0.9932	0.0	0.9931	0.0	0.9932	0.0	0.9932	0.0	0.9928	0.0	0.9932	0.0	0.9931	0.0	0.9931	0.0	0.9932	0.0	0.9931	0.0526	0.9936	0.0	0.993	0.0	0.9929	0.0	0.9931	0.0	0.9931	0.0064	0.9929	0.0	0.9932	0.0	0.9931	0.0	0.9931	0.0	0.9932	0.0	0.9932	0.0	0.9932	0.0	0.9932	0.0	0.9932	0.0	0.9932	0.0	0.9931	0.0	0.9931	0.0117	0.9934	0.0	0.9931	0.0	0.9931	0.0	0.9932	0.0	0.9932	0.0064	0.9931	0.0	0.0	0.0	0.9932	0.0	0.9931	0.0	0.9932	0.0	0.9931	0.0	0.9931	0.0	0.0	0.0	0.9932	0.0029	0.9925	0.0227	0.9935	0.0	0.9931	0.0	0.9932	0.0	0.9931	0.0	0.9932	0.0	0.9932	0.0	0.9931	0.0	0.993	0.0	0.9931	0.0	0.9932	0.0	0.9931	0.0	0.993	0.0	0.9932	0.0	0.9932	0.0062	0.9931	0.0	0.9931	0.0	0.9932	0.0	0.9932	0.0	0.993	0.0434	0.9936	0.0	0.9927	0.0	0.9931	0.0	0.993	0.0	0.993	0.0	0.9932	0.0	0.9931	0.0	0.9932	0.0571	0.994	0.0076	0.9932	0.074	0.994	0.0	0.9932	0.0	0.9932	0.0625	0.9936	0.0	0.9932	0.0	0.9932	0.0	0.9932	0.0	0.9932	0.0	0.9932	0.0	0.9932	0.0	0.9922	0.0	0.9932	0.0	0.9931	0.0	0.9932	0.0	0.993	0.0	0.9931	0.0	0.9932	0.0104	0.9933	0.0171	0.9941	0.0	0.9928	0.0	0.9931	0.0	0.0	0.0	0.9931	0.0	0.0	0.0	0.9931	0.0	0.9931	0.0	0.9932	0.0	0.9931	0.0	0.9932	0.0	0.9932	0.0	0.9932	0.0	0.9932	0.0	0.9931	0.0035	0.9927	0.0	0.9932	0.0	0.9932	0.0	0.9931	0.0	0.9931	0.0	0.9931	0.0	0.9932	0.0212	0.9935	0.0	0.9932	0.0	0.9932	0.0	0.9932	0.0	0.9932	0.0	0.9932	0.0	0.9932	0.0	0.9932	0.0	0.9927	0.0	0.9932	0.0	0.9931	0.014	0.9934	0.0	0.9927	0.0	0.9927	0.0	0.9929	0.0	0.9931	0.0	0.9931	0.0	0.9931	0.0	0.9931	0.0	0.9932	0.25	0.9936	0.0	0.9931	0.0	0.9932	0.0	0.0	0.0	0.9932	0.0	0.9931	0.0	0.9931	0.0	0.9932	0.0	0.9926	0.0	0.9932	0.0	0.9932	0.0089	0.9933	0.0118	0.9954	0.0052	0.9926	0.0	0.9932	0.0	0.9932	0.0	0.9932	0.0	0.9932	0.0	0.9932	0.0	0.9932	0.0	0.9932	0.0	0.9932	0.0	0.9932	0.0	0.9932	0.0	0.9932	0.0062	0.9929	0.0	0.9932	0.0	0.0	0.0	0.993	0.0	0.9931	0.0	0.9932	0.0	0.9932	0.0121	0.9936	0.0	0.9931	0.0	0.9931	0.0	0.9931	0.0	0.9932	0.0	0.9932	0.0	0.9932	0.0	0.9932	0.0	0.0	0.0	0.9931	0.0	0.9932	0.0	0.9932	0.0	0.9932	0.0	0.0	0.0	0.9932	0.0	0.9932	0.0	0.993	0.0	0.9931	0.0	0.9932	0.0	0.9932	0.0036	0.9914	0.0	0.9931	0.0	0.9932	0.0	0.9929	0.0045	0.9929	0.0	0.9931	0.0	0.0	0.0038	0.9928	0.0	0.9932	0.0	0.9931	0.0	0.9931	0.0035	0.9927	0.0	0.9929	0.0	0.9931	0.0	0.9931	0.0091	0.9938	0.0111	0.994	0.0173	0.9938	0.0	0.9932	0.0	0.993	0.0	0.9932	0.0	0.9932	0.0	0.9929	0.0	0.9932	0.0	0.9932	0.0	0.9932	0.0	0.9931	0.0	0.9931	0.0	0.9931	0.0	0.9932	0.0	0.9931	0.0	0.9932	0.0909	0.994	0.0	0.993	0.0043	0.9929	0.0169	0.9934	0.0	0.9932	0.0	0.9932	0.0176	0.998	0.0	0.993	0.026	0.9942	0.0238	0.9935	0.0119	0.9936	0.0	0.9932	0.0	0.9931	0.0076	0.9934	0.0	0.9931	0.0	0.9932	0.0	0.993	0.0048	0.9907	0.0	0.9932	0.0	0.9932	0.0047	0.9927	0.0061	0.9931	0.0	0.9932	0.0	0.9932	0.0	0.9931	0.0	0.993	0.0	0.9932	0.0	0.9931	0.0	0.9932	0.0	0.9931	0.0	0.9931	0.0	0.9932	0.0	0.9932	0.0	0.9932	0.0	0.9931	0.0	0.9932	0.0	0.9931	0.0	0.9932	0.0	0.0	0.0	0.9932	0.0	0.9931	0.0	0.0	0.0	0.9932	0.0	0.9931	0.0	0.9931	0.0	0.9932	0.0	0.9932	0.0	0.9931	0.0	0.9932	0.0	0.9931	0.0357	0.9935	0.0085	0.9945	0.0	0.9932	0.0	0.9932	0.0	0.9926	0.0227	0.9935	0.0	0.9929	0.0	0.9931	0.0	0.9931	0.0	0.9932	0.0	0.9932	0.0	0.9932	0.0	0.9932	0.0	0.9931	0.0	0.9932	0.0	0.9932	0.0	0.9932	0.0	0.9931	0.0	0.9931	0.0	0.9931	0.0	0.9932	0.0	0.9932	0.0	0.9932	0.0	0.9932	0.0	0.9931	0.0	0.9932	0.0	0.9932	0.0	0.9931	0.0083	0.9946	0.0	0.9932	0.0	0.9931	0.0	0.993	0.0	0.9928	0.0073	0.9936	0.0	0.9927	0.0	0.9932	0.0	0.9932	0.0056	0.9931	0.0	0.9931	0.0107	0.9933	0.0	0.993	0.0	0.9932	0.005	0.9922	0.0	0.9931	0.0074	0.9933	0.0	0.9932	0.0	0.9932	0.0095	0.9933	0.0	0.9921	0.0109	0.9961	0.0042	0.9929	0.0	0.9931	0.0232	0.9935	0.006	0.9927	0.0	0.9931	0.0	0.9932	0.0	0.9931	0.0476	0.9936	0.0	0.9932	0.0	0.9932	0.0	0.9932	0.0	0.9931	0.0	0.9932	0.0	0.9931	0.0	0.9931	0.0	0.9931	0.0	0.9931	0.0047	0.993	0.0289	0.9939	0.0	0.9927	0.0	0.9931	0.0	0.993	0.0	0.9932	0.0071	0.9932	0.0	0.9931	0.0	0.9932	0.0	0.9931	0.0476	0.9936	0.0042	0.9929	0.0	0.9932	0.0099	0.9937	0.0	0.9932	0.0042	0.9929	0.0	0.9931	0.0	0.993	0.0085	0.9936	0.0	0.9932	0.0	0.9932	0.0	0.9932	0.0132	0.9939	0.0047	0.9919	0.0108	0.9935	0.0	0.9932	0.0	0.9932	0.0285	0.9939	0.0	0.9931	0.0	0.9932	0.0	0.9931	0.0	0.9931	0.0	0.9932	0.0312	0.9935	0.0163	0.9934	0.0106	0.9935	0.0	0.9931	0.0	0.9931	0.0	0.9932	0.0	0.9931	0.0	0.9932	0.0	0.9932	0.0	0.9932	0.0	0.9932	0.0	0.9931	0.0052	0.9929	0.0035	0.9912	0.0055	0.9931	0.009	0.9933	0.01	0.9937	0.0	0.9932	0.0	0.9932	0.0	0.9932	0.0	0.9932	0.0256	0.9939	0.0	0.9926	0.0	0.9931	0.0	0.9932	0.0112	0.9934	0.0	0.9931	0.009	0.9933	0.0	0.9931	0.0	0.9931	0.0	0.9931	0.0	0.9927	0.0049	0.9921	0.0153	0.9954	0.0	0.9932	0.0148	0.9937	0.0	0.9931	0.0073	0.9932	0.0	0.9931	0.0	0.9932	0.0	0.9931	0.0147	0.9934	0.0149	0.995	0.0	0.9932	0.0	0.9931	0.0	0.9932	0.0076	0.994	0.0	0.9932	0.0	0.0	0.0	0.9931	0.0086	0.9933	0.0088	0.9933	0.0	0.9931	0.0	0.9931	0.0	0.9932	0.0063	0.9931	0.0095	0.9952	0.0	0.9932	0.0	0.9931	0.0093	0.9938	0.0047	0.993	0.0476	0.9936	0.0	0.9932	0.0	0.9932	0.0	0.9932	0.0	0.9932	0.0	0.9931	0.0	0.9931	0.0	0.9932	0.0	0.9931	0.0	0.9931	0.0	0.9931	0.0	0.9931	0.0	0.993	0.0	0.9931	0.0	0.9932	0.0	0.9932	0.0	0.9931	0.0	0.9932	0.0	0.9932	0.0	0.9932	0.0	0.9932	0.0	0.9932	0.0	0.9932	0.0	0.9932	0.0	0.9932	0.0	0.9931	0.0074	0.9932	0.0227	0.9938	0.0	0.9932	0.0	0.9931	0.0057	0.9925	0.0	0.9931	0.0	0.993	0.0	0.9932	0.0	0.9932	0.0	0.9931	0.0	0.9932	0.0	0.9932	0.0	0.9932	0.0	0.9932	0.5	0.9936	0.0	0.993	0.0136	0.9934	0.0	0.9931	0.0215	0.9938	0.009	0.9933	0.0104	0.9935	0.0103	0.9942	0.0	0.9931	0.0	0.993	0.0	0.9932	0.0	0.9932	0.0	0.9932	0.0	0.993	0.0	0.9932	0.0031	0.9904	0.0021	0.9919	0.0	0.0	0.0	0.9929	0.0	0.9931	0.0512	0.994	0.0068	0.9932	0.0021	0.9919	0.006	0.9928	0.0	0.9921	0.0087	0.9935	0.0	0.9931	0.0	0.9932	0.0	0.9931	0.0	0.9932	0.0	0.0	0.0	0.9931	0.0	0.9931	0.0	0.9932	0.0	0.0	0.0	0.9929	0.0	0.9932	0.0	0.9931	0.0049	0.9922	0.0	0.9931	0.0	0.9932	0.0	0.9932	0.0588	0.9936	0.0	0.9932	0.0	0.9932	0.0	0.993	0.0014	0.9909	0.0	0.9931	0.0	0.9931	0.0	0.9932	0.0	0.9931	0.0	0.9932	0.0	0.9932	0.0	0.9932	0.0	0.9932	0.0	0.9932	0.0	0.9931	0.0357	0.9935	0.0	0.993	0.0	0.9932	0.0	0.9932	0.0	0.9931	0.0	0.9931	0.0	0.9931	0.0108	0.9933	0.0	0.0	0.0	0.9932	0.0021	0.992	0.0	0.9931	0.0	0.9931	0.0	0.9932	0.0212	0.9935	0.0034	0.9927	0.0	0.9932	0.0078	0.9937	0.0	0.993	0.0	0.9932	0.0	0.9932	0.0	0.9932	0.0	0.9927	0.0	0.9932	0.0	0.9931	0.0071	0.9932	0.0	0.9931	0.0	0.993	0.0132	0.9936	0.0	0.9926	0.25	0.9936	0.0	0.9931	0.0	0.9929	0.0	0.9932	0.0	0.9932	0.0	0.9932	0.0	0.9932	0.0	0.9932	0.0	0.9932	0.0	0.9932	0.0	0.9932	0.0	0.9932	0.0	0.9932	0.0	0.9932	0.0	0.9931	0.0073	0.9932	0.008	0.9932	0.0	0.9932	0.0	0.9931	0.0	0.0	0.0	0.9932	0.0	0.9932	0.0052	0.9916	0.0	0.9931	0.012	0.9934	0.0	0.9931	0.0118	0.9944	0.0056	0.9931	0.0	0.9932	0.0	0.9932	0.0	0.9932	0.0	0.9931	0.0	0.9931	0.0	0.9931	0.005	0.9928	0.018	0.9938	0.0	0.9932	0.0	0.9932	0.0042	0.9925	0.0108	0.9948	0.0	0.9932	0.0151	0.9934	0.0083	0.9933	0.0	0.9932	0.0	0.9931	0.0035	0.992	0.0	0.9932	0.0	0.9932	0.0082	0.9933	0.0	0.9927	0.0	0.9931	0.0129	0.9934	0.0049	0.993	0.0	0.9929	0.0	0.9932	0.0	0.9931	0.0049	0.993	0.0	0.9932	0.0	0.993	0.011	0.9946	0.0333	0.9943	0.0	0.9932	0.0	0.9931	0.0	0.9931	0.0	0.9931	0.0	0.993	0.0	0.9931	0.0076	0.9934	0.0	0.9932	0.0	0.9931	0.0	0.9931	0.0	0.9932	0.0	0.9931	0.0	0.9925	0.0	0.9932	0.0	0.9932	0.0	0.9932	0.0	0.9931	0.0098	0.9939	0.0	0.9932	0.0	0.9932	0.0	0.9931	0.0	0.9931	0.0	0.9931	0.0	0.9931	0.0	0.9931	0.0	0.9932	0.0	0.9931	0.0196	0.9935	0.0	0.9932	0.0	0.9932	0.0	0.9931	0.0	0.9931	0.0	0.9932	0.0	0.9931	0.0	0.9932	0.0	0.9931	0.0	0.9931	0.0	0.9931	0.0	0.9931	0.0067	0.9931	0.0	0.9931	0.0121	0.9938	0.0	0.9932	0.0	0.9932	0.0	0.9931	0.0	0.9932	0.0	0.9931	0.0	0.9931	0.0	0.9932	0.0	0.9931	0.0	0.9932	0.0	0.993	0.0	0.9932	0.0	0.9932	0.0	0.9932	0.0	0.993	0.0	0.9931	0.0	0.9931	0.0289	0.9939	0.0	0.9932	0.0	0.9931	0.0	0.9932	0.0357	0.9935	0.0625	0.9936	0.0	0.9931	0.1428	0.9936	0.0625	0.9936	0.0	0.9931	0.0095	0.9948	0.0	0.9932	0.0	0.9931	0.0	0.9932	0.0	0.9932	0.0	0.9931	0.0	0.9932	0.0	0.9932	0.0	0.9932	0.0	0.9932	0.0131	0.9939	0.0	0.9921	0.0075	0.9933	0.0	0.9932	0.0	0.9932	0.0	0.9932	0.0	0.9932	0.0	0.0	0.0096	0.9946	0.0	0.9932	0.0	0.9932	0.0115	0.9943	0.125	0.9936	0.0074	0.994	0.0033	0.9908	0.0	0.993	0.0	0.9931	0.0	0.9932	0.0	0.9931	0.0	0.9932	0.0	0.9932	0.0	0.9932	0.0	0.9931	0.0	0.9931	0.0044	0.9929	0.0	0.993	0.0	0.9932	0.0	0.993	0.0	0.9932	0.0	0.9931	0.0	0.9931	0.0	0.9932	0.0	0.9932	0.0	0.9932	0.0	0.9932	0.0	0.9932	0.0	0.9932	0.0	0.9931	0.0	0.9932	0.0	0.9931	0.0133	0.9934	0.0	0.9931	0.0	0.9932	0.0	0.9924	0.0	0.9932	0.0057	0.9931	0.0	0.9927	0.0	0.0	0.0	0.9932	0.0172	0.9935	0.0	0.9931	0.0	0.9931	0.0079	0.9932	0.0	0.9932	0.009	0.9933	0.0	0.9931	0.0	0.993	0.0	0.9932	0.0	0.9932	0.0	0.9932	0.0107	0.9933	0.0	0.9932	0.0	0.9929	0.0	0.9932	0.0	0.9931	0.0	0.9931	0.0	0.9931	0.0	0.9932	0.0	0.9932	0.0	0.9932	0.0045	0.9929	0.0	0.9931	0.0	0.9932	0.0	0.9932	0.0	0.9932	0.0	0.9932	0.04	0.9935	0.0	0.993	0.0	0.9932	0.0	0.9932	0.0	0.9932	0.0	0.9932	0.008	0.9933	0.0	0.9931	0.0	0.9929	0.0	0.9932	0.0	0.0	0.0	0.9931	0.0	0.9932	0.0	0.9931	0.0059	0.9924	0.0	0.9932	0.0	0.9929	0.0	0.9931	0.0	0.9931	0.0065	0.9931	0.0	0.9931	0.0045	0.9929	0.0	0.9932	0.0	0.993	0.0036	0.9927	0.0165	0.9937	0.0	0.9932	0.0	0.9931	0.0	0.9928	0.0	0.993	0.0	0.9931	0.0065	0.9932	0.0196	0.9935	0.0	0.9928	0.0107	0.9933	0.0109	0.9933	0.0	0.9932	0.0	0.9932	0.0	0.9932	0.0	0.9932	0.0	0.9929	0.0	0.9931	0.0	0.9932	0.012	0.9938	0.0173	0.9938	0.0	0.9929	0.0	0.9932	0.0157	0.9937	0.0	0.9932	0.0	0.9932	0.0	0.0	0.0	0.9932	0.0	0.9932	0.0238	0.9935	0.0	0.9932	0.0	0.9932	0.0	0.9932	0.0	0.9932	0.0	0.0	0.0	0.9932	0.0	0.9932	0.0	0.9932	0.0	0.9931	0.0	0.9931	0.0	0.9931	0.0	0.9931	0.0153	0.9934	0.0129	0.9934	0.0	0.9929	0.0064	0.9931	0.0	0.9932	0.0	0.9932	0.0	0.9931	0.0	0.9931	0.0	0.9932	0.0	0.9932	0.0	0.9932	0.0	0.9931	0.0091	0.9936	0.0	0.9932	0.0	0.9931	0.0333	0.9935	0.0	0.993	0.0192	0.9935	0.0	0.9932	0.0	0.9932	0.0	0.9932	0.0	0.9931	0.0	0.9931	0.0	0.9932	0.0	0.9932	0.0	0.9931	0.0	0.9927	0.0909	0.9936	0.0196	0.9935	0.0	0.9932	0.0053	0.993	0.0	0.993	0.0	0.9931	0.0	0.993	0.0	0.9932	0.0344	0.9935
17GAG	0.994122965642	0	2	0.0481	0.9957	0.0389	0.9953	0.0869	0.9949	0.0952	0.9949	0.0555	0.9945	0.0714	0.9945	0.0139	0.996	0.0238	0.9944	0.0217	0.9951	0.0157	0.9947	0.0833	0.9954	0.0079	0.9958	0.3333	0.995	0.1818	0.995	0.0052	0.9937	0.1333	0.9949	1.0	1.0	0.0055	0.994	0.1	0.9945	0.0952	0.9958	0.3333	0.9945	0.3333	0.995	0.25	0.995	0.1666	0.9954	0.0909	0.9945	0.014	0.9949	0.0312	0.9944	0.0048	0.9935	0.3333	0.995	0.0043	0.993	0.1052	0.9949	0.2222	0.995	0.3333	0.995	0.0119	0.9967	0.0162	0.9947	0.75	0.9954	0.15	0.9954	0.1666	0.9945	0.2105	0.9958	0.2857	0.995	0.125	0.9945	0.1666	0.995	0.3333	0.995	0.0476	0.9949	0.2352	0.9958	0.005	0.994	0.0769	0.9945	0.1818	0.995	0.0229	0.9948	0.1666	0.9945	0.0666	0.9945	0.2222	0.995	0.0169	0.9944	0.0134	0.9964	0.0081	0.9947	1.0	0.995	0.1666	0.9945	0.0192	0.9959	0.0078	0.9943	0.0357	0.9945	0.0109	0.9945	0.0061	0.9942	0.0571	0.9949	0.0434	0.9945	0.0096	0.9943	0.0188	0.9944	0.01	0.9964	0.025	0.9944	0.0106	0.9951	0.0555	0.9945	0.1428	0.9945	0.025	0.9944	0.2222	0.995	0.2307	0.9954	0.0117	0.9955	0.0074	0.9956	0.2	0.9945	0.0212	0.9944	0.0104	0.9961	0.3333	0.9945	0.0148	0.995	0.0052	0.9938	0.0454	0.9945	0.008	0.9959	0.1	0.9945	0.0256	0.9948	0.25	0.9954	0.2222	0.995	0.1111	0.9954	0.0258	0.9952	0.0074	0.9959	0.0322	0.9944	0.0055	0.9938	0.0037	0.9934	0.0053	0.994	0.1666	0.995	0.125	0.9945	0.0416	0.9949	0.04	0.9945	0.2857	0.995	0.0434	0.9953	0.0122	0.9963	0.007	0.9942	0.0093	0.9944	0.037	0.9945	0.1538	0.9949	0.1818	0.995	0.0312	0.9948	0.0234	0.9952	0.0175	0.9944	0.0058	0.9941	0.0465	0.9949	0.0057	0.9941	0.0086	0.9944	0.0064	0.9942	0.074	0.9949	0.0084	0.9942	0.0104	0.995	0.0126	0.9946	0.0285	0.9948	0.0078	0.9947	0.0167	0.9958	0.0185	0.9954	0.0102	0.995	0.0082	0.9952	0.0093	0.9949	0.0031	0.9936	0.0167	0.995	0.1304	0.9954	0.0259	0.9948	0.1666	0.9945	0.0168	0.9947	0.2	0.9945	0.125	0.9949	0.1428	0.9949	0.0571	0.9949	0.2222	0.995	0.0066	0.9945	0.1818	0.995	0.5	0.9945	0.2727	0.9954	0.1	0.9949	0.035	0.9948	0.1052	0.9949	0.0714	0.9945	0.0063	0.9943	0.0101	0.9953	0.0408	0.9949	0.125	0.9945	0.1176	0.9949	0.25	0.9945	0.3333	0.995	0.2	0.9945	0.3333	0.9945	0.125	0.9945	0.25	0.9945	0.0	0.9941	0.0	0.9941	0.0098	0.9956	0.2727	0.9954	0.0	0.994	0.0	0.994	0.0384	0.9945	0.0	0.9941	0.0	0.994	0.0	0.9941	0.0909	0.9945	0.0	0.994	0.0526	0.9945	0.25	0.9945	0.0	0.9941	0.1666	0.9945	0.002	0.993	0.1428	0.9945	0.125	0.9945	0.0	0.9939	0.0	0.9941	0.0	0.9941	0.0909	0.9945	0.0	0.9941	0.0	0.9941	0.0	0.9939	0.0	0.9941	0.0	0.994	0.0	0.9941	0.0357	0.9945	0.0	0.9941	0.0	0.9941	0.1666	0.9945	0.0	0.994	0.0	0.994	0.0	0.0	0.0	0.9941	0.0	0.9941	0.0	0.9941	0.0	0.9941	0.0	0.9941	0.1666	0.9945	0.1666	0.9945	0.0	0.9937	0.0	0.9941	0.0	0.9941	0.0	0.9937	0.0	0.994	0.0	0.9941	0.0	0.0	0.0	0.9939	0.0	0.9941	0.0	0.9941	0.0	0.994	0.0089	0.9944	0.0	0.9941	0.0	0.9941	0.0	0.9941	0.0046	0.9938	0.0	0.9941	0.0	0.0	0.0	0.9933	0.0047	0.9936	0.0	0.9941	0.0	0.9941	0.0	0.9941	0.0047	0.9931	0.0	0.9939	0.0	0.9941	0.0	0.9938	0.0	0.9941	0.0025	0.9933	0.0	0.9941	0.0	0.9934	0.0	0.0	0.0	0.9941	0.0	0.9941	0.0	0.9941	0.0	0.9941	0.0	0.9941	0.0	0.9941	0.0	0.0	0.0204	0.9944	0.0	0.9941	0.0	0.9941	0.0051	0.994	0.0	0.994	0.0	0.994	0.0	0.9941	0.0	0.9941	0.0	0.9939	0.0056	0.994	0.0	0.9941	0.0	0.994	0.0	0.9941	0.0073	0.9952	0.0	0.994	0.0	0.9941	0.0192	0.9944	0.0243	0.9948	0.0	0.9941	0.5	0.9945	0.0	0.9941	0.0	0.9936	0.0	0.9941	0.0	0.9941	0.0	0.9941	0.005	0.994	0.0	0.9941	0.125	0.9945	0.0322	0.9944	0.003	0.9936	0.0	0.9941	0.0	0.9941	0.0	0.9941	0.0	0.9941	0.0	0.994	0.0	0.9941	0.0	0.9941	0.0	0.9941	0.0	0.0	0.0	0.9941	0.0	0.9941	0.0061	0.9942	0.0	0.994	0.0	0.9941	0.0	0.9941	0.0	0.994	0.0	0.9941	0.004	0.9931	0.0	0.0	0.0	0.9941	0.0	0.0	0.0	0.0	0.0	0.9941	0.0	0.9938	0.0	0.9941	0.0	0.0	0.0	0.9941	0.0	0.9941	0.0	0.9941	0.0	0.9941	0.0	0.0	0.0	0.9941	0.0	0.994	0.0071	0.9942	0.0	0.9936	0.0	0.9941	0.0	0.9941	0.0	0.9941	0.0	0.9941	0.0	0.9941	0.0	0.994	0.0054	0.994	0.0	0.994	0.0066	0.9945	0.0	0.0	0.0	0.0	0.0333	0.9948	0.0	0.9941	0.0	0.9941	0.0	0.9941	0.0416	0.9945	0.0	0.9941	0.0	0.9941	0.0	0.0	0.0	0.994	0.0	0.0	0.0	0.9941	0.0037	0.9938	0.0	0.994	0.0	0.0	0.0	0.9941	0.0	0.0	0.0095	0.9945	0.0	0.9939	0.0	0.9941	0.0	0.0	0.0322	0.9944	0.0	0.9941	0.0	0.994	0.0	0.9941	0.0	0.994	0.0116	0.9955	0.0	0.994	0.0	0.994	0.0	0.9941	0.0	0.9941	0.0526	0.9945	0.0	0.9941	0.0	0.9941	0.0	0.9939	0.0	0.9941	0.0	0.9941	0.0	0.9941	0.0	0.9941	0.0	0.0	0.0	0.9941	0.5	0.9945	0.0	0.9941	0.0111	0.9954	0.0	0.9941	0.0	0.9941	0.0	0.9941	0.0	0.994	0.0096	0.9945	0.0	0.9941	0.0	0.9941	0.0	0.9941	0.0	0.9941	0.1666	0.9945	0.0	0.9939	0.0	0.9939	0.0072	0.9947	0.0094	0.9945	0.0051	0.9938	0.0087	0.9954	0.005	0.9936	0.0067	0.9946	0.0039	0.9935	0.0303	0.9944	0.0	0.9939	0.0	0.9941	0.0024	0.992	0.0	0.9935	0.0	0.9939	0.0	0.9936	0.0077	0.9946	0.003	0.9936	0.0215	0.9948	0.0	0.9937	0.0	0.9934	0.0049	0.9924	0.0076	0.9943	0.0	0.994	0.0	0.9941	0.0	0.994	0.0	0.9941	0.0	0.9941	0.0	0.9941	0.0	0.9935	0.0028	0.9935	0.0	0.9941	0.0	0.994	0.013	0.9949	0.0	0.994	0.0063	0.9946	0.0	0.9939	0.0	0.9941	0.0	0.9935	0.0	0.994	0.0	0.994	0.0	0.994	0.0	0.9939	0.0	0.993	0.0	0.9941	0.0	0.9941	0.0	0.994	0.0	0.994	0.0	0.9941	0.0	0.994	0.0042	0.9936	0.0	0.994	0.0	0.994	0.0	0.994	0.0	0.9941	0.0	0.994	0.0	0.994	0.0068	0.9941	0.0	0.994	0.0079	0.9943	0.0322	0.9948	0.014	0.9943	0.0	0.9941	0.0158	0.9944	0.0	0.994	0.0	0.9941	0.0	0.9941	0.0	0.994	0.0	0.9938	0.0212	0.9948	0.0	0.994	0.0227	0.9944	0.0277	0.9944	0.0066	0.9943	0.0	0.9937	0.0	0.994	0.0	0.994	0.0	0.994	0.0	0.994	0.0	0.9941	0.0	0.9941	0.0072	0.9943	0.0	0.994	0.007	0.9944	0.0	0.994	0.0084	0.9946	0.0275	0.9956	0.0	0.9941	0.0082	0.9947	0.0625	0.9945	0.0	0.9941	0.0	0.994	0.0063	0.9942	0.0	0.994	0.0135	0.9943	0.0	0.9935	0.0	0.9936	0.0217	0.9948	0.0123	0.9943	0.0	0.9939	0.0062	0.9941	0.0048	0.994	0.0073	0.9946	0.004	0.9936	0.0	0.9939	0.0056	0.994	0.0	0.994	0.0103	0.9945	0.019	0.9955	0.0038	0.9938	0.0075	0.995	0.0071	0.9947	0.0063	0.9941	0.0027	0.9935	0.0037	0.9938	0.005	0.9936	0.0192	0.9944	0.0	0.9941	0.0	0.9935	0.0091	0.9962	0.1176	0.9949	0.0	0.9941	0.0086	0.9957	0.0	0.994	0.0	0.9941	0.0	0.9941	0.0	0.9941	0.0081	0.9942	0.0	0.994	0.0294	0.9944	0.0077	0.9945	0.0	0.9939	0.0	0.9938	0.0	0.994	0.0	0.9941	0.0	0.994	0.0	0.994	0.0081	0.9959	0.0384	0.9945	0.0227	0.9944	0.0192	0.9944	0.0041	0.9936	0.0172	0.9944	0.0163	0.9947	0.0039	0.9931	0.0	0.994	0.0061	0.9941	0.0025	0.9934	0.0068	0.9942	0.0054	0.9939	0.0064	0.9942	0.0	0.9938	0.0	0.994	0.0012	0.9915	0.0071	0.9944	0.0118	0.9958	0.006	0.9941	0.0	0.994	0.0	0.9937	0.0	0.9936	0.006	0.9941	0.0057	0.994	0.0126	0.9943	0.0	0.9933	0.0	0.9938	0.0132	0.9946	0.024	0.9952	0.0	0.994	0.0054	0.9937	0.0053	0.994	0.0082	0.9952	0.0044	0.9937	0.0054	0.994	0.0053	0.9937	0.0	0.9939	0.0	0.994	0.0064	0.9942	0.0169	0.995	0.0045	0.9932	0.0037	0.9929	0.0059	0.9941	0.0034	0.9937	0.0	0.9939	0.0074	0.9955	0.0085	0.9944	0.0384	0.9945	0.0079	0.9947	0.0088	0.9961	0.016	0.997	0.0	0.9941	0.0	0.9941	0.0	0.994	0.0312	0.9944	0.0	0.9941	0.0	0.9941	0.0	0.9941	0.0	0.9941	0.0	0.9941	0.004	0.9939	0.0	0.994	0.0034	0.9937	0.0055	0.994	0.0051	0.994	0.0022	0.9932	0.0142	0.9943	0.0344	0.9945	0.0	0.9939	0.0035	0.9937	0.0194	0.9947	0.0	0.9941	0.0	0.9941	0.0	0.9941	0.0	0.994	0.0	0.9941	0.0	0.9941	0.0	0.0	0.0	0.9941	0.0	0.9941	0.0	0.994	0.0	0.9941	0.0	0.994	0.0	0.9937	0.0	0.994	0.0078	0.9951	0.0061	0.9941	0.0069	0.9948	0.0	0.9941	0.0	0.9939	0.0	0.9941	0.0075	0.9948	0.0	0.9941	0.0	0.9939	0.0	0.9941	0.0119	0.9943	0.0117	0.9943	0.0625	0.9945	0.0	0.9941	0.0	0.9941	0.0	0.9941	0.0	0.9941	0.0	0.9941	0.0	0.994	0.0	0.9939	0.0303	0.9944	0.0	0.9941	0.0089	0.9944	0.0	0.994	0.0	0.9941	0.0	0.9938	0.006	0.9941	0.0089	0.9951	0.0034	0.9925	0.012	0.9952	0.0	0.9939	0.0	0.994	0.0	0.9939	0.1	0.9945	0.0	0.9937	0.0	0.9939	0.007	0.9943	0.0094	0.9947	0.0	0.994	0.0	0.994	0.0	0.994	0.25	0.9945	0.007	0.9945	0.0	0.9941	0.0	0.994	0.0	0.9941	0.0	0.9941	0.0	0.9937	0.0	0.9941	0.0263	0.9944	0.0	0.994	0.0	0.9941	0.0	0.9941	0.0	0.994	0.0238	0.9944	0.0	0.9939	0.0	0.9941	0.0	0.994	0.0074	0.9953	0.0	0.9941	0.0	0.994	0.0	0.9941	0.0	0.9941	0.0	0.9941	0.0	0.9941	0.0	0.9941	0.0	0.9941	0.0	0.9941	0.0	0.994	0.0	0.994	0.0	0.9938	0.0	0.994	0.0	0.994	0.0	0.9941	0.0	0.9941	0.0	0.9936	0.0	0.0	0.0	0.9941	0.0	0.994	0.0	0.9941	0.0	0.994	0.0	0.9941	0.0	0.0	0.0	0.9941	0.0029	0.9935	0.0	0.994	0.0	0.9941	0.0	0.9941	0.0	0.9941	0.0	0.9941	0.0	0.9941	0.0	0.994	0.0	0.9939	0.0	0.9941	0.0	0.9941	0.0	0.9941	0.0	0.9939	0.0	0.9941	0.0	0.9941	0.0062	0.9941	0.0	0.994	0.0	0.9941	0.0	0.9941	0.0	0.9939	0.0	0.994	0.0076	0.9942	0.0	0.994	0.0147	0.9944	0.0256	0.9944	0.0	0.9941	0.0	0.994	0.0	0.9941	0.0	0.994	0.0076	0.9942	0.037	0.9945	0.0	0.9941	0.0	0.9941	0.0625	0.9945	0.0	0.9941	0.0	0.9941	0.0	0.9941	0.0	0.9941	0.0	0.9941	0.0	0.9941	0.0	0.9932	0.0	0.9941	0.0303	0.9944	0.0	0.9941	0.0	0.9939	0.0	0.994	0.0	0.9941	0.0104	0.9943	0.0114	0.9945	0.0	0.9938	0.0	0.994	0.0	0.0	0.0	0.994	0.0	0.0	0.0625	0.9945	0.0	0.994	0.0	0.9941	0.0	0.994	0.0	0.9941	0.0	0.9941	0.0	0.9941	0.0	0.9941	0.0	0.994	0.0	0.9932	0.0	0.9941	0.0	0.9941	0.0	0.994	0.0	0.994	0.0	0.994	0.0	0.9941	0.0212	0.9944	0.0	0.9941	0.0	0.9941	0.0	0.9941	0.0	0.9941	0.0	0.9941	0.0	0.9941	0.0	0.9941	0.0202	0.9951	0.0	0.9941	0.1111	0.9945	0.0	0.9939	0.0	0.9937	0.0073	0.9942	0.0	0.9939	0.0	0.9941	0.0416	0.9945	0.0	0.9941	0.0	0.994	0.0	0.9941	0.0	0.9941	0.0833	0.9945	0.0	0.9941	0.0	0.0	0.0	0.9941	0.0	0.994	0.0	0.994	0.0	0.9941	0.0	0.9936	0.0	0.9941	0.0	0.9941	0.0	0.9938	0.0089	0.9954	0.0087	0.9951	0.0	0.9941	0.0	0.9941	0.0	0.9941	0.0	0.9941	0.0	0.9941	0.0	0.9941	0.0	0.9941	0.0	0.9941	0.0	0.9941	0.0	0.9941	0.0	0.9941	0.0062	0.9943	0.0	0.9941	0.0	0.0	0.0	0.9939	0.0	0.994	0.0	0.9941	0.0	0.9941	0.0	0.9936	0.0	0.9941	0.0	0.9941	0.0	0.994	0.0	0.9941	0.0	0.9941	0.0	0.9941	0.0	0.9941	0.0	0.0	0.0	0.994	0.0	0.9941	0.0	0.9941	0.0	0.9941	0.0	0.0	0.0	0.9941	0.0	0.9941	0.0	0.994	0.0	0.9941	0.5	0.9945	0.0	0.9941	0.0049	0.9935	0.0	0.994	0.0	0.9941	0.0	0.9939	0.0045	0.9939	0.0	0.994	0.0	0.0	0.0077	0.9943	0.0	0.9941	0.0	0.994	0.0	0.994	0.0107	0.9948	0.0106	0.9943	0.0	0.994	0.0	0.994	0.0068	0.9943	0.0111	0.9951	0.0086	0.9942	0.0	0.9941	0.0	0.994	0.0	0.9941	0.0	0.9941	0.0246	0.9948	0.0	0.9941	0.0	0.9941	0.0	0.9941	0.0	0.994	0.0	0.994	0.0	0.994	0.0	0.9941	0.0	0.994	0.0	0.9941	0.0	0.994	0.0	0.9939	0.0174	0.9954	0.0169	0.9944	0.0	0.9941	0.0	0.9941	0.0088	0.9954	0.0	0.994	0.0173	0.9947	0.0	0.994	0.0179	0.9951	0.0	0.9941	0.0	0.9941	0.0076	0.9946	0.0833	0.9945	0.0	0.9941	0.0144	0.9944	0.008	0.9969	0.0	0.9941	0.0	0.9941	0.0071	0.9944	0.0061	0.9941	0.0	0.9941	0.0	0.9941	0.0	0.9941	0.0188	0.9944	0.0	0.9941	0.0	0.994	0.0	0.9941	0.0	0.994	0.0625	0.9945	0.0	0.9941	0.0	0.9941	0.0	0.9941	0.0333	0.9945	0.0	0.9941	0.0	0.9941	0.0	0.9941	0.0	0.0	0.0	0.9941	0.0	0.9941	0.0	0.0	0.0	0.9941	0.0	0.994	0.0	0.994	0.0	0.9941	0.0	0.9941	0.0	0.9941	0.0	0.9941	0.0	0.994	0.0	0.994	0.0075	0.9953	0.0	0.9941	0.0	0.9941	0.0	0.9935	0.0	0.994	0.0113	0.9943	0.0	0.994	0.1428	0.9945	0.0	0.9941	0.0	0.9941	0.0	0.9941	0.0	0.9941	0.0	0.994	0.0	0.9941	0.0	0.9941	0.0	0.9941	0.0	0.9941	0.1428	0.9945	0.1111	0.9945	0.0	0.9941	0.0	0.9941	0.0	0.9941	0.0	0.9941	0.0	0.9941	0.0	0.9941	0.0	0.9941	0.0	0.994	0.0046	0.9929	0.0	0.9941	0.0	0.9941	0.0	0.994	0.0	0.9938	0.0062	0.9944	0.0077	0.9942	0.0	0.9941	0.0	0.9941	0.0	0.9936	0.0	0.9941	0.0107	0.9943	0.0	0.9939	0.0	0.9941	0.005	0.9936	0.0	0.994	0.0074	0.9943	0.0	0.9941	0.0	0.9941	0.0095	0.9943	0.0095	0.9947	0.0043	0.993	0.0084	0.9944	0.0	0.9941	0.0	0.994	0.0072	0.9949	0.0	0.994	0.0	0.9941	0.0	0.994	0.0	0.994	0.0	0.9941	0.0	0.9941	0.0	0.9941	0.0	0.994	0.0	0.9941	0.0	0.994	0.0	0.994	0.0	0.994	0.0	0.994	0.0047	0.994	0.0144	0.9944	0.0064	0.9941	0.0	0.994	0.0	0.994	0.0	0.9941	0.0071	0.9942	0.0	0.994	0.0	0.9941	0.0	0.9941	0.0	0.994	0.0042	0.9939	0.0	0.9941	0.0033	0.9937	0.0	0.9941	0.0	0.9934	0.0312	0.9944	0.0	0.9939	0.0064	0.9942	0.0	0.9941	0.0	0.9941	0.0	0.9941	0.0132	0.9949	0.0047	0.9934	0.0054	0.994	0.0	0.9941	0.0	0.9941	0.0	0.9939	0.0	0.9941	0.0	0.9941	0.0	0.994	0.0	0.994	0.0	0.9941	0.0	0.994	0.0	0.9939	0.0053	0.994	0.0	0.994	0.0	0.994	0.0	0.9941	0.0	0.994	0.0	0.9941	0.0	0.9941	0.0	0.9941	0.0	0.9941	0.0	0.994	0.0052	0.9939	0.0071	0.9949	0.0055	0.994	0.009	0.9942	0.0134	0.9952	0.0	0.9941	0.0	0.9941	0.0	0.9941	0.0	0.9941	0.0128	0.9943	0.0058	0.9941	0.0	0.994	0.0	0.9941	0.0112	0.9943	0.0	0.994	0.0	0.9938	0.0	0.9941	0.0	0.994	0.0322	0.9944	0.0	0.9937	0.0074	0.995	0.0109	0.9954	0.0	0.9941	0.0	0.9937	0.0	0.994	0.0073	0.9942	0.0833	0.9945	0.0	0.9941	0.0	0.994	0.0	0.9939	0.0074	0.9944	0.0	0.9941	0.0476	0.9945	0.0	0.9941	0.0067	0.9948	0.0	0.9941	0.0	0.0	0.0263	0.9944	0.0086	0.9942	0.0176	0.9947	0.0	0.994	0.0	0.994	0.0	0.9941	0.0063	0.9942	0.0052	0.9936	0.0	0.9941	0.0	0.994	0.0046	0.9938	0.0047	0.994	0.0	0.994	0.0	0.9941	0.0	0.9941	0.0	0.9941	0.0	0.9941	0.0	0.9941	0.04	0.9945	0.0	0.9941	0.0	0.994	0.0	0.9941	0.0	0.994	0.0	0.994	0.0	0.9939	0.0	0.994	0.0	0.9941	0.0	0.9941	0.0	0.9941	0.0	0.9941	0.0	0.9941	0.0	0.9941	0.0	0.9941	0.0	0.9941	0.0	0.9941	0.0	0.9941	0.0	0.9941	0.0	0.9941	0.0074	0.9942	0.0113	0.9943	0.0	0.9941	0.0416	0.9945	0.0046	0.9933	0.0	0.994	0.02	0.9944	0.0	0.9941	0.0	0.9941	0.0	0.994	0.0	0.9941	0.0	0.9941	0.0	0.9941	0.0	0.9941	0.0	0.9941	0.0	0.9939	0.0136	0.9943	0.0555	0.9945	0.0	0.9938	0.0	0.9938	0.0052	0.994	0.0062	0.9942	0.0	0.9941	0.0	0.9939	0.0	0.9941	0.0	0.9941	0.0	0.9941	0.0	0.994	0.0	0.9941	0.0084	0.996	0.0064	0.9942	0.0	0.0	0.0	0.9938	0.0	0.994	0.0256	0.9944	0.0068	0.9941	0.0107	0.9954	0.0075	0.9948	0.0	0.9932	0.0029	0.9935	0.0	0.994	0.0	0.9941	0.0	0.9941	0.0	0.9941	0.0	0.0	0.0	0.994	0.0	0.994	0.0	0.9941	0.0	0.0	0.0	0.9939	0.0	0.9941	0.0	0.994	0.0037	0.9929	0.0	0.9941	0.0	0.9941	0.0	0.9941	0.0	0.994	0.0	0.9941	0.0	0.9941	0.0181	0.9944	0.0029	0.9928	0.0	0.994	0.0	0.994	0.0	0.9941	0.0	0.994	0.0	0.9941	0.0	0.9941	0.0	0.9941	0.0	0.9941	0.0	0.9941	0.0	0.994	0.0	0.994	0.0	0.9939	0.0	0.9941	0.0	0.9941	0.0	0.994	0.0	0.994	0.0	0.994	0.0	0.9938	0.0	0.0	0.0	0.9941	0.0087	0.9948	0.1428	0.9945	0.0	0.994	0.0	0.9941	0.0	0.9939	0.0034	0.9937	0.0	0.9941	0.0091	0.9958	0.0	0.994	0.0	0.9941	0.0	0.9941	0.0	0.9941	0.0072	0.9942	0.0	0.9941	0.0	0.994	0.0035	0.9937	0.125	0.9945	0.0	0.9939	0.0	0.9936	0.0058	0.9941	0.0	0.9941	0.0	0.994	0.0	0.9938	0.0	0.9941	0.0	0.9941	0.0	0.9941	0.0	0.9941	0.0	0.9941	0.0	0.9941	0.0	0.9941	0.0	0.9941	0.0	0.9941	0.0	0.9941	0.0	0.9941	0.0	0.994	0.0	0.9937	0.008	0.9942	0.1666	0.9945	0.0	0.994	0.0	0.0	0.0	0.9941	0.0	0.9941	0.0017	0.9897	0.0	0.994	0.0	0.9938	0.0	0.9941	0.0047	0.9938	0.0112	0.9945	0.0	0.9941	0.0	0.9941	0.0	0.9941	0.0	0.994	0.0	0.994	0.0	0.9941	0.005	0.9939	0.0	0.9938	0.0	0.9941	0.0	0.9941	0.0063	0.9942	0.0046	0.9936	0.0	0.9941	0.0	0.9939	0.0	0.9937	0.0	0.9941	0.0	0.9941	0.0105	0.9957	0.0	0.9941	0.0	0.9941	0.0	0.9933	0.0	0.9937	0.0	0.994	0.0129	0.9943	0.0049	0.994	0.0	0.9938	0.0	0.9941	0.0	0.994	0.0098	0.9945	0.0	0.9941	0.0	0.994	0.0055	0.994	0.0	0.9938	0.0	0.9941	0.0	0.994	0.0	0.994	0.0	0.9941	0.0256	0.9944	0.0909	0.9945	0.0076	0.9945	0.0	0.9941	0.0	0.994	0.0	0.9941	0.0	0.9941	0.0	0.9941	0.0053	0.994	0.0	0.9941	0.0	0.9941	0.0	0.9941	0.0	0.994	0.0	0.9928	0.0	0.9941	0.0	0.9941	0.0	0.994	0.0	0.994	0.0	0.994	0.0	0.994	0.0	0.994	0.0	0.9941	0.0	0.994	0.0	0.9939	0.0	0.9941	0.0	0.9941	0.0	0.9941	0.0	0.994	0.0	0.9941	0.0	0.994	0.3333	0.9945	0.0	0.994	0.0	0.994	0.0322	0.9944	0.0	0.994	0.0053	0.9938	0.0666	0.9945	0.0081	0.9944	0.0	0.9941	0.0	0.9941	0.0	0.994	0.0	0.9941	0.0	0.994	0.0	0.994	0.0	0.9941	0.0	0.9941	0.0	0.9941	0.0	0.9939	0.0	0.9941	0.0	0.9941	0.0	0.9941	0.0	0.994	0.0	0.9941	0.0	0.994	0.0144	0.9944	0.0	0.9941	0.0	0.994	0.0	0.9941	0.0	0.994	0.0625	0.9945	0.0555	0.9945	0.0	0.9941	0.0	0.994	0.0	0.9941	0.0083	0.9956	0.0	0.9941	0.0	0.994	0.0	0.9941	0.0	0.9941	0.0	0.994	0.0	0.9941	0.0	0.9941	0.0	0.9941	0.0	0.9941	0.0	0.9934	0.0034	0.9937	0.0037	0.9938	0.0	0.9941	0.0	0.9941	0.0	0.9941	0.0	0.9941	0.0	0.0	0.0068	0.9946	0.0	0.9941	0.0	0.9941	0.0069	0.9943	0.0	0.9941	0.0066	0.995	0.0055	0.9938	0.0	0.9939	0.0	0.994	0.0	0.9941	0.0	0.994	0.0	0.9941	0.0	0.9941	0.0	0.9941	0.0	0.9941	0.0	0.994	0.0	0.9934	0.0	0.994	0.0	0.9941	0.0256	0.9944	0.0	0.9941	0.0	0.994	0.0	0.994	0.0	0.9941	0.1666	0.9945	0.0	0.9941	1.0	0.9945	0.0	0.9941	0.0	0.9941	0.0	0.994	0.0	0.9941	0.0	0.994	0.0133	0.9943	0.0	0.994	0.0	0.9941	0.0091	0.9944	0.0	0.9941	0.0057	0.9941	0.0	0.9936	0.0	0.0	0.0	0.9941	0.0172	0.9944	0.0	0.994	0.0	0.994	0.0079	0.9942	0.0	0.9941	0.0	0.9938	0.0	0.994	0.0	0.994	0.0	0.9941	0.0	0.9941	0.0	0.9941	0.0107	0.9943	0.0	0.9941	0.0	0.9939	0.0	0.9941	0.0	0.9941	0.0	0.994	0.0	0.9941	0.0	0.9941	0.0	0.9941	0.0	0.9941	0.0045	0.9939	0.0	0.994	0.0	0.9941	0.0	0.9941	0.0	0.9941	0.0	0.9941	0.04	0.9945	0.0	0.994	0.0	0.9941	0.0	0.9941	0.0	0.9941	0.0	0.9941	0.0	0.9933	0.0	0.994	0.0	0.9939	0.0	0.9941	0.0	0.0	0.0	0.9941	0.0	0.9941	0.0	0.994	0.0078	0.9958	0.0	0.9941	0.0	0.9939	0.0	0.994	0.0	0.994	0.0032	0.9937	0.0	0.994	0.0	0.9934	0.0	0.9941	0.0	0.9939	0.0073	0.9943	0.0082	0.9942	0.0	0.9941	0.0	0.9941	0.0	0.9938	0.0	0.994	0.0	0.994	0.0	0.9936	0.0	0.9939	0.0196	0.9947	0.0215	0.9948	0.0109	0.9943	0.0	0.9941	0.0	0.9941	0.0	0.9941	0.0	0.9941	0.0	0.9939	0.0	0.9941	0.0	0.9941	0.0	0.9933	0.0	0.9938	0.0113	0.9943	0.0	0.9941	0.0	0.9937	0.0	0.9941	0.0	0.9941	0.0	0.0	0.0	0.9941	0.0	0.9941	0.0	0.994	0.0	0.9941	0.0	0.9941	0.0	0.9941	0.0	0.9941	0.0	0.0	0.0	0.9941	0.0	0.9941	0.0	0.9941	0.0	0.9941	0.0	0.9941	0.0	0.9941	0.0	0.994	0.0	0.9939	0.0	0.9939	0.0105	0.9943	0.0043	0.9937	0.0	0.9941	0.0	0.9941	0.0	0.994	0.0	0.9941	0.0	0.9941	0.0	0.9941	0.0	0.9941	0.0	0.9941	0.0091	0.9946	0.0	0.9941	0.0	0.994	0.0	0.994	0.0	0.9939	0.0	0.9939	0.0	0.9941	0.0	0.9941	0.0	0.9941	0.0	0.994	0.0	0.994	0.0	0.9941	0.0	0.9941	0.0	0.994	0.0	0.9937	0.0	0.994	0.0196	0.9944	0.0	0.9941	0.0107	0.9945	0.0	0.9939	0.0	0.994	0.0	0.9939	0.0	0.9941	0.0	0.994
18GAG	0.918173598553	0	0	0.1445	0.9206	0.1558	0.9208	0.1304	0.9186	0.1428	0.9187	0.1666	0.9188	0.2142	0.919	0.0348	0.9068	0.1666	0.9198	0.1014	0.9194	0.1102	0.9199	0.3888	0.9232	0.0815	0.9179	0.1666	0.9184	0.1818	0.9186	0.1508	0.9549	0.1333	0.9185	0.0769	0.9181	1.0	1.0	0.2	0.9187	0.0714	0.9179	0.3333	0.9185	0.1666	0.9184	0.25	0.9187	0.1111	0.9184	0.2727	0.9191	0.1877	0.9294	0.0625	0.9178	0.0509	0.8997	0.1666	0.9184	0.1228	0.9469	0.0526	0.9179	0.1111	0.9182	0.1666	0.9184	0.0432	0.9014	0.0325	0.9152	0.25	0.9184	0.15	0.9187	0.1666	0.9184	0.1578	0.9188	0.2857	0.9188	0.25	0.9187	0.0833	0.9181	0.1666	0.9184	0.0714	0.9179	0.2941	0.9198	0.1522	0.925	0.1538	0.9185	0.0909	0.9182	0.0344	0.9162	0.1666	0.9184	0.2	0.9189	0.2222	0.9187	0.1525	0.9201	0.1053	0.9254	0.0772	0.9168	0.5	0.9185	0.1666	0.9184	0.0615	0.9154	0.0312	0.9115	0.25	0.9203	0.0601	0.9162	0.0845	0.9197	0.0571	0.9177	0.3913	0.9214	0.2403	0.9259	0.1132	0.9189	0.0514	0.901	0.1	0.9185	0.0586	0.9134	0.0555	0.9179	0.1428	0.9183	0.1	0.9185	0.2222	0.9187	0.3076	0.9195	0.0398	0.9081	0.0857	0.9218	0.2	0.9184	0.0425	0.9173	0.1079	0.9294	0.3333	0.9185	0.1039	0.9203	0.07	0.912	0.1363	0.9187	0.0676	0.9066	0.3	0.9191	0.1666	0.9212	0.1666	0.9186	0.3333	0.9192	0.037	0.9176	0.1465	0.9217	0.1003	0.9407	0.129	0.9188	0.074	0.9106	0.0742	0.9157	0.0802	0.9178	0.0833	0.9181	0.25	0.9187	0.1041	0.9186	0.08	0.9181	0.2857	0.9188	0.1449	0.9202	0.0964	0.9232	0.0459	0.9129	0.0744	0.9173	0.074	0.918	0.2307	0.919	0.0909	0.9182	0.0312	0.9166	0.0625	0.9169	0.2807	0.9234	0.0733	0.9166	0.0465	0.9174	0.1321	0.9224	0.1168	0.9222	0.087	0.919	0.074	0.918	0.1016	0.9192	0.0313	0.9075	0.0886	0.9186	0.1285	0.9197	0.0823	0.9183	0.1137	0.9231	0.0509	0.9148	0.0892	0.9197	0.0972	0.9257	0.0981	0.922	0.1433	0.9283	0.1117	0.9208	0.5217	0.9227	0.1948	0.9222	0.1666	0.9184	0.0924	0.9187	0.2	0.9184	0.125	0.9184	0.1428	0.9185	0.0571	0.9177	0.1111	0.9182	0.0568	0.9052	0.1818	0.9186	0.5	0.9185	0.0909	0.9182	0.05	0.9178	0.0526	0.9174	0.1052	0.9183	0.1428	0.9185	0.0901	0.9227	0.0835	0.9186	0.1428	0.9195	0.125	0.9183	0.0588	0.9179	0.25	0.9184	0.1666	0.9184	0.0	0.9179	0.0	0.918	0.0	0.9178	0.0	0.918	0.0	0.9179	0.0	0.918	0.0757	0.9158	0.0909	0.9182	0.1	0.9182	0.0	0.9177	0.0384	0.9176	0.0	0.9179	0.1351	0.919	0.0	0.9181	0.2727	0.9191	0.1071	0.9184	0.0526	0.9179	0.0	0.918	0.0	0.9181	0.0	0.9179	0.0743	0.916	0.0	0.9179	0.0	0.9178	0.1139	0.9193	0.125	0.9183	0.0	0.918	0.0909	0.9182	0.0	0.918	0.0	0.918	0.0389	0.9166	0.0	0.918	0.0	0.9178	0.0	0.918	0.1785	0.9194	0.0	0.9179	0.0	0.9179	0.0	0.9179	0.1666	0.9188	0.1052	0.9183	0.0	0.0	0.0	0.9181	0.0	0.918	0.0	0.918	0.0	0.9181	0.0	0.9181	0.0	0.9179	0.0	0.9179	0.0218	0.9142	0.0	0.918	0.0	0.918	0.0751	0.9177	0.12	0.9186	0.1428	0.9183	0.0	0.0	0.0784	0.918	0.0	0.9179	0.0	0.918	0.0555	0.9179	0.0179	0.911	0.0	0.9181	0.0	0.9178	0.0	0.918	0.1235	0.9282	0.0	0.918	0.0	0.0	0.098	0.9202	0.1025	0.9264	0.0	0.918	0.0	0.918	0.0	0.918	0.0766	0.9135	0.0759	0.9179	0.1666	0.9184	0.0	0.9141	0.0	0.918	0.1319	0.929	0.0	0.918	0.0855	0.9185	0.0	0.0	0.25	0.9184	0.2	0.9184	0.0	0.918	0.0	0.918	0.3333	0.9185	0.0	0.9181	0.0	0.0	0.0408	0.9172	0.0	0.918	0.0	0.918	0.1326	0.9231	0.0769	0.9181	0.2727	0.9191	0.4	0.9188	0.5	0.9189	0.1272	0.9193	0.0974	0.9255	0.0	0.918	0.1363	0.9187	0.25	0.9184	0.0839	0.9197	0.0	0.9178	0.0	0.9181	0.1538	0.9199	0.1951	0.9225	0.0	0.9179	0.0	0.918	0.0	0.9181	0.1062	0.92	0.2857	0.9188	0.5	0.9185	0.0	0.9181	0.0456	0.9146	0.25	0.9184	0.125	0.9183	0.129	0.9188	0.0426	0.9113	0.2	0.9184	0.0	0.918	0.0	0.9179	0.0	0.918	0.1111	0.9182	0.0	0.9181	0.0	0.9178	0.1428	0.9183	0.0	0.0	0.0	0.9179	0.0	0.918	0.0924	0.9225	0.1714	0.9196	0.0	0.918	0.0	0.918	0.0	0.9178	0.0	0.9179	0.0455	0.8997	0.0	0.0	0.1428	0.9183	0.0	0.0	0.0	0.0	0.0	0.9181	0.0545	0.9167	0.0	0.9181	0.0	0.0	0.0	0.9179	0.0	0.918	0.0	0.9181	0.0	0.918	0.0	0.0	0.0	0.9179	0.0	0.9175	0.05	0.916	0.0409	0.9147	1.0	0.9185	0.0	0.918	0.3333	0.9185	0.0	0.918	0.0	0.918	0.2941	0.9198	0.0708	0.9159	0.1923	0.9194	0.0847	0.9196	0.0	0.0	0.0	0.0	0.0333	0.9168	0.4	0.9188	0.2	0.9184	0.0	0.918	0.3333	0.9209	0.0	0.918	0.0	0.9181	0.0	0.0	0.0	0.9173	0.0	0.0	0.0	0.918	0.1022	0.9209	0.0	0.9177	0.0	0.0	0.0	0.918	0.0	0.0	0.0382	0.9136	0.0714	0.9179	0.0	0.9179	0.0	0.0	0.0967	0.9183	0.0	0.918	0.0	0.9177	0.0	0.918	0.0666	0.918	0.1116	0.9253	0.0	0.9176	0.1794	0.9199	0.0	0.918	0.0	0.918	0.0	0.9174	0.0	0.918	0.0	0.918	0.0256	0.9161	0.0	0.918	0.0	0.918	0.0	0.918	0.0	0.9181	0.0	0.0	1.0	0.9185	0.0	0.918	0.0	0.918	0.1517	0.9359	0.0	0.9181	0.0	0.918	0.5	0.9185	0.1111	0.9184	0.2307	0.9336	0.25	0.9184	0.5	0.9189	0.2	0.9184	0.0	0.9181	0.0	0.9179	0.0363	0.917	0.1458	0.9195	0.0698	0.9127	0.0663	0.9165	0.1284	0.9348	0.1493	0.9483	0.0942	0.925	0.1097	0.937	0.0687	0.9142	0.0606	0.9178	0.0634	0.9176	0.5	0.9193	0.0445	0.8958	0.0322	0.9136	0.0759	0.9179	0.0335	0.9139	0.0598	0.9114	0.0757	0.9171	0.172	0.9221	0.1417	0.922	0.1784	0.9299	0.0782	0.9117	0.152	0.9276	0.1875	0.9189	0.4285	0.9192	0.0666	0.918	0.5	0.9193	0.1666	0.9184	0.0	0.918	0.1151	0.9213	0.0426	0.9107	0.0	0.918	0.3	0.9191	0.1043	0.9207	0.1428	0.9187	0.0729	0.9094	0.0735	0.9179	0.375	0.9192	0.1327	0.9235	0.1428	0.9185	0.08	0.9181	0.1538	0.9185	0.0526	0.9174	0.1057	0.9223	0.125	0.9183	0.1428	0.9183	0.3	0.9191	0.238	0.9196	0.1428	0.9183	0.0588	0.9179	0.094	0.9214	0.0285	0.9173	0.4444	0.9196	0.4	0.9196	0.125	0.9183	0.1818	0.9196	0.12	0.9186	0.1712	0.9244	0.2	0.9187	0.1462	0.9264	0.2258	0.9223	0.1126	0.9191	0.0	0.9179	0.1904	0.9213	0.1764	0.9189	0.0	0.9179	0.1666	0.9184	0.0714	0.9181	0.15	0.9214	0.234	0.9249	0.1764	0.9189	0.159	0.9197	0.1388	0.9191	0.0776	0.917	0.0743	0.9177	0.1538	0.9194	0.0769	0.9181	0.2222	0.9187	0.2666	0.9194	0.2857	0.9188	0.1666	0.9184	0.0437	0.9127	0.2222	0.9187	0.08	0.9177	0.1481	0.9189	0.0421	0.9105	0.0068	0.9129	0.0	0.918	0.0698	0.9147	0.1875	0.9189	0.4	0.9188	0.05	0.9178	0.1308	0.9315	0.2222	0.9187	0.2162	0.9228	0.0952	0.9194	0.1807	0.9261	0.1086	0.9193	0.074	0.9178	0.1929	0.9211	0.0562	0.9161	0.1601	0.9262	0.0573	0.9102	0.0983	0.9228	0.2	0.9211	0.0683	0.9092	0.1666	0.9195	0.0463	0.9147	0.138	0.924	0.081	0.918	0.1101	0.9338	0.1192	0.9353	0.1392	0.9225	0.1126	0.9242	0.1003	0.9207	0.0412	0.8951	0.0384	0.9171	0.2	0.9184	0.0721	0.9171	0.077	0.915	0.1176	0.9184	0.25	0.9184	0.1282	0.945	0.0555	0.9179	0.5	0.9185	0.1666	0.9184	0.5	0.9185	0.1065	0.9196	0.0909	0.9182	0.147	0.9191	0.0906	0.92	0.1384	0.9198	0.1574	0.922	0.1	0.9182	0.3333	0.9188	0.125	0.9184	0.372	0.9239	0.0703	0.909	0.1153	0.9185	0.159	0.9197	0.1346	0.9194	0.0518	0.9098	0.1896	0.921	0.1721	0.9234	0.0922	0.9236	0.1538	0.9185	0.1595	0.9243	0.0585	0.9131	0.1027	0.9213	0.1062	0.9261	0.0483	0.9127	0.1058	0.9191	0.1363	0.9192	0.067	0.9099	0.0645	0.9141	0.0693	0.9144	0.0844	0.9193	0.1111	0.9184	0.0625	0.9169	0.0324	0.9144	0.1318	0.9325	0.065	0.9105	0.1772	0.9217	0.0617	0.9156	0.25	0.9258	0.1059	0.9199	0.128	0.9209	0.1363	0.9192	0.0995	0.9309	0.1329	0.9229	0.0601	0.9074	0.1024	0.9234	0.0596	0.9137	0.0741	0.9126	0.0294	0.9165	0.1333	0.9192	0.0769	0.9173	0.0225	0.913	0.0724	0.9119	0.084	0.9194	0.0919	0.92	0.1275	0.925	0.123	0.9194	0.0547	0.8925	0.103	0.9206	0.1153	0.9185	0.0657	0.9134	0.0765	0.9145	0.0921	0.9211	0.0	0.918	0.2	0.9184	0.0	0.9177	0.0625	0.9178	0.0	0.918	0.0	0.918	0.0	0.918	0.0	0.918	0.0	0.918	0.1106	0.9217	0.2631	0.9197	0.1569	0.9296	0.0554	0.913	0.0984	0.9197	0.0527	0.911	0.0714	0.9178	0.4137	0.9225	0.234	0.9214	0.0928	0.9197	0.1262	0.9203	0.1666	0.9184	0.0	0.9181	0.2857	0.9188	0.0	0.9176	0.0	0.918	0.0	0.918	0.0	0.0	0.0	0.918	0.0	0.9178	0.2307	0.919	0.0	0.918	0.0	0.9169	0.094	0.9188	0.3	0.9191	0.0732	0.9136	0.108	0.9226	0.0812	0.9177	0.0	0.918	0.08	0.9181	0.25	0.9184	0.0756	0.9155	0.0	0.918	0.0597	0.9174	0.0	0.9181	0.0238	0.9158	0.1647	0.9214	0.0	0.9175	0.6666	0.9189	0.0	0.9179	0.0	0.9179	0.0	0.9181	0.0	0.9181	0.2222	0.9187	0.0833	0.9182	0.1818	0.9196	0.0	0.918	0.0803	0.918	0.0454	0.9178	0.0	0.918	0.0849	0.9183	0.1506	0.9237	0.1055	0.9261	0.0979	0.9285	0.1057	0.9223	0.225	0.9235	0.0	0.9174	0.0576	0.9175	0.1	0.9182	0.0551	0.9163	0.1369	0.92	0.1312	0.9253	0.1577	0.9308	0.1428	0.9193	0.1851	0.9194	0.0	0.9178	0.0	0.918	0.1506	0.9421	0.5	0.9185	0.0588	0.9179	0.0	0.918	0.0	0.9181	0.0887	0.9185	0.0	0.9179	0.0263	0.9172	0.0769	0.9181	0.0	0.918	0.125	0.9183	0.2631	0.9197	0.0476	0.9175	0.2054	0.9223	0.0	0.9178	0.2916	0.9204	0.0887	0.9232	0.0	0.9179	0.1	0.9183	0.0	0.9179	0.0	0.918	0.0	0.9179	0.3333	0.9185	0.0	0.918	0.0	0.918	0.5	0.9185	0.1428	0.9185	0.2222	0.9187	0.1058	0.9191	0.25	0.919	0.0	0.9175	0.0	0.918	0.0	0.918	0.0387	0.9149	0.0	0.0	0.0	0.918	0.0833	0.9181	0.0	0.918	0.1111	0.9182	0.1428	0.9183	0.0	0.0	0.0	0.9181	0.1002	0.9215	0.0454	0.9174	0.125	0.9183	0.3333	0.9185	0.0	0.9179	0.3333	0.9185	0.0	0.918	0.0	0.9176	0.0	0.9161	0.1428	0.9183	0.3333	0.9185	0.125	0.9183	0.0	0.916	0.4	0.9188	0.0	0.918	0.1526	0.9301	0.04	0.9176	0.0	0.918	0.0	0.918	0.0806	0.9181	0.1739	0.9191	0.1526	0.9226	0.0	0.9176	0.0735	0.9179	0.2051	0.9203	0.4	0.9188	0.0434	0.9177	0.0	0.9181	0.1142	0.9186	0.0687	0.9173	0.1851	0.9194	0.0	0.918	0.0	0.9181	0.0625	0.918	0.1666	0.9184	0.0	0.918	0.0	0.9179	0.0	0.918	0.0	0.918	0.0	0.9181	0.1079	0.9219	0.0	0.918	0.2121	0.9201	0.0	0.918	0.074	0.9179	0.0714	0.9181	0.0	0.918	0.125	0.9201	0.0685	0.917	0.13	0.9204	0.2	0.92	0.0	0.0	0.2	0.9187	0.0	0.0	0.0	0.9175	0.3333	0.9212	0.0	0.9179	0.0	0.9178	0.0	0.918	0.25	0.9184	0.0	0.918	0.0	0.9179	0.0909	0.9182	0.05	0.9135	0.0	0.918	0.0	0.918	0.1538	0.9185	0.1	0.9182	0.1	0.9182	0.0	0.9179	0.1063	0.9187	0.0	0.918	0.0	0.9181	0.0	0.918	0.1666	0.9184	0.0	0.918	0.0	0.9179	0.0	0.918	0.081	0.9181	0.25	0.9184	0.1111	0.9182	0.1408	0.9201	0.1086	0.9199	0.0735	0.9176	0.0921	0.9185	0.1428	0.9183	0.1666	0.9191	0.1428	0.9183	0.1333	0.9185	0.0	0.918	0.25	0.9184	0.0833	0.9181	0.6666	0.9189	0.0	0.0	0.0	0.918	0.0	0.9178	0.0666	0.918	0.0	0.9181	0.0617	0.9164	0.0	0.918	0.0	0.9181	0.1696	0.9228	0.101	0.9265	0.0702	0.9141	0.3333	0.9185	0.0	0.918	0.0	0.918	0.0	0.9181	0.0	0.918	0.0	0.918	0.0	0.918	0.0	0.918	0.2	0.9184	0.0	0.918	0.0	0.9179	0.1186	0.939	0.0	0.9181	0.0	0.0	0.125	0.9191	0.0869	0.9182	0.0	0.918	0.0	0.918	0.1393	0.9228	0.0	0.9179	0.1428	0.9183	0.0	0.9177	0.0	0.918	0.6666	0.9189	0.0	0.9181	0.0	0.9179	0.0	0.0	0.0909	0.9182	0.0	0.918	0.0	0.9179	0.0	0.9179	0.0	0.0	0.0	0.918	0.0	0.9181	0.1463	0.9193	0.25	0.9187	0.0	0.918	0.0	0.918	0.0686	0.9104	0.2222	0.9187	0.0	0.9179	0.0649	0.9175	0.0321	0.9127	0.0769	0.9181	0.0	0.0	0.0347	0.9119	0.0	0.9181	0.1666	0.9186	0.074	0.918	0.0571	0.9145	0.0531	0.9169	0.0789	0.9181	0.3333	0.9198	0.1052	0.9239	0.1089	0.9234	0.1565	0.9222	0.1666	0.9184	0.0232	0.917	0.0	0.918	0.0	0.918	0.1234	0.9197	0.0	0.918	0.0	0.918	0.0	0.918	0.0	0.9178	0.0909	0.9182	0.0526	0.9176	0.0	0.9181	0.0	0.9176	0.2	0.9184	0.1818	0.9191	0.0606	0.9175	0.2227	0.9344	0.0677	0.9177	0.0	0.918	0.0	0.9179	0.0825	0.9185	0.05	0.9175	0.1217	0.9203	0.0952	0.9184	0.0479	0.9154	0.0	0.918	0.1428	0.9183	0.0931	0.9217	0.0833	0.9181	0.0	0.918	0.1449	0.9202	0.0893	0.9277	0.0	0.918	0.0	0.918	0.0666	0.9146	0.1358	0.9224	0.0	0.9181	0.0	0.9181	0.4285	0.9192	0.132	0.9194	0.0	0.9181	0.1111	0.9182	0.2	0.9184	0.2666	0.9194	0.0	0.9175	0.1666	0.9184	0.0	0.9181	0.5	0.9189	0.1333	0.9188	0.0	0.918	0.0	0.9179	0.0	0.9181	0.0	0.0	0.2	0.9184	0.125	0.9183	0.0	0.0	0.0	0.918	0.0	0.9177	0.0	0.9174	0.0	0.9181	0.0	0.9179	0.125	0.9183	0.5	0.9185	0.1	0.9182	0.0357	0.9175	0.0932	0.9265	0.0	0.9181	0.0	0.918	0.1038	0.9201	0.0227	0.9169	0.1022	0.919	0.1304	0.9186	0.1428	0.9183	0.0	0.918	0.0	0.918	0.0	0.9179	0.0	0.9179	0.2857	0.9207	0.1666	0.9184	0.0	0.918	0.0	0.918	0.125	0.9183	0.0	0.9179	0.0	0.9178	0.0	0.918	0.0	0.9179	0.0	0.918	0.0	0.918	0.0	0.9178	0.0	0.9179	0.0	0.9179	0.0625	0.918	0.098	0.9336	0.0	0.918	0.0	0.9178	0.2195	0.9207	0.1153	0.9198	0.0721	0.9108	0.1395	0.9217	0.0	0.918	0.0	0.918	0.073	0.9174	0.0	0.9179	0.172	0.9221	0.0517	0.9173	0.0	0.918	0.0906	0.9231	0.1	0.9182	0.1273	0.9244	0.0	0.918	0.5	0.9185	0.019	0.915	0.0447	0.912	0.1131	0.94	0.0886	0.9189	0.0	0.9179	0.093	0.9183	0.0946	0.9257	0.0769	0.9181	0.0	0.918	0.2	0.9187	0.0476	0.9178	0.0	0.9179	0.0	0.9179	0.0	0.918	0.1111	0.9182	0.25	0.9184	0.0	0.9168	0.0769	0.9181	0.25	0.9193	0.0666	0.918	0.0809	0.918	0.1594	0.9206	0.0451	0.9154	0.0555	0.9177	0.0238	0.917	0.0	0.9179	0.1214	0.9208	0.0434	0.9177	0.0	0.918	0.0	0.9178	0.238	0.9196	0.0901	0.9191	0.0	0.9179	0.0726	0.9167	0.0	0.918	0.1837	0.9302	0.0625	0.9178	0.0576	0.9175	0.0815	0.918	0.5	0.9185	0.3333	0.9185	0.1666	0.9184	0.0881	0.9188	0.1059	0.9329	0.0486	0.9151	0.0	0.918	0.0	0.9181	0.0571	0.9173	0.25	0.9187	0.0	0.918	0.0	0.9175	0.1	0.9182	0.3333	0.9185	0.1562	0.9192	0.1147	0.9191	0.1329	0.9229	0.0357	0.9175	0.0	0.9175	0.0	0.918	0.2941	0.9198	0.0	0.9179	0.0	0.918	0.0	0.9179	0.25	0.9184	0.1666	0.9186	0.0736	0.9164	0.0658	0.9084	0.1388	0.9232	0.0818	0.9181	0.0671	0.9158	0.0	0.918	0.0	0.9179	0.0	0.9181	0.8	0.9198	0.0384	0.9165	0.0882	0.9187	0.1428	0.9185	0.0	0.9181	0.0449	0.9166	0.0555	0.9177	0.0818	0.9181	0.0	0.9178	0.1176	0.9187	0.0645	0.9179	0.1478	0.9227	0.0629	0.9072	0.0701	0.9151	0.0	0.918	0.0814	0.9181	0.0	0.9178	0.0367	0.9152	0.0833	0.9181	0.2	0.9184	0.0	0.9177	0.0882	0.9183	0.1169	0.9259	0.0	0.918	0.0952	0.9183	0.5	0.9185	0.0702	0.9079	0.2	0.9184	0.0	0.0	0.0263	0.9172	0.0521	0.9165	0.0176	0.9147	0.0454	0.9178	0.0588	0.9179	0.0	0.918	0.0285	0.9093	0.1183	0.9454	0.2	0.9184	0.0	0.9178	0.1355	0.931	0.0805	0.918	0.0476	0.9178	0.5	0.9189	0.5	0.9185	0.0	0.918	0.0	0.918	0.0	0.9178	0.04	0.9176	0.0	0.918	0.0666	0.918	0.0	0.9178	0.0	0.9178	0.1333	0.9185	0.1363	0.9198	0.125	0.9184	0.0	0.9179	0.0	0.9179	0.125	0.9183	0.0	0.918	0.0	0.9179	0.0	0.918	0.0	0.9181	0.25	0.9184	0.0	0.918	0.0	0.9181	0.0	0.918	0.0	0.9178	0.0746	0.9177	0.0681	0.9176	0.0	0.918	0.4583	0.9223	0.088	0.9221	0.2307	0.919	0.04	0.9172	0.1666	0.9184	0.0	0.918	0.1538	0.919	0.0	0.9179	0.5	0.9185	0.0	0.9179	0.0	0.918	0.0	0.918	0.1153	0.9189	0.0821	0.9181	0.0	0.9175	0.0752	0.9178	0.009	0.9143	0.0366	0.9139	0.0767	0.9167	0.0	0.9179	0.2	0.9214	0.0	0.9181	0.0	0.918	0.0	0.9179	0.0697	0.9179	0.0	0.9179	0.0526	0.8962	0.1182	0.9278	0.0	0.0	0.0744	0.9178	0.0	0.9174	0.0512	0.9176	0.1095	0.9201	0.0813	0.918	0.0739	0.9147	0.0673	0.9159	0.093	0.9202	0.1	0.9184	0.0	0.918	0.25	0.9187	0.0	0.918	0.0	0.0	0.1111	0.9184	0.08	0.9181	0.0	0.918	0.0	0.0	0.1558	0.9208	0.0	0.9181	0.0833	0.9181	0.0749	0.9142	0.0	0.9178	0.0	0.9181	0.0	0.9181	0.0588	0.9179	0.0	0.918	0.0	0.918	0.1272	0.9193	0.1244	0.9365	0.0689	0.918	0.0	0.9178	0.0	0.918	0.0769	0.9181	0.25	0.9184	0.0	0.9179	0.0	0.918	0.0	0.9181	0.0	0.918	0.0	0.9177	0.0714	0.918	0.0925	0.9184	0.25	0.9184	0.0	0.9179	0.1764	0.9189	0.0909	0.9182	0.0333	0.9175	0.0978	0.9188	0.0	0.0	0.0	0.918	0.0566	0.9115	0.0	0.9179	0.3	0.9191	0.25	0.9184	0.0425	0.9173	0.0968	0.9204	0.0	0.9179	0.06	0.9066	0.1707	0.9198	0.0	0.918	0.0	0.9179	0.0	0.918	0.1449	0.9223	0.0	0.9179	0.4545	0.92	0.1357	0.9259	0.0	0.9178	0.1372	0.9194	0.1059	0.9199	0.1052	0.9201	0.0	0.918	0.1428	0.9185	0.1414	0.9209	0.0	0.918	0.5	0.9185	0.0	0.918	0.0	0.918	0.0	0.9181	0.0	0.918	0.0	0.918	0.0	0.918	0.0	0.918	0.3333	0.9185	0.0	0.918	0.15	0.9187	0.022	0.9142	0.176	0.9238	0.1666	0.9184	0.0625	0.918	0.0	0.0	1.0	0.9185	0.0	0.9181	0.0686	0.9042	0.0	0.9178	0.0722	0.9178	0.125	0.9183	0.0712	0.9156	0.0561	0.9159	0.0	0.918	0.0	0.918	0.0	0.918	0.0909	0.9182	0.1111	0.9182	0.1428	0.9183	0.0303	0.9069	0.1981	0.9243	0.0	0.918	0.0	0.9179	0.0404	0.907	0.0822	0.9183	0.0	0.918	0.2121	0.9221	0.0666	0.9173	0.0	0.9179	0.0	0.9179	0.0776	0.9167	0.0	0.918	0.0	0.9179	0.074	0.9172	0.015	0.9139	0.1052	0.9183	0.0909	0.9185	0.0693	0.9169	0.1358	0.9202	0.0	0.9181	0.0	0.9178	0.1078	0.9208	0.3333	0.9185	0.275	0.9217	0.118	0.9299	0.0555	0.917	0.0	0.918	0.1176	0.9184	0.0	0.9176	0.0	0.9179	0.0512	0.9176	0.0	0.9177	0.0461	0.9105	0.0	0.918	0.027	0.9172	0.0	0.9178	0.0	0.918	0.0	0.9179	0.1336	0.9229	0.0	0.918	0.1666	0.9184	0.1666	0.9184	0.3333	0.9192	0.0369	0.908	0.0	0.9179	0.0	0.918	0.2	0.9187	0.0833	0.9181	0.1818	0.9186	0.0666	0.918	0.4444	0.9211	0.0	0.918	0.0833	0.9181	0.0588	0.9176	0.0	0.918	0.0	0.918	0.0	0.9179	0.0	0.9178	0.0	0.9181	0.0	0.9177	0.0	0.918	0.1724	0.9193	0.0	0.9178	0.0322	0.9174	0.1	0.9184	0.0845	0.9195	0.0666	0.918	0.0406	0.913	0.0	0.918	0.0	0.918	0.0	0.9173	0.0	0.9179	0.0	0.9176	0.1875	0.9189	0.0	0.9179	0.1428	0.9183	0.0	0.9181	0.0967	0.9186	0.0	0.918	0.0	0.918	0.0	0.9179	0.2222	0.921	0.0	0.9179	0.1034	0.9184	0.2173	0.9225	0.0	0.9179	0.0	0.9177	0.0	0.918	0.0357	0.9175	0.0625	0.918	0.1666	0.9188	0.2857	0.9188	0.0625	0.918	0.0	0.9178	0.1166	0.9395	0.0	0.9181	0.1176	0.9184	0.0	0.918	0.0	0.9181	0.0	0.9176	0.25	0.9184	0.0	0.9181	0.0	0.918	0.0	0.918	0.035	0.9128	0.1134	0.9229	0.0867	0.9188	0.25	0.9184	0.0	0.918	0.0	0.918	0.0	0.918	0.0	0.0	0.1114	0.9326	0.25	0.9184	0.0	0.918	0.099	0.9223	0.25	0.9187	0.0802	0.9163	0.0841	0.9197	0.12	0.919	0.3333	0.9198	0.1666	0.9184	0.0	0.9177	0.0	0.918	0.0	0.918	0.0	0.9181	0.2857	0.9188	0.0	0.9176	0.12	0.9224	0.0232	0.917	0.0	0.9179	0.0512	0.9176	0.0	0.9181	0.0	0.9174	0.2307	0.919	0.0	0.9181	0.1666	0.9184	0.0	0.9181	0.0	0.9181	0.0	0.918	0.0	0.918	0.0	0.9176	0.0	0.918	0.2307	0.919	0.1333	0.9199	0.0	0.9176	0.0	0.918	0.0365	0.9131	0.0	0.918	0.1428	0.9234	0.0466	0.9156	0.0	0.0	0.0	0.918	0.1551	0.9201	0.1111	0.9182	0.1111	0.9182	0.246	0.928	0.0	0.9179	0.027	0.9152	0.3	0.9191	0.2045	0.9206	0.0	0.918	0.0	0.9179	0.0	0.918	0.0107	0.915	0.0	0.918	0.0142	0.9159	1.0	0.9185	0.0	0.9179	0.0	0.917	0.0	0.9178	0.0	0.9179	0.0	0.9181	0.0	0.9179	0.0675	0.9165	0.0357	0.9175	0.0	0.918	0.0	0.9181	0.5	0.9185	0.3333	0.9185	0.12	0.9186	0.0909	0.9183	0.1666	0.9184	0.0	0.918	0.0	0.9179	0.0	0.918	0.0642	0.9159	0.0	0.9177	0.014	0.9159	0.3333	0.9188	0.0	0.0	0.25	0.9187	0.0	0.9181	0.1212	0.9187	0.0699	0.9081	0.25	0.9184	0.0694	0.9177	0.421	0.9211	0.0625	0.918	0.0781	0.9175	0.0312	0.9174	0.0409	0.9136	0.0	0.9179	0.0652	0.9178	0.0952	0.92	0.0165	0.9143	0.0	0.918	0.0	0.9179	0.0673	0.9174	0.093	0.9183	0.2	0.9192	0.1513	0.9233	0.0784	0.918	0.147	0.9213	0.0107	0.915	0.1098	0.9193	0.0	0.918	0.0	0.9179	0.2	0.9184	0.25	0.9184	0.0675	0.9176	0.1428	0.9183	0.0	0.918	0.06	0.9153	0.0173	0.9146	0.1477	0.9209	0.0	0.918	0.1338	0.9213	0.0	0.918	0.0	0.918	0.0	0.0	0.0	0.918	0.0	0.918	0.2857	0.9221	0.0	0.918	0.0	0.9181	0.0	0.918	0.3333	0.9185	0.0	0.0	0.0	0.918	0.0	0.918	0.0	0.9179	0.0	0.9178	0.125	0.9183	0.125	0.9183	0.0	0.9176	0.1384	0.9198	0.1688	0.9213	0.1368	0.9206	0.0909	0.9205	0.25	0.9184	0.0	0.918	0.1	0.9182	0.0	0.9179	0.0	0.918	0.0	0.9181	0.0	0.918	0.0	0.9178	0.1067	0.9225	0.0	0.918	0.1818	0.9186	0.0333	0.9175	0.1379	0.9196	0.0769	0.918	0.0	0.918	0.0	0.918	0.0	0.918	0.0	0.9178	0.0294	0.9173	0.0	0.918	0.0	0.9179	0.2333	0.9202	0.0387	0.9155	0.0	0.9177	0.0	0.9162	0.0	0.9179	0.1075	0.9205	0.0869	0.9183	0.2222	0.9187	0.0212	0.9168	0.2	0.9184	0.0344	0.9175
19GAG	0.99547920434	0	0	0.012	0.9957	0.0129	0.9957	0.0434	0.9958	0.0952	0.9963	0.1111	0.9963	0.0714	0.9959	0.0093	0.9966	0.0476	0.9963	0.0144	0.9961	0.0236	0.9966	0.0555	0.9963	0.0079	0.9983	0.1666	0.9959	0.0909	0.9959	0.0039	0.9951	0.0666	0.9959	0.0769	0.9959	0.011	0.996	1.0	1.0	0.0714	0.9967	0.3333	0.9959	0.1666	0.9959	0.125	0.9959	0.0555	0.9958	0.0909	0.9959	0.014	0.9964	0.0312	0.9958	0.0084	0.9978	0.1666	0.9959	0.0032	0.9946	0.0526	0.9958	0.1111	0.9959	0.1666	0.9959	0.0074	0.9967	0.0081	0.9956	0.25	0.9959	0.05	0.9958	0.1666	0.9959	0.0526	0.9958	0.1428	0.9959	0.125	0.9959	0.0833	0.9959	0.1666	0.9959	0.0238	0.9958	0.0588	0.9958	0.0101	0.996	0.0769	0.9959	0.0909	0.9959	0.0114	0.9957	0.1666	0.9959	0.0666	0.9959	0.1111	0.9959	0.0169	0.9958	0.0057	0.9958	0.0081	0.9965	0.5	0.9959	0.1666	0.9959	0.0076	0.9959	0.0078	0.9959	0.0357	0.9958	0.0054	0.9955	0.0061	0.9964	0.0285	0.9958	0.0434	0.9958	0.0192	0.9962	0.0377	0.9962	0.0062	0.9964	0.025	0.9958	0.0106	0.9967	0.0555	0.9958	0.1428	0.9959	0.025	0.9958	0.1111	0.9959	0.0769	0.9959	0.0093	0.9966	0.0027	0.9938	0.2	0.9959	0.0212	0.9958	0.0044	0.9954	0.3333	0.9959	0.0049	0.9955	0.0039	0.9951	0.0454	0.9958	0.006	0.9967	0.1	0.9959	0.0384	0.9967	0.0833	0.9959	0.2222	0.9963	0.037	0.9958	0.0086	0.9957	0.0057	0.9969	0.0322	0.9958	0.0055	0.9964	0.0092	0.997	0.0106	0.9967	0.0833	0.9959	0.125	0.9959	0.0208	0.9958	0.08	0.9963	0.1428	0.9959	0.0289	0.9962	0.0035	0.9951	0.007	0.9958	0.0093	0.9959	0.037	0.9958	0.0769	0.9959	0.0909	0.9959	0.0156	0.9958	0.0078	0.9956	0.0175	0.9958	0.0117	0.9967	0.0232	0.9958	0.0114	0.996	0.0043	0.9954	0.0096	0.9963	0.037	0.9958	0.0254	0.9966	0.0052	0.9956	0.0253	0.997	0.0285	0.9962	0.0058	0.9958	0.0066	0.9958	0.0138	0.9964	0.0025	0.995	0.0054	0.9959	0.007	0.996	0.0063	0.9957	0.0111	0.996	0.0434	0.9958	0.0389	0.9967	0.1666	0.9959	0.0168	0.9961	0.2	0.9959	0.0625	0.9959	0.0714	0.9959	0.0571	0.9963	0.1111	0.9959	0.0052	0.9958	0.0909	0.9959	0.5	0.9959	0.0909	0.9959	0.05	0.9958	0.0175	0.9958	0.0526	0.9958	0.0714	0.9959	0.0038	0.995	0.0061	0.9959	0.0204	0.9958	0.125	0.9959	0.1176	0.9963	0.0	0.9954	0.1666	0.9959	0.0	0.9954	0.0	0.9954	0.0	0.9954	0.0	0.9954	0.2	0.9959	0.0	0.9954	0.0032	0.995	0.0909	0.9959	0.0	0.9954	0.0	0.9954	0.0	0.9954	0.0	0.9954	0.0	0.9954	0.0	0.9954	0.0	0.9954	0.0	0.9954	0.0	0.9954	0.0	0.9954	0.0	0.9954	0.0	0.9954	0.0061	0.9959	0.0	0.9954	0.0	0.9954	0.0	0.9953	0.0	0.9954	0.0	0.9954	0.0	0.9954	0.0	0.9954	0.0	0.9954	0.0	0.9953	0.0	0.9954	0.0	0.9954	0.0	0.9954	0.0	0.9954	0.0	0.9954	0.0	0.9954	0.0	0.9954	0.0	0.9954	0.0	0.9954	0.0	0.0	0.0	0.9954	0.25	0.9959	0.0	0.9954	0.0	0.9954	0.0	0.9954	0.0	0.9954	0.0	0.9954	0.0072	0.9956	0.0	0.9954	0.0	0.9954	0.0	0.9951	0.0	0.9954	0.0	0.9954	0.0	0.0	0.0	0.9953	0.0	0.9954	0.0	0.9954	0.0	0.9954	0.0	0.9949	0.0	0.9954	0.0	0.9954	0.0	0.9954	0.0046	0.9955	0.0	0.9954	0.0	0.0	0.0156	0.9969	0.0047	0.9955	0.0	0.9954	0.0	0.9954	0.0	0.9954	0.0038	0.9948	0.0	0.9953	0.0	0.9954	0.0097	0.9957	0.0	0.9954	0.0101	0.9966	0.0	0.9954	0.0045	0.9954	0.0	0.0	0.0	0.9954	0.0	0.9954	0.0	0.9954	0.0	0.9954	0.0	0.9954	0.0	0.9954	0.0	0.0	0.0	0.9953	0.0	0.9954	0.0	0.9954	0.0	0.995	0.0	0.9954	0.0	0.9954	0.0	0.9954	0.0	0.9954	0.0	0.9953	0.0056	0.996	0.0	0.9954	0.0	0.9954	0.0	0.9954	0.0062	0.9968	0.0	0.9954	0.0	0.9954	0.0192	0.9958	0.0243	0.9962	0.0	0.9954	0.0	0.9954	0.0	0.9954	0.0	0.9951	0.0	0.9954	0.0	0.9954	0.0	0.9954	0.005	0.9955	0.0	0.9954	0.0	0.9954	0.0	0.9954	0.006	0.9957	0.0	0.9954	0.25	0.9959	0.0	0.9954	0.0	0.9954	0.0	0.9954	0.0	0.9954	0.0	0.9954	0.0	0.9954	0.0	0.0	0.0	0.9954	0.0	0.9954	0.003	0.9948	0.0	0.9954	0.0	0.9954	0.0	0.9954	0.0	0.9954	0.0	0.9954	0.0053	0.9959	0.0	0.0	0.0	0.9954	0.0	0.0	0.0	0.0	0.0	0.9954	0.0	0.9952	0.0	0.9954	0.0	0.0	0.0	0.9954	0.0	0.9954	0.0	0.9954	0.0	0.9954	0.0	0.0	0.0	0.9954	0.0	0.9954	0.0071	0.9956	0.0058	0.9955	0.0	0.9954	0.0	0.9954	0.3333	0.9959	0.0	0.9954	0.0	0.9954	0.0	0.9954	0.0027	0.9951	0.0	0.9954	0.0079	0.9972	0.0	0.0	0.0	0.0	0.0	0.9953	0.0	0.9954	0.0	0.9954	0.0	0.9954	0.0	0.9954	0.0	0.9954	0.0	0.9954	0.0	0.0	0.0	0.9954	0.0	0.0	0.0	0.9954	0.0	0.9948	0.0	0.9954	0.0	0.0	0.0	0.9954	0.0	0.0	0.0095	0.996	0.0	0.9953	0.0	0.9954	0.0	0.0	0.0	0.9954	0.0	0.9954	0.0909	0.9959	0.0	0.9954	0.0	0.9954	0.0069	0.996	0.0	0.9954	0.0256	0.9958	0.0	0.9954	0.0	0.9954	0.0526	0.9958	0.0	0.9954	0.0	0.9954	0.0	0.9953	0.0	0.9954	0.0	0.9954	0.0	0.9954	0.0	0.9954	0.0	0.0	0.0	0.9954	0.0	0.9954	0.0	0.9954	0.0044	0.9954	0.0	0.9954	0.0	0.9954	0.0	0.9954	0.0	0.9954	0.0048	0.9955	0.0	0.9954	0.0	0.9954	0.0	0.9954	0.0	0.9954	0.0	0.9954	0.0	0.9953	0.0208	0.9958	0.0029	0.9947	0.0047	0.9955	0.0034	0.995	0.0029	0.9947	0.0076	0.9971	0.0067	0.9969	0.0058	0.9958	0.0	0.9954	0.0	0.9953	0.0	0.9954	0.006	0.9963	0.0107	0.996	0.0126	0.9957	0.0055	0.9955	0.0077	0.9964	0.003	0.9952	0.0215	0.9962	0.0	0.9951	0.0041	0.9954	0.0035	0.9936	0.0114	0.9964	0.0	0.9954	0.0	0.9954	0.0	0.9954	0.0	0.9954	0.0	0.9954	0.0	0.9954	0.0052	0.9955	0.0056	0.9956	0.0	0.9954	0.0	0.9954	0.0086	0.9959	0.0	0.9954	0.0054	0.9964	0.0	0.9953	0.0	0.9954	0.0094	0.996	0.0	0.9954	0.0	0.9954	0.0	0.9954	0.0	0.9953	0.0	0.9946	0.0	0.9954	0.0	0.9954	0.0	0.9954	0.0	0.9954	0.0	0.9954	0.0	0.9954	0.0085	0.9965	0.0	0.9954	0.0	0.9954	0.0	0.9954	0.0	0.9954	0.0	0.9954	0.0	0.9954	0.0136	0.9961	0.0	0.9954	0.0	0.9948	0.0	0.9953	0.0	0.9953	0.0	0.9954	0.0	0.9953	0.0	0.9954	0.0	0.9954	0.0	0.9954	0.0	0.9954	0.0	0.9952	0.0	0.9952	0.0	0.9954	0.0227	0.9958	0.0	0.9954	0.0044	0.9954	0.0082	0.9956	0.0256	0.9958	0.0	0.9954	0.0	0.9954	0.0	0.9954	0.0	0.9954	0.0	0.9954	0.0036	0.9953	0.1111	0.9959	0.0047	0.9955	0.0	0.9954	0.0056	0.9956	0.0	0.9951	0.0	0.9954	0.0041	0.9953	0.0	0.9954	0.0	0.9954	0.0	0.9954	0.0042	0.9953	0.0	0.9954	0.0	0.9953	0.0052	0.9955	0.0	0.9951	0.0	0.9952	0.0	0.9953	0.0	0.9953	0.0125	0.9961	0.0048	0.9955	0.0036	0.9952	0.0081	0.9965	0.0	0.9953	0.0045	0.9955	0.0277	0.9958	0.0051	0.9955	0.0	0.995	0.0077	0.9959	0.0037	0.995	0.0057	0.996	0.0	0.9951	0.0027	0.9951	0.0111	0.9963	0.0037	0.995	0.0	0.9953	0.0	0.9954	0.0096	0.996	0.0045	0.9955	0.0588	0.9958	0.0	0.9954	0.0036	0.995	0.0	0.9954	0.0	0.9954	0.0	0.9954	0.0	0.9954	0.0	0.9952	0.0	0.9954	0.0	0.9954	0.0077	0.9961	0.0	0.9953	0.0	0.9952	0.0	0.9954	0.0	0.9954	0.0	0.9954	0.0	0.9953	0.002	0.9935	0.0	0.9954	0.0227	0.9958	0.0	0.9953	0.0041	0.9953	0.0	0.9953	0.0245	0.9966	0.0039	0.9951	0.0	0.9954	0.0	0.9951	0.0076	0.9961	0.0068	0.9958	0.0036	0.9951	0.0096	0.9963	0.0235	0.9962	0.0227	0.9958	0.005	0.9957	0.0	0.9944	0.0	0.9941	0.003	0.9948	0.0	0.9954	0.0078	0.9956	0.0064	0.9956	0.006	0.9959	0.0072	0.9967	0.0126	0.9957	0.0041	0.9954	0.0	0.9952	0.0	0.9951	0.008	0.9956	0.0	0.9953	0.0075	0.9976	0.0053	0.9955	0.0054	0.9959	0.0066	0.996	0.0	0.9945	0.0043	0.9953	0.0147	0.9958	0.0222	0.9958	0.0064	0.9957	0.0056	0.9955	0.0045	0.9954	0.0062	0.9964	0.0029	0.9952	0.0034	0.9953	0.0	0.9953	0.0046	0.9955	0.0	0.9949	0.0	0.9954	0.0079	0.9964	0.0044	0.9954	0.008	0.9964	0.0	0.9954	0.2	0.9959	0.0	0.9954	0.0	0.9954	0.0	0.9954	0.0	0.9954	0.0	0.9954	0.0	0.9954	0.0	0.9954	0.0	0.9949	0.0	0.9954	0.0034	0.9953	0.0027	0.9951	0.0155	0.9965	0.0045	0.9954	0.0142	0.9957	0.0	0.9954	0.0	0.9953	0.0	0.9948	0.0	0.9952	0.0	0.9954	0.0	0.9954	0.0	0.9954	0.0	0.9954	0.0	0.9954	0.0	0.9954	0.0	0.0	0.0	0.9954	0.0	0.9954	0.0	0.9954	0.0	0.9954	0.0	0.9954	0.0	0.9952	0.0	0.9954	0.0052	0.9958	0.0061	0.9957	0.0023	0.994	0.0	0.9954	0.0133	0.9957	0.0	0.9954	0.0045	0.9954	0.0	0.9954	0.0149	0.9958	0.0	0.9954	0.0238	0.9962	0.0	0.9952	0.0	0.9954	0.0	0.9954	0.0	0.9954	0.0	0.9954	0.0	0.9954	0.0	0.9954	0.0	0.9954	0.0	0.9953	0.0	0.9954	0.0	0.9954	0.0133	0.9964	0.0	0.9954	0.0	0.9954	0.0094	0.9957	0.006	0.9956	0.0071	0.9963	0.0	0.9925	0.003	0.9952	0.0	0.9953	0.0	0.9954	0.0	0.9953	0.0	0.9954	0.0	0.9951	0.0	0.9953	0.0	0.9948	0.0031	0.9952	0.0	0.9953	0.0	0.9954	0.0	0.9954	0.0	0.9954	0.0035	0.9951	0.0	0.9954	0.0	0.9954	0.0	0.9954	0.0	0.9954	0.0	0.9952	0.0	0.9954	0.0	0.9954	0.0	0.9954	0.0	0.9954	0.125	0.9959	0.0	0.9954	0.0	0.9953	0.0	0.9953	0.0	0.9954	0.0	0.9954	0.0064	0.9968	0.0	0.9954	0.0	0.9954	0.0	0.9954	0.0	0.9954	0.0	0.9954	0.0	0.9954	0.0	0.9954	0.0	0.9954	0.0	0.9954	0.0	0.9954	0.0	0.9954	0.0117	0.9957	0.0	0.9954	0.0555	0.9958	0.0	0.9954	0.0	0.9954	0.0064	0.9956	0.0	0.0	0.0	0.9954	0.0	0.9954	0.0	0.9954	0.0	0.9954	0.0	0.9954	0.0	0.0	0.0	0.9954	0.0088	0.9962	0.0	0.9953	0.0	0.9954	0.0	0.9954	0.0	0.9954	0.0	0.9954	0.0	0.9954	0.0	0.9954	0.0	0.9953	0.0	0.9954	0.0	0.9954	0.0	0.9954	0.0	0.9953	0.2	0.9959	0.0	0.9954	0.0062	0.9957	0.0	0.9954	0.0	0.9954	0.0	0.9954	0.0161	0.9958	0.0	0.9954	0.0	0.9951	0.0	0.9954	0.0	0.9953	0.0	0.9953	0.0	0.9954	0.0434	0.9958	0.0	0.9954	0.0	0.9954	0.0	0.9951	0.037	0.9958	0.0	0.9954	0.0	0.9954	0.0625	0.9959	0.0	0.9954	0.0	0.9954	0.0	0.9954	0.0	0.9954	0.0	0.9954	0.0	0.9954	0.0	0.9948	0.0	0.9954	0.0	0.9954	0.0	0.9954	0.0	0.9953	0.0	0.9954	0.0	0.9954	0.0	0.9952	0.0	0.995	0.0	0.9952	0.0	0.9954	0.0	0.0	0.0	0.9954	0.0	0.0	0.0	0.9954	0.0	0.9954	0.0	0.9954	0.0	0.9954	0.0	0.9954	0.0	0.9954	0.0	0.9954	0.0	0.9954	0.0	0.9954	0.0035	0.9953	0.0	0.9954	0.0	0.9954	0.0	0.9954	0.0	0.9954	0.0	0.9954	0.0	0.9954	0.0212	0.9958	0.0	0.9954	0.0	0.9954	0.0	0.9954	0.0	0.9954	0.0	0.9954	0.0	0.9954	0.0	0.9954	0.0	0.9951	0.0	0.9954	0.0	0.9954	0.014	0.9957	0.0	0.9951	0.0	0.9951	0.0	0.9953	0.0	0.9954	0.0	0.9954	0.0	0.9954	0.0	0.9954	0.0	0.9954	0.0	0.9954	0.0	0.9954	0.0	0.9954	0.0	0.0	0.0	0.9954	0.0	0.9954	0.0	0.9954	0.0	0.9954	0.0	0.995	0.0	0.9954	0.0	0.9954	0.0089	0.9957	0.0059	0.9961	0.0123	0.9981	0.0	0.9954	0.0	0.9954	0.0	0.9954	0.0	0.9954	0.0	0.9954	0.0	0.9954	0.0	0.9954	0.0	0.9954	0.0	0.9954	0.0	0.9954	0.0	0.9954	0.0024	0.9943	0.0	0.9954	0.0	0.0	0.0	0.9953	0.0	0.9954	0.0	0.9954	0.0	0.9954	0.006	0.9956	0.0	0.9954	0.0	0.9954	0.0	0.9954	0.0	0.9954	0.0	0.9954	0.0	0.9954	0.0	0.9954	0.0	0.0	0.0	0.9954	0.0	0.9954	0.0	0.9954	0.0	0.9954	0.0	0.0	0.0	0.9954	0.0	0.9954	0.0	0.9953	0.0	0.9954	0.5	0.9959	0.0	0.9954	0.0036	0.9949	0.0	0.9954	0.0	0.9954	0.0129	0.9957	0.0045	0.9954	0.0	0.9954	0.0	0.0	0.0077	0.9959	0.0	0.9954	0.0	0.9954	0.0	0.9954	0.0035	0.9953	0.0319	0.9966	0.0	0.9954	0.0666	0.9959	0.0045	0.9954	0.0055	0.9956	0.0173	0.9961	0.0	0.9954	0.0	0.9953	0.0	0.9954	0.0	0.9954	0.0	0.9953	0.0	0.9954	0.0	0.9954	0.0	0.9954	0.0	0.9954	0.0	0.9954	0.0	0.9954	0.0	0.9954	0.0	0.9954	0.0	0.9954	0.0	0.9954	0.0	0.9953	0.0	0.9949	0.0	0.9953	0.0	0.9954	0.0	0.9954	0.0103	0.998	0.0	0.9953	0.026	0.9966	0.0	0.9953	0.0	0.9951	0.0	0.9954	0.0	0.9954	0.0076	0.9964	0.0	0.9954	0.0	0.9954	0.0	0.9953	0.0056	0.9969	0.0	0.9954	0.0	0.9954	0.0095	0.9966	0.0061	0.9956	0.0	0.9954	0.0	0.9954	0.0	0.9954	0.0	0.9953	0.0	0.9954	0.0	0.9954	0.0	0.9954	0.0	0.9954	0.0625	0.9959	0.0	0.9954	0.0	0.9954	0.0	0.9954	0.0	0.9954	0.0	0.9954	0.0	0.9954	0.0	0.9954	0.0	0.0	0.0	0.9954	0.125	0.9959	0.0	0.0	0.0	0.9954	0.0	0.9954	0.0	0.9954	0.0	0.9954	0.0	0.9954	0.0	0.9954	0.0	0.9954	0.0	0.9954	0.0	0.9954	0.0064	0.9968	0.0	0.9954	0.0	0.9954	0.0163	0.9965	0.0	0.9953	0.0113	0.9957	0.0	0.9954	0.1428	0.9959	0.0	0.9954	0.0	0.9954	0.0	0.9954	0.0	0.9954	0.0	0.9954	0.0	0.9954	0.0	0.9954	0.0	0.9954	0.0	0.9954	0.0	0.9954	0.0	0.9954	0.0	0.9954	0.0	0.9954	0.0	0.9954	0.0	0.9954	0.0	0.9954	0.0	0.9954	0.0	0.9954	0.0	0.9954	0.0009	0.992	0.0	0.9954	0.0	0.9954	0.0	0.9953	0.0	0.9952	0.0052	0.996	0.0077	0.9956	0.0	0.9954	0.0	0.9954	0.0	0.995	0.0	0.9954	0.0107	0.9957	0.0	0.9953	0.0	0.9954	0.005	0.9957	0.0	0.9954	0.0037	0.9953	0.0	0.9954	0.0	0.9954	0.0	0.9952	0.0063	0.9957	0.0054	0.9961	0.0042	0.9954	0.0	0.9954	0.0232	0.9958	0.0048	0.9956	0.0	0.9954	0.0	0.9954	0.0	0.9954	0.0	0.9954	0.0	0.9954	0.0	0.9954	0.0	0.9954	0.0	0.9954	0.0	0.9954	0.0	0.9954	0.0	0.9954	0.0	0.9954	0.0666	0.9959	0.0095	0.996	0.0144	0.9958	0.0064	0.9956	0.0277	0.9958	0.0	0.9953	0.0	0.9954	0.0142	0.9961	0.0	0.9954	0.0	0.9954	0.0	0.9954	0.0	0.9954	0.0085	0.9959	0.0	0.9954	0.0066	0.9958	0.0	0.9954	0.0042	0.9954	0.0	0.9954	0.0	0.9953	0.0042	0.9954	0.0	0.9954	0.0	0.9954	0.0	0.9954	0.0088	0.9959	0.0059	0.9963	0.0054	0.9955	0.0	0.9954	0.0	0.9954	0.0	0.9953	0.0	0.9954	0.0	0.9954	0.0	0.9954	0.0	0.9954	0.0	0.9954	0.0	0.9954	0.0163	0.9958	0.0	0.995	0.0	0.9954	0.0	0.9954	0.0	0.9954	0.0	0.9954	0.0	0.9954	0.0	0.9954	0.0	0.9954	0.0	0.9954	0.0	0.9954	0.0052	0.9956	0.0047	0.9956	0.0055	0.9955	0.009	0.9957	0.0033	0.9952	0.0	0.9954	0.0	0.9954	0.0	0.9954	0.0	0.9954	0.0128	0.9957	0.0	0.9951	0.0	0.9954	0.0	0.9954	0.0	0.9952	0.0	0.9954	0.0	0.9952	0.0	0.9954	0.0	0.9954	0.0	0.9954	0.0	0.9951	0.0037	0.995	0.0043	0.9954	0.0	0.9954	0.0074	0.9956	0.0	0.9954	0.0	0.9951	0.0	0.9954	0.0	0.9954	0.0	0.9954	0.0147	0.9958	0.0099	0.9966	0.0	0.9954	0.0	0.9954	0.0	0.9954	0.0048	0.9957	0.0	0.9954	0.0	0.0	0.0	0.9954	0.0	0.9952	0.0	0.9952	0.0	0.9954	0.0	0.9954	0.0	0.9954	0.0	0.9947	0.0031	0.9944	0.0	0.9954	0.0	0.9954	0.0023	0.9949	0.0	0.995	0.0	0.9954	0.0	0.9954	0.0	0.9954	0.0	0.9954	0.0	0.9954	0.0	0.9954	0.0	0.9954	0.0	0.9954	0.0	0.9954	0.0	0.9954	0.0	0.9954	0.0	0.9954	0.0151	0.9958	0.0	0.9954	0.0	0.9954	0.0	0.9954	0.0	0.9954	0.0	0.9954	0.0	0.9954	0.0	0.9954	0.0	0.9954	0.0	0.9954	0.0	0.9954	0.0	0.9954	0.0	0.9954	0.0	0.9954	0.0074	0.9956	0.0	0.9952	0.0	0.9954	0.0	0.9954	0.0057	0.9962	0.0	0.9954	0.0	0.9953	0.0	0.9954	0.0	0.9954	0.0	0.9954	0.0	0.9954	0.0	0.9954	0.0	0.9954	0.0	0.9954	0.0	0.9954	0.0192	0.9958	0.0	0.9953	0.0	0.9954	0.0	0.9952	0.009	0.9957	0.0	0.995	0.0	0.9942	0.0	0.9954	0.0	0.9953	0.0	0.9954	0.0	0.9954	0.0	0.9954	0.0232	0.9958	0.0	0.9954	0.0052	0.996	0.0064	0.9959	0.0	0.0	0.0	0.9952	0.0	0.9954	0.0	0.9953	0.0068	0.9956	0.0021	0.9948	0.003	0.9948	0.0033	0.9953	0.0058	0.9957	0.0	0.9954	0.0	0.9954	0.0	0.9954	0.0	0.9954	0.0	0.0	0.0555	0.9958	0.0	0.9954	0.0	0.9954	0.0	0.0	0.0	0.9953	0.0	0.9954	0.0	0.9954	0.0037	0.995	0.0	0.9954	0.0	0.9954	0.0	0.9954	0.0	0.9954	0.0	0.9954	0.0	0.9954	0.0	0.9953	0.0059	0.9961	0.0	0.9954	0.0	0.9954	0.0	0.9954	0.0	0.9954	0.0	0.9954	0.0	0.9954	0.0	0.9954	0.0	0.9954	0.0	0.9954	0.0	0.9954	0.0	0.9954	0.0	0.9953	0.0	0.9954	0.0	0.9954	0.0	0.9954	0.0	0.9954	0.0	0.9954	0.0	0.9952	0.0	0.0	0.0	0.9954	0.0043	0.9954	0.0	0.9954	0.0	0.9954	0.0	0.9954	0.0	0.9953	0.0034	0.9953	0.0	0.9954	0.0039	0.9951	0.0243	0.9958	0.0	0.9954	0.0	0.9954	0.0	0.9954	0.0144	0.9961	0.0	0.9954	0.0	0.9954	0.0035	0.9953	0.0	0.9954	0.0196	0.9958	0.0066	0.9956	0.0116	0.996	0.0	0.9954	0.0	0.9954	0.0101	0.9957	0.0	0.9954	0.0	0.9954	0.0	0.9954	0.0	0.9954	0.0	0.9954	0.0	0.9954	0.0	0.9954	0.0	0.9954	0.0	0.9954	0.0	0.9954	0.0	0.9954	0.0	0.9954	0.0073	0.9956	0.0	0.9952	0.0	0.9954	0.0	0.9954	0.0	0.0	0.0	0.9954	0.0	0.9954	0.0026	0.9934	0.0	0.9954	0.012	0.9957	0.0	0.9954	0.0071	0.996	0.0	0.995	0.0	0.9954	0.0	0.9954	0.0	0.9954	0.0	0.9954	0.0	0.9954	0.0	0.9954	0.0025	0.995	0.009	0.9957	0.0	0.9954	0.0	0.9954	0.0063	0.9959	0.0077	0.9968	0.0	0.9954	0.0	0.9953	0.0083	0.9956	0.0	0.9954	0.0	0.9954	0.0	0.9939	0.0	0.9954	0.0	0.9954	0.0041	0.9954	0.0	0.9951	0.0	0.9954	0.0129	0.9957	0.0049	0.9955	0.037	0.9967	0.0	0.9954	0.0	0.9954	0.0	0.995	0.0	0.9954	0.0	0.9953	0.0036	0.9952	0.0222	0.9962	0.0	0.9954	0.0	0.9954	0.0	0.9954	0.0	0.9954	0.0	0.9953	0.0	0.9954	0.0025	0.995	0.0	0.9954	0.0	0.9954	0.0	0.9954	0.0	0.9954	0.0	0.9954	0.0053	0.9955	0.0	0.9954	0.0	0.9954	0.0	0.9954	0.0	0.9954	0.0073	0.9961	0.0	0.9954	0.0	0.9954	0.0	0.9954	0.0	0.9954	0.0	0.9954	0.0	0.9954	0.0	0.9954	0.0	0.9954	0.0	0.9954	0.0	0.9953	0.0	0.9954	0.0	0.9954	0.0	0.9954	0.0	0.9954	0.0	0.9954	0.0	0.9954	0.0	0.9954	0.0	0.9954	0.0	0.9954	0.0	0.9954	0.0333	0.9958	0.0026	0.9945	0.0	0.9954	0.004	0.9954	0.0	0.9954	0.0	0.9954	0.0	0.9954	0.0	0.9954	0.0	0.9954	0.0625	0.9959	0.0	0.9954	0.0	0.9954	0.0	0.9954	0.0	0.9953	0.0	0.9954	0.0	0.9954	0.0	0.9954	0.0	0.9953	0.0	0.9954	0.0	0.9954	0.0144	0.9958	0.0	0.9954	0.0	0.9954	0.0	0.9954	0.0	0.9954	0.0625	0.9959	0.0555	0.9958	0.0	0.9954	0.0625	0.9959	0.0	0.9954	0.0023	0.9941	0.0	0.9954	0.0	0.9954	0.0	0.9954	0.0	0.9954	0.0	0.9954	0.0	0.9954	0.0	0.9954	0.0	0.9954	0.0	0.9954	0.0087	0.9959	0.0034	0.9953	0.0	0.9948	0.0	0.9954	0.0	0.9954	0.0	0.9954	0.5	0.9959	0.0	0.0	0.0041	0.9952	0.0	0.9954	0.0	0.9954	0.0023	0.9949	0.0	0.9954	0.0033	0.994	0.0044	0.9954	0.02	0.9958	0.0	0.9954	0.0	0.9954	0.0	0.9954	0.0	0.9954	0.0	0.9954	0.0	0.9954	0.0	0.9954	0.0	0.9954	0.0044	0.9954	0.0465	0.9963	0.0	0.9954	0.0256	0.9958	0.0	0.9954	0.0	0.9954	0.0	0.9954	0.0	0.9954	0.0	0.9954	0.0	0.9954	0.0	0.9954	0.0	0.9954	0.0	0.9954	0.0	0.9954	0.0	0.9954	0.0	0.9954	0.0133	0.9957	0.0	0.9954	0.0	0.9954	0.0045	0.9954	0.0	0.9954	0.0	0.995	0.0066	0.9956	0.0	0.0	0.0	0.9954	0.0172	0.9958	0.0	0.9954	0.0	0.9954	0.0079	0.9956	0.0	0.9954	0.0	0.9952	0.0	0.9954	0.0	0.9953	0.0	0.9954	0.0	0.9954	0.0	0.9954	0.0	0.9952	0.0	0.9954	0.0	0.9953	0.0	0.9954	0.0	0.9954	0.0	0.9954	0.0	0.9954	0.0	0.9954	0.0	0.9954	0.0	0.9954	0.0045	0.9954	0.0	0.9954	0.0	0.9954	0.0	0.9954	0.0	0.9954	0.0	0.9954	0.04	0.9958	0.0	0.9953	0.0	0.9954	0.0	0.9954	0.0	0.9954	0.0	0.9954	0.008	0.9959	0.0	0.9954	0.0	0.9953	0.0	0.9954	0.0	0.0	0.0	0.9954	0.0	0.9954	0.0	0.9954	0.0059	0.9966	0.0	0.9954	0.0	0.9953	0.0	0.9954	0.0	0.9954	0.0032	0.9952	0.0	0.9954	0.009	0.9959	0.0	0.9954	0.0	0.9953	0.0036	0.9953	0.0082	0.9956	0.0	0.9954	0.0	0.9954	0.0	0.9952	0.0	0.9953	0.0	0.9954	0.0	0.9951	0.0	0.9953	0.0	0.9952	0.0	0.9952	0.0	0.9952	0.0	0.9954	0.0	0.9954	0.0	0.9954	0.0	0.9954	0.0	0.9953	0.0	0.9954	0.0	0.9954	0.02	0.9974	0.0086	0.9957	0.0	0.9952	0.0	0.9954	0.0	0.9952	0.0	0.9954	0.0	0.9954	0.0	0.0	0.0	0.9954	0.0	0.9954	0.0	0.9953	0.0	0.9954	0.0	0.9954	0.0	0.9954	0.3333	0.9959	0.0	0.0	0.0	0.9954	0.0	0.9954	0.0	0.9954	0.0	0.9954	0.0	0.9954	0.0	0.9954	0.0	0.9954	0.0	0.9953	0.0	0.9953	0.0	0.9952	0.0043	0.9954	0.0	0.9954	0.0	0.9954	0.0	0.9954	0.0	0.9954	0.0	0.9954	0.0	0.9954	0.0	0.9954	0.0	0.9954	0.003	0.9952	0.0	0.9954	0.0	0.9954	0.0	0.9954	0.0	0.9953	0.0	0.9953	0.0	0.9954	0.0	0.9954	0.0	0.9954	0.0	0.9954	0.0	0.9954	0.0	0.9954	0.0	0.9954	0.0	0.9954	0.0077	0.9956	0.0	0.9954	0.0	0.9953	0.0	0.9954	0.0053	0.9955	0.0	0.9953	0.0	0.9954	0.0	0.9953	0.0	0.9954	0.0	0.9954
20GAG	0.981012658228	0	0	0.0602	0.9826	0.0519	0.9822	0.2173	0.983	0.1904	0.9826	0.1666	0.9822	0.2142	0.9822	0.0186	0.9809	0.0714	0.982	0.0362	0.9821	0.0236	0.9812	0.0833	0.982	0.0179	0.9801	0.1666	0.9814	0.3636	0.9827	0.0299	0.9868	0.1333	0.9817	0.3076	0.9827	0.0165	0.9807	0.3	0.9822	1.0	1.0	0.6666	0.9818	0.1666	0.9814	0.5	0.9827	0.1111	0.9817	0.0909	0.9813	0.0328	0.9824	0.0625	0.9816	0.0327	0.9891	0.5	0.9823	0.0131	0.9769	0.0526	0.9813	0.1111	0.9813	0.3333	0.9818	0.0119	0.9779	0.0243	0.9813	0.75	0.9823	0.15	0.9822	0.1666	0.9814	0.2105	0.9826	0.4285	0.9823	0.25	0.9818	0.1666	0.9818	0.3333	0.9818	0.0238	0.9811	0.2941	0.9831	0.0304	0.9821	0.1538	0.9818	0.1818	0.9818	0.0459	0.9821	0.3333	0.9818	0.2	0.9822	0.3333	0.9822	0.0338	0.9814	0.0229	0.9822	0.0508	0.9901	0.5	0.9814	0.3333	0.9818	0.0346	0.983	0.0195	0.981	0.0714	0.9816	0.0327	0.9822	0.022	0.9828	0.0571	0.9816	0.0434	0.9812	0.0288	0.9814	0.0377	0.9814	0.0075	0.9745	0.025	0.9811	0.0213	0.9814	0.1111	0.9817	0.1428	0.9814	0.025	0.9811	0.3333	0.9822	0.2307	0.9822	0.0117	0.9792	0.0186	0.9806	0.4	0.9818	0.0638	0.9819	0.0224	0.9825	0.6666	0.9818	0.0346	0.9825	0.0118	0.9773	0.0454	0.9812	0.0221	0.9836	0.1	0.9813	0.0512	0.9821	0.5	0.9836	0.3333	0.9822	0.074	0.9816	0.0344	0.9818	0.0156	0.9769	0.0645	0.9816	0.0249	0.9867	0.0463	0.9898	0.0641	0.9902	0.25	0.9822	0.25	0.9818	0.0833	0.9824	0.04	0.9812	0.4285	0.9823	0.0579	0.9822	0.028	0.9841	0.0141	0.9803	0.0232	0.9814	0.1111	0.9821	0.1538	0.9818	0.1818	0.9818	0.0312	0.9813	0.0156	0.9808	0.0877	0.9828	0.0234	0.9818	0.0465	0.9815	0.0172	0.9808	0.0432	0.9838	0.0225	0.9815	0.1111	0.9821	0.0169	0.9808	0.0182	0.9808	0.0379	0.9824	0.0428	0.9817	0.0137	0.9794	0.02	0.9811	0.0185	0.9809	0.0357	0.9846	0.0191	0.9811	0.028	0.9831	0.0127	0.9799	0.0167	0.9808	0.1304	0.9821	0.1038	0.984	0.1666	0.9814	0.042	0.9823	0.2	0.9814	0.1875	0.9822	0.2142	0.9822	0.0857	0.982	0.3333	0.9822	0.0105	0.9766	0.0909	0.9813	0.5	0.9814	0.2727	0.9822	0.1	0.9817	0.0701	0.9823	0.1052	0.9817	0.2142	0.9822	0.0177	0.9803	0.0285	0.9837	0.0408	0.9815	0.125	0.9813	0.1764	0.9822	0.5	0.9818	0.1666	0.9814	0.2	0.9814	0.3333	0.9814	0.125	0.9813	0.25	0.9814	0.0	0.9809	0.0	0.9809	0.0313	0.9856	0.3636	0.9827	0.0	0.9809	0.0	0.9809	0.0	0.9807	0.2	0.9814	0.027	0.9811	0.0	0.981	0.0	0.9809	0.0	0.9807	0.0	0.9808	0.0	0.9809	0.0	0.981	0.0	0.9809	0.0061	0.9774	0.0	0.9809	0.0	0.9809	0.0	0.9803	0.0	0.9809	0.0	0.9809	0.0	0.9809	0.0	0.9809	0.0	0.9809	0.0259	0.9812	0.0	0.9809	0.0	0.9809	0.0	0.9809	0.0	0.9807	0.0	0.9809	0.0	0.9809	0.0	0.9809	0.0	0.9808	0.0	0.9808	0.0	0.0	0.0	0.981	0.0	0.9809	0.0	0.9809	0.0	0.981	0.0	0.981	0.0	0.9809	0.0	0.9809	0.0072	0.9802	0.0	0.9809	0.0	0.9809	0.0	0.9797	0.0	0.9807	0.0	0.9809	0.0	0.0	0.0	0.9805	0.0	0.9809	0.0	0.9809	0.0	0.9808	0.0358	0.9829	0.0	0.981	0.0	0.9809	0.0	0.9809	0.0349	0.9848	0.0	0.9809	0.0	0.0	0.0117	0.98	0.0094	0.9771	0.0	0.9809	0.0	0.9809	0.0	0.9809	0.0249	0.9863	0.0	0.9803	0.0	0.9809	0.0097	0.9805	0.0	0.9809	0.0203	0.9812	0.25	0.9814	0.009	0.9798	0.0	0.0	0.0	0.9809	0.0	0.9809	0.0	0.9809	0.0	0.9809	0.0	0.9809	0.0	0.981	0.0	0.0	0.102	0.9828	0.0	0.9809	0.0	0.9809	0.0204	0.9811	0.0	0.9809	0.0	0.9809	0.0	0.9809	0.0	0.9809	0.0	0.9805	0.0169	0.98	0.3333	0.9814	0.0	0.9808	0.0	0.9809	0.0262	0.9864	0.0	0.9809	0.0	0.981	0.0384	0.9814	0.0243	0.9812	0.0	0.9809	0.0	0.9809	0.0	0.981	0.0062	0.98	0.0	0.9809	0.0	0.9809	0.0	0.981	0.0152	0.9806	0.0	0.9809	0.125	0.9813	0.0322	0.9812	0.0091	0.9792	0.0	0.9809	0.25	0.9814	0.2	0.9814	0.0	0.9809	0.0	0.9809	0.0	0.981	0.0	0.9809	0.0	0.9809	0.0	0.0	0.0	0.9809	0.0	0.9809	0.0385	0.9891	0.0	0.9807	0.0	0.9809	0.0	0.9809	0.0	0.9809	0.0	0.9809	0.0107	0.9768	0.0	0.0	0.5714	0.9827	0.0	0.0	0.0	0.0	0.0	0.981	0.0	0.98	0.0	0.981	0.0	0.0	0.0	0.9809	0.0	0.9809	0.0	0.981	0.0	0.9809	0.0	0.0	0.0	0.9809	0.0	0.9808	0.0071	0.9802	0.0	0.9794	0.0	0.981	0.0	0.9809	0.0	0.9809	0.0	0.9809	0.0	0.9809	0.0	0.9808	0.0245	0.9821	0.0	0.9807	0.0132	0.978	0.0	0.0	0.0	0.0	0.1166	0.9837	0.0	0.9809	0.0	0.9809	0.0	0.9809	0.0	0.9808	0.0	0.9809	0.0	0.981	0.0	0.0	0.0	0.9808	0.0	0.0	0.0	0.9809	0.0265	0.982	0.0	0.9809	0.0	0.0	0.0	0.9809	0.0	0.0	0.0047	0.9795	0.0	0.9805	0.0	0.9809	0.0	0.0	0.0	0.9807	0.0	0.9809	0.0	0.9809	0.0	0.9809	0.0	0.9808	0.0232	0.982	0.0	0.9809	0.0256	0.9811	0.0	0.9809	0.0	0.9809	0.0	0.9808	0.0	0.9809	0.0	0.9809	0.0	0.9803	0.0	0.9809	0.0	0.9809	0.0	0.9809	0.0	0.981	0.0	0.0	0.0	0.981	0.0	0.9809	0.0	0.9809	0.0245	0.9824	0.0	0.981	0.0	0.9809	0.0	0.9809	0.0	0.9808	0.024	0.9815	0.0	0.9809	0.0	0.9809	0.0	0.9809	0.0	0.981	0.0	0.9809	0.0909	0.9828	0.0	0.9805	0.0058	0.975	0.0142	0.9805	0.0273	0.984	0.0131	0.9784	0.0178	0.9803	0.0179	0.9802	0.0275	0.9835	0.0	0.9807	0.0158	0.9809	0.1666	0.9814	0.0156	0.979	0.0107	0.9802	0.0379	0.9817	0.0111	0.9803	0.0193	0.9811	0.0575	0.9877	0.0322	0.9815	0.0373	0.9821	0.0124	0.9802	0.019	0.981	0.0228	0.9815	0.125	0.9817	0.2857	0.9818	0.0	0.9808	0.1666	0.9814	0.1666	0.9814	0.0	0.9809	0.0104	0.9802	0.0198	0.9811	0.0	0.9809	0.2	0.9818	0.0173	0.9808	0.0952	0.9817	0.0182	0.9802	0.0147	0.9808	0.25	0.9818	0.0284	0.982	0.0714	0.9813	0.0	0.9807	0.0769	0.9813	0.1052	0.9832	0.0332	0.9835	0.125	0.9813	0.1428	0.9814	0.1	0.9813	0.0476	0.9812	0.1428	0.9814	0.0588	0.9813	0.0192	0.981	0.0	0.9807	0.2222	0.9818	0.1	0.9813	0.0	0.9809	0.1212	0.9825	0.0	0.9807	0.0342	0.982	0.1	0.9813	0.0237	0.9816	0.0322	0.9813	0.0281	0.9813	0.0	0.9809	0.0158	0.9809	0.0588	0.9813	0.0	0.9809	0.1666	0.9814	0.0714	0.9813	0.06	0.9829	0.0319	0.9815	0.0588	0.9813	0.1136	0.9829	0.1666	0.9834	0.0088	0.9784	0.0495	0.9827	0.0256	0.9811	0.0769	0.9813	0.1111	0.9813	0.0666	0.9813	0.1428	0.9814	0.1666	0.9814	0.0328	0.9829	0.1111	0.9813	0.0352	0.9848	0.074	0.9816	0.028	0.9827	0.0068	0.9801	0.0	0.9809	0.0164	0.9802	0.0	0.9808	0.0	0.9809	0.0	0.9808	0.0337	0.985	0.0	0.9809	0.027	0.9812	0.0264	0.9817	0.0542	0.9838	0.0108	0.9806	0.0246	0.9812	0.0	0.9805	0.025	0.9814	0.0291	0.982	0.0258	0.9832	0.0266	0.9831	0.0545	0.9819	0.0273	0.9865	0.1111	0.9825	0.0103	0.9801	0.0047	0.9795	0.0154	0.9805	0.0253	0.9845	0.0402	0.9907	0.0189	0.981	0.0082	0.9788	0.0074	0.9794	0.0125	0.9773	0.0	0.9805	0.0	0.9809	0.0048	0.9795	0.0091	0.9746	0.0588	0.9813	0.0	0.9809	0.0234	0.9835	0.0	0.9808	0.0	0.9809	0.0	0.9809	0.0	0.9809	0.0	0.9799	0.0	0.9809	0.0882	0.982	0.0207	0.9813	0.0	0.9804	0.037	0.9819	0.1	0.9813	0.1666	0.9814	0.0625	0.9813	0.0232	0.981	0.0193	0.9813	0.0769	0.9817	0.1136	0.9829	0.1153	0.9833	0.0062	0.9774	0.0344	0.9814	0.0245	0.9813	0.0303	0.9869	0.1538	0.9818	0.0245	0.9814	0.0279	0.9829	0.041	0.9843	0.0183	0.9807	0.0193	0.981	0.1058	0.9844	0.0681	0.982	0.0088	0.9753	0.0047	0.9777	0.0099	0.9783	0.0135	0.9786	0.0	0.9808	0.0156	0.9808	0.0129	0.9805	0.0304	0.9842	0.0115	0.9776	0.0379	0.9817	0.0246	0.9817	0.0833	0.9839	0.0132	0.9805	0.048	0.9827	0.0	0.9806	0.0324	0.9906	0.0212	0.9812	0.0218	0.9824	0.0267	0.9829	0.0027	0.9777	0.0258	0.9859	0.0147	0.9808	0.0	0.9806	0.0096	0.9794	0.0338	0.9823	0.0124	0.9766	0.015	0.9787	0.0385	0.9845	0.0137	0.9802	0.0461	0.9818	0.0129	0.9753	0.0214	0.9813	0.0	0.9807	0.0398	0.9871	0.0122	0.9763	0.018	0.9807	0.0	0.9809	0.0	0.9809	0.0	0.9809	0.0	0.9807	0.0	0.9809	0.0	0.9809	0.0	0.9809	0.0	0.9809	0.0	0.9809	0.004	0.9791	0.0	0.9808	0.0273	0.9822	0.0249	0.9821	0.0362	0.9826	0.0091	0.9786	0.0285	0.9813	0.0344	0.9812	0.0	0.9806	0.0357	0.9834	0.0097	0.9805	0.0	0.9809	0.0	0.981	0.0	0.9809	0.0	0.9808	0.0	0.9809	0.0	0.9809	0.0	0.0	0.0	0.9809	0.0	0.9809	0.0	0.9809	0.0	0.9809	0.0	0.9807	0.0256	0.9813	0.0	0.9809	0.0183	0.9806	0.0092	0.9793	0.022	0.9829	0.0	0.9809	0.0666	0.9826	0.0	0.9809	0.0226	0.9825	0.0	0.9809	0.0	0.9804	0.0	0.981	0.0238	0.9812	0.0	0.9802	0.0	0.9808	0.0	0.9809	0.0	0.9809	0.0	0.9809	0.0	0.981	0.0	0.981	0.0	0.9809	0.0	0.9804	0.0	0.9807	0.0	0.9809	0.0133	0.9803	0.0	0.9808	0.0	0.9809	0.0094	0.9805	0.0	0.9794	0.0161	0.98	0.0103	0.9754	0.0271	0.9824	0.0125	0.9807	0.0	0.9808	0.0192	0.981	0.1	0.9813	0.0137	0.9806	0.0958	0.9836	0.0212	0.9813	0.0189	0.981	0.0	0.9806	0.0	0.9807	0.0	0.9809	0.0	0.9809	0.0297	0.9847	0.0	0.9809	0.0	0.9808	0.0	0.9809	0.0	0.981	0.0	0.9798	0.0	0.9809	0.0	0.9806	0.0	0.9807	0.0	0.9809	0.0	0.9809	0.0	0.9808	0.0238	0.9811	0.0	0.9803	0.0	0.9809	0.0	0.9808	0.0245	0.9851	0.0	0.9809	0.0	0.9808	0.0	0.9809	0.0	0.9809	0.0	0.9809	0.0	0.9809	0.0	0.9809	0.0	0.9809	0.0	0.9809	0.0	0.9808	0.0	0.9809	0.0117	0.9807	0.0	0.9809	0.0	0.9808	0.0	0.9809	0.0	0.9809	0.0193	0.981	0.0	0.0	0.0	0.9809	0.0	0.9806	0.0	0.9809	0.0	0.9809	0.0	0.9809	0.0	0.0	0.0	0.981	0.0147	0.9802	0.0	0.9806	0.125	0.9813	0.0	0.9809	0.0	0.9809	0.0	0.9809	0.0	0.9809	0.0	0.9808	0.0	0.9805	0.0	0.9809	0.0	0.9809	0.0	0.9809	0.0	0.9805	0.0	0.9809	0.0	0.9809	0.0186	0.9809	0.0	0.9807	0.0	0.9809	0.0	0.9809	0.0322	0.9813	0.0869	0.9817	0.0	0.9798	0.0	0.9809	0.0	0.9804	0.0	0.9806	0.0	0.9809	0.0	0.9808	0.0	0.981	0.0	0.9807	0.0229	0.9812	0.037	0.9812	0.0	0.9809	0.0	0.981	0.0625	0.9813	0.0	0.9809	0.0	0.9809	0.0	0.9809	0.0	0.9809	0.0	0.9809	0.0	0.981	0.0287	0.9824	0.0	0.9809	0.0	0.9807	0.0	0.9809	0.0185	0.981	0.0	0.9808	0.0	0.9809	0.0104	0.9806	0.0057	0.9798	0.01	0.9805	0.0	0.9807	0.0	0.0	0.0	0.9809	0.0	0.0	0.0	0.9808	0.037	0.9812	0.0	0.9809	0.0	0.9809	0.0	0.9809	0.0	0.9809	0.0	0.9809	0.0	0.9809	0.0	0.9809	0.0607	0.987	0.0	0.9809	0.0	0.9809	0.0	0.9809	0.0	0.9809	0.0	0.9809	0.0	0.9809	0.0425	0.9815	0.0	0.9809	0.0	0.981	0.0	0.9809	0.0	0.9809	0.0	0.9809	0.0	0.9809	0.0	0.9809	0.0067	0.9801	0.0	0.9809	0.0	0.9809	0.0281	0.9813	0.0217	0.9811	0.0367	0.9821	0.0	0.9803	0.0	0.9809	0.0416	0.9812	0.0	0.9809	0.0666	0.9813	0.0	0.9809	0.0	0.9809	0.0	0.9809	0.0	0.9809	0.0	0.0	0.0	0.9809	0.0	0.9809	0.0	0.9808	0.0	0.981	0.0112	0.9803	0.0	0.9809	0.0	0.981	0.0	0.98	0.0104	0.9772	0.0228	0.9823	0.0	0.9809	0.0	0.9809	0.0	0.9809	0.0	0.981	0.0	0.9809	0.0	0.9809	0.0	0.9809	0.0	0.9809	0.0	0.9809	0.0	0.9809	0.0	0.9809	0.0337	0.9893	0.0	0.981	0.0	0.0	0.0	0.9805	0.0	0.9808	0.0	0.9809	0.0	0.9809	0.006	0.9799	0.5714	0.9827	0.5714	0.9827	0.0	0.9809	0.0	0.9809	0.0	0.9809	0.0	0.981	0.0	0.9809	0.0	0.0	0.0	0.9809	0.0	0.9809	0.0	0.9809	0.0	0.9809	0.0	0.0	0.0	0.9809	0.0	0.981	0.0	0.9806	0.0	0.9809	0.0	0.9809	0.0	0.9809	0.0085	0.9749	0.0	0.9809	0.0	0.9809	0.0259	0.9812	0.0458	0.9839	0.0	0.9809	0.0	0.0	0.0038	0.979	0.0	0.981	0.0	0.9809	0.074	0.9816	0.0035	0.9787	0.0425	0.982	0.0	0.9806	0.0666	0.9813	0.016	0.9802	0.0279	0.9827	0.026	0.9814	0.0	0.9809	0.0	0.9806	0.0	0.9809	0.0	0.9809	0.0	0.9802	0.0	0.9809	0.0	0.9809	0.0	0.9809	0.0	0.9809	0.0	0.9808	0.0	0.9806	0.0	0.981	0.0	0.9809	0.0	0.9809	0.0	0.9808	0.0	0.9804	0.0043	0.9793	0.0169	0.9809	0.0	0.9809	0.0	0.9809	0.0221	0.9823	0.0	0.9806	0.0347	0.9818	0.0238	0.9811	0.0119	0.9804	0.0	0.9809	0.0	0.9809	0.0057	0.9768	0.0	0.9809	0.0	0.9809	0.0144	0.9808	0.016	0.9772	0.0	0.9809	0.0	0.9809	0.0214	0.9815	0.0	0.9795	0.0	0.981	0.0	0.981	0.0	0.9809	0.0	0.9805	0.0	0.981	0.0	0.9809	0.0	0.9809	0.0666	0.9813	0.0	0.9808	0.1666	0.9814	0.0	0.981	0.25	0.9814	0.0	0.9807	0.0	0.9809	0.0	0.9809	0.0	0.981	0.0	0.0	0.0	0.9809	0.0	0.9809	0.0	0.0	0.0	0.9809	0.1666	0.9818	0.2105	0.9826	0.0	0.981	0.0	0.9809	0.0	0.9809	0.0	0.9809	0.0	0.9809	0.1785	0.983	0.015	0.9781	0.0	0.981	0.0	0.9809	0.0163	0.9807	0.0909	0.9824	0.0227	0.9811	0.0	0.9808	0.0	0.9809	0.0	0.9809	0.0	0.9809	0.0	0.9809	0.0	0.9809	0.0	0.9807	0.0	0.9809	0.0	0.9809	0.0	0.9809	0.0	0.9809	0.0	0.9809	0.0	0.9809	0.0	0.9809	0.0	0.9809	0.0	0.9809	0.0	0.9809	0.0	0.9809	0.0	0.9809	0.0	0.9809	0.0	0.9808	0.0185	0.9805	0.0	0.9809	0.0	0.9809	0.0243	0.9811	0.0288	0.9814	0.0282	0.988	0.0077	0.9803	0.0	0.9809	0.0	0.9809	0.028	0.9818	0.0	0.9809	0.0215	0.9811	0.1379	0.9842	0.0	0.9809	0.0314	0.988	0.0	0.9809	0.0074	0.9794	0.0	0.9809	0.0	0.9809	0.0	0.98	0.0095	0.9794	0.0164	0.9792	0.0168	0.9807	0.0	0.9809	0.0	0.9806	0.0254	0.9848	0.0	0.9809	0.0	0.9809	0.0	0.9809	0.0476	0.9812	0.0	0.9809	0.0	0.9809	0.0	0.9809	0.0	0.9809	0.0	0.9809	0.0	0.9807	0.0	0.9809	0.0	0.9808	0.0	0.9808	0.0142	0.9805	0.0144	0.9808	0.0064	0.98	0.0555	0.9816	0.0952	0.9824	0.0	0.9809	0.0214	0.9811	0.0	0.9808	0.0	0.9809	0.25	0.9818	0.0	0.9808	0.0128	0.9802	0.2	0.9814	0.0132	0.98	0.0	0.9809	0.017	0.9807	0.0	0.9807	0.0192	0.981	0.0214	0.9816	0.0	0.9809	0.0	0.9809	0.0	0.9809	0.0176	0.9808	0.0226	0.9832	0.0	0.9792	0.0	0.9809	0.0	0.981	0.0142	0.9808	0.0	0.9809	0.0	0.9809	0.0625	0.9813	0.0	0.9809	0.0	0.9809	0.0312	0.9811	0.0163	0.9809	0.0053	0.9797	0.0	0.9807	0.0	0.9808	0.0	0.9809	0.0	0.9808	0.0	0.9809	0.0	0.9809	0.0	0.9809	0.0	0.9809	0.0	0.9809	0.0105	0.9792	0.0107	0.976	0.0555	0.9842	0.0	0.98	0.0167	0.9806	0.0	0.9809	0.0	0.9809	0.0	0.981	0.0	0.9809	0.0128	0.9807	0.0176	0.9809	0.0	0.9808	0.0	0.981	0.0	0.9802	0.0	0.9806	0.009	0.9804	0.25	0.9818	0.0	0.9807	0.0	0.9807	0.0	0.9797	0.0271	0.9857	0.0175	0.9806	0.0	0.9809	0.0444	0.9826	0.0	0.9809	0.0073	0.9802	0.1666	0.9818	0.0	0.9809	0.0	0.9809	0.0	0.9804	0.0223	0.9817	0.0	0.9809	0.0	0.9808	0.0	0.9809	0.023	0.9846	0.0	0.9809	0.0	0.0	0.0	0.9806	0.0	0.9799	0.0	0.9799	0.0	0.9808	0.0	0.9808	0.0	0.9809	0.019	0.981	0.0285	0.9881	0.0	0.9809	0.0	0.9809	0.0233	0.982	0.0189	0.981	0.0	0.9808	0.0	0.9809	0.0	0.9809	0.5	0.9814	0.0	0.9809	0.0	0.9809	0.0	0.9807	0.0	0.9809	0.0	0.9808	0.125	0.9813	0.0	0.9809	0.0	0.9808	0.0151	0.9808	0.0	0.9808	0.2	0.9814	0.2	0.9814	0.0	0.9809	0.0	0.9809	0.0	0.9809	0.0	0.9809	0.0	0.981	0.0	0.9809	0.0	0.9809	0.0	0.981	0.0	0.9809	0.0	0.9809	0.0298	0.9817	0.0113	0.9806	0.0	0.9809	0.0	0.9808	0.0104	0.9755	0.0	0.9809	0.04	0.9814	0.0	0.9809	0.0	0.9809	0.0	0.9807	0.2	0.9814	0.0	0.9809	0.0	0.9809	0.0	0.9809	0.0	0.9809	0.0192	0.981	0.0	0.9803	0.0	0.9808	0.0	0.9801	0.0	0.98	0.0471	0.9836	0.0207	0.9815	0.0	0.9809	0.0	0.9804	0.0	0.981	0.0	0.9809	0.0	0.9809	0.186	0.9843	0.0	0.9809	0.0189	0.9809	0.0387	0.9862	0.0	0.0	0.0106	0.9806	0.0	0.9808	0.0256	0.9811	0.0136	0.9806	0.0085	0.9782	0.0301	0.9857	0.0404	0.9843	0.0087	0.9791	0.0	0.9807	0.0	0.9809	0.125	0.9813	0.0	0.9809	0.0	0.0	0.0	0.9808	0.0	0.9807	0.0	0.9809	0.0	0.0	0.0129	0.9807	0.0	0.981	0.0	0.9809	0.0237	0.9836	0.0	0.9809	0.0	0.981	0.0	0.981	0.0	0.9808	0.0	0.9809	0.0	0.9809	0.0	0.9805	0.0299	0.9857	0.0344	0.9812	0.0	0.9809	0.0	0.9809	0.0	0.9809	0.0	0.9809	0.0	0.9809	0.0	0.9809	0.0	0.981	0.0	0.9809	0.3636	0.9827	0.0	0.9807	0.0	0.9805	0.0	0.9809	0.0	0.9809	0.0	0.9808	0.2272	0.9831	0.0	0.9807	0.0108	0.9806	0.0	0.0	0.0	0.9809	0.0065	0.9777	0.0	0.9809	0.1	0.9813	0.0	0.9809	0.0212	0.981	0.0069	0.9791	0.0	0.9809	0.0117	0.9771	0.0975	0.9824	0.0	0.9809	0.0	0.9809	0.0	0.9809	0.0507	0.9831	0.0	0.9809	0.0	0.9809	0.0285	0.9824	0.125	0.9813	0.0196	0.981	0.0198	0.981	0.0116	0.9804	0.0	0.9809	0.0714	0.9813	0.0505	0.9824	0.0	0.9809	0.0	0.9809	0.0	0.9809	0.0	0.9809	0.0	0.981	0.0	0.9809	0.0	0.9809	0.0	0.9809	0.3333	0.9814	0.0	0.9809	0.0	0.9809	0.0	0.9808	0.0	0.9797	0.0	0.9798	0.0	0.9809	0.0	0.9808	0.0	0.0	0.0	0.981	0.0	0.981	0.0149	0.9767	0.1111	0.9813	0.0361	0.9816	0.0	0.9809	0.0166	0.9804	0.0	0.9793	0.0	0.9809	0.0	0.9809	0.0	0.9809	0.0	0.9809	0.0	0.9809	0.0	0.9809	0.0025	0.9774	0.018	0.9809	0.0	0.9809	0.0	0.9809	0.0212	0.9816	0.017	0.9802	0.0	0.9809	0.0	0.9804	0.05	0.9827	0.0	0.9809	0.0	0.9809	0.0194	0.9811	0.0	0.9809	0.0	0.9809	0.0041	0.9791	0.015	0.9807	0.1052	0.9817	0.0519	0.9822	0.0148	0.9805	0.0123	0.9807	0.0	0.981	0.0	0.9809	0.0294	0.982	0.0	0.9809	0.025	0.9811	0.0129	0.979	0.0666	0.983	0.0	0.9809	0.0	0.9808	0.0	0.9809	0.0	0.9809	0.0256	0.9811	0.0	0.9809	0.0076	0.9785	0.0	0.9809	0.027	0.9811	0.0	0.9809	0.0	0.9809	0.0	0.9809	0.0267	0.9817	0.0	0.9809	0.0	0.9809	0.0	0.9809	0.0	0.9809	0.0443	0.9867	0.0	0.9809	0.0	0.9809	0.0	0.9809	0.0	0.9809	0.0	0.9809	0.0	0.9808	0.0	0.9808	0.0	0.9809	0.0	0.9809	0.0	0.9805	0.0	0.9809	0.0	0.9809	0.0	0.9809	0.0	0.9809	0.0	0.981	0.0	0.9809	0.0	0.9809	0.0	0.9807	0.0	0.9809	0.0	0.9807	0.0333	0.9812	0.0335	0.9884	0.0	0.9808	0.0	0.9786	0.0	0.9809	0.0	0.9809	0.0	0.9808	0.0	0.9809	0.0	0.9809	0.3125	0.9831	0.0	0.9809	0.1428	0.9814	0.0	0.981	0.0483	0.9818	0.0	0.9809	0.0	0.9809	0.1666	0.9814	0.0222	0.981	0.0	0.9809	0.0344	0.9812	0.0289	0.9813	0.0	0.9809	0.0	0.9809	0.0	0.9809	0.3214	0.9848	0.125	0.9817	0.1111	0.9817	0.1428	0.9814	0.0625	0.9813	0.125	0.9813	0.0226	0.9832	1.0	0.9814	0.0588	0.9813	0.3333	0.9814	1.0	0.9814	0.1333	0.9817	0.0	0.9809	0.0	0.981	0.0	0.9809	0.0	0.9809	0.0175	0.9808	0.0378	0.9838	0.0415	0.984	0.0	0.9809	0.0	0.9809	0.0	0.9809	0.0	0.9809	0.0	0.0	0.0137	0.9784	0.0	0.9809	0.0	0.9809	0.0115	0.9791	0.0	0.9809	0.0215	0.984	0.0199	0.9816	0.06	0.9819	0.0	0.9808	0.0	0.9809	0.0	0.9809	0.0	0.9809	0.0	0.9809	0.0	0.981	0.1428	0.9814	0.0	0.9809	0.0088	0.9798	0.0232	0.981	0.0	0.9809	0.0	0.9806	0.0	0.981	0.0	0.9808	0.0769	0.9813	0.0	0.981	0.0	0.9809	0.0	0.981	1.0	0.9814	0.5	0.9814	0.0	0.9809	0.0	0.9808	0.0	0.9809	0.0	0.9809	0.0133	0.9808	0.0	0.9809	0.0	0.9809	0.0136	0.9804	0.0	0.9809	0.0628	0.9847	0.0266	0.9815	0.0	0.0	0.0	0.9809	0.0517	0.9818	0.0	0.9809	0.0	0.9809	0.0158	0.9808	0.0	0.9809	0.009	0.9804	0.0	0.9809	0.1136	0.9829	0.0	0.9809	0.0	0.9809	0.25	0.9814	0.0	0.9801	0.0	0.9809	0.1285	0.9845	0.0	0.981	0.0	0.9809	0.0	0.9807	0.0	0.9809	0.0	0.9809	0.0	0.981	0.0	0.9809	0.0045	0.9793	0.0	0.9807	0.0	0.9809	0.0	0.981	0.0	0.9809	0.0	0.9809	0.04	0.9812	0.0	0.9806	0.0	0.9809	0.0	0.9809	0.0	0.9809	0.0	0.9809	0.012	0.9801	0.0	0.9809	0.0	0.9803	0.0	0.9809	0.0	0.0	0.0	0.9809	0.0	0.981	0.0303	0.9811	0.0167	0.9791	0.0	0.9809	0.0	0.9803	0.0	0.9808	0.0	0.9808	0.013	0.98	0.0	0.9807	0.009	0.9799	0.0	0.9809	0.0	0.9806	0.0586	0.9865	0.0	0.9799	0.0	0.9809	0.0	0.9809	0.0	0.98	0.0232	0.981	0.25	0.9831	0.0394	0.9825	0.0	0.9805	0.0392	0.9819	0.0	0.9801	0.0109	0.9806	0.0	0.9809	0.0	0.9809	0.0	0.9809	0.0	0.9809	0.0135	0.9808	0.0	0.9809	0.0	0.9809	0.016	0.9806	0.0086	0.9804	0.0	0.9802	0.0	0.9809	0.0157	0.9808	0.0	0.9809	0.0	0.9809	0.0	0.0	0.0	0.9809	0.0	0.9809	0.0	0.9806	0.0	0.9809	0.0	0.981	0.0	0.9809	0.0	0.9809	0.0	0.0	0.0	0.9809	0.0	0.9809	0.0	0.9809	0.0	0.9809	0.0	0.9809	0.0	0.9809	0.0	0.9808	0.0615	0.9823	0.0129	0.9807	0.0105	0.9806	0.0216	0.9817	0.0	0.9809	0.0	0.9809	0.0	0.9809	0.0	0.9809	0.0	0.9809	0.0	0.981	0.0	0.9809	0.5	0.9827	0.0091	0.9792	0.0	0.9809	0.0	0.9809	0.0333	0.9812	0.0	0.9805	0.0192	0.981	0.0	0.9809	0.0	0.9809	0.0	0.9809	0.0	0.9809	0.147	0.983	0.0	0.9809	0.0	0.9809	0.0	0.9807	0.0232	0.9812	0.0	0.9809	0.0196	0.981	0.0	0.9809	0.0161	0.9807	0.0	0.9804	0.0	0.9809	0.0212	0.981	0.0	0.9809	0.0	0.9807
21GAG	0.998643761302	0	0	0.012	0.999	0.0129	0.999	0.0869	0.9995	0.0476	0.999	0.0555	0.999	0.0714	0.999	0.0023	0.9988	0.0238	0.999	0.0072	0.999	0.0078	0.999	0.0277	0.999	0.0019	0.9991	0.1666	0.999	0.0909	0.999	0.0013	0.9986	0.0666	0.999	0.0769	0.999	0.0055	0.999	0.1	0.999	0.0476	0.9995	1.0	1.0	0.3333	0.9995	0.25	0.9995	0.0555	0.999	0.0909	0.999	0.0046	0.9989	0.0312	0.999	0.0012	0.9985	0.1666	0.999	0.0032	1.0	0.0526	0.999	0.1111	0.999	0.1666	0.999	0.0014	0.9987	0.0081	0.999	0.25	0.999	0.05	0.999	0.1666	0.999	0.1052	0.9995	0.1428	0.999	0.125	0.999	0.0833	0.999	0.1666	0.999	0.0238	0.999	0.1176	0.9995	0.0101	0.9995	0.0769	0.999	0.0909	0.999	0.0114	0.999	0.1666	0.999	0.1333	0.9995	0.1111	0.999	0.0169	0.999	0.0057	1.0	0.006	1.0	0.5	0.999	0.3333	0.9995	0.0076	0.9994	0.0078	0.9994	0.0357	0.999	0.0109	0.9995	0.0024	0.9992	0.0285	0.999	0.0434	0.999	0.0192	0.9995	0.0188	0.999	0.0012	0.9985	0.025	0.999	0.0053	0.9994	0.1111	0.9995	0.1428	0.999	0.025	0.999	0.1111	0.999	0.0769	0.999	0.007	1.0	0.0018	0.9991	0.2	0.999	0.0425	0.9995	0.0029	0.9993	0.3333	0.999	0.0049	0.999	0.0026	0.9993	0.0454	0.999	0.001	0.9983	0.1	0.999	0.0128	0.999	0.1666	0.9995	0.2222	0.9995	0.074	0.9995	0.0172	0.9995	0.0016	0.9989	0.0322	0.999	0.0018	0.9991	0.0037	0.9994	0.0026	0.9989	0.0833	0.999	0.125	0.999	0.0416	0.9995	0.04	0.999	0.1428	0.999	0.0289	0.9995	0.0017	0.9987	0.0106	1.0	0.0046	0.9989	0.037	0.999	0.0769	0.999	0.0909	0.999	0.0156	0.999	0.0156	0.9995	0.035	0.9995	0.0029	0.9989	0.0232	0.999	0.0057	0.999	0.0043	0.9989	0.0032	0.9989	0.074	0.9995	0.0084	0.999	0.0026	0.9989	0.0063	0.999	0.0142	0.999	0.0039	0.9994	0.01	1.0	0.0092	0.9994	0.0076	1.0	0.0027	0.9993	0.0046	0.9994	0.0031	0.9989	0.0055	0.999	0.0869	0.9995	0.0259	0.9995	0.1666	0.999	0.0084	0.999	0.2	0.999	0.0625	0.999	0.0714	0.999	0.0285	0.999	0.1111	0.999	0.0026	0.9993	0.0909	0.999	0.5	0.999	0.0909	0.999	0.05	0.999	0.0175	0.999	0.0526	0.999	0.0714	0.999	0.0025	0.9992	0.002	0.9988	0.0204	0.999	0.125	0.999	0.0588	0.999	0.0	0.9986	0.1666	0.999	0.0	0.9986	0.0	0.9986	0.0	0.9986	0.0	0.9986	0.0	0.9986	0.0	0.9986	0.0032	0.9993	0.0909	0.999	0.0	0.9986	0.0	0.9986	0.0	0.9986	0.0	0.9986	0.0	0.9986	0.0	0.9986	0.0	0.9986	0.0	0.9986	0.0	0.9986	0.0	0.9986	0.0	0.9986	0.0	0.9986	0.0	0.9982	0.0	0.9986	0.0	0.9986	0.0	0.9985	0.0	0.9986	0.0	0.9986	0.0	0.9986	0.0	0.9986	0.0	0.9986	0.0	0.9985	0.0	0.9986	0.0	0.9986	0.0	0.9986	0.0	0.9986	0.0	0.9986	0.0	0.9986	0.0	0.9986	0.0	0.9986	0.0	0.9986	0.0	0.0	0.0	0.9986	0.0	0.9986	0.0	0.9986	0.0	0.9986	0.0	0.9986	0.0	0.9986	0.0	0.9986	0.0	0.9985	0.0	0.9986	0.0	0.9986	0.0075	0.999	0.0	0.9986	0.0	0.9986	0.0	0.0	0.0	0.9986	0.0	0.9986	0.0	0.9986	0.0	0.9986	0.0	0.9984	0.0	0.9986	0.0	0.9986	0.0	0.9986	0.0023	0.9988	0.0	0.9986	0.0	0.0	0.0	0.9984	0.0	0.998	0.0	0.9986	0.0	0.9986	0.0	0.9986	0.0	0.9974	0.0	0.9985	0.0	0.9986	0.0	0.9985	0.0	0.9986	0.0	0.9983	0.0	0.9986	0.0	0.9984	0.0	0.0	0.25	0.999	0.0	0.9986	0.0	0.9986	0.0	0.9986	0.0	0.9986	0.0	0.9986	0.0	0.0	0.0	0.9986	0.0	0.9986	0.0	0.9986	0.0	0.9985	0.0	0.9986	0.0	0.9986	0.0	0.9986	0.0	0.9986	0.0	0.9986	0.0	0.998	0.0	0.9986	0.0	0.9986	0.0	0.9986	0.001	0.9984	0.1	0.999	0.0	0.9986	0.0	0.9986	0.0	0.9985	0.0	0.9986	0.0	0.9986	0.0	0.9986	0.0	0.9985	0.0	0.9986	0.0	0.9986	0.0	0.9986	0.0	0.9985	0.0	0.9986	0.0	0.9986	0.0	0.9986	0.0	0.9984	0.0	0.9986	0.0	0.9986	0.0	0.9986	0.0	0.9986	0.0	0.9986	0.0	0.9986	0.0	0.9986	0.0	0.9986	0.0	0.0	0.0	0.9986	0.0	0.9986	0.0015	0.9987	0.0	0.9986	0.0	0.9986	0.0	0.9986	0.0	0.9986	0.0	0.9986	0.0013	0.9986	0.0	0.0	0.0	0.9986	0.0	0.0	0.0	0.0	0.0	0.9986	0.0	0.9985	0.0	0.9986	0.0	0.0	0.0	0.9986	0.0	0.9986	0.0	0.9986	0.0	0.9986	0.0	0.0	0.0	0.9986	0.0	0.9986	0.0071	0.999	0.0	0.9985	0.0	0.9986	0.0	0.9986	0.0	0.9986	0.0	0.9986	0.0	0.9986	0.0	0.9986	0.0	0.9983	0.0	0.9986	0.0026	0.9993	0.0	0.0	0.0	0.0	0.0	0.9986	0.0	0.9986	0.0	0.9986	0.0	0.9986	0.0	0.9986	0.0	0.9986	0.0	0.9986	0.0	0.0	0.0	0.9986	0.0	0.0	0.0	0.9986	0.0037	0.9989	0.0	0.9986	0.0	0.0	0.0	0.9986	0.0	0.0	0.0	0.9985	0.0	0.9986	0.0	0.9986	0.0	0.0	0.0	0.9986	0.0	0.9986	0.0	0.9986	0.0	0.9986	0.0	0.9986	0.0023	0.9988	0.0	0.9986	0.0	0.9986	0.0	0.9986	0.0	0.9986	0.0	0.9986	0.0	0.9986	0.0	0.9986	0.0	0.9985	0.0	0.9986	0.0	0.9986	0.0	0.9986	0.0	0.9986	0.0	0.0	0.0	0.9986	0.0	0.9986	0.0	0.9986	0.0022	0.9988	0.0	0.9986	0.0	0.9986	0.0	0.9986	0.0	0.9986	0.0096	0.9995	0.0	0.9986	0.0	0.9986	0.0	0.9986	0.0	0.9986	0.0	0.9986	0.0	0.9986	0.0	0.9986	0.0	0.998	0.0	0.9985	0.0034	0.9993	0.0014	0.9986	0.0	0.9978	0.0011	0.9984	0.0019	0.9988	0.0	0.9986	0.0	0.9986	0.0	0.9986	0.0012	0.9985	0.0	0.9985	0.0	0.9985	0.0055	0.999	0.0019	0.9988	0.0	0.9984	0.0	0.9985	0.0	0.9985	0.0	0.9984	0.0007	0.9974	0.0038	0.9989	0.0	0.9986	0.0	0.9986	0.0	0.9986	0.0	0.9986	0.0	0.9986	0.0	0.9986	0.0	0.9985	0.0	0.9983	0.0	0.9986	0.0	0.9986	0.0043	0.9989	0.0	0.9986	0.0009	0.9982	0.0	0.9986	0.0	0.9986	0.0	0.9985	0.0	0.9986	0.0	0.9986	0.0	0.9986	0.0	0.9986	0.003	0.9989	0.0	0.9986	0.0	0.9986	0.0	0.9986	0.0	0.9986	0.0	0.9986	0.0	0.9986	0.0021	0.9988	0.0	0.9986	0.0	0.9986	0.0	0.9986	0.0	0.9986	0.0	0.9986	0.0	0.9986	0.0	0.9985	0.0	0.9986	0.0	0.9984	0.0	0.9986	0.0	0.9985	0.0	0.9986	0.0	0.9986	0.0	0.9986	0.0	0.9986	0.0	0.9986	0.0	0.9986	0.0	0.9985	0.0	0.9985	0.0	0.9986	0.0	0.9986	0.0	0.9986	0.0	0.9982	0.0	0.9985	0.0	0.9986	0.0	0.9986	0.0	0.9986	0.0	0.9986	0.0	0.9986	0.0	0.9986	0.0	0.9984	0.0	0.9986	0.0023	0.9988	0.0	0.9986	0.0028	0.9989	0.0	0.9985	0.0	0.9986	0.0	0.9982	0.0	0.9986	0.0	0.9986	0.0	0.9986	0.0	0.9982	0.0	0.9986	0.0	0.9985	0.0	0.9985	0.0	0.9985	0.0108	0.999	0.0	0.9985	0.0	0.9986	0.0	0.9985	0.0	0.9985	0.0	0.9982	0.004	0.9994	0.0	0.9986	0.0	0.9977	0.0	0.9986	0.0	0.9985	0.0	0.9985	0.0038	0.9989	0.0012	0.9985	0.0028	0.9993	0.0	0.9985	0.0	0.9983	0.0	0.9984	0.0012	0.9985	0.0	0.9986	0.0	0.9986	0.0	0.9985	0.0011	0.9985	0.0588	0.999	0.0	0.9986	0.0	0.9978	0.0	0.9986	0.0	0.9986	0.0	0.9986	0.0	0.9986	0.0	0.9985	0.0	0.9986	0.0	0.9986	0.0	0.9983	0.0	0.9986	0.0	0.9985	0.0	0.9986	0.0	0.9986	0.0	0.9986	0.0	0.9986	0.0	0.9975	0.0	0.9986	0.0	0.9986	0.0	0.9986	0.0	0.9982	0.0	0.9986	0.0081	0.999	0.0	0.9979	0.0	0.9986	0.0061	0.999	0.0	0.9983	0.0	0.9984	0.0	0.9981	0.0032	0.9989	0.0	0.9985	0.0	0.9986	0.0012	0.9985	0.0023	0.9988	0.0019	0.9988	0.0015	0.9987	0.0	0.9986	0.0	0.9985	0.0	0.9985	0.0	0.9982	0.0014	0.9986	0.0	0.9985	0.0	0.9984	0.0	0.9985	0.0	0.9985	0.008	0.999	0.0	0.9986	0.0032	1.0	0.0	0.9985	0.0	0.9979	0.0044	0.9994	0.0	0.9983	0.0	0.9976	0.0	0.9986	0.0	0.9986	0.0032	0.9989	0.0056	0.999	0.0	0.9977	0.0012	0.9985	0.0029	0.9989	0.0	0.9984	0.0	0.9986	0.0009	0.9982	0.0	0.9984	0.0	0.9986	0.0039	0.9994	0.0011	0.9984	0.002	0.9988	0.0	0.9986	0.0	0.9986	0.0	0.9986	0.0	0.9986	0.0	0.9986	0.0	0.9986	0.0	0.9986	0.0	0.9986	0.0	0.9986	0.0	0.9984	0.0	0.9986	0.0034	0.9989	0.0	0.9983	0.0051	0.999	0.0	0.9983	0.0	0.9985	0.0	0.9986	0.0	0.9986	0.0	0.9984	0.0097	0.999	0.0	0.9986	0.0	0.9986	0.0	0.9986	0.0	0.9986	0.0	0.9986	0.0	0.9986	0.0	0.0	0.0	0.9986	0.0	0.9986	0.0	0.9986	0.0	0.9986	0.0	0.9986	0.0	0.9985	0.0	0.9986	0.0013	0.9986	0.0	0.9984	0.0011	0.9985	0.0	0.9986	0.0	0.9985	0.0	0.9986	0.0015	0.9987	0.0	0.9986	0.0	0.9986	0.0	0.9986	0.0	0.9985	0.0	0.9985	0.0	0.9986	0.0	0.9986	0.0	0.9986	0.0	0.9986	0.0	0.9986	0.0	0.9986	0.0	0.9986	0.0	0.9986	0.0	0.9986	0.0	0.9986	0.0	0.9984	0.0	0.9986	0.0	0.9986	0.0	0.9985	0.0	0.9985	0.0017	0.9987	0.0	0.9977	0.006	0.9994	0.0	0.9985	0.0	0.9986	0.0	0.9986	0.0	0.9986	0.0	0.9985	0.0	0.9985	0.0035	0.9989	0.0	0.9984	0.0	0.9986	0.0	0.9986	0.0	0.9986	0.0	0.9986	0.0017	0.9987	0.0	0.9986	0.0	0.9986	0.0	0.9986	0.0	0.9986	0.0	0.9985	0.0	0.9986	0.0	0.9986	0.0	0.9986	0.0	0.9986	0.0	0.9986	0.0	0.9986	0.0	0.9986	0.0	0.9985	0.0	0.9986	0.0	0.9986	0.001	0.9984	0.0	0.9986	0.0	0.9986	0.0	0.9986	0.0	0.9986	0.0	0.9986	0.0	0.9986	0.0	0.9986	0.0	0.9986	0.0	0.9986	0.0	0.9986	0.0	0.9986	0.0	0.9985	0.0	0.9986	0.0	0.9986	0.0	0.9986	0.0	0.9986	0.0064	0.999	0.0	0.0	0.0	0.9986	0.0	0.9986	0.0	0.9986	0.0	0.9986	0.0	0.9986	0.0	0.0	0.0	0.9986	0.0	0.9983	0.0	0.9986	0.0	0.9986	0.0	0.9986	0.0	0.9986	0.0	0.9986	0.0	0.9986	0.0	0.9986	0.0	0.9986	0.0	0.9986	0.0	0.9986	0.0	0.9986	0.0	0.9986	0.0	0.9986	0.0	0.9986	0.0031	0.9989	0.0	0.9986	0.0	0.9986	0.0	0.9986	0.0	0.9986	0.0	0.9986	0.0	0.9985	0.0	0.9986	0.0	0.9986	0.0	0.9986	0.0	0.9986	0.0	0.9986	0.0	0.9986	0.0	0.9986	0.0	0.9985	0.037	0.999	0.0	0.9986	0.0	0.9986	0.0625	0.999	0.0	0.9986	0.0	0.9986	0.0	0.9986	0.0	0.9986	0.0	0.9986	0.0	0.9986	0.0	0.9984	0.0	0.9986	0.0	0.9986	0.0	0.9986	0.0	0.9986	0.0	0.9986	0.0	0.9986	0.0	0.9985	0.0057	0.999	0.0	0.9985	0.0	0.9986	0.0	0.0	0.0	0.9986	0.0	0.0	0.0	0.9986	0.0	0.9986	0.0	0.9986	0.0	0.9986	0.0	0.9986	0.0	0.9986	0.0	0.9986	0.0	0.9986	0.0	0.9986	0.0	0.9984	0.0	0.9986	0.0	0.9986	0.0	0.9986	0.0	0.9986	0.0	0.9986	0.0	0.9986	0.0	0.9986	0.0	0.9986	0.0	0.9986	0.0	0.9986	0.0	0.9986	0.0	0.9986	0.0	0.9986	0.0	0.9986	0.0067	0.999	0.0	0.9986	0.0	0.9986	0.0	0.9985	0.0	0.9985	0.0	0.9985	0.0	0.9985	0.0	0.9986	0.0	0.9986	0.0	0.9986	0.0	0.9986	0.0	0.9986	0.0	0.9986	0.0	0.9986	0.0	0.9986	0.0	0.0	0.0	0.9986	0.0	0.9986	0.0	0.9986	0.0	0.9986	0.0	0.9985	0.0	0.9986	0.0	0.9986	0.0	0.9985	0.0014	0.9987	0.0035	0.9993	0.0	0.9986	0.0	0.9986	0.0	0.9986	0.0	0.9986	0.0	0.9986	0.0	0.9986	0.0	0.9986	0.0	0.9986	0.0	0.9986	0.0	0.9986	0.0	0.9986	0.0024	0.9992	0.0	0.9986	0.0	0.0	0.0	0.9986	0.0	0.9986	0.0	0.9986	0.0	0.9986	0.0	0.9985	0.0	0.9986	0.0	0.9986	0.0	0.9986	0.0	0.9986	0.0	0.9986	0.0	0.9986	0.0	0.9986	0.0	0.0	0.0	0.9986	0.0	0.9986	0.0	0.9986	0.0	0.9986	0.0	0.0	0.0	0.9986	0.0	0.9986	0.0	0.9986	0.0	0.9986	0.0	0.9986	0.0	0.9986	0.0012	0.9985	0.0	0.9986	0.0	0.9986	0.0	0.9985	0.0	0.9984	0.0	0.9986	0.0	0.0	0.0	0.9984	0.0	0.9986	0.0	0.9986	0.0	0.9986	0.0	0.9984	0.0	0.9985	0.0	0.9986	0.0	0.9986	0.0	0.9983	0.0027	0.9989	0.0086	0.999	0.0	0.9986	0.0	0.9986	0.0	0.9986	0.0	0.9986	0.0	0.9985	0.0	0.9986	0.0	0.9986	0.0	0.9986	0.0	0.9986	0.0	0.9986	0.0	0.9986	0.0	0.9986	0.0	0.9986	0.0	0.9986	0.0	0.9986	0.0	0.9986	0.0043	0.9989	0.0	0.9986	0.0	0.9986	0.0	0.9986	0.0029	0.9993	0.0	0.9986	0.0	0.9985	0.0	0.9986	0.0	0.9985	0.0	0.9986	0.0	0.9986	0.0	0.9982	0.0	0.9986	0.0	0.9986	0.0	0.9986	0.0008	0.9979	0.0	0.9986	0.0	0.9986	0.0	0.9983	0.0	0.9985	0.0	0.9986	0.0	0.9986	0.0	0.9986	0.0	0.9986	0.0	0.9986	0.0	0.9986	0.0	0.9986	0.0	0.9986	0.0	0.9986	0.0	0.9986	0.0	0.9986	0.0	0.9986	0.0	0.9986	0.0	0.9986	0.0	0.9986	0.0	0.9986	0.0	0.0	0.0	0.9986	0.0	0.9986	0.0	0.0	0.0	0.9986	0.0	0.9986	0.0	0.9986	0.0	0.9986	0.0	0.9986	0.0	0.9986	0.0	0.9986	0.0	0.9986	0.0	0.9986	0.001	0.9984	0.0	0.9986	0.0	0.9986	0.0	0.9985	0.0	0.9986	0.0	0.9985	0.0	0.9986	0.0	0.9986	0.0	0.9986	0.0	0.9986	0.0	0.9986	0.0	0.9986	0.0	0.9986	0.0	0.9986	0.0	0.9986	0.0	0.9986	0.0	0.9986	0.0	0.9986	0.0	0.9986	0.0	0.9986	0.0	0.9986	0.0	0.9986	0.0	0.9986	0.0	0.9986	0.0	0.9986	0.0	0.9986	0.0	0.9986	0.0009	0.9982	0.0	0.9986	0.0	0.9986	0.0	0.9986	0.0	0.9985	0.001	0.9984	0.0	0.9985	0.0	0.9986	0.0	0.9986	0.0	0.9985	0.0	0.9986	0.0	0.9985	0.0	0.9986	0.0	0.9986	0.0	0.9978	0.0	0.9986	0.0	0.9984	0.0	0.9986	0.0	0.9986	0.0	0.9985	0.0	0.9984	0.0021	0.9992	0.0	0.9984	0.0	0.9986	0.0	0.9986	0.0012	0.9985	0.0	0.9986	0.0	0.9986	0.0	0.9986	0.0	0.9986	0.0	0.9986	0.0	0.9986	0.0	0.9986	0.0	0.9986	0.0	0.9986	0.0	0.9986	0.0	0.9986	0.0	0.9986	0.0	0.9986	0.0	0.9985	0.0	0.9986	0.0	0.9985	0.0	0.9986	0.0	0.9986	0.0	0.9986	0.0	0.9985	0.0	0.9986	0.0	0.9986	0.0	0.9986	0.0	0.9986	0.0	0.9984	0.0	0.9986	0.0033	0.9989	0.0	0.9986	0.0042	0.9989	0.0	0.9986	0.0	0.9986	0.0042	0.9994	0.0	0.9986	0.0	0.9986	0.0	0.9986	0.0044	0.9989	0.0011	0.9985	0.0	0.9985	0.0	0.9986	0.0	0.9986	0.0	0.9985	0.0	0.9986	0.0	0.9986	0.0	0.9986	0.0	0.9986	0.0	0.9986	0.0	0.9986	0.0	0.9986	0.0	0.9985	0.0	0.9986	0.0	0.9986	0.0	0.9986	0.0	0.9986	0.0	0.9986	0.0	0.9986	0.0	0.9986	0.0	0.9986	0.0	0.9986	0.0	0.9983	0.0	0.9978	0.0	0.9985	0.0	0.9985	0.0	0.9984	0.0	0.9986	0.0	0.9986	0.0	0.9986	0.0	0.9986	0.0	0.9985	0.0	0.9985	0.0	0.9986	0.0	0.9986	0.0112	0.999	0.0	0.9986	0.0	0.9985	0.0	0.9986	0.0	0.9986	0.0	0.9986	0.0	0.9985	0.0012	0.9985	0.0021	0.9988	0.0	0.9986	0.0	0.9985	0.0	0.9986	0.0	0.9985	0.0	0.9986	0.0	0.9986	0.0	0.9986	0.0	0.9986	0.0049	0.9994	0.0	0.9986	0.0	0.9986	0.0	0.9986	0.0028	1.0	0.0	0.9986	0.0	0.0	0.0	0.9986	0.0	0.9985	0.0	0.9985	0.0	0.9986	0.0	0.9986	0.0	0.9986	0.0031	0.9989	0.0021	0.9992	0.0	0.9986	0.0	0.9986	0.007	1.0	0.0	0.9985	0.0	0.9986	0.0	0.9986	0.0	0.9986	0.0	0.9986	0.0	0.9986	0.0	0.9986	0.0	0.9986	0.0	0.9986	0.0	0.9986	0.0	0.9986	0.0	0.9986	0.0	0.9986	0.0	0.9986	0.0	0.9986	0.0	0.9986	0.0	0.9986	0.0	0.9986	0.0	0.9986	0.0	0.9986	0.0	0.9986	0.0	0.9986	0.0	0.9986	0.0	0.9986	0.0	0.9986	0.0	0.9986	0.0	0.9986	0.0074	0.999	0.0	0.9985	0.0	0.9986	0.0	0.9986	0.0023	0.9992	0.0	0.9986	0.0	0.9986	0.0	0.9986	0.0	0.9986	0.0	0.9986	0.0	0.9986	0.0	0.9986	0.0	0.9986	0.0	0.9986	0.0	0.9986	0.0192	0.999	0.0	0.9985	0.0	0.9986	0.0	0.9985	0.0	0.9985	0.0	0.9985	0.0	0.9982	0.0	0.9986	0.0	0.9986	0.0	0.9986	0.0	0.9986	0.0	0.9986	0.0	0.9986	0.0	0.9986	0.0	0.9976	0.0021	0.9988	0.0	0.0	0.0	0.9985	0.0	0.9986	0.0	0.9986	0.0	0.9985	0.0021	0.9988	0.003	0.9993	0.0	0.9984	0.0029	0.9989	0.0	0.9986	0.0	0.9986	0.0	0.9986	0.0	0.9986	0.0	0.0	0.0	0.9986	0.0	0.9986	0.0	0.9986	0.0	0.0	0.0	0.9985	0.0	0.9986	0.0	0.9986	0.0	0.9978	0.0	0.9986	0.0	0.9986	0.0	0.9986	0.0	0.9986	0.0	0.9986	0.0	0.9986	0.0	0.9986	0.0	0.998	0.0	0.9986	0.0	0.9986	0.0	0.9986	0.0	0.9986	0.0	0.9986	0.0	0.9986	0.0	0.9986	0.0	0.9986	0.0	0.9986	0.0	0.9986	0.0	0.9986	0.0	0.9986	0.0	0.9986	0.0	0.9986	0.0	0.9986	0.0	0.9986	0.0	0.9986	0.0	0.9985	0.0	0.0	0.0	0.9986	0.0	0.9982	0.0	0.9986	0.0	0.9986	0.0	0.9986	0.0	0.9986	0.0034	0.9989	0.0	0.9986	0.0026	0.9993	0.0	0.9986	0.0	0.9986	0.0	0.9986	0.0	0.9986	0.0	0.9985	0.0	0.9986	0.0	0.9986	0.0	0.9984	0.0	0.9986	0.0	0.9986	0.0	0.9985	0.0058	0.999	0.0	0.9986	0.0	0.9986	0.0	0.9985	0.0	0.9986	0.0	0.9986	0.0	0.9986	0.0	0.9986	0.0	0.9986	0.0	0.9986	0.0	0.9986	0.0	0.9986	0.0	0.9986	0.0	0.9986	0.0	0.9986	0.05	0.999	0.0073	0.999	0.0	0.9985	0.0	0.9986	0.0	0.9986	0.0	0.0	0.0	0.9986	0.0	0.9986	0.0008	0.9981	0.0	0.9986	0.0	0.9985	0.0	0.9986	0.0023	0.9988	0.0	0.9985	0.0	0.9986	0.0	0.9986	0.0	0.9986	0.0	0.9986	0.0	0.9986	0.0	0.9986	0.0	0.9983	0.009	0.999	0.0	0.9986	0.0	0.9986	0.0	0.9982	0.0031	0.9993	0.0	0.9986	0.0	0.9986	0.0	0.9985	0.0	0.9986	0.0	0.9986	0.0	0.9981	0.0	0.9986	0.0	0.9986	0.0	0.9984	0.0	0.9985	0.0	0.9986	0.0	0.9985	0.0049	0.999	0.0	0.9985	0.0	0.9986	0.0	0.9986	0.0	0.9985	0.0	0.9986	0.0	0.9986	0.0	0.9982	0.0111	0.999	0.0	0.9986	0.0	0.9986	0.0	0.9986	0.0	0.9986	0.0	0.9986	0.0	0.9986	0.0	0.9983	0.0	0.9986	0.0	0.9986	0.0	0.9986	0.0	0.9986	0.0	0.9986	0.0053	0.999	0.0	0.9986	0.0	0.9986	0.0	0.9986	0.0	0.9986	0.0	0.9983	0.0	0.9986	0.0	0.9986	0.0	0.9986	0.0	0.9986	0.0	0.9986	0.0	0.9986	0.0	0.9986	0.0	0.9986	0.0	0.9986	0.0	0.9986	0.0	0.9986	0.0	0.9986	0.0	0.9986	0.0	0.9986	0.0	0.9986	0.0	0.9986	0.0	0.9986	0.0	0.9986	0.0	0.9986	0.0	0.9986	0.0	0.9986	0.0	0.9979	0.0	0.9986	0.0	0.9984	0.0	0.9986	0.0	0.9986	0.0	0.9986	0.0	0.9986	0.0	0.9986	0.0	0.9986	0.0	0.9986	0.0	0.9986	0.0	0.9986	0.0161	0.999	0.0	0.9986	0.0	0.9986	0.0	0.9986	0.0	0.9986	0.0	0.9986	0.0	0.9986	0.0144	0.999	0.0	0.9986	0.0	0.9986	0.0	0.9986	0.0	0.9986	0.0625	0.999	0.0	0.9986	0.0	0.9986	0.0	0.9986	0.0	0.9986	0.0035	1.0	0.0	0.9986	0.0	0.9986	0.0	0.9986	0.0	0.9986	0.0	0.9986	0.0	0.9986	0.0	0.9986	0.0	0.9986	0.0	0.9986	0.0	0.9984	0.0068	0.9994	0.0037	0.9989	0.0	0.9986	0.0	0.9986	0.0	0.9986	0.0	0.9986	0.0	0.0	0.0041	1.0	0.0	0.9986	0.0	0.9986	0.0046	0.9994	0.0	0.9986	0.0008	0.998	0.0022	0.9992	0.0	0.9986	0.0	0.9986	0.0	0.9986	0.0	0.9986	0.0	0.9986	0.0	0.9986	0.0	0.9986	0.0	0.9986	0.0	0.9986	0.0	0.9984	0.0	0.9986	0.0	0.9986	0.0	0.9986	0.0	0.9986	0.0	0.9986	0.0	0.9986	0.0	0.9986	0.0	0.9986	0.0	0.9986	0.0	0.9986	0.0	0.9986	0.0	0.9986	0.0	0.9986	0.0	0.9986	0.0	0.9986	0.0	0.9985	0.0	0.9986	0.0	0.9986	0.0	0.9984	0.0	0.9986	0.0	0.9985	0.0	0.9985	0.0	0.0	0.0	0.9986	0.0172	0.999	0.0	0.9986	0.0	0.9986	0.0	0.9985	0.0	0.9986	0.0	0.9985	0.0	0.9986	0.0	0.9986	0.0	0.9986	0.0	0.9986	0.0	0.9986	0.0	0.9985	0.0	0.9986	0.0142	0.999	0.0	0.9986	0.0	0.9986	0.0	0.9986	0.0	0.9986	0.0	0.9986	0.0	0.9986	0.0	0.9986	0.0045	0.9989	0.0	0.9986	0.0	0.9986	0.0	0.9986	0.0	0.9986	0.0	0.9986	0.04	0.999	0.0	0.9986	0.0	0.9986	0.0	0.9986	0.0	0.9986	0.0	0.9986	0.0	0.9984	0.0	0.9986	0.0	0.9985	0.0	0.9986	0.0	0.0	0.0	0.9986	0.0	0.9986	0.0	0.9986	0.0019	0.9991	0.0	0.9986	0.0	0.9985	0.0	0.9986	0.0	0.9986	0.0	0.9984	0.0	0.9986	0.0	0.9984	0.0	0.9986	0.0	0.9986	0.0036	0.9989	0.0	0.9985	0.0	0.9986	0.0	0.9986	0.0	0.9985	0.0	0.9986	0.0	0.9986	0.0	0.9985	0.0	0.9986	0.0	0.9985	0.0	0.9985	0.0	0.9985	0.0	0.9986	0.0	0.9986	0.0	0.9986	0.0	0.9986	0.0	0.9985	0.0	0.9986	0.0	0.9986	0.0	0.9984	0.0	0.9985	0.0	0.9985	0.0	0.9986	0.0	0.9985	0.0	0.9986	0.0	0.9986	0.0	0.0	0.0	0.9986	0.0	0.9986	0.0	0.9986	0.0	0.9986	0.0	0.9986	0.0	0.9986	0.0	0.9986	0.0	0.0	0.0	0.9986	0.0	0.9986	0.0	0.9986	0.0	0.9986	0.0	0.9986	0.0	0.9986	0.0	0.9986	0.0	0.9986	0.0129	0.999	0.0105	0.999	0.0	0.9982	0.0	0.9986	0.0	0.9986	0.0	0.9986	0.0	0.9986	0.0	0.9986	0.0	0.9986	0.0	0.9986	0.0	0.9986	0.0	0.9984	0.0	0.9986	0.0	0.9986	0.0	0.9986	0.0	0.9986	0.0	0.9986	0.0	0.9986	0.0	0.9986	0.0	0.9986	0.0	0.9986	0.0	0.9986	0.0	0.9986	0.0	0.9986	0.0	0.9986	0.0	0.9985	0.0	0.9986	0.0	0.9986	0.0	0.9986	0.0053	0.999	0.0	0.9986	0.0	0.9986	0.0212	0.999	0.0	0.9986	0.0	0.9986
[truncated: 25,750,673 more chars]
