# Supplementary material for: Amino acid impact factor
Source: PLoS One. 2018 Jun 13;13(6):e0198645. doi: 10.1371/journal.pone.0198645 (PMC5999116; doi:10.1371/journal.pone.0198645)
Supplement: S2 File — (ZIP) [file pone.0198645.s002.zip › Supporting Information/pgk_8.0_res_num.dat]

# python impactfactor_mod_hiv.py -l PF00162_full.txt -c 0.8 -m 0.2 1.0 0.01 -r 2777 -o pgk -s 8
# Namespace(align_start=8, chain=None, cut_off=0.8, filenames=['PF00162_full.txt'], interactive=False, no_shuffle=2000, output='pgk', parameters=[0.2, 1.0, 0.01], pdbid=None, ref_id=[2777], ref_seq_id=None, res_id=None)
# Sl. No. residue_id residue
1	8	L
2	9	D
3	10	K
4	11	L
5	12	D
6	13	V
7	14	K
8	15	G
9	16	K
10	17	R
11	18	V
12	19	V
13	20	M
14	21	R
15	22	V
16	23	D
17	24	F
18	25	N
19	26	V
20	27	P
21	28	M
22	29	K
23	30	N
24	31	N
25	32	Q
26	33	I
27	34	T
28	35	N
29	36	N
30	37	Q
31	38	R
32	39	I
33	40	K
34	41	A
35	42	A
36	43	V
37	44	P
38	45	S
39	46	I
40	47	K
41	48	F
42	49	C
43	50	L
44	51	D
45	52	N
46	53	G
47	54	A
48	55	K
49	56	S
50	57	V
51	58	V
52	59	L
53	60	M
54	61	S
55	62	H
56	63	L
57	64	G
58	65	R
59	66	P
60	67	D
61	68	G
62	69	V
63	70	P
64	71	M
65	72	P
66	73	D
67	74	K
68	75	Y
69	76	S
70	77	L
71	78	E
72	79	P
73	80	V
74	81	A
75	82	V
76	83	E
77	84	L
78	85	K
79	86	S
80	87	L
81	88	L
82	89	G
83	90	K
84	91	D
85	92	V
86	93	L
87	94	F
88	95	L
89	96	K
90	97	D
91	98	C
92	99	V
93	100	G
94	101	P
95	102	E
96	103	V
97	104	E
98	105	K
99	106	A
100	107	C
101	108	A
102	109	N
103	110	P
104	111	A
105	112	A
106	113	G
107	114	S
108	115	V
109	116	I
110	117	L
111	118	L
112	119	E
113	120	N
114	121	L
115	122	R
116	123	F
117	124	H
118	125	V
119	126	E
120	127	E
121	128	E
122	129	G
123	130	K
124	131	G
125	132	K
126	133	D
127	134	A
128	135	S
129	136	G
130	137	N
131	138	K
132	139	V
133	140	K
134	141	A
135	142	E
136	143	P
137	144	A
138	145	K
139	146	I
140	147	E
141	148	A
142	149	F
143	150	R
144	151	A
145	152	S
146	153	L
147	154	S
148	155	K
149	156	L
150	157	G
151	158	D
152	159	V
153	160	Y
154	161	V
155	162	N
156	163	D
157	164	A
158	165	F
159	166	G
160	167	T
161	168	A
162	169	H
163	170	R
164	171	A
165	172	H
166	173	S
167	174	S
168	175	M
169	176	V
170	177	G
171	178	V
172	179	N
173	180	L
174	181	P
175	182	Q
176	183	K
177	184	A
178	185	G
179	186	G
180	187	F
181	188	L
182	189	M
183	190	K
184	191	K
185	192	E
186	193	L
187	194	N
188	195	Y
189	196	F
190	197	A
191	198	K
192	199	A
193	200	L
194	201	E
195	202	S
196	203	P
197	204	E
198	205	R
199	206	P
200	207	F
201	208	L
202	209	A
203	210	I
204	211	L
205	212	G
206	213	G
207	214	A
208	215	K
209	216	V
210	217	A
211	218	D
212	219	K
213	220	I
214	221	Q
215	222	L
216	223	I
217	224	N
218	225	N
219	226	M
220	227	L
221	228	D
222	229	K
223	230	V
224	231	N
225	232	E
226	233	M
227	234	I
228	235	I
229	236	G
230	237	G
231	238	G
232	239	M
233	240	A
234	241	F
235	242	T
236	243	F
237	244	L
238	245	K
239	246	V
240	247	L
241	248	N
242	249	N
243	250	M
244	251	E
245	252	I
246	253	G
247	254	T
248	255	S
249	256	L
250	257	F
251	258	D
252	259	E
253	260	E
254	261	G
255	262	A
256	263	K
257	264	I
258	265	V
259	266	K
260	267	D
261	268	L
262	269	M
263	270	S
264	271	K
265	272	A
266	273	E
267	274	K
268	275	N
269	276	G
270	277	V
271	278	K
272	279	I
273	280	T
274	281	L
275	282	P
276	283	V
277	284	D
278	285	F
279	286	V
280	287	T
281	288	A
282	289	D
283	290	K
284	291	F
285	292	D
286	293	E
287	294	N
288	295	A
289	296	K
290	297	T
291	298	G
292	299	Q
293	300	A
294	301	T
295	302	V
296	303	A
297	304	S
298	305	G
299	306	I
300	307	P
301	308	A
302	309	G
303	310	W
304	311	M
305	312	G
306	313	L
307	314	D
308	315	C
309	316	G
310	317	P
311	318	E
312	319	S
313	320	S
314	321	K
315	322	K
316	323	Y
317	324	A
318	325	E
319	326	A
320	327	V
321	328	T
322	329	R
323	330	A
324	331	K
325	332	Q
326	333	I
327	334	V
328	335	W
329	336	N
330	337	G
331	338	P
332	339	V
333	340	G
334	341	V
335	342	F
336	343	E
337	344	W
338	345	E
339	346	A
340	347	F
341	348	A
342	349	R
343	350	G
344	351	T
345	352	K
346	353	A
347	354	L
348	355	M
349	356	D
350	357	E
351	358	V
352	359	V
353	360	K
354	361	A
355	362	T
356	363	S
357	364	R
358	365	G
359	366	C
360	367	I
361	368	T
362	369	I
363	370	I
364	371	G
365	372	G
366	373	G
367	374	D
368	375	T
369	376	A
370	377	T
371	378	C
372	379	C
373	380	A
374	381	K
375	382	W
376	383	N
377	384	T
378	385	E
379	386	D
380	387	K
381	388	V
382	389	S
383	390	H
384	391	V
385	392	S
386	393	T
387	394	G
388	395	G
389	396	G
390	397	A
391	398	S
392	399	L
393	400	E
394	401	L
395	402	L
396	403	E
397	404	G
398	405	K
