# Supplementary material for: Amino acid impact factor
Source: PLoS One. 2018 Jun 13;13(6):e0198645. doi: 10.1371/journal.pone.0198645 (PMC5999116; doi:10.1371/journal.pone.0198645)
Supplement: S2 File — (ZIP) [file pone.0198645.s002.zip › Supporting Information/pgk_8.0_pvalue.dat]

# python impactfactor_mod_hiv.py -l PF00162_full.txt -c 0.8 -m 0.2 1.0 0.01 -r 2777 -o pgk -s 8
# Namespace(align_start=8, chain=None, cut_off=0.8, filenames=['PF00162_full.txt'], interactive=False, no_shuffle=2000, output='pgk', parameters=[0.2, 1.0, 0.01], pdbid=None, ref_id=[2777], ref_seq_id=None, res_id=None)
# resid 1	resid 2	Pvalue
21	18	0.0
23	25	0.0
23	26	0.0
26	63	0.0
56	129	0.0
56	305	0.0
62	25	0.0
62	26	0.0
62	27	0.0
62	77	0.0
62	166	0.0
62	188	0.0
62	216	0.0
62	238	0.0
62	242	0.0
62	341	0.0
62	393	0.0
62	403	0.0
66	68	0.0
72	71	0.0
120	122	0.0
120	231	0.0045
120	332	0.0035
122	26	0.0
122	44	0.0
122	62	0.0
122	65	0.0
122	66	0.0
122	77	0.0
122	123	0.0
122	166	0.0
122	170	0.0
122	188	0.0
122	215	0.0
122	216	0.0
122	236	0.0
122	238	0.0
122	242	0.0
122	332	0.0
122	336	0.0
122	342	0.0
122	343	0.0
122	374	0.0
122	393	0.0
122	396	0.0
122	403	0.0
129	305	0.0
129	361	0.0
130	129	0.0
131	129	0.0
131	130	0.0
131	305	0.0
132	129	0.0
132	138	0.0
132	146	0.0
132	247	0.0
132	305	0.0
133	75	0.0
133	129	0.0
133	138	0.0
133	247	0.0
133	305	0.0
134	129	0.0
134	130	0.0
135	129	0.0
136	129	0.0
136	138	0.0
136	247	0.0
136	305	0.0
137	129	0.0
137	132	0.0
137	133	0.0
137	136	0.0
137	138	0.0
137	247	0.0
137	305	0.0
138	129	0.0
138	247	0.0
138	305	0.0
139	129	0.0
139	136	0.0
139	138	0.0
139	247	0.0
139	305	0.0
144	129	0.0
144	132	0.0
144	305	0.0
145	129	0.0
145	247	0.0
145	305	0.0
146	129	0.0
146	138	0.0
146	305	0.0
153	149	0.0
164	168	0.0
164	209	0.0
164	210	0.0
165	39	0.0
165	44	0.0
165	203	0.0
165	238	0.0
165	332	0.0
165	335	0.0
165	405	0.0
169	216	0.0
169	238	0.0
170	27	0.0
170	44	0.0
170	77	0.0
170	216	0.0
170	238	0.0
170	255	0.0
170	341	0.0
170	342	0.0
170	343	0.0
186	16	0.0
186	18	0.0
186	45	0.0
186	65	0.0
186	66	0.0
186	118	0.0
186	123	0.0
186	161	0.0
186	163	0.0
186	164	0.0
186	206	0.0
186	332	0.0
186	336	0.0
186	343	0.0
186	350	0.0
186	351	0.0
186	371	0.0
186	400	0.0
186	403	0.0
186	404	0.0
186	405	0.0
188	166	0.0
192	26	0.0
192	27	0.0
192	44	0.0
192	66	0.0
192	123	0.0
192	166	0.0
192	188	0.0
192	203	0.0
192	215	0.0
192	216	0.0
192	238	0.0
192	242	0.0
192	243	0.0
192	332	0.0
192	336	0.0
192	342	0.0
192	343	0.0
192	347	0.0
192	393	0.0
192	394	0.0
192	403	0.0
192	405	0.0
206	238	0.0
206	332	0.0
206	405	0.0
213	45	0.0005
213	226	0.0005
213	231	0.0015
213	249	0.0
213	332	0.0005
215	26	0.0
215	38	0.0
215	39	0.0
215	44	0.0
215	62	0.0
215	65	0.0
215	77	0.0
215	122	0.0
215	123	0.0
215	164	0.0
215	166	0.0
215	170	0.0
215	188	0.0
215	216	0.0
215	236	0.0
215	238	0.0
215	242	0.0
215	255	0.0
215	332	0.0
215	336	0.0
215	342	0.0
215	343	0.0
215	373	0.0
215	374	0.0
215	393	0.0
215	396	0.0
215	397	0.0
215	403	0.0
219	26	0.0
219	166	0.0
219	238	0.0
219	242	0.0
219	255	0.0
219	256	0.0
219	317	0.0
219	335	0.0
219	400	0.0
219	403	0.0
223	312	0.0
242	238	0.0
242	403	0.0
243	238	0.0
243	403	0.0
246	377	0.0
247	129	0.0
247	305	0.0
249	154	0.0
249	246	0.0
249	378	0.0
255	26	0.0
255	79	0.0
255	217	0.0
255	238	0.0
255	242	0.0
255	403	0.0
258	265	0.0
264	261	0.0
310	309	0.0
314	39	0.006
314	77	0.0005
314	84	0.002
314	88	0.0025
314	92	0.0
314	216	0.001
314	236	0.001
314	237	0.0
314	238	0.005
314	335	0.0
314	338	0.0
314	342	0.0005
314	343	0.0
314	347	0.0005
314	351	0.0005
314	400	0.0
314	403	0.0015
314	405	0.0065
335	238	0.0
335	256	0.0
335	403	0.0
336	26	0.0
336	44	0.0
336	166	0.0
336	188	0.0
336	238	0.0
336	242	0.0
336	403	0.0
337	77	0.0
337	119	0.0
337	123	0.0
337	169	0.0
337	170	0.0
337	238	0.0
337	255	0.0
337	256	0.0
337	284	0.0
337	316	0.0
337	335	0.0
337	338	0.0
337	342	0.0
337	343	0.0
337	392	0.0
337	397	0.0
337	400	0.0
337	404	0.0
337	405	0.0
338	405	0.0
339	375	0.0
340	26	0.0
340	27	0.0
340	44	0.0
340	66	0.0
340	123	0.0
340	166	0.0
340	188	0.0
340	203	0.0
340	216	0.0
340	236	0.0
340	238	0.0
340	242	0.0
340	243	0.0
340	332	0.0
340	336	0.0
340	342	0.0
340	343	0.0
340	351	0.0
340	374	0.0
340	392	0.0
340	393	0.0
340	394	0.0
340	396	0.0
340	400	0.0
340	403	0.0
340	404	0.0
340	405	0.0
343	44	0.0
343	216	0.0
343	238	0.0
343	341	0.0
343	342	0.0
343	403	0.0
351	378	0.0
371	238	0.0
371	403	0.0
372	332	0.0
372	373	0.0
372	374	0.0
372	392	0.0
372	393	0.0
372	394	0.0
372	395	0.0
372	396	0.0
372	397	0.0
372	399	0.0
372	400	0.0
372	403	0.0
372	404	0.0
372	405	0.0
373	44	0.0
373	238	0.0
373	342	0.0
373	374	0.0
373	393	0.0
373	396	0.0
373	397	0.0
373	403	0.0
373	405	0.0
374	403	0.0
390	398	0.0
392	238	0.0
392	394	0.0
392	397	0.0
392	400	0.0
392	403	0.0
392	405	0.0
393	166	0.0
393	403	0.0
394	63	0.0
394	166	0.0
395	332	0.0
395	373	0.0
395	374	0.0
395	392	0.0
395	393	0.0
395	394	0.0
395	396	0.0
395	397	0.0
395	400	0.0
395	403	0.0
396	238	0.0
396	403	0.0
396	405	0.0
398	390	0.0
403	34	0.0
404	405	0.0
