# Supplementary material for: Amino acid impact factor
Source: PLoS One. 2018 Jun 13;13(6):e0198645. doi: 10.1371/journal.pone.0198645 (PMC5999116; doi:10.1371/journal.pone.0198645)
Supplement: S2 File — (ZIP) [file pone.0198645.s002.zip › Supporting Information/pgk_8.0_imp_cons.dat]

# python impactfactor_mod_hiv.py -l PF00162_full.txt -c 0.8 -m 0.2 1.0 0.01 -r 2777 -o pgk -s 8
# Namespace(align_start=8, chain=None, cut_off=0.8, filenames=['PF00162_full.txt'], interactive=False, no_shuffle=2000, output='pgk', parameters=[0.2, 1.0, 0.01], pdbid=None, ref_id=[2777], ref_seq_id=None, res_id=None)
# resid	Impact	Dependency	conservation
8	0	0	0.149827784156
9	0	0	0.224454649828
10	0	0	0.568025258324
11	0	0	0.278989667049
12	0	0	0.534730195178
13	0	0	0.446326061998
14	0	0	0.35935706085
15	0	0	0.77812858783
16	0	1	0.844431687715
17	0	0	0.576061997704
18	0	2	0.838117106774
19	0	0	0.634902411022
20	0	0	0.454936854191
21	1	0	0.980769230769
22	0	0	0.535878300804
23	2	0	0.978473019518
24	0	0	0.561423650976
25	0	2	0.964408725603
26	1	9	0.904133180253
27	0	4	0.944890929966
28	0	0	0.462112514351
29	0	0	0.377439724455
30	0	0	0.396096440873
31	0	0	0.633180252583
32	0	0	0.284443168772
33	0	0	0.6607347876
34	0	1	0.721010332951
35	0	0	0.61337543054
36	0	0	0.588978185993
37	0	0	0.375143513203
38	0	1	0.966704936854
39	0	3	0.811136624569
40	0	0	0.395235361653
41	0	0	0.673363949483
42	0	0	0.545350172216
43	0	0	0.594144661309
44	0	9	0.868828932262
45	0	2	0.882893226177
46	0	0	0.759471871412
47	0	0	0.468714121699
48	0	0	0.385189437428
49	0	0	0.498277841561
50	0	0	0.459242250287
51	0	0	0.316016073479
52	0	0	0.193168771527
53	0	0	0.820895522388
54	0	0	0.710677382319
55	0	0	0.579219288175
56	2	0	0.0749138920781
57	0	0	0.72990815155
58	0	0	0.516647531573
59	0	0	0.640355912744
60	0	0	0.308553386912
61	0	0	0.79822043628
62	12	2	0.976750861079
63	0	2	0.752009184845
64	0	0	0.934845005741
65	0	3	0.857060849598
66	1	4	0.876291618829
67	0	0	0.564006888634
68	0	1	0.772388059701
69	0	0	0.281859931114
70	0	0	0.218714121699
71	0	1	0.235648679679
72	1	0	0.0556831228473
73	0	0	0.341274397245
74	0	0	0.396670493685
75	0	1	0.262916188289
76	0	0	0.795063145809
77	0	6	0.896096440873
78	0	0	0.31831228473
79	0	1	0.763203214696
80	0	0	0.691159586682
81	0	0	0.652985074627
82	0	0	0.182261768083
83	0	0	0.405281285878
84	0	1	0.863088404133
85	0	0	0.404994259472
86	0	0	0.454075774971
87	0	0	0.621125143513
88	0	1	0.860792192882
89	0	0	0.687141216992
90	0	0	0.293053960964
91	0	0	0.254305396096
92	0	1	0.916475315729
93	0	0	0.199770378875
94	0	0	0.574339839265
95	0	0	0.407003444317
96	0	0	0.183122847302
97	0	0	0.721297359357
98	0	0	0.399827784156
99	0	0	0.409299655568
100	0	0	0.734213547646
101	0	0	0.230769230769
102	0	0	0.309701492537
103	0	0	0.385763490241
104	0	0	0.341561423651
105	0	0	0.224741676234
106	0	0	0.379161882893
107	0	0	0.382032146958
108	0	0	0.333524684271
109	0	0	0.232778415614
110	0	0	0.467278989667
111	0	0	0.266934557979
112	0	0	0.273249138921
113	0	0	0.918197474168
114	0	0	0.321756601607
115	0	0	0.649827784156
116	0	0	0.374856486797
117	0	0	0.758323765786
118	0	1	0.85849598163
119	0	1	0.929391504018
120	3	0	0.999138920781
121	0	0	0.376578645235
122	23	2	0.983352468427
123	0	6	0.815442020666
124	0	0	0.293628013777
125	0	0	0.321469575201
126	0	0	0.4598163031
127	0	0	0.995407577497
128	0	0	0.477898966705
129	2	15	0.181113662457
130	1	2	0.108783008037
131	3	0	0.0743398392652
132	5	2	0.0944316877153
133	5	1	0.10045924225
134	2	0	0.0654420206659
135	1	0	0.0502296211251
136	4	2	0.0852468427095
137	7	0	0.0401836969001
138	3	6	0.119115958668
139	5	0	0.044776119403
140	0	0	0.594144661309
141	0	0	0.312284730195
142	0	0	0.0947187141217
143	0	0	0.0990241102181
144	3	0	0.044776119403
145	3	0	0.0398966704937
146	3	1	0.112227324914
147	0	0	0.0878300803674
148	0	0	0.403846153846
149	0	1	0.607347876005
150	0	0	0.519804822044
151	0	0	0.489667049369
152	0	0	0.27411021814
153	1	0	0.730482204363
154	0	1	0.746842709529
155	0	0	0.322904707233
156	0	0	0.756601607348
157	0	0	0.386337543054
158	0	0	0.893513203215
159	0	0	0.457520091848
160	0	0	0.59328358209
161	0	1	0.840700344432
162	0	0	0.707233065442
163	0	1	0.973880597015
164	3	2	0.89064293915
165	7	0	0.992250287026
166	0	10	0.81831228473
167	0	0	0.617967853042
168	0	1	0.745120551091
169	2	1	0.990241102181
170	9	3	0.978473019518
171	0	0	0.727037887486
172	0	0	0.721297359357
173	0	0	0.699770378875
174	0	0	0.952927669346
175	0	0	0.495407577497
176	0	0	0.347588978186
177	0	0	0.754305396096
178	0	0	0.488518943743
179	0	0	0.446039035591
180	0	0	0.277554535017
181	0	0	0.258610792193
182	0	0	0.455223880597
183	0	0	0.33438576349
184	0	0	0.327784156142
185	0	0	0.677382319173
186	21	0	0.997703788749
187	0	0	0.393800229621
188	1	6	0.886050516648
189	0	0	0.439150401837
190	0	0	0.341848450057
191	0	0	0.575200918485
192	22	0	0.990528128588
193	0	0	0.563432835821
194	0	0	0.266360505166
195	0	0	0.293053960964
196	0	0	0.650688863375
197	0	0	0.295924225029
198	0	0	0.496268656716
199	0	0	0.61653272101
200	0	0	0.536739380023
201	0	0	0.325487944891
202	0	0	0.4196326062
203	0	3	0.826636050517
204	0	0	0.284443168772
205	0	0	0.714121699196
206	3	1	0.977611940299
207	0	0	0.484213547646
208	0	0	0.426234213548
209	0	1	0.758610792193
210	0	1	0.753157290471
211	0	0	0.486509758898
212	0	0	0.945177956372
213	5	0	0.998851894374
214	0	0	0.565154994259
215	28	2	0.982204362801
216	0	9	0.857060849598
217	0	1	0.763203214696
218	0	0	0.543053960964
219	10	0	0.958094144661
220	0	0	0.586969001148
221	0	0	0.280424799082
222	0	0	0.570034443169
223	1	0	0.632893226177
224	0	0	0.383754305396
225	0	0	0.54822043628
226	0	1	0.819173363949
227	0	0	0.60849598163
228	0	0	0.300229621125
229	0	0	0.709529276693
230	0	0	0.572617680827
231	0	2	0.828071182549
232	0	0	0.15757749713
233	0	0	0.606773823192
234	0	0	0.554535017222
235	0	0	0.618828932262
236	0	4	0.847014925373
237	0	1	0.997416762342
238	0	22	0.80625717566
239	0	0	0.726176808266
240	0	0	0.682548794489
241	0	0	0.331515499426
242	2	8	0.900688863375
243	2	2	0.948335246843
244	0	0	0.493398392652
245	0	0	0.585533869116
246	1	1	0.772101033295
247	2	7	0.125143513203
248	0	0	0.351033295063
249	3	1	0.849598163031
250	0	0	0.188289322618
251	0	0	0.247129735936
252	0	0	0.464982778416
253	0	0	0.950631458094
254	0	0	0.375717566016
255	6	4	0.938289322618
256	0	3	0.812284730195
257	0	0	0.278702640643
258	1	0	0.686567164179
259	0	0	0.396957520092
260	0	0	0.631171067738
261	0	1	0.30625717566
262	0	0	0.264064293915
263	0	0	0.345866819747
264	1	0	0.259184845006
265	0	1	0.649827784156
266	0	0	0.406142365098
267	0	0	0.272101033295
268	0	0	0.466704936854
269	0	0	0.372273249139
270	0	0	0.334098737084
271	0	0	0.547072330654
272	0	0	0.727324913892
273	0	0	0.393226176808
274	0	0	0.196900114811
275	0	0	0.300229621125
276	0	0	0.538461538462
277	0	0	0.507175660161
278	0	0	0.360792192882
279	0	0	0.413030998852
280	0	0	0.248564867968
281	0	0	0.757462686567
282	0	0	0.936567164179
283	0	0	0.506314580941
284	0	1	0.97990815155
285	0	0	0.40355912744
286	0	0	0.611366245695
287	0	0	0.429104477612
288	0	0	0.674799081515
289	0	0	0.406142365098
290	0	0	0.283582089552
291	0	0	0.121125143513
292	0	0	0.308553386912
293	0	0	0.340987370838
294	0	0	0.409299655568
295	0	0	0.223019517796
296	0	0	0.314006888634
297	0	0	0.338117106774
298	0	0	0.17766934558
299	0	0	0.200057405281
300	0	0	0.332376578645
301	0	0	0.40757749713
302	0	0	0.225028702641
303	0	0	0.251148105626
304	0	0	0.281859931114
305	0	13	0.196613088404
306	0	0	0.66877152698
307	0	0	0.64867967853
308	0	0	0.415901262916
309	0	1	0.444603903559
310	1	0	0.405855338691
311	0	0	0.582089552239
312	0	1	0.568886337543
313	0	0	0.752583237658
314	18	0	0.998564867968
315	0	0	0.62456946039
316	0	1	0.982204362801
317	0	1	0.77812858783
318	0	0	0.357634902411
319	0	0	0.506314580941
320	0	0	0.240241102181
321	0	0	0.314580941447
322	0	0	0.325774971297
323	0	0	0.479047072331
324	0	0	0.398966704937
325	0	0	0.321469575201
326	0	0	0.298507462687
327	0	0	0.418197474168
328	0	0	0.278702640643
329	0	0	0.157864523536
330	0	0	0.650688863375
331	0	0	0.652123995408
332	0	11	0.83840413318
333	0	0	0.485935706085
334	0	0	0.413030998852
335	3	4	0.937428243398
336	7	5	0.960103329506
337	19	0	0.995120551091
338	1	2	0.970723306544
339	1	0	0.452927669346
340	27	0	0.988231917336
341	0	3	0.787600459242
342	0	9	0.896670493685
343	6	8	0.970723306544
344	0	0	0.395809414466
345	0	0	0.278702640643
346	0	0	0.195752009185
347	0	2	0.878874856487
348	0	0	0.578645235362
349	0	0	0.23392652124
350	0	1	0.921354764638
351	1	3	0.900975889782
352	0	0	0.309127439724
353	0	0	0.506027554535
354	0	0	0.389494833525
355	0	0	0.621699196326
356	0	0	0.219288174512
357	0	0	0.637198622273
358	0	0	0.326923076923
359	0	0	0.595579793341
360	0	0	0.322043628014
361	0	1	0.291905855339
362	0	0	0.334959816303
363	0	0	0.134328358209
364	0	0	0.120264064294
365	0	0	0.425947187141
366	0	0	0.542479908152
367	0	0	0.308266360505
368	0	0	0.436280137773
369	0	0	0.59644087256
370	0	0	0.446900114811
371	2	1	0.97588978186
372	14	0	0.989092996556
373	9	3	0.980195177956
374	1	6	0.922215843858
375	0	1	0.485361653272
376	0	0	0.45177956372
377	0	1	0.667910447761
378	0	2	0.739667049369
379	0	0	0.436280137773
380	0	0	0.197187141217
381	0	0	0.484500574053
382	0	0	0.25
383	0	0	0.754879448909
384	0	0	0.242537313433
385	0	0	0.408438576349
386	0	0	0.578358208955
387	0	0	0.502009184845
388	0	0	0.257462686567
389	0	0	0.630022962113
390	1	1	0.607347876005
391	0	0	0.572617680827
392	6	4	0.973593570608
393	2	8	0.953214695752
394	2	5	0.884615384615
395	10	1	0.980769230769
396	3	6	0.972158438576
397	0	6	0.965556831228
398	1	1	0.578071182549
399	0	1	0.928530424799
400	0	8	0.879161882893
401	0	0	0.345005740528
402	0	0	0.74196326062
403	1	22	0.861079219288
404	1	4	0.93168771527
405	0	13	0.818886337543
