# Supplementary material for: Amino acid impact factor
Source: PLoS One. 2018 Jun 13;13(6):e0198645. doi: 10.1371/journal.pone.0198645 (PMC5999116; doi:10.1371/journal.pone.0198645)
Supplement: S2 File — (ZIP) [file pone.0198645.s002.zip › Supporting Information/pgk_8.0_dist.dat]

source target direction
21 18 true
23 25 true
23 26 true
26 63 true
56 129 true
56 305 true
62 25 true
62 26 true
62 27 true
62 77 true
62 166 true
62 188 true
62 216 true
62 238 true
62 242 true
62 341 true
62 393 true
62 403 true
66 68 true
72 71 true
120 122 true
120 231 true
120 332 true
122 26 true
122 44 true
122 62 true
122 65 true
122 66 true
122 77 true
122 123 true
122 166 true
122 170 true
122 188 true
122 215 true
122 216 true
122 236 true
122 238 true
122 242 true
122 332 true
122 336 true
122 342 true
122 343 true
122 374 true
122 393 true
122 396 true
122 403 true
129 305 true
129 361 true
130 129 true
131 129 true
131 130 true
131 305 true
132 129 true
132 138 true
132 146 true
132 247 true
132 305 true
133 75 true
133 129 true
133 138 true
133 247 true
133 305 true
134 129 true
134 130 true
135 129 true
136 129 true
136 138 true
136 247 true
136 305 true
137 129 true
137 132 true
137 133 true
137 136 true
137 138 true
137 247 true
137 305 true
138 129 true
138 247 true
138 305 true
139 129 true
139 136 true
139 138 true
139 247 true
139 305 true
144 129 true
144 132 true
144 305 true
145 129 true
145 247 true
145 305 true
146 129 true
146 138 true
146 305 true
153 149 true
164 168 true
164 209 true
164 210 true
165 39 true
165 44 true
165 203 true
165 238 true
165 332 true
165 335 true
165 405 true
169 216 true
169 238 true
170 27 true
170 44 true
170 77 true
170 216 true
170 238 true
170 255 true
170 341 true
170 342 true
170 343 true
186 16 true
186 18 true
186 45 true
186 65 true
186 66 true
186 118 true
186 123 true
186 161 true
186 163 true
186 164 true
186 206 true
186 332 true
186 336 true
186 343 true
186 350 true
186 351 true
186 371 true
186 400 true
186 403 true
186 404 true
186 405 true
188 166 true
192 26 true
192 27 true
192 44 true
192 66 true
192 123 true
192 166 true
192 188 true
192 203 true
192 215 true
192 216 true
192 238 true
192 242 true
192 243 true
192 332 true
192 336 true
192 342 true
192 343 true
192 347 true
192 393 true
192 394 true
192 403 true
192 405 true
206 238 true
206 332 true
206 405 true
213 45 true
213 226 true
213 231 true
213 249 true
213 332 true
215 26 true
215 38 true
215 39 true
215 44 true
215 62 true
215 65 true
215 77 true
215 122 true
215 123 true
215 164 true
215 166 true
215 170 true
215 188 true
215 216 true
215 236 true
215 238 true
215 242 true
215 255 true
215 332 true
215 336 true
215 342 true
215 343 true
215 373 true
215 374 true
215 393 true
215 396 true
215 397 true
215 403 true
219 26 true
219 166 true
219 238 true
219 242 true
219 255 true
219 256 true
219 317 true
219 335 true
219 400 true
219 403 true
223 312 true
242 238 true
242 403 true
243 238 true
243 403 true
246 377 true
247 129 true
247 305 true
249 154 true
249 246 true
249 378 true
255 26 true
255 79 true
255 217 true
255 238 true
255 242 true
255 403 true
258 265 true
264 261 true
310 309 true
314 39 true
314 77 true
314 84 true
314 88 true
314 92 true
314 216 true
314 236 true
314 237 true
314 238 true
314 335 true
314 338 true
314 342 true
314 343 true
314 347 true
314 351 true
314 400 true
314 403 true
314 405 true
335 238 true
335 256 true
335 403 true
336 26 true
336 44 true
336 166 true
336 188 true
336 238 true
336 242 true
336 403 true
337 77 true
337 119 true
337 123 true
337 169 true
337 170 true
337 238 true
337 255 true
337 256 true
337 284 true
337 316 true
337 335 true
337 338 true
337 342 true
337 343 true
337 392 true
337 397 true
337 400 true
337 404 true
337 405 true
338 405 true
339 375 true
340 26 true
340 27 true
340 44 true
340 66 true
340 123 true
340 166 true
340 188 true
340 203 true
340 216 true
340 236 true
340 238 true
340 242 true
340 243 true
340 332 true
340 336 true
340 342 true
340 343 true
340 351 true
340 374 true
340 392 true
340 393 true
340 394 true
340 396 true
340 400 true
340 403 true
340 404 true
340 405 true
343 44 true
343 216 true
343 238 true
343 341 true
343 342 true
343 403 true
351 378 true
371 238 true
371 403 true
372 332 true
372 373 true
372 374 true
372 392 true
372 393 true
372 394 true
372 395 true
372 396 true
372 397 true
372 399 true
372 400 true
372 403 true
372 404 true
372 405 true
373 44 true
373 238 true
373 342 true
373 374 true
373 393 true
373 396 true
373 397 true
373 403 true
373 405 true
374 403 true
390 398 true
392 238 true
392 394 true
392 397 true
392 400 true
392 403 true
392 405 true
393 166 true
393 403 true
394 63 true
394 166 true
395 332 true
395 373 true
395 374 true
395 392 true
395 393 true
395 394 true
395 396 true
395 397 true
395 400 true
395 403 true
396 238 true
396 403 true
396 405 true
398 390 true
403 34 true
404 405 true
