# Supplementary material for: Amino acid impact factor
Source: PLoS One. 2018 Jun 13;13(6):e0198645. doi: 10.1371/journal.pone.0198645 (PMC5999116; doi:10.1371/journal.pone.0198645)
Supplement: S2 File — (ZIP) [file pone.0198645.s002.zip › Supporting Information/pgk_8.0.dat]

# python impactfactor_mod_hiv.py -l PF00162_full.txt -c 0.8 -m 0.2 1.0 0.01 -r 2777 -o pgk -s 8
# Namespace(align_start=8, chain=None, cut_off=0.8, filenames=['PF00162_full.txt'], interactive=False, no_shuffle=2000, output='pgk', parameters=[0.2, 1.0, 0.01], pdbid=None, ref_id=[2777], ref_seq_id=None, res_id=None)
# resid	conservation	Conserved residue	Impacted residues
8	0.149827784156	L
9	0.224454649828	D
10	0.568025258324	D
11	0.278989667049	L
12	0.534730195178	D
13	0.446326061998	L
14	0.35935706085	K
15	0.77812858783	G
16	0.844431687715	K
17	0.576061997704	R
18	0.838117106774	V
19	0.634902411022	L
20	0.454936854191	V
21	0.980769230769	R	18
22	0.535878300804	V
23	0.978473019518	D	25	26
24	0.561423650976	F
25	0.964408725603	N
26	0.904133180253	V	63
27	0.944890929966	P
28	0.462112514351	L
29	0.377439724455	D
30	0.396096440873	D
31	0.633180252583	G
32	0.284443168772	K
33	0.6607347876	I
34	0.721010332951	T
35	0.61337543054	D
36	0.588978185993	D
37	0.375143513203	T
38	0.966704936854	R
39	0.811136624569	I
40	0.395235361653	R
41	0.673363949483	A
42	0.545350172216	A
43	0.594144661309	L
44	0.868828932262	P
45	0.882893226177	T
46	0.759471871412	I
47	0.468714121699	K
48	0.385189437428	Y
49	0.498277841561	L
50	0.459242250287	L
51	0.316016073479	E
52	0.193168771527	K
53	0.820895522388	G
54	0.710677382319	A
55	0.579219288175	K
56	0.0749138920781	S	129	305
57	0.72990815155	V
58	0.516647531573	I
59	0.640355912744	L
60	0.308553386912	M
61	0.79822043628	S
62	0.976750861079	H	25	26	27	77	166	188	216	238	242	341	393	403
63	0.752009184845	L
64	0.934845005741	G
65	0.857060849598	R
66	0.876291618829	P	68
67	0.564006888634	K
68	0.772388059701	G
69	0.281859931114	E
70	0.218714121699	P
71	0.235648679679	D
72	0.0556831228473	K	71
73	0.341274397245	P
74	0.396670493685	K
75	0.262916188289	Y
76	0.795063145809	S
77	0.896096440873	L
78	0.31831228473	A
79	0.763203214696	P
80	0.691159586682	V
81	0.652985074627	A
82	0.182261768083	K
83	0.405281285878	R
84	0.863088404133	L
85	0.404994259472	S
86	0.454075774971	E
87	0.621125143513	L
88	0.860792192882	L
89	0.687141216992	G
90	0.293053960964	K
91	0.254305396096	P
92	0.916475315729	V
93	0.199770378875	K
94	0.574339839265	F
95	0.407003444317	A
96	0.183122847302	D
97	0.721297359357	D
98	0.399827784156	C
99	0.409299655568	V
100	0.734213547646	G
101	0.230769230769	E
102	0.309701492537	E
103	0.385763490241	V
104	0.341561423651	E
105	0.224741676234	A
106	0.379161882893	A
107	0.382032146958	V
108	0.333524684271	A
109	0.232778415614	A
110	0.467278989667	L
111	0.266934557979	K
112	0.273249138921	D
113	0.918197474168	G
114	0.321756601607	E
115	0.649827784156	V
116	0.374856486797	L
117	0.758323765786	L
118	0.85849598163	L
119	0.929391504018	E
120	0.999138920781	N	122	231	332
121	0.376578645235	L
122	0.983352468427	R	26	44	62	65	66	77	123	166	170	188	215	216	236	238	242	332	336	342	343	374	393	396	403
123	0.815442020666	F
124	0.293628013777	H
125	0.321469575201	K
126	0.4598163031	E
127	0.995407577497	E
128	0.477898966705	E
129	0.181113662457	G	305	361
130	0.108783008037	K	129
131	0.0743398392652	G	129	130	305
132	0.0944316877153	K	129	138	146	247	305
133	0.10045924225	D	75	129	138	247	305
134	0.0654420206659	A	129	130
135	0.0502296211251	K	129
136	0.0852468427095	G	129	138	247	305
137	0.0401836969001	N	129	132	133	136	138	247	305
138	0.119115958668	K	129	247	305
139	0.044776119403	V	129	136	138	247	305
140	0.594144661309	K
141	0.312284730195	P
142	0.0947187141217	A
143	0.0990241102181	E
144	0.044776119403	A	129	132	305
145	0.0398966704937	K	129	247	305
146	0.112227324914	V	129	138	305
147	0.0878300803674	E
148	0.403846153846	E
149	0.607347876005	F
150	0.519804822044	A
151	0.489667049369	K
152	0.27411021814	K
153	0.730482204363	L	149
154	0.746842709529	A
155	0.322904707233	S
156	0.756601607348	L
157	0.386337543054	G
158	0.893513203215	D
159	0.457520091848	V
160	0.59328358209	Y
161	0.840700344432	V
162	0.707233065442	N
163	0.973880597015	D
164	0.89064293915	A	168	209	210
165	0.992250287026	F	39	44	203	238	332	335	405
166	0.81831228473	G
167	0.617967853042	T
168	0.745120551091	A
169	0.990241102181	H	216	238
170	0.978473019518	R	27	44	77	216	238	255	341	342	343
171	0.727037887486	A
172	0.721297359357	H
173	0.699770378875	A
174	0.952927669346	S
175	0.495407577497	T
176	0.347588978186	V
177	0.754305396096	G
178	0.488518943743	V
179	0.446039035591	A
180	0.277554535017	K
181	0.258610792193	F
182	0.455223880597	P
183	0.33438576349	A
184	0.327784156142	A
185	0.677382319173	A
186	0.997703788749	G	16	18	45	65	66	118	123	161	163	164	206	332	336	343	350	351	371	400	403	404	405
187	0.393800229621	F
188	0.886050516648	L	166
189	0.439150401837	M
190	0.341848450057	E
191	0.575200918485	K
192	0.990528128588	E	26	27	44	66	123	166	188	203	215	216	238	242	243	332	336	342	343	347	393	394	403	405
193	0.563432835821	L
194	0.266360505166	D
195	0.293053960964	A
196	0.650688863375	L
197	0.295924225029	G
198	0.496268656716	K
199	0.61653272101	A
200	0.536739380023	L
201	0.325487944891	E
202	0.4196326062	N
203	0.826636050517	P
204	0.284443168772	E
205	0.714121699196	R
206	0.977611940299	P	238	332	405
207	0.484213547646	F
208	0.426234213548	V
209	0.758610792193	A
210	0.753157290471	I
211	0.486509758898	L
212	0.945177956372	G
213	0.998851894374	G	45	226	231	249	332
214	0.565154994259	A
215	0.982204362801	K	26	38	39	44	62	65	77	122	123	164	166	170	188	216	236	238	242	255	332	336	342	343	373	374	393	396	397	403
216	0.857060849598	V
217	0.763203214696	S
218	0.543053960964	D
219	0.958094144661	K	26	166	238	242	255	256	317	335	400	403
220	0.586969001148	I
221	0.280424799082	G
222	0.570034443169	V
223	0.632893226177	I	312
224	0.383754305396	E
225	0.54822043628	N
226	0.819173363949	L
227	0.60849598163	L
228	0.300229621125	D
229	0.709529276693	K
230	0.572617680827	V
231	0.828071182549	D
232	0.15757749713	K
233	0.606773823192	L
234	0.554535017222	I
235	0.618828932262	I
236	0.847014925373	G
237	0.997416762342	G
238	0.80625717566	G
239	0.726176808266	M
240	0.682548794489	A
241	0.331515499426	F
242	0.900688863375	T	238	403
243	0.948335246843	F	238	403
244	0.493398392652	L
245	0.585533869116	K
246	0.772101033295	A	377
247	0.125143513203	L	129	305
248	0.351033295063	Q
249	0.849598163031	G	154	246	378
250	0.188289322618	Y
251	0.247129735936	E
252	0.464982778416	V
253	0.950631458094	G
254	0.375717566016	K
255	0.938289322618	S	26	79	217	238	242	403
256	0.812284730195	L
257	0.278702640643	V
258	0.686567164179	E	265
259	0.396957520092	E
260	0.631171067738	D
261	0.30625717566	K
262	0.264064293915	L
263	0.345866819747	D
264	0.259184845006	L	261
265	0.649827784156	A
266	0.406142365098	K
267	0.272101033295	E
268	0.466704936854	L
269	0.372273249139	L
270	0.334098737084	E
271	0.547072330654	K
272	0.727324913892	A
273	0.393226176808	K
274	0.196900114811	A
275	0.300229621125	K
276	0.538461538462	G
277	0.507175660161	V
278	0.360792192882	K
279	0.413030998852	I
280	0.248564867968	V
281	0.757462686567	L
282	0.936567164179	P
283	0.506314580941	V
284	0.97990815155	D
285	0.40355912744	V
286	0.611366245695	V
287	0.429104477612	V
288	0.674799081515	A
289	0.406142365098	D
290	0.283582089552	E
291	0.121125143513	F
292	0.308553386912	F
293	0.340987370838	F
294	0.409299655568	A
295	0.223019517796	D
296	0.314006888634	A
297	0.338117106774	A
298	0.17766934558	A
299	0.200057405281	K
300	0.332376578645	V
301	0.40757749713	V
302	0.225028702641	D
303	0.251148105626	A
304	0.281859931114	D
305	0.196613088404	G
306	0.66877152698	I
307	0.64867967853	P
308	0.415901262916	D
309	0.444603903559	G
310	0.405855338691	W	309
311	0.582089552239	M
312	0.568886337543	G
313	0.752583237658	L
314	0.998564867968	D	39	77	84	88	92	216	236	237	238	335	338	342	343	347	351	400	403	405
315	0.62456946039	I
316	0.982204362801	G
317	0.77812858783	P
318	0.357634902411	K
319	0.506314580941	T
320	0.240241102181	I
321	0.314580941447	E
322	0.325774971297	L
323	0.479047072331	F
324	0.398966704937	A
325	0.321469575201	E
326	0.298507462687	A
327	0.418197474168	I
328	0.278702640643	K
329	0.157864523536	D
330	0.650688863375	A
331	0.652123995408	K
332	0.83840413318	T
333	0.485935706085	I
334	0.413030998852	V
335	0.937428243398	W	238	256	403
336	0.960103329506	N	26	44	166	188	238	242	403
337	0.995120551091	G	77	119	123	169	170	238	255	256	284	316	335	338	342	343	392	397	400	404	405
338	0.970723306544	P	405
339	0.452927669346	M	375
340	0.988231917336	G	26	27	44	66	123	166	188	203	216	236	238	242	243	332	336	342	343	351	374	392	393	394	396	400	403	404	405
341	0.787600459242	V
342	0.896670493685	F
343	0.970723306544	E	44	216	238	341	342	403
344	0.395809414466	F
345	0.278702640643	D
346	0.195752009185	N
347	0.878874856487	F
348	0.578645235362	A
349	0.23392652124	K
350	0.921354764638	G
351	0.900975889782	T	378
352	0.309127439724	K
353	0.506027554535	A
354	0.389494833525	V
355	0.621699196326	A
356	0.219288174512	K
357	0.637198622273	A
358	0.326923076923	I
359	0.595579793341	A
360	0.322043628014	E
361	0.291905855339	A
362	0.334959816303	T
363	0.134328358209	K
364	0.120264064294	K
365	0.425947187141	G
366	0.542479908152	A
367	0.308266360505	F
368	0.436280137773	S
369	0.59644087256	I
370	0.446900114811	I
371	0.97588978186	G	238	403
372	0.989092996556	G	332	373	374	392	393	394	395	396	397	399	400	403	404	405
373	0.980195177956	G	44	238	342	374	393	396	397	403	405
374	0.922215843858	D	403
375	0.485361653272	S
376	0.45177956372	A
377	0.667910447761	A
378	0.739667049369	A
379	0.436280137773	V
380	0.197187141217	E
381	0.484500574053	K
382	0.25	L
383	0.754879448909	G
384	0.242537313433	L
385	0.408438576349	A
386	0.578358208955	D
387	0.502009184845	K
388	0.257462686567	F
389	0.630022962113	S
390	0.607347876005	H	398
391	0.572617680827	I
392	0.973593570608	S	238	394	397	400	403	405
393	0.953214695752	T	166	403
394	0.884615384615	G	63	166
395	0.980769230769	G	332	373	374	392	393	394	396	397	400	403
396	0.972158438576	G	238	403	405
397	0.965556831228	A
398	0.578071182549	S	390
399	0.928530424799	L
400	0.879161882893	E
401	0.345005740528	F
402	0.74196326062	L
403	0.861079219288	E	34
404	0.93168771527	G	405
405	0.818886337543	K
