# Supplementary material for: Amino acid impact factor
Source: PLoS One. 2018 Jun 13;13(6):e0198645. doi: 10.1371/journal.pone.0198645 (PMC5999116; doi:10.1371/journal.pone.0198645)
Supplement: S2 File — (ZIP) [file pone.0198645.s002.zip › Supporting Information/rt_hiv_8.0_res_num.dat]

# python impactfactor_mod_hiv.py -l rt.fasta -c 0.8 -m 0.2 1.0 0.01 -r 1 -o rt_hiv
# Namespace(align_start=1, chain=None, cut_off=0.8, filenames=['rt.fasta'], interactive=False, no_shuffle=2000, output='rt_hiv', parameters=[0.2, 1.0, 0.01], pdbid=None, ref_id=[1], ref_seq_id=None, res_id=None)
# Sl. No. residue_id residue
1	1	P
2	2	I
3	3	S
4	4	P
5	5	I
6	6	E
7	7	T
8	8	V
9	9	P
10	10	V
11	11	K
12	12	L
13	13	K
14	14	P
15	15	G
16	16	M
17	17	D
18	18	G
19	19	P
20	20	K
21	21	V
22	22	K
23	23	Q
24	24	W
25	25	P
26	26	L
27	27	T
28	28	E
29	29	E
30	30	K
31	31	I
32	32	K
33	33	A
34	34	L
35	35	V
36	36	E
37	37	I
38	38	C
39	39	T
40	40	E
41	41	M
42	42	E
43	43	K
44	44	E
45	45	G
46	46	K
47	47	I
48	48	S
49	49	K
50	50	I
51	51	G
52	52	P
53	53	E
54	54	N
55	55	P
56	56	Y
57	57	N
58	58	T
59	59	P
60	60	V
61	61	F
62	62	A
63	63	I
64	64	K
65	65	K
66	66	K
67	67	D
68	68	S
69	69	T
70	70	K
71	71	W
72	72	R
73	73	K
74	74	L
75	75	V
76	76	D
77	77	F
78	78	R
79	79	E
80	80	L
81	81	N
82	82	K
83	83	R
84	84	T
85	85	Q
86	86	D
87	87	F
88	88	W
89	89	E
90	90	V
91	91	Q
92	92	L
93	93	G
94	94	I
95	95	P
96	96	H
97	97	P
98	98	A
99	99	G
100	100	L
101	101	K
102	102	K
103	103	K
104	104	K
105	105	S
106	106	V
107	107	T
108	108	V
109	109	L
110	110	D
111	111	V
112	112	G
113	113	D
114	114	A
115	115	Y
116	116	F
117	117	S
118	118	V
119	119	P
120	120	L
121	121	D
122	122	E
123	123	D
124	124	F
125	125	R
126	126	K
127	127	Y
128	128	T
129	129	A
130	130	F
131	131	T
132	132	I
133	133	P
134	134	S
135	135	I
136	136	N
137	137	N
138	138	E
139	139	T
140	140	P
141	141	G
142	142	I
143	143	R
144	144	Y
145	145	Q
146	146	Y
147	147	N
148	148	V
149	149	L
150	150	P
151	151	Q
152	152	G
153	153	W
154	154	K
155	155	G
156	156	S
157	157	P
158	158	A
159	159	I
160	160	F
161	161	Q
162	162	S
163	163	S
164	164	M
165	165	T
166	166	K
167	167	I
168	168	L
169	169	E
170	170	P
171	171	F
172	172	R
173	173	K
174	174	Q
175	175	N
176	176	P
177	177	D
178	178	I
179	179	V
180	180	I
181	181	Y
182	182	Q
183	183	Y
184	184	M
185	185	D
186	186	D
187	187	L
188	188	Y
189	189	V
190	190	G
191	191	S
192	192	D
193	193	L
194	194	E
195	195	I
196	196	G
197	197	Q
198	198	H
199	199	R
200	200	T
201	201	K
202	202	I
203	203	E
204	204	E
205	205	L
206	206	R
207	207	Q
208	208	H
209	209	L
210	210	L
211	211	R
212	212	W
213	213	G
214	214	L
215	215	T
216	216	T
217	217	P
218	218	D
219	219	K
220	220	K
221	221	H
222	222	Q
223	223	K
224	224	E
225	225	P
226	226	P
227	227	F
228	228	L
229	229	W
230	230	M
231	231	G
232	232	Y
233	233	E
234	234	L
235	235	H
236	236	P
237	237	D
238	238	K
239	239	W
240	240	T
241	241	V
242	242	Q
243	243	P
244	244	I
245	245	V
246	246	L
247	247	P
248	248	E
249	249	K
250	250	D
251	251	S
252	252	W
253	253	T
254	254	V
255	255	N
256	256	D
257	257	I
258	258	Q
259	259	K
260	260	L
261	261	V
262	262	G
263	263	K
264	264	L
265	265	N
266	266	W
267	267	A
268	268	S
269	269	Q
270	270	I
271	271	Y
272	272	P
273	273	G
274	274	I
275	275	K
276	276	V
277	277	R
278	278	Q
279	279	L
280	280	C
281	281	K
282	282	L
283	283	L
284	284	R
285	285	G
286	286	T
287	287	K
288	288	A
289	289	L
290	290	T
291	291	E
292	292	V
293	293	I
294	294	P
295	295	L
296	296	T
297	297	E
298	298	E
299	299	A
300	300	E
301	301	L
302	302	E
303	303	L
304	304	A
305	305	E
306	306	N
307	307	R
308	308	E
309	309	I
310	310	L
311	311	K
312	312	E
313	313	P
314	314	V
315	315	H
316	316	G
317	317	V
318	318	Y
319	319	Y
320	320	D
321	321	P
322	322	S
323	323	K
324	324	D
325	325	L
326	326	I
327	327	A
328	328	E
329	329	I
330	330	Q
331	331	K
332	332	Q
333	333	G
334	334	Q
335	335	G
336	336	Q
337	337	W
338	338	T
339	339	Y
340	340	Q
341	341	I
342	342	Y
343	343	Q
344	344	E
345	345	P
346	346	F
347	347	K
348	348	N
349	349	L
350	350	K
351	351	T
352	352	G
353	353	K
354	354	Y
355	355	A
356	356	R
357	357	M
358	358	R
359	359	G
360	360	A
361	361	H
362	362	T
363	363	N
364	364	D
365	365	V
366	366	K
367	367	Q
368	368	L
369	369	T
370	370	E
371	371	A
372	372	V
373	373	Q
374	374	K
375	375	I
376	376	T
377	377	T
378	378	E
379	379	S
380	380	I
381	381	V
382	382	I
383	383	W
384	384	G
385	385	K
386	386	T
387	387	P
388	388	K
389	389	F
390	390	K
391	391	L
392	392	P
393	393	I
394	394	Q
395	395	K
396	396	E
397	397	T
398	398	W
399	399	E
400	400	T
401	401	W
402	402	W
403	403	T
404	404	E
405	405	Y
406	406	W
407	407	Q
408	408	A
409	409	T
410	410	W
411	411	I
412	412	P
413	413	E
414	414	W
415	415	E
416	416	F
417	417	V
418	418	N
419	419	T
420	420	P
421	421	P
422	422	L
423	423	V
424	424	K
425	425	L
426	426	W
427	427	Y
428	428	Q
429	429	L
430	430	E
431	431	K
432	432	E
433	433	P
434	434	I
435	435	V
436	436	G
437	437	A
438	438	E
439	439	T
440	440	F
