# Supplementary material for: Amino acid impact factor
Source: PLoS One. 2018 Jun 13;13(6):e0198645. doi: 10.1371/journal.pone.0198645 (PMC5999116; doi:10.1371/journal.pone.0198645)
Supplement: S2 File — (ZIP) [file pone.0198645.s002.zip › Supporting Information/rt_hiv_8.0_pvalue.dat]

# python impactfactor_mod_hiv.py -l rt.fasta -c 0.8 -m 0.2 1.0 0.01 -r 1 -o rt_hiv
# Namespace(align_start=1, chain=None, cut_off=0.8, filenames=['rt.fasta'], interactive=False, no_shuffle=2000, output='rt_hiv', parameters=[0.2, 1.0, 0.01], pdbid=None, ref_id=[1], ref_seq_id=None, res_id=None)
# resid 1	resid 2	Pvalue
3	35	0.0215
14	328	0.0
14	356	0.0
14	375	0.0
14	394	0.0
14	403	0.0
18	276	0.059
18	320	0.007
18	326	0.1205
19	32	0.0245
19	84	0.0005
19	173	0.108
19	178	0.16
19	204	0.079
19	292	0.1405
19	375	0.0705
24	292	0.0
41	215	0.0
44	41	0.0
44	210	0.0
44	215	0.0
47	60	0.1255
47	142	0.07
47	214	0.187
47	333	0.1135
47	338	0.033
47	366	0.076
52	20	0.1435
52	49	0.057
52	50	0.0155
52	53	0.007
52	54	0.0025
52	56	0.0015
52	57	0.004
52	58	0.002
52	59	0.0
52	195	0.03
52	288	0.1195
52	369	0.0355
52	375	0.0565
52	386	0.1895
52	395	0.0405
52	431	0.0615
55	60	0.0
55	118	0.0
55	134	0.0
55	139	0.0
55	214	0.0015
55	250	0.0
55	281	0.0
55	333	0.0
55	386	0.0005
59	20	0.1575
59	49	0.07
59	50	0.012
59	52	0.0
59	53	0.013
59	54	0.0035
59	56	0.0015
59	57	0.0
59	58	0.002
59	195	0.033
59	288	0.1285
59	369	0.053
59	375	0.0655
59	386	0.185
59	395	0.039
59	431	0.067
65	68	0.0
70	67	0.0
74	41	0.0
74	215	0.0
84	173	0.001
92	85	0.0
92	86	0.0
92	87	0.0005
92	88	0.0005
92	89	0.0005
92	90	0.0005
92	91	0.0
95	35	0.005
95	83	0.002
95	96	0.0
95	98	0.0
100	103	0.0
111	214	0.0
111	360	0.0
117	11	0.068
117	20	0.1625
117	124	0.0
117	292	0.1255
117	313	0.074
117	322	0.11
117	360	0.137
119	178	0.021
120	64	0.025
120	173	0.1125
120	178	0.1625
120	204	0.0735
120	292	0.131
125	11	0.0005
127	49	0.0635
127	98	0.0725
127	142	0.0725
127	214	0.195
127	288	0.1285
127	360	0.122
127	366	0.0785
127	403	0.2065
133	169	0.0005
133	328	0.0
136	82	0.0045
136	84	0.0005
136	88	0.0075
136	91	0.003
136	102	0.071
136	104	0.0355
136	107	0.0015
136	110	0.001
136	115	0.0035
136	131	0.0005
136	133	0.001
136	139	0.015
136	146	0.0035
136	153	0.0015
136	165	0.038
136	167	0.004
136	169	0.1115
136	171	0.004
136	172	0.0085
136	173	0.1135
136	174	0.0445
136	175	0.018
136	328	0.024
136	366	0.0815
136	386	0.1865
136	440	0.0155
137	40	0.009
137	41	0.0705
137	43	0.0285
137	103	0.059
137	178	0.1535
137	195	0.028
137	215	0.0695
137	238	0.0095
137	281	0.0875
137	358	0.072
137	370	0.0225
137	386	0.182
140	169	0.0105
141	294	0.0065
148	173	0.134
148	178	0.162
148	204	0.0755
148	292	0.138
157	11	0.0715
157	20	0.1395
157	292	0.135
157	313	0.0655
157	322	0.102
157	360	0.1235
157	375	0.063
160	169	0.0095
160	288	0.0175
160	311	0.0145
164	11	0.0
164	288	0.0025
170	169	0.106
170	193	0.0005
170	214	0.1735
170	233	0.0025
170	294	0.1105
170	324	0.1335
170	335	0.084
170	356	0.157
183	288	0.0115
185	60	0.001
191	11	0.0715
191	20	0.1445
191	24	0.0045
191	292	0.14
191	313	0.065
191	322	0.1015
191	360	0.1335
210	215	0.0
212	94	0.0
216	68	0.0745
216	218	0.0015
216	291	0.0505
216	324	0.132
216	350	0.011
216	381	0.058
216	394	0.048
216	395	0.0435
216	399	0.1375
217	68	0.081
217	76	0.005
217	291	0.046
217	324	0.1255
217	327	0.018
217	381	0.0555
217	394	0.0445
217	395	0.0525
217	399	0.133
220	169	0.1265
220	288	0.121
220	311	0.094
220	343	0.001
220	358	0.081
220	393	0.015
221	68	0.0
221	103	0.0
226	11	0.0695
226	20	0.1525
226	42	0.004
226	281	0.089
226	292	0.136
226	311	0.089
226	322	0.097
226	360	0.142
231	169	0.106
231	288	0.1115
231	311	0.092
231	326	0.1105
239	20	0.1325
239	35	0.1485
239	83	0.1225
239	246	0.0
239	281	0.082
239	322	0.103
239	386	0.1875
242	356	0.031
246	35	0.0295
254	64	0.0
254	195	0.0
264	256	0.0
264	281	0.0075
269	275	0.0
269	281	0.0
273	278	0.0005
273	281	0.0005
279	268	0.0
279	269	0.0
279	270	0.0
279	271	0.0005
279	273	0.0
279	274	0.0
279	275	0.0005
279	276	0.003
279	278	0.0035
279	280	0.0
279	281	0.0085
279	282	0.0
279	283	0.0025
279	284	0.0005
290	322	0.0115
316	386	0.004
318	60	0.0
337	46	0.0105
337	83	0.119
337	178	0.163
337	261	0.0025
337	281	0.077
337	305	0.0045
337	306	0.002
337	315	0.0155
337	320	0.0085
337	328	0.0175
337	336	0.0005
337	356	0.17
337	372	0.002
337	388	0.0075
337	402	0.004
337	404	0.1005
337	423	0.0025
337	424	0.002
337	427	0.0015
340	281	0.0
363	11	0.0605
363	20	0.1415
363	201	0.017
363	292	0.14
363	313	0.061
363	322	0.1115
363	360	0.1255
364	20	0.0015
364	35	0.002
364	176	0.0
364	214	0.0045
364	333	0.0
364	358	0.0005
364	386	0.004
368	103	0.0645
368	169	0.109
368	250	0.0445
368	288	0.126
368	311	0.0885
368	326	0.1035
368	399	0.123
394	399	0.0
407	35	0.015
408	294	0.0085
425	173	0.118
425	178	0.1585
425	204	0.069
425	230	0.0035
425	292	0.139
425	410	0.0045
425	411	0.0095
425	412	0.0045
425	413	0.007
425	414	0.0015
425	415	0.0025
425	416	0.0065
425	417	0.0305
425	418	0.0065
425	419	0.002
425	420	0.0015
425	421	0.003
425	422	0.0005
425	423	0.0025
425	424	0.0005
427	315	0.0
427	328	0.0
427	388	0.0
427	402	0.0
427	423	0.0
428	42	0.006
428	68	0.0945
428	198	0.0035
428	291	0.0385
428	324	0.119
428	381	0.0525
428	394	0.0375
428	395	0.04
428	399	0.14
428	438	0.002
439	305	0.0005
439	328	0.001
439	333	0.012
