# Supplementary material for: Amino acid impact factor
Source: PLoS One. 2018 Jun 13;13(6):e0198645. doi: 10.1371/journal.pone.0198645 (PMC5999116; doi:10.1371/journal.pone.0198645)
Supplement: S2 File — (ZIP) [file pone.0198645.s002.zip › Supporting Information/rt_hiv_8.0_imp_cons.dat]

# python impactfactor_mod_hiv.py -l rt.fasta -c 0.8 -m 0.2 1.0 0.01 -r 1 -o rt_hiv
# Namespace(align_start=1, chain=None, cut_off=0.8, filenames=['rt.fasta'], interactive=False, no_shuffle=2000, output='rt_hiv', parameters=[0.2, 1.0, 0.01], pdbid=None, ref_id=[1], ref_seq_id=None, res_id=None)
# resid	Impact	Dependency	conservation
1	0	0	0.998769483183
2	0	0	0.998359310911
3	0	0	0.999179655455
4	0	0	0.993437243642
5	0	0	0.996308449549
6	0	0	0.961853978671
7	0	0	0.994257588187
8	0	0	0.992206726825
9	0	0	0.998769483183
10	0	0	0.997949138638
11	0	2	0.934372436423
12	0	0	1.0
13	0	0	0.999179655455
14	5	0	0.984823625923
15	0	0	0.998359310911
16	0	0	0.993847415915
17	0	0	0.997128794094
18	1	0	0.999589827728
19	1	0	0.999589827728
20	0	1	0.851517637408
21	0	0	0.981542247744
22	0	0	0.996718621821
23	0	0	0.998769483183
24	1	1	0.997128794094
25	0	0	0.998769483183
26	0	0	0.998359310911
27	0	0	0.99302707137
28	0	0	0.975799835931
29	0	0	0.997128794094
30	0	0	0.998769483183
31	0	0	0.996718621821
32	0	0	0.974569319114
33	0	0	0.997949138638
34	0	0	0.999179655455
35	0	2	0.849056603774
36	0	0	0.988105004102
37	0	0	0.998769483183
38	0	0	0.999179655455
39	0	0	0.969647251846
40	0	1	0.988925348646
41	1	2	0.942165709598
42	0	2	0.994667760459
43	0	0	0.969647251846
44	3	0	0.983182936833
45	0	0	0.997128794094
46	0	0	0.990566037736
47	0	0	0.999589827728
48	0	0	0.983593109106
49	0	0	0.941345365053
50	0	0	0.987694831829
51	0	0	0.998359310911
52	6	1	0.999589827728
53	0	1	0.99302707137
54	0	2	0.997128794094
55	9	0	0.998359310911
56	0	2	0.997949138638
57	0	2	0.998359310911
58	0	2	0.998359310911
59	5	1	0.999589827728
60	0	3	0.874897456932
61	0	0	0.998769483183
62	0	0	0.986464315012
63	0	0	0.998359310911
64	0	1	0.977030352748
65	1	0	0.994257588187
66	0	0	0.998769483183
67	0	1	0.959392945037
68	0	2	0.921246923708
69	0	0	0.957342083675
70	1	0	0.984413453651
71	0	0	1.0
72	0	0	0.995488105004
73	0	0	1.0
74	2	0	0.99302707137
75	0	0	0.987694831829
76	0	1	0.997538966366
77	0	0	0.995898277276
78	0	0	0.998359310911
79	0	0	0.998359310911
80	0	0	0.998769483183
81	0	0	0.997949138638
82	0	1	0.995488105004
83	0	1	0.873256767842
84	1	2	0.998769483183
85	0	1	0.998769483183
86	0	1	0.993847415915
87	0	1	0.994667760459
88	0	2	0.995077932732
89	0	1	0.997128794094
90	0	1	0.97908121411
91	0	2	0.997949138638
92	7	0	0.999179655455
93	0	0	0.997538966366
94	0	1	0.997538966366
95	4	0	0.998769483183
96	0	1	0.997949138638
97	0	0	0.999179655455
98	0	1	0.929860541427
99	0	0	0.997949138638
100	1	0	0.996308449549
101	0	0	0.969237079573
102	0	0	0.938063986874
103	0	2	0.938474159147
104	0	0	0.966776045939
105	0	0	0.996718621821
106	0	0	0.988515176374
107	0	1	0.997128794094
108	0	0	0.993437243642
109	0	0	0.998769483183
110	0	1	0.998359310911
111	2	0	0.994667760459
112	0	0	0.998769483183
113	0	0	1.0
114	0	0	0.998769483183
115	0	1	0.996308449549
116	0	0	0.993437243642
117	1	0	0.999589827728
118	0	1	0.922887612797
119	0	0	0.999179655455
120	0	0	0.999589827728
121	0	0	0.950369155045
122	0	0	0.681296144381
123	0	0	0.732977850697
124	0	1	0.998769483183
125	1	0	0.998769483183
126	0	0	0.998769483183
127	0	0	0.999589827728
128	0	0	0.998769483183
129	0	0	0.999179655455
130	0	0	0.998359310911
131	0	1	0.998769483183
132	0	0	0.997538966366
133	2	1	0.998769483183
134	0	1	0.997128794094
135	0	0	0.637407711239
136	14	0	0.999589827728
137	2	0	0.999589827728
138	0	0	0.977440525021
139	0	1	0.98605414274
140	0	0	0.999179655455
141	1	0	0.999179655455
142	0	0	0.924118129614
143	0	0	0.997128794094
144	0	0	0.997128794094
145	0	0	0.995077932732
146	0	1	0.998359310911
147	0	0	0.998769483183
148	0	0	0.999589827728
149	0	0	0.997949138638
150	0	0	1.0
151	0	0	0.995488105004
152	0	0	0.998769483183
153	0	1	0.997949138638
154	0	0	0.997949138638
155	0	0	1.0
156	0	0	0.998769483183
157	0	0	0.999589827728
158	0	0	0.979901558655
159	0	0	0.995488105004
160	1	0	0.999179655455
161	0	0	0.998359310911
162	0	0	0.633716160788
163	0	0	0.995898277276
164	2	0	0.997949138638
165	0	0	0.962674323216
166	0	0	0.908941755537
167	0	1	0.994667760459
168	0	0	1.0
169	0	2	0.88679245283
170	2	0	0.999589827728
171	0	1	0.995077932732
172	0	1	0.988105004102
173	0	1	0.878178835111
174	0	0	0.955291222313
175	0	0	0.983593109106
176	0	1	0.991796554553
177	0	0	0.798605414274
178	0	0	0.838802296965
179	0	0	0.948318293683
180	0	0	0.996718621821
181	0	0	0.981542247744
182	0	0	0.998769483183
183	0	0	0.999179655455
184	0	0	0.965955701395
185	1	0	0.998769483183
186	0	0	0.998359310911
187	0	0	0.998359310911
188	0	0	0.992616899098
189	0	0	0.989335520919
190	0	0	0.984003281378
191	1	0	0.999589827728
192	0	0	0.991796554553
193	0	1	0.997949138638
194	0	0	0.987694831829
195	0	1	0.970877768663
196	0	0	0.892124692371
197	0	0	0.970877768663
198	0	1	0.998769483183
199	0	0	0.997538966366
200	0	0	0.695652173913
201	0	0	0.981542247744
202	0	0	0.94421657096
203	0	0	0.981542247744
204	0	0	0.925348646432
205	0	0	0.999179655455
206	0	0	0.997128794094
207	0	0	0.767022149303
208	0	0	0.995077932732
209	0	0	0.998769483183
210	1	1	0.97046759639
211	0	0	0.442986054143
212	1	0	0.999179655455
213	0	0	0.998769483183
214	0	3	0.812961443806
215	0	4	0.928219852338
216	1	0	0.999589827728
217	1	0	0.999589827728
218	0	1	0.997128794094
219	0	0	0.977030352748
220	1	0	0.999589827728
221	2	0	0.995898277276
222	0	0	0.997949138638
223	0	0	0.993437243642
224	0	0	0.992206726825
225	0	0	0.997538966366
226	1	0	0.999589827728
227	0	0	0.998359310911
228	0	0	0.986874487285
229	0	0	0.999179655455
230	0	1	0.997128794094
231	0	0	0.999589827728
232	0	0	1.0
233	0	1	0.997949138638
234	0	0	0.996308449549
235	0	0	1.0
236	0	0	0.999179655455
237	0	0	0.994667760459
238	0	1	0.991386382281
239	1	0	0.999589827728
240	0	0	0.997128794094
241	0	0	0.996718621821
242	0	0	0.999179655455
243	0	0	0.995077932732
244	0	0	0.987694831829
245	0	0	0.575061525841
246	0	1	0.999179655455
247	0	0	0.998359310911
248	0	0	0.915504511895
249	0	0	0.981952420016
250	0	1	0.959392945037
251	0	0	0.987284659557
252	0	0	0.996718621821
253	0	0	0.998769483183
254	2	0	0.998769483183
255	0	0	0.997949138638
256	0	1	0.997538966366
257	0	0	0.983182936833
258	0	0	0.997538966366
259	0	0	0.998359310911
260	0	0	0.998359310911
261	0	1	0.996308449549
262	0	0	0.997128794094
263	0	0	0.995898277276
264	2	0	0.999179655455
265	0	0	0.997538966366
266	0	0	0.998769483183
267	0	0	0.998359310911
268	0	1	0.996718621821
269	2	1	0.997949138638
270	0	1	0.997538966366
271	0	1	0.993437243642
272	0	0	0.508613617719
273	2	1	0.998769483183
274	0	1	0.996308449549
275	0	2	0.980721903199
276	0	1	0.95118949959
277	0	0	0.573420836751
278	0	2	0.941345365053
279	14	0	0.999179655455
280	0	1	0.998769483183
281	0	6	0.916735028712
282	0	1	0.997128794094
283	0	1	0.953240360952
284	0	1	0.974979491386
285	0	0	0.998769483183
286	0	0	0.644790812141
287	0	0	0.995077932732
288	0	1	0.8798195242
289	0	0	0.998769483183
290	0	0	0.999179655455
291	0	0	0.954881050041
292	0	1	0.863412633306
293	0	0	0.579163248564
294	0	2	0.896226415094
295	0	0	0.996718621821
296	0	0	0.976620180476
297	0	0	0.623872026251
298	0	0	0.994667760459
299	0	0	0.998359310911
300	0	0	0.994667760459
301	0	0	0.990566037736
302	0	0	0.997538966366
303	0	0	0.997538966366
304	0	0	0.998359310911
305	0	2	0.996308449549
306	0	1	0.998359310911
307	0	0	0.984413453651
308	0	0	0.993847415915
309	0	0	0.993437243642
310	0	0	0.993437243642
311	0	0	0.907301066448
312	0	0	0.969647251846
313	0	0	0.933552091879
314	0	0	0.984823625923
315	0	1	0.982362592289
316	1	0	0.997949138638
317	0	0	0.936423297785
318	1	0	0.990155865463
319	0	0	0.999179655455
320	0	2	0.993847415915
321	0	0	0.991386382281
322	0	0	0.895816242822
323	0	0	0.997538966366
324	0	0	0.871205906481
325	0	0	0.998359310911
326	0	0	0.890894175554
327	0	0	0.98605414274
328	0	4	0.978260869565
329	0	0	0.789581624282
330	0	0	0.999179655455
331	0	0	0.998769483183
332	0	0	0.997538966366
333	0	2	0.89540607055
334	0	0	0.620590648072
335	0	0	0.91632485644
336	0	1	0.998359310911
337	11	0	0.999589827728
338	0	0	0.966365873667
339	0	0	0.996308449549
340	1	0	0.998359310911
341	0	0	0.993437243642
342	0	0	0.994667760459
343	0	1	0.998769483183
344	0	0	0.982772764561
345	0	0	0.97210828548
346	0	0	0.913863822806
347	0	0	0.988105004102
348	0	0	0.992616899098
349	0	0	0.999179655455
350	0	0	0.99302707137
351	0	0	0.997949138638
352	0	0	0.998769483183
353	0	0	0.997949138638
354	0	0	0.998359310911
355	0	0	0.995077932732
356	0	1	0.827317473339
357	0	0	0.622641509434
358	0	1	0.917965545529
359	0	0	0.945447087777
360	0	1	0.866283839212
361	0	0	0.999179655455
362	0	0	0.997538966366
363	0	0	0.999589827728
364	7	0	0.997949138638
365	0	0	0.964725184578
366	0	0	0.921246923708
367	0	0	0.991796554553
368	0	0	0.999589827728
369	0	0	0.958572600492
370	0	0	0.984413453651
371	0	0	0.950369155045
372	0	1	0.996718621821
373	0	0	0.983593109106
374	0	0	0.985643970468
375	0	1	0.936833470057
376	0	0	0.637407711239
377	0	0	0.793273174733
378	0	0	0.998769483183
379	0	0	0.934372436423
380	0	0	0.996308449549
381	0	0	0.941345365053
382	0	0	0.994667760459
383	0	0	0.997949138638
384	0	0	0.995077932732
385	0	0	0.97046759639
386	0	3	0.815012305168
387	0	0	0.999179655455
388	0	2	0.989745693191
389	0	0	0.999179655455
390	0	0	0.522149302707
391	0	0	0.997949138638
392	0	0	1.0
393	0	0	0.984413453651
394	1	1	0.949958982773
395	0	0	0.952830188679
396	0	0	0.990976210008
397	0	0	0.992616899098
398	0	0	0.999179655455
399	0	1	0.861771944217
400	0	0	0.566037735849
401	0	0	0.997949138638
402	0	2	0.995898277276
403	0	1	0.803937653815
404	0	0	0.899507793273
405	0	0	0.990566037736
406	0	0	0.998359310911
407	0	0	0.999179655455
408	1	0	0.999179655455
409	0	0	0.998359310911
410	0	1	0.996308449549
411	0	1	0.988925348646
412	0	1	0.998359310911
413	0	1	0.99302707137
414	0	1	0.996718621821
415	0	1	0.996308449549
416	0	1	0.99302707137
417	0	0	0.972928630025
418	0	1	0.99302707137
419	0	1	0.997949138638
420	0	1	0.997949138638
421	0	1	0.996308449549
422	0	1	0.999179655455
423	0	3	0.997538966366
424	0	2	0.998359310911
425	15	0	0.999589827728
426	0	0	0.998359310911
427	5	1	0.998769483183
428	3	0	0.999589827728
429	0	0	0.999179655455
430	0	0	0.996718621821
431	0	0	0.933962264151
432	0	0	0.960213289582
433	0	0	0.998769483183
434	0	0	0.990155865463
435	0	0	0.598851517637
436	0	0	0.989745693191
437	0	0	0.971698113208
438	0	1	0.997538966366
439	2	0	0.999179655455
440	0	0	0.988925348646
