# Supplementary material for: Amino acid impact factor
Source: PLoS One. 2018 Jun 13;13(6):e0198645. doi: 10.1371/journal.pone.0198645 (PMC5999116; doi:10.1371/journal.pone.0198645)
Supplement: S2 File — (ZIP) [file pone.0198645.s002.zip › Supporting Information/rt_hiv_8.0_dist.dat]

source target direction
14 328 true
14 356 true
14 375 true
14 394 true
14 403 true
18 320 true
19 84 true
24 292 true
41 215 true
44 41 true
44 210 true
44 215 true
52 53 true
52 54 true
52 56 true
52 57 true
52 58 true
52 59 true
55 60 true
55 118 true
55 134 true
55 139 true
55 214 true
55 250 true
55 281 true
55 333 true
55 386 true
59 52 true
59 54 true
59 56 true
59 57 true
59 58 true
65 68 true
70 67 true
74 41 true
74 215 true
84 173 true
92 85 true
92 86 true
92 87 true
92 88 true
92 89 true
92 90 true
92 91 true
95 35 true
95 83 true
95 96 true
95 98 true
100 103 true
111 214 true
111 360 true
117 124 true
125 11 true
133 169 true
133 328 true
136 82 true
136 84 true
136 88 true
136 91 true
136 107 true
136 110 true
136 115 true
136 131 true
136 133 true
136 146 true
136 153 true
136 167 true
136 171 true
136 172 true
137 40 true
137 238 true
141 294 true
160 169 true
164 11 true
164 288 true
170 193 true
170 233 true
185 60 true
191 24 true
210 215 true
212 94 true
216 218 true
217 76 true
220 343 true
221 68 true
221 103 true
226 42 true
239 246 true
254 64 true
254 195 true
264 256 true
264 281 true
269 275 true
269 281 true
273 278 true
273 281 true
279 268 true
279 269 true
279 270 true
279 271 true
279 273 true
279 274 true
279 275 true
279 276 true
279 278 true
279 280 true
279 281 true
279 282 true
279 283 true
279 284 true
316 386 true
318 60 true
337 261 true
337 305 true
337 306 true
337 320 true
337 336 true
337 372 true
337 388 true
337 402 true
337 423 true
337 424 true
337 427 true
340 281 true
364 20 true
364 35 true
364 176 true
364 214 true
364 333 true
364 358 true
364 386 true
394 399 true
408 294 true
425 230 true
425 410 true
425 411 true
425 412 true
425 413 true
425 414 true
425 415 true
425 416 true
425 418 true
425 419 true
425 420 true
425 421 true
425 422 true
425 423 true
425 424 true
427 315 true
427 328 true
427 388 true
427 402 true
427 423 true
428 42 true
428 198 true
428 438 true
439 305 true
439 328 true
