# Supplementary material for: Amino acid impact factor
Source: PLoS One. 2018 Jun 13;13(6):e0198645. doi: 10.1371/journal.pone.0198645 (PMC5999116; doi:10.1371/journal.pone.0198645)
Supplement: S2 File — (ZIP) [file pone.0198645.s002.zip › Supporting Information/rt_hiv_8.0.dat]

# python impactfactor_mod_hiv.py -l rt.fasta -c 0.8 -m 0.2 1.0 0.01 -r 1 -o rt_hiv 
#  Namespace(align_start=1, chain=None, cut_off=0.8, filenames=['rt.fasta'], interactive=False, no_shuffle=2000, output='rt_hiv', parameters=[0.2, 1.0, 0.01], pdbid=None, ref_id=[1], ref_seq_id=None, res_id=None)
# resid 	conservation 	Conserved residue 	Impacted residues
1	0.998769483183	P	
2	0.998359310911	I	
3	0.999179655455	S	
4	0.993437243642	P	
5	0.996308449549	I	
6	0.961853978671	E	
7	0.994257588187	T	
8	0.992206726825	V	
9	0.998769483183	P	
10	0.997949138638	V	
11	0.934372436423	K	
12	1.0	L	
13	0.999179655455	K	
14	0.984823625923	P	328	356	375	394	403	
15	0.998359310911	G	
16	0.993847415915	M	
17	0.997128794094	D	
18	0.999589827728	G	320	
19	0.999589827728	P	84	
20	0.851517637408	K	
21	0.981542247744	V	
22	0.996718621821	K	
23	0.998769483183	Q	
24	0.997128794094	W	292	
25	0.998769483183	P	
26	0.998359310911	L	
27	0.99302707137	T	
28	0.975799835931	E	
29	0.997128794094	E	
30	0.998769483183	K	
31	0.996718621821	I	
32	0.974569319114	K	
33	0.997949138638	A	
34	0.999179655455	L	
35	0.849056603774	V	
36	0.988105004102	E	
37	0.998769483183	I	
38	0.999179655455	C	
39	0.969647251846	T	
40	0.988925348646	E	
41	0.942165709598	M	215	
42	0.994667760459	E	
43	0.969647251846	K	
44	0.983182936833	E	41	210	215	
45	0.997128794094	G	
46	0.990566037736	K	
47	0.999589827728	I	
48	0.983593109106	S	
49	0.941345365053	K	
50	0.987694831829	I	
51	0.998359310911	G	
52	0.999589827728	P	53	54	56	57	58	59	
53	0.99302707137	E	
54	0.997128794094	N	
55	0.998359310911	P	60	118	134	139	214	250	281	333	386	
56	0.997949138638	Y	
57	0.998359310911	N	
58	0.998359310911	T	
59	0.999589827728	P	52	54	56	57	58	
60	0.874897456932	V	
61	0.998769483183	F	
62	0.986464315012	A	
63	0.998359310911	I	
64	0.977030352748	K	
65	0.994257588187	K	68	
66	0.998769483183	K	
67	0.959392945037	D	
68	0.921246923708	S	
69	0.957342083675	T	
70	0.984413453651	K	67	
71	1.0	W	
72	0.995488105004	R	
73	1.0	K	
74	0.99302707137	L	41	215	
75	0.987694831829	V	
76	0.997538966366	D	
77	0.995898277276	F	
78	0.998359310911	R	
79	0.998359310911	E	
80	0.998769483183	L	
81	0.997949138638	N	
82	0.995488105004	K	
83	0.873256767842	R	
84	0.998769483183	T	173	
85	0.998769483183	Q	
86	0.993847415915	D	
87	0.994667760459	F	
88	0.995077932732	W	
89	0.997128794094	E	
90	0.97908121411	V	
91	0.997949138638	Q	
92	0.999179655455	L	85	86	87	88	89	90	91	
93	0.997538966366	G	
94	0.997538966366	I	
95	0.998769483183	P	35	83	96	98	
96	0.997949138638	H	
97	0.999179655455	P	
98	0.929860541427	A	
99	0.997949138638	G	
100	0.996308449549	L	103	
101	0.969237079573	K	
102	0.938063986874	K	
103	0.938474159147	K	
104	0.966776045939	K	
105	0.996718621821	S	
106	0.988515176374	V	
107	0.997128794094	T	
108	0.993437243642	V	
109	0.998769483183	L	
110	0.998359310911	D	
111	0.994667760459	V	214	360	
112	0.998769483183	G	
113	1.0	D	
114	0.998769483183	A	
115	0.996308449549	Y	
116	0.993437243642	F	
117	0.999589827728	S	124	
118	0.922887612797	V	
119	0.999179655455	P	
120	0.999589827728	L	
121	0.950369155045	D	
122	0.681296144381	K	
123	0.732977850697	D	
124	0.998769483183	F	
125	0.998769483183	R	11	
126	0.998769483183	K	
127	0.999589827728	Y	
128	0.998769483183	T	
129	0.999179655455	A	
130	0.998359310911	F	
131	0.998769483183	T	
132	0.997538966366	I	
133	0.998769483183	P	169	328	
134	0.997128794094	S	
135	0.637407711239	I	
136	0.999589827728	N	82	84	88	91	107	110	115	131	133	146	153	167	171	172	
137	0.999589827728	N	40	238	
138	0.977440525021	E	
139	0.98605414274	T	
140	0.999179655455	P	
141	0.999179655455	G	294	
142	0.924118129614	I	
143	0.997128794094	R	
144	0.997128794094	Y	
145	0.995077932732	Q	
146	0.998359310911	Y	
147	0.998769483183	N	
148	0.999589827728	V	
149	0.997949138638	L	
150	1.0	P	
151	0.995488105004	Q	
152	0.998769483183	G	
153	0.997949138638	W	
154	0.997949138638	K	
155	1.0	G	
156	0.998769483183	S	
157	0.999589827728	P	
158	0.979901558655	A	
159	0.995488105004	I	
160	0.999179655455	F	169	
161	0.998359310911	Q	
162	0.633716160788	S	
163	0.995898277276	S	
164	0.997949138638	M	11	288	
165	0.962674323216	T	
166	0.908941755537	K	
167	0.994667760459	I	
168	1.0	L	
169	0.88679245283	E	
170	0.999589827728	P	193	233	
171	0.995077932732	F	
172	0.988105004102	R	
173	0.878178835111	K	
174	0.955291222313	Q	
175	0.983593109106	N	
176	0.991796554553	P	
177	0.798605414274	D	
178	0.838802296965	I	
179	0.948318293683	V	
180	0.996718621821	I	
181	0.981542247744	Y	
182	0.998769483183	Q	
183	0.999179655455	Y	
184	0.965955701395	M	
185	0.998769483183	D	60	
186	0.998359310911	D	
187	0.998359310911	L	
188	0.992616899098	Y	
189	0.989335520919	V	
190	0.984003281378	G	
191	0.999589827728	S	24	
192	0.991796554553	D	
193	0.997949138638	L	
194	0.987694831829	E	
195	0.970877768663	I	
196	0.892124692371	G	
197	0.970877768663	Q	
198	0.998769483183	H	
199	0.997538966366	R	
200	0.695652173913	T	
201	0.981542247744	K	
202	0.94421657096	I	
203	0.981542247744	E	
204	0.925348646432	E	
205	0.999179655455	L	
206	0.997128794094	R	
207	0.767022149303	Q	
208	0.995077932732	H	
209	0.998769483183	L	
210	0.97046759639	L	215	
211	0.442986054143	K	
212	0.999179655455	W	94	
213	0.998769483183	G	
214	0.812961443806	F	
215	0.928219852338	T	
216	0.999589827728	T	218	
217	0.999589827728	P	76	
218	0.997128794094	D	
219	0.977030352748	K	
220	0.999589827728	K	343	
221	0.995898277276	H	68	103	
222	0.997949138638	Q	
223	0.993437243642	K	
224	0.992206726825	E	
225	0.997538966366	P	
226	0.999589827728	P	42	
227	0.998359310911	F	
228	0.986874487285	L	
229	0.999179655455	W	
230	0.997128794094	M	
231	0.999589827728	G	
232	1.0	Y	
233	0.997949138638	E	
234	0.996308449549	L	
235	1.0	H	
236	0.999179655455	P	
237	0.994667760459	D	
238	0.991386382281	K	
239	0.999589827728	W	246	
240	0.997128794094	T	
241	0.996718621821	V	
242	0.999179655455	Q	
243	0.995077932732	P	
244	0.987694831829	I	
245	0.575061525841	V	
246	0.999179655455	L	
247	0.998359310911	P	
248	0.915504511895	E	
249	0.981952420016	K	
250	0.959392945037	D	
251	0.987284659557	S	
252	0.996718621821	W	
253	0.998769483183	T	
254	0.998769483183	V	64	195	
255	0.997949138638	N	
256	0.997538966366	D	
257	0.983182936833	I	
258	0.997538966366	Q	
259	0.998359310911	K	
260	0.998359310911	L	
261	0.996308449549	V	
262	0.997128794094	G	
263	0.995898277276	K	
264	0.999179655455	L	256	281	
265	0.997538966366	N	
266	0.998769483183	W	
267	0.998359310911	A	
268	0.996718621821	S	
269	0.997949138638	Q	275	281	
270	0.997538966366	I	
271	0.993437243642	Y	
272	0.508613617719	P	
273	0.998769483183	G	278	281	
274	0.996308449549	I	
275	0.980721903199	K	
276	0.95118949959	V	
277	0.573420836751	K	
278	0.941345365053	Q	
279	0.999179655455	L	268	269	270	271	273	274	275	276	278	280	281	282	283	284	
280	0.998769483183	C	
281	0.916735028712	K	
282	0.997128794094	L	
283	0.953240360952	L	
284	0.974979491386	R	
285	0.998769483183	G	
286	0.644790812141	T	
287	0.995077932732	K	
288	0.8798195242	A	
289	0.998769483183	L	
290	0.999179655455	T	
291	0.954881050041	E	
292	0.863412633306	V	
293	0.579163248564	I	
294	0.896226415094	P	
295	0.996718621821	L	
296	0.976620180476	T	
297	0.623872026251	E	
298	0.994667760459	E	
299	0.998359310911	A	
300	0.994667760459	E	
301	0.990566037736	L	
302	0.997538966366	E	
303	0.997538966366	L	
304	0.998359310911	A	
305	0.996308449549	E	
306	0.998359310911	N	
307	0.984413453651	R	
308	0.993847415915	E	
309	0.993437243642	I	
310	0.993437243642	L	
311	0.907301066448	K	
312	0.969647251846	E	
313	0.933552091879	P	
314	0.984823625923	V	
315	0.982362592289	H	
316	0.997949138638	G	386	
317	0.936423297785	V	
318	0.990155865463	Y	60	
319	0.999179655455	Y	
320	0.993847415915	D	
321	0.991386382281	P	
322	0.895816242822	S	
323	0.997538966366	K	
324	0.871205906481	D	
325	0.998359310911	L	
326	0.890894175554	I	
327	0.98605414274	A	
328	0.978260869565	E	
329	0.789581624282	I	
330	0.999179655455	Q	
331	0.998769483183	K	
332	0.997538966366	Q	
333	0.89540607055	G	
334	0.620590648072	Q	
335	0.91632485644	G	
336	0.998359310911	Q	
337	0.999589827728	W	261	305	306	320	336	372	388	402	423	424	427	
338	0.966365873667	T	
339	0.996308449549	Y	
340	0.998359310911	Q	281	
341	0.993437243642	I	
342	0.994667760459	Y	
343	0.998769483183	Q	
344	0.982772764561	E	
345	0.97210828548	P	
346	0.913863822806	F	
347	0.988105004102	K	
348	0.992616899098	N	
349	0.999179655455	L	
350	0.99302707137	K	
351	0.997949138638	T	
352	0.998769483183	G	
353	0.997949138638	K	
354	0.998359310911	Y	
355	0.995077932732	A	
356	0.827317473339	R	
357	0.622641509434	M	
358	0.917965545529	R	
359	0.945447087777	G	
360	0.866283839212	A	
361	0.999179655455	H	
362	0.997538966366	T	
363	0.999589827728	N	
364	0.997949138638	D	20	35	176	214	333	358	386	
365	0.964725184578	V	
366	0.921246923708	K	
367	0.991796554553	Q	
368	0.999589827728	L	
369	0.958572600492	T	
370	0.984413453651	E	
371	0.950369155045	A	
372	0.996718621821	V	
373	0.983593109106	Q	
374	0.985643970468	K	
375	0.936833470057	I	
376	0.637407711239	A	
377	0.793273174733	T	
378	0.998769483183	E	
379	0.934372436423	S	
380	0.996308449549	I	
381	0.941345365053	V	
382	0.994667760459	I	
383	0.997949138638	W	
384	0.995077932732	G	
385	0.97046759639	K	
386	0.815012305168	T	
387	0.999179655455	P	
388	0.989745693191	K	
389	0.999179655455	F	
390	0.522149302707	K	
391	0.997949138638	L	
392	1.0	P	
393	0.984413453651	I	
394	0.949958982773	Q	399	
395	0.952830188679	K	
396	0.990976210008	E	
397	0.992616899098	T	
398	0.999179655455	W	
399	0.861771944217	E	
400	0.566037735849	T	
401	0.997949138638	W	
402	0.995898277276	W	
403	0.803937653815	T	
404	0.899507793273	E	
405	0.990566037736	Y	
406	0.998359310911	W	
407	0.999179655455	Q	
408	0.999179655455	A	294	
409	0.998359310911	T	
410	0.996308449549	W	
411	0.988925348646	I	
412	0.998359310911	P	
413	0.99302707137	E	
414	0.996718621821	W	
415	0.996308449549	E	
416	0.99302707137	F	
417	0.972928630025	V	
418	0.99302707137	N	
419	0.997949138638	T	
420	0.997949138638	P	
421	0.996308449549	P	
422	0.999179655455	L	
423	0.997538966366	V	
424	0.998359310911	K	
425	0.999589827728	L	230	410	411	412	413	414	415	416	418	419	420	421	422	423	424	
426	0.998359310911	W	
427	0.998769483183	Y	315	328	388	402	423	
428	0.999589827728	Q	42	198	438	
429	0.999179655455	L	
430	0.996718621821	E	
431	0.933962264151	K	
432	0.960213289582	E	
433	0.998769483183	P	
434	0.990155865463	I	
435	0.598851517637	V	
436	0.989745693191	G	
437	0.971698113208	A	
438	0.997538966366	E	
439	0.999179655455	T	305	328	
440	0.988925348646	F	
