# Supplementary material for: Amino acid impact factor
Source: PLoS One. 2018 Jun 13;13(6):e0198645. doi: 10.1371/journal.pone.0198645 (PMC5999116; doi:10.1371/journal.pone.0198645)
Supplement: S2 File — (ZIP) [file pone.0198645.s002.zip › Supporting Information/rt_hiv_8.0_con_prob.dat]

# python impactfactor_mod_hiv.py -l rt.fasta -c 0.8 -m 0.2 1.0 0.01 -r 1 -o rt_hiv
# Namespace(align_start=1, chain=None, cut_off=0.8, filenames=['rt.fasta'], interactive=False, no_shuffle=2000, output='rt_hiv', parameters=[0.2, 1.0, 0.01], pdbid=None, ref_id=[1], ref_seq_id=None, res_id=None)
# resid	conservation	impact	dependency	resid_1	resid_2	resid_3	resid_4	resid_5	resid_6	resid_7	resid_8	resid_9	resid_10	resid_11	resid_12	resid_13	resid_14	resid_15	resid_16	resid_17	resid_18	resid_19	resid_20	resid_21	resid_22	resid_23	resid_24	resid_25	resid_26	resid_27	resid_28	resid_29	resid_30	resid_31	resid_32	resid_33	resid_34	resid_35	resid_36	resid_37	resid_38	resid_39	resid_40	resid_41	resid_42	resid_43	resid_44	resid_45	resid_46
1	0.998769483183	0	0	1.0	1.0	0.0	0.9987	0.0	0.9987	0.0	0.9987	0.2222	0.9995	0.0	0.9987	0.0	0.9987	0.0	0.9987	0.0	0.9987	0.0	0.9987	0.0	0.9986	0.0	0.0	0.0	0.9987	0.0	0.9987	0.0	0.9987	0.0	0.9987	0.0	0.9987	0.0	0.9987	0.0	0.9987	0.0	0.9985	0.0	0.9987	0.0	0.9987	0.0	0.9987
2	0.998359310911	0	0	0.0	0.9983	1.0	1.0	0.0	0.9983	0.0	0.9983	0.0	0.9983	0.0	0.9982	0.0	0.9983	0.0	0.9983	0.3333	0.9987	0.0	0.9983	0.0	0.9982	0.0	0.0	0.0	0.9983	0.0	0.9983	0.0	0.9983	0.0	0.9983	0.0	0.9983	0.0	0.9983	0.0	0.9983	0.0	0.998	0.0	0.9983	0.0	0.9983	0.0	0.9983
3	0.999179655455	0	0	0.0	0.9991	0.0	0.9991	1.0	1.0	0.0	0.9991	0.0	0.9991	0.0	0.9991	0.0	0.9991	0.0	0.9991	0.0	0.9991	0.0	0.9991	0.0	0.9991	0.0	0.0	0.0	0.9991	0.0	0.9991	0.0	0.9991	0.0	0.9991	0.0	0.9991	0.0	0.9991	0.0	0.9991	0.0	0.999	0.0	0.9991	0.0	0.9991	0.0	0.9991
4	0.993437243642	0	0	0.0	0.9934	0.0	0.9934	0.0	0.9934	1.0	1.0	0.0	0.9934	0.0537	0.9953	0.0	0.9933	0.1052	0.9942	0.0	0.9934	0.0	0.9934	0.0125	0.9938	0.0	0.0	0.0	0.9934	0.0	0.9933	0.0	0.9934	0.0	0.9933	0.0	0.9934	0.0	0.9934	0.0	0.9934	0.0082	0.9937	0.0	0.9933	0.125	0.9938	0.0	0.9934
5	0.996308449549	0	0	0.6666	0.9971	0.0	0.9963	0.0	0.9963	0.0	0.9962	1.0	1.0	0.0215	0.997	0.0	0.9962	0.0	0.9962	0.0	0.9963	0.2	0.9967	0.0125	0.9969	0.0	0.0	0.0	0.9963	0.0	0.9962	0.0	0.9963	0.0	0.9962	0.0	0.9962	0.0	0.9963	0.0	0.9963	0.0055	0.9966	0.0	0.9962	0.0	0.9962	0.0	0.9963
6	0.961853978671	0	0	0.0	0.9618	0.0	0.9617	0.0	0.9618	0.3125	0.9636	0.2222	0.9625	1.0	1.0	0.0	0.9616	0.1578	0.9627	0.0	0.9618	0.0	0.9617	0.0312	0.9613	0.0	0.0	0.0	0.9618	0.0	0.9612	0.0	0.9617	0.0	0.9616	0.1428	0.9621	0.0	0.9618	0.0	0.9618	0.022	0.959	0.0222	0.9615	0.0	0.9617	0.0	0.9618
7	0.994257588187	0	0	0.0	0.9942	0.0	0.9942	0.0	0.9942	0.0	0.9942	0.0	0.9942	0.0	0.994	1.0	1.0	0.0	0.9942	0.0	0.9942	0.0	0.9942	0.0	0.9938	0.0	0.0	0.0	0.9942	0.054	0.995	0.0	0.9942	0.0	0.9942	0.0	0.9942	0.0	0.9942	0.0	0.9942	0.0	0.9932	0.0	0.9941	0.125	0.9946	0.0	0.9942
8	0.992206726825	0	0	0.0	0.9921	0.0	0.9921	0.0	0.9922	0.125	0.9929	0.0	0.9921	0.0322	0.9931	0.0	0.9921	1.0	1.0	0.0	0.9921	0.0	0.9921	0.0187	0.9929	0.0	0.0	0.0	0.9922	0.0	0.992	0.0	0.9921	0.0	0.9921	0.0	0.9921	0.0	0.9922	0.0	0.9922	0.0082	0.9922	0.0222	0.9924	0.0	0.9921	0.0	0.9921
9	0.998769483183	0	0	0.0	0.9987	0.25	0.9991	0.0	0.9987	0.0	0.9987	0.0	0.9987	0.0	0.9987	0.0	0.9987	0.0	0.9987	1.0	1.0	0.0	0.9987	0.0	0.9986	0.0	0.0	0.0	0.9987	0.0	0.9987	0.0	0.9987	0.0	0.9987	0.0	0.9987	0.0	0.9987	0.0	0.9987	0.0027	0.999	0.0	0.9987	0.0	0.9987	0.0	0.9987
10	0.997949138638	0	0	0.0	0.9979	0.0	0.9979	0.0	0.9979	0.0	0.9979	0.1111	0.9983	0.0	0.9978	0.0	0.9979	0.0	0.9979	0.0	0.9979	1.0	1.0	0.0062	0.9982	0.0	0.0	0.0	0.9979	0.0	0.9979	0.0	0.9979	0.0	0.9979	0.0	0.9979	0.0	0.9979	0.0	0.9979	0.0027	0.998	0.0	0.9979	0.125	0.9983	0.0	0.9979
11	0.934372436423	0	2	0.0	0.9342	0.0	0.9342	0.0	0.9343	0.125	0.9347	0.2222	0.9349	0.0537	0.9339	0.0	0.9339	0.1578	0.935	0.0	0.9342	0.2	0.9346	1.0	1.0	0.0	0.0	0.5	0.9347	0.027	0.9337	0.0	0.9342	0.0	0.9339	0.0	0.9341	0.0	0.9343	0.0	0.9343	0.2928	0.9739	0.0222	0.9335	0.0	0.9341	0.0	0.9342
12	1.0	0	0	0.0	1.0	0.0	1.0	0.0	1.0	0.0	1.0	0.0	1.0	0.0	1.0	0.0	1.0	0.0	1.0	0.0	1.0	0.0	1.0	0.0	1.0	1.0	1.0	0.0	1.0	0.0	1.0	0.0	1.0	0.0	1.0	0.0	1.0	0.0	1.0	0.0	1.0	0.0	1.0	0.0	1.0	0.0	1.0	0.0	1.0
13	0.999179655455	0	0	0.0	0.9991	0.0	0.9991	0.0	0.9991	0.0	0.9991	0.0	0.9991	0.0	0.9991	0.0	0.9991	0.0	0.9991	0.0	0.9991	0.0	0.9991	0.0062	0.9995	0.0	0.0	1.0	1.0	0.0	0.9991	0.0	0.9991	0.0	0.9991	0.0	0.9991	0.0	0.9991	0.0	0.9991	0.0027	0.9995	0.0	0.9991	0.0	0.9991	0.0	0.9991
14	0.984823625923	5	0	0.0	0.9848	0.0	0.9847	0.0	0.9848	0.0	0.9847	0.0	0.9847	0.0	0.9842	0.1428	0.9855	0.0	0.9847	0.0	0.9848	0.0	0.9847	0.0062	0.9841	0.0	0.0	0.0	0.9848	1.0	1.0	0.0	0.9847	0.0	0.9847	0.1428	0.9851	0.0	0.9848	0.0	0.9848	0.0	0.9821	0.0	0.9845	0.0	0.9847	0.0	0.9848
15	0.998359310911	0	0	0.0	0.9983	0.0	0.9983	0.0	0.9983	0.0	0.9983	0.0	0.9983	0.0	0.9982	0.0	0.9983	0.0	0.9983	0.0	0.9983	0.0	0.9983	0.0	0.9982	0.0	0.0	0.0	0.9983	0.0	0.9983	1.0	1.0	0.0	0.9983	0.0	0.9983	0.0	0.9983	0.0	0.9983	0.0027	0.9985	0.0222	0.9987	0.0	0.9983	0.0	0.9983
16	0.993847415915	0	0	0.0	0.9938	0.0	0.9938	0.0	0.9938	0.0	0.9938	0.0	0.9938	0.0	0.9936	0.0	0.9938	0.0	0.9937	0.0	0.9938	0.0	0.9938	0.0	0.9934	0.0	0.0	0.0	0.9938	0.0	0.9937	0.0	0.9938	1.0	1.0	0.0	0.9938	0.0	0.9938	0.0	0.9938	0.0027	0.9932	0.0	0.9937	0.0	0.9938	0.0	0.9938
17	0.997128794094	0	0	0.0	0.9971	0.0	0.9971	0.0	0.9971	0.0	0.9971	0.0	0.9971	0.0107	0.9974	0.0	0.9971	0.0	0.9971	0.0	0.9971	0.0	0.9971	0.0	0.9969	0.0	0.0	0.0	0.9971	0.027	0.9975	0.0	0.9971	0.0	0.9971	1.0	1.0	0.0	0.9971	0.0	0.9971	0.0027	0.9971	0.0222	0.9974	0.0	0.9971	0.0	0.9971
18	0.999589827728	1	0	0.0	0.9995	0.0	0.9995	0.0	0.9995	0.0	0.9995	0.0	0.9995	0.0	0.9995	0.0	0.9995	0.0	0.9995	0.0	0.9995	0.0	0.9995	0.0	0.9995	0.0	0.0	0.0	0.9995	0.0	0.9995	0.0	0.9995	0.0	0.9995	0.0	0.9995	1.0	1.0	0.0	0.9995	0.0	0.9995	0.0	0.9995	0.0	0.9995	0.0	0.9995
19	0.999589827728	1	0	0.0	0.9995	0.0	0.9995	0.0	0.9995	0.0	0.9995	0.0	0.9995	0.0	0.9995	0.0	0.9995	0.0	0.9995	0.0	0.9995	0.0	0.9995	0.0	0.9995	0.0	0.0	0.0	0.9995	0.0	0.9995	0.0	0.9995	0.0	0.9995	0.0	0.9995	0.0	0.9995	1.0	1.0	0.0	0.9995	0.0	0.9995	0.0	0.9995	0.0	0.9995
20	0.851517637408	0	1	0.0	0.8513	0.0	0.8512	0.0	0.8513	0.1875	0.8517	0.2222	0.8517	0.086	0.849	0.0	0.8506	0.1578	0.8515	0.3333	0.8517	0.2	0.8516	0.6625	0.8876	0.0	0.0	0.5	0.8518	0.0	0.8492	0.25	0.8516	0.0666	0.851	0.1428	0.8515	0.0	0.8514	0.0	0.8514	1.0	1.0	0.1333	0.8512	0.125	0.8514	0.6666	0.8521
21	0.981542247744	0	0	0.0	0.9815	0.0	0.9815	0.0	0.9815	0.0	0.9814	0.0	0.9814	0.0107	0.9812	0.0	0.9814	0.0526	0.9818	0.0	0.9815	0.0	0.9815	0.0062	0.9806	0.0	0.0	0.0	0.9815	0.0	0.9812	0.25	0.9819	0.0	0.9814	0.1428	0.9819	0.0	0.9815	0.0	0.9815	0.0165	0.9812	1.0	1.0	0.125	0.9818	0.3333	0.9819
22	0.996718621821	0	0	0.0	0.9967	0.0	0.9967	0.0	0.9967	0.0625	0.9971	0.0	0.9967	0.0	0.9965	0.0714	0.9971	0.0	0.9966	0.0	0.9967	0.2	0.9971	0.0	0.9964	0.0	0.0	0.0	0.9967	0.0	0.9966	0.0	0.9967	0.0	0.9966	0.0	0.9967	0.0	0.9967	0.0	0.9967	0.0027	0.9966	0.0222	0.997	1.0	1.0	0.3333	0.9971
23	0.998769483183	0	0	0.0	0.9987	0.0	0.9987	0.0	0.9987	0.0	0.9987	0.0	0.9987	0.0	0.9987	0.0	0.9987	0.0	0.9987	0.0	0.9987	0.0	0.9987	0.0	0.9986	0.0	0.0	0.0	0.9987	0.0	0.9987	0.0	0.9987	0.0	0.9987	0.0	0.9987	0.0	0.9987	0.0	0.9987	0.0055	0.9995	0.0222	0.9991	0.125	0.9991	1.0	1.0
24	0.997128794094	1	1	0.0	0.9971	0.0	0.9971	0.0	0.9971	0.0	0.9971	0.0	0.9971	0.0	0.997	0.0	0.9971	0.0	0.9971	0.0	0.9971	0.0	0.9971	0.025	0.9986	0.0	0.0	0.0	0.9971	0.0	0.997	0.0	0.9971	0.0	0.9971	0.0	0.9971	0.0	0.9971	0.0	0.9971	0.0138	0.999	0.0222	0.9974	0.125	0.9975	0.3333	0.9975
25	0.998769483183	0	0	0.0	0.9987	0.0	0.9987	0.0	0.9987	0.0	0.9987	0.0	0.9987	0.0	0.9987	0.0	0.9987	0.0	0.9987	0.0	0.9987	0.0	0.9987	0.0	0.9986	0.0	0.0	0.0	0.9987	0.0	0.9987	0.0	0.9987	0.0	0.9987	0.0	0.9987	0.0	0.9987	0.0	0.9987	0.0027	0.999	0.0	0.9987	0.0	0.9987	0.0	0.9987
26	0.998359310911	0	0	0.0	0.9983	0.0	0.9983	0.0	0.9983	0.0	0.9983	0.0	0.9983	0.0	0.9982	0.0	0.9983	0.0	0.9983	0.0	0.9983	0.0	0.9983	0.0	0.9982	0.0	0.0	0.0	0.9983	0.0	0.9983	0.0	0.9983	0.0	0.9983	0.0	0.9983	0.0	0.9983	0.0	0.9983	0.0	0.998	0.0	0.9983	0.0	0.9983	0.0	0.9983
27	0.99302707137	0	0	0.0	0.993	0.25	0.9934	0.0	0.993	0.0	0.9929	0.0	0.993	0.0107	0.9931	0.0	0.9929	0.0	0.9929	0.0	0.993	0.0	0.993	0.0	0.9925	0.0	0.0	0.0	0.993	0.0	0.9929	0.0	0.993	0.0	0.9929	0.0	0.993	0.0	0.993	0.0	0.993	0.0027	0.9922	0.1555	0.9958	0.0	0.993	0.0	0.993
28	0.975799835931	0	0	0.0	0.9757	0.0	0.9757	0.0	0.9757	0.0	0.9756	0.0	0.9757	0.0	0.9748	0.0	0.9756	0.0	0.9756	0.0	0.9757	0.0	0.9757	0.0	0.9741	0.0	0.0	0.0	0.9757	0.0	0.9754	0.0	0.9757	0.0	0.9756	0.1428	0.9761	0.0	0.9757	0.0	0.9757	0.0303	0.9768	0.0	0.9753	0.0	0.9757	0.3333	0.9761
29	0.997128794094	0	0	0.0	0.9971	0.0	0.9971	0.0	0.9971	0.0	0.9971	0.0	0.9971	0.0	0.997	0.0	0.9971	0.0	0.9971	0.0	0.9971	0.0	0.9971	0.0	0.9969	0.0	0.0	0.0	0.9971	0.0	0.997	0.0	0.9971	0.0	0.9971	0.0	0.9971	0.0	0.9971	0.0	0.9971	0.0027	0.9971	0.0	0.997	0.0	0.9971	0.0	0.9971
30	0.998769483183	0	0	0.0	0.9987	0.0	0.9987	0.0	0.9987	0.0	0.9987	0.0	0.9987	0.0	0.9987	0.0	0.9987	0.0	0.9987	0.0	0.9987	0.0	0.9987	0.0	0.9986	0.0	0.0	0.0	0.9987	0.0	0.9987	0.0	0.9987	0.0	0.9987	0.0	0.9987	0.0	0.9987	0.0	0.9987	0.0	0.9985	0.0	0.9987	0.0	0.9987	0.0	0.9987
31	0.996718621821	0	0	0.0	0.9967	0.0	0.9967	0.0	0.9967	0.0	0.9966	0.0	0.9967	0.0	0.9965	0.0	0.9966	0.0	0.9966	0.0	0.9967	0.0	0.9967	0.0062	0.9969	0.0	0.0	0.0	0.9967	0.0	0.9966	0.0	0.9967	0.0	0.9966	0.0	0.9967	0.0	0.9967	0.0	0.9967	0.0055	0.9971	0.0	0.9966	0.0	0.9967	0.0	0.9967
32	0.974569319114	0	0	0.0	0.9745	0.0	0.9745	0.0	0.9745	0.0	0.9744	0.0	0.9744	0.0107	0.9739	0.0	0.9744	0.0526	0.9747	0.0	0.9745	0.0	0.9745	0.0	0.9727	0.0	0.0	0.0	0.9745	0.027	0.9745	0.0	0.9745	0.0	0.9744	0.1428	0.9749	0.0	0.9745	1.0	0.9749	0.0303	0.9754	0.0222	0.9745	0.0	0.9744	0.0	0.9745
33	0.997949138638	0	0	0.0	0.9979	0.0	0.9979	0.0	0.9979	0.0	0.9979	0.0	0.9979	0.0107	0.9982	0.0	0.9979	0.0	0.9979	0.0	0.9979	0.0	0.9979	0.0	0.9978	0.0	0.0	0.0	0.9979	0.0	0.9979	0.0	0.9979	0.0	0.9979	0.0	0.9979	0.0	0.9979	0.0	0.9979	0.0027	0.998	0.0	0.9979	0.0	0.9979	0.0	0.9979
34	0.999179655455	0	0	0.0	0.9991	0.0	0.9991	0.0	0.9991	0.0	0.9991	0.0	0.9991	0.0	0.9991	0.0	0.9991	0.0	0.9991	0.0	0.9991	0.0	0.9991	0.0	0.9991	0.0	0.0	0.0	0.9991	0.0	0.9991	0.0	0.9991	0.0	0.9991	0.0	0.9991	0.0	0.9991	0.0	0.9991	0.0027	0.9995	0.0	0.9991	0.0	0.9991	0.0	0.9991
35	0.849056603774	0	2	0.0	0.8488	0.0	0.8488	1.0	0.8497	0.25	0.8497	0.1111	0.8489	0.215	0.8515	0.5714	0.8514	0.1578	0.8491	0.3333	0.8492	0.2	0.8491	0.0875	0.8446	0.0	0.0	0.0	0.8489	0.1081	0.8483	0.0	0.8488	0.4666	0.851	0.2857	0.8494	0.0	0.8489	0.0	0.8489	0.1464	0.8482	0.1333	0.8487	0.25	0.8493	0.0	0.8488
36	0.988105004102	0	0	0.0	0.988	0.0	0.988	0.0	0.988	0.0	0.988	0.0	0.988	0.0	0.9876	0.0	0.988	0.0526	0.9884	0.0	0.988	0.0	0.988	0.0062	0.9877	0.0	0.0	0.0	0.988	0.0	0.9879	0.0	0.988	0.0666	0.9884	0.0	0.988	0.0	0.9881	0.0	0.9881	0.011	0.9879	0.0	0.9878	0.0	0.988	0.0	0.988
37	0.998769483183	0	0	0.0	0.9987	0.0	0.9987	0.0	0.9987	0.0	0.9987	0.0	0.9987	0.0	0.9987	0.0	0.9987	0.0	0.9987	0.0	0.9987	0.0	0.9987	0.0	0.9986	0.0	0.0	0.0	0.9987	0.0	0.9987	0.0	0.9987	0.0	0.9987	0.0	0.9987	0.0	0.9987	0.0	0.9987	0.0	0.9985	0.0	0.9987	0.0	0.9987	0.0	0.9987
38	0.999179655455	0	0	0.0	0.9991	0.0	0.9991	0.0	0.9991	0.0	0.9991	0.0	0.9991	0.0	0.9991	0.0	0.9991	0.0	0.9991	0.0	0.9991	0.0	0.9991	0.0	0.9991	0.0	0.0	0.0	0.9991	0.0	0.9991	0.0	0.9991	0.0	0.9991	0.0	0.9991	0.0	0.9991	0.0	0.9991	0.0027	0.9995	0.0	0.9991	0.0	0.9991	0.0	0.9991
39	0.969647251846	0	0	0.0	0.9696	0.0	0.9695	0.0	0.9696	0.0	0.9694	0.0	0.9695	0.043	0.9701	0.0	0.9694	0.0526	0.9698	0.0	0.9696	0.2	0.9699	0.0125	0.9683	0.0	0.0	0.0	0.9696	0.081	0.9704	0.0	0.9695	0.0	0.9694	0.0	0.9695	0.0	0.9696	0.0	0.9696	0.0441	0.972	0.0222	0.9694	0.0	0.9695	0.0	0.9696
40	0.988925348646	0	1	0.0	0.9889	0.0	0.9889	0.0	0.9889	0.0	0.9888	0.0	0.9888	0.0107	0.9889	0.0	0.9888	0.0526	0.9892	0.0	0.9889	0.0	0.9889	0.0	0.9881	0.0	0.0	0.0	0.9889	0.0	0.9887	0.0	0.9889	0.0	0.9888	0.0	0.9888	0.0	0.9889	0.0	0.9889	0.0055	0.9879	0.0222	0.9891	0.0	0.9888	0.0	0.9889
41	0.942165709598	1	2	0.6666	0.9429	0.0	0.942	0.0	0.9421	0.1875	0.943	0.3333	0.9431	0.043	0.9415	0.0714	0.9422	0.0	0.9417	0.0	0.942	0.0	0.942	0.0312	0.9402	0.0	0.0	0.0	0.9421	0.054	0.9421	0.0	0.942	0.0	0.9418	0.2857	0.9428	0.0	0.9421	0.0	0.9421	0.1022	0.9499	0.0	0.941	0.0	0.9419	0.0	0.942
42	0.994667760459	0	2	0.0	0.9946	0.0	0.9946	0.0	0.9946	0.0	0.9946	0.0	0.9946	0.0107	0.9948	0.0	0.9946	0.0526	0.995	0.0	0.9946	0.0	0.9946	0.0062	0.9947	0.0	0.0	0.0	0.9946	0.0	0.9945	0.25	0.995	0.0	0.9946	0.1428	0.995	0.0	0.9946	0.0	0.9946	0.0082	0.9951	0.0	0.9945	0.0	0.9946	0.0	0.9946
43	0.969647251846	0	0	0.0	0.9696	0.0	0.9695	0.0	0.9696	0.0	0.9694	0.0	0.9695	0.1397	0.9739	0.0	0.9694	0.0	0.9694	0.0	0.9696	0.0	0.9695	0.0187	0.9688	0.0	0.0	0.0	0.9696	0.0	0.9691	0.0	0.9695	0.0	0.9694	0.1428	0.9699	0.0	0.9696	0.0	0.9696	0.0386	0.971	0.0	0.969	0.0	0.9695	0.0	0.9696
44	0.983182936833	3	0	0.0	0.9831	0.0	0.9831	0.0	0.9831	0.1875	0.9843	0.0	0.9831	0.0322	0.9837	0.0	0.983	0.0	0.983	0.0	0.9831	0.0	0.9831	0.0062	0.9824	0.0	0.0	0.0	0.9831	0.0	0.9829	0.0	0.9831	0.0666	0.9834	0.2857	0.9839	0.0	0.9831	0.0	0.9831	0.0441	0.9879	0.0	0.9828	0.0	0.9831	0.0	0.9831
45	0.997128794094	0	0	0.0	0.9971	0.0	0.9971	0.0	0.9971	0.0	0.9971	0.0	0.9971	0.0	0.997	0.0	0.9971	0.0	0.9971	0.0	0.9971	0.0	0.9971	0.0	0.9969	0.0	0.0	0.0	0.9971	0.0	0.997	0.0	0.9971	0.0	0.9971	0.0	0.9971	0.0	0.9971	0.0	0.9971	0.0055	0.9975	0.0	0.997	0.0	0.9971	0.0	0.9971
46	0.990566037736	0	0	0.0	0.9905	0.0	0.9905	0.5	0.9909	0.0	0.9905	0.0	0.9905	0.0107	0.9906	0.0714	0.9909	0.0	0.9904	0.0	0.9905	0.0	0.9905	0.0375	0.9925	0.0	0.0	0.0	0.9905	0.0	0.9904	0.0	0.9905	0.0	0.9905	0.0	0.9905	0.0	0.9905	0.0	0.9905	0.0	0.9889	0.0	0.9903	0.0	0.9905	0.0	0.9905
47	0.999589827728	0	0	0.0	0.9995	0.0	0.9995	0.0	0.9995	0.0	0.9995	0.0	0.9995	0.0	0.9995	0.0	0.9995	0.0	0.9995	0.0	0.9995	0.0	0.9995	0.0	0.9995	0.0	0.0	0.0	0.9995	0.0	0.9995	0.0	0.9995	0.0	0.9995	0.0	0.9995	0.0	0.9995	0.0	0.9995	0.0	0.9995	0.0	0.9995	0.0	0.9995	0.0	0.9995
48	0.983593109106	0	0	0.0	0.9835	0.0	0.9835	0.0	0.9835	0.0	0.9834	0.0	0.9835	0.0107	0.9833	0.0	0.9834	0.0	0.9834	0.3333	0.9839	0.0	0.9835	0.0125	0.9833	0.0	0.0	0.0	0.9835	0.0	0.9833	0.25	0.9839	0.0	0.9834	0.0	0.9835	0.0	0.9835	0.0	0.9835	0.0138	0.9831	0.2222	0.9874	0.0	0.9835	0.0	0.9835
49	0.941345365053	0	0	0.0	0.9412	0.0	0.9412	0.0	0.9412	0.0625	0.9413	0.0	0.9411	0.0537	0.9411	0.0	0.941	0.0	0.9408	0.0	0.9412	0.0	0.9412	0.0375	0.9398	0.0	0.0	0.5	0.9417	0.0	0.9404	0.25	0.9416	0.0	0.9409	0.0	0.9411	0.0	0.9413	0.0	0.9413	0.0469	0.9393	0.0444	0.941	0.0	0.9411	0.0	0.9412
50	0.987694831829	0	0	0.0	0.9876	0.0	0.9876	0.0	0.9876	0.0	0.9876	0.0	0.9876	0.0107	0.9876	0.0	0.9876	0.0	0.9875	0.0	0.9876	0.0	0.9876	0.0	0.9868	0.0	0.0	0.5	0.988	0.0	0.9875	0.0	0.9876	0.0	0.9876	0.0	0.9876	0.0	0.9876	0.0	0.9876	0.0303	0.9908	0.0	0.9874	0.0	0.9876	0.0	0.9876
51	0.998359310911	0	0	0.0	0.9983	0.0	0.9983	0.0	0.9983	0.0	0.9983	0.0	0.9983	0.0	0.9982	0.0	0.9983	0.0	0.9983	0.0	0.9983	0.0	0.9983	0.0	0.9982	0.0	0.0	0.0	0.9983	0.0	0.9983	0.0	0.9983	0.0	0.9983	0.0	0.9983	0.0	0.9983	0.0	0.9983	0.0027	0.9985	0.0	0.9983	0.0	0.9983	0.0	0.9983
52	0.999589827728	6	1	0.0	0.9995	0.0	0.9995	0.0	0.9995	0.0	0.9995	0.0	0.9995	0.0	0.9995	0.0	0.9995	0.0	0.9995	0.0	0.9995	0.0	0.9995	0.0	0.9995	0.0	0.0	0.0	0.9995	0.0	0.9995	0.0	0.9995	0.0	0.9995	0.0	0.9995	0.0	0.9995	0.0	0.9995	0.0027	1.0	0.0	0.9995	0.0	0.9995	0.0	0.9995
53	0.99302707137	0	1	0.0	0.993	0.0	0.993	0.0	0.993	0.0	0.9929	0.0	0.993	0.0	0.9927	0.0	0.9929	0.1052	0.9937	0.0	0.993	0.0	0.993	0.0062	0.9929	0.0	0.0	0.0	0.993	0.0	0.9929	0.25	0.9934	0.0	0.9929	0.0	0.993	0.0	0.993	0.0	0.993	0.011	0.9937	0.0	0.9928	0.0	0.993	0.0	0.993
54	0.997128794094	0	2	0.0	0.9971	0.0	0.9971	0.5	0.9975	0.0	0.9971	0.0	0.9971	0.0	0.997	0.0	0.9971	0.0526	0.9975	0.0	0.9971	0.0	0.9971	0.0	0.9969	0.0	0.0	0.0	0.9971	0.0	0.997	0.0	0.9971	0.0	0.9971	0.0	0.9971	0.0	0.9971	0.0	0.9971	0.0027	0.9971	0.0222	0.9974	0.0	0.9971	0.0	0.9971
55	0.998359310911	9	0	0.0	0.9983	0.0	0.9983	0.0	0.9983	0.0	0.9983	0.0	0.9983	0.0	0.9982	0.0	0.9983	0.0	0.9983	0.0	0.9983	0.0	0.9983	0.0	0.9982	0.0	0.0	0.0	0.9983	0.0	0.9983	0.0	0.9983	0.0	0.9983	0.0	0.9983	0.0	0.9983	0.0	0.9983	0.0	0.998	0.0	0.9983	0.0	0.9983	0.0	0.9983
56	0.997949138638	0	2	0.0	0.9979	0.0	0.9979	0.0	0.9979	0.0	0.9979	0.0	0.9979	0.0	0.9978	0.0	0.9979	0.0	0.9979	0.0	0.9979	0.0	0.9979	0.0062	0.9982	0.0	0.0	0.0	0.9979	0.0	0.9979	0.0	0.9979	0.0	0.9979	0.0	0.9979	0.0	0.9979	0.0	0.9979	0.0055	0.9985	0.0	0.9979	0.0	0.9979	0.0	0.9979
57	0.998359310911	0	2	0.0	0.9983	0.0	0.9983	0.0	0.9983	0.0	0.9983	0.0	0.9983	0.0	0.9982	0.0	0.9983	0.0	0.9983	0.0	0.9983	0.0	0.9983	0.0062	0.9986	0.0	0.0	0.0	0.9983	0.0	0.9983	0.0	0.9983	0.0	0.9983	0.0	0.9983	0.0	0.9983	0.0	0.9983	0.0055	0.999	0.0	0.9983	0.0	0.9983	0.0	0.9983
58	0.998359310911	0	2	0.0	0.9983	0.0	0.9983	0.0	0.9983	0.0	0.9983	0.0	0.9983	0.0	0.9982	0.0	0.9983	0.0	0.9983	0.0	0.9983	0.0	0.9983	0.0	0.9982	0.0	0.0	0.0	0.9983	0.0	0.9983	0.0	0.9983	0.0	0.9983	0.0	0.9983	0.0	0.9983	0.0	0.9983	0.0027	0.9985	0.0	0.9983	0.0	0.9983	0.0	0.9983
59	0.999589827728	5	1	0.0	0.9995	0.0	0.9995	0.0	0.9995	0.0	0.9995	0.0	0.9995	0.0	0.9995	0.0	0.9995	0.0	0.9995	0.0	0.9995	0.0	0.9995	0.0	0.9995	0.0	0.0	0.0	0.9995	0.0	0.9995	0.0	0.9995	0.0	0.9995	0.0	0.9995	0.0	0.9995	0.0	0.9995	0.0027	1.0	0.0	0.9995	0.0	0.9995	0.0	0.9995
60	0.874897456932	0	3	0.0	0.8747	0.25	0.8751	0.0	0.8747	0.0625	0.8744	0.0	0.8744	0.086	0.8733	0.1428	0.875	0.2105	0.8755	0.0	0.8747	0.0	0.8746	0.0312	0.8683	0.0	0.0	0.0	0.8747	0.0	0.8729	0.5	0.8755	0.0	0.8741	0.1428	0.8749	0.0	0.8748	0.0	0.8748	0.1187	0.8737	0.3777	0.8796	0.125	0.8748	0.0	0.8747
61	0.998769483183	0	0	0.0	0.9987	0.0	0.9987	0.0	0.9987	0.0	0.9987	0.0	0.9987	0.0	0.9987	0.0	0.9987	0.0	0.9987	0.0	0.9987	0.0	0.9987	0.0062	0.9991	0.0	0.0	0.0	0.9987	0.0	0.9987	0.0	0.9987	0.0	0.9987	0.0	0.9987	0.0	0.9987	0.0	0.9987	0.0027	0.999	0.0	0.9987	0.0	0.9987	0.0	0.9987
62	0.986464315012	0	0	0.0	0.9864	0.0	0.9864	0.0	0.9864	0.0	0.9863	0.1111	0.9868	0.0	0.9859	0.0	0.9863	0.0	0.9863	0.0	0.9864	0.0	0.9864	0.0437	0.9885	0.0	0.0	0.0	0.9864	0.0	0.9862	0.0	0.9864	0.0	0.9863	0.0	0.9864	0.0	0.9864	0.0	0.9864	0.0165	0.9869	0.0	0.9862	0.0	0.9864	0.0	0.9864
63	0.998359310911	0	0	0.0	0.9983	0.0	0.9983	0.0	0.9983	0.0	0.9983	0.0	0.9983	0.0	0.9982	0.0	0.9983	0.0	0.9983	0.0	0.9983	0.0	0.9983	0.0	0.9982	0.0	0.0	0.0	0.9983	0.0	0.9983	0.0	0.9983	0.0	0.9983	0.0	0.9983	0.0	0.9983	0.0	0.9983	0.0	0.998	0.0	0.9983	0.0	0.9983	0.0	0.9983
64	0.977030352748	0	1	0.0	0.977	0.0	0.9769	0.0	0.977	0.0	0.9768	0.1111	0.9773	0.0107	0.9765	0.0	0.9768	0.0	0.9768	0.0	0.977	0.0	0.9769	0.0062	0.9758	0.0	0.0	0.0	0.977	0.0	0.9766	0.0	0.9769	0.0	0.9768	0.0	0.9769	0.0	0.977	0.0	0.977	0.011	0.9749	0.0	0.9765	0.0	0.9769	0.0	0.977
65	0.994257588187	1	0	0.0	0.9942	0.0	0.9942	0.0	0.9942	0.0	0.9942	0.0	0.9942	0.0	0.994	0.0	0.9942	0.0	0.9942	0.0	0.9942	0.0	0.9942	0.0062	0.9942	0.0	0.0	0.0	0.9942	0.0	0.9941	0.0	0.9942	0.0	0.9942	0.0	0.9942	0.0	0.9942	0.0	0.9942	0.0027	0.9937	0.0444	0.9949	0.0	0.9942	0.0	0.9942
66	0.998769483183	0	0	0.0	0.9987	0.0	0.9987	0.0	0.9987	0.0	0.9987	0.0	0.9987	0.0	0.9987	0.0	0.9987	0.0	0.9987	0.0	0.9987	0.0	0.9987	0.0062	0.9991	0.0	0.0	0.0	0.9987	0.0	0.9987	0.0	0.9987	0.0	0.9987	0.0	0.9987	0.0	0.9987	0.0	0.9987	0.0027	0.999	0.0	0.9987	0.0	0.9987	0.0	0.9987
67	0.959392945037	0	1	0.6666	0.9601	0.0	0.9593	0.0	0.9593	0.1875	0.9603	0.5555	0.9613	0.0537	0.9599	0.2142	0.9603	0.0	0.959	0.0	0.9593	0.0	0.9593	0.0187	0.9578	0.0	0.0	0.0	0.9593	0.054	0.9596	0.0	0.9593	0.0	0.9591	0.1428	0.9596	0.0	0.9593	0.0	0.9593	0.0966	0.9691	0.0	0.9586	0.0	0.9592	0.0	0.9593
68	0.921246923708	0	2	0.0	0.9211	0.0	0.9211	0.0	0.9211	0.0	0.9207	0.0	0.9209	0.043	0.9198	0.1428	0.9216	0.0	0.9206	0.3333	0.9215	0.0	0.921	0.0312	0.9179	0.0	0.0	0.0	0.9211	0.027	0.9204	0.0	0.9211	0.1333	0.9215	0.2857	0.9218	0.0	0.9212	0.0	0.9212	0.0165	0.9104	0.0444	0.9206	0.0	0.9209	0.3333	0.9215
69	0.957342083675	0	0	0.0	0.9572	0.0	0.9572	0.0	0.9573	0.0625	0.9574	0.1111	0.9575	0.0215	0.9565	0.0	0.957	0.0	0.957	0.0	0.9572	0.0	0.9572	0.0125	0.9552	0.0	0.0	0.0	0.9573	0.0	0.9566	0.0	0.9572	0.0	0.957	0.1428	0.9576	0.0	0.9573	0.0	0.9573	0.127	0.972	0.0222	0.9569	0.0	0.9572	0.0	0.9572
70	0.984413453651	1	0	0.6666	0.9852	0.0	0.9843	0.5	0.9848	0.0	0.9843	0.4444	0.986	0.0215	0.9846	0.2142	0.9855	0.0	0.9842	0.0	0.9843	0.0	0.9843	0.0	0.9833	0.0	0.0	0.0	0.9844	0.054	0.985	0.0	0.9843	0.0	0.9843	0.0	0.9843	0.0	0.9844	0.0	0.9844	0.0193	0.985	0.0	0.9841	0.0	0.9843	0.0	0.9843
71	1.0	0	0	0.0	1.0	0.0	1.0	0.0	1.0	0.0	1.0	0.0	1.0	0.0	1.0	0.0	1.0	0.0	1.0	0.0	1.0	0.0	1.0	0.0	1.0	0.0	0.0	0.0	1.0	0.0	1.0	0.0	1.0	0.0	1.0	0.0	1.0	0.0	1.0	0.0	1.0	0.0	1.0	0.0	1.0	0.0	1.0	0.0	1.0
72	0.995488105004	0	0	0.0	0.9954	0.0	0.9954	0.0	0.9954	0.0	0.9954	0.0	0.9954	0.0	0.9953	0.0	0.9954	0.0	0.9954	0.0	0.9954	0.0	0.9954	0.0	0.9951	0.0	0.0	0.0	0.9954	0.0	0.9954	0.0	0.9954	0.0666	0.9958	0.0	0.9954	0.0	0.9954	0.0	0.9954	0.0	0.9947	0.0	0.9954	0.0	0.9954	0.0	0.9954
73	1.0	0	0	0.0	1.0	0.0	1.0	0.0	1.0	0.0	1.0	0.0	1.0	0.0	1.0	0.0	1.0	0.0	1.0	0.0	1.0	0.0	1.0	0.0	1.0	0.0	0.0	0.0	1.0	0.0	1.0	0.0	1.0	0.0	1.0	0.0	1.0	0.0	1.0	0.0	1.0	0.0	1.0	0.0	1.0	0.0	1.0	0.0	1.0
74	0.99302707137	2	0	0.0	0.993	0.0	0.993	0.0	0.993	0.0	0.9929	0.0	0.993	0.0	0.9927	0.0	0.9929	0.0	0.9929	0.0	0.993	0.0	0.993	0.0	0.9925	0.0	0.0	0.0	0.993	0.0	0.9929	0.0	0.993	0.0	0.9929	0.0	0.993	0.0	0.993	0.0	0.993	0.0027	0.9922	0.0	0.9928	0.0	0.993	0.0	0.993
75	0.987694831829	0	0	0.0	0.9876	0.0	0.9876	0.0	0.9876	0.0	0.9876	0.0	0.9876	0.0	0.9872	0.0	0.9876	0.0	0.9875	0.0	0.9876	0.0	0.9876	0.05	0.9903	0.0	0.0	0.0	0.9876	0.0	0.9875	0.0	0.9876	0.0	0.9876	0.0	0.9876	0.0	0.9876	0.0	0.9876	0.022	0.9894	0.0	0.9874	0.0	0.9876	0.0	0.9876
76	0.997538966366	0	1	0.0	0.9975	0.0	0.9975	0.0	0.9975	0.0	0.9975	0.0	0.9975	0.0	0.9974	0.0	0.9975	0.0	0.9975	0.0	0.9975	0.0	0.9975	0.0	0.9973	0.0	0.0	0.0	0.9975	0.0	0.9975	0.0	0.9975	0.0	0.9975	0.0	0.9975	0.0	0.9975	0.0	0.9975	0.0	0.9971	0.0	0.9974	0.0	0.9975	0.0	0.9975
77	0.995898277276	0	0	0.0	0.9958	0.0	0.9958	0.0	0.9958	0.0	0.9958	0.0	0.9958	0.0	0.9957	0.0	0.9958	0.0	0.9958	0.3333	0.9963	0.0	0.9958	0.0375	0.9982	0.0	0.0	0.0	0.9958	0.0	0.9958	0.0	0.9958	0.0	0.9958	0.0	0.9958	0.0	0.9958	0.0	0.9958	0.0027	0.9956	0.0	0.9958	0.0	0.9958	0.0	0.9958
78	0.998359310911	0	0	0.0	0.9983	0.0	0.9983	0.0	0.9983	0.0	0.9983	0.0	0.9983	0.0	0.9982	0.0	0.9983	0.0	0.9983	0.0	0.9983	0.0	0.9983	0.0	0.9982	0.0	0.0	0.0	0.9983	0.0	0.9983	0.0	0.9983	0.0666	0.9987	0.0	0.9983	0.0	0.9983	0.0	0.9983	0.0	0.998	0.0	0.9983	0.0	0.9983	0.0	0.9983
79	0.998359310911	0	0	0.0	0.9983	0.0	0.9983	0.0	0.9983	0.0	0.9983	0.0	0.9983	0.0107	0.9987	0.0	0.9983	0.0	0.9983	0.0	0.9983	0.0	0.9983	0.0	0.9982	0.0	0.0	0.0	0.9983	0.0	0.9983	0.0	0.9983	0.0	0.9983	0.0	0.9983	0.0	0.9983	0.0	0.9983	0.0055	0.999	0.0	0.9983	0.0	0.9983	0.0	0.9983
80	0.998769483183	0	0	0.0	0.9987	0.0	0.9987	0.0	0.9987	0.0	0.9987	0.0	0.9987	0.0107	0.9991	0.0	0.9987	0.0	0.9987	0.0	0.9987	0.0	0.9987	0.0	0.9986	0.0	0.0	0.0	0.9987	0.0	0.9987	0.0	0.9987	0.0	0.9987	0.0	0.9987	0.0	0.9987	0.0	0.9987	0.0	0.9985	0.0	0.9987	0.0	0.9987	0.0	0.9987
81	0.997949138638	0	0	0.0	0.9979	0.0	0.9979	0.0	0.9979	0.0	0.9979	0.0	0.9979	0.0	0.9978	0.0	0.9979	0.0	0.9979	0.0	0.9979	0.0	0.9979	0.0	0.9978	0.0	0.0	0.0	0.9979	0.0	0.9979	0.0	0.9979	0.0	0.9979	0.0	0.9979	0.0	0.9979	0.0	0.9979	0.0	0.9975	0.0222	0.9983	0.0	0.9979	0.0	0.9979
82	0.995488105004	0	1	0.0	0.9954	0.0	0.9954	0.0	0.9954	0.0	0.9954	0.0	0.9954	0.0	0.9953	0.0	0.9954	0.0	0.9954	0.0	0.9954	0.0	0.9954	0.0	0.9951	0.0	0.0	0.0	0.9954	0.0	0.9954	0.0	0.9954	0.0	0.9954	0.0	0.9954	0.0	0.9954	0.0	0.9954	0.0082	0.9961	0.0	0.9954	0.0	0.9954	0.0	0.9954
83	0.873256767842	0	1	0.0	0.8731	0.0	0.873	0.5	0.8735	0.0625	0.8728	0.0	0.8727	0.301	0.8801	0.3571	0.8745	0.1052	0.873	0.0	0.8731	0.0	0.8729	0.0687	0.8691	0.0	0.0	0.5	0.8735	0.027	0.8717	0.0	0.873	0.2666	0.8741	0.1428	0.8733	0.0	0.8732	0.0	0.8732	0.069	0.8631	0.0666	0.8721	0.125	0.8732	0.0	0.8731
84	0.998769483183	1	2	0.0	0.9987	0.0	0.9987	0.0	0.9987	0.0	0.9987	0.0	0.9987	0.0	0.9987	0.0	0.9987	0.0	0.9987	0.0	0.9987	0.0	0.9987	0.0	0.9986	0.0	0.0	0.0	0.9987	0.0	0.9987	0.0	0.9987	0.0	0.9987	0.0	0.9987	0.0	0.9987	1.0	0.9991	0.0027	0.999	0.0	0.9987	0.0	0.9987	0.0	0.9987
85	0.998769483183	0	1	0.0	0.9987	0.0	0.9987	0.0	0.9987	0.0	0.9987	0.0	0.9987	0.0	0.9987	0.0	0.9987	0.0	0.9987	0.0	0.9987	0.0	0.9987	0.0	0.9986	0.0	0.0	0.0	0.9987	0.0	0.9987	0.0	0.9987	0.0	0.9987	0.0	0.9987	0.0	0.9987	0.0	0.9987	0.0027	0.999	0.0	0.9987	0.0	0.9987	0.0	0.9987
86	0.993847415915	0	1	0.0	0.9938	0.0	0.9938	0.0	0.9938	0.0	0.9938	0.0	0.9938	0.0	0.9936	0.0	0.9938	0.0	0.9937	0.0	0.9938	0.0	0.9938	0.0	0.9934	0.0	0.0	0.0	0.9938	0.0	0.9937	0.0	0.9938	0.0	0.9938	0.0	0.9938	0.0	0.9938	0.0	0.9938	0.0055	0.9937	0.0	0.9937	0.0	0.9938	0.0	0.9938
87	0.994667760459	0	1	0.0	0.9946	0.0	0.9946	0.0	0.9946	0.0	0.9946	0.0	0.9946	0.043	0.9961	0.0	0.9946	0.0	0.9946	0.0	0.9946	0.0	0.9946	0.0	0.9942	0.0	0.0	0.0	0.9946	0.0	0.9945	0.0	0.9946	0.0	0.9946	0.0	0.9946	0.0	0.9946	0.0	0.9946	0.0027	0.9942	0.0	0.9945	0.0	0.9946	0.0	0.9946
88	0.995077932732	0	2	0.0	0.995	0.0	0.995	0.0	0.995	0.0	0.995	0.0	0.995	0.0107	0.9953	0.0	0.995	0.0	0.995	0.0	0.995	0.0	0.995	0.0125	0.9956	0.0	0.0	0.0	0.995	0.0	0.995	0.0	0.995	0.0	0.995	0.0	0.995	0.0	0.995	0.0	0.995	0.0082	0.9956	0.0	0.9949	0.0	0.995	0.0	0.995
89	0.997128794094	0	1	0.0	0.9971	0.0	0.9971	0.0	0.9971	0.0	0.9971	0.0	0.9971	0.0	0.997	0.0	0.9971	0.0	0.9971	0.0	0.9971	0.0	0.9971	0.0062	0.9973	0.0	0.0	0.0	0.9971	0.0	0.997	0.0	0.9971	0.0	0.9971	0.0	0.9971	0.0	0.9971	0.0	0.9971	0.0055	0.9975	0.0	0.997	0.0	0.9971	0.0	0.9971
90	0.97908121411	0	1	0.0	0.979	0.0	0.979	0.0	0.979	0.0	0.9789	0.0	0.979	0.0107	0.9786	0.0714	0.9793	0.0	0.9789	0.0	0.979	0.0	0.979	0.0125	0.9784	0.0	0.0	0.0	0.979	0.0	0.9787	0.0	0.979	0.0666	0.9793	0.0	0.979	0.0	0.979	0.0	0.979	0.0138	0.9778	0.0	0.9786	0.0	0.979	0.0	0.979
91	0.997949138638	0	2	0.0	0.9979	0.0	0.9979	0.0	0.9979	0.0	0.9979	0.0	0.9979	0.0	0.9978	0.0	0.9979	0.0	0.9979	0.0	0.9979	0.0	0.9979	0.0	0.9978	0.0	0.0	0.0	0.9979	0.0	0.9979	0.25	0.9983	0.0	0.9979	0.0	0.9979	0.0	0.9979	0.0	0.9979	0.0055	0.9985	0.0222	0.9983	0.0	0.9979	0.0	0.9979
92	0.999179655455	7	0	0.0	0.9991	0.0	0.9991	0.0	0.9991	0.0	0.9991	0.0	0.9991	0.0	0.9991	0.0	0.9991	0.0	0.9991	0.0	0.9991	0.0	0.9991	0.0	0.9991	0.0	0.0	0.0	0.9991	0.0	0.9991	0.0	0.9991	0.0	0.9991	0.0	0.9991	0.0	0.9991	0.0	0.9991	0.0027	0.9995	0.0	0.9991	0.0	0.9991	0.0	0.9991
93	0.997538966366	0	0	0.0	0.9975	0.0	0.9975	0.0	0.9975	0.0	0.9975	0.0	0.9975	0.0	0.9974	0.0	0.9975	0.0	0.9975	0.0	0.9975	0.0	0.9975	0.0	0.9973	0.0	0.0	0.0	0.9975	0.0	0.9975	0.0	0.9975	0.0	0.9975	0.0	0.9975	0.0	0.9975	0.0	0.9975	0.0027	0.9975	0.0	0.9974	0.0	0.9975	0.0	0.9975
94	0.997538966366	0	1	0.6666	0.9983	0.0	0.9975	0.0	0.9975	0.0	0.9975	0.2222	0.9983	0.0	0.9974	0.0	0.9975	0.0	0.9975	0.0	0.9975	0.0	0.9975	0.0062	0.9978	0.0	0.0	0.0	0.9975	0.0	0.9975	0.0	0.9975	0.0	0.9975	0.0	0.9975	0.0	0.9975	0.0	0.9975	0.0027	0.9975	0.0	0.9974	0.0	0.9975	0.0	0.9975
95	0.998769483183	4	0	0.0	0.9987	0.0	0.9987	0.0	0.9987	0.0	0.9987	0.0	0.9987	0.0	0.9987	0.0	0.9987	0.0	0.9987	0.0	0.9987	0.0	0.9987	0.0	0.9986	0.0	0.0	0.0	0.9987	0.0	0.9987	0.0	0.9987	0.0	0.9987	0.0	0.9987	0.0	0.9987	0.0	0.9987	0.0027	0.999	0.0	0.9987	0.0	0.9987	0.0	0.9987
96	0.997949138638	0	1	0.0	0.9979	0.0	0.9979	0.0	0.9979	0.0	0.9979	0.0	0.9979	0.0	0.9978	0.0	0.9979	0.0	0.9979	0.0	0.9979	0.0	0.9979	0.0	0.9978	0.0	0.0	0.0	0.9979	0.0	0.9979	0.0	0.9979	0.0	0.9979	0.0	0.9979	0.0	0.9979	0.0	0.9979	0.0027	0.998	0.0	0.9979	0.0	0.9979	0.0	0.9979
97	0.999179655455	0	0	0.0	0.9991	0.0	0.9991	0.0	0.9991	0.0	0.9991	0.0	0.9991	0.0	0.9991	0.0	0.9991	0.0	0.9991	0.0	0.9991	0.0	0.9991	0.0	0.9991	0.0	0.0	0.0	0.9991	0.0	0.9991	0.0	0.9991	0.0	0.9991	0.0	0.9991	0.0	0.9991	0.0	0.9991	0.0027	0.9995	0.0	0.9991	0.0	0.9991	0.0	0.9991
98	0.929860541427	0	1	0.0	0.9297	0.0	0.9297	0.0	0.9298	0.0	0.9293	0.1111	0.93	0.0107	0.9275	0.0714	0.9298	0.0526	0.9297	0.0	0.9297	0.0	0.9297	0.0375	0.9275	0.0	0.0	0.0	0.9298	0.027	0.9291	0.25	0.9301	0.0	0.9294	0.0	0.9296	0.0	0.9298	0.0	0.9298	0.1243	0.9393	0.0444	0.9293	0.0	0.9296	0.0	0.9297
99	0.997949138638	0	0	0.0	0.9979	0.0	0.9979	0.0	0.9979	0.0	0.9979	0.0	0.9979	0.0	0.9978	0.0	0.9979	0.0	0.9979	0.0	0.9979	0.0	0.9979	0.0062	0.9982	0.0	0.0	0.0	0.9979	0.0	0.9979	0.0	0.9979	0.0	0.9979	0.0	0.9979	0.0	0.9979	0.0	0.9979	0.0055	0.9985	0.0	0.9979	0.0	0.9979	0.0	0.9979
100	0.996308449549	1	0	0.0	0.9963	0.0	0.9963	0.0	0.9963	0.0	0.9962	0.0	0.9962	0.0107	0.9965	0.0	0.9962	0.0	0.9962	0.0	0.9963	0.0	0.9963	0.0062	0.9964	0.0	0.0	0.0	0.9963	0.0	0.9962	0.0	0.9963	0.0	0.9962	0.0	0.9962	0.0	0.9963	0.0	0.9963	0.0082	0.9971	0.0	0.9962	0.0	0.9962	0.0	0.9963
101	0.969237079573	0	0	0.6666	0.97	0.0	0.9691	0.0	0.9692	0.3125	0.971	0.3333	0.9703	0.0322	0.9692	0.0714	0.9694	0.0	0.9689	0.0	0.9691	0.0	0.9691	0.0125	0.9679	0.0	0.0	0.0	0.9692	0.0	0.9687	0.0	0.9691	0.0	0.969	0.0	0.9691	0.0	0.9692	0.0	0.9692	0.0359	0.9701	0.1777	0.972	0.0	0.9691	0.0	0.9691
102	0.938063986874	0	0	0.0	0.9379	0.0	0.9379	0.0	0.938	0.0	0.9376	0.0	0.9378	0.129	0.9407	0.0714	0.9381	0.0	0.9375	0.0	0.9379	0.0	0.9379	0.0187	0.935	0.0	0.0	0.0	0.938	0.0	0.9371	0.0	0.9379	0.1333	0.9385	0.0	0.9378	0.0	0.938	0.0	0.938	0.058	0.9373	0.0444	0.9377	0.125	0.9382	0.0	0.9379
103	0.938474159147	0	2	0.0	0.9383	0.0	0.9383	0.0	0.9384	0.1875	0.9393	0.0	0.9382	0.086	0.9394	0.5	0.941	0.0	0.9379	0.0	0.9383	0.0	0.9383	0.0375	0.9367	0.0	0.0	0.0	0.9384	0.054	0.9383	0.0	0.9383	0.0	0.938	0.1428	0.9387	0.0	0.9384	0.0	0.9384	0.1325	0.9508	0.0666	0.9385	0.0	0.9382	0.0	0.9383
104	0.966776045939	0	0	0.0	0.9667	0.0	0.9667	0.0	0.9667	0.0	0.9665	0.0	0.9666	0.0215	0.9663	0.0714	0.9669	0.0	0.9665	0.0	0.9667	0.0	0.9667	0.0062	0.9648	0.0	0.0	0.0	0.9667	0.027	0.9666	0.0	0.9667	0.0	0.9665	0.0	0.9666	0.0	0.9667	0.0	0.9667	0.0193	0.9643	0.0666	0.9674	0.125	0.967	0.0	0.9667
105	0.996718621821	0	0	0.0	0.9967	0.0	0.9967	0.0	0.9967	0.0	0.9966	0.0	0.9967	0.0	0.9965	0.0	0.9966	0.0	0.9966	0.0	0.9967	0.0	0.9967	0.0	0.9964	0.0	0.0	0.0	0.9967	0.0	0.9966	0.0	0.9967	0.0	0.9966	0.0	0.9967	0.0	0.9967	0.0	0.9967	0.0055	0.9971	0.0	0.9966	0.0	0.9967	0.0	0.9967
106	0.988515176374	0	0	0.0	0.9885	0.0	0.9884	0.0	0.9885	0.125	0.9892	0.0	0.9884	0.043	0.9897	0.0714	0.9888	0.0526	0.9888	0.0	0.9885	0.0	0.9884	0.0125	0.9885	0.0	0.0	0.0	0.9885	0.0	0.9883	0.0	0.9884	0.0666	0.9888	0.0	0.9884	0.0	0.9885	0.0	0.9885	0.0165	0.9894	0.0	0.9882	0.125	0.9888	0.0	0.9885
107	0.997128794094	0	1	0.0	0.9971	0.0	0.9971	0.0	0.9971	0.0625	0.9975	0.0	0.9971	0.0	0.997	0.0714	0.9975	0.0	0.9971	0.0	0.9971	0.0	0.9971	0.0062	0.9973	0.0	0.0	0.0	0.9971	0.0	0.997	0.0	0.9971	0.0	0.9971	0.0	0.9971	0.0	0.9971	0.0	0.9971	0.0027	0.9971	0.0	0.997	0.125	0.9975	0.0	0.9971
108	0.993437243642	0	0	0.0	0.9934	0.0	0.9934	0.0	0.9934	0.0625	0.9938	0.0	0.9934	0.0107	0.9936	0.0	0.9933	0.0526	0.9937	0.0	0.9934	0.0	0.9934	0.025	0.9947	0.0	0.0	0.0	0.9934	0.0	0.9933	0.0	0.9934	0.0666	0.9938	0.0	0.9934	0.0	0.9934	0.0	0.9934	0.0027	0.9927	0.0	0.9933	0.0	0.9934	0.0	0.9934
109	0.998769483183	0	0	0.0	0.9987	0.0	0.9987	0.0	0.9987	0.0	0.9987	0.0	0.9987	0.0	0.9987	0.0	0.9987	0.0	0.9987	0.0	0.9987	0.0	0.9987	0.0	0.9986	0.0	0.0	0.0	0.9987	0.0	0.9987	0.0	0.9987	0.0	0.9987	0.0	0.9987	0.0	0.9987	0.0	0.9987	0.0	0.9985	0.0	0.9987	0.0	0.9987	0.0	0.9987
110	0.998359310911	0	1	0.0	0.9983	0.0	0.9983	0.0	0.9983	0.0	0.9983	0.0	0.9983	0.0	0.9982	0.0	0.9983	0.0	0.9983	0.0	0.9983	0.0	0.9983	0.0	0.9982	0.0	0.0	0.0	0.9983	0.0	0.9983	0.0	0.9983	0.0	0.9983	0.0	0.9983	0.0	0.9983	0.0	0.9983	0.0	0.998	0.0	0.9983	0.0	0.9983	0.0	0.9983
111	0.994667760459	2	0	0.0	0.9946	0.0	0.9946	0.0	0.9946	0.0	0.9946	0.0	0.9946	0.0	0.9944	0.0	0.9946	0.0	0.9946	0.0	0.9946	0.2	0.995	0.0	0.9942	0.0	0.0	0.0	0.9946	0.0	0.9945	0.0	0.9946	0.0	0.9946	0.0	0.9946	0.0	0.9946	0.0	0.9946	0.0	0.9937	0.0	0.9945	0.125	0.995	0.0	0.9946
112	0.998769483183	0	0	0.0	0.9987	0.0	0.9987	0.0	0.9987	0.0	0.9987	0.0	0.9987	0.0107	0.9991	0.0	0.9987	0.0	0.9987	0.0	0.9987	0.0	0.9987	0.0062	0.9991	0.0	0.0	0.0	0.9987	0.0	0.9987	0.0	0.9987	0.0	0.9987	0.0	0.9987	0.0	0.9987	0.0	0.9987	0.0	0.9985	0.0	0.9987	0.0	0.9987	0.0	0.9987
113	1.0	0	0	0.0	1.0	0.0	1.0	0.0	1.0	0.0	1.0	0.0	1.0	0.0	1.0	0.0	1.0	0.0	1.0	0.0	1.0	0.0	1.0	0.0	1.0	0.0	0.0	0.0	1.0	0.0	1.0	0.0	1.0	0.0	1.0	0.0	1.0	0.0	1.0	0.0	1.0	0.0	1.0	0.0	1.0	0.0	1.0	0.0	1.0
114	0.998769483183	0	0	0.0	0.9987	0.0	0.9987	0.0	0.9987	0.0	0.9987	0.0	0.9987	0.0	0.9987	0.0	0.9987	0.0	0.9987	0.0	0.9987	0.0	0.9987	0.0	0.9986	0.0	0.0	0.0	0.9987	0.0	0.9987	0.0	0.9987	0.0	0.9987	0.0	0.9987	0.0	0.9987	0.0	0.9987	0.0	0.9985	0.0	0.9987	0.0	0.9987	0.0	0.9987
115	0.996308449549	0	1	0.0	0.9963	0.0	0.9963	0.0	0.9963	0.0	0.9962	0.0	0.9962	0.0	0.9961	0.0	0.9962	0.0	0.9962	0.0	0.9963	0.0	0.9963	0.0437	0.9991	0.0	0.0	0.0	0.9963	0.0	0.9962	0.0	0.9963	0.0	0.9962	0.0	0.9962	0.0	0.9963	0.0	0.9963	0.0027	0.9961	0.0	0.9962	0.0	0.9962	0.0	0.9963
116	0.993437243642	0	0	0.0	0.9934	0.0	0.9934	0.0	0.9934	0.0	0.9933	0.0	0.9934	0.0	0.9931	0.0	0.9933	0.0	0.9933	0.0	0.9934	0.0	0.9934	0.0437	0.996	0.0	0.0	0.0	0.9934	0.0	0.9933	0.0	0.9934	0.0	0.9933	0.0	0.9934	0.0	0.9934	0.0	0.9934	0.0055	0.9932	0.0	0.9933	0.0	0.9934	0.0	0.9934
117	0.999589827728	1	0	0.0	0.9995	0.0	0.9995	0.0	0.9995	0.0	0.9995	0.0	0.9995	0.0	0.9995	0.0	0.9995	0.0	0.9995	0.0	0.9995	0.0	0.9995	0.0062	1.0	0.0	0.0	0.0	0.9995	0.0	0.9995	0.0	0.9995	0.0	0.9995	0.0	0.9995	0.0	0.9995	0.0	0.9995	0.0027	1.0	0.0	0.9995	0.0	0.9995	0.0	0.9995
118	0.922887612797	0	1	0.0	0.9227	0.0	0.9227	0.0	0.9228	0.25	0.924	0.1111	0.923	0.0645	0.9223	0.0	0.9224	0.0526	0.9226	0.0	0.9227	0.0	0.9227	0.0125	0.9183	0.0	0.0	0.0	0.9228	0.0	0.9216	0.0	0.9227	0.0	0.9224	0.2857	0.9234	0.0	0.9228	0.0	0.9228	0.1104	0.9287	0.0222	0.9218	0.0	0.9226	0.0	0.9227
119	0.999179655455	0	0	0.0	0.9991	0.0	0.9991	0.0	0.9991	0.0	0.9991	0.0	0.9991	0.0	0.9991	0.0	0.9991	0.0	0.9991	0.0	0.9991	0.0	0.9991	0.0	0.9991	0.0	0.0	0.0	0.9991	0.0	0.9991	0.0	0.9991	0.0	0.9991	0.0	0.9991	0.0	0.9991	0.0	0.9991	0.0	0.999	0.0	0.9991	0.0	0.9991	0.0	0.9991
120	0.999589827728	0	0	0.0	0.9995	0.0	0.9995	0.0	0.9995	0.0	0.9995	0.0	0.9995	0.0	0.9995	0.0	0.9995	0.0	0.9995	0.0	0.9995	0.0	0.9995	0.0	0.9995	0.0	0.0	0.0	0.9995	0.0	0.9995	0.0	0.9995	0.0	0.9995	0.0	0.9995	0.0	0.9995	0.0	0.9995	0.0	0.9995	0.0	0.9995	0.0	0.9995	0.0	0.9995
121	0.950369155045	0	0	0.0	0.9503	0.0	0.9502	0.0	0.9503	0.0625	0.9504	0.0	0.9501	0.0215	0.9492	0.0714	0.9504	0.2105	0.9516	0.0	0.9503	0.0	0.9502	0.025	0.9486	0.0	0.0	0.0	0.9503	0.0	0.9496	0.0	0.9502	0.0	0.95	0.0	0.9502	0.0	0.9503	0.0	0.9503	0.0082	0.9431	0.0	0.9494	0.0	0.9502	0.0	0.9503
122	0.681296144381	0	0	0.0	0.6809	0.0	0.6807	0.0	0.681	0.3125	0.6812	0.1111	0.6805	0.4408	0.6861	0.2857	0.6811	0.421	0.6821	0.6666	0.6817	0.2	0.681	0.0875	0.665	0.0	0.0	0.0	0.681	0.027	0.6768	0.5	0.6815	0.4666	0.6822	0.4285	0.6816	0.0	0.6811	0.0	0.6811	0.2127	0.6628	0.2444	0.6798	0.125	0.6806	0.3333	0.6813
123	0.732977850697	0	0	0.3333	0.733	0.25	0.7329	0.5	0.7331	0.3125	0.7332	0.1111	0.7324	0.387	0.7377	0.2142	0.7326	0.2631	0.7329	0.3333	0.733	0.0	0.7324	0.2687	0.733	0.0	0.0	0.0	0.7327	0.081	0.7301	0.75	0.7337	0.2	0.7325	0.2857	0.733	1.0	0.7332	0.0	0.7328	0.2762	0.7345	0.2	0.7317	0.375	0.7333	0.0	0.7326
124	0.998769483183	0	1	0.0	0.9987	0.0	0.9987	0.0	0.9987	0.0	0.9987	0.0	0.9987	0.0	0.9987	0.0	0.9987	0.0	0.9987	0.0	0.9987	0.0	0.9987	0.0125	0.9995	0.0	0.0	0.0	0.9987	0.0	0.9987	0.0	0.9987	0.0	0.9987	0.0	0.9987	0.0	0.9987	0.0	0.9987	0.0055	0.9995	0.0	0.9987	0.0	0.9987	0.0	0.9987
125	0.998769483183	1	0	0.0	0.9987	0.0	0.9987	0.0	0.9987	0.0	0.9987	0.0	0.9987	0.0	0.9987	0.0	0.9987	0.0	0.9987	0.0	0.9987	0.0	0.9987	0.0187	1.0	0.0	0.0	0.0	0.9987	0.0	0.9987	0.0	0.9987	0.0	0.9987	0.0	0.9987	0.0	0.9987	0.0	0.9987	0.0055	0.9995	0.0	0.9987	0.0	0.9987	0.0	0.9987
126	0.998769483183	0	0	0.0	0.9987	0.0	0.9987	0.0	0.9987	0.0	0.9987	0.0	0.9987	0.0	0.9987	0.0	0.9987	0.0	0.9987	0.0	0.9987	0.0	0.9987	0.0	0.9986	0.0	0.0	0.0	0.9987	0.0	0.9987	0.0	0.9987	0.0	0.9987	0.0	0.9987	0.0	0.9987	0.0	0.9987	0.0	0.9985	0.0	0.9987	0.0	0.9987	0.0	0.9987
127	0.999589827728	0	0	0.0	0.9995	0.0	0.9995	0.0	0.9995	0.0	0.9995	0.0	0.9995	0.0	0.9995	0.0	0.9995	0.0	0.9995	0.0	0.9995	0.0	0.9995	0.0	0.9995	0.0	0.0	0.0	0.9995	0.0	0.9995	0.0	0.9995	0.0	0.9995	0.0	0.9995	0.0	0.9995	0.0	0.9995	0.0	0.9995	0.0	0.9995	0.0	0.9995	0.0	0.9995
128	0.998769483183	0	0	0.0	0.9987	0.0	0.9987	0.0	0.9987	0.0	0.9987	0.0	0.9987	0.0	0.9987	0.0	0.9987	0.0	0.9987	0.0	0.9987	0.0	0.9987	0.0062	0.9991	0.0	0.0	0.0	0.9987	0.0	0.9987	0.0	0.9987	0.0	0.9987	0.0	0.9987	0.0	0.9987	0.0	0.9987	0.0027	0.999	0.0	0.9987	0.0	0.9987	0.0	0.9987
129	0.999179655455	0	0	0.0	0.9991	0.0	0.9991	0.0	0.9991	0.0	0.9991	0.0	0.9991	0.0	0.9991	0.0	0.9991	0.0	0.9991	0.0	0.9991	0.0	0.9991	0.0062	0.9995	0.0	0.0	0.0	0.9991	0.0	0.9991	0.0	0.9991	0.0	0.9991	0.0	0.9991	0.0	0.9991	0.0	0.9991	0.0	0.999	0.0	0.9991	0.0	0.9991	0.0	0.9991
130	0.998359310911	0	0	0.0	0.9983	0.0	0.9983	0.0	0.9983	0.0	0.9983	0.0	0.9983	0.0	0.9982	0.0	0.9983	0.0	0.9983	0.0	0.9983	0.0	0.9983	0.0125	0.9991	0.0	0.0	0.0	0.9983	0.0	0.9983	0.0	0.9983	0.0	0.9983	0.0	0.9983	0.0	0.9983	0.0	0.9983	0.0055	0.999	0.0	0.9983	0.0	0.9983	0.0	0.9983
131	0.998769483183	0	1	0.0	0.9987	0.0	0.9987	0.0	0.9987	0.0	0.9987	0.0	0.9987	0.0	0.9987	0.0	0.9987	0.0	0.9987	0.0	0.9987	0.0	0.9987	0.0	0.9986	0.0	0.0	0.0	0.9987	0.0	0.9987	0.0	0.9987	0.0	0.9987	0.0	0.9987	0.0	0.9987	0.0	0.9987	0.0	0.9985	0.0	0.9987	0.0	0.9987	0.0	0.9987
132	0.997538966366	0	0	0.0	0.9975	0.0	0.9975	0.0	0.9975	0.0	0.9975	0.0	0.9975	0.0	0.9974	0.0	0.9975	0.0	0.9975	0.0	0.9975	0.0	0.9975	0.0062	0.9978	0.0	0.0	0.0	0.9975	0.0	0.9975	0.0	0.9975	0.0	0.9975	0.0	0.9975	0.0	0.9975	0.0	0.9975	0.0027	0.9975	0.0	0.9974	0.0	0.9975	0.0	0.9975
133	0.998769483183	2	1	0.0	0.9987	0.0	0.9987	0.0	0.9987	0.0	0.9987	0.0	0.9987	0.0	0.9987	0.0	0.9987	0.0	0.9987	0.0	0.9987	0.0	0.9987	0.0	0.9986	0.0	0.0	0.0	0.9987	0.0	0.9987	0.0	0.9987	0.0	0.9987	0.0	0.9987	0.0	0.9987	0.0	0.9987	0.0	0.9985	0.0	0.9987	0.0	0.9987	0.0	0.9987
134	0.997128794094	0	1	0.0	0.9971	0.0	0.9971	0.0	0.9971	0.0	0.9971	0.0	0.9971	0.0	0.997	0.0	0.9971	0.0526	0.9975	0.0	0.9971	0.0	0.9971	0.0	0.9969	0.0	0.0	0.0	0.9971	0.0	0.997	0.0	0.9971	0.0	0.9971	0.0	0.9971	0.0	0.9971	0.0	0.9971	0.0	0.9966	0.0	0.997	0.0	0.9971	0.0	0.9971
135	0.637407711239	0	0	0.6666	0.6377	0.25	0.6372	0.0	0.6371	0.6875	0.6395	0.5555	0.6381	0.3655	0.6375	0.5	0.6382	0.5263	0.6386	0.3333	0.6373	0.4	0.6374	0.1125	0.6198	0.0	0.0	0.5	0.6375	0.8918	0.6455	0.0	0.6368	0.5333	0.6384	0.4285	0.6375	0.0	0.6372	0.0	0.6372	0.3121	0.6286	0.1555	0.6335	0.5	0.6378	0.3333	0.6373
136	0.999589827728	14	0	0.0	0.9995	0.0	0.9995	0.0	0.9995	0.0	0.9995	0.0	0.9995	0.0	0.9995	0.0	0.9995	0.0	0.9995	0.0	0.9995	0.0	0.9995	0.0	0.9995	0.0	0.0	0.0	0.9995	0.0	0.9995	0.0	0.9995	0.0	0.9995	0.0	0.9995	0.0	0.9995	0.0	0.9995	0.0	0.9995	0.0	0.9995	0.0	0.9995	0.0	0.9995
137	0.999589827728	2	0	0.0	0.9995	0.0	0.9995	0.0	0.9995	0.0	0.9995	0.0	0.9995	0.0	0.9995	0.0	0.9995	0.0	0.9995	0.0	0.9995	0.0	0.9995	0.0	0.9995	0.0	0.0	0.0	0.9995	0.0	0.9995	0.0	0.9995	0.0	0.9995	0.0	0.9995	0.0	0.9995	0.0	0.9995	0.0	0.9995	0.0	0.9995	0.0	0.9995	0.0	0.9995
138	0.977440525021	0	0	0.0	0.9774	0.0	0.9774	0.0	0.9774	0.1875	0.9785	0.0	0.9773	0.0215	0.9773	0.0714	0.9777	0.0	0.9772	0.0	0.9774	0.0	0.9773	0.0187	0.9771	0.0	0.0	0.0	0.9774	0.0	0.977	0.0	0.9774	0.0	0.9773	0.0	0.9773	0.0	0.9774	0.0	0.9774	0.011	0.9754	0.0	0.977	0.125	0.9777	0.0	0.9774
139	0.98605414274	0	1	0.0	0.986	0.25	0.9864	0.0	0.986	0.0	0.9859	0.0	0.986	0.0215	0.9863	0.0	0.9859	0.0	0.9859	0.0	0.986	0.0	0.986	0.0187	0.9863	0.0	0.0	0.0	0.986	0.0	0.9858	0.0	0.986	0.0	0.9859	0.0	0.986	0.0	0.986	0.0	0.986	0.0165	0.9865	0.0	0.9857	0.0	0.986	0.0	0.986
140	0.999179655455	0	0	0.0	0.9991	0.0	0.9991	0.0	0.9991	0.0	0.9991	0.0	0.9991	0.0	0.9991	0.0	0.9991	0.0	0.9991	0.0	0.9991	0.0	0.9991	0.0	0.9991	0.0	0.0	0.0	0.9991	0.0	0.9991	0.0	0.9991	0.0	0.9991	0.0	0.9991	0.0	0.9991	0.0	0.9991	0.0	0.999	0.0	0.9991	0.0	0.9991	0.0	0.9991
141	0.999179655455	1	0	0.0	0.9991	0.0	0.9991	0.0	0.9991	0.0	0.9991	0.0	0.9991	0.0	0.9991	0.0	0.9991	0.0	0.9991	0.0	0.9991	0.0	0.9991	0.0	0.9991	0.0	0.0	0.0	0.9991	0.0	0.9991	0.0	0.9991	0.0	0.9991	0.0	0.9991	0.0	0.9991	0.0	0.9991	0.0	0.999	0.0	0.9991	0.0	0.9991	0.0	0.9991
142	0.924118129614	0	0	0.0	0.924	0.0	0.9239	0.0	0.924	0.0625	0.924	0.1111	0.9242	0.0537	0.9232	0.0714	0.924	0.1578	0.9247	0.0	0.924	0.2	0.9243	0.0	0.9187	0.0	0.0	0.0	0.924	0.0	0.9229	0.5	0.9248	0.0	0.9236	0.0	0.9238	0.0	0.924	0.0	0.924	0.0497	0.9195	0.0	0.9226	0.25	0.9246	0.0	0.924
143	0.997128794094	0	0	0.0	0.9971	0.0	0.9971	0.0	0.9971	0.0	0.9971	0.0	0.9971	0.0	0.997	0.0	0.9971	0.0	0.9971	0.0	0.9971	0.0	0.9971	0.0	0.9969	0.0	0.0	0.0	0.9971	0.0	0.997	0.0	0.9971	0.0666	0.9975	0.0	0.9971	0.0	0.9971	0.0	0.9971	0.0	0.9966	0.0	0.997	0.0	0.9971	0.0	0.9971
144	0.997128794094	0	0	0.0	0.9971	0.0	0.9971	0.0	0.9971	0.0	0.9971	0.0	0.9971	0.0	0.997	0.0	0.9971	0.0	0.9971	0.0	0.9971	0.0	0.9971	0.0	0.9969	0.0	0.0	0.0	0.9971	0.0	0.997	0.0	0.9971	0.0	0.9971	0.0	0.9971	0.0	0.9971	0.0	0.9971	0.0027	0.9971	0.0	0.997	0.0	0.9971	0.0	0.9971
145	0.995077932732	0	0	0.0	0.995	0.0	0.995	0.0	0.995	0.0	0.995	0.0	0.995	0.0	0.9948	0.0	0.995	0.0	0.995	0.0	0.995	0.0	0.995	0.0	0.9947	0.0	0.0	0.0	0.995	0.0	0.995	0.0	0.995	0.0	0.995	0.0	0.995	0.0	0.995	0.0	0.995	0.0027	0.9947	0.0	0.9949	0.0	0.995	0.0	0.995
146	0.998359310911	0	1	0.0	0.9983	0.0	0.9983	0.0	0.9983	0.0	0.9983	0.0	0.9983	0.0	0.9982	0.0	0.9983	0.0	0.9983	0.0	0.9983	0.0	0.9983	0.0	0.9982	0.0	0.0	0.0	0.9983	0.0	0.9983	0.0	0.9983	0.0	0.9983	0.0	0.9983	0.0	0.9983	0.0	0.9983	0.0	0.998	0.0	0.9983	0.0	0.9983	0.0	0.9983
147	0.998769483183	0	0	0.0	0.9987	0.0	0.9987	0.0	0.9987	0.0	0.9987	0.0	0.9987	0.0	0.9987	0.0	0.9987	0.0	0.9987	0.0	0.9987	0.0	0.9987	0.0	0.9986	0.0	0.0	0.0	0.9987	0.0	0.9987	0.0	0.9987	0.0	0.9987	0.0	0.9987	0.0	0.9987	0.0	0.9987	0.0	0.9985	0.0	0.9987	0.0	0.9987	0.0	0.9987
148	0.999589827728	0	0	0.0	0.9995	0.0	0.9995	0.0	0.9995	0.0	0.9995	0.0	0.9995	0.0	0.9995	0.0	0.9995	0.0	0.9995	0.0	0.9995	0.0	0.9995	0.0	0.9995	0.0	0.0	0.0	0.9995	0.0	0.9995	0.0	0.9995	0.0	0.9995	0.0	0.9995	0.0	0.9995	0.0	0.9995	0.0	0.9995	0.0	0.9995	0.0	0.9995	0.0	0.9995
149	0.997949138638	0	0	0.0	0.9979	0.0	0.9979	0.0	0.9979	0.0	0.9979	0.0	0.9979	0.0	0.9978	0.0	0.9979	0.0	0.9979	0.0	0.9979	0.0	0.9979	0.0062	0.9982	0.0	0.0	0.0	0.9979	0.0	0.9979	0.0	0.9979	0.0	0.9979	0.0	0.9979	0.0	0.9979	0.0	0.9979	0.0027	0.998	0.0	0.9979	0.0	0.9979	0.0	0.9979
150	1.0	0	0	0.0	1.0	0.0	1.0	0.0	1.0	0.0	1.0	0.0	1.0	0.0	1.0	0.0	1.0	0.0	1.0	0.0	1.0	0.0	1.0	0.0	1.0	0.0	0.0	0.0	1.0	0.0	1.0	0.0	1.0	0.0	1.0	0.0	1.0	0.0	1.0	0.0	1.0	0.0	1.0	0.0	1.0	0.0	1.0	0.0	1.0
151	0.995488105004	0	0	0.0	0.9954	0.0	0.9954	0.0	0.9954	0.0	0.9954	0.0	0.9954	0.0	0.9953	0.0	0.9954	0.0	0.9954	0.0	0.9954	0.0	0.9954	0.0375	0.9978	0.0	0.0	0.0	0.9954	0.0	0.9954	0.0	0.9954	0.0	0.9954	0.0	0.9954	0.0	0.9954	0.0	0.9954	0.0027	0.9951	0.0	0.9954	0.0	0.9954	0.0	0.9954
152	0.998769483183	0	0	0.0	0.9987	0.0	0.9987	0.0	0.9987	0.0	0.9987	0.0	0.9987	0.0	0.9987	0.0	0.9987	0.0	0.9987	0.0	0.9987	0.0	0.9987	0.0	0.9986	0.0	0.0	0.0	0.9987	0.0	0.9987	0.0	0.9987	0.0	0.9987	0.0	0.9987	0.0	0.9987	0.0	0.9987	0.0	0.9985	0.0	0.9987	0.0	0.9987	0.0	0.9987
153	0.997949138638	0	1	0.0	0.9979	0.0	0.9979	0.0	0.9979	0.0	0.9979	0.0	0.9979	0.0	0.9978	0.0	0.9979	0.0	0.9979	0.0	0.9979	0.0	0.9979	0.0	0.9978	0.0	0.0	0.0	0.9979	0.0	0.9979	0.0	0.9979	0.0	0.9979	0.1428	0.9983	0.0	0.9979	0.0	0.9979	0.0	0.9975	0.0	0.9979	0.0	0.9979	0.0	0.9979
154	0.997949138638	0	0	0.0	0.9979	0.0	0.9979	0.0	0.9979	0.0	0.9979	0.0	0.9979	0.0	0.9978	0.0	0.9979	0.0	0.9979	0.0	0.9979	0.0	0.9979	0.0062	0.9982	0.0	0.0	0.0	0.9979	0.0	0.9979	0.0	0.9979	0.0	0.9979	0.0	0.9979	0.0	0.9979	0.0	0.9979	0.0027	0.998	0.0	0.9979	0.0	0.9979	0.0	0.9979
155	1.0	0	0	0.0	1.0	0.0	1.0	0.0	1.0	0.0	1.0	0.0	1.0	0.0	1.0	0.0	1.0	0.0	1.0	0.0	1.0	0.0	1.0	0.0	1.0	0.0	0.0	0.0	1.0	0.0	1.0	0.0	1.0	0.0	1.0	0.0	1.0	0.0	1.0	0.0	1.0	0.0	1.0	0.0	1.0	0.0	1.0	0.0	1.0
156	0.998769483183	0	0	0.0	0.9987	0.0	0.9987	0.0	0.9987	0.0	0.9987	0.0	0.9987	0.0	0.9987	0.0	0.9987	0.0	0.9987	0.0	0.9987	0.0	0.9987	0.0062	0.9991	0.0	0.0	0.0	0.9987	0.0	0.9987	0.0	0.9987	0.0	0.9987	0.0	0.9987	0.0	0.9987	0.0	0.9987	0.0	0.9985	0.0	0.9987	0.0	0.9987	0.0	0.9987
157	0.999589827728	0	0	0.0	0.9995	0.0	0.9995	0.0	0.9995	0.0	0.9995	0.0	0.9995	0.0	0.9995	0.0	0.9995	0.0	0.9995	0.0	0.9995	0.0	0.9995	0.0062	1.0	0.0	0.0	0.0	0.9995	0.0	0.9995	0.0	0.9995	0.0	0.9995	0.0	0.9995	0.0	0.9995	0.0	0.9995	0.0027	1.0	0.0	0.9995	0.0	0.9995	0.0	0.9995
158	0.979901558655	0	0	0.0	0.9798	0.0	0.9798	0.0	0.9798	0.0	0.9797	0.0	0.9798	0.0	0.9791	0.0	0.9797	0.0	0.9797	0.0	0.9798	0.0	0.9798	0.0	0.9784	0.0	0.0	0.0	0.9798	0.0	0.9795	0.0	0.9798	0.0	0.9797	0.2857	0.9806	0.0	0.9798	0.0	0.9798	0.0055	0.9773	0.0	0.9795	0.0	0.9798	0.0	0.9798
159	0.995488105004	0	0	0.0	0.9954	0.0	0.9954	0.0	0.9954	0.0	0.9954	0.0	0.9954	0.0107	0.9957	0.0	0.9954	0.0	0.9954	0.0	0.9954	0.0	0.9954	0.0	0.9951	0.0	0.0	0.0	0.9954	0.0	0.9954	0.0	0.9954	0.0	0.9954	0.0	0.9954	0.0	0.9954	0.0	0.9954	0.0027	0.9951	0.0	0.9954	0.0	0.9954	0.0	0.9954
160	0.999179655455	1	0	0.0	0.9991	0.0	0.9991	0.0	0.9991	0.0	0.9991	0.0	0.9991	0.0	0.9991	0.0	0.9991	0.0	0.9991	0.0	0.9991	0.0	0.9991	0.0	0.9991	0.0	0.0	0.0	0.9991	0.0	0.9991	0.0	0.9991	0.0	0.9991	0.0	0.9991	0.0	0.9991	0.0	0.9991	0.0	0.999	0.0	0.9991	0.0	0.9991	0.0	0.9991
161	0.998359310911	0	0	0.0	0.9983	0.0	0.9983	0.0	0.9983	0.0	0.9983	0.0	0.9983	0.0	0.9982	0.0	0.9983	0.0	0.9983	0.0	0.9983	0.0	0.9983	0.0125	0.9991	0.0	0.0	0.0	0.9983	0.0	0.9983	0.0	0.9983	0.0	0.9983	0.0	0.9983	0.0	0.9983	0.0	0.9983	0.0	0.998	0.0	0.9983	0.0	0.9983	0.0	0.9983
162	0.633716160788	0	0	0.3333	0.6336	0.5	0.6339	0.0	0.6334	0.5625	0.635	0.2222	0.6331	0.4193	0.6358	0.6428	0.6353	0.2631	0.6329	0.0	0.6332	0.6	0.6341	0.7937	0.6637	0.0	0.0	0.5	0.6338	0.8918	0.6418	0.25	0.6335	0.2	0.6326	0.2857	0.6334	0.0	0.6335	1.0	0.6339	0.5386	0.6637	0.4	0.6343	0.25	0.6333	0.3333	0.6336
163	0.995898277276	0	0	0.0	0.9958	0.0	0.9958	0.0	0.9958	0.0	0.9958	0.0	0.9958	0.0107	0.9961	0.0	0.9958	0.0	0.9958	0.0	0.9958	0.0	0.9958	0.0	0.9956	0.0	0.0	0.0	0.9958	0.0	0.9958	0.0	0.9958	0.0	0.9958	0.0	0.9958	0.0	0.9958	0.0	0.9958	0.011	0.9971	0.0	0.9958	0.0	0.9958	0.0	0.9958
164	0.997949138638	2	0	0.0	0.9979	0.0	0.9979	0.0	0.9979	0.0	0.9979	0.0	0.9979	0.0	0.9978	0.0	0.9979	0.0	0.9979	0.0	0.9979	0.0	0.9979	0.025	0.9995	0.0	0.0	0.0	0.9979	0.0	0.9979	0.0	0.9979	0.0	0.9979	0.0	0.9979	0.0	0.9979	0.0	0.9979	0.0027	0.998	0.0	0.9979	0.0	0.9979	0.0	0.9979
165	0.962674323216	0	0	0.0	0.9626	0.0	0.9626	0.0	0.9626	0.1875	0.9636	0.0	0.9625	0.0107	0.9616	0.0714	0.9628	0.0526	0.9627	0.0	0.9626	0.0	0.9625	0.0062	0.9604	0.0	0.0	0.0	0.9626	0.0	0.962	0.0	0.9626	0.0	0.9624	0.0	0.9625	0.0	0.9626	0.0	0.9626	0.069	0.9682	0.0	0.9619	0.0	0.9625	0.0	0.9626
166	0.908941755537	0	0	0.0	0.9088	0.0	0.9087	0.5	0.9092	0.0	0.9083	0.1111	0.909	0.043	0.907	0.0	0.9084	0.1052	0.909	0.0	0.9088	0.0	0.9087	0.0312	0.9047	0.0	0.0	0.0	0.9088	0.027	0.9079	0.0	0.9087	0.0	0.9083	0.0	0.9086	0.0	0.9089	0.0	0.9089	0.0276	0.8978	0.0	0.9072	0.125	0.909	0.0	0.9088
167	0.994667760459	0	1	0.6666	0.9954	0.0	0.9946	0.0	0.9946	0.0	0.9946	0.2222	0.9954	0.0	0.9944	0.0	0.9946	0.0	0.9946	0.0	0.9946	0.0	0.9946	0.025	0.996	0.0	0.0	0.0	0.9946	0.0	0.9945	0.0	0.9946	0.0	0.9946	0.0	0.9946	0.0	0.9946	0.0	0.9946	0.0	0.9937	0.0222	0.9949	0.0	0.9946	0.0	0.9946
168	1.0	0	0	0.0	1.0	0.0	1.0	0.0	1.0	0.0	1.0	0.0	1.0	0.0	1.0	0.0	1.0	0.0	1.0	0.0	1.0	0.0	1.0	0.0	1.0	0.0	0.0	0.0	1.0	0.0	1.0	0.0	1.0	0.0	1.0	0.0	1.0	0.0	1.0	0.0	1.0	0.0	1.0	0.0	1.0	0.0	1.0	0.0	1.0
169	0.88679245283	0	2	0.3333	0.887	0.5	0.8874	0.0	0.8866	0.0625	0.8864	0.0	0.8863	0.0215	0.8831	0.0714	0.8865	0.0526	0.8863	0.3333	0.887	0.4	0.8873	0.0312	0.881	0.0	0.0	0.0	0.8866	0.0	0.885	0.0	0.8866	0.1333	0.8869	0.1428	0.8868	0.0	0.8867	0.0	0.8867	0.0524	0.8762	0.3111	0.8905	0.125	0.8868	0.0	0.8866
170	0.999589827728	2	0	0.0	0.9995	0.0	0.9995	0.0	0.9995	0.0	0.9995	0.0	0.9995	0.0	0.9995	0.0	0.9995	0.0	0.9995	0.0	0.9995	0.0	0.9995	0.0	0.9995	0.0	0.0	0.0	0.9995	0.0	0.9995	0.0	0.9995	0.0	0.9995	0.0	0.9995	0.0	0.9995	0.0	0.9995	0.0	0.9995	0.0	0.9995	0.0	0.9995	0.0	0.9995
171	0.995077932732	0	1	0.0	0.995	0.0	0.995	0.0	0.995	0.0	0.995	0.0	0.995	0.0107	0.9953	0.0	0.995	0.0	0.995	0.0	0.995	0.0	0.995	0.0125	0.9956	0.0	0.0	0.0	0.995	0.0	0.995	0.0	0.995	0.0	0.995	0.0	0.995	0.0	0.995	0.0	0.995	0.0	0.9942	0.0	0.9949	0.0	0.995	0.0	0.995
172	0.988105004102	0	1	0.0	0.988	0.0	0.988	0.0	0.988	0.0	0.988	0.0	0.988	0.0107	0.988	0.0	0.988	0.1052	0.9888	0.0	0.988	0.0	0.988	0.0	0.9872	0.0	0.0	0.0	0.988	0.0	0.9879	0.0	0.988	0.0	0.988	0.1428	0.9884	0.0	0.9881	0.0	0.9881	0.0138	0.9884	0.0444	0.9887	0.0	0.988	0.0	0.988
173	0.878178835111	0	1	0.0	0.878	0.25	0.8783	0.0	0.878	0.125	0.8781	0.1111	0.8781	0.0537	0.8754	0.0714	0.8778	0.0526	0.8776	0.0	0.878	0.0	0.8779	0.0125	0.8705	0.0	0.0	0.0	0.878	0.0	0.8763	0.0	0.8779	0.0666	0.8778	0.0	0.8778	0.0	0.8781	1.0	0.8785	0.1298	0.8795	0.1111	0.8779	0.125	0.8781	0.3333	0.8784
174	0.955291222313	0	0	0.0	0.9552	0.0	0.9552	0.0	0.9552	0.0625	0.9554	0.1111	0.9555	0.0215	0.9543	0.0	0.955	0.0526	0.9553	0.3333	0.9556	0.0	0.9551	0.0125	0.953	0.0	0.0	0.0	0.9552	0.0	0.9546	0.0	0.9552	0.0	0.955	0.0	0.9551	0.0	0.9552	0.0	0.9552	0.0331	0.9532	0.0222	0.9548	0.0	0.9551	0.0	0.9552
175	0.983593109106	0	0	0.0	0.9835	0.0	0.9835	0.0	0.9835	0.0	0.9834	0.0	0.9835	0.0107	0.9833	0.0714	0.9839	0.0	0.9834	0.0	0.9835	0.0	0.9835	0.0	0.9824	0.0	0.0	0.0	0.9835	0.0	0.9833	0.0	0.9835	0.0	0.9834	0.0	0.9835	0.0	0.9835	0.0	0.9835	0.0055	0.9816	0.0444	0.9841	0.125	0.9839	0.0	0.9835
176	0.991796554553	0	1	0.0	0.9917	0.0	0.9917	0.0	0.9917	0.0	0.9917	0.0	0.9917	0.0107	0.9918	0.0	0.9917	0.0	0.9917	0.0	0.9917	0.0	0.9917	0.0	0.9912	0.0	0.0	0.0	0.9917	0.0	0.9916	0.0	0.9917	0.0	0.9917	0.0	0.9917	0.0	0.9917	0.0	0.9917	0.0138	0.9927	0.0	0.9916	0.0	0.9917	0.0	0.9917
177	0.798605414274	0	0	0.0	0.7983	0.0	0.7982	0.5	0.7988	0.25	0.7989	0.0	0.7978	0.2903	0.8021	0.0714	0.7978	0.2631	0.799	0.3333	0.7987	0.0	0.7981	0.0937	0.791	0.0	0.0	0.0	0.7984	0.0	0.7955	0.0	0.7982	0.0	0.7973	0.2857	0.7988	0.0	0.7985	0.0	0.7985	0.2127	0.8005	0.1111	0.7969	0.5	0.7995	0.3333	0.7987
178	0.838802296965	0	0	0.0	0.8386	0.25	0.8389	0.0	0.8386	0.1875	0.8389	0.1111	0.8386	0.0967	0.8362	0.2142	0.8391	0.1052	0.8383	0.0	0.8386	0.0	0.8384	0.025	0.8292	0.0	0.0	0.0	0.8386	0.0	0.8363	0.25	0.8389	0.0666	0.8382	0.0	0.8383	0.0	0.8387	1.0	0.8391	0.0745	0.8236	0.2666	0.8407	0.375	0.8395	0.3333	0.839
179	0.948318293683	0	0	0.0	0.9482	0.0	0.9482	0.0	0.9482	0.125	0.9488	0.0	0.9481	0.043	0.9479	0.0	0.948	0.0	0.9479	0.0	0.9482	0.0	0.9482	0.0187	0.946	0.0	0.0	0.0	0.9482	0.0	0.9475	0.0	0.9482	0.0	0.9479	0.1428	0.9485	0.0	0.9482	0.0	0.9482	0.0856	0.9542	0.0	0.9473	0.0	0.9481	0.0	0.9482
180	0.996718621821	0	0	0.0	0.9967	0.0	0.9967	0.0	0.9967	0.0	0.9966	0.0	0.9967	0.0	0.9965	0.0	0.9966	0.0	0.9966	0.0	0.9967	0.0	0.9967	0.0	0.9964	0.0	0.0	0.0	0.9967	0.0	0.9966	0.0	0.9967	0.0666	0.9971	0.0	0.9967	0.0	0.9967	0.0	0.9967	0.0055	0.9971	0.0	0.9966	0.0	0.9967	0.0	0.9967
181	0.981542247744	0	0	0.0	0.9815	0.0	0.9815	0.0	0.9815	0.0625	0.9818	0.1111	0.9818	0.0	0.9808	0.0714	0.9818	0.0	0.9813	0.0	0.9815	0.0	0.9815	0.0	0.9802	0.0	0.0	0.0	0.9815	0.0	0.9812	0.0	0.9815	0.0	0.9814	0.0	0.9814	0.0	0.9815	0.0	0.9815	0.0055	0.9792	0.0222	0.9816	0.0	0.9814	0.0	0.9815
182	0.998769483183	0	0	0.0	0.9987	0.0	0.9987	0.0	0.9987	0.0	0.9987	0.0	0.9987	0.0	0.9987	0.0	0.9987	0.0	0.9987	0.0	0.9987	0.0	0.9987	0.0	0.9986	0.0	0.0	0.0	0.9987	0.0	0.9987	0.0	0.9987	0.0	0.9987	0.0	0.9987	0.0	0.9987	0.0	0.9987	0.0	0.9985	0.0	0.9987	0.0	0.9987	0.0	0.9987
183	0.999179655455	0	0	0.0	0.9991	0.0	0.9991	0.0	0.9991	0.0	0.9991	0.0	0.9991	0.0	0.9991	0.0	0.9991	0.0	0.9991	0.0	0.9991	0.0	0.9991	0.0	0.9991	0.0	0.0	0.0	0.9991	0.0	0.9991	0.0	0.9991	0.0	0.9991	0.0	0.9991	0.0	0.9991	0.0	0.9991	0.0	0.999	0.0	0.9991	0.0	0.9991	0.0	0.9991
184	0.965955701395	0	0	0.6666	0.9667	0.0	0.9658	0.0	0.9659	0.125	0.9665	0.5555	0.9678	0.0537	0.9667	0.1428	0.9665	0.0526	0.9661	0.0	0.9659	0.0	0.9658	0.0062	0.964	0.0	0.0	0.0	0.9659	0.1081	0.967	0.0	0.9658	0.0666	0.9661	0.2857	0.9666	0.0	0.9659	0.0	0.9659	0.0386	0.9667	0.1111	0.9674	0.0	0.9658	0.0	0.9659
185	0.998769483183	1	0	0.0	0.9987	0.0	0.9987	0.0	0.9987	0.0	0.9987	0.0	0.9987	0.0	0.9987	0.0	0.9987	0.0	0.9987	0.0	0.9987	0.0	0.9987	0.0	0.9986	0.0	0.0	0.0	0.9987	0.0	0.9987	0.0	0.9987	0.0	0.9987	0.0	0.9987	0.0	0.9987	0.0	0.9987	0.0027	0.999	0.0	0.9987	0.0	0.9987	0.0	0.9987
186	0.998359310911	0	0	0.0	0.9983	0.0	0.9983	0.0	0.9983	0.0	0.9983	0.0	0.9983	0.0	0.9982	0.0	0.9983	0.0	0.9983	0.0	0.9983	0.0	0.9983	0.0	0.9982	0.0	0.0	0.0	0.9983	0.0	0.9983	0.0	0.9983	0.0	0.9983	0.0	0.9983	0.0	0.9983	0.0	0.9983	0.0	0.998	0.0	0.9983	0.0	0.9983	0.0	0.9983
187	0.998359310911	0	0	0.0	0.9983	0.0	0.9983	0.0	0.9983	0.0	0.9983	0.0	0.9983	0.0	0.9982	0.0	0.9983	0.0526	0.9987	0.0	0.9983	0.0	0.9983	0.0	0.9982	0.0	0.0	0.0	0.9983	0.0	0.9983	0.0	0.9983	0.0	0.9983	0.0	0.9983	0.0	0.9983	0.0	0.9983	0.0	0.998	0.0	0.9983	0.0	0.9983	0.0	0.9983
188	0.992616899098	0	0	0.0	0.9926	0.0	0.9926	0.0	0.9926	0.0	0.9925	0.0	0.9925	0.0	0.9923	0.0	0.9925	0.0	0.9925	0.0	0.9926	0.0	0.9926	0.0	0.992	0.0	0.0	0.0	0.9926	0.0	0.9925	0.0	0.9926	0.0	0.9925	0.0	0.9925	0.0	0.9926	0.0	0.9926	0.0	0.9913	0.0	0.9924	0.0	0.9925	0.0	0.9926
189	0.989335520919	0	0	0.0	0.9893	0.0	0.9893	0.0	0.9893	0.0625	0.9896	0.0	0.9892	0.0107	0.9893	0.0	0.9892	0.0	0.9892	0.0	0.9893	0.0	0.9893	0.0125	0.9894	0.0	0.0	0.0	0.9893	0.0	0.9891	0.0	0.9893	0.0	0.9892	0.0	0.9893	0.0	0.9893	0.0	0.9893	0.0027	0.9879	0.0	0.9891	0.0	0.9893	0.0	0.9893
190	0.984003281378	0	0	0.0	0.9839	0.0	0.9839	0.0	0.9839	0.0625	0.9843	0.1111	0.9843	0.0215	0.9842	0.0	0.9839	0.0	0.9838	0.0	0.9839	0.0	0.9839	0.0062	0.9833	0.0	0.0	0.0	0.9839	0.0	0.9837	0.0	0.9839	0.0	0.9839	0.0	0.9839	0.0	0.9839	0.0	0.9839	0.0027	0.9816	0.0	0.9837	0.0	0.9839	0.0	0.9839
191	0.999589827728	1	0	0.0	0.9995	0.0	0.9995	0.0	0.9995	0.0	0.9995	0.0	0.9995	0.0	0.9995	0.0	0.9995	0.0	0.9995	0.0	0.9995	0.0	0.9995	0.0062	1.0	0.0	0.0	0.0	0.9995	0.0	0.9995	0.0	0.9995	0.0	0.9995	0.0	0.9995	0.0	0.9995	0.0	0.9995	0.0027	1.0	0.0	0.9995	0.0	0.9995	0.0	0.9995
192	0.991796554553	0	0	0.0	0.9917	0.0	0.9917	0.0	0.9917	0.125	0.9925	0.0	0.9917	0.0	0.9914	0.0	0.9917	0.0	0.9917	0.0	0.9917	0.0	0.9917	0.0125	0.992	0.0	0.0	0.0	0.9917	0.0	0.9916	0.0	0.9917	0.4	0.9942	0.0	0.9917	0.0	0.9917	0.0	0.9917	0.0055	0.9913	0.0	0.9916	0.0	0.9917	0.0	0.9917
193	0.997949138638	0	1	0.0	0.9979	0.0	0.9979	0.0	0.9979	0.0	0.9979	0.0	0.9979	0.0	0.9978	0.0	0.9979	0.0	0.9979	0.0	0.9979	0.0	0.9979	0.0	0.9978	0.0	0.0	0.0	0.9979	0.0	0.9979	0.0	0.9979	0.0	0.9979	0.0	0.9979	0.0	0.9979	0.0	0.9979	0.0027	0.998	0.0	0.9979	0.0	0.9979	0.0	0.9979
194	0.987694831829	0	0	0.0	0.9876	0.0	0.9876	0.0	0.9876	0.0	0.9876	0.0	0.9876	0.0107	0.9876	0.0	0.9876	0.0	0.9875	0.0	0.9876	0.0	0.9876	0.0	0.9868	0.0	0.0	0.0	0.9876	0.0	0.9875	0.0	0.9876	0.0	0.9876	0.0	0.9876	0.0	0.9876	0.0	0.9876	0.0027	0.986	0.0	0.9874	0.0	0.9876	0.0	0.9876
195	0.970877768663	0	1	0.0	0.9708	0.0	0.9708	0.0	0.9708	0.0	0.9706	0.0	0.9707	0.0107	0.9701	0.0	0.9707	0.0	0.9706	0.0	0.9708	0.0	0.9708	0.025	0.9705	0.0	0.0	0.0	0.9708	0.0	0.9704	0.0	0.9708	0.2	0.9719	0.0	0.9707	0.0	0.9708	0.0	0.9708	0.0276	0.9706	0.0	0.9703	0.0	0.9707	0.0	0.9708
196	0.892124692371	0	0	0.0	0.8919	0.0	0.8919	0.0	0.892	0.125	0.8922	0.0	0.8917	0.1182	0.8925	0.0714	0.8919	0.0526	0.8916	0.3333	0.8924	0.2	0.8923	0.0312	0.8867	0.0	0.0	0.0	0.892	0.027	0.8908	0.0	0.8919	0.0666	0.8918	0.0	0.8918	0.0	0.892	0.0	0.892	0.1381	0.8973	0.0888	0.8917	0.0	0.8917	0.3333	0.8924
197	0.970877768663	0	0	0.0	0.9708	0.0	0.9708	0.0	0.9708	0.0625	0.971	0.0	0.9707	0.0107	0.9701	0.0	0.9707	0.1052	0.9714	0.0	0.9708	0.0	0.9708	0.0	0.9688	0.0	0.0	0.0	0.9708	0.0	0.9704	0.0	0.9708	0.0	0.9706	0.0	0.9707	0.0	0.9708	0.0	0.9708	0.0331	0.9715	0.0222	0.9707	0.0	0.9707	0.0	0.9708
198	0.998769483183	0	1	0.0	0.9987	0.0	0.9987	0.0	0.9987	0.0	0.9987	0.0	0.9987	0.0	0.9987	0.0	0.9987	0.0	0.9987	0.0	0.9987	0.0	0.9987	0.0	0.9986	0.0	0.0	0.0	0.9987	0.0	0.9987	0.0	0.9987	0.0	0.9987	0.0	0.9987	0.0	0.9987	0.0	0.9987	0.0	0.9985	0.0	0.9987	0.0	0.9987	0.0	0.9987
199	0.997538966366	0	0	0.0	0.9975	0.0	0.9975	0.0	0.9975	0.0	0.9975	0.0	0.9975	0.0	0.9974	0.0	0.9975	0.0	0.9975	0.0	0.9975	0.0	0.9975	0.0	0.9973	0.0	0.0	0.0	0.9975	0.0	0.9975	0.0	0.9975	0.0	0.9975	0.0	0.9975	0.0	0.9975	0.0	0.9975	0.0082	0.9985	0.0	0.9974	0.0	0.9975	0.0	0.9975
200	0.695652173913	0	0	0.0	0.6952	0.0	0.6951	0.0	0.6954	0.25	0.6952	0.1111	0.6949	0.3333	0.6968	0.3571	0.6959	0.421	0.6965	0.3333	0.6956	0.2	0.6954	0.1312	0.6834	0.0	0.0	0.0	0.6954	0.027	0.6913	0.75	0.6963	0.0666	0.6941	0.1428	0.6951	0.0	0.6955	0.0	0.6955	0.232	0.683	0.5333	0.6999	0.125	0.695	0.3333	0.6956
201	0.981542247744	0	0	0.0	0.9815	0.0	0.9815	0.0	0.9815	0.0	0.9814	0.0	0.9814	0.0107	0.9812	0.0	0.9814	0.0526	0.9818	0.0	0.9815	0.0	0.9815	0.0187	0.9815	0.0	0.0	0.0	0.9815	0.0	0.9812	0.0	0.9815	0.0	0.9814	0.0	0.9814	0.0	0.9815	0.0	0.9815	0.0138	0.9807	0.0	0.9811	0.125	0.9818	0.0	0.9815
202	0.94421657096	0	0	0.0	0.9441	0.0	0.9441	0.5	0.9445	0.1875	0.945	0.2222	0.9448	0.1182	0.9466	0.0	0.9438	0.1052	0.9446	0.0	0.9441	0.2	0.9445	0.025	0.942	0.0	0.0	0.0	0.9441	0.0	0.9433	0.0	0.9441	0.4	0.9463	0.0	0.944	0.0	0.9441	0.0	0.9441	0.0469	0.9426	0.2222	0.9473	0.0	0.944	0.0	0.9441
203	0.981542247744	0	0	0.0	0.9815	0.0	0.9815	0.0	0.9815	0.0625	0.9818	0.0	0.9814	0.129	0.9859	0.0	0.9814	0.0526	0.9818	0.0	0.9815	0.0	0.9815	0.0125	0.9811	0.0	0.0	0.0	0.9815	0.0	0.9812	0.0	0.9815	0.0666	0.9818	0.0	0.9814	0.0	0.9815	0.0	0.9815	0.022	0.9821	0.0444	0.982	0.0	0.9814	0.0	0.9815
204	0.925348646432	0	0	0.0	0.9252	0.25	0.9256	0.0	0.9252	0.0	0.9248	0.0	0.925	0.0645	0.9249	0.0	0.9249	0.1052	0.9255	0.0	0.9252	0.0	0.9251	0.0187	0.9214	0.0	0.0	0.0	0.9252	0.027	0.9246	0.25	0.9256	0.0666	0.9252	0.0	0.9251	0.0	0.9253	1.0	0.9257	0.0331	0.9181	0.0888	0.9256	0.125	0.9255	0.3333	0.9256
205	0.999179655455	0	0	0.0	0.9991	0.0	0.9991	0.0	0.9991	0.0	0.9991	0.0	0.9991	0.0	0.9991	0.0	0.9991	0.0	0.9991	0.0	0.9991	0.0	0.9991	0.0	0.9991	0.0	0.0	0.0	0.9991	0.0	0.9991	0.0	0.9991	0.0	0.9991	0.0	0.9991	0.0	0.9991	0.0	0.9991	0.0	0.999	0.0	0.9991	0.0	0.9991	0.0	0.9991
206	0.997128794094	0	0	0.0	0.9971	0.0	0.9971	0.0	0.9971	0.0	0.9971	0.1111	0.9975	0.0	0.997	0.0	0.9971	0.0	0.9971	0.0	0.9971	0.0	0.9971	0.0062	0.9973	0.0	0.0	0.0	0.9971	0.0	0.997	0.0	0.9971	0.0	0.9971	0.0	0.9971	0.0	0.9971	0.0	0.9971	0.0055	0.9975	0.0222	0.9974	0.0	0.9971	0.0	0.9971
207	0.767022149303	0	0	0.3333	0.7671	0.25	0.767	0.5	0.7672	0.3125	0.7675	0.3333	0.7673	0.3118	0.7701	0.2142	0.7669	0.2631	0.7672	0.3333	0.7671	0.4	0.7673	0.7812	0.8055	0.0	0.0	0.5	0.7672	0.0	0.7634	0.5	0.7674	0.1333	0.7664	0.1428	0.7667	0.0	0.7669	0.0	0.7669	0.4779	0.8097	0.5111	0.7722	0.125	0.7666	0.0	0.7667
208	0.995077932732	0	0	0.0	0.995	0.0	0.995	0.0	0.995	0.0	0.995	0.0	0.995	0.0	0.9948	0.0	0.995	0.0	0.995	0.0	0.995	0.0	0.995	0.0	0.9947	0.0	0.0	0.0	0.995	0.0	0.995	0.0	0.995	0.0	0.995	0.0	0.995	0.0	0.995	0.0	0.995	0.0027	0.9947	0.0	0.9949	0.0	0.995	0.0	0.995
209	0.998769483183	0	0	0.0	0.9987	0.0	0.9987	0.0	0.9987	0.0	0.9987	0.0	0.9987	0.0	0.9987	0.0	0.9987	0.0	0.9987	0.0	0.9987	0.0	0.9987	0.0	0.9986	0.0	0.0	0.0	0.9987	0.0	0.9987	0.0	0.9987	0.0	0.9987	0.0	0.9987	0.0	0.9987	0.0	0.9987	0.0	0.9985	0.0	0.9987	0.0	0.9987	0.0	0.9987
210	0.97046759639	1	1	0.6666	0.9712	0.0	0.9704	0.0	0.9704	0.1875	0.9715	0.2222	0.9711	0.0322	0.9705	0.0	0.9702	0.0	0.9702	0.0	0.9704	0.0	0.9704	0.0125	0.9692	0.0	0.0	0.0	0.9704	0.0	0.97	0.25	0.9708	0.0	0.9702	0.2857	0.9712	0.0	0.9704	0.0	0.9704	0.0635	0.9763	0.0444	0.9707	0.0	0.9703	0.0	0.9704
211	0.442986054143	0	0	0.3333	0.4427	0.75	0.4433	0.5	0.4429	0.625	0.4434	0.2222	0.4417	0.6236	0.4456	0.4285	0.4422	0.4736	0.4423	1.0	0.4435	0.6	0.443	0.25	0.4214	0.0	0.0	0.5	0.4429	0.8378	0.4473	0.5	0.4428	0.8	0.4444	0.4285	0.4426	1.0	0.4431	1.0	0.4431	0.3563	0.4079	0.6	0.4437	0.5	0.4427	1.0	0.4435
212	0.999179655455	1	0	0.0	0.9991	0.0	0.9991	0.0	0.9991	0.0	0.9991	0.0	0.9991	0.0	0.9991	0.0	0.9991	0.0	0.9991	0.0	0.9991	0.0	0.9991	0.0062	0.9995	0.0	0.0	0.0	0.9991	0.0	0.9991	0.0	0.9991	0.0	0.9991	0.0	0.9991	0.0	0.9991	0.0	0.9991	0.0027	0.9995	0.0	0.9991	0.0	0.9991	0.0	0.9991
213	0.998769483183	0	0	0.0	0.9987	0.0	0.9987	0.0	0.9987	0.0	0.9987	0.0	0.9987	0.0	0.9987	0.0	0.9987	0.0	0.9987	0.0	0.9987	0.0	0.9987	0.0	0.9986	0.0	0.0	0.0	0.9987	0.0	0.9987	0.0	0.9987	0.0	0.9987	0.0	0.9987	0.0	0.9987	0.0	0.9987	0.0	0.9985	0.0	0.9987	0.0	0.9987	0.0	0.9987
214	0.812961443806	0	3	0.0	0.8127	0.25	0.813	0.5	0.8132	0.1875	0.8129	0.1111	0.8126	0.1935	0.8132	0.1428	0.8127	0.0526	0.8119	0.3333	0.8131	0.0	0.8125	0.025	0.8015	0.0	0.0	0.0	0.8128	0.027	0.8104	0.0	0.8126	0.1333	0.8126	0.0	0.8124	0.0	0.8128	0.0	0.8128	0.2734	0.828	0.0222	0.8098	0.375	0.8135	0.0	0.8127
215	0.928219852338	0	4	0.6666	0.9289	0.0	0.9281	0.0	0.9281	0.25	0.9293	0.3333	0.9291	0.0645	0.9279	0.1428	0.9286	0.0	0.9276	0.0	0.9281	0.0	0.928	0.0312	0.9253	0.0	0.0	0.0	0.9281	0.054	0.9279	0.0	0.9281	0.1333	0.9286	0.4285	0.9292	0.0	0.9281	0.0	0.9281	0.1187	0.9364	0.0	0.9268	0.0	0.9279	0.0	0.9281
216	0.999589827728	1	0	0.0	0.9995	0.0	0.9995	0.0	0.9995	0.0	0.9995	0.0	0.9995	0.0	0.9995	0.0	0.9995	0.0	0.9995	0.0	0.9995	0.0	0.9995	0.0	0.9995	0.0	0.0	0.0	0.9995	0.0	0.9995	0.0	0.9995	0.0	0.9995	0.0	0.9995	0.0	0.9995	0.0	0.9995	0.0	0.9995	0.0	0.9995	0.0	0.9995	0.0	0.9995
217	0.999589827728	1	0	0.0	0.9995	0.0	0.9995	0.0	0.9995	0.0	0.9995	0.0	0.9995	0.0	0.9995	0.0	0.9995	0.0	0.9995	0.0	0.9995	0.0	0.9995	0.0	0.9995	0.0	0.0	0.0	0.9995	0.0	0.9995	0.0	0.9995	0.0	0.9995	0.0	0.9995	0.0	0.9995	0.0	0.9995	0.0	0.9995	0.0	0.9995	0.0	0.9995	0.0	0.9995
218	0.997128794094	0	1	0.0	0.9971	0.0	0.9971	0.0	0.9971	0.0	0.9971	0.0	0.9971	0.0	0.997	0.0	0.9971	0.0	0.9971	0.0	0.9971	0.0	0.9971	0.0	0.9969	0.0	0.0	0.0	0.9971	0.0	0.997	0.0	0.9971	0.0	0.9971	0.0	0.9971	0.0	0.9971	0.0	0.9971	0.0027	0.9971	0.0	0.997	0.0	0.9971	0.0	0.9971
219	0.977030352748	0	0	0.6666	0.9778	0.0	0.9769	0.0	0.977	0.0	0.9768	0.4444	0.9785	0.043	0.9778	0.0714	0.9773	0.0	0.9768	0.0	0.977	0.0	0.9769	0.025	0.9771	0.0	0.0	0.0	0.977	0.0	0.9766	0.0	0.9769	0.0	0.9768	0.0	0.9769	0.0	0.977	0.0	0.977	0.0359	0.9792	0.0444	0.9774	0.0	0.9769	0.0	0.977
220	0.999589827728	1	0	0.0	0.9995	0.0	0.9995	0.0	0.9995	0.0	0.9995	0.0	0.9995	0.0	0.9995	0.0	0.9995	0.0	0.9995	0.0	0.9995	0.0	0.9995	0.0	0.9995	0.0	0.0	0.0	0.9995	0.0	0.9995	0.0	0.9995	0.0	0.9995	0.0	0.9995	0.0	0.9995	0.0	0.9995	0.0	0.9995	0.0	0.9995	0.0	0.9995	0.0	0.9995
221	0.995898277276	2	0	0.0	0.9958	0.0	0.9958	0.0	0.9958	0.0	0.9958	0.0	0.9958	0.0107	0.9961	0.0	0.9958	0.0	0.9958	0.0	0.9958	0.0	0.9958	0.0	0.9956	0.0	0.0	0.0	0.9958	0.0	0.9958	0.0	0.9958	0.0	0.9958	0.0	0.9958	0.0	0.9958	0.0	0.9958	0.0027	0.9956	0.0222	0.9962	0.0	0.9958	0.0	0.9958
222	0.997949138638	0	0	0.0	0.9979	0.0	0.9979	0.0	0.9979	0.0	0.9979	0.0	0.9979	0.0	0.9978	0.0	0.9979	0.0	0.9979	0.0	0.9979	0.0	0.9979	0.0	0.9978	0.0	0.0	0.0	0.9979	0.0	0.9979	0.0	0.9979	0.0	0.9979	0.1428	0.9983	0.0	0.9979	0.0	0.9979	0.0027	0.998	0.0222	0.9983	0.125	0.9983	0.3333	0.9983
223	0.993437243642	0	0	0.0	0.9934	0.0	0.9934	0.0	0.9934	0.0	0.9933	0.0	0.9934	0.0	0.9931	0.0	0.9933	0.0	0.9933	0.0	0.9934	0.0	0.9934	0.0125	0.9938	0.0	0.0	0.0	0.9934	0.0	0.9933	0.0	0.9934	0.0666	0.9938	0.0	0.9934	0.0	0.9934	0.0	0.9934	0.0082	0.9937	0.0	0.9933	0.0	0.9934	0.0	0.9934
224	0.992206726825	0	0	0.0	0.9921	0.0	0.9921	0.0	0.9922	0.0	0.9921	0.0	0.9921	0.0	0.9918	0.0	0.9921	0.0526	0.9925	0.0	0.9921	0.0	0.9921	0.0062	0.992	0.0	0.0	0.0	0.9922	0.0	0.992	0.0	0.9921	0.0	0.9921	0.0	0.9921	0.0	0.9922	0.0	0.9922	0.0027	0.9913	0.0222	0.9924	0.0	0.9921	0.0	0.9921
225	0.997538966366	0	0	0.0	0.9975	0.0	0.9975	0.0	0.9975	0.0	0.9975	0.0	0.9975	0.0	0.9974	0.0	0.9975	0.0	0.9975	0.0	0.9975	0.0	0.9975	0.0	0.9973	0.0	0.0	0.0	0.9975	0.0	0.9975	0.0	0.9975	0.0666	0.9979	0.0	0.9975	0.0	0.9975	0.0	0.9975	0.0055	0.998	0.0	0.9974	0.0	0.9975	0.0	0.9975
226	0.999589827728	1	0	0.0	0.9995	0.0	0.9995	0.0	0.9995	0.0	0.9995	0.0	0.9995	0.0	0.9995	0.0	0.9995	0.0	0.9995	0.0	0.9995	0.0	0.9995	0.0062	1.0	0.0	0.0	0.0	0.9995	0.0	0.9995	0.0	0.9995	0.0	0.9995	0.0	0.9995	0.0	0.9995	0.0	0.9995	0.0027	1.0	0.0	0.9995	0.0	0.9995	0.0	0.9995
227	0.998359310911	0	0	0.0	0.9983	0.0	0.9983	0.0	0.9983	0.0	0.9983	0.0	0.9983	0.0	0.9982	0.0	0.9983	0.0	0.9983	0.0	0.9983	0.0	0.9983	0.0	0.9982	0.0	0.0	0.0	0.9983	0.0	0.9983	0.0	0.9983	0.0666	0.9987	0.0	0.9983	0.0	0.9983	0.0	0.9983	0.0055	0.999	0.0	0.9983	0.0	0.9983	0.0	0.9983
228	0.986874487285	0	0	0.0	0.9868	0.0	0.9868	0.0	0.9868	0.0	0.9867	0.0	0.9868	0.0107	0.9867	0.1428	0.9876	0.0	0.9867	0.0	0.9868	0.0	0.9868	0.0062	0.9863	0.0	0.0	0.0	0.9868	0.0	0.9866	0.0	0.9868	0.0	0.9867	0.0	0.9868	0.0	0.9868	0.0	0.9868	0.0414	0.9918	0.0222	0.987	0.0	0.9868	0.0	0.9868
229	0.999179655455	0	0	0.0	0.9991	0.0	0.9991	0.0	0.9991	0.0	0.9991	0.0	0.9991	0.0	0.9991	0.0	0.9991	0.0	0.9991	0.0	0.9991	0.0	0.9991	0.0	0.9991	0.0	0.0	0.0	0.9991	0.0	0.9991	0.0	0.9991	0.0	0.9991	0.0	0.9991	0.0	0.9991	0.0	0.9991	0.0	0.999	0.0	0.9991	0.0	0.9991	0.0	0.9991
230	0.997128794094	0	1	0.0	0.9971	0.0	0.9971	0.0	0.9971	0.0	0.9971	0.1111	0.9975	0.0	0.997	0.0	0.9971	0.0	0.9971	0.0	0.9971	0.2	0.9975	0.025	0.9986	0.0	0.0	0.0	0.9971	0.0	0.997	0.0	0.9971	0.0	0.9971	0.0	0.9971	0.0	0.9971	0.0	0.9971	0.0082	0.998	0.0	0.997	0.0	0.9971	0.0	0.9971
231	0.999589827728	0	0	0.0	0.9995	0.0	0.9995	0.0	0.9995	0.0	0.9995	0.0	0.9995	0.0	0.9995	0.0	0.9995	0.0	0.9995	0.0	0.9995	0.0	0.9995	0.0	0.9995	0.0	0.0	0.0	0.9995	0.0	0.9995	0.0	0.9995	0.0	0.9995	0.0	0.9995	0.0	0.9995	0.0	0.9995	0.0	0.9995	0.0	0.9995	0.0	0.9995	0.0	0.9995
232	1.0	0	0	0.0	1.0	0.0	1.0	0.0	1.0	0.0	1.0	0.0	1.0	0.0	1.0	0.0	1.0	0.0	1.0	0.0	1.0	0.0	1.0	0.0	1.0	0.0	0.0	0.0	1.0	0.0	1.0	0.0	1.0	0.0	1.0	0.0	1.0	0.0	1.0	0.0	1.0	0.0	1.0	0.0	1.0	0.0	1.0	0.0	1.0
233	0.997949138638	0	1	0.0	0.9979	0.0	0.9979	0.0	0.9979	0.0	0.9979	0.0	0.9979	0.0	0.9978	0.0	0.9979	0.0	0.9979	0.0	0.9979	0.0	0.9979	0.0	0.9978	0.0	0.0	0.0	0.9979	0.0	0.9979	0.0	0.9979	0.0	0.9979	0.0	0.9979	0.0	0.9979	0.0	0.9979	0.0	0.9975	0.0	0.9979	0.0	0.9979	0.0	0.9979
234	0.996308449549	0	0	0.0	0.9963	0.0	0.9963	0.0	0.9963	0.0	0.9962	0.0	0.9962	0.0	0.9961	0.0	0.9962	0.0	0.9962	0.0	0.9963	0.0	0.9963	0.0	0.996	0.0	0.0	0.0	0.9963	0.0	0.9962	0.0	0.9963	0.0	0.9962	0.0	0.9962	0.0	0.9963	0.0	0.9963	0.0	0.9956	0.0	0.9962	0.0	0.9962	0.0	0.9963
235	1.0	0	0	0.0	1.0	0.0	1.0	0.0	1.0	0.0	1.0	0.0	1.0	0.0	1.0	0.0	1.0	0.0	1.0	0.0	1.0	0.0	1.0	0.0	1.0	0.0	0.0	0.0	1.0	0.0	1.0	0.0	1.0	0.0	1.0	0.0	1.0	0.0	1.0	0.0	1.0	0.0	1.0	0.0	1.0	0.0	1.0	0.0	1.0
236	0.999179655455	0	0	0.0	0.9991	0.0	0.9991	0.0	0.9991	0.0	0.9991	0.0	0.9991	0.0107	0.9995	0.0	0.9991	0.0	0.9991	0.0	0.9991	0.0	0.9991	0.0	0.9991	0.0	0.0	0.0	0.9991	0.0	0.9991	0.0	0.9991	0.0	0.9991	0.0	0.9991	0.0	0.9991	0.0	0.9991	0.0	0.999	0.0	0.9991	0.0	0.9991	0.0	0.9991
237	0.994667760459	0	0	0.0	0.9946	0.0	0.9946	0.0	0.9946	0.0	0.9946	0.0	0.9946	0.0	0.9944	0.0	0.9946	0.0526	0.995	0.0	0.9946	0.0	0.9946	0.0062	0.9947	0.0	0.0	0.0	0.9946	0.0	0.9945	0.25	0.995	0.0	0.9946	0.0	0.9946	0.0	0.9946	0.0	0.9946	0.0055	0.9947	0.0	0.9945	0.0	0.9946	0.0	0.9946
238	0.991386382281	0	1	0.0	0.9913	0.0	0.9913	0.0	0.9913	0.0	0.9913	0.0	0.9913	0.0	0.991	0.0	0.9913	0.0	0.9913	0.0	0.9913	0.0	0.9913	0.0062	0.9912	0.0	0.0	0.0	0.9913	0.0	0.9912	0.0	0.9913	0.0	0.9913	0.0	0.9913	0.0	0.9913	0.0	0.9913	0.0027	0.9903	0.0	0.9912	0.0	0.9913	0.0	0.9913
239	0.999589827728	1	0	0.0	0.9995	0.0	0.9995	0.0	0.9995	0.0	0.9995	0.0	0.9995	0.0	0.9995	0.0	0.9995	0.0	0.9995	0.0	0.9995	0.0	0.9995	0.0	0.9995	0.0	0.0	0.0	0.9995	0.0	0.9995	0.0	0.9995	0.0	0.9995	0.0	0.9995	0.0	0.9995	0.0	0.9995	0.0027	1.0	0.0	0.9995	0.0	0.9995	0.0	0.9995
240	0.997128794094	0	0	0.0	0.9971	0.0	0.9971	0.0	0.9971	0.0	0.9971	0.0	0.9971	0.0107	0.9974	0.0	0.9971	0.0	0.9971	0.0	0.9971	0.0	0.9971	0.0062	0.9973	0.0	0.0	0.0	0.9971	0.0	0.997	0.0	0.9971	0.0	0.9971	0.0	0.9971	0.0	0.9971	0.0	0.9971	0.0027	0.9971	0.0	0.997	0.0	0.9971	0.0	0.9971
241	0.996718621821	0	0	0.0	0.9967	0.0	0.9967	0.0	0.9967	0.0	0.9966	0.0	0.9967	0.0107	0.997	0.0	0.9966	0.0	0.9966	0.0	0.9967	0.0	0.9967	0.0062	0.9969	0.0	0.0	0.0	0.9967	0.027	0.997	0.0	0.9967	0.0	0.9966	0.0	0.9967	0.0	0.9967	0.0	0.9967	0.0027	0.9966	0.0	0.9966	0.0	0.9967	0.0	0.9967
242	0.999179655455	0	0	0.0	0.9991	0.0	0.9991	0.0	0.9991	0.0	0.9991	0.0	0.9991	0.0	0.9991	0.0	0.9991	0.0	0.9991	0.0	0.9991	0.0	0.9991	0.0062	0.9995	0.0	0.0	0.0	0.9991	0.0	0.9991	0.0	0.9991	0.0	0.9991	0.0	0.9991	0.0	0.9991	0.0	0.9991	0.0	0.999	0.0	0.9991	0.0	0.9991	0.0	0.9991
243	0.995077932732	0	0	0.0	0.995	0.0	0.995	0.0	0.995	0.0	0.995	0.0	0.995	0.0	0.9948	0.0	0.995	0.0	0.995	0.0	0.995	0.0	0.995	0.0	0.9947	0.0	0.0	0.0	0.995	0.0	0.995	0.0	0.995	0.0	0.995	0.0	0.995	0.0	0.995	0.0	0.995	0.0027	0.9947	0.0	0.9949	0.0	0.995	0.0	0.995
244	0.987694831829	0	0	0.0	0.9876	0.25	0.988	0.0	0.9876	0.0	0.9876	0.0	0.9876	0.0215	0.988	0.0	0.9876	0.0	0.9875	0.0	0.9876	0.0	0.9876	0.0437	0.9899	0.0	0.0	0.0	0.9876	0.0	0.9875	0.0	0.9876	0.0	0.9876	0.0	0.9876	0.0	0.9876	0.0	0.9876	0.0027	0.986	0.0	0.9874	0.0	0.9876	0.0	0.9876
245	0.575061525841	0	0	0.0	0.5745	0.25	0.5747	0.0	0.5747	0.3125	0.5743	0.5555	0.5755	0.4838	0.5773	0.2857	0.5742	0.5789	0.5762	0.3333	0.5749	0.8	0.5758	0.7125	0.5952	0.0	0.0	0.5	0.5751	0.8648	0.5818	0.5	0.5751	0.0	0.5724	0.1428	0.5742	0.0	0.5748	0.0	0.5748	0.6685	0.6175	0.5333	0.577	0.375	0.5748	0.0	0.5745
246	0.999179655455	0	1	0.0	0.9991	0.0	0.9991	0.0	0.9991	0.0	0.9991	0.0	0.9991	0.0	0.9991	0.0	0.9991	0.0	0.9991	0.0	0.9991	0.0	0.9991	0.0	0.9991	0.0	0.0	0.0	0.9991	0.0	0.9991	0.0	0.9991	0.0	0.9991	0.0	0.9991	0.0	0.9991	0.0	0.9991	0.0027	0.9995	0.0	0.9991	0.0	0.9991	0.0	0.9991
247	0.998359310911	0	0	0.0	0.9983	0.0	0.9983	0.0	0.9983	0.0	0.9983	0.0	0.9983	0.0107	0.9987	0.0	0.9983	0.0	0.9983	0.0	0.9983	0.0	0.9983	0.0	0.9982	0.0	0.0	0.0	0.9983	0.0	0.9983	0.0	0.9983	0.0	0.9983	0.0	0.9983	0.0	0.9983	0.0	0.9983	0.0027	0.9985	0.0	0.9983	0.0	0.9983	0.0	0.9983
248	0.915504511895	0	0	0.0	0.9154	0.0	0.9153	0.0	0.9154	0.0625	0.9153	0.1111	0.9156	0.0537	0.9142	0.4285	0.9174	0.1578	0.916	0.0	0.9154	0.0	0.9153	0.025	0.9113	0.0	0.0	0.0	0.9154	0.027	0.9146	0.0	0.9153	0.0	0.9149	0.0	0.9152	0.0	0.9154	0.0	0.9154	0.0607	0.9113	0.0444	0.9147	0.125	0.9156	0.0	0.9154
249	0.981952420016	0	0	0.0	0.9819	0.0	0.9819	0.0	0.9819	0.0	0.9818	0.0	0.9818	0.0	0.9812	0.0	0.9818	0.0	0.9818	0.3333	0.9823	0.0	0.9819	0.0	0.9806	0.0	0.0	0.0	0.9819	0.0	0.9816	0.0	0.9819	0.0	0.9818	0.0	0.9819	0.0	0.9819	0.0	0.9819	0.0662	0.9903	0.0	0.9816	0.0	0.9818	0.0	0.9819
250	0.959392945037	0	1	0.0	0.9593	0.0	0.9593	0.0	0.9593	0.0	0.9591	0.0	0.9592	0.0215	0.9586	0.0	0.9591	0.1052	0.9599	0.0	0.9593	0.0	0.9593	0.0187	0.9578	0.0	0.0	0.0	0.9593	0.0	0.9587	0.0	0.9593	0.0	0.9591	0.0	0.9592	0.0	0.9593	0.0	0.9593	0.0359	0.9585	0.0	0.9586	0.0	0.9592	0.0	0.9593
251	0.987284659557	0	0	0.0	0.9872	0.0	0.9872	0.0	0.9872	0.0	0.9872	0.0	0.9872	0.0107	0.9872	0.0	0.9872	0.0	0.9871	0.0	0.9872	0.0	0.9872	0.0187	0.9877	0.0	0.0	0.0	0.9872	0.0	0.987	0.25	0.9876	0.0	0.9872	0.0	0.9872	0.0	0.9872	0.0	0.9872	0.0138	0.9874	0.0222	0.9874	0.0	0.9872	0.0	0.9872
252	0.996718621821	0	0	0.0	0.9967	0.0	0.9967	0.0	0.9967	0.0	0.9966	0.0	0.9967	0.0	0.9965	0.0	0.9966	0.0	0.9966	0.0	0.9967	0.0	0.9967	0.0	0.9964	0.0	0.0	0.0	0.9967	0.0	0.9966	0.0	0.9967	0.0	0.9966	0.0	0.9967	0.0	0.9967	0.0	0.9967	0.0055	0.9971	0.0	0.9966	0.0	0.9967	0.0	0.9967
253	0.998769483183	0	0	0.0	0.9987	0.0	0.9987	0.0	0.9987	0.0	0.9987	0.0	0.9987	0.0	0.9987	0.0	0.9987	0.0	0.9987	0.0	0.9987	0.0	0.9987	0.0062	0.9991	0.0	0.0	0.0	0.9987	0.0	0.9987	0.0	0.9987	0.0	0.9987	0.0	0.9987	0.0	0.9987	0.0	0.9987	0.0027	0.999	0.0	0.9987	0.0	0.9987	0.0	0.9987
254	0.998769483183	2	0	0.0	0.9987	0.0	0.9987	0.0	0.9987	0.0	0.9987	0.0	0.9987	0.0	0.9987	0.0	0.9987	0.0	0.9987	0.0	0.9987	0.0	0.9987	0.0	0.9986	0.0	0.0	0.0	0.9987	0.0	0.9987	0.0	0.9987	0.0	0.9987	0.0	0.9987	0.0	0.9987	0.0	0.9987	0.0	0.9985	0.0	0.9987	0.0	0.9987	0.0	0.9987
255	0.997949138638	0	0	0.0	0.9979	0.0	0.9979	0.0	0.9979	0.0	0.9979	0.0	0.9979	0.0	0.9978	0.0	0.9979	0.0	0.9979	0.0	0.9979	0.0	0.9979	0.0	0.9978	0.0	0.0	0.0	0.9979	0.0	0.9979	0.0	0.9979	0.0	0.9979	0.0	0.9979	0.0	0.9979	0.0	0.9979	0.0	0.9975	0.0	0.9979	0.0	0.9979	0.0	0.9979
256	0.997538966366	0	1	0.0	0.9975	0.0	0.9975	0.0	0.9975	0.0	0.9975	0.1111	0.9979	0.0	0.9974	0.0	0.9975	0.0	0.9975	0.0	0.9975	0.0	0.9975	0.0125	0.9982	0.0	0.0	0.0	0.9975	0.0	0.9975	0.0	0.9975	0.0	0.9975	0.0	0.9975	0.0	0.9975	0.0	0.9975	0.0055	0.998	0.0	0.9974	0.0	0.9975	0.0	0.9975
257	0.983182936833	0	0	0.0	0.9831	0.0	0.9831	0.0	0.9831	0.0	0.983	0.0	0.9831	0.0107	0.9829	0.0	0.983	0.0	0.983	0.0	0.9831	0.0	0.9831	0.025	0.9837	0.0	0.0	0.0	0.9831	0.0	0.9829	0.0	0.9831	0.0	0.983	0.0	0.9831	0.0	0.9831	0.0	0.9831	0.0165	0.9831	0.0222	0.9832	0.0	0.9831	0.0	0.9831
258	0.997538966366	0	0	0.0	0.9975	0.0	0.9975	0.0	0.9975	0.0	0.9975	0.0	0.9975	0.0	0.9974	0.0	0.9975	0.0	0.9975	0.0	0.9975	0.0	0.9975	0.0	0.9973	0.0	0.0	0.0	0.9975	0.0	0.9975	0.0	0.9975	0.0	0.9975	0.0	0.9975	0.0	0.9975	0.0	0.9975	0.0	0.9971	0.0	0.9974	0.0	0.9975	0.0	0.9975
259	0.998359310911	0	0	0.0	0.9983	0.0	0.9983	0.0	0.9983	0.0	0.9983	0.0	0.9983	0.0	0.9982	0.0	0.9983	0.0	0.9983	0.0	0.9983	0.0	0.9983	0.0062	0.9986	0.0	0.0	0.0	0.9983	0.0	0.9983	0.0	0.9983	0.0	0.9983	0.0	0.9983	0.0	0.9983	0.0	0.9983	0.0027	0.9985	0.0	0.9983	0.0	0.9983	0.0	0.9983
260	0.998359310911	0	0	0.0	0.9983	0.0	0.9983	0.0	0.9983	0.0	0.9983	0.0	0.9983	0.0	0.9982	0.0	0.9983	0.0	0.9983	0.0	0.9983	0.0	0.9983	0.0	0.9982	0.0	0.0	0.0	0.9983	0.0	0.9983	0.0	0.9983	0.0	0.9983	0.0	0.9983	0.0	0.9983	0.0	0.9983	0.0	0.998	0.0	0.9983	0.0	0.9983	0.0	0.9983
261	0.996308449549	0	1	0.0	0.9963	0.0	0.9963	0.0	0.9963	0.0625	0.9966	0.1111	0.9967	0.0107	0.9965	0.0	0.9962	0.0526	0.9966	0.0	0.9963	0.0	0.9963	0.0062	0.9964	0.0	0.0	0.0	0.9963	0.0	0.9962	0.0	0.9963	0.0	0.9962	0.0	0.9962	0.0	0.9963	0.0	0.9963	0.0055	0.9966	0.0	0.9962	0.0	0.9962	0.0	0.9963
262	0.997128794094	0	0	0.0	0.9971	0.0	0.9971	0.0	0.9971	0.0	0.9971	0.0	0.9971	0.0	0.997	0.0	0.9971	0.0	0.9971	0.0	0.9971	0.0	0.9971	0.0	0.9969	0.0	0.0	0.0	0.9971	0.0	0.997	0.0	0.9971	0.0	0.9971	0.0	0.9971	0.0	0.9971	0.0	0.9971	0.0027	0.9971	0.0	0.997	0.0	0.9971	0.0	0.9971
263	0.995898277276	0	0	0.0	0.9958	0.0	0.9958	0.0	0.9958	0.0	0.9958	0.0	0.9958	0.0	0.9957	0.0	0.9958	0.0	0.9958	0.0	0.9958	0.0	0.9958	0.0062	0.996	0.0	0.0	0.0	0.9958	0.0	0.9958	0.0	0.9958	0.0	0.9958	0.0	0.9958	0.0	0.9958	0.0	0.9958	0.0027	0.9956	0.0	0.9958	0.0	0.9958	0.0	0.9958
264	0.999179655455	2	0	0.0	0.9991	0.0	0.9991	0.0	0.9991	0.0	0.9991	0.1111	0.9995	0.0	0.9991	0.0	0.9991	0.0	0.9991	0.0	0.9991	0.0	0.9991	0.0062	0.9995	0.0	0.0	0.0	0.9991	0.0	0.9991	0.0	0.9991	0.0	0.9991	0.0	0.9991	0.0	0.9991	0.0	0.9991	0.0027	0.9995	0.0	0.9991	0.0	0.9991	0.0	0.9991
265	0.997538966366	0	0	0.0	0.9975	0.0	0.9975	0.0	0.9975	0.0	0.9975	0.0	0.9975	0.0	0.9974	0.0	0.9975	0.0526	0.9979	0.0	0.9975	0.0	0.9975	0.0062	0.9978	0.0	0.0	0.0	0.9975	0.027	0.9979	0.25	0.9979	0.0	0.9975	0.0	0.9975	0.0	0.9975	0.0	0.9975	0.0027	0.9975	0.0	0.9974	0.0	0.9975	0.0	0.9975
266	0.998769483183	0	0	0.0	0.9987	0.25	0.9991	0.0	0.9987	0.0	0.9987	0.0	0.9987	0.0	0.9987	0.0	0.9987	0.0	0.9987	0.0	0.9987	0.0	0.9987	0.0	0.9986	0.0	0.0	0.0	0.9987	0.0	0.9987	0.0	0.9987	0.0	0.9987	0.0	0.9987	0.0	0.9987	0.0	0.9987	0.0	0.9985	0.0	0.9987	0.0	0.9987	0.0	0.9987
267	0.998359310911	0	0	0.0	0.9983	0.0	0.9983	0.0	0.9983	0.0	0.9983	0.0	0.9983	0.0	0.9982	0.0	0.9983	0.0	0.9983	0.0	0.9983	0.0	0.9983	0.0125	0.9991	0.0	0.0	0.0	0.9983	0.0	0.9983	0.0	0.9983	0.0	0.9983	0.0	0.9983	0.0	0.9983	0.0	0.9983	0.0055	0.999	0.0	0.9983	0.0	0.9983	0.0	0.9983
268	0.996718621821	0	1	0.0	0.9967	0.0	0.9967	0.0	0.9967	0.0	0.9966	0.0	0.9967	0.0	0.9965	0.0	0.9966	0.0	0.9966	0.0	0.9967	0.0	0.9967	0.0125	0.9973	0.0	0.0	0.0	0.9967	0.0	0.9966	0.0	0.9967	0.0666	0.9971	0.0	0.9967	0.0	0.9967	0.0	0.9967	0.0055	0.9971	0.0	0.9966	0.0	0.9967	0.0	0.9967
269	0.997949138638	2	1	0.0	0.9979	0.0	0.9979	0.0	0.9979	0.0	0.9979	0.0	0.9979	0.0	0.9978	0.0	0.9979	0.0	0.9979	0.0	0.9979	0.0	0.9979	0.0062	0.9982	0.0	0.0	0.0	0.9979	0.0	0.9979	0.0	0.9979	0.0	0.9979	0.0	0.9979	0.0	0.9979	0.0	0.9979	0.0027	0.998	0.0	0.9979	0.0	0.9979	0.0	0.9979
270	0.997538966366	0	1	0.0	0.9975	0.0	0.9975	0.0	0.9975	0.0	0.9975	0.0	0.9975	0.0	0.9974	0.0	0.9975	0.0	0.9975	0.0	0.9975	0.0	0.9975	0.0062	0.9978	0.0	0.0	0.0	0.9975	0.0	0.9975	0.0	0.9975	0.0	0.9975	0.0	0.9975	0.0	0.9975	0.0	0.9975	0.0027	0.9975	0.0	0.9974	0.0	0.9975	0.0	0.9975
271	0.993437243642	0	1	0.0	0.9934	0.0	0.9934	0.0	0.9934	0.0	0.9933	0.0	0.9934	0.0	0.9931	0.0	0.9933	0.0	0.9933	0.0	0.9934	0.0	0.9934	0.0125	0.9938	0.0	0.0	0.0	0.9934	0.0	0.9933	0.0	0.9934	0.0	0.9933	0.0	0.9934	0.0	0.9934	0.0	0.9934	0.0055	0.9932	0.0	0.9933	0.0	0.9934	0.0	0.9934
272	0.508613617719	0	0	0.0	0.508	0.25	0.5082	0.5	0.5086	0.4375	0.5082	0.2222	0.5076	0.5591	0.5113	0.4285	0.5082	0.3684	0.5076	0.6666	0.5088	0.2	0.508	0.2187	0.4894	0.0	0.0	0.0	0.5082	0.9189	0.5152	0.75	0.509	0.5333	0.5088	0.5714	0.5088	0.0	0.5084	0.0	0.5084	0.4309	0.498	0.4666	0.5081	0.25	0.5078	0.6666	0.5088
273	0.998769483183	2	1	0.0	0.9987	0.0	0.9987	0.0	0.9987	0.0	0.9987	0.0	0.9987	0.0	0.9987	0.0	0.9987	0.0	0.9987	0.0	0.9987	0.0	0.9987	0.0062	0.9991	0.0	0.0	0.0	0.9987	0.0	0.9987	0.0	0.9987	0.0	0.9987	0.0	0.9987	0.0	0.9987	0.0	0.9987	0.0027	0.999	0.0	0.9987	0.0	0.9987	0.0	0.9987
274	0.996308449549	0	1	0.0	0.9963	0.0	0.9963	0.0	0.9963	0.0	0.9962	0.0	0.9962	0.0	0.9961	0.0	0.9962	0.0	0.9962	0.0	0.9963	0.0	0.9963	0.0125	0.9969	0.0	0.0	0.0	0.9963	0.0	0.9962	0.0	0.9963	0.0	0.9962	0.0	0.9962	0.0	0.9963	0.0	0.9963	0.011	0.9975	0.0	0.9962	0.0	0.9962	0.0	0.9963
275	0.980721903199	0	2	0.0	0.9806	0.0	0.9806	0.0	0.9807	0.0	0.9805	0.0	0.9806	0.0107	0.9803	0.0	0.9806	0.0	0.9805	0.3333	0.9811	0.0	0.9806	0.0125	0.9802	0.0	0.0	0.0	0.9807	0.0	0.9804	0.25	0.9811	0.0	0.9806	0.0	0.9806	0.0	0.9807	0.0	0.9807	0.0276	0.9821	0.0	0.9803	0.0	0.9806	0.0	0.9806
276	0.95118949959	0	1	0.0	0.9511	0.0	0.9511	0.0	0.9511	0.0625	0.9512	0.0	0.951	0.1397	0.9547	0.0714	0.9513	0.1052	0.9516	0.0	0.9511	0.0	0.951	0.0312	0.9499	0.0	0.0	0.5	0.9515	0.0	0.9504	0.0	0.9511	0.0	0.9508	0.1428	0.9514	1.0	0.9515	0.0	0.9511	0.058	0.9527	0.0666	0.9515	0.0	0.951	0.0	0.9511
277	0.573420836751	0	0	0.0	0.5728	0.5	0.5735	0.5	0.5734	0.5	0.5739	0.0	0.5718	0.4301	0.5735	0.1428	0.5717	0.2105	0.5717	0.6666	0.5737	0.4	0.5733	0.15	0.5539	0.0	0.0	0.0	0.573	0.027	0.5672	0.5	0.5735	0.7333	0.5753	0.1428	0.5726	0.0	0.5732	1.0	0.5736	0.2486	0.5423	0.7333	0.5791	0.375	0.5732	0.6666	0.5737
278	0.941345365053	0	2	0.0	0.9412	0.0	0.9412	0.0	0.9412	0.125	0.9417	0.0	0.9411	0.1827	0.9462	0.0	0.941	0.1578	0.9421	0.0	0.9412	0.2	0.9416	0.0312	0.9394	0.0	0.0	0.0	0.9412	0.0	0.9404	0.0	0.9412	0.4	0.9434	0.1428	0.9415	0.0	0.9413	0.0	0.9413	0.0303	0.9364	0.2222	0.9444	0.125	0.9415	0.0	0.9412
279	0.999179655455	14	0	0.0	0.9991	0.0	0.9991	0.0	0.9991	0.0	0.9991	0.0	0.9991	0.0	0.9991	0.0	0.9991	0.0	0.9991	0.0	0.9991	0.0	0.9991	0.0062	0.9995	0.0	0.0	0.0	0.9991	0.0	0.9991	0.0	0.9991	0.0	0.9991	0.0	0.9991	0.0	0.9991	0.0	0.9991	0.0027	0.9995	0.0	0.9991	0.0	0.9991	0.0	0.9991
280	0.998769483183	0	1	0.0	0.9987	0.0	0.9987	0.0	0.9987	0.0	0.9987	0.0	0.9987	0.0	0.9987	0.0	0.9987	0.0	0.9987	0.0	0.9987	0.0	0.9987	0.0062	0.9991	0.0	0.0	0.0	0.9987	0.0	0.9987	0.0	0.9987	0.0	0.9987	0.0	0.9987	0.0	0.9987	0.0	0.9987	0.0027	0.999	0.0	0.9987	0.0	0.9987	0.0	0.9987
281	0.916735028712	0	6	0.0	0.9166	0.0	0.9165	0.0	0.9166	0.0625	0.9165	0.1111	0.9168	0.0645	0.9159	0.3571	0.9183	0.0526	0.9164	0.0	0.9166	0.0	0.9165	0.075	0.9161	0.0	0.0	0.0	0.9166	0.0	0.9154	0.0	0.9165	0.2	0.9174	0.1428	0.9169	0.0	0.9167	0.0	0.9167	0.0386	0.9089	0.0444	0.916	0.0	0.9164	0.0	0.9166
282	0.997128794094	0	1	0.0	0.9971	0.0	0.9971	0.0	0.9971	0.0	0.9971	0.0	0.9971	0.0	0.997	0.0	0.9971	0.0	0.9971	0.0	0.9971	0.2	0.9975	0.0062	0.9973	0.0	0.0	0.0	0.9971	0.0	0.997	0.0	0.9971	0.0	0.9971	0.0	0.9971	0.0	0.9971	0.0	0.9971	0.0027	0.9971	0.0	0.997	0.0	0.9971	0.0	0.9971
283	0.953240360952	0	1	0.0	0.9531	0.0	0.9531	0.0	0.9532	0.125	0.9537	0.0	0.953	0.086	0.9547	0.1428	0.9537	0.0	0.9528	0.0	0.9531	0.0	0.9531	0.0375	0.9525	0.0	0.0	0.0	0.9532	0.0	0.9525	0.0	0.9531	0.0	0.9529	0.0	0.9531	0.0	0.9532	0.0	0.9532	0.0303	0.9503	0.0444	0.9531	0.0	0.953	0.0	0.9531
284	0.974979491386	0	1	0.0	0.9749	0.25	0.9753	0.0	0.9749	0.0625	0.9752	0.0	0.9748	0.0107	0.9744	0.0	0.9748	0.0	0.9747	0.0	0.9749	0.0	0.9749	0.025	0.9749	0.0	0.0	0.0	0.9749	0.0	0.9745	0.0	0.9749	0.0	0.9748	0.0	0.9749	0.0	0.9749	0.0	0.9749	0.0165	0.9735	0.0	0.9745	0.125	0.9753	0.0	0.9749
285	0.998769483183	0	0	0.0	0.9987	0.0	0.9987	0.0	0.9987	0.0	0.9987	0.0	0.9987	0.0	0.9987	0.0	0.9987	0.0	0.9987	0.0	0.9987	0.0	0.9987	0.0062	0.9991	0.0	0.0	0.0	0.9987	0.0	0.9987	0.0	0.9987	0.0	0.9987	0.0	0.9987	0.0	0.9987	0.0	0.9987	0.0027	0.999	0.0	0.9987	0.0	0.9987	0.0	0.9987
286	0.644790812141	0	0	0.3333	0.6447	0.75	0.6454	0.5	0.6449	0.25	0.644	0.1111	0.6438	0.3118	0.643	0.0714	0.6431	0.421	0.6453	0.3333	0.6447	0.2	0.6444	0.1625	0.6312	0.0	0.0	0.0	0.6444	0.081	0.6405	0.5	0.645	0.4666	0.6454	0.4285	0.645	1.0	0.645	1.0	0.645	0.2375	0.6242	0.5333	0.6481	0.5	0.6452	0.6666	0.6451
287	0.995077932732	0	0	0.0	0.995	0.0	0.995	0.0	0.995	0.0	0.995	0.0	0.995	0.0	0.9948	0.0	0.995	0.0	0.995	0.0	0.995	0.0	0.995	0.0187	0.996	0.0	0.0	0.0	0.995	0.0	0.995	0.0	0.995	0.0	0.995	0.0	0.995	0.0	0.995	0.0	0.995	0.011	0.9961	0.0	0.9949	0.0	0.995	0.0	0.995
288	0.8798195242	0	1	0.3333	0.88	0.5	0.8804	0.5	0.8801	0.3125	0.881	0.0	0.8793	0.0967	0.8788	0.2142	0.8803	0.0526	0.8792	0.0	0.8796	0.0	0.8795	0.1187	0.8797	0.0	0.0	0.0	0.8797	0.027	0.8783	0.0	0.8796	0.2	0.8803	0.1428	0.8798	0.0	0.8797	0.0	0.8797	0.1187	0.8795	0.0	0.8775	0.0	0.8794	0.0	0.8796
289	0.998769483183	0	0	0.0	0.9987	0.0	0.9987	0.0	0.9987	0.0	0.9987	0.0	0.9987	0.0	0.9987	0.0	0.9987	0.0	0.9987	0.0	0.9987	0.0	0.9987	0.0062	0.9991	0.0	0.0	0.0	0.9987	0.0	0.9987	0.0	0.9987	0.0	0.9987	0.0	0.9987	0.0	0.9987	0.0	0.9987	0.0027	0.999	0.0	0.9987	0.0	0.9987	0.0	0.9987
290	0.999179655455	0	0	0.0	0.9991	0.0	0.9991	0.0	0.9991	0.0	0.9991	0.0	0.9991	0.0	0.9991	0.0	0.9991	0.0	0.9991	0.0	0.9991	0.0	0.9991	0.0062	0.9995	0.0	0.0	0.0	0.9991	0.0	0.9991	0.0	0.9991	0.0	0.9991	0.0	0.9991	0.0	0.9991	0.0	0.9991	0.0027	0.9995	0.0	0.9991	0.0	0.9991	0.0	0.9991
291	0.954881050041	0	0	0.0	0.9548	0.0	0.9548	0.0	0.9548	0.0	0.9545	0.0	0.9547	0.0107	0.9535	0.1428	0.9554	0.0526	0.9549	0.3333	0.9552	0.0	0.9547	0.0187	0.953	0.0	0.0	0.0	0.9548	0.0	0.9541	0.0	0.9548	0.0666	0.955	0.1428	0.9551	0.0	0.9548	0.0	0.9548	0.0635	0.958	0.0444	0.9548	0.0	0.9547	0.3333	0.9552
292	0.863412633306	0	1	0.0	0.8632	0.25	0.8635	0.0	0.8633	0.125	0.8633	0.2222	0.8637	0.086	0.8614	0.0714	0.863	0.2631	0.8644	0.0	0.8632	0.2	0.8635	0.65	0.8994	0.0	0.0	0.5	0.8637	0.0	0.8613	0.0	0.8631	0.0666	0.8629	0.1428	0.8634	0.0	0.8633	1.0	0.8637	0.3591	0.9022	0.1555	0.8637	0.25	0.8637	0.3333	0.8636
293	0.579163248564	0	0	0.6666	0.5794	0.0	0.5784	1.0	0.5796	0.5625	0.58	0.6666	0.58	0.5806	0.5855	0.5714	0.58	0.6842	0.5812	0.0	0.5786	0.2	0.5787	0.1125	0.5575	0.0	0.0	0.5	0.5792	0.9189	0.5868	0.5	0.5792	0.0666	0.5769	0.2857	0.5787	0.0	0.5789	0.0	0.5789	0.3149	0.5606	0.7111	0.5846	0.25	0.5786	0.0	0.5786
294	0.896226415094	0	2	0.0	0.896	0.25	0.8964	0.5	0.8965	0.0	0.8955	0.0	0.8958	0.0537	0.8942	0.1428	0.8964	0.0526	0.8958	0.3333	0.8965	0.0	0.896	0.0625	0.8933	0.0	0.0	0.0	0.8961	0.027	0.895	0.5	0.8968	0.1333	0.8964	0.0	0.8959	0.0	0.8961	0.0	0.8961	0.1602	0.906	0.0888	0.8959	0.0	0.8958	0.0	0.896
295	0.996718621821	0	0	0.0	0.9967	0.0	0.9967	0.0	0.9967	0.0	0.9966	0.0	0.9967	0.0	0.9965	0.0	0.9966	0.0	0.9966	0.0	0.9967	0.0	0.9967	0.0125	0.9973	0.0	0.0	0.0	0.9967	0.0	0.9966	0.0	0.9967	0.0	0.9966	0.0	0.9967	0.0	0.9967	0.0	0.9967	0.0055	0.9971	0.0222	0.997	0.0	0.9967	0.0	0.9967
296	0.976620180476	0	0	0.0	0.9765	0.0	0.9765	0.0	0.9766	0.0	0.9764	0.1111	0.9769	0.0537	0.9778	0.0	0.9764	0.1052	0.9772	0.3333	0.977	0.0	0.9765	0.0187	0.9762	0.0	0.0	0.0	0.9766	0.0	0.9762	0.0	0.9765	0.4	0.9789	0.0	0.9765	0.0	0.9766	0.0	0.9766	0.0248	0.9768	0.0	0.9761	0.0	0.9765	0.0	0.9765
297	0.623872026251	0	0	0.0	0.6234	0.0	0.6232	0.5	0.6239	0.375	0.6238	0.2222	0.6233	0.4086	0.6251	0.3571	0.6237	0.421	0.6242	0.3333	0.6238	0.2	0.6235	0.1562	0.6084	0.0	0.0	0.5	0.6239	0.9189	0.6322	0.25	0.6236	0.6666	0.6256	0.4285	0.624	0.0	0.6237	0.0	0.6237	0.4337	0.6339	0.4888	0.6259	0.375	0.6238	0.3333	0.6238
298	0.994667760459	0	0	0.0	0.9946	0.0	0.9946	0.0	0.9946	0.0	0.9946	0.0	0.9946	0.0	0.9944	0.0	0.9946	0.0	0.9946	0.0	0.9946	0.0	0.9946	0.0125	0.9951	0.0	0.0	0.0	0.9946	0.0	0.9945	0.0	0.9946	0.0	0.9946	0.0	0.9946	0.0	0.9946	0.0	0.9946	0.0027	0.9942	0.0222	0.9949	0.0	0.9946	0.0	0.9946
299	0.998359310911	0	0	0.0	0.9983	0.0	0.9983	0.0	0.9983	0.0	0.9983	0.0	0.9983	0.0	0.9982	0.0	0.9983	0.0	0.9983	0.0	0.9983	0.0	0.9983	0.0	0.9982	0.0	0.0	0.0	0.9983	0.0	0.9983	0.0	0.9983	0.0	0.9983	0.0	0.9983	0.0	0.9983	0.0	0.9983	0.0	0.998	0.0	0.9983	0.0	0.9983	0.0	0.9983
300	0.994667760459	0	0	0.0	0.9946	0.0	0.9946	0.0	0.9946	0.0	0.9946	0.0	0.9946	0.0	0.9944	0.0	0.9946	0.0	0.9946	0.0	0.9946	0.0	0.9946	0.0125	0.9951	0.0	0.0	0.0	0.9946	0.0	0.9945	0.0	0.9946	0.0	0.9946	0.0	0.9946	0.0	0.9946	0.0	0.9946	0.0055	0.9947	0.0	0.9945	0.0	0.9946	0.0	0.9946
301	0.990566037736	0	0	0.0	0.9905	0.0	0.9905	0.0	0.9905	0.0	0.9905	0.0	0.9905	0.0322	0.9914	0.0	0.9905	0.0	0.9904	0.3333	0.9909	0.0	0.9905	0.0312	0.992	0.0	0.0	0.5	0.9909	0.0	0.9904	0.0	0.9905	0.0	0.9905	0.0	0.9905	0.0	0.9905	0.0	0.9905	0.0193	0.9922	0.0444	0.9912	0.0	0.9905	0.0	0.9905
302	0.997538966366	0	0	0.0	0.9975	0.0	0.9975	0.0	0.9975	0.0	0.9975	0.0	0.9975	0.0	0.9974	0.0	0.9975	0.0	0.9975	0.0	0.9975	0.0	0.9975	0.0062	0.9978	0.0	0.0	0.0	0.9975	0.0	0.9975	0.0	0.9975	0.0	0.9975	0.0	0.9975	0.0	0.9975	0.0	0.9975	0.0027	0.9975	0.0	0.9974	0.0	0.9975	0.0	0.9975
303	0.997538966366	0	0	0.0	0.9975	0.0	0.9975	0.0	0.9975	0.0	0.9975	0.0	0.9975	0.0107	0.9978	0.0	0.9975	0.1578	0.9987	0.0	0.9975	0.0	0.9975	0.0062	0.9978	0.0	0.0	0.0	0.9975	0.0	0.9975	0.0	0.9975	0.0	0.9975	0.0	0.9975	0.0	0.9975	0.0	0.9975	0.0027	0.9975	0.0	0.9974	0.0	0.9975	0.0	0.9975
304	0.998359310911	0	0	0.0	0.9983	0.0	0.9983	0.0	0.9983	0.0	0.9983	0.0	0.9983	0.0	0.9982	0.0	0.9983	0.0	0.9983	0.0	0.9983	0.0	0.9983	0.0	0.9982	0.0	0.0	0.0	0.9983	0.0	0.9983	0.0	0.9983	0.0	0.9983	0.0	0.9983	0.0	0.9983	0.0	0.9983	0.0055	0.999	0.0	0.9983	0.0	0.9983	0.0	0.9983
305	0.996308449549	0	2	0.0	0.9963	0.0	0.9963	0.0	0.9963	0.0	0.9962	0.0	0.9962	0.0107	0.9965	0.0	0.9962	0.0	0.9962	0.0	0.9963	0.0	0.9963	0.0062	0.9964	0.0	0.0	0.0	0.9963	0.0	0.9962	0.0	0.9963	0.0	0.9962	0.1428	0.9967	0.0	0.9963	0.0	0.9963	0.0	0.9956	0.0	0.9962	0.0	0.9962	0.0	0.9963
306	0.998359310911	0	1	0.0	0.9983	0.0	0.9983	0.0	0.9983	0.0	0.9983	0.0	0.9983	0.0	0.9982	0.0	0.9983	0.0	0.9983	0.0	0.9983	0.0	0.9983	0.0062	0.9986	0.0	0.0	0.0	0.9983	0.0	0.9983	0.0	0.9983	0.0	0.9983	0.0	0.9983	0.0	0.9983	0.0	0.9983	0.0027	0.9985	0.0	0.9983	0.0	0.9983	0.0	0.9983
307	0.984413453651	0	0	0.0	0.9843	0.25	0.9847	0.0	0.9844	0.0625	0.9847	0.0	0.9843	0.0215	0.9846	0.0	0.9843	0.0	0.9842	0.0	0.9843	0.0	0.9843	0.0187	0.9846	0.0	0.0	0.0	0.9844	0.0	0.9841	0.0	0.9843	0.0	0.9843	0.0	0.9843	0.0	0.9844	0.0	0.9844	0.0055	0.9826	0.0	0.9841	0.125	0.9847	0.0	0.9843
308	0.993847415915	0	0	0.0	0.9938	0.0	0.9938	0.0	0.9938	0.0	0.9938	0.0	0.9938	0.0	0.9936	0.0	0.9938	0.0	0.9937	0.0	0.9938	0.0	0.9938	0.0	0.9934	0.0	0.0	0.0	0.9938	0.0	0.9937	0.0	0.9938	0.0	0.9938	0.0	0.9938	0.0	0.9938	0.0	0.9938	0.0027	0.9932	0.0	0.9937	0.0	0.9938	0.0	0.9938
309	0.993437243642	0	0	0.0	0.9934	0.0	0.9934	0.0	0.9934	0.0	0.9933	0.0	0.9934	0.0	0.9931	0.0	0.9933	0.0	0.9933	0.0	0.9934	0.0	0.9934	0.0125	0.9938	0.0	0.0	0.0	0.9934	0.0	0.9933	0.0	0.9934	0.0	0.9933	0.1428	0.9938	0.0	0.9934	0.0	0.9934	0.0165	0.9951	0.0444	0.9941	0.0	0.9934	0.0	0.9934
310	0.993437243642	0	0	0.0	0.9934	0.0	0.9934	0.0	0.9934	0.0	0.9933	0.0	0.9934	0.0	0.9931	0.0714	0.9938	0.1052	0.9942	0.0	0.9934	0.0	0.9934	0.0	0.9929	0.0	0.0	0.0	0.9934	0.027	0.9937	0.0	0.9934	0.0	0.9933	0.0	0.9934	0.0	0.9934	0.0	0.9934	0.0	0.9922	0.0	0.9933	0.0	0.9934	0.0	0.9934
311	0.907301066448	0	0	0.3333	0.9075	0.25	0.9075	0.0	0.9072	0.125	0.9075	0.1111	0.9073	0.2795	0.9147	0.0714	0.9071	0.1578	0.9078	0.3333	0.9075	0.0	0.9071	0.125	0.9095	0.0	0.0	0.0	0.9072	0.0	0.9058	0.5	0.9079	0.0	0.9067	0.0	0.907	0.0	0.9072	0.0	0.9072	0.0607	0.9017	0.0666	0.9068	0.25	0.9078	0.0	0.9071
312	0.969647251846	0	0	0.0	0.9696	0.0	0.9695	0.0	0.9696	0.0625	0.9698	0.1111	0.9699	0.0322	0.9697	0.0714	0.9698	0.1052	0.9702	0.0	0.9696	0.2	0.9699	0.0062	0.9679	0.0	0.0	0.0	0.9696	0.0	0.9691	0.25	0.97	0.0	0.9694	0.0	0.9695	0.0	0.9696	0.0	0.9696	0.022	0.9682	0.0222	0.9694	0.125	0.9699	0.3333	0.97
313	0.933552091879	0	0	0.0	0.9334	0.0	0.9334	0.0	0.9334	0.0625	0.9335	0.2222	0.9341	0.043	0.9326	0.0	0.9331	0.0526	0.9334	0.0	0.9334	0.4	0.9342	0.5875	0.9701	0.0	0.0	0.5	0.9339	0.0	0.9325	0.0	0.9334	0.0	0.9331	0.0	0.9333	0.0	0.9335	0.0	0.9335	0.279	0.9706	0.0	0.9323	0.125	0.9337	0.0	0.9334
314	0.984823625923	0	0	0.0	0.9848	0.0	0.9847	0.0	0.9848	0.0	0.9847	0.0	0.9847	0.0107	0.9846	0.0	0.9847	0.1052	0.9855	0.0	0.9848	0.0	0.9847	0.0	0.9837	0.0	0.0	0.0	0.9848	0.0	0.9845	0.0	0.9847	0.0	0.9847	0.0	0.9847	0.0	0.9848	0.0	0.9848	0.069	0.9942	0.0	0.9845	0.0	0.9847	0.0	0.9848
315	0.982362592289	0	1	0.0	0.9823	0.0	0.9823	0.0	0.9823	0.0	0.9822	0.0	0.9822	0.0	0.9816	0.0	0.9822	0.0	0.9822	0.0	0.9823	0.0	0.9823	0.0125	0.982	0.0	0.0	0.0	0.9823	0.0	0.982	0.0	0.9823	0.0	0.9822	0.0	0.9823	0.0	0.9823	0.0	0.9823	0.069	0.9913	0.0	0.982	0.0	0.9823	0.0	0.9823
316	0.997949138638	1	0	0.0	0.9979	0.0	0.9979	0.0	0.9979	0.0	0.9979	0.0	0.9979	0.0	0.9978	0.0	0.9979	0.0	0.9979	0.0	0.9979	0.0	0.9979	0.0	0.9978	0.0	0.0	0.0	0.9979	0.0	0.9979	0.25	0.9983	0.0	0.9979	0.0	0.9979	0.0	0.9979	0.0	0.9979	0.0	0.9975	0.0	0.9979	0.0	0.9979	0.0	0.9979
317	0.936423297785	0	0	0.0	0.9363	0.0	0.9363	0.5	0.9367	0.125	0.9368	0.0	0.9361	0.215	0.9424	0.0	0.936	0.1052	0.9367	0.0	0.9363	0.0	0.9362	0.0625	0.9363	0.0	0.0	0.0	0.9363	0.054	0.9362	0.0	0.9363	0.0	0.936	0.1428	0.9366	0.0	0.9363	0.0	0.9363	0.0828	0.9397	0.0666	0.9364	0.0	0.9362	0.0	0.9363
318	0.990155865463	1	0	0.0	0.9901	0.0	0.9901	0.0	0.9901	0.0	0.99	0.0	0.9901	0.0107	0.9901	0.0	0.99	0.0	0.99	0.0	0.9901	0.0	0.9901	0.0	0.9894	0.0	0.0	0.0	0.9901	0.0	0.99	0.0	0.9901	0.0666	0.9905	0.1428	0.9905	0.0	0.9901	0.0	0.9901	0.0359	0.9947	0.0	0.9899	0.0	0.9901	0.0	0.9901
319	0.999179655455	0	0	0.0	0.9991	0.0	0.9991	0.0	0.9991	0.0	0.9991	0.0	0.9991	0.0	0.9991	0.0	0.9991	0.0	0.9991	0.0	0.9991	0.0	0.9991	0.0	0.9991	0.0	0.0	0.0	0.9991	0.0	0.9991	0.0	0.9991	0.0	0.9991	0.0	0.9991	0.0	0.9991	0.0	0.9991	0.0	0.999	0.0	0.9991	0.0	0.9991	0.0	0.9991
320	0.993847415915	0	2	0.0	0.9938	0.0	0.9938	0.0	0.9938	0.0	0.9938	0.0	0.9938	0.0	0.9936	0.0	0.9938	0.0	0.9937	0.0	0.9938	0.0	0.9938	0.0125	0.9942	0.0	0.0	0.0	0.9938	0.0	0.9937	0.0	0.9938	0.0	0.9938	0.0	0.9938	1.0	0.9942	0.0	0.9938	0.0027	0.9932	0.0	0.9937	0.0	0.9938	0.0	0.9938
321	0.991386382281	0	0	0.0	0.9913	0.0	0.9913	0.0	0.9913	0.0	0.9913	0.0	0.9913	0.0107	0.9914	0.0	0.9913	0.0	0.9913	0.0	0.9913	0.0	0.9913	0.0062	0.9912	0.0	0.0	0.0	0.9913	0.0	0.9912	0.0	0.9913	0.0	0.9913	0.0	0.9913	0.0	0.9913	0.0	0.9913	0.0082	0.9913	0.0	0.9912	0.0	0.9913	0.0	0.9913
322	0.895816242822	0	0	0.0	0.8956	0.0	0.8956	0.5	0.8961	0.1875	0.8963	0.3333	0.8966	0.0752	0.8946	0.0	0.8952	0.1052	0.8958	0.0	0.8956	0.2	0.896	0.7	0.9376	0.0	0.0	0.5	0.8961	0.027	0.8946	0.0	0.8956	0.0	0.8951	0.1428	0.8959	0.0	0.8957	0.0	0.8957	0.3314	0.9354	0.0666	0.8951	0.0	0.8954	0.0	0.8956
323	0.997538966366	0	0	0.0	0.9975	0.0	0.9975	0.0	0.9975	0.0625	0.9979	0.0	0.9975	0.0107	0.9978	0.0	0.9975	0.0	0.9975	0.0	0.9975	0.0	0.9975	0.0062	0.9978	0.0	0.0	0.0	0.9975	0.0	0.9975	0.0	0.9975	0.0	0.9975	0.1428	0.9979	0.0	0.9975	0.0	0.9975	0.0082	0.9985	0.0	0.9974	0.0	0.9975	0.0	0.9975
324	0.871205906481	0	0	0.0	0.871	0.25	0.8714	0.0	0.8711	0.0625	0.8707	0.2222	0.8715	0.1935	0.8737	0.1428	0.8712	0.0526	0.8706	0.6666	0.8718	0.6	0.8721	0.0562	0.8661	0.0	0.0	0.0	0.8711	0.054	0.87	0.0	0.8709	0.4	0.8728	0.1428	0.8712	0.0	0.8711	0.0	0.8711	0.0745	0.8617	0.0666	0.87	0.125	0.8711	0.3333	0.8714
325	0.998359310911	0	0	0.0	0.9983	0.0	0.9983	0.0	0.9983	0.0	0.9983	0.0	0.9983	0.0	0.9982	0.0714	0.9987	0.0	0.9983	0.0	0.9983	0.0	0.9983	0.0	0.9982	0.0	0.0	0.0	0.9983	0.0	0.9983	0.0	0.9983	0.0	0.9983	0.0	0.9983	0.0	0.9983	0.0	0.9983	0.0027	0.9985	0.0	0.9983	0.0	0.9983	0.0	0.9983
326	0.890894175554	0	0	0.3333	0.8911	0.25	0.8911	0.5	0.8912	0.0	0.8901	0.0	0.8904	0.0645	0.8891	0.0	0.8902	0.0526	0.8904	0.0	0.8907	0.2	0.891	0.0375	0.8858	0.0	0.0	0.0	0.8908	0.0	0.8892	0.0	0.8907	0.0	0.8902	0.0	0.8905	1.0	0.8912	0.0	0.8908	0.0497	0.8805	0.0444	0.8896	0.0	0.8905	0.3333	0.8911
327	0.98605414274	0	0	0.0	0.986	0.0	0.986	0.0	0.986	0.0	0.9859	0.0	0.986	0.0107	0.9859	0.0714	0.9863	0.0	0.9859	0.0	0.986	0.0	0.986	0.0	0.985	0.0	0.0	0.0	0.986	0.0	0.9858	0.0	0.986	0.0	0.9859	0.0	0.986	0.0	0.986	0.0	0.986	0.0082	0.985	0.0222	0.9862	0.0	0.986	0.0	0.986
328	0.978260869565	0	4	0.0	0.9782	0.0	0.9782	0.0	0.9782	0.0	0.9781	0.0	0.9781	0.0	0.9773	0.1428	0.9789	0.0	0.978	0.0	0.9782	0.0	0.9782	0.0	0.9767	0.0	0.0	0.0	0.9782	0.8648	0.9912	0.0	0.9782	0.0	0.9781	0.1428	0.9786	0.0	0.9782	0.0	0.9782	0.0055	0.9754	0.0222	0.9782	0.0	0.9781	0.0	0.9782
329	0.789581624282	0	0	0.0	0.7893	0.25	0.7896	0.0	0.7894	0.0625	0.7886	0.1111	0.7892	0.215	0.7897	0.1428	0.7891	0.1052	0.7887	0.6666	0.7901	0.0	0.7891	0.0625	0.7791	0.0	0.0	0.0	0.7894	0.0	0.7863	0.0	0.7892	0.1333	0.7891	0.0	0.7889	0.0	0.7894	0.0	0.7894	0.0994	0.7702	0.0444	0.7864	0.0	0.7888	0.0	0.7893
330	0.999179655455	0	0	0.0	0.9991	0.0	0.9991	0.0	0.9991	0.0	0.9991	0.0	0.9991	0.0	0.9991	0.0	0.9991	0.0	0.9991	0.0	0.9991	0.0	0.9991	0.0062	0.9995	0.0	0.0	0.0	0.9991	0.0	0.9991	0.0	0.9991	0.0	0.9991	0.0	0.9991	0.0	0.9991	0.0	0.9991	0.0027	0.9995	0.0	0.9991	0.0	0.9991	0.0	0.9991
331	0.998769483183	0	0	0.0	0.9987	0.0	0.9987	0.0	0.9987	0.0	0.9987	0.0	0.9987	0.0	0.9987	0.0	0.9987	0.0	0.9987	0.0	0.9987	0.0	0.9987	0.0	0.9986	0.0	0.0	0.0	0.9987	0.0	0.9987	0.0	0.9987	0.0	0.9987	0.0	0.9987	0.0	0.9987	0.0	0.9987	0.0	0.9985	0.0	0.9987	0.0	0.9987	0.0	0.9987
332	0.997538966366	0	0	0.0	0.9975	0.0	0.9975	0.0	0.9975	0.0	0.9975	0.0	0.9975	0.0	0.9974	0.0	0.9975	0.0	0.9975	0.0	0.9975	0.0	0.9975	0.0125	0.9982	0.0	0.0	0.0	0.9975	0.0	0.9975	0.0	0.9975	0.0	0.9975	0.0	0.9975	0.0	0.9975	0.0	0.9975	0.0027	0.9975	0.0	0.9974	0.0	0.9975	0.0	0.9975
333	0.89540607055	0	2	0.0	0.8952	0.0	0.8952	0.0	0.8953	0.25	0.8963	0.1111	0.8954	0.1397	0.8968	0.0714	0.8952	0.0	0.8945	0.0	0.8952	0.0	0.8951	0.0312	0.8902	0.0	0.0	0.0	0.8953	0.0	0.8937	0.25	0.8956	0.4	0.8972	0.0	0.8951	0.0	0.8953	0.0	0.8953	0.1104	0.8964	0.2666	0.8984	0.125	0.8954	0.0	0.8952
334	0.620590648072	0	0	1.0	0.6213	0.5	0.6207	0.5	0.6206	0.3125	0.6201	0.5555	0.6212	0.4193	0.6221	0.5714	0.6216	0.3684	0.6205	0.3333	0.6205	0.4	0.6206	0.2812	0.6136	0.0	0.0	0.0	0.6202	0.054	0.6155	0.25	0.6203	0.4666	0.6211	0.2857	0.6203	1.0	0.6208	1.0	0.6208	0.3011	0.6069	0.5111	0.623	0.75	0.6218	0.6666	0.6209
335	0.91632485644	0	0	0.0	0.9162	0.25	0.9165	0.0	0.9162	0.3125	0.9178	0.0	0.916	0.0537	0.9151	0.0714	0.9162	0.0526	0.916	0.3333	0.9166	0.0	0.9161	0.0	0.9104	0.0	0.0	0.0	0.9162	0.0	0.915	0.0	0.9161	0.1333	0.9166	0.0	0.916	0.0	0.9162	0.0	0.9162	0.0524	0.9108	0.2888	0.9201	0.125	0.9164	0.0	0.9162
336	0.998359310911	0	1	0.0	0.9983	0.0	0.9983	0.0	0.9983	0.0625	0.9987	0.0	0.9983	0.0	0.9982	0.0	0.9983	0.0	0.9983	0.0	0.9983	0.0	0.9983	0.0062	0.9986	0.0	0.0	0.0	0.9983	0.0	0.9983	0.0	0.9983	0.0	0.9983	0.0	0.9983	0.0	0.9983	0.0	0.9983	0.0027	0.9985	0.0	0.9983	0.0	0.9983	0.0	0.9983
337	0.999589827728	11	0	0.0	0.9995	0.0	0.9995	0.0	0.9995	0.0	0.9995	0.0	0.9995	0.0	0.9995	0.0	0.9995	0.0	0.9995	0.0	0.9995	0.0	0.9995	0.0	0.9995	0.0	0.0	0.0	0.9995	0.0	0.9995	0.0	0.9995	0.0	0.9995	0.0	0.9995	0.0	0.9995	0.0	0.9995	0.0	0.9995	0.0	0.9995	0.0	0.9995	0.0	0.9995
338	0.966365873667	0	0	0.0	0.9663	0.0	0.9663	0.0	0.9663	0.0	0.9661	0.0	0.9662	0.0322	0.9663	0.0714	0.9665	0.0	0.9661	0.0	0.9663	0.0	0.9662	0.025	0.9657	0.0	0.0	0.0	0.9663	0.0	0.9658	0.25	0.9667	0.0	0.9661	0.0	0.9662	0.0	0.9663	0.0	0.9663	0.0441	0.9682	0.0	0.9657	0.0	0.9662	0.0	0.9663
339	0.996308449549	0	0	0.0	0.9963	0.0	0.9963	0.0	0.9963	0.0	0.9962	0.0	0.9962	0.0	0.9961	0.0	0.9962	0.0	0.9962	0.0	0.9963	0.0	0.9963	0.0062	0.9964	0.0	0.0	0.0	0.9963	0.0	0.9962	0.0	0.9963	0.0	0.9962	0.0	0.9962	0.0	0.9963	0.0	0.9963	0.0	0.9956	0.0	0.9962	0.0	0.9962	0.0	0.9963
340	0.998359310911	1	0	0.0	0.9983	0.0	0.9983	0.0	0.9983	0.0	0.9983	0.0	0.9983	0.0	0.9982	0.0	0.9983	0.0	0.9983	0.0	0.9983	0.0	0.9983	0.0062	0.9986	0.0	0.0	0.0	0.9983	0.0	0.9983	0.0	0.9983	0.0	0.9983	0.0	0.9983	0.0	0.9983	0.0	0.9983	0.0	0.998	0.0	0.9983	0.0	0.9983	0.0	0.9983
341	0.993437243642	0	0	0.0	0.9934	0.0	0.9934	0.0	0.9934	0.0	0.9933	0.0	0.9934	0.0107	0.9936	0.0	0.9933	0.0	0.9933	0.0	0.9934	0.0	0.9934	0.0062	0.9934	0.0	0.0	0.0	0.9934	0.0	0.9933	0.0	0.9934	0.0	0.9933	0.0	0.9934	0.0	0.9934	0.0	0.9934	0.0082	0.9937	0.0	0.9933	0.0	0.9934	0.0	0.9934
342	0.994667760459	0	0	0.0	0.9946	0.0	0.9946	0.0	0.9946	0.0	0.9946	0.0	0.9946	0.0	0.9944	0.0	0.9946	0.0	0.9946	0.0	0.9946	0.0	0.9946	0.0062	0.9947	0.0	0.0	0.0	0.9946	0.0	0.9945	0.0	0.9946	0.0	0.9946	0.0	0.9946	0.0	0.9946	0.0	0.9946	0.0165	0.9966	0.0	0.9945	0.0	0.9946	0.0	0.9946
343	0.998769483183	0	1	0.0	0.9987	0.0	0.9987	0.0	0.9987	0.0	0.9987	0.0	0.9987	0.0	0.9987	0.0	0.9987	0.0	0.9987	0.0	0.9987	0.0	0.9987	0.0	0.9986	0.0	0.0	0.0	0.9987	0.0	0.9987	0.0	0.9987	0.0	0.9987	0.0	0.9987	0.0	0.9987	0.0	0.9987	0.0	0.9985	0.0	0.9987	0.0	0.9987	0.0	0.9987
344	0.982772764561	0	0	0.0	0.9827	0.0	0.9827	0.0	0.9827	0.0625	0.983	0.0	0.9827	0.0537	0.9842	0.0714	0.983	0.0526	0.983	0.0	0.9827	0.0	0.9827	0.025	0.9833	0.0	0.0	0.0	0.9827	0.0	0.9825	0.0	0.9827	0.0	0.9826	0.0	0.9827	0.0	0.9827	0.0	0.9827	0.011	0.9816	0.0	0.9824	0.0	0.9827	0.0	0.9827
345	0.97210828548	0	0	0.0	0.972	0.0	0.972	0.0	0.972	0.0625	0.9723	0.0	0.972	0.043	0.9727	0.0	0.9719	0.0526	0.9723	0.0	0.972	0.2	0.9724	0.0375	0.9727	0.0	0.0	0.0	0.972	0.027	0.972	0.0	0.972	0.0	0.9719	0.0	0.972	0.0	0.972	0.0	0.972	0.0276	0.972	0.0666	0.9728	0.25	0.9728	0.0	0.972
346	0.913863822806	0	0	0.0	0.9137	0.0	0.9137	0.0	0.9137	0.125	0.9141	0.0	0.9135	0.1827	0.9176	0.0714	0.9137	0.2631	0.9152	0.0	0.9137	0.2	0.914	0.0375	0.9104	0.0	0.0	0.0	0.9137	0.027	0.9129	0.0	0.9137	0.0	0.9133	0.0	0.9136	0.0	0.9138	0.0	0.9138	0.0386	0.9055	0.0888	0.9139	0.125	0.9139	0.0	0.9137
347	0.988105004102	0	0	0.0	0.988	0.0	0.988	0.0	0.988	0.0	0.988	0.0	0.988	0.0	0.9876	0.0714	0.9884	0.0	0.988	0.0	0.988	0.0	0.988	0.0125	0.9881	0.0	0.0	0.0	0.988	0.0	0.9879	0.0	0.988	0.0	0.988	0.0	0.988	0.0	0.9881	0.0	0.9881	0.0	0.986	0.0	0.9878	0.0	0.988	0.0	0.988
348	0.992616899098	0	0	0.0	0.9926	0.0	0.9926	0.0	0.9926	0.0	0.9925	0.0	0.9925	0.0107	0.9927	0.0	0.9925	0.0	0.9925	0.0	0.9926	0.0	0.9926	0.0	0.992	0.0	0.0	0.0	0.9926	0.0	0.9925	0.0	0.9926	0.0	0.9925	0.0	0.9925	0.0	0.9926	0.0	0.9926	0.0193	0.9947	0.0222	0.9928	0.0	0.9925	0.0	0.9926
349	0.999179655455	0	0	0.0	0.9991	0.0	0.9991	0.0	0.9991	0.0	0.9991	0.0	0.9991	0.0	0.9991	0.0	0.9991	0.0	0.9991	0.0	0.9991	0.0	0.9991	0.0	0.9991	0.0	0.0	0.0	0.9991	0.0	0.9991	0.0	0.9991	0.0	0.9991	0.0	0.9991	0.0	0.9991	0.0	0.9991	0.0	0.999	0.0	0.9991	0.0	0.9991	0.0	0.9991
350	0.99302707137	0	0	0.0	0.993	0.0	0.993	0.0	0.993	0.125	0.9938	0.0	0.993	0.0	0.9927	0.0	0.9929	0.0	0.9929	0.0	0.993	0.0	0.993	0.0	0.9925	0.0	0.0	0.0	0.993	0.0	0.9929	0.0	0.993	0.0	0.9929	0.0	0.993	0.0	0.993	0.0	0.993	0.0	0.9918	0.1777	0.9962	0.0	0.993	0.0	0.993
351	0.997949138638	0	0	0.0	0.9979	0.0	0.9979	0.0	0.9979	0.0	0.9979	0.0	0.9979	0.0	0.9978	0.0	0.9979	0.0	0.9979	0.0	0.9979	0.0	0.9979	0.0062	0.9982	0.0	0.0	0.0	0.9979	0.0	0.9979	0.0	0.9979	0.0	0.9979	0.0	0.9979	0.0	0.9979	0.0	0.9979	0.0027	0.998	0.0	0.9979	0.0	0.9979	0.0	0.9979
352	0.998769483183	0	0	0.0	0.9987	0.0	0.9987	0.0	0.9987	0.0	0.9987	0.0	0.9987	0.0	0.9987	0.0	0.9987	0.0	0.9987	0.0	0.9987	0.0	0.9987	0.0	0.9986	0.0	0.0	0.0	0.9987	0.0	0.9987	0.0	0.9987	0.0	0.9987	0.0	0.9987	0.0	0.9987	0.0	0.9987	0.0	0.9985	0.0	0.9987	0.0	0.9987	0.0	0.9987
353	0.997949138638	0	0	0.0	0.9979	0.0	0.9979	0.0	0.9979	0.0	0.9979	0.0	0.9979	0.0107	0.9982	0.0	0.9979	0.0	0.9979	0.0	0.9979	0.0	0.9979	0.0062	0.9982	0.0	0.0	0.0	0.9979	0.0	0.9979	0.0	0.9979	0.0	0.9979	0.0	0.9979	0.0	0.9979	0.0	0.9979	0.0	0.9975	0.0	0.9979	0.0	0.9979	0.0	0.9979
354	0.998359310911	0	0	0.0	0.9983	0.0	0.9983	0.0	0.9983	0.0	0.9983	0.0	0.9983	0.0	0.9982	0.0	0.9983	0.0	0.9983	0.0	0.9983	0.0	0.9983	0.0	0.9982	0.0	0.0	0.0	0.9983	0.0	0.9983	0.0	0.9983	0.0	0.9983	0.0	0.9983	0.0	0.9983	0.0	0.9983	0.0	0.998	0.0	0.9983	0.0	0.9983	0.0	0.9983
355	0.995077932732	0	0	0.0	0.995	0.0	0.995	0.0	0.995	0.0	0.995	0.0	0.995	0.0107	0.9953	0.0	0.995	0.0	0.995	0.0	0.995	0.0	0.995	0.0	0.9947	0.0	0.0	0.0	0.995	0.0	0.995	0.0	0.995	0.0	0.995	0.0	0.995	0.0	0.995	0.0	0.995	0.0027	0.9947	0.0	0.9949	0.0	0.995	0.0	0.995
356	0.827317473339	0	1	0.6666	0.8279	0.25	0.8274	0.0	0.8271	0.25	0.8278	0.5555	0.8287	0.2043	0.8285	0.2857	0.8279	0.0526	0.8263	0.3333	0.8275	0.0	0.8269	0.0687	0.82	0.0	0.0	0.0	0.8271	0.8378	0.8375	0.25	0.8274	0.5333	0.8295	0.2857	0.8276	0.0	0.8272	0.0	0.8272	0.1767	0.828	0.1333	0.8265	0.125	0.8271	0.0	0.8271
357	0.622641509434	0	0	0.3333	0.6225	0.5	0.6228	0.5	0.6227	0.1875	0.6213	0.3333	0.6224	0.3225	0.6204	0.2142	0.6216	0.5263	0.6238	0.6666	0.6229	0.2	0.6222	0.7312	0.6474	0.0	0.0	1.0	0.6231	0.027	0.6172	0.75	0.6232	0.2	0.6215	0.2857	0.6223	1.0	0.6228	0.0	0.6224	0.6077	0.6628	0.4	0.623	0.0	0.6213	0.3333	0.6225
358	0.917965545529	0	1	0.0	0.9178	0.0	0.9178	0.0	0.9178	0.0	0.9174	0.0	0.9176	0.0537	0.9168	0.0714	0.9179	0.0	0.9173	0.0	0.9178	0.2	0.9182	0.075	0.9174	0.0	0.0	0.0	0.9178	0.0	0.9167	0.0	0.9178	0.0666	0.9178	0.2857	0.9185	0.0	0.9179	0.0	0.9179	0.0828	0.9181	0.0444	0.9172	0.25	0.9185	0.0	0.9178
359	0.945447087777	0	0	0.6666	0.9462	0.0	0.9453	0.0	0.9454	0.25	0.9467	0.3333	0.9464	0.1612	0.9496	0.0714	0.9455	0.1052	0.9458	0.0	0.9453	0.0	0.9453	0.0062	0.942	0.0	0.0	0.0	0.9454	0.0	0.9446	0.0	0.9453	0.0	0.9451	0.1428	0.9457	0.0	0.9454	0.0	0.9454	0.0552	0.9455	0.0888	0.946	0.0	0.9452	0.0	0.9453
360	0.866283839212	0	1	0.0	0.8661	0.25	0.8664	0.0	0.8661	0.3125	0.8674	0.2222	0.8666	0.086	0.8643	0.0	0.8655	0.1052	0.866	0.3333	0.8665	0.4	0.8668	0.65	0.9025	0.0	0.0	0.5	0.8665	0.0	0.8642	0.25	0.8664	0.0	0.8654	0.0	0.8658	0.0	0.8662	0.0	0.8662	0.4392	0.9195	0.0444	0.8646	0.375	0.867	0.0	0.8661
361	0.999179655455	0	0	0.0	0.9991	0.0	0.9991	0.0	0.9991	0.0	0.9991	0.0	0.9991	0.0	0.9991	0.0	0.9991	0.0	0.9991	0.0	0.9991	0.0	0.9991	0.0	0.9991	0.0	0.0	0.0	0.9991	0.0	0.9991	0.0	0.9991	0.0	0.9991	0.0	0.9991	0.0	0.9991	0.0	0.9991	0.0	0.999	0.0	0.9991	0.0	0.9991	0.0	0.9991
362	0.997538966366	0	0	0.0	0.9975	0.0	0.9975	0.0	0.9975	0.0	0.9975	0.0	0.9975	0.0	0.9974	0.0	0.9975	0.0526	0.9979	0.0	0.9975	0.0	0.9975	0.0062	0.9978	0.0	0.0	0.0	0.9975	0.0	0.9975	0.0	0.9975	0.0	0.9975	0.0	0.9975	0.0	0.9975	0.0	0.9975	0.0027	0.9975	0.0	0.9974	0.0	0.9975	0.0	0.9975
363	0.999589827728	0	0	0.0	0.9995	0.0	0.9995	0.0	0.9995	0.0	0.9995	0.0	0.9995	0.0	0.9995	0.0	0.9995	0.0	0.9995	0.0	0.9995	0.0	0.9995	0.0062	1.0	0.0	0.0	0.0	0.9995	0.0	0.9995	0.0	0.9995	0.0	0.9995	0.0	0.9995	0.0	0.9995	0.0	0.9995	0.0027	1.0	0.0	0.9995	0.0	0.9995	0.0	0.9995
364	0.997949138638	7	0	0.0	0.9979	0.0	0.9979	0.0	0.9979	0.0	0.9979	0.0	0.9979	0.0	0.9978	0.0	0.9979	0.0	0.9979	0.0	0.9979	0.0	0.9979	0.0	0.9978	0.0	0.0	0.0	0.9979	0.0	0.9979	0.0	0.9979	0.0	0.9979	0.0	0.9979	0.0	0.9979	0.0	0.9979	0.011	0.9995	0.0	0.9979	0.0	0.9979	0.0	0.9979
365	0.964725184578	0	0	0.0	0.9646	0.0	0.9646	0.0	0.9646	0.1875	0.9657	0.0	0.9645	0.0322	0.9646	0.0714	0.9649	0.0	0.9644	0.0	0.9646	0.0	0.9646	0.0125	0.9631	0.0	0.0	0.0	0.9646	0.0	0.9641	0.0	0.9646	0.0	0.9645	0.0	0.9646	0.0	0.9647	0.0	0.9647	0.011	0.9605	0.0222	0.9644	0.125	0.965	0.0	0.9646
366	0.921246923708	0	0	0.0	0.9211	0.0	0.9211	0.5	0.9215	0.1875	0.9219	0.0	0.9209	0.0645	0.9206	0.0	0.9207	0.0526	0.921	0.0	0.9211	0.0	0.921	0.025	0.9174	0.0	0.0	0.0	0.9211	0.054	0.9208	0.0	0.9211	0.0	0.9207	0.1428	0.9214	0.0	0.9212	0.0	0.9212	0.0386	0.9142	0.0222	0.9201	0.125	0.9213	0.0	0.9211
367	0.991796554553	0	0	0.0	0.9917	0.0	0.9917	0.0	0.9917	0.0	0.9917	0.0	0.9917	0.0107	0.9918	0.0714	0.9921	0.0	0.9917	0.0	0.9917	0.0	0.9917	0.0062	0.9916	0.0	0.0	0.0	0.9917	0.0	0.9916	0.0	0.9917	0.4	0.9942	0.0	0.9917	0.0	0.9917	0.0	0.9917	0.011	0.9922	0.0	0.9916	0.0	0.9917	0.0	0.9917
368	0.999589827728	0	0	0.0	0.9995	0.0	0.9995	0.0	0.9995	0.0	0.9995	0.0	0.9995	0.0	0.9995	0.0	0.9995	0.0	0.9995	0.0	0.9995	0.0	0.9995	0.0	0.9995	0.0	0.0	0.0	0.9995	0.0	0.9995	0.0	0.9995	0.0	0.9995	0.0	0.9995	0.0	0.9995	0.0	0.9995	0.0	0.9995	0.0	0.9995	0.0	0.9995	0.0	0.9995
369	0.958572600492	0	0	0.0	0.9585	0.0	0.9585	0.0	0.9585	0.125	0.9591	0.0	0.9584	0.0215	0.9577	0.0	0.9583	0.0	0.9582	0.0	0.9585	0.0	0.9584	0.0562	0.9596	0.0	0.0	0.0	0.9585	0.027	0.9583	0.0	0.9585	0.0	0.9583	0.1428	0.9588	0.0	0.9585	0.0	0.9585	0.0469	0.9595	0.0222	0.9582	0.0	0.9584	0.0	0.9585
370	0.984413453651	0	0	0.0	0.9843	0.0	0.9843	0.0	0.9844	0.0	0.9843	0.0	0.9843	0.0215	0.9846	0.0	0.9843	0.0	0.9842	0.0	0.9843	0.0	0.9843	0.0625	0.9877	0.0	0.0	0.0	0.9844	0.0	0.9841	0.0	0.9843	0.0	0.9843	0.0	0.9843	0.0	0.9844	0.0	0.9844	0.0193	0.985	0.0	0.9841	0.0	0.9843	0.0	0.9843
371	0.950369155045	0	0	0.6666	0.9511	0.0	0.9502	0.0	0.9503	0.0	0.95	0.3333	0.9514	0.1505	0.9543	0.0	0.95	0.0	0.9499	0.0	0.9503	0.0	0.9502	0.0125	0.9477	0.0	0.0	0.0	0.9503	0.0	0.9496	0.0	0.9502	0.0	0.95	0.2857	0.951	0.0	0.9503	0.0	0.9503	0.0469	0.9499	0.0666	0.9506	0.0	0.9502	0.0	0.9503
372	0.996718621821	0	1	0.0	0.9967	0.0	0.9967	0.0	0.9967	0.0625	0.9971	0.0	0.9967	0.0107	0.997	0.0	0.9966	0.0526	0.9971	0.0	0.9967	0.0	0.9967	0.0	0.9964	0.0	0.0	0.0	0.9967	0.0	0.9966	0.0	0.9967	0.0	0.9966	0.0	0.9967	0.0	0.9967	0.0	0.9967	0.0	0.9961	0.0	0.9966	0.0	0.9967	0.0	0.9967
373	0.983593109106	0	0	0.0	0.9835	0.0	0.9835	0.0	0.9835	0.0	0.9834	0.0	0.9835	0.0	0.9829	0.0	0.9834	0.0	0.9834	0.0	0.9835	0.0	0.9835	0.0062	0.9828	0.0	0.0	0.0	0.9835	0.0	0.9833	0.0	0.9835	0.0	0.9834	0.0	0.9835	0.0	0.9835	0.0	0.9835	0.0055	0.9816	0.0	0.9832	0.0	0.9835	0.0	0.9835
374	0.985643970468	0	0	0.0	0.9856	0.0	0.9856	0.0	0.9856	0.0	0.9855	0.0	0.9855	0.043	0.9867	0.0	0.9855	0.0	0.9855	0.0	0.9856	0.0	0.9856	0.0062	0.985	0.0	0.0	0.0	0.9856	0.0	0.9854	0.0	0.9856	0.0	0.9855	0.0	0.9856	0.0	0.9856	0.0	0.9856	0.0331	0.9889	0.0	0.9853	0.0	0.9855	0.0	0.9856
375	0.936833470057	0	1	0.0	0.9367	0.0	0.9367	0.0	0.9367	0.0	0.9364	0.1111	0.937	0.0752	0.9373	0.1428	0.9372	0.1052	0.9371	0.0	0.9367	0.2	0.9371	0.0562	0.9363	0.0	0.0	0.0	0.9367	0.8918	0.9496	0.0	0.9367	0.0	0.9364	0.2857	0.9374	0.0	0.9368	1.0	0.9372	0.0331	0.9315	0.0666	0.9368	0.0	0.9366	0.0	0.9367
376	0.637407711239	0	0	0.6666	0.6377	0.5	0.6376	1.0	0.6379	0.3125	0.637	0.6666	0.6385	0.3225	0.6358	0.3571	0.6373	0.3684	0.6374	0.3333	0.6373	0.0	0.6366	0.0687	0.6167	0.0	0.0	0.0	0.6371	0.081	0.633	0.0	0.6368	0.4	0.6376	0.1428	0.6367	0.0	0.6372	1.0	0.6376	0.2292	0.6141	0.2	0.6343	0.25	0.637	0.3333	0.6373
377	0.793273174733	0	0	0.0	0.793	0.5	0.7937	0.0	0.7931	0.1875	0.7931	0.1111	0.7929	0.172	0.7918	0.2857	0.7937	0.2105	0.7933	0.6666	0.7938	0.2	0.7932	0.05	0.7822	0.0	0.0	0.0	0.7931	0.0	0.79	0.0	0.7929	0.2	0.7932	0.2857	0.7935	1.0	0.7935	0.0	0.7931	0.1049	0.7755	0.5333	0.7994	0.375	0.7938	0.6666	0.7938
378	0.998769483183	0	0	0.0	0.9987	0.0	0.9987	0.0	0.9987	0.0	0.9987	0.0	0.9987	0.0	0.9987	0.0	0.9987	0.0	0.9987	0.0	0.9987	0.0	0.9987	0.0	0.9986	0.0	0.0	0.0	0.9987	0.0	0.9987	0.0	0.9987	0.0	0.9987	0.0	0.9987	0.0	0.9987	0.0	0.9987	0.0	0.9985	0.0	0.9987	0.0	0.9987	0.0	0.9987
379	0.934372436423	0	0	0.0	0.9342	0.25	0.9346	0.0	0.9343	0.0	0.9339	0.0	0.9341	0.0967	0.9356	0.0	0.9339	0.0	0.9338	0.0	0.9342	0.2	0.9346	0.025	0.9315	0.0	0.0	0.0	0.9343	0.0	0.9333	0.0	0.9342	0.0	0.9339	0.1428	0.9345	0.0	0.9343	0.0	0.9343	0.0386	0.9296	0.1555	0.936	0.0	0.9341	0.0	0.9342
380	0.996308449549	0	0	0.0	0.9963	0.0	0.9963	0.0	0.9963	0.0	0.9962	0.0	0.9962	0.0	0.9961	0.0	0.9962	0.0	0.9962	0.0	0.9963	0.0	0.9963	0.0	0.996	0.0	0.0	0.0	0.9963	0.0	0.9962	0.0	0.9963	0.0	0.9962	0.0	0.9962	0.0	0.9963	0.0	0.9963	0.0055	0.9966	0.0	0.9962	0.0	0.9962	0.0	0.9963
381	0.941345365053	0	0	0.0	0.9412	0.0	0.9412	0.0	0.9412	0.0	0.9409	0.1111	0.9415	0.0645	0.9415	0.5	0.9438	0.0526	0.9412	0.3333	0.9416	0.2	0.9416	0.0312	0.9394	0.0	0.0	0.0	0.9412	0.0	0.9404	0.0	0.9412	0.0666	0.9413	0.1428	0.9415	0.0	0.9413	0.0	0.9413	0.0276	0.9359	0.0888	0.9419	0.0	0.9411	0.3333	0.9416
382	0.994667760459	0	0	0.0	0.9946	0.0	0.9946	0.0	0.9946	0.0	0.9946	0.0	0.9946	0.0	0.9944	0.0	0.9946	0.0	0.9946	0.0	0.9946	0.0	0.9946	0.0062	0.9947	0.0	0.0	0.0	0.9946	0.0	0.9945	0.0	0.9946	0.0	0.9946	0.0	0.9946	0.0	0.9946	0.0	0.9946	0.0082	0.9951	0.0	0.9945	0.0	0.9946	0.0	0.9946
383	0.997949138638	0	0	0.0	0.9979	0.0	0.9979	0.0	0.9979	0.0	0.9979	0.0	0.9979	0.0	0.9978	0.0	0.9979	0.0	0.9979	0.0	0.9979	0.0	0.9979	0.0062	0.9982	0.0	0.0	0.0	0.9979	0.0	0.9979	0.0	0.9979	0.0	0.9979	0.0	0.9979	0.0	0.9979	0.0	0.9979	0.0055	0.9985	0.0	0.9979	0.0	0.9979	0.0	0.9979
384	0.995077932732	0	0	0.0	0.995	0.0	0.995	0.0	0.995	0.0	0.995	0.0	0.995	0.0	0.9948	0.0	0.995	0.0	0.995	0.0	0.995	0.0	0.995	0.0	0.9947	0.0	0.0	0.0	0.995	0.0	0.995	0.25	0.9954	0.0	0.995	0.1428	0.9954	0.0	0.995	0.0	0.995	0.0	0.9942	0.0	0.9949	0.0	0.995	0.0	0.995
385	0.97046759639	0	0	0.0	0.9704	0.25	0.9708	0.0	0.9704	0.0	0.9702	0.0	0.9703	0.0322	0.9705	0.0	0.9702	0.1578	0.9714	0.0	0.9704	0.0	0.9704	0.0125	0.9692	0.0	0.0	0.0	0.9704	0.0	0.97	0.0	0.9704	0.0	0.9702	0.1428	0.9707	0.0	0.9704	0.0	0.9704	0.0497	0.9739	0.0222	0.9703	0.0	0.9703	0.0	0.9704
386	0.815012305168	0	3	0.6666	0.8156	0.0	0.8147	0.5	0.8152	0.25	0.8154	0.6666	0.8167	0.1612	0.814	0.0714	0.8143	0.421	0.8168	0.0	0.8147	0.0	0.8146	0.0437	0.805	0.0	0.0	0.0	0.8148	0.027	0.8125	0.0	0.8147	0.4	0.8163	0.0	0.8144	0.0	0.8149	0.0	0.8149	0.2292	0.8227	0.2444	0.8161	0.125	0.8148	0.0	0.8147
387	0.999179655455	0	0	0.0	0.9991	0.0	0.9991	0.0	0.9991	0.0	0.9991	0.0	0.9991	0.0	0.9991	0.0	0.9991	0.0	0.9991	0.0	0.9991	0.0	0.9991	0.0	0.9991	0.0	0.0	0.0	0.9991	0.0	0.9991	0.0	0.9991	0.0	0.9991	0.0	0.9991	0.0	0.9991	0.0	0.9991	0.0	0.999	0.0	0.9991	0.0	0.9991	0.0	0.9991
388	0.989745693191	0	2	0.0	0.9897	0.0	0.9897	0.0	0.9897	0.0	0.9896	0.0	0.9897	0.0	0.9893	0.0	0.9896	0.0	0.9896	0.0	0.9897	0.0	0.9897	0.0125	0.9899	0.0	0.0	0.0	0.9897	0.0	0.9895	0.0	0.9897	0.0	0.9896	0.0	0.9897	0.0	0.9897	0.0	0.9897	0.0082	0.9894	0.0	0.9895	0.0	0.9897	0.0	0.9897
389	0.999179655455	0	0	0.0	0.9991	0.0	0.9991	0.0	0.9991	0.0	0.9991	0.0	0.9991	0.0	0.9991	0.0	0.9991	0.0	0.9991	0.0	0.9991	0.0	0.9991	0.0	0.9991	0.0	0.0	0.0	0.9991	0.0	0.9991	0.0	0.9991	0.0	0.9991	0.0	0.9991	0.0	0.9991	0.0	0.9991	0.0	0.999	0.0	0.9991	0.0	0.9991	0.0	0.9991
390	0.522149302707	0	0	0.0	0.5215	0.5	0.5221	0.5	0.5221	0.25	0.5206	0.1111	0.5207	0.6881	0.5304	0.7857	0.5239	0.5789	0.5229	0.3333	0.5219	0.6	0.5224	0.2	0.5026	0.0	0.0	0.0	0.5217	0.9459	0.5293	0.5	0.5221	0.5333	0.5224	0.7142	0.5228	1.0	0.5223	1.0	0.5223	0.4475	0.5168	0.4222	0.5211	1.0	0.5238	0.6666	0.5223
391	0.997949138638	0	0	0.0	0.9979	0.0	0.9979	0.0	0.9979	0.0	0.9979	0.0	0.9979	0.0	0.9978	0.0	0.9979	0.0	0.9979	0.0	0.9979	0.0	0.9979	0.0125	0.9986	0.0	0.0	0.0	0.9979	0.0	0.9979	0.0	0.9979	0.0	0.9979	0.0	0.9979	0.0	0.9979	0.0	0.9979	0.0055	0.9985	0.0	0.9979	0.0	0.9979	0.0	0.9979
392	1.0	0	0	0.0	1.0	0.0	1.0	0.0	1.0	0.0	1.0	0.0	1.0	0.0	1.0	0.0	1.0	0.0	1.0	0.0	1.0	0.0	1.0	0.0	1.0	0.0	0.0	0.0	1.0	0.0	1.0	0.0	1.0	0.0	1.0	0.0	1.0	0.0	1.0	0.0	1.0	0.0	1.0	0.0	1.0	0.0	1.0	0.0	1.0
393	0.984413453651	0	0	0.3333	0.9848	0.0	0.9843	0.0	0.9844	0.0	0.9843	0.0	0.9843	0.0215	0.9846	0.0	0.9843	0.0	0.9842	0.0	0.9843	0.0	0.9843	0.025	0.985	0.0	0.0	0.0	0.9844	0.0	0.9841	0.0	0.9843	0.0	0.9843	0.0	0.9843	0.0	0.9844	0.0	0.9844	0.022	0.9855	0.0	0.9841	0.0	0.9843	0.0	0.9843
394	0.949958982773	1	1	0.0	0.9498	0.0	0.9498	0.0	0.9499	0.0625	0.95	0.0	0.9497	0.0	0.9479	0.2857	0.9513	0.0	0.9495	0.3333	0.9503	0.0	0.9498	0.0062	0.9468	0.0	0.0	0.0	0.9499	0.8648	0.9625	0.0	0.9498	0.0666	0.95	0.2857	0.9506	0.0	0.9499	0.0	0.9499	0.0082	0.9426	0.0	0.949	0.0	0.9497	0.3333	0.9503
395	0.952830188679	0	0	0.0	0.9527	0.0	0.9527	0.0	0.9527	0.0	0.9525	0.0	0.9526	0.0107	0.9513	0.1428	0.9533	0.0	0.9524	0.3333	0.9531	0.0	0.9527	0.0562	0.9534	0.0	0.0	0.0	0.9527	0.0	0.9521	0.0	0.9527	0.0666	0.9529	0.1428	0.9531	0.0	0.9528	0.0	0.9528	0.0055	0.9455	0.0	0.9519	0.0	0.9526	0.3333	0.9531
396	0.990976210008	0	0	0.0	0.9909	0.0	0.9909	0.0	0.9909	0.0	0.9909	0.0	0.9909	0.0215	0.9914	0.0	0.9909	0.0	0.9909	0.0	0.9909	0.0	0.9909	0.0	0.9903	0.0	0.0	0.0	0.9909	0.0	0.9908	0.0	0.9909	0.0	0.9909	0.0	0.9909	0.0	0.9909	0.0	0.9909	0.0165	0.9922	0.0	0.9908	0.0	0.9909	0.0	0.9909
397	0.992616899098	0	0	0.0	0.9926	0.0	0.9926	0.0	0.9926	0.0	0.9925	0.0	0.9925	0.0107	0.9927	0.0	0.9925	0.0	0.9925	0.0	0.9926	0.0	0.9926	0.0125	0.9929	0.0	0.0	0.0	0.9926	0.0	0.9925	0.0	0.9926	0.0	0.9925	0.0	0.9925	0.0	0.9926	0.0	0.9926	0.0055	0.9922	0.0	0.9924	0.0	0.9925	0.0	0.9926
398	0.999179655455	0	0	0.0	0.9991	0.0	0.9991	0.0	0.9991	0.0	0.9991	0.0	0.9991	0.0	0.9991	0.0	0.9991	0.0	0.9991	0.0	0.9991	0.0	0.9991	0.0062	0.9995	0.0	0.0	0.0	0.9991	0.0	0.9991	0.0	0.9991	0.0	0.9991	0.0	0.9991	0.0	0.9991	0.0	0.9991	0.0027	0.9995	0.0	0.9991	0.0	0.9991	0.0	0.9991
399	0.861771944217	0	1	0.6666	0.8624	0.0	0.8615	0.0	0.8616	0.0	0.8608	0.3333	0.8624	0.1182	0.8609	0.1428	0.8617	0.1578	0.8619	0.3333	0.862	0.0	0.8614	0.0437	0.8551	0.0	0.0	0.0	0.8616	0.7837	0.8717	0.0	0.8615	0.0666	0.8613	0.2857	0.8621	0.0	0.8617	0.0	0.8617	0.0469	0.8458	0.0222	0.8595	0.0	0.8613	0.3333	0.862
400	0.566037735849	0	0	0.0	0.5655	0.25	0.5657	0.5	0.566	0.3125	0.5652	0.0	0.5644	0.4408	0.5663	0.5714	0.5668	0.421	0.5659	0.3333	0.5659	0.4	0.5659	0.1937	0.5491	0.0	0.0	0.5	0.566	0.9189	0.5735	0.75	0.5665	0.1333	0.5641	0.5714	0.5664	1.0	0.5662	0.0	0.5658	0.3922	0.5587	0.3333	0.5641	0.5	0.5662	0.3333	0.5659
401	0.997949138638	0	0	0.0	0.9979	0.0	0.9979	0.0	0.9979	0.0	0.9979	0.0	0.9979	0.0	0.9978	0.0	0.9979	0.0	0.9979	0.0	0.9979	0.0	0.9979	0.0062	0.9982	0.0	0.0	0.0	0.9979	0.0	0.9979	0.0	0.9979	0.0	0.9979	0.0	0.9979	0.0	0.9979	0.0	0.9979	0.0	0.9975	0.0	0.9979	0.0	0.9979	0.0	0.9979
402	0.995898277276	0	2	0.0	0.9958	0.0	0.9958	0.0	0.9958	0.0	0.9958	0.0	0.9958	0.0	0.9957	0.0	0.9958	0.0	0.9958	0.0	0.9958	0.0	0.9958	0.0125	0.9964	0.0	0.0	0.0	0.9958	0.0	0.9958	0.0	0.9958	0.0	0.9958	0.0	0.9958	0.0	0.9958	0.0	0.9958	0.0027	0.9956	0.0	0.9958	0.0	0.9958	0.0	0.9958
403	0.803937653815	0	1	0.3333	0.8041	0.25	0.804	0.0	0.8037	0.25	0.8042	0.5555	0.8052	0.1612	0.8025	0.2857	0.8044	0.3684	0.8052	0.3333	0.8041	0.2	0.8039	0.0437	0.7932	0.0	0.0	0.0	0.8037	0.8918	0.8146	0.25	0.804	0.0	0.8027	0.2857	0.8041	0.0	0.8038	0.0	0.8038	0.1546	0.7967	0.3777	0.8073	0.625	0.8053	0.0	0.8036
404	0.899507793273	0	0	0.0	0.8993	0.25	0.8997	0.0	0.8994	0.0625	0.8992	0.0	0.8991	0.1505	0.9014	0.3571	0.9009	0.0	0.8987	0.0	0.8993	0.2	0.8997	0.075	0.8977	0.0	0.0	0.0	0.8994	0.0	0.8979	0.5	0.9001	0.0	0.8988	0.0	0.8992	0.0	0.8994	0.0	0.8994	0.0939	0.8983	0.2666	0.9026	0.375	0.9004	0.0	0.8993
405	0.990566037736	0	0	0.0	0.9905	0.0	0.9905	0.0	0.9905	0.0	0.9905	0.0	0.9905	0.0107	0.9906	0.0	0.9905	0.0	0.9904	0.0	0.9905	0.0	0.9905	0.0187	0.9912	0.0	0.0	0.5	0.9909	0.0	0.9904	0.0	0.9905	0.0	0.9905	0.0	0.9905	0.0	0.9905	0.0	0.9905	0.0193	0.9922	0.0	0.9903	0.0	0.9905	0.0	0.9905
406	0.998359310911	0	0	0.0	0.9983	0.0	0.9983	0.0	0.9983	0.0	0.9983	0.0	0.9983	0.0	0.9982	0.0	0.9983	0.0	0.9983	0.0	0.9983	0.0	0.9983	0.0062	0.9986	0.0	0.0	0.0	0.9983	0.0	0.9983	0.0	0.9983	0.0	0.9983	0.0	0.9983	0.0	0.9983	0.0	0.9983	0.0055	0.999	0.0	0.9983	0.0	0.9983	0.0	0.9983
407	0.999179655455	0	0	0.0	0.9991	0.0	0.9991	0.0	0.9991	0.0	0.9991	0.0	0.9991	0.0	0.9991	0.0	0.9991	0.0	0.9991	0.0	0.9991	0.0	0.9991	0.0	0.9991	0.0	0.0	0.0	0.9991	0.0	0.9991	0.0	0.9991	0.0	0.9991	0.0	0.9991	0.0	0.9991	0.0	0.9991	0.0	0.999	0.0	0.9991	0.0	0.9991	0.0	0.9991
408	0.999179655455	1	0	0.0	0.9991	0.0	0.9991	0.0	0.9991	0.0	0.9991	0.0	0.9991	0.0	0.9991	0.0	0.9991	0.0	0.9991	0.0	0.9991	0.0	0.9991	0.0062	0.9995	0.0	0.0	0.0	0.9991	0.0	0.9991	0.0	0.9991	0.0	0.9991	0.0	0.9991	0.0	0.9991	0.0	0.9991	0.0027	0.9995	0.0	0.9991	0.0	0.9991	0.0	0.9991
409	0.998359310911	0	0	0.0	0.9983	0.0	0.9983	0.0	0.9983	0.0	0.9983	0.0	0.9983	0.0	0.9982	0.0	0.9983	0.0	0.9983	0.0	0.9983	0.0	0.9983	0.0	0.9982	0.0	0.0	0.0	0.9983	0.0	0.9983	0.0	0.9983	0.0	0.9983	0.0	0.9983	0.0	0.9983	0.0	0.9983	0.0	0.998	0.0	0.9983	0.0	0.9983	0.0	0.9983
410	0.996308449549	0	1	0.0	0.9963	0.0	0.9963	0.0	0.9963	0.0	0.9962	0.0	0.9962	0.0	0.9961	0.0	0.9962	0.0	0.9962	0.0	0.9963	0.0	0.9963	0.0062	0.9964	0.0	0.0	0.0	0.9963	0.0	0.9962	0.0	0.9963	0.0	0.9962	0.0	0.9962	0.0	0.9963	0.0	0.9963	0.0055	0.9966	0.0	0.9962	0.0	0.9962	0.0	0.9963
411	0.988925348646	0	1	0.0	0.9889	0.0	0.9889	0.0	0.9889	0.0625	0.9892	0.0	0.9888	0.0107	0.9889	0.0	0.9888	0.0526	0.9892	0.0	0.9889	0.0	0.9889	0.0125	0.989	0.0	0.0	0.0	0.9889	0.0	0.9887	0.0	0.9889	0.0	0.9888	0.0	0.9888	0.0	0.9889	0.0	0.9889	0.0138	0.9894	0.0	0.9887	0.0	0.9888	0.0	0.9889
412	0.998359310911	0	1	0.0	0.9983	0.0	0.9983	0.0	0.9983	0.0	0.9983	0.0	0.9983	0.0	0.9982	0.0	0.9983	0.0	0.9983	0.0	0.9983	0.0	0.9983	0.0062	0.9986	0.0	0.0	0.0	0.9983	0.0	0.9983	0.0	0.9983	0.0	0.9983	0.0	0.9983	0.0	0.9983	0.0	0.9983	0.0027	0.9985	0.0	0.9983	0.0	0.9983	0.0	0.9983
413	0.99302707137	0	1	0.0	0.993	0.25	0.9934	0.0	0.993	0.125	0.9938	0.0	0.993	0.0215	0.9936	0.0	0.9929	0.0	0.9929	0.0	0.993	0.0	0.993	0.0	0.9925	0.0	0.0	0.0	0.993	0.0	0.9929	0.25	0.9934	0.0	0.9929	0.0	0.993	0.0	0.993	0.0	0.993	0.0055	0.9927	0.0	0.9928	0.0	0.993	0.0	0.993
414	0.996718621821	0	1	0.0	0.9967	0.0	0.9967	0.0	0.9967	0.0	0.9966	0.0	0.9967	0.0	0.9965	0.0	0.9966	0.0	0.9966	0.0	0.9967	0.0	0.9967	0.0062	0.9969	0.0	0.0	0.0	0.9967	0.0	0.9966	0.0	0.9967	0.0	0.9966	0.0	0.9967	0.0	0.9967	0.0	0.9967	0.0027	0.9966	0.0	0.9966	0.0	0.9967	0.0	0.9967
415	0.996308449549	0	1	0.0	0.9963	0.0	0.9963	0.0	0.9963	0.0	0.9962	0.0	0.9962	0.0	0.9961	0.0	0.9962	0.0	0.9962	0.0	0.9963	0.0	0.9963	0.0	0.996	0.0	0.0	0.0	0.9963	0.0	0.9962	0.0	0.9963	0.0	0.9962	0.0	0.9962	0.0	0.9963	0.0	0.9963	0.0055	0.9966	0.0	0.9962	0.0	0.9962	0.0	0.9963
416	0.99302707137	0	1	0.0	0.993	0.0	0.993	0.0	0.993	0.0	0.9929	0.0	0.993	0.0	0.9927	0.0	0.9929	0.0526	0.9933	0.0	0.993	0.2	0.9934	0.0125	0.9934	0.0	0.0	0.0	0.993	0.0	0.9929	0.0	0.993	0.0	0.9929	0.0	0.993	0.0	0.993	0.0	0.993	0.0055	0.9927	0.0	0.9928	0.0	0.993	0.0	0.993
417	0.972928630025	0	0	0.0	0.9728	0.0	0.9728	0.0	0.9729	0.0625	0.9731	0.0	0.9728	0.0645	0.9744	0.0	0.9727	0.1052	0.9735	0.0	0.9728	0.0	0.9728	0.0125	0.9719	0.0	0.0	0.0	0.9729	0.0	0.9725	0.0	0.9728	0.0	0.9727	0.1428	0.9732	0.0	0.9729	0.0	0.9729	0.0248	0.9725	0.0444	0.9732	0.0	0.9728	0.0	0.9728
418	0.99302707137	0	1	0.0	0.993	0.0	0.993	0.0	0.993	0.0	0.9929	0.0	0.993	0.0	0.9927	0.0	0.9929	0.0	0.9929	0.0	0.993	0.2	0.9934	0.0	0.9925	0.0	0.0	0.0	0.993	0.0	0.9929	0.0	0.993	0.0	0.9929	0.0	0.993	0.0	0.993	0.0	0.993	0.0	0.9918	0.0	0.9928	0.0	0.993	0.0	0.993
419	0.997949138638	0	1	0.0	0.9979	0.0	0.9979	0.0	0.9979	0.0	0.9979	0.0	0.9979	0.0	0.9978	0.0	0.9979	0.0	0.9979	0.0	0.9979	0.0	0.9979	0.0	0.9978	0.0	0.0	0.0	0.9979	0.0	0.9979	0.0	0.9979	0.0	0.9979	0.0	0.9979	0.0	0.9979	0.0	0.9979	0.0027	0.998	0.0222	0.9983	0.0	0.9979	0.0	0.9979
420	0.997949138638	0	1	0.0	0.9979	0.0	0.9979	0.0	0.9979	0.0	0.9979	0.0	0.9979	0.0107	0.9982	0.0	0.9979	0.0	0.9979	0.0	0.9979	0.0	0.9979	0.0062	0.9982	0.0	0.0	0.0	0.9979	0.0	0.9979	0.0	0.9979	0.0	0.9979	0.0	0.9979	0.0	0.9979	0.0	0.9979	0.0055	0.9985	0.0	0.9979	0.0	0.9979	0.0	0.9979
421	0.996308449549	0	1	0.0	0.9963	0.0	0.9963	0.0	0.9963	0.0	0.9962	0.0	0.9962	0.0	0.9961	0.0	0.9962	0.0	0.9962	0.0	0.9963	0.0	0.9963	0.0125	0.9969	0.0	0.0	0.0	0.9963	0.027	0.9966	0.0	0.9963	0.0	0.9962	0.0	0.9962	0.0	0.9963	0.0	0.9963	0.0082	0.9971	0.0	0.9962	0.0	0.9962	0.0	0.9963
422	0.999179655455	0	1	0.0	0.9991	0.0	0.9991	0.0	0.9991	0.0	0.9991	0.0	0.9991	0.0	0.9991	0.0	0.9991	0.0	0.9991	0.0	0.9991	0.0	0.9991	0.0	0.9991	0.0	0.0	0.0	0.9991	0.0	0.9991	0.0	0.9991	0.0	0.9991	0.0	0.9991	0.0	0.9991	0.0	0.9991	0.0	0.999	0.0	0.9991	0.0	0.9991	0.0	0.9991
423	0.997538966366	0	3	0.0	0.9975	0.0	0.9975	0.0	0.9975	0.0	0.9975	0.0	0.9975	0.0	0.9974	0.0	0.9975	0.0	0.9975	0.0	0.9975	0.0	0.9975	0.0062	0.9978	0.0	0.0	0.0	0.9975	0.0	0.9975	0.0	0.9975	0.0	0.9975	0.0	0.9975	0.0	0.9975	0.0	0.9975	0.0	0.9971	0.0	0.9974	0.0	0.9975	0.0	0.9975
424	0.998359310911	0	2	0.0	0.9983	0.0	0.9983	0.0	0.9983	0.0	0.9983	0.0	0.9983	0.0	0.9982	0.0	0.9983	0.0	0.9983	0.0	0.9983	0.0	0.9983	0.0	0.9982	0.0	0.0	0.0	0.9983	0.0	0.9983	0.0	0.9983	0.0	0.9983	0.0	0.9983	0.0	0.9983	0.0	0.9983	0.0	0.998	0.0	0.9983	0.0	0.9983	0.0	0.9983
425	0.999589827728	15	0	0.0	0.9995	0.0	0.9995	0.0	0.9995	0.0	0.9995	0.0	0.9995	0.0	0.9995	0.0	0.9995	0.0	0.9995	0.0	0.9995	0.0	0.9995	0.0	0.9995	0.0	0.0	0.0	0.9995	0.0	0.9995	0.0	0.9995	0.0	0.9995	0.0	0.9995	0.0	0.9995	0.0	0.9995	0.0	0.9995	0.0	0.9995	0.0	0.9995	0.0	0.9995
426	0.998359310911	0	0	0.0	0.9983	0.0	0.9983	0.0	0.9983	0.0	0.9983	0.0	0.9983	0.0	0.9982	0.0	0.9983	0.0	0.9983	0.0	0.9983	0.0	0.9983	0.0	0.9982	0.0	0.0	0.0	0.9983	0.0	0.9983	0.0	0.9983	0.0	0.9983	0.0	0.9983	0.0	0.9983	0.0	0.9983	0.0027	0.9985	0.0	0.9983	0.0	0.9983	0.0	0.9983
427	0.998769483183	5	1	0.0	0.9987	0.0	0.9987	0.0	0.9987	0.0	0.9987	0.0	0.9987	0.0	0.9987	0.0	0.9987	0.0	0.9987	0.0	0.9987	0.0	0.9987	0.0	0.9986	0.0	0.0	0.0	0.9987	0.0	0.9987	0.0	0.9987	0.0	0.9987	0.0	0.9987	0.0	0.9987	0.0	0.9987	0.0	0.9985	0.0	0.9987	0.0	0.9987	0.0	0.9987
428	0.999589827728	3	0	0.0	0.9995	0.0	0.9995	0.0	0.9995	0.0	0.9995	0.0	0.9995	0.0	0.9995	0.0	0.9995	0.0	0.9995	0.0	0.9995	0.0	0.9995	0.0	0.9995	0.0	0.0	0.0	0.9995	0.0	0.9995	0.0	0.9995	0.0	0.9995	0.0	0.9995	0.0	0.9995	0.0	0.9995	0.0	0.9995	0.0	0.9995	0.0	0.9995	0.0	0.9995
429	0.999179655455	0	0	0.0	0.9991	0.0	0.9991	0.0	0.9991	0.0	0.9991	0.0	0.9991	0.0107	0.9995	0.0	0.9991	0.0	0.9991	0.0	0.9991	0.0	0.9991	0.0	0.9991	0.0	0.0	0.0	0.9991	0.0	0.9991	0.0	0.9991	0.0	0.9991	0.0	0.9991	0.0	0.9991	0.0	0.9991	0.0	0.999	0.0	0.9991	0.0	0.9991	0.0	0.9991
430	0.996718621821	0	0	0.0	0.9967	0.0	0.9967	0.0	0.9967	0.0	0.9966	0.0	0.9967	0.0	0.9965	0.0	0.9966	0.0	0.9966	0.0	0.9967	0.0	0.9967	0.0	0.9964	0.0	0.0	0.0	0.9967	0.0	0.9966	0.0	0.9967	0.0	0.9966	0.0	0.9967	0.0	0.9967	0.0	0.9967	0.0027	0.9966	0.0	0.9966	0.0	0.9967	0.0	0.9967
431	0.933962264151	0	0	0.0	0.9338	0.0	0.9338	0.0	0.9339	0.125	0.9343	0.0	0.9337	0.0752	0.9343	0.0	0.9335	0.0	0.9334	0.0	0.9338	0.0	0.9338	0.025	0.931	0.0	0.0	0.0	0.9339	0.0	0.9329	0.0	0.9338	0.0	0.9335	0.1428	0.9341	0.0	0.9339	0.0	0.9339	0.0469	0.9306	0.0	0.9327	0.375	0.9349	0.0	0.9338
432	0.960213289582	0	0	0.0	0.9601	0.0	0.9601	0.0	0.9601	0.0	0.9599	0.0	0.96	0.0537	0.9607	0.0	0.9599	0.0	0.9599	0.0	0.9601	0.0	0.9601	0.0187	0.9587	0.0	0.0	0.0	0.9601	0.0	0.9596	0.0	0.9601	0.0	0.9599	0.0	0.96	0.0	0.9601	0.0	0.9601	0.0635	0.9643	0.3555	0.9661	0.0	0.96	0.0	0.9601
433	0.998769483183	0	0	0.0	0.9987	0.0	0.9987	0.0	0.9987	0.0	0.9987	0.0	0.9987	0.0	0.9987	0.0	0.9987	0.0	0.9987	0.0	0.9987	0.0	0.9987	0.0	0.9986	0.0	0.0	0.0	0.9987	0.0	0.9987	0.0	0.9987	0.0	0.9987	0.0	0.9987	0.0	0.9987	0.0	0.9987	0.0	0.9985	0.0	0.9987	0.0	0.9987	0.0	0.9987
434	0.990155865463	0	0	0.0	0.9901	0.25	0.9905	0.0	0.9901	0.0	0.99	0.0	0.9901	0.0215	0.9906	0.0	0.99	0.0526	0.9904	0.0	0.9901	0.0	0.9901	0.0062	0.9899	0.0	0.0	0.0	0.9901	0.0	0.99	0.0	0.9901	0.0	0.99	0.0	0.9901	0.0	0.9901	0.0	0.9901	0.0055	0.9894	0.0	0.9899	0.0	0.9901	0.0	0.9901
435	0.598851517637	0	0	0.0	0.5983	0.5	0.599	0.0	0.5985	0.75	0.6011	0.1111	0.5977	0.5161	0.6034	0.6428	0.6002	0.4736	0.5994	0.3333	0.5987	0.4	0.5988	0.2187	0.586	0.0	0.0	0.0	0.5985	0.9189	0.6068	0.5	0.599	0.6666	0.6004	0.4285	0.5989	0.0	0.5986	0.0	0.5986	0.3259	0.5857	0.3333	0.5975	0.375	0.5987	0.0	0.5983
436	0.989745693191	0	0	0.0	0.9897	0.0	0.9897	0.0	0.9897	0.0625	0.99	0.0	0.9897	0.0215	0.9901	0.0	0.9896	0.0	0.9896	0.0	0.9897	0.0	0.9897	0.0125	0.9899	0.0	0.0	0.0	0.9897	0.0	0.9895	0.0	0.9897	0.0	0.9896	0.0	0.9897	0.0	0.9897	0.0	0.9897	0.0082	0.9894	0.0	0.9895	0.0	0.9897	0.0	0.9897
437	0.971698113208	0	0	0.0	0.9716	0.0	0.9716	0.0	0.9716	0.0	0.9715	0.0	0.9715	0.0	0.9705	0.0	0.9715	0.0	0.9714	0.0	0.9716	0.0	0.9716	0.0	0.9697	0.0	0.0	0.0	0.9716	0.0	0.9712	0.0	0.9716	0.0	0.9715	0.0	0.9716	0.0	0.9716	0.0	0.9716	0.0027	0.9672	0.0	0.9711	0.0	0.9716	0.0	0.9716
438	0.997538966366	0	1	0.0	0.9975	0.0	0.9975	0.0	0.9975	0.0	0.9975	0.0	0.9975	0.0	0.9974	0.0	0.9975	0.0	0.9975	0.0	0.9975	0.0	0.9975	0.0062	0.9978	0.0	0.0	0.0	0.9975	0.0	0.9975	0.0	0.9975	0.0	0.9975	0.0	0.9975	0.0	0.9975	0.0	0.9975	0.0055	0.998	0.0	0.9974	0.0	0.9975	0.0	0.9975
439	0.999179655455	2	0	0.0	0.9991	0.0	0.9991	0.0	0.9991	0.0	0.9991	0.0	0.9991	0.0	0.9991	0.0	0.9991	0.0	0.9991	0.0	0.9991	0.0	0.9991	0.0	0.9991	0.0	0.0	0.0	0.9991	0.0	0.9991	0.0	0.9991	0.0	0.9991	0.0	0.9991	0.0	0.9991	0.0	0.9991	0.0	0.999	0.0	0.9991	0.0	0.9991	0.0	0.9991
440	0.988925348646	0	0	0.0	0.9889	0.0	0.9889	0.0	0.9889	0.0	0.9888	0.0	0.9888	0.0	0.9884	0.0	0.9888	0.0	0.9888	0.0	0.9889	0.0	0.9889	0.0062	0.9885	0.0	0.0	0.0	0.9889	0.027	0.9891	0.0	0.9889	0.0	0.9888	0.0	0.9888	0.0	0.9889	0.0	0.9889	0.0082	0.9884	0.0	0.9887	0.0	0.9888	0.0	0.9889
[truncated: 834 more columns]
