# Supplementary material for: Amino acid impact factor
Source: PLoS One. 2018 Jun 13;13(6):e0198645. doi: 10.1371/journal.pone.0198645 (PMC5999116; doi:10.1371/journal.pone.0198645)
Supplement: S2 File — (ZIP) [file pone.0198645.s002.zip › Supporting Information/protease_hiv_8.0_res_num.dat]

# python impactfactor_mod_hiv.py -l protease.fasta -c 0.8 -m 0.2 1.0 0.01 -r 1 -o protease_hiv
# Namespace(align_start=1, chain=None, cut_off=0.8, filenames=['protease.fasta'], interactive=False, no_shuffle=2000, output='protease_hiv', parameters=[0.2, 1.0, 0.01], pdbid=None, ref_id=[1], ref_seq_id=None, res_id=None)
# Sl. No. residue_id residue
1	1	P
2	2	Q
3	3	V
4	4	T
5	5	L
6	6	W
7	7	Q
8	8	R
9	9	P
10	10	L
11	11	V
12	12	T
13	13	I
14	14	K
15	15	I
16	16	G
17	17	G
18	18	Q
19	19	L
20	20	K
21	21	E
22	22	A
23	23	L
24	24	L
25	25	D
26	26	T
27	27	G
28	28	A
29	29	D
30	30	D
31	31	T
32	32	V
33	33	L
34	34	E
35	35	E
36	36	M
37	37	S
38	38	L
39	39	P
40	40	G
41	41	R
42	42	W
43	43	K
44	44	P
45	45	K
46	46	M
47	47	I
48	48	G
49	49	G
50	50	I
51	51	G
52	52	G
53	53	F
54	54	I
55	55	K
56	56	V
57	57	R
58	58	Q
59	59	Y
60	60	D
61	61	Q
62	62	I
63	63	L
64	64	I
65	65	E
66	66	I
67	67	C
68	68	G
69	69	H
70	70	K
71	71	A
72	72	I
73	73	G
74	74	T
75	75	V
76	76	L
77	77	V
78	78	G
79	79	P
80	80	T
81	81	P
82	82	V
83	83	N
84	84	I
85	85	I
86	86	G
87	87	R
88	88	N
89	89	L
90	90	L
91	91	T
92	92	Q
93	93	I
94	94	G
95	95	C
96	96	T
97	97	L
98	98	N
99	99	F
