# Supplementary material for: Amino acid impact factor
Source: PLoS One. 2018 Jun 13;13(6):e0198645. doi: 10.1371/journal.pone.0198645 (PMC5999116; doi:10.1371/journal.pone.0198645)
Supplement: S2 File — (ZIP) [file pone.0198645.s002.zip › Supporting Information/protease_hiv_8.0_pvalue.dat]

# python impactfactor_mod_hiv.py -l protease.fasta -c 0.8 -m 0.2 1.0 0.01 -r 1 -o protease_hiv
# Namespace(align_start=1, chain=None, cut_off=0.8, filenames=['protease.fasta'], interactive=False, no_shuffle=2000, output='protease_hiv', parameters=[0.2, 1.0, 0.01], pdbid=None, ref_id=[1], ref_seq_id=None, res_id=None)
# resid 1	resid 2	Pvalue
8	57	0.0145
22	10	0.115
22	12	0.148
22	14	0.084
22	24	0.0065
22	36	0.17
22	54	0.02
22	57	0.102
22	71	0.1205
22	84	0.0175
22	92	0.011
24	10	0.0
24	54	0.0
24	82	0.0
32	46	0.0
32	71	0.0
38	12	0.0255
38	19	0.0175
38	72	0.0225
44	15	0.199
48	54	0.0
48	82	0.0
50	13	0.0
52	11	0.0105
53	10	0.0
53	46	0.0
53	71	0.0
53	90	0.0
54	71	0.0
66	13	0.0
66	54	0.0
66	71	0.0
66	90	0.0
73	90	0.0
76	10	0.0
76	13	0.0
76	46	0.0
76	64	0.0
76	71	0.0
76	84	0.0
80	15	0.0365
81	99	0.0
84	71	0.0
95	90	0.0
