# Supplementary material for: Amino acid impact factor
Source: PLoS One. 2018 Jun 13;13(6):e0198645. doi: 10.1371/journal.pone.0198645 (PMC5999116; doi:10.1371/journal.pone.0198645)
Supplement: S2 File — (ZIP) [file pone.0198645.s002.zip › Supporting Information/protease_hiv_8.0_imp_cons.dat]

# python impactfactor_mod_hiv.py -l protease.fasta -c 0.8 -m 0.2 1.0 0.01 -r 1 -o protease_hiv
# Namespace(align_start=1, chain=None, cut_off=0.8, filenames=['protease.fasta'], interactive=False, no_shuffle=2000, output='protease_hiv', parameters=[0.2, 1.0, 0.01], pdbid=None, ref_id=[1], ref_seq_id=None, res_id=None)
# resid	Impact	Dependency	conservation
1	0	0	0.999215686275
2	0	0	0.998039215686
3	0	0	0.995294117647
4	0	0	0.986274509804
5	0	0	0.999215686275
6	0	0	0.998039215686
7	0	0	0.998431372549
8	0	0	0.999215686275
9	0	0	0.999215686275
10	0	3	0.88862745098
11	0	0	0.99137254902
12	0	0	0.843921568627
13	0	3	0.838039215686
14	0	0	0.91137254902
15	0	0	0.803921568627
16	0	0	0.968235294118
17	0	0	0.987058823529
18	0	0	0.977647058824
19	0	0	0.867058823529
20	0	0	0.95568627451
21	0	0	0.996862745098
22	1	0	0.999607843137
23	0	0	0.996862745098
24	3	1	0.994117647059
25	0	0	0.999215686275
26	0	0	0.999215686275
27	0	0	1.0
28	0	0	0.999215686275
29	0	0	0.996862745098
30	0	0	0.994117647059
31	0	0	0.999215686275
32	2	0	0.987058823529
33	0	0	0.947058823529
34	0	0	0.994509803922
35	0	0	0.667058823529
36	0	0	0.84
37	0	0	0.61568627451
38	0	0	0.999215686275
39	0	0	0.966666666667
40	0	0	0.998431372549
41	0	0	0.701568627451
42	0	0	0.998039215686
43	0	0	0.970196078431
44	0	0	0.999607843137
45	0	0	0.964705882353
46	0	3	0.965098039216
47	0	0	0.992941176471
48	2	0	0.998431372549
49	0	0	0.998039215686
50	1	0	0.996862745098
51	0	0	0.999215686275
52	0	0	0.999607843137
53	4	0	0.996470588235
54	1	3	0.975294117647
55	0	0	0.985882352941
56	0	0	0.998431372549
57	0	0	0.894117647059
58	0	0	0.990980392157
59	0	0	0.998039215686
60	0	0	0.949803921569
61	0	0	0.928235294118
62	0	0	0.749411764706
63	0	0	0.595294117647
64	0	1	0.837254901961
65	0	0	0.965098039216
66	4	0	0.99137254902
67	0	0	0.970588235294
68	0	0	0.995294117647
69	0	0	0.927450980392
70	0	0	0.965882352941
71	0	6	0.873725490196
72	0	0	0.85568627451
73	1	0	0.983529411765
74	0	0	0.987843137255
75	0	0	0.99568627451
76	6	0	0.998431372549
77	0	0	0.74431372549
78	0	0	0.999215686275
79	0	0	0.991764705882
80	0	0	0.999215686275
81	1	0	0.999607843137
82	0	2	0.946666666667
83	0	0	0.998039215686
84	1	1	0.985098039216
85	0	0	0.98862745098
86	0	0	0.999215686275
87	0	0	0.996862745098
88	0	0	0.991764705882
89	0	0	0.980784313725
90	0	4	0.969803921569
91	0	0	0.996862745098
92	0	0	0.98862745098
93	0	0	0.593725490196
94	0	0	0.997647058824
95	1	0	0.992156862745
96	0	0	0.997254901961
97	0	0	0.998823529412
98	0	0	0.998039215686
99	0	1	0.998823529412
