# Supplementary material for: Amino acid impact factor
Source: PLoS One. 2018 Jun 13;13(6):e0198645. doi: 10.1371/journal.pone.0198645 (PMC5999116; doi:10.1371/journal.pone.0198645)
Supplement: S2 File — (ZIP) [file pone.0198645.s002.zip › Supporting Information/protease_hiv_8.0_dist.dat]

source target direction
22 24 true
24 10 true
24 54 true
24 82 true
32 46 true
32 71 true
48 54 true
48 82 true
50 13 true
53 10 true
53 46 true
53 71 true
53 90 true
54 71 true
66 13 true
66 54 true
66 71 true
66 90 true
73 90 true
76 10 true
76 13 true
76 46 true
76 64 true
76 71 true
76 84 true
81 99 true
84 71 true
95 90 true
