# Supplementary material for: Amino acid impact factor
Source: PLoS One. 2018 Jun 13;13(6):e0198645. doi: 10.1371/journal.pone.0198645 (PMC5999116; doi:10.1371/journal.pone.0198645)
Supplement: S2 File — (ZIP) [file pone.0198645.s002.zip › Supporting Information/protease_hiv_8.0.dat]

# python impactfactor_mod_hiv.py -l protease.fasta -c 0.8 -m 0.2 1.0 0.01 -r 1 -o protease_hiv
# Namespace(align_start=1, chain=None, cut_off=0.8, filenames=['protease.fasta'], interactive=False, no_shuffle=2000, output='protease_hiv', parameters=[0.2, 1.0, 0.01], pdbid=None, ref_id=[1], ref_seq_id=None, res_id=None)
# resid	conservation	Conserved residue	Impacted residues
1	0.999215686275	P
2	0.998039215686	Q
3	0.995294117647	I
4	0.986274509804	T
5	0.999215686275	L
6	0.998039215686	W
7	0.998431372549	Q
8	0.999215686275	R
9	0.999215686275	P
10	0.88862745098	L
11	0.99137254902	V
12	0.843921568627	T
13	0.838039215686	I
14	0.91137254902	K
15	0.803921568627	I
16	0.968235294118	G
17	0.987058823529	G
18	0.977647058824	Q
19	0.867058823529	L
20	0.95568627451	K
21	0.996862745098	E
22	0.999607843137	A	24
23	0.996862745098	L
24	0.994117647059	L	10	54	82
25	0.999215686275	D
26	0.999215686275	T
27	1.0	G
28	0.999215686275	A
29	0.996862745098	D
30	0.994117647059	D
31	0.999215686275	T
32	0.987058823529	V	46	71
33	0.947058823529	L
34	0.994509803922	E
35	0.667058823529	E
36	0.84	M
37	0.61568627451	N
38	0.999215686275	L
39	0.966666666667	P
40	0.998431372549	G
41	0.701568627451	R
42	0.998039215686	W
43	0.970196078431	K
44	0.999607843137	P
45	0.964705882353	K
46	0.965098039216	M
47	0.992941176471	I
48	0.998431372549	G	54	82
49	0.998039215686	G
50	0.996862745098	I	13
51	0.999215686275	G
52	0.999607843137	G
53	0.996470588235	F	10	46	71	90
54	0.975294117647	I	71
55	0.985882352941	K
56	0.998431372549	V
57	0.894117647059	R
58	0.990980392157	Q
59	0.998039215686	Y
60	0.949803921569	D
61	0.928235294118	Q
62	0.749411764706	I
63	0.595294117647	P
64	0.837254901961	I
65	0.965098039216	E
66	0.99137254902	I	13	54	71	90
67	0.970588235294	C
68	0.995294117647	G
69	0.927450980392	H
70	0.965882352941	K
71	0.873725490196	A
72	0.85568627451	I
73	0.983529411765	G	90
74	0.987843137255	T
75	0.99568627451	V
76	0.998431372549	L	10	13	46	64	71	84
77	0.74431372549	V
78	0.999215686275	G
79	0.991764705882	P
80	0.999215686275	T
81	0.999607843137	P	99
82	0.946666666667	V
83	0.998039215686	N
84	0.985098039216	I	71
85	0.98862745098	I
86	0.999215686275	G
87	0.996862745098	R
88	0.991764705882	N
89	0.980784313725	L
90	0.969803921569	L
91	0.996862745098	T
92	0.98862745098	Q
93	0.593725490196	I
94	0.997647058824	G
95	0.992156862745	C	90
96	0.997254901961	T
97	0.998823529412	L
98	0.998039215686	N
99	0.998823529412	F
