# Supplementary material for: Amino acid impact factor
Source: PLoS One. 2018 Jun 13;13(6):e0198645. doi: 10.1371/journal.pone.0198645 (PMC5999116; doi:10.1371/journal.pone.0198645)
Supplement: S2 File — (ZIP) [file pone.0198645.s002.zip › Supporting Information/3tgi_7.0.dat]

# python impactfactor_mod_hiv.py -l PF00089_full.fasta -c 0.7 -m 0.2 1.0 0.01 -p 3TGI -a E -r 3718 -o 3tgi 
#  Namespace(align_start=1, chain='E', cut_off=0.7, filenames=['PF00089_full.fasta'], interactive=False, no_shuffle=2000, output='3tgi', parameters=[0.2, 1.0, 0.01], pdbid='3TGI', ref_id=[3718], ref_seq_id=None, res_id=None)
# resid 	conservation 	Conserved residue 	Impacted residues
16 	0.589808308889	I	
17 	0.438092639334	V	
18 	0.61266116379	G	
19 	0.790367692203	G	16 	18 	
20 	0.111808445324	E	
21 	0.200764035746	E	
22 	0.475885121768	A	
23 	0.0931168565386	E	
24 	0.245310048434	P	
25 	0.433385633399	G	
26 	0.236373558906	S	
27 	0.284876185279	W	
28 	0.85783477727	P	
29 	0.599154103281	W	122 	
30 	0.462036973873	Q	
31 	0.512245037179	V	
32 	0.409168428951	S	40 	
33 	0.596220751757	L	
34 	0.220956409032	Q	32 	40 	
37 	0.131591513746	Y	
38 	0.123746503854	R	
39 	0.239102257998	G	
40 	0.386861313869	H	32 	
41 	0.213793573914	F	
42 	0.945426018146	C	58 	
43 	0.805511972167	G	
44 	0.825226823112	G	
45 	0.43311276349	S	
46 	0.696227573504	L	
47 	0.655365304591	I	
48 	0.314823657821	S	
49 	0.21693157787	P	
50 	0.230711508288	R	
51 	0.540896377652	W	
52 	0.668667712668	V	
53 	0.672078586534	L	
54 	0.832798963094	T	
55 	0.895286172317	A	
56 	0.862882870591	A	
57 	0.88225663415	H	195 	
58 	0.950201241558	C	42 	
59 	0.25990858858	V	
60 	0.0840439320554	K	
61 	0.17879800805	G	
62 	0.126952725288	S	
63 	0.190599631626	L	
64 	0.18234531687	T	
66 	0.645814857767	V	
67 	0.241285217273	R	
68 	0.442253905451	L	
69 	0.880960502081	G	
70 	0.181390272188	E	
71 	0.278463742411	H	
72 	0.191622893785	D	
73 	0.337335425336	L	
74 	0.143256702367	S	
75 	0.104372740296	S	
76 	0.107851831639	S	
77 	0.263251244969	E	
78 	0.234804556927	G	
79 	0.145371444164	G	
80 	0.177638310935	E	
81 	0.368169725084	Q	
82 	0.125247288355	V	
83 	0.172385565182	I	
84 	0.11596971144	R	
85 	0.578006685313	V	
86 	0.161129681424	E	
87 	0.216249403097	K	
88 	0.369875162017	I	
89 	0.375400777679	I	
90 	0.20015007845	V	
91 	0.782659117266	H	
92 	0.553721263388	P	
93 	0.157036632785	N	
94 	0.623234872774	Y	
95 	0.302476294427	N	
96 	0.174773176888	P	
97 	0.1103758783	S	
98 	0.27873661232	T	
99 	0.151101712259	L	
100 	0.214271096255	D	177 	
101 	0.480046387885	N	
102 	0.941128317075	D	57 	195 	
103 	0.652500170544	I	
104 	0.714850944812	A	
105 	0.73906814926	L	
106 	0.510948905109	L	
107 	0.354185142233	K	
108 	0.841189712804	L	
109 	0.169997953476	S	
110 	0.153830411351	S	
111 	0.469950201242	P	
112 	0.352138617914	V	
113 	0.156968415308	T	
114 	0.307524387748	F	
115 	0.277918002592	S	
116 	0.182072446961	D	
117 	0.15539941333	Y	
118 	0.478409168429	V	
119 	0.229892898561	Q	
120 	0.630261272938	P	
121 	0.417013438843	I	
122 	0.569343065693	C	29 	
123 	0.796507265161	L	
124 	0.649430384064	P	
125 	0.14114196057	S	
127 	0.15055597244	A	
128 	0.142710962549	G	
129 	0.110648748209	S	
130 	0.199058598813	P	
132 	0.178184050754	P	
133 	0.554608090593	G	
134 	0.251449621393	T	
135 	0.113991404598	T	
136 	0.456716010642	C	201 	
137 	0.190122109284	T	
138 	0.48448052391	V	
139 	0.291288628147	T	
140 	0.95599972713	G	19 	43 	142 	
141 	0.830547786343	W	
142 	0.910907974623	G	19 	43 	
143 	0.166655297087	R	
144 	0.415921959206	T	
145 	0.163517293131	S	
146 	0.182822839211	E	
147 	0.245582918344	G	
148 	0.358892148168	G	
149 	0.0573708984242	S	
150 	0.133024080769	P	
151 	0.128453509789	L	
152 	0.329967937786	S	
153 	0.191418241353	D	
154 	0.177911180845	V	
155 	0.851285899447	L	
156 	0.420424312709	Q	
157 	0.252131796166	E	
158 	0.359642540419	V	
159 	0.139641176069	E	
160 	0.447984173545	V	
161 	0.409441298861	P	
162 	0.307660822703	I	
163 	0.280646701685	I	
164 	0.288628146531	S	
165 	0.232280510267	N	
166 	0.172385565182	E	
167 	0.172044477795	E	
168 	0.95142915615	C	225 	
169 	0.163039770789	N	
170 	0.14039156832	S	
171 	0.130636469063	S	
172 	0.400231939423	Y	
173 	0.181117402278	G	
174 	0.205129954294	G	
175 	0.0957091206767	T	
176 	0.374309298042	I	
177 	0.348864179003	T	
178 	0.216044750665	D	
179 	0.19632989972	N	
180 	0.519885394638	M	
181 	0.321508970598	L	
182 	0.963503649635	C	168 	183 	
183 	0.71362303022	A	189 	226 	
184 	0.681151511017	G	189 	226 	
184A	0.172317347704	G	
185 	0.140800873184	L	
186 	0.180844532369	E	
187 	0.42649566819	G	
188 	0.46033153694	G	
188A	0.288218841667	K	
189 	0.586261000068	D	226 	
190 	0.296814243809	A	
191 	0.916092502899	C	220 	
192 	0.395797803397	Q	
193 	0.875844191282	G	
194 	0.923050685586	D	19 	43 	197 	
195 	0.833276485436	S	
196 	0.981376628692	G	19 	43 	193 	194 	197 	199 	216 	225 	
197 	0.849989767378	G	
198 	0.876731018487	P	
199 	0.756327171021	L	
200 	0.457466402892	V	
201 	0.434067808172	C	136 	
202 	0.130227164199	E	
203 	0.180639879937	G	
204 	0.116379016304	N	
209 	0.524046660754	L	
210 	0.294631284535	V	
211 	0.967255610888	G	228 	
212 	0.478204515997	I	
213 	0.553107306092	V	
214 	0.869977488232	S	
215 	0.495122450372	W	
216 	0.763012483798	G	189 	226 	
217 	0.103827000478	E	
219 	0.473633945017	G	
220 	0.877344975783	C	
221 	0.352889010164	G	
221A	0.163244423221	R	
222 	0.24797053005	P	
223 	0.203288082407	N	
224 	0.171362303022	K	
225 	0.738385974487	P	
226 	0.576574118289	G	189 	
227 	0.646974554881	V	
228 	0.704072583396	Y	189 	226 	
229 	0.615935602701	T	
230 	0.424244491439	R	
231 	0.679241421652	V	
232 	0.334402073811	S	
233 	0.143870659663	S	
234 	0.459240057303	Y	
235 	0.228255679105	L	
236 	0.318848488983	D	
237 	0.84739750324	W	238 	
238 	0.779657548264	I	
