# Supplementary material for: Amino acid impact factor
Source: PLoS One. 2018 Jun 13;13(6):e0198645. doi: 10.1371/journal.pone.0198645 (PMC5999116; doi:10.1371/journal.pone.0198645)
Supplement: S2 File — (ZIP) [file pone.0198645.s002.zip › Supporting Information/3ql3_7.0_res_num.dat]

# python impactfactor_mod_hiv.py -l PF00186_full.fasta -c 0.7 -m 0.2 1.0 0.01 -p 3ql3 -a A -r 1241 -o 3ql3
# Namespace(align_start=1, chain='A', cut_off=0.7, filenames=['PF00186_full.fasta'], interactive=False, no_shuffle=2000, output='3ql3', parameters=[0.2, 1.0, 0.01], pdbid='3ql3', ref_id=[1241], ref_seq_id=None, res_id=None)
# Sl. No. residue_id residue
1	1	M
2	2	I
3	3	S
4	4	L
5	5	I
6	6	A
7	7	A
8	8	L
9	9	A
10	10	V
11	11	D
12	12	R
13	13	V
14	14	I
15	15	G
16	16	M
17	17	E
18	18	N
19	19	A
20	20	M
21	21	P
22	22	W
23	23	N
24	24	L
25	25	P
26	26	A
27	27	D
28	28	L
29	29	A
30	30	W
31	31	F
32	32	K
33	33	R
34	34	N
35	35	T
36	36	L
37	37	N
38	38	K
39	39	P
40	40	V
41	41	I
42	42	M
43	43	G
44	44	R
45	45	H
46	46	T
47	47	W
48	48	E
49	49	S
50	50	I
51	51	G
52	52	R
53	53	P
54	54	L
55	55	P
56	56	G
57	57	R
58	58	K
59	59	N
60	60	I
61	61	I
62	62	L
63	63	S
64	64	S
65	65	Q
66	66	P
67	67	G
68	68	T
69	69	D
70	70	D
71	71	R
72	72	V
73	73	T
74	74	W
75	75	V
76	76	K
77	77	S
78	78	V
79	79	D
80	80	E
81	81	A
82	82	I
83	83	A
84	84	A
85	85	C
86	86	G
87	87	D
88	88	V
89	89	P
90	90	E
91	91	I
92	92	M
93	93	V
94	94	I
95	95	G
96	96	G
97	97	G
98	98	R
99	99	V
100	100	Y
101	101	E
102	102	Q
103	103	F
104	104	L
105	105	P
106	106	K
107	107	A
108	108	Q
109	109	K
110	110	L
111	111	Y
112	112	L
113	113	T
114	114	H
115	115	I
116	116	D
117	117	A
118	118	E
119	119	V
120	120	E
121	121	G
122	122	D
123	123	T
124	124	H
125	125	F
126	126	P
127	127	D
128	128	Y
129	129	E
130	130	P
131	131	D
132	132	D
133	133	W
134	134	E
135	135	S
136	136	V
137	137	F
138	138	S
139	139	E
140	140	F
141	141	H
142	142	D
143	143	A
144	144	D
145	145	A
146	146	Q
147	147	N
148	148	S
149	149	H
150	150	S
151	151	Y
152	152	C
153	153	F
154	154	E
155	155	I
156	156	L
157	157	E
158	158	R
