# Supplementary material for: Amino acid impact factor
Source: PLoS One. 2018 Jun 13;13(6):e0198645. doi: 10.1371/journal.pone.0198645 (PMC5999116; doi:10.1371/journal.pone.0198645)
Supplement: S2 File — (ZIP) [file pone.0198645.s002.zip › Supporting Information/3ql3_7.0_pvalue.dat]

# python impactfactor_mod_hiv.py -l PF00186_full.fasta -c 0.7 -m 0.2 1.0 0.01 -p 3ql3 -a A -r 1241 -o 3ql3
# Namespace(align_start=1, chain='A', cut_off=0.7, filenames=['PF00186_full.fasta'], interactive=False, no_shuffle=2000, output='3ql3', parameters=[0.2, 1.0, 0.01], pdbid='3ql3', ref_id=[1241], ref_seq_id=None, res_id=None)
# resid 1	resid 2	Pvalue
3	90	0.0
3	111	0.0
13	121	0.0
14	21	0.0
22	21	0.0
27	32	0.0
27	37	0.0
27	153	0.0
31	94	0.0
32	28	0.0
55	32	0.0
57	45	0.0
57	59	0.0
58	73	0.0
90	111	0.0
95	27	0.0045
95	94	0.017
135	138	0.0
138	135	0.0
146	144	0.0
146	145	0.0
149	144	0.0
