# Supplementary material for: Amino acid impact factor
Source: PLoS One. 2018 Jun 13;13(6):e0198645. doi: 10.1371/journal.pone.0198645 (PMC5999116; doi:10.1371/journal.pone.0198645)
Supplement: S2 File — (ZIP) [file pone.0198645.s002.zip › Supporting Information/3ql3_7.0_imp_cons.dat]

# python impactfactor_mod_hiv.py -l PF00186_full.fasta -c 0.7 -m 0.2 1.0 0.01 -p 3ql3 -a A -r 1241 -o 3ql3
# Namespace(align_start=1, chain='A', cut_off=0.7, filenames=['PF00186_full.fasta'], interactive=False, no_shuffle=2000, output='3ql3', parameters=[0.2, 1.0, 0.01], pdbid='3ql3', ref_id=[1241], ref_seq_id=None, res_id=None)
# resid	Impact	Dependency	conservation
1	0	0	0.204950065132
2	0	0	0.374294398611
3	2	0	0.316977854972
4	0	0	0.407294832827
5	0	0	0.713417281806
6	0	0	0.457229700391
7	0	0	0.93095961789
8	0	0	0.238818931828
9	0	0	0.339122883196
10	0	0	0.188449848024
11	0	0	0.594876248372
12	0	0	0.286148501954
13	1	0	0.362570560139
14	1	0	0.937472861485
15	0	0	0.982631350413
16	0	0	0.377333912288
17	0	0	0.390794615719
18	0	0	0.493269648285
19	0	0	0.177594442032
20	0	0	0.643508467217
21	0	2	0.748154580981
22	1	0	0.865827181937
23	0	0	0.421623968736
24	0	0	0.671298306557
25	0	0	0.691706469822
26	0	0	0.261832392531
27	3	1	0.842379504993
28	0	1	0.58358662614
29	0	0	0.494572297004
30	0	0	0.263135041251
31	1	0	0.963525835866
32	1	2	0.668693009119
33	0	0	0.209292227529
34	0	0	0.27833260964
35	0	0	0.977854971776
36	0	0	0.243595310465
37	0	1	0.643508467217
38	0	0	0.297872340426
39	0	0	0.386886669561
40	0	0	0.563178462875
41	0	0	0.551888840643
42	0	0	0.93052540165
43	0	0	0.998697351281
44	0	0	0.914025184542
45	0	1	0.690838037343
46	0	0	0.941380807642
47	0	0	0.372123317412
48	0	0	0.635258358663
49	0	0	0.859313938341
50	0	0	0.48675640469
51	0	0	0.495440729483
52	0	0	0.579678679983
53	0	0	0.760312635693
54	0	0	0.968302214503
55	1	0	0.748154580981
56	0	0	0.490664350847
57	2	0	0.975683890578
58	1	0	0.199739470256
59	0	1	0.782023447677
60	0	0	0.618758141554
61	0	0	0.83282674772
62	0	0	0.49934867564
63	0	0	0.557099435519
64	0	0	0.663916630482
65	0	0	0.243161094225
66	0	0	0.202344767694
67	0	0	0.214068606166
68	0	0	0.247503256622
69	0	0	0.116804168476
70	0	0	0.382110290925
71	0	0	0.607468519323
72	0	0	0.354754667825
73	0	1	0.229266174555
74	0	0	0.457229700391
75	0	0	0.353017802866
76	0	0	0.255753365176
77	0	0	0.703430308294
78	0	0	0.476335214937
79	0	0	0.383847155884
80	0	0	0.399913156752
81	0	0	0.733825445072
82	0	0	0.577941815024
83	0	0	0.227963525836
84	0	0	0.298740772905
85	0	0	0.336083369518
86	0	0	0.176726009553
87	0	0	0.146330872775
88	0	0	0.121580547112
89	0	0	0.359096830221
90	1	1	0.42987407729
91	0	0	0.404689535389
92	0	0	0.45896656535
93	0	0	0.493703864525
94	0	1	0.744680851064
95	1	0	0.998697351281
96	0	0	0.998263135041
97	0	0	0.379070777247
98	0	0	0.261398176292
99	0	0	0.51367781155
100	0	0	0.786799826314
101	0	0	0.234476769431
102	0	0	0.352149370386
103	0	0	0.394702561876
104	0	0	0.630481980026
105	0	0	0.54146765089
106	0	0	0.197568389058
107	0	0	0.52713851498
108	0	0	0.530612244898
109	0	0	0.390360399479
110	0	0	0.522362136344
111	0	2	0.450282240556
112	0	0	0.439426834564
113	0	0	0.953538862353
114	0	0	0.295267042987
115	0	0	0.574468085106
116	0	0	0.340859748155
117	0	0	0.253148067738
118	0	0	0.230134607034
119	0	0	0.330872774642
120	0	0	0.42987407729
121	0	1	0.51411202779
122	0	0	0.94442032132
123	0	0	0.544072948328
124	0	0	0.496743378202
125	0	0	0.720364741641
126	0	0	0.910985670864
127	0	0	0.292661745549
128	0	0	0.314806773773
129	0	0	0.516717325228
130	0	0	0.160660008684
131	0	0	0.204081632653
132	0	0	0.231003039514
133	0	0	0.619192357794
134	0	0	0.168475900999
135	1	1	0.250976986539
136	0	0	0.280503690838
137	0	0	0.224924012158
138	1	1	0.241424229266
139	0	0	0.348675640469
140	0	0	0.181936604429
141	0	0	0.247503256622
142	0	0	0.135475466782
143	0	0	0.179765523231
144	0	2	0.327833260964
145	0	1	0.350412505428
146	2	0	0.215371254885
147	0	0	0.387320885801
148	0	0	0.225358228398
149	1	0	0.23621363439
150	0	0	0.131133304386
151	0	0	0.452887537994
152	0	0	0.158488927486
153	0	1	0.658271819366
154	0	0	0.25010855406
155	0	0	0.278766825879
156	0	0	0.509335649153
157	0	0	0.310464611376
158	0	0	0.551454624403
