# Supplementary material for: Amino acid impact factor
Source: PLoS One. 2018 Jun 13;13(6):e0198645. doi: 10.1371/journal.pone.0198645 (PMC5999116; doi:10.1371/journal.pone.0198645)
Supplement: S2 File — (ZIP) [file pone.0198645.s002.zip › Supporting Information/3ql3_7.0_dist.dat]

source target direction Distance 1/Distance
3  90  true 0.580656827782 1.72218761953
3  111  true 0.617566309299 1.61925931668
13  121  true 0.59069380393 1.69292447855
14  21  true 0.897627160713 1.11404828616
22  21  true 0.419006167474 2.38659971529
27  32  true 0.98313249465 1.01715689944
27  37  true 1.78522157686 0.56015455614
27  153  true 0.704556322183 1.41933294545
31  94  true 0.74013394544 1.35110679109
32  28  true 0.724333951206 1.38057866587
55  32  true 0.791072319476 1.26410692851
57  45  true 1.90355342328 0.52533329917
57  59  true 0.647553687577 1.54427350069
58  73  true 0.661960031308 1.51066522555
90  111  true 0.875102477242 1.1427233107
95  27  true 1.48413474332 0.673793268774
135  138  true 0.715002653724 1.39859620771
138  135  true 0.715002653724 1.39859620771
146  144  true 0.522251796888 1.91478517826
146  145  true 0.426036948895 2.34721425593
149  144  true 0.883469356768 1.1319011716
