# Supplementary material for: Amino acid impact factor
Source: PLoS One. 2018 Jun 13;13(6):e0198645. doi: 10.1371/journal.pone.0198645 (PMC5999116; doi:10.1371/journal.pone.0198645)
Supplement: S2 File — (ZIP) [file pone.0198645.s002.zip › Supporting Information/3ql3_7.0.dat]

# python impactfactor_mod_hiv.py -l PF00186_full.fasta -c 0.7 -m 0.2 1.0 0.01 -p 3ql3 -a A -r 1241 -o 3ql3 
#  Namespace(align_start=1, chain='A', cut_off=0.7, filenames=['PF00186_full.fasta'], interactive=False, no_shuffle=2000, output='3ql3', parameters=[0.2, 1.0, 0.01], pdbid='3ql3', ref_id=[1241], ref_seq_id=None, res_id=None)
# resid 	conservation 	Conserved residue 	Impacted residues
1 	0.204950065132	M	
2 	0.374294398611	I	
3 	0.316977854972	S	90 	111 	
4 	0.407294832827	L	
5 	0.713417281806	I	
6 	0.457229700391	V	
7 	0.93095961789	A	
8 	0.238818931828	V	
9 	0.339122883196	A	
10 	0.188449848024	E	
11 	0.594876248372	N	
12 	0.286148501954	G	
13 	0.362570560139	V	121 	
14 	0.937472861485	I	21 	
15 	0.982631350413	G	
16 	0.377333912288	K	
17 	0.390794615719	D	
18 	0.493269648285	N	
19 	0.177594442032	K	
20 	0.643508467217	L	
21 	0.748154580981	P	
22 	0.865827181937	W	21 	
23 	0.421623968736	H	
24 	0.671298306557	L	
25 	0.691706469822	P	
26 	0.261832392531	E	
27 	0.842379504993	D	32 	37 	153 	
28 	0.58358662614	L	
29 	0.494572297004	K	
30 	0.263135041251	H	
31 	0.963525835866	F	94 	
32 	0.668693009119	K	28 	
33 	0.209292227529	R	
34 	0.27833260964	L	
35 	0.977854971776	T	
36 	0.243595310465	T	
37 	0.643508467217	G	
38 	0.297872340426	H	
39 	0.386886669561	P	
40 	0.563178462875	V	
41 	0.551888840643	I	
42 	0.93052540165	M	
43 	0.998697351281	G	
44 	0.914025184542	R	
45 	0.690838037343	K	
46 	0.941380807642	T	
47 	0.372123317412	W	
48 	0.635258358663	E	
49 	0.859313938341	S	
50 	0.48675640469	I	
51 	0.495440729483	P	
52 	0.579678679983	R	
53 	0.760312635693	P	
54 	0.968302214503	L	
55 	0.748154580981	P	32 	
56 	0.490664350847	G	
57 	0.975683890578	R	45 	59 	
58 	0.199739470256	R	73 	
59 	0.782023447677	N	
60 	0.618758141554	I	
61 	0.83282674772	V	
62 	0.49934867564	L	
63 	0.557099435519	T	
64 	0.663916630482	R	
65 	0.243161094225	D	
66 	0.202344767694	P	
67 	0.214068606166	D	
68 	0.247503256622	Y	
69 	0.116804168476	D	
70 	0.382110290925	E	
71 	0.607468519323	G	
72 	0.354754667825	V	
73 	0.229266174555	E	
74 	0.457229700391	V	
75 	0.353017802866	V	
76 	0.255753365176	H	
77 	0.703430308294	S	
78 	0.476335214937	L	
79 	0.383847155884	E	
80 	0.399913156752	E	
81 	0.733825445072	A	
82 	0.577941815024	L	
83 	0.227963525836	A	
84 	0.298740772905	L	
85 	0.336083369518	A	
86 	0.176726009553	K	
87 	0.146330872775	D	
88 	0.121580547112	E	
89 	0.359096830221	E	
90 	0.42987407729	E	111 	
91 	0.404689535389	V	
92 	0.45896656535	F	
93 	0.493703864525	V	
94 	0.744680851064	I	
95 	0.998697351281	G	27 	
96 	0.998263135041	G	
97 	0.379070777247	A	
98 	0.261398176292	E	
99 	0.51367781155	I	
100 	0.786799826314	Y	
101 	0.234476769431	R	
102 	0.352149370386	Q	
103 	0.394702561876	A	
104 	0.630481980026	L	
105 	0.54146765089	P	
106 	0.197568389058	L	
107 	0.52713851498	A	
108 	0.530612244898	D	
109 	0.390360399479	R	
110 	0.522362136344	L	
111 	0.450282240556	Y	
112 	0.439426834564	L	
113 	0.953538862353	T	
114 	0.295267042987	E	
115 	0.574468085106	I	
116 	0.340859748155	D	
117 	0.253148067738	A	
118 	0.230134607034	E	
119 	0.330872774642	F	
120 	0.42987407729	E	
121 	0.51411202779	G	
122 	0.94442032132	D	
123 	0.544072948328	T	
124 	0.496743378202	F	
125 	0.720364741641	F	
126 	0.910985670864	P	
127 	0.292661745549	E	
128 	0.314806773773	I	
129 	0.516717325228	D	
130 	0.160660008684	P	
131 	0.204081632653	S	
132 	0.231003039514	E	
133 	0.619192357794	W	
134 	0.168475900999	K	
135 	0.250976986539	E	138 	
136 	0.280503690838	V	
137 	0.224924012158	S	
138 	0.241424229266	R	135 	
139 	0.348675640469	E	
140 	0.181936604429	E	
141 	0.247503256622	H	
142 	0.135475466782	P	
143 	0.179765523231	A	
144 	0.327833260964	D	
145 	0.350412505428	E	
146 	0.215371254885	K	144 	145 	
147 	0.387320885801	N	
148 	0.225358228398	G	
149 	0.23621363439	Y	144 	
150 	0.131133304386	D	
151 	0.452887537994	Y	
152 	0.158488927486	S	
153 	0.658271819366	F	
154 	0.25010855406	V	
155 	0.278766825879	T	
156 	0.509335649153	Y	
157 	0.310464611376	E	
158 	0.551454624403	R	
