# Supplementary material for: Amino acid impact factor
Source: PLoS One. 2018 Jun 13;13(6):e0198645. doi: 10.1371/journal.pone.0198645 (PMC5999116; doi:10.1371/journal.pone.0198645)
Supplement: S2 File — (ZIP) [file pone.0198645.s002.zip › Supporting Information/3ql3_7.0_con_prob.dat]

# python impactfactor_mod_hiv.py -l PF00186_full.fasta -c 0.7 -m 0.2 1.0 0.01 -p 3ql3 -a A -r 1241 -o 3ql3
# Namespace(align_start=1, chain='A', cut_off=0.7, filenames=['PF00186_full.fasta'], interactive=False, no_shuffle=2000, output='3ql3', parameters=[0.2, 1.0, 0.01], pdbid='3ql3', ref_id=[1241], ref_seq_id=None, res_id=None)
# resid	conservation	impact	dependency	resid_1	resid_2	resid_3	resid_4	resid_5	resid_6	resid_7	resid_8	resid_9	resid_10	resid_11	resid_12	resid_13	resid_14	resid_15	resid_16	resid_17	resid_18	resid_19	resid_20	resid_21	resid_22	resid_23	resid_24	resid_25	resid_26	resid_27	resid_28	resid_29	resid_30	resid_31	resid_32	resid_33	resid_34	resid_35	resid_36	resid_37	resid_38	resid_39	resid_40	resid_41	resid_42	resid_43	resid_44	resid_45	resid_46
1	0.204950065132	0	0	1.0	1.0	0.8972	0.3758	0.8563	0.3369	0.7919	0.2004	0.859	0.2306	0.7592	0.1623	0.893	0.2122	0.7638	0.1054	0.7864	0.1882	0.8036	0.2419	0.807	0.2131	0.801	0.22	0.8004	0.2143	0.7361	0.201	0.95	0.2076	0.8117	0.2324	0.7726	0.17	0.8646	0.2764	0.8014	0.2347	0.7758	0.1943	0.7672	0.1955	0.8802	0.2181	0.8423	0.2698
2	0.374294398611	0	0	0.7061	0.6864	1.0	1.0	0.7164	0.5698	0.6571	0.42	0.7045	0.4059	0.5208	0.2497	0.8176	0.3885	0.5887	0.2563	0.6734	0.4673	0.6474	0.4677	0.672	0.4058	0.624	0.3702	0.6846	0.4778	0.5347	0.3682	0.9	0.3791	0.629	0.3797	0.6051	0.3422	0.7232	0.4744	0.6198	0.3471	0.5286	0.3205	0.6275	0.3749	0.7378	0.3916	0.6854	0.4562
3	0.316977854972	2	0	0.7356	0.5211	0.782	0.4825	1.0	1.0	0.7018	0.3443	0.809	0.3676	0.6904	0.3257	0.8679	0.3306	0.6634	0.2545	0.7253	0.3994	0.7014	0.3963	0.7406	0.3562	0.6301	0.1851	0.7431	0.4227	0.7152	0.3191	0.9	0.3208	0.6841	0.3187	0.6543	0.2722	0.838	0.4762	0.6832	0.3178	0.6589	0.3036	0.6258	0.2977	0.7572	0.3284	0.7424	0.3985
4	0.407294832827	0	0	0.5903	0.3983	0.6224	0.457	0.609	0.4424	1.0	1.0	0.7227	0.4595	0.5512	0.358	0.7547	0.4193	0.5835	0.3781	0.632	0.4839	0.5831	0.3663	0.6355	0.4364	0.6271	0.4931	0.6634	0.5317	0.6805	0.4131	0.625	0.4078	0.5258	0.2968	0.5823	0.3911	0.6383	0.4542	0.5591	0.2518	0.4774	0.3434	0.6758	0.4352	0.6537	0.4167	0.5893	0.4026
5	0.713417281806	0	0	0.3096	0.8029	0.3226	0.7737	0.3394	0.8273	0.3494	0.8049	1.0	1.0	0.2464	0.6657	0.5157	0.7304	0.3251	0.8363	0.3186	0.7759	0.2926	0.7396	0.3954	0.7875	0.2852	0.7101	0.2997	0.7365	0.2152	0.7086	0.55	0.718	0.2733	0.6915	0.2409	0.6422	0.3796	0.8089	0.2697	0.6356	0.2131	0.6727	0.1362	0.6627	0.0906	0.683	0.3243	0.7651
6	0.457229700391	0	0	0.5182	0.3622	0.4517	0.3051	0.5486	0.4698	0.5047	0.4019	0.4666	0.4266	1.0	1.0	0.6477	0.465	0.5715	0.549	0.4967	0.3674	0.5398	0.4447	0.5777	0.481	0.4963	0.3414	0.5108	0.4011	0.9097	0.4817	0.65	0.4591	0.592	0.5385	0.5652	0.4922	0.5201	0.4339	0.5596	0.5354	0.6626	0.5236	0.5327	0.4538	0.5307	0.4553	0.4842	0.3769
7	0.93095961789	0	0	0.0775	0.9639	0.0902	0.9663	0.0877	0.9712	0.0879	0.9584	0.1242	0.9531	0.0824	0.9468	1.0	1.0	0.0661	0.9218	0.0886	0.9692	0.0754	0.9585	0.0921	0.9467	0.0851	0.9711	0.0946	0.976	0.118	0.9342	0.6	0.9403	0.0746	0.9401	0.0855	0.9566	0.0865	0.9489	0.0691	0.9315	0.0657	0.9291	0.1327	0.9524	0.2038	0.9518	0.0803	0.9464
8	0.238818931828	0	0	0.7312	0.1228	0.7161	0.1635	0.7393	0.1917	0.7494	0.2217	0.8636	0.2799	0.8016	0.2867	0.7295	0.2364	1.0	1.0	0.7812	0.2778	0.7704	0.2788	0.8778	0.3182	0.7639	0.2458	0.7404	0.2023	0.8611	0.2454	0.9	0.2412	0.7461	0.214	0.7312	0.1922	0.7343	0.2112	0.7618	0.242	0.8185	0.2705	0.5568	0.17	0.3721	0.1785	0.7214	0.1843
9	0.339122883196	0	0	0.6537	0.3114	0.7113	0.4234	0.7018	0.4273	0.7047	0.4029	0.7348	0.3688	0.6048	0.2725	0.849	0.353	0.6782	0.3945	1.0	1.0	0.6645	0.3548	0.7824	0.4218	0.7232	0.4946	0.8106	0.6023	0.8263	0.3501	0.95	0.3442	0.5969	0.2336	0.697	0.3955	0.7514	0.4322	0.6341	0.2151	0.5493	0.2773	0.6862	0.3476	0.8252	0.3645	0.7409	0.449
10	0.188449848024	0	0	0.8203	0.2224	0.8396	0.2354	0.8334	0.2356	0.7985	0.1695	0.8287	0.1953	0.8072	0.1832	0.8867	0.194	0.8214	0.22	0.816	0.1971	1.0	1.0	0.8874	0.2401	0.812	0.1896	0.8222	0.2071	0.6666	0.1787	0.9	0.19	0.8131	0.191	0.8189	0.2	0.838	0.2156	0.803	0.1491	0.8587	0.2145	0.7586	0.1706	0.8349	0.192	0.8551	0.2481
11	0.594876248372	0	0	0.4112	0.6186	0.4351	0.645	0.4392	0.6684	0.4344	0.6375	0.559	0.6567	0.4312	0.6258	0.5408	0.6049	0.4671	0.7927	0.4796	0.74	0.443	0.758	1.0	1.0	0.4057	0.5963	0.4754	0.7185	0.3541	0.5914	0.75	0.6009	0.4044	0.5937	0.4169	0.6133	0.5184	0.7112	0.3996	0.5696	0.4859	0.6396	0.2844	0.5542	0.3851	0.5917	0.4346	0.6354
12	0.286148501954	0	0	0.7192	0.3072	0.712	0.283	0.6586	0.1671	0.7553	0.3464	0.7106	0.2848	0.6528	0.2136	0.8805	0.2985	0.7164	0.2945	0.7812	0.4174	0.7142	0.288	0.7148	0.2868	1.0	1.0	0.8038	0.4443	0.868	0.2964	0.75	0.2867	0.6408	0.1657	0.7462	0.3366	0.6572	0.2279	0.6768	0.1149	0.6175	0.2327	0.8775	0.3412	0.932	0.3199	0.7327	0.312
13	0.362570560139	1	0	0.6417	0.3792	0.6974	0.4628	0.6935	0.4835	0.7135	0.4733	0.6666	0.3743	0.6	0.3181	0.8742	0.3801	0.62	0.3072	0.7818	0.644	0.6457	0.3986	0.7481	0.4379	0.7177	0.5629	1.0	1.0	0.9305	0.3821	0.975	0.3685	0.5578	0.2313	0.6863	0.4388	0.6992	0.426	0.6092	0.2322	0.4652	0.2672	0.8448	0.4323	0.9773	0.4152	0.6966	0.4438
14	0.937472861485	1	0	0.0578	0.9194	0.0534	0.9222	0.0654	0.9438	0.0717	0.9509	0.0469	0.9312	0.1048	0.9876	0.1069	0.9407	0.0707	0.9636	0.0781	0.9679	0.0513	0.8894	0.0546	0.9321	0.076	0.9711	0.0912	0.988	1.0	1.0	0.475	0.9447	0.0383	0.8975	0.0605	0.9344	0.0514	0.926	0.0612	0.9315	0.0475	0.9291	0.181	0.9773	0.0809	0.9403	0.0518	0.9227
15	0.982631350413	0	0	0.0207	0.9957	0.0249	0.9953	0.0228	0.9945	0.0183	0.984	0.0333	0.989	0.0208	0.9867	0.1509	0.9925	0.0205	0.9927	0.0249	0.9974	0.0192	0.9907	0.0321	0.9927	0.0182	0.9848	0.0265	0.9988	0.1319	0.9902	1.0	1.0	0.0195	0.9861	0.0192	0.9855	0.0317	0.9973	0.0153	0.9731	0.0389	0.9946	0.0172	0.9825	0.0291	0.9844	0.0247	0.9927
16	0.377333912288	0	0	0.6357	0.4279	0.6259	0.3828	0.6236	0.3794	0.5523	0.275	0.5939	0.3657	0.6792	0.4444	0.6729	0.381	0.6103	0.3381	0.5624	0.2599	0.6238	0.3824	0.6216	0.3766	0.559	0.2185	0.5449	0.2407	0.3819	0.3612	0.7	0.3787	1.0	1.0	0.7362	0.5544	0.6349	0.3899	0.6499	0.5036	0.7332	0.4385	0.5103	0.3395	0.6407	0.3801	0.6388	0.3995
17	0.390794615719	0	0	0.592	0.3241	0.5891	0.3573	0.5835	0.3356	0.5985	0.3752	0.5121	0.3517	0.6344	0.4207	0.7547	0.4015	0.5852	0.3145	0.6425	0.4558	0.6147	0.4147	0.627	0.4029	0.6368	0.4597	0.6559	0.473	0.5902	0.3895	0.675	0.3919	0.7203	0.5742	1.0	1.0	0.6443	0.4269	0.623	0.4547	0.6151	0.394	0.65	0.4045	0.7443	0.4117	0.6411	0.4346
18	0.493269648285	0	0	0.551	0.6652	0.5857	0.6252	0.6217	0.741	0.5457	0.5501	0.6712	0.5593	0.4856	0.4681	0.6352	0.5027	0.4888	0.4363	0.5762	0.6286	0.5232	0.5645	0.6484	0.5897	0.4665	0.393	0.5558	0.5796	0.4166	0.4872	0.925	0.5006	0.5167	0.5097	0.5359	0.5388	1.0	1.0	0.5105	0.511	0.5554	0.5202	0.2896	0.4201	0.4368	0.4824	0.5968	0.6168
19	0.177594442032	0	0	0.829	0.2033	0.8147	0.1647	0.8226	0.178	0.7758	0.1098	0.7742	0.1582	0.848	0.2079	0.8238	0.1777	0.8231	0.18	0.789	0.1126	0.8138	0.1405	0.8113	0.17	0.7798	0.0713	0.7861	0.1137	0.8055	0.1764	0.725	0.1758	0.8584	0.237	0.841	0.2066	0.8286	0.1839	1.0	1.0	0.894	0.2172	0.7344	0.1479	0.6925	0.1574	0.789	0.1318
20	0.643508467217	0	0	0.3478	0.6101	0.3011	0.551	0.3439	0.6164	0.2871	0.5426	0.2651	0.6068	0.4352	0.7369	0.3396	0.6422	0.3833	0.729	0.2963	0.5262	0.3772	0.7327	0.4276	0.6919	0.3083	0.5235	0.2602	0.4742	0.2708	0.6377	0.8	0.6513	0.4198	0.7479	0.3599	0.6488	0.3907	0.6786	0.3875	0.7872	1.0	1.0	0.1534	0.5751	0.1844	0.6168	0.2837	0.5437
21	0.748154580981	0	2	0.243	0.7139	0.2526	0.7494	0.2307	0.7027	0.2871	0.7995	0.1196	0.695	0.2472	0.7426	0.4842	0.7653	0.1842	0.5327	0.2614	0.7669	0.2354	0.6774	0.1768	0.697	0.3096	0.8922	0.3337	0.8922	0.7291	0.7799	0.25	0.7481	0.2064	0.6731	0.2687	0.7744	0.1439	0.6373	0.2249	0.6234	0.1084	0.6686	1.0	1.0	0.9482	0.856	0.2394	0.7312
22	0.865827181937	1	0	0.1485	0.9216	0.1582	0.906	0.1487	0.8972	0.1479	0.8859	0.0424	0.8289	0.1312	0.8622	0.3962	0.8852	0.0656	0.6472	0.1675	0.9308	0.138	0.8824	0.1275	0.8613	0.1751	0.9681	0.2057	0.9916	0.1736	0.8684	0.225	0.8674	0.138	0.8722	0.1639	0.9122	0.1156	0.8468	0.1129	0.7677	0.0694	0.8299	0.5051	0.9907	1.0	1.0	0.1809	0.9299
23	0.421623968736	0	0	0.6127	0.555	0.6335	0.5139	0.6287	0.5301	0.575	0.4168	0.6545	0.4522	0.516	0.3475	0.6729	0.4286	0.5482	0.3254	0.6484	0.5582	0.6094	0.5552	0.6205	0.4503	0.5936	0.4597	0.6321	0.5161	0.4791	0.415	0.825	0.4259	0.5934	0.4464	0.6086	0.4688	0.6812	0.5272	0.5549	0.3129	0.4604	0.3562	0.55	0.412	0.7799	0.4528	1.0	1.0
24	0.671298306557	0	0	0.314	0.6144	0.324	0.6635	0.3394	0.6945	0.3157	0.6524	0.256	0.6421	0.3512	0.698	0.5786	0.6898	0.2795	0.5145	0.3501	0.7131	0.3381	0.7119	0.2947	0.6481	0.3126	0.6312	0.3542	0.7161	0.4652	0.6804	0.675	0.6774	0.3298	0.6731	0.3827	0.7555	0.3213	0.6637	0.321	0.6356	0.3946	0.7078	0.5551	0.7475	0.6472	0.7206	0.325	0.6663
25	0.691706469822	0	0	0.3304	0.7775	0.3469	0.7563	0.3331	0.7452	0.3333	0.7281	0.3136	0.6938	0.2312	0.6001	0.4402	0.7014	0.2561	0.5254	0.3396	0.7528	0.3055	0.6797	0.3022	0.6875	0.3175	0.7147	0.3671	0.7952	0.2847	0.6901	0.675	0.6981	0.3061	0.6881	0.3471	0.7522	0.3804	0.7658	0.3252	0.7701	0.2862	0.6794	0.3206	0.6958	0.33	0.695	0.3611	0.7641
26	0.261832392531	0	0	0.7613	0.3516	0.7473	0.2772	0.7171	0.2164	0.7838	0.3283	0.8363	0.3012	0.6792	0.1918	0.7044	0.2593	0.733	0.2454	0.7733	0.3303	0.7287	0.2211	0.7406	0.2635	0.8083	0.437	0.7752	0.3269	0.7569	0.263	0.825	0.2633	0.7078	0.2117	0.7369	0.26	0.7729	0.2975	0.7317	0.2322	0.6406	0.2078	0.731	0.2594	0.7799	0.2683	0.795	0.3398
27	0.842379504993	3	1	0.1714	0.8961	0.1825	0.8839	0.1989	0.9315	0.1501	0.8315	0.1515	0.8399	0.136	0.8167	0.2075	0.846	0.1448	0.8018	0.2122	0.9487	0.1573	0.841	0.1736	0.8532	0.1794	0.8968	0.2029	0.9221	0.125	0.8402	0.325	0.8453	0.1576	0.8423	0.2138	0.93	0.2536	0.941	0.1647	0.8753	0.1315	0.8279	0.0327	0.8003	0.042	0.8244	0.2244	0.934
28	0.58358662614	0	1	0.4462	0.6991	0.4552	0.6484	0.4717	0.7027	0.389	0.5437	0.3363	0.5514	0.464	0.64	0.5849	0.596	0.3799	0.4672	0.4684	0.685	0.4205	0.6013	0.4255	0.5897	0.447	0.66	0.4897	0.7125	0.618	0.597	0.55	0.5859	0.3967	0.5512	0.4839	0.6888	0.4798	0.6487	0.4308	0.6503	0.4433	0.5985	0.5086	0.6146	0.6148	0.6143	0.4924	0.6879
29	0.494572297004	0	0	0.5155	0.5338	0.4843	0.4593	0.5162	0.5178	0.4285	0.3827	0.4454	0.4704	0.5776	0.5802	0.4968	0.4939	0.5345	0.5872	0.4848	0.4545	0.5254	0.5806	0.5723	0.5401	0.4501	0.3566	0.4448	0.388	0.4027	0.4877	0.55	0.4953	0.5662	0.5949	0.526	0.5266	0.5218	0.5114	0.5411	0.6601	0.6638	0.5823	0.2896	0.4219	0.3106	0.4643	0.506	0.4953
30	0.263135041251	0	0	0.74	0.2754	0.7557	0.2946	0.7094	0.2041	0.7223	0.242	0.7424	0.2653	0.6856	0.2022	0.761	0.2649	0.7142	0.1909	0.7674	0.3226	0.7447	0.2972	0.7181	0.2503	0.7822	0.3763	0.7683	0.3185	0.7569	0.2644	0.7	0.2624	0.7057	0.2117	0.7362	0.2622	0.7557	0.2825	0.7154	0.1638	0.6869	0.2354	0.7568	0.2698	0.8349	0.2783	0.822	0.38
31	0.963525835866	1	0	0.0382	0.9703	0.0409	0.9709	0.033	0.9561	0.0468	0.9786	0.0636	0.9744	0.028	0.9534	0.0943	0.9678	0.0382	0.969	0.042	0.9743	0.0272	0.9239	0.0321	0.9605	0.0419	0.9772	0.0354	0.9616	0.0347	0.9634	0.1	0.9646	0.0404	0.97	0.0406	0.97	0.0368	0.9639	0.0369	0.9657	0.0414	0.9662	0.0362	0.9634	0.0388	0.9638	0.0337	0.9598
32	0.668693009119	1	2	0.3648	0.7987	0.4024	0.7877	0.3884	0.7917	0.3084	0.6353	0.2787	0.6475	0.2984	0.6296	0.5283	0.6833	0.2789	0.5018	0.4185	0.8386	0.3472	0.7373	0.3451	0.6781	0.3582	0.7359	0.4066	0.8011	0.3333	0.6688	0.675	0.6747	0.3256	0.6593	0.3941	0.7666	0.4318	0.772	0.3437	0.7261	0.2813	0.641	0.3551	0.6767	0.5436	0.7016	0.4271	0.8002
33	0.209292227529	0	0	0.7826	0.1779	0.7841	0.1983	0.7838	0.1945	0.8424	0.2846	0.8545	0.2349	0.8104	0.2326	0.8364	0.2126	0.8054	0.2563	0.8265	0.2791	0.7752	0.1428	0.8017	0.2167	0.7937	0.2169	0.8106	0.2443	0.8958	0.2163	0.875	0.2107	0.7615	0.1611	0.7733	0.1822	0.7832	0.2015	0.7624	0.0782	0.7637	0.1943	0.9189	0.2524	0.9061	0.2271	0.7657	0.175
34	0.27833260964	0	0	0.7116	0.2394	0.7265	0.2865	0.7234	0.2821	0.7054	0.2547	0.653	0.2507	0.7048	0.2583	0.6981	0.2765	0.725	0.289	0.7529	0.3393	0.7249	0.2926	0.7299	0.2839	0.7311	0.3019	0.7179	0.2718	0.6041	0.2704	0.825	0.2801	0.7078	0.2554	0.7341	0.2977	0.7095	0.2658	0.727	0.3031	0.7624	0.3009	0.6086	0.2402	0.6148	0.2617	0.7184	0.2739
35	0.977854971776	0	0	0.0251	0.9894	0.0242	0.9814	0.0247	0.9835	0.0263	0.984	0.0212	0.9774	0.0248	0.981	0.0062	0.9766	0.0193	0.969	0.0275	0.9884	0.0192	0.9654	0.015	0.9729	0.0225	0.9787	0.019	0.9724	0.0416	0.9791	0.1	0.9792	0.0237	0.9804	0.0206	0.9755	0.0291	0.985	0.0216	0.9755	0.0182	0.9757	0.0017	0.9709	0.0032	0.9749	0.0255	0.9824
36	0.243595310465	0	0	0.7618	0.2648	0.7404	0.2169	0.7533	0.2369	0.7289	0.2036	0.806	0.2635	0.7792	0.2706	0.7044	0.2397	0.7923	0.3581	0.7253	0.183	0.7415	0.1797	0.777	0.2576	0.7135	0.1365	0.6995	0.1437	0.7291	0.2417	0.65	0.2417	0.774	0.2727	0.7141	0.1777	0.7574	0.2447	0.7713	0.3129	0.8124	0.2746	0.6275	0.2002	0.5436	0.2106	0.7192	0.1925
37	0.643508467217	0	1	0.3664	0.6822	0.4122	0.7366	0.4068	0.752	0.3743	0.6695	0.4742	0.6908	0.3176	0.5973	0.3773	0.645	0.3742	0.7	0.4303	0.7874	0.3745	0.7211	0.5241	0.7576	0.3923	0.7329	0.4502	0.8083	0.2916	0.6391	0.725	0.65	0.3068	0.5615	0.3891	0.6944	0.4832	0.7737	0.3321	0.5305	0.2996	0.612	0.1224	0.5647	0.1294	0.6083	0.4489	0.7703
38	0.297872340426	0	0	0.7334	0.4194	0.7564	0.3886	0.7425	0.3849	0.6747	0.2579	0.7818	0.3298	0.6576	0.245	0.761	0.3022	0.7039	0.3036	0.7266	0.3457	0.7255	0.3986	0.7524	0.3321	0.7141	0.3277	0.7111	0.3137	0.4166	0.2788	0.725	0.2982	0.7043	0.3014	0.6985	0.2922	0.7592	0.3565	0.6964	0.2713	0.6979	0.2955	0.4844	0.2246	0.644	0.2888	0.762	0.38
39	0.386886669561	0	0	0.5914	0.3029	0.6689	0.4802	0.6624	0.4931	0.6798	0.484	0.65	0.4017	0.5592	0.3228	0.7735	0.3987	0.5898	0.3127	0.7444	0.6427	0.6206	0.4193	0.6763	0.4299	0.6922	0.5842	0.7806	0.6814	0.6736	0.3909	0.75	0.3893	0.5139	0.2232	0.6657	0.4688	0.6975	0.4735	0.5755	0.2127	0.4226	0.2813	0.7655	0.4381	0.8802	0.4282	0.7049	0.5128
40	0.563178462875	0	0	0.3937	0.3961	0.3851	0.4767	0.3865	0.4547	0.4556	0.5906	0.4363	0.5629	0.4376	0.5641	0.3584	0.5573	0.4523	0.6127	0.3981	0.4878	0.3927	0.3732	0.2926	0.4649	0.4166	0.5128	0.3855	0.473	0.6041	0.5743	0.4	0.5625	0.456	0.5949	0.4183	0.5344	0.3658	0.4903	0.435	0.555	0.3495	0.5148	0.5137	0.589	0.3786	0.5541	0.3866	0.4943
41	0.551888840643	0	0	0.4363	0.5063	0.4274	0.5174	0.4729	0.6054	0.4322	0.5287	0.453	0.5538	0.48	0.5897	0.5157	0.5569	0.4575	0.5818	0.454	0.5633	0.4505	0.5622	0.4844	0.5766	0.4111	0.4597	0.4318	0.5233	0.2708	0.54	0.425	0.5514	0.4463	0.5489	0.4383	0.5366	0.4378	0.5413	0.4461	0.5427	0.4323	0.5431	0.4189	0.542	0.5113	0.5616	0.4474	0.5509
42	0.93052540165	0	0	0.0699	0.9322	0.0735	0.9373	0.0743	0.941	0.0666	0.9264	0.0742	0.9324	0.0736	0.9354	0.088	0.9319	0.0559	0.8872	0.0834	0.9577	0.0615	0.8963	0.0514	0.9182	0.0754	0.9453	0.0769	0.9437	0.0555	0.9295	0.075	0.9306	0.0746	0.939	0.0819	0.95	0.0908	0.9524	0.0702	0.9339	0.0755	0.9338	0.0862	0.9361	0.1262	0.9393	0.075	0.9382
43	0.998697351281	0	0	0.0016	1.0	0.002	1.0	0.0012	0.9986	0.0014	0.9989	0.003	0.9993	0.0008	0.9981	0.0062	0.999	0.0017	1.0	0.0019	1.0	0.0016	1.0	0.0032	1.0	0.0018	1.0	0.0013	0.9988	0.0	0.9986	0.0	0.9986	0.0006	0.9976	0.0014	0.9988	0.0008	0.9982	0.001	0.9975	0.0012	0.9986	0.0017	0.9988	0.0	0.9984	0.0007	0.9979
44	0.914025184542	0	0	0.0699	0.8516	0.0756	0.8967	0.0788	0.8986	0.1091	0.9477	0.0409	0.8959	0.0968	0.9268	0.1823	0.9211	0.0701	0.8636	0.1031	0.9475	0.0818	0.8963	0.0675	0.9014	0.1034	0.9575	0.1164	0.9676	0.1458	0.918	0.275	0.9173	0.069	0.886	0.1111	0.9533	0.0779	0.9058	0.0807	0.8899	0.0645	0.9021	0.1344	0.9303	0.0938	0.9152	0.0758	0.9001
45	0.690838037343	0	1	0.2889	0.6122	0.2734	0.631	0.3204	0.715	0.2769	0.6439	0.2621	0.6719	0.3872	0.7834	0.3584	0.6944	0.3006	0.6636	0.2897	0.653	0.3065	0.6797	0.374	0.735	0.27	0.5933	0.2867	0.6514	0.2222	0.685	0.375	0.692	0.3695	0.7905	0.3435	0.7444	0.3341	0.7165	0.3199	0.7408	0.397	0.7395	0.2551	0.6726	0.2944	0.6885	0.2935	0.6694
46	0.941380807642	0	0	0.0633	0.9597	0.061	0.9454	0.0584	0.941	0.0527	0.9328	0.0303	0.93	0.0528	0.9344	0.0566	0.9412	0.0576	0.9381	0.0716	0.9667	0.0567	0.9331	0.0643	0.9452	0.0547	0.9317	0.0517	0.9293	0.1041	0.9444	0.1	0.9421	0.0467	0.9217	0.0641	0.95	0.0805	0.9639	0.057	0.9339	0.0657	0.9453	0.0241	0.9297	0.0	0.9322	0.078	0.968
47	0.372123317412	0	0	0.5832	0.1991	0.5405	0.2262	0.541	0.1849	0.663	0.4232	0.4878	0.3158	0.6296	0.3741	0.6918	0.3768	0.5909	0.2545	0.5992	0.3162	0.5826	0.1774	0.4405	0.2445	0.6593	0.4506	0.613	0.3461	0.7847	0.3825	0.55	0.3707	0.6317	0.3785	0.6528	0.4111	0.485	0.2253	0.6246	0.3569	0.5895	0.3508	0.9362	0.4759	0.9676	0.4247	0.5405	0.2523
48	0.635258358663	0	0	0.3828	0.7055	0.3726	0.6484	0.3897	0.689	0.3428	0.6034	0.2954	0.6074	0.3816	0.6552	0.371	0.6357	0.3365	0.5454	0.3758	0.6568	0.352	0.5806	0.314	0.6007	0.3576	0.6176	0.361	0.6287	0.2708	0.6289	0.6	0.6394	0.3856	0.6697	0.3898	0.6744	0.401	0.6725	0.3938	0.7701	0.4068	0.6585	0.2655	0.6018	0.275	0.6213	0.3573	0.6251
49	0.859313938341	0	0	0.1288	0.8135	0.1283	0.8387	0.1665	0.915	0.1465	0.8678	0.106	0.8454	0.1496	0.8698	0.2515	0.8675	0.1232	0.8036	0.1701	0.9167	0.1118	0.735	0.1125	0.8401	0.1289	0.83	0.1485	0.873	0.1597	0.8605	0.375	0.8634	0.1513	0.8768	0.1682	0.9022	0.2219	0.9427	0.1425	0.8679	0.1546	0.867	0.1362	0.8578	0.1812	0.8655	0.1591	0.8846
50	0.48675640469	0	0	0.4953	0.4173	0.51	0.4814	0.5594	0.5863	0.501	0.469	0.4106	0.4455	0.6208	0.6144	0.5345	0.4883	0.4848	0.3963	0.5098	0.4801	0.4959	0.4124	0.4823	0.4656	0.4501	0.3292	0.5231	0.5041	0.6666	0.4969	0.525	0.4869	0.5488	0.5454	0.4967	0.4611	0.5209	0.4947	0.5153	0.4963	0.5164	0.4885	0.731	0.56	0.877	0.5431	0.4827	0.4449
51	0.495440729483	0	0	0.4664	0.3474	0.3934	0.3097	0.3871	0.2424	0.4871	0.4701	0.45	0.4735	0.5407	0.5384	0.3522	0.4841	0.5453	0.6254	0.4329	0.3559	0.4745	0.3663	0.3729	0.4058	0.4884	0.4552	0.376	0.2694	0.493	0.4946	0.5	0.4953	0.5348	0.5454	0.5039	0.4944	0.3607	0.3477	0.5248	0.5892	0.6236	0.5614	0.3724	0.4509	0.1521	0.4408	0.4106	0.3666
52	0.579678679983	0	0	0.3872	0.4512	0.3705	0.4965	0.3922	0.5191	0.4256	0.5874	0.3318	0.5441	0.4552	0.621	0.5345	0.5881	0.3736	0.4309	0.4007	0.5416	0.3964	0.4769	0.2818	0.4854	0.4336	0.613	0.4346	0.6047	0.7222	0.5998	0.45	0.5802	0.4149	0.5707	0.4297	0.5944	0.3461	0.5035	0.3965	0.4694	0.38	0.5573	0.7344	0.6854	0.7637	0.6328	0.3903	0.5386
53	0.760312635693	0	0	0.2113	0.6504	0.197	0.689	0.2047	0.6849	0.2835	0.824	0.206	0.7468	0.2784	0.8062	0.2893	0.7639	0.2327	0.7381	0.2358	0.7528	0.2279	0.7096	0.1961	0.7306	0.242	0.7663	0.2418	0.764	0.3333	0.7665	0.25	0.7604	0.2531	0.7825	0.2608	0.7933	0.2047	0.7244	0.2259	0.6968	0.207	0.7422	0.3844	0.809	0.3883	0.7833	0.2079	0.7167
54	0.968302214503	0	0	0.0316	0.9682	0.0277	0.9617	0.0305	0.9657	0.0344	0.9722	0.0333	0.9689	0.0424	0.981	0.0503	0.9696	0.0347	0.9781	0.04	0.9846	0.0288	0.9562	0.0289	0.9664	0.034	0.9742	0.0361	0.976	0.0694	0.9708	0.15	0.9703	0.0327	0.97	0.0363	0.9755	0.0377	0.9744	0.0269	0.9462	0.0365	0.9709	0.0206	0.9645	0.0097	0.9648	0.033	0.9701
55	0.748154580981	1	0	0.2829	0.8686	0.3206	0.8631	0.3191	0.8931	0.2351	0.7238	0.1893	0.723	0.1912	0.6761	0.4025	0.7593	0.207	0.6054	0.3383	0.9167	0.2723	0.8364	0.2829	0.7693	0.2877	0.8376	0.3494	0.9197	0.2083	0.7452	0.35	0.7498	0.2259	0.7054	0.2993	0.8222	0.3324	0.8309	0.2476	0.7286	0.1839	0.7105	0.3051	0.7661	0.4951	0.7858	0.3513	0.8846
56	0.490664350847	0	0	0.4735	0.3516	0.4982	0.4721	0.4933	0.4561	0.5267	0.5159	0.3818	0.4394	0.5088	0.49	0.61	0.4981	0.4786	0.3927	0.588	0.644	0.4997	0.4493	0.4437	0.4459	0.5742	0.6525	0.613	0.673	0.6666	0.5011	0.6	0.4922	0.4623	0.4131	0.5866	0.6111	0.4695	0.4498	0.4989	0.4425	0.4202	0.4412	0.7586	0.5745	0.8025	0.5361	0.5075	0.4881
57	0.975683890578	2	0	0.0207	0.9618	0.0173	0.964	0.0267	0.9808	0.0212	0.9712	0.0151	0.972	0.036	0.9895	0.0188	0.9752	0.025	0.9781	0.0321	0.991	0.0224	0.9677	0.015	0.9693	0.0273	0.9833	0.0299	0.9856	0.0277	0.9759	0.125	0.9774	0.0195	0.9677	0.0199	0.9688	0.0265	0.9779	0.0216	0.9633	0.0194	0.973	0.0034	0.9686	0.0	0.9719	0.0277	0.9804
58	0.199739470256	1	0	0.7979	0.1906	0.8181	0.2296	0.8061	0.2123	0.8227	0.2324	0.8227	0.2087	0.7695	0.1633	0.7987	0.1996	0.8014	0.2036	0.8462	0.2893	0.7859	0.1382	0.821	0.2138	0.8369	0.2913	0.8378	0.2658	0.9097	0.207	0.9	0.2015	0.7405	0.1012	0.8139	0.2211	0.8663	0.2676	0.7898	0.1515	0.7844	0.1909	0.7396	0.1793	0.6763	0.1805	0.8153	0.2203
59	0.782023447677	0	1	0.1818	0.6419	0.1873	0.7308	0.2205	0.7876	0.2424	0.8176	0.2257	0.7851	0.2607	0.8328	0.1194	0.7747	0.2184	0.7836	0.1793	0.7067	0.1872	0.6497	0.1296	0.7218	0.1897	0.7116	0.1941	0.7401	0.4375	0.7966	0.125	0.7803	0.2029	0.7571	0.1924	0.7422	0.2262	0.7904	0.2206	0.7946	0.1912	0.7672	0.2655	0.798	0.0582	0.7572	0.1689	0.7147
60	0.618758141554	0	0	0.3888	0.6483	0.424	0.6902	0.4164	0.6945	0.4073	0.6567	0.4893	0.6622	0.3536	0.5859	0.3584	0.617	0.385	0.6309	0.4283	0.7106	0.3953	0.6797	0.4715	0.6802	0.3868	0.6327	0.4121	0.673	0.2638	0.6109	0.45	0.6199	0.3584	0.5811	0.3606	0.5866	0.4592	0.6989	0.3653	0.5452	0.3166	0.5829	0.2724	0.5821	0.2588	0.5997	0.4099	0.658
61	0.83282674772	0	0	0.1545	0.7838	0.1554	0.8132	0.1493	0.7945	0.1904	0.8667	0.1666	0.8326	0.1584	0.8224	0.2075	0.8358	0.1768	0.8636	0.1925	0.8822	0.1583	0.7949	0.1479	0.8197	0.1922	0.8952	0.1757	0.8479	0.3402	0.8443	0.225	0.8338	0.1401	0.7882	0.1717	0.84	0.1619	0.8274	0.1642	0.819	0.1473	0.8218	0.1965	0.8427	0.1488	0.8299	0.1636	0.828
62	0.49934867564	0	0	0.4844	0.4364	0.4385	0.3955	0.4628	0.4178	0.4446	0.4179	0.4242	0.4686	0.5175	0.5194	0.4339	0.4944	0.5362	0.6127	0.4218	0.3457	0.4836	0.4262	0.4308	0.4518	0.4799	0.4476	0.4237	0.364	0.6527	0.5094	0.35	0.4966	0.539	0.5627	0.4989	0.4966	0.3693	0.3644	0.5359	0.6625	0.5931	0.5506	0.4551	0.484	0.2427	0.4593	0.4384	0.414
63	0.557099435519	0	0	0.4478	0.5762	0.4406	0.5533	0.4183	0.5041	0.4168	0.5191	0.3439	0.5173	0.444	0.5584	0.4591	0.5583	0.4238	0.4963	0.4329	0.5377	0.4617	0.6382	0.4715	0.5766	0.4817	0.654	0.4618	0.5904	0.3194	0.5488	0.3	0.5545	0.4735	0.6075	0.4975	0.6422	0.4481	0.5625	0.454	0.6088	0.5237	0.6018	0.3948	0.5409	0.4724	0.5616	0.4557	0.5746
64	0.663916630482	0	0	0.2916	0.4915	0.3178	0.6334	0.3083	0.6041	0.326	0.6492	0.2257	0.6195	0.3752	0.7103	0.4276	0.6707	0.3143	0.5945	0.3633	0.717	0.3333	0.652	0.3451	0.67	0.3552	0.7116	0.3685	0.7209	0.2986	0.6614	0.275	0.6628	0.35	0.6869	0.3927	0.7522	0.3161	0.6434	0.3215	0.5965	0.3142	0.6518	0.4706	0.7092	0.5598	0.6985	0.3318	0.658
65	0.243161094225	0	0	0.7569	0.2436	0.7758	0.2749	0.7596	0.2493	0.7611	0.2494	0.7651	0.2465	0.74	0.2231	0.7672	0.2439	0.7632	0.2636	0.7844	0.297	0.764	0.2741	0.821	0.2868	0.8004	0.352	0.7881	0.2982	0.7638	0.2436	0.85	0.2448	0.7398	0.2151	0.7633	0.2533	0.7797	0.2667	0.7507	0.2151	0.7576	0.2435	0.6982	0.2234	0.7184	0.2372	0.774	0.2667
66	0.202344767694	0	0	0.7957	0.1949	0.8209	0.2412	0.8296	0.2712	0.8336	0.2547	0.8196	0.2111	0.768	0.1671	0.8679	0.2075	0.8014	0.2145	0.8429	0.2906	0.7993	0.2096	0.7845	0.1934	0.812	0.2382	0.8392	0.2754	0.8888	0.2084	0.825	0.2028	0.7538	0.13	0.7761	0.1688	0.8414	0.2473	0.7829	0.1344	0.7295	0.1646	0.8086	0.206	0.7928	0.2016	0.813	0.2234
67	0.214068606166	0	0	0.7891	0.2266	0.8049	0.2459	0.7895	0.2219	0.7963	0.2292	0.8348	0.2337	0.7728	0.1984	0.7924	0.2145	0.7729	0.1727	0.8101	0.2612	0.7988	0.2695	0.836	0.2481	0.798	0.2443	0.8072	0.2514	0.7986	0.2149	0.8	0.2143	0.7775	0.2002	0.799	0.2344	0.8346	0.264	0.7814	0.1931	0.7673	0.2037	0.75	0.2019	0.7831	0.2136	0.8235	0.2657
68	0.247503256622	0	0	0.7777	0.3453	0.7751	0.2853	0.7527	0.2479	0.7619	0.2611	0.8333	0.2799	0.7304	0.2212	0.7232	0.2453	0.7478	0.2327	0.7437	0.2304	0.7784	0.3594	0.821	0.2941	0.7512	0.2443	0.7459	0.2359	0.5347	0.2329	0.85	0.2492	0.7517	0.2462	0.7448	0.2355	0.8046	0.301	0.7539	0.2542	0.7844	0.2651	0.6362	0.2083	0.644	0.2306	0.7657	0.2657
69	0.116804168476	0	0	0.8847	0.1228	0.873	0.0997	0.8811	0.1123	0.8681	0.0948	0.8075	0.0864	0.8984	0.1348	0.8427	0.1138	0.8636	0.0545	0.8738	0.0985	0.8715	0.0668	0.7877	0.0518	0.86	0.0591	0.863	0.0814	0.9236	0.1194	0.85	0.1162	0.9121	0.1645	0.9052	0.1511	0.8457	0.0783	0.9017	0.2029	0.8879	0.1194	0.9379	0.1352	0.9417	0.1258	0.8498	0.071
70	0.382110290925	0	0	0.6105	0.3538	0.6023	0.3561	0.6166	0.3794	0.5838	0.3326	0.506	0.3371	0.6568	0.4283	0.6352	0.3833	0.5955	0.3109	0.6327	0.411	0.6276	0.4239	0.5862	0.3605	0.6107	0.3641	0.6314	0.4059	0.5833	0.3798	0.525	0.3804	0.6645	0.4591	0.7099	0.5255	0.6229	0.3873	0.6335	0.4547	0.6333	0.3906	0.6362	0.3882	0.754	0.4032	0.6411	0.414
71	0.607468519323	0	0	0.367	0.5084	0.4087	0.6345	0.4272	0.6821	0.4161	0.6417	0.4878	0.6457	0.364	0.5735	0.4716	0.6133	0.4169	0.6854	0.4605	0.74	0.4066	0.6682	0.4962	0.6781	0.4403	0.7268	0.4666	0.7377	0.4027	0.6081	0.375	0.6071	0.3277	0.5005	0.387	0.5988	0.4695	0.6866	0.3548	0.4327	0.3483	0.5829	0.3431	0.5908	0.3203	0.5962	0.4639	0.7054
72	0.354754667825	0	0	0.6553	0.394	0.6405	0.3468	0.6732	0.415	0.5963	0.2835	0.4893	0.2921	0.6736	0.3884	0.7106	0.3596	0.6263	0.2945	0.6471	0.3585	0.6447	0.3525	0.5466	0.2875	0.6216	0.2959	0.641	0.3473	0.8055	0.3654	0.775	0.357	0.6875	0.4246	0.6771	0.4044	0.6143	0.323	0.6705	0.4718	0.6626	0.3643	0.7413	0.3871	0.8381	0.3846	0.6441	0.3532
73	0.229266174555	0	1	0.7826	0.2754	0.7945	0.2691	0.7851	0.2602	0.7868	0.2526	0.7969	0.2398	0.7231	0.1728	0.7924	0.2308	0.7621	0.2018	0.7963	0.2791	0.7661	0.2096	0.8006	0.2496	0.7889	0.2746	0.7976	0.2766	0.8402	0.2339	0.875	0.2311	0.7189	0.1438	0.7918	0.2622	0.8234	0.2834	0.7639	0.198	0.7308	0.2071	0.7431	0.2199	0.7152	0.2206	0.795	0.2626
74	0.457229700391	0	0	0.563	0.536	0.5447	0.4605	0.5441	0.4602	0.5355	0.4466	0.559	0.4637	0.4976	0.4036	0.522	0.4556	0.5436	0.46	0.5591	0.4891	0.565	0.5529	0.6023	0.4978	0.5851	0.5629	0.5653	0.497	0.368	0.4455	0.65	0.4591	0.5174	0.4154	0.5552	0.4766	0.5826	0.4982	0.5232	0.3667	0.5395	0.4554	0.4448	0.4242	0.466	0.4453	0.5938	0.5272
75	0.353017802866	0	0	0.6575	0.394	0.6891	0.4234	0.6776	0.4191	0.6915	0.4179	0.7424	0.3913	0.6183	0.319	0.6918	0.3563	0.636	0.3181	0.6833	0.4238	0.6532	0.3801	0.6848	0.3788	0.6386	0.3323	0.6737	0.4	0.5069	0.3436	0.775	0.3552	0.6227	0.313	0.63	0.3266	0.7403	0.4489	0.6288	0.2689	0.5761	0.3137	0.5655	0.3255	0.5792	0.3425	0.6801	0.3985
76	0.255753365176	0	0	0.7667	0.3432	0.7536	0.2714	0.7463	0.2602	0.726	0.2292	0.7833	0.2714	0.7423	0.2535	0.7232	0.2541	0.7547	0.289	0.7233	0.2151	0.7538	0.2972	0.8274	0.3124	0.7463	0.261	0.7472	0.261	0.6597	0.2501	0.775	0.2562	0.7517	0.2681	0.7498	0.2644	0.7874	0.3001	0.7391	0.2322	0.7953	0.284	0.5775	0.1996	0.5113	0.2196	0.7484	0.2615
77	0.703430308294	0	0	0.2752	0.6207	0.2893	0.6914	0.2994	0.7095	0.2805	0.6801	0.2606	0.6889	0.316	0.7264	0.2704	0.7014	0.2977	0.7072	0.2904	0.6914	0.2937	0.6912	0.2658	0.6824	0.2664	0.6282	0.2677	0.6526	0.2361	0.6993	0.25	0.7026	0.3235	0.7479	0.2736	0.6677	0.2964	0.7033	0.303	0.7334	0.3081	0.7098	0.2844	0.6993	0.2103	0.69	0.2537	0.6446
78	0.476335214937	0	0	0.5139	0.4385	0.5086	0.4512	0.5276	0.4849	0.5648	0.5362	0.5787	0.4984	0.5576	0.5166	0.5786	0.4804	0.5402	0.529	0.5381	0.5044	0.5216	0.4677	0.5723	0.5094	0.5273	0.4855	0.5299	0.4874	0.3888	0.4673	0.425	0.4745	0.4916	0.4234	0.5039	0.4455	0.5347	0.4876	0.5031	0.3814	0.5188	0.4736	0.5379	0.4811	0.5598	0.4819	0.5202	0.4716
79	0.383847155884	0	0	0.6193	0.3961	0.6412	0.4257	0.6382	0.4315	0.6358	0.4125	0.6893	0.4132	0.5872	0.3494	0.6037	0.3829	0.6155	0.3818	0.6215	0.3943	0.6372	0.4746	0.6602	0.4138	0.6009	0.3459	0.6151	0.382	0.4513	0.3728	0.675	0.3848	0.6108	0.3751	0.6086	0.3722	0.658	0.4269	0.6082	0.3471	0.6053	0.3778	0.5068	0.347	0.466	0.3605	0.6253	0.3964
80	0.399913156752	0	0	0.6231	0.4894	0.6426	0.4709	0.6344	0.4739	0.6124	0.4179	0.6893	0.4357	0.5704	0.3646	0.5723	0.3978	0.6172	0.4545	0.607	0.4135	0.6169	0.4723	0.6688	0.4467	0.593	0.3823	0.598	0.3964	0.5347	0.3955	0.625	0.4003	0.5801	0.367	0.5552	0.33	0.6512	0.4524	0.5987	0.3936	0.5883	0.3933	0.4034	0.3337	0.3333	0.3585	0.6006	0.4006
81	0.733825445072	0	0	0.1993	0.4745	0.2637	0.7296	0.2593	0.7191	0.2996	0.7825	0.2166	0.7139	0.2936	0.7663	0.3396	0.7392	0.2664	0.7345	0.3442	0.886	0.2589	0.7027	0.2593	0.7291	0.2737	0.7526	0.3119	0.8143	0.2083	0.7299	0.175	0.7322	0.2315	0.6766	0.2929	0.7755	0.239	0.7059	0.2486	0.6528	0.1875	0.6902	0.3879	0.7748	0.4433	0.7612	0.2454	0.7054
82	0.577941815024	0	0	0.3986	0.4872	0.4149	0.5661	0.3846	0.4972	0.3941	0.5373	0.4	0.569	0.42	0.5754	0.4779	0.582	0.4295	0.6018	0.4198	0.5736	0.4023	0.493	0.3665	0.5401	0.4306	0.5993	0.3978	0.5353	0.4097	0.5771	0.675	0.5824	0.4379	0.6041	0.4376	0.6022	0.3778	0.5325	0.4371	0.6479	0.4604	0.5991	0.4362	0.5827	0.3624	0.5687	0.3836	0.5252
83	0.227963525836	0	0	0.7733	0.233	0.8022	0.2784	0.78	0.2452	0.8234	0.3027	0.7954	0.2373	0.7256	0.1728	0.8679	0.235	0.7621	0.1963	0.858	0.3956	0.7688	0.2142	0.7845	0.2364	0.8059	0.3125	0.829	0.3281	0.8472	0.2329	0.875	0.2297	0.7245	0.1495	0.7904	0.2566	0.7917	0.2482	0.7449	0.1026	0.7222	0.2004	0.8431	0.2518	0.8705	0.2432	0.8085	0.278
84	0.298740772905	0	0	0.681	0.2203	0.6689	0.2447	0.677	0.2465	0.6673	0.2494	0.6015	0.2586	0.7352	0.339	0.7169	0.2999	0.6948	0.2781	0.6971	0.2906	0.6875	0.2396	0.6666	0.2751	0.7135	0.3292	0.6955	0.2886	0.7083	0.2992	0.7	0.2987	0.7419	0.3659	0.7476	0.3711	0.6683	0.2649	0.7074	0.3276	0.7186	0.3083	0.8172	0.3377	0.8414	0.3204	0.6831	0.2739
85	0.336083369518	0	0	0.6542	0.2987	0.7043	0.4037	0.6891	0.3904	0.701	0.3901	0.6772	0.3414	0.6375	0.3048	0.7484	0.3423	0.6565	0.3127	0.7247	0.4545	0.6725	0.3732	0.7449	0.3912	0.6995	0.4248	0.7465	0.4814	0.7152	0.3395	0.55	0.334	0.638	0.2934	0.6892	0.3755	0.6803	0.3529	0.6335	0.1955	0.5639	0.2807	0.7482	0.3644	0.8576	0.366	0.7034	0.3903
86	0.176726009553	0	0	0.8427	0.2521	0.832	0.1914	0.8506	0.2356	0.8043	0.1492	0.8772	0.1984	0.8408	0.1975	0.7358	0.1702	0.8362	0.2181	0.7798	0.0921	0.8469	0.2788	0.8799	0.2153	0.7907	0.0955	0.7942	0.1257	0.7638	0.1727	0.8	0.1763	0.8493	0.2197	0.8039	0.1466	0.8697	0.2244	0.8405	0.2567	0.8708	0.2031	0.6637	0.123	0.6472	0.1494	0.8258	0.1802
87	0.146330872775	0	0	0.8541	0.1483	0.875	0.1821	0.8664	0.1739	0.871	0.1716	0.8984	0.1643	0.8344	0.1234	0.849	0.1459	0.8528	0.1436	0.8856	0.2087	0.8512	0.1359	0.852	0.1452	0.8497	0.1365	0.8746	0.1832	0.8402	0.1454	0.9	0.1471	0.8375	0.1196	0.8531	0.1455	0.88	0.1734	0.8426	0.0953	0.7819	0.1066	0.8862	0.1572	0.8802	0.1504	0.8693	0.1678
88	0.121580547112	0	0	0.8842	0.144	0.8861	0.1345	0.9065	0.1821	0.8688	0.1076	0.9075	0.1332	0.8752	0.1177	0.8867	0.1222	0.8773	0.1181	0.8823	0.1293	0.8849	0.1497	0.8874	0.1277	0.8637	0.0849	0.8651	0.0982	0.8125	0.1171	0.95	0.1228	0.8884	0.138	0.8717	0.1111	0.9074	0.1514	0.8764	0.1124	0.8879	0.1268	0.8275	0.1044	0.8284	0.1138	0.8843	0.1297
89	0.359096830221	0	0	0.6515	0.4004	0.6363	0.3515	0.6541	0.3876	0.5992	0.2985	0.55	0.3225	0.668	0.3912	0.61	0.3568	0.6383	0.3509	0.6136	0.306	0.6452	0.3778	0.5852	0.3211	0.5839	0.2169	0.5674	0.2299	0.5763	0.3547	0.675	0.3596	0.7036	0.4626	0.6593	0.3877	0.6666	0.3855	0.6863	0.5696	0.732	0.4095	0.512	0.3157	0.4854	0.335	0.5968	0.2986
90	0.42987407729	1	1	0.592	0.5148	0.653	0.5684	0.7368	0.789	0.6036	0.4786	0.6742	0.4716	0.5384	0.3922	0.7106	0.4402	0.5402	0.3345	0.6675	0.6197	0.5885	0.5092	0.6827	0.5065	0.5626	0.4112	0.6737	0.6119	0.5277	0.427	0.75	0.433	0.5278	0.3601	0.5887	0.4588	0.7592	0.6241	0.5607	0.3863	0.4993	0.3906	0.5344	0.4178	0.6731	0.4458	0.6576	0.5499
91	0.404689535389	0	0	0.575	0.3262	0.5628	0.3503	0.5969	0.4082	0.5692	0.3667	0.5333	0.3797	0.6208	0.4349	0.6477	0.4085	0.6081	0.4454	0.5965	0.4071	0.5853	0.3617	0.5401	0.3671	0.5608	0.3186	0.5899	0.3952	0.6458	0.408	0.625	0.4052	0.6171	0.4407	0.5987	0.41	0.5629	0.3714	0.6187	0.5134	0.6382	0.4284	0.612	0.4103	0.5825	0.4027	0.5645	0.3625
92	0.45896656535	0	0	0.551	0.4978	0.5045	0.3979	0.5727	0.5273	0.4783	0.3678	0.4893	0.4382	0.6392	0.5754	0.5157	0.457	0.5213	0.3963	0.498	0.3751	0.5462	0.4815	0.5241	0.4474	0.475	0.2943	0.4618	0.3197	0.3819	0.4483	0.5	0.4582	0.6046	0.5638	0.5445	0.4644	0.5612	0.4797	0.576	0.621	0.7015	0.5479	0.4068	0.4138	0.5631	0.4623	0.5255	0.4376
93	0.493703864525	0	0	0.4975	0.4597	0.4892	0.4651	0.4945	0.4684	0.575	0.5938	0.3969	0.4497	0.4928	0.4776	0.5911	0.5	0.5037	0.4854	0.5151	0.5108	0.4874	0.4124	0.4394	0.4481	0.5352	0.566	0.5422	0.5568	0.6736	0.5048	0.7	0.4971	0.4707	0.4349	0.5359	0.54	0.4687	0.4551	0.5105	0.5134	0.5127	0.4973	0.5775	0.5177	0.5598	0.502	0.4692	0.4428
94	0.744680851064	0	1	0.2534	0.7372	0.2505	0.7366	0.2739	0.7849	0.2827	0.7846	0.259	0.7461	0.276	0.7692	0.2327	0.743	0.2333	0.6745	0.2582	0.7503	0.2375	0.6682	0.209	0.7131	0.2408	0.7086	0.2384	0.7149	0.1875	0.7401	0.425	0.7476	0.2656	0.7617	0.2893	0.7977	0.3059	0.7966	0.2713	0.819	0.3179	0.7793	0.1689	0.7156	0.1585	0.7296	0.2627	0.7548
95	0.998697351281	1	0	0.0016	1.0	0.0013	0.9988	0.0012	0.9986	0.0014	0.9989	0.003	0.9993	0.0016	0.999	0.0	0.9986	0.0017	1.0	0.0013	0.9987	0.001	0.9976	0.0	0.9978	0.0012	0.9984	0.0013	0.9988	0.0	0.9986	0.0	0.9986	0.0013	0.9988	0.0021	1.0	0.0008	0.9982	0.0015	1.0	0.0012	0.9986	0.0	0.9982	0.0	0.9984	0.0022	1.0
96	0.998263135041	0	0	0.0016	0.9978	0.002	0.9988	0.0025	1.0	0.0014	0.9978	0.0015	0.9981	0.0023	0.999	0.0	0.9981	0.0022	1.0	0.0013	0.9974	0.0016	0.9976	0.0	0.997	0.0018	0.9984	0.0013	0.9976	0.0	0.9981	0.0	0.9982	0.002	0.9988	0.0028	1.0	0.0017	0.9982	0.0021	1.0	0.0	0.9973	0.0	0.9976	0.0	0.9979	0.0015	0.9979
97	0.379070777247	0	0	0.6313	0.4194	0.6204	0.3781	0.6306	0.4	0.6446	0.4136	0.6636	0.3962	0.6152	0.3722	0.7547	0.3889	0.6155	0.3618	0.6938	0.5211	0.6254	0.3986	0.6709	0.4131	0.6715	0.5053	0.6573	0.4431	0.6597	0.3816	0.725	0.3809	0.5606	0.2796	0.6307	0.3944	0.6683	0.4278	0.6045	0.3031	0.6565	0.3987	0.6655	0.394	0.6634	0.3856	0.6509	0.4201
98	0.261398176292	0	0	0.7411	0.2711	0.7591	0.2958	0.7431	0.2712	0.745	0.2707	0.6712	0.2343	0.7336	0.2554	0.6729	0.2565	0.7187	0.1981	0.7516	0.2868	0.7517	0.3179	0.7556	0.2729	0.7652	0.3277	0.7738	0.3233	0.5416	0.2482	0.675	0.2602	0.7517	0.283	0.7505	0.28	0.7386	0.2614	0.7397	0.2665	0.7515	0.2685	0.7275	0.2576	0.8802	0.2833	0.7447	0.2698
99	0.51367781155	0	0	0.4986	0.5614	0.5246	0.5777	0.4895	0.5205	0.501	0.5351	0.4257	0.4893	0.476	0.5014	0.4339	0.5097	0.454	0.4109	0.4868	0.5147	0.4927	0.5414	0.5176	0.535	0.4829	0.5053	0.4925	0.5245	0.3611	0.5053	0.475	0.5134	0.5264	0.5799	0.4975	0.5311	0.5484	0.5774	0.511	0.6283	0.4616	0.5	0.4172	0.4904	0.5954	0.5305	0.4909	0.52
100	0.786799826314	0	0	0.1977	0.7266	0.2172	0.7935	0.2186	0.7986	0.26	0.855	0.4287	0.8734	0.176	0.7426	0.2264	0.7877	0.2612	0.94	0.2752	0.9078	0.2134	0.788	0.3001	0.8459	0.2098	0.7784	0.2343	0.8239	0.1666	0.7836	0.425	0.7905	0.1582	0.6962	0.1575	0.7	0.2819	0.8573	0.1906	0.6821	0.14	0.7462	0.0534	0.733	0.0614	0.7632	0.2169	0.7919
101	0.234476769431	0	0	0.7433	0.1483	0.7307	0.1763	0.7323	0.163	0.7538	0.2174	0.6424	0.185	0.8112	0.2886	0.6603	0.2266	0.7586	0.2127	0.7496	0.2035	0.7528	0.1797	0.717	0.2014	0.7688	0.2427	0.7493	0.2059	0.8611	0.2408	0.775	0.2346	0.7914	0.2773	0.8075	0.3	0.7257	0.1936	0.7993	0.3911	0.8185	0.2638	0.7482	0.2286	0.686	0.2221	0.7177	0.1688
102	0.352149370386	0	0	0.6515	0.3665	0.7009	0.4408	0.7012	0.4671	0.6534	0.3603	0.709	0.3767	0.6344	0.3361	0.6792	0.3544	0.6628	0.4	0.6911	0.4366	0.6607	0.4078	0.6998	0.3875	0.6155	0.2716	0.6737	0.3976	0.5833	0.3478	0.85	0.3557	0.6262	0.3164	0.635	0.3322	0.7472	0.4542	0.6499	0.3618	0.5809	0.3151	0.4827	0.2965	0.4724	0.3249	0.6854	0.4037
103	0.394702561876	0	0	0.5658	0.2415	0.5766	0.3468	0.5956	0.3739	0.6336	0.436	0.6015	0.3931	0.6288	0.4226	0.7106	0.4025	0.6229	0.4509	0.6077	0.3994	0.6024	0.3824	0.6259	0.4087	0.6113	0.4097	0.6014	0.388	0.5277	0.3895	0.425	0.3915	0.5836	0.359	0.5744	0.3466	0.5646	0.3529	0.6124	0.4278	0.6321	0.4095	0.6637	0.4143	0.6893	0.4077	0.548	0.3161
104	0.630481980026	0	0	0.356	0.5783	0.3372	0.5765	0.3636	0.6178	0.4139	0.695	0.3469	0.6214	0.4032	0.6704	0.3459	0.6287	0.3639	0.6127	0.406	0.7016	0.3456	0.5276	0.3504	0.6175	0.3564	0.5978	0.4025	0.6886	0.5416	0.6419	0.5	0.6327	0.3626	0.6191	0.4226	0.7133	0.3916	0.6531	0.3812	0.6845	0.3629	0.6268	0.3741	0.632	0.288	0.6178	0.3596	0.6168
105	0.54146765089	0	0	0.4587	0.5423	0.4663	0.5545	0.4653	0.5561	0.4842	0.5788	0.4545	0.5398	0.4848	0.5726	0.4591	0.5415	0.4575	0.5381	0.4776	0.5787	0.4537	0.5207	0.4651	0.5459	0.4464	0.5113	0.487	0.5916	0.5763	0.5493	0.525	0.5426	0.4602	0.5443	0.5024	0.61	0.4712	0.5545	0.4677	0.5843	0.4506	0.5371	0.4534	0.5397	0.3786	0.529	0.4481	0.5272
106	0.197568389058	0	0	0.7973	0.1779	0.8251	0.2354	0.8143	0.2232	0.8168	0.2185	0.8424	0.2136	0.792	0.1851	0.8364	0.2	0.7952	0.1745	0.8291	0.2496	0.795	0.1658	0.8113	0.2036	0.8229	0.2488	0.8269	0.2407	0.8194	0.1987	0.825	0.1979	0.7761	0.1542	0.7961	0.1877	0.8191	0.2147	0.7925	0.1515	0.7624	0.1754	0.8	0.1967	0.8349	0.2026	0.807	0.2039
107	0.52713851498	0	0	0.4931	0.6059	0.6113	0.7587	0.5467	0.6863	0.6	0.7121	0.5818	0.5709	0.3568	0.3893	0.654	0.5405	0.4375	0.4145	0.5965	0.7682	0.474	0.5322	0.5455	0.5766	0.5225	0.6509	0.5926	0.7377	0.3472	0.5187	0.6	0.5293	0.4079	0.42	0.496	0.5633	0.6032	0.661	0.4445	0.396	0.3008	0.4318	0.5068	0.5385	0.631	0.5516	0.5608	0.6477
108	0.530612244898	0	0	0.5106	0.6906	0.5128	0.6032	0.499	0.5945	0.4666	0.5266	0.4666	0.5295	0.448	0.5052	0.4905	0.5321	0.4592	0.4981	0.4894	0.5697	0.4767	0.5622	0.5369	0.5766	0.4829	0.5644	0.4993	0.5832	0.3958	0.5257	0.45	0.5302	0.4741	0.5385	0.4818	0.55	0.5389	0.6021	0.4846	0.6014	0.4908	0.5425	0.3896	0.5037	0.4304	0.5245	0.4894	0.5581
109	0.390360399479	0	0	0.6034	0.3665	0.6259	0.4176	0.6439	0.4643	0.6805	0.4936	0.6424	0.4035	0.6168	0.3988	0.6981	0.3969	0.6098	0.3909	0.6649	0.498	0.6083	0.3847	0.6784	0.4372	0.6259	0.4309	0.6818	0.5173	0.7708	0.4011	0.675	0.3915	0.5237	0.2485	0.6022	0.3788	0.6375	0.419	0.5718	0.2151	0.5676	0.367	0.7689	0.4439	0.7443	0.4112	0.6216	0.4067
110	0.522362136344	0	0	0.5237	0.7012	0.553	0.6484	0.5581	0.6958	0.4703	0.5117	0.603	0.5727	0.4048	0.4358	0.6226	0.5331	0.4831	0.54	0.5282	0.6209	0.4847	0.5529	0.5519	0.5729	0.4829	0.5356	0.517	0.5916	0.5138	0.5247	0.475	0.5223	0.4651	0.5017	0.464	0.5011	0.5929	0.6408	0.4651	0.4645	0.3958	0.477	0.5413	0.5438	0.6084	0.5426	0.5457	0.6158
111	0.450282240556	0	2	0.5909	0.6101	0.6113	0.5533	0.7253	0.8287	0.5633	0.4701	0.6954	0.5088	0.556	0.4577	0.5283	0.4486	0.5453	0.4363	0.584	0.5172	0.5848	0.6013	0.6463	0.516	0.4847	0.2883	0.5926	0.5257	0.5486	0.4502	0.7	0.4529	0.539	0.4326	0.5181	0.4011	0.6983	0.6029	0.5443	0.4254	0.5542	0.4527	0.4534	0.4178	0.5177	0.4453	0.6201	0.5468
112	0.439426834564	0	0	0.5286	0.3156	0.5919	0.4918	0.6223	0.5726	0.5816	0.4701	0.5166	0.4217	0.5112	0.3808	0.6477	0.4458	0.5288	0.3381	0.63	0.5749	0.5767	0.5092	0.5787	0.4518	0.4969	0.2807	0.5831	0.479	0.3472	0.4251	0.8	0.4436	0.5334	0.3947	0.5716	0.4566	0.6238	0.5044	0.5607	0.44	0.5895	0.4554	0.5551	0.4376	0.6666	0.4558	0.5803	0.4665
113	0.953538862353	0	0	0.0344	0.9067	0.0367	0.9373	0.0495	0.9602	0.0402	0.9445	0.0439	0.9525	0.0456	0.9525	0.1006	0.9575	0.0473	0.9563	0.0512	0.9628	0.0379	0.917	0.0407	0.9496	0.0377	0.9317	0.0422	0.9461	0.0416	0.9532	0.05	0.9536	0.0446	0.9505	0.057	0.97	0.0514	0.9586	0.0438	0.9413	0.0706	0.9669	0.0431	0.9524	0.0097	0.9478	0.0435	0.9495
114	0.295267042987	0	0	0.6914	0.2436	0.7002	0.2877	0.6719	0.2246	0.7399	0.3464	0.6333	0.2665	0.7136	0.3057	0.8113	0.3031	0.7005	0.2818	0.7706	0.4238	0.6655	0.1267	0.7277	0.3109	0.7664	0.4491	0.7608	0.394	0.8402	0.3043	0.75	0.296	0.6687	0.2359	0.759	0.38	0.7172	0.308	0.7307	0.4156	0.6772	0.28	0.7741	0.3186	0.7669	0.3049	0.6764	0.2564
115	0.574468085106	0	0	0.4412	0.6355	0.4136	0.5545	0.4303	0.5849	0.3978	0.5341	0.4272	0.5751	0.4304	0.5802	0.5345	0.5825	0.4169	0.5472	0.3863	0.498	0.3911	0.4262	0.3601	0.5299	0.3819	0.4658	0.3916	0.5149	0.4791	0.578	0.4	0.574	0.4839	0.6708	0.4105	0.5511	0.4113	0.5598	0.4466	0.6723	0.4165	0.5695	0.5379	0.6123	0.3559	0.5636	0.4091	0.552
116	0.340859748155	0	0	0.675	0.4025	0.68	0.3758	0.6732	0.3712	0.6952	0.3933	0.7393	0.373	0.596	0.2659	0.5974	0.3362	0.6628	0.3527	0.6859	0.393	0.588	0.0345	0.6141	0.3102	0.6599	0.3429	0.6859	0.388	0.743	0.3464	0.875	0.3446	0.6143	0.2669	0.6379	0.3077	0.7129	0.3961	0.6594	0.3422	0.5542	0.2827	0.5706	0.311	0.4757	0.3124	0.6448	0.3213
117	0.253148067738	0	0	0.7515	0.2711	0.7834	0.3143	0.7736	0.3109	0.7758	0.2953	0.7666	0.2611	0.7256	0.2279	0.761	0.2541	0.7347	0.2145	0.8088	0.3738	0.7405	0.2258	0.7609	0.2627	0.7706	0.3125	0.7983	0.3437	0.7916	0.2561	0.775	0.2536	0.6945	0.1668	0.7448	0.25	0.7849	0.2922	0.7217	0.1369	0.7101	0.2327	0.7913	0.2681	0.7993	0.2612	0.756	0.2657
118	0.230134607034	0	0	0.7924	0.3177	0.7918	0.2668	0.8035	0.3027	0.7846	0.2515	0.8075	0.2452	0.7496	0.206	0.7861	0.2313	0.7701	0.2309	0.793	0.2752	0.7405	0.1036	0.7963	0.2481	0.7609	0.2078	0.8051	0.2922	0.8125	0.2329	0.825	0.2311	0.7531	0.2025	0.7405	0.1844	0.7832	0.2438	0.7608	0.1882	0.7271	0.2064	0.8103	0.2437	0.8511	0.2427	0.7605	0.2173
119	0.330872774642	0	0	0.7001	0.4512	0.6585	0.3132	0.6726	0.3383	0.6424	0.2921	0.7287	0.3548	0.6912	0.357	0.761	0.3376	0.6594	0.3	0.6169	0.2291	0.6993	0.4608	0.6988	0.351	0.6624	0.3141	0.6014	0.2119	0.4791	0.3182	0.45	0.3269	0.7287	0.4292	0.6343	0.2766	0.6443	0.3054	0.6515	0.2493	0.7831	0.394	0.6689	0.3308	0.7831	0.3485	0.6846	0.3522
120	0.42987407729	0	0	0.5701	0.43	0.5468	0.3909	0.5664	0.4219	0.545	0.3933	0.5136	0.4071	0.6096	0.4767	0.5723	0.43	0.567	0.42	0.5722	0.434	0.5719	0.4377	0.6023	0.4518	0.5444	0.3657	0.5715	0.4323	0.5833	0.4307	0.55	0.4295	0.629	0.527	0.6094	0.4911	0.5535	0.4128	0.5776	0.4645	0.6431	0.4703	0.612	0.4439	0.6537	0.4428	0.539	0.3872
121	0.51411202779	0	1	0.5237	0.661	0.5815	0.674	0.5511	0.6547	0.5399	0.5927	0.5151	0.5258	0.4272	0.4444	0.7044	0.5303	0.4443	0.3818	0.6274	0.79	0.5013	0.5806	0.6173	0.6036	0.5723	0.7298	0.7411	0.9628	0.8333	0.5372	0.55	0.5152	0.4128	0.3935	0.5345	0.59	0.5766	0.6073	0.4545	0.3691	0.3118	0.4176	0.7775	0.6123	0.9352	0.5837	0.587	0.6529
122	0.94442032132	0	0	0.0469	0.911	0.0555	0.9443	0.0591	0.952	0.0652	0.9584	0.0348	0.936	0.0592	0.9487	0.1132	0.9486	0.0524	0.9345	0.0683	0.9692	0.0572	0.9516	0.0621	0.9489	0.0517	0.9347	0.0579	0.9485	0.1041	0.9476	0.0	0.9434	0.0571	0.947	0.0655	0.96	0.0599	0.9489	0.0596	0.9633	0.0937	0.9655	0.0827	0.9535	0.0517	0.9438	0.0405	0.9237
123	0.544072948328	0	0	0.468	0.5911	0.4656	0.5603	0.4748	0.5849	0.408	0.4744	0.3621	0.5063	0.4928	0.5878	0.5031	0.5475	0.4312	0.4654	0.4323	0.498	0.459	0.5576	0.3954	0.5029	0.4184	0.4506	0.442	0.5197	0.5972	0.5534	0.525	0.5452	0.5062	0.6271	0.4832	0.5866	0.3907	0.4771	0.4656	0.5892	0.4397	0.535	0.5689	0.5821	0.6019	0.5667	0.4609	0.5509
124	0.496743378202	0	0	0.4789	0.4025	0.4628	0.4292	0.5047	0.5	0.4615	0.436	0.4318	0.468	0.5848	0.5935	0.4088	0.4897	0.5048	0.5018	0.4402	0.3738	0.5104	0.5276	0.4844	0.4839	0.4154	0.2776	0.4073	0.3281	0.3402	0.4858	0.375	0.4944	0.5767	0.6179	0.4903	0.4766	0.4661	0.4586	0.5263	0.6039	0.6114	0.5566	0.481	0.4892	0.5242	0.5	0.4602	0.4376
125	0.720364741641	0	0	0.2889	0.7563	0.331	0.8062	0.3725	0.9205	0.3128	0.7686	0.4666	0.7954	0.3096	0.7559	0.2767	0.7201	0.3302	0.8818	0.3344	0.8271	0.3151	0.8732	0.4651	0.8467	0.2141	0.5569	0.3044	0.764	0.1319	0.7105	0.5	0.7242	0.2594	0.6869	0.2373	0.6544	0.431	0.8758	0.2724	0.687	0.2789	0.7199	0.0965	0.6587	0.11	0.694	0.3048	0.7548
126	0.910985670864	0	0	0.089	0.911	0.095	0.9211	0.1017	0.9383	0.0908	0.9136	0.0954	0.9135	0.092	0.9145	0.1383	0.9146	0.0855	0.9	0.109	0.95	0.092	0.9239	0.0964	0.916	0.076	0.8786	0.1035	0.9365	0.0277	0.9069	0.225	0.9133	0.0788	0.8941	0.094	0.9188	0.1173	0.9401	0.0897	0.9144	0.0803	0.9062	0.081	0.9082	0.1197	0.9157	0.099	0.9248
127	0.292661745549	0	0	0.7176	0.3326	0.7307	0.3317	0.7323	0.3465	0.6908	0.2686	0.7424	0.3067	0.7024	0.2867	0.8238	0.3013	0.713	0.3109	0.7128	0.3034	0.726	0.3732	0.7877	0.3474	0.6812	0.2276	0.7145	0.3053	0.5277	0.2806	0.7	0.2925	0.7475	0.359	0.6906	0.2666	0.7317	0.3177	0.6911	0.2176	0.7161	0.2975	0.6982	0.2896	0.8187	0.3099	0.7379	0.3347
128	0.314806773773	0	0	0.6941	0.3495	0.6523	0.2598	0.6567	0.2534	0.6197	0.2196	0.603	0.2818	0.728	0.3656	0.7547	0.3199	0.6982	0.3563	0.6511	0.2483	0.6928	0.3479	0.6859	0.3153	0.6861	0.3171	0.6389	0.2335	0.5555	0.3061	0.7	0.315	0.7405	0.4062	0.6942	0.3288	0.6375	0.2658	0.6826	0.3031	0.7539	0.3529	0.6948	0.318	0.8349	0.338	0.6839	0.313
129	0.516717325228	0	0	0.4713	0.4703	0.424	0.4176	0.4221	0.3849	0.4556	0.4765	0.406	0.4856	0.54	0.584	0.5157	0.5191	0.5151	0.6181	0.4382	0.4289	0.481	0.5069	0.4973	0.5262	0.5024	0.5644	0.442	0.4443	0.4722	0.5159	0.375	0.5148	0.5181	0.5742	0.5452	0.6133	0.4413	0.4735	0.4947	0.5696	0.5736	0.5668	0.4448	0.5037	0.3495	0.4959	0.4174	0.4263
130	0.160660008684	0	0	0.8399	0.1631	0.8625	0.1995	0.8575	0.2	0.871	0.2068	0.85	0.1649	0.8216	0.1396	0.9371	0.1679	0.8391	0.16	0.8817	0.2432	0.8384	0.1566	0.8242	0.1503	0.8558	0.2018	0.8698	0.2143	0.8888	0.1639	0.975	0.163	0.7907	0.0805	0.821	0.1322	0.8551	0.1769	0.8199	0.0709	0.7941	0.1356	0.8948	0.1793	0.9255	0.174	0.8378	0.1585
131	0.204081632653	0	0	0.799	0.2161	0.8001	0.2111	0.7997	0.2123	0.7567	0.1471	0.7166	0.1722	0.8128	0.2241	0.8113	0.2052	0.7712	0.1254	0.7614	0.137	0.7988	0.2165	0.7577	0.1781	0.7931	0.1972	0.7629	0.1461	0.6944	0.1973	0.8	0.2041	0.841	0.2784	0.8218	0.2444	0.778	0.1857	0.8194	0.3129	0.8647	0.2422	0.812	0.2095	0.8802	0.2171	0.7815	0.1843
132	0.231003039514	0	0	0.788	0.305	0.8188	0.3143	0.8143	0.3287	0.797	0.2718	0.8348	0.2574	0.76	0.2203	0.7798	0.2318	0.7644	0.2163	0.8088	0.3085	0.7811	0.2834	0.8231	0.2678	0.7542	0.1942	0.8017	0.2886	0.7708	0.2311	0.9	0.2333	0.7642	0.2232	0.7533	0.2066	0.8414	0.3054	0.7682	0.2273	0.732	0.2105	0.7137	0.2124	0.7378	0.2261	0.798	0.2708
133	0.619192357794	0	0	0.373	0.5889	0.4038	0.6577	0.4221	0.7082	0.4673	0.7452	0.5	0.667	0.3552	0.5887	0.4276	0.6226	0.3924	0.6563	0.4789	0.8104	0.3868	0.6451	0.4823	0.6883	0.4111	0.6949	0.4782	0.7904	0.3958	0.6201	0.625	0.6235	0.2977	0.4821	0.4055	0.6577	0.5167	0.7588	0.3505	0.4792	0.2764	0.5614	0.2362	0.5705	0.1521	0.5837	0.4339	0.692
134	0.168475900999	0	0	0.8372	0.1906	0.8313	0.1682	0.8423	0.1917	0.7985	0.1204	0.8772	0.1868	0.8416	0.1804	0.8364	0.1688	0.8528	0.2363	0.8094	0.1254	0.8362	0.1889	0.8724	0.1963	0.7986	0.0864	0.7963	0.1065	0.8055	0.1667	0.725	0.1665	0.8695	0.2313	0.8061	0.1288	0.8414	0.1786	0.8363	0.1907	0.8757	0.1929	0.7758	0.1497	0.7669	0.1584	0.8273	0.1627
135	0.250976986539	1	1	0.7241	0.1546	0.7779	0.2993	0.7768	0.3109	0.778	0.2931	0.7515	0.2519	0.748	0.2497	0.849	0.2583	0.7632	0.2963	0.8455	0.4391	0.7597	0.2972	0.8756	0.3372	0.7798	0.3277	0.8113	0.3604	0.9166	0.2621	0.975	0.2549	0.7015	0.1726	0.7697	0.2833	0.8157	0.3195	0.7407	0.2127	0.7819	0.2692	0.7637	0.2559	0.7766	0.2552	0.7792	0.2924
136	0.280503690838	0	0	0.7307	0.3241	0.7571	0.3433	0.7603	0.3684	0.7377	0.307	0.7515	0.2933	0.704	0.2621	0.7861	0.2854	0.7164	0.2709	0.768	0.3751	0.7447	0.3894	0.7877	0.327	0.7323	0.3125	0.767	0.364	0.7222	0.2806	0.825	0.2823	0.6945	0.2393	0.7163	0.2755	0.772	0.3345	0.6974	0.1784	0.6991	0.2692	0.75	0.2907	0.8025	0.2933	0.759	0.3347
137	0.224924012158	0	0	0.7919	0.2902	0.7966	0.261	0.8124	0.3054	0.7692	0.2164	0.806	0.2373	0.7848	0.2364	0.8553	0.2308	0.7701	0.209	0.7805	0.2355	0.7934	0.3041	0.8252	0.2591	0.7767	0.2291	0.7922	0.255	0.7986	0.2264	0.875	0.2266	0.7573	0.1956	0.7726	0.2211	0.8174	0.2684	0.7629	0.1687	0.7819	0.2287	0.8017	0.2338	0.7928	0.2276	0.7987	0.2574
138	0.241424229266	1	1	0.7405	0.1716	0.7779	0.2737	0.7666	0.2589	0.8036	0.307	0.756	0.2404	0.7456	0.226	0.8427	0.2476	0.7712	0.2818	0.8501	0.4199	0.7602	0.2488	0.8681	0.316	0.7907	0.3216	0.8024	0.3185	0.9027	0.251	0.925	0.2443	0.7015	0.1472	0.7747	0.2666	0.8183	0.3028	0.7492	0.198	0.7661	0.2456	0.7603	0.242	0.7346	0.2377	0.7815	0.2729
139	0.348675640469	0	0	0.6717	0.4279	0.7279	0.4767	0.731	0.5205	0.6879	0.4019	0.706	0.3706	0.6208	0.3124	0.7735	0.3577	0.6383	0.3072	0.745	0.5313	0.6532	0.3571	0.7063	0.3861	0.6429	0.3277	0.72	0.4694	0.6388	0.3478	0.85	0.3521	0.6059	0.2738	0.6286	0.3133	0.7609	0.4612	0.643	0.3105	0.6102	0.3259	0.6224	0.3389	0.6957	0.3555	0.6966	0.4109
140	0.181936604429	0	0	0.8197	0.1885	0.8063	0.1624	0.8092	0.163	0.8293	0.1982	0.856	0.1972	0.8176	0.1813	0.7358	0.1758	0.8328	0.229	0.7996	0.1459	0.8223	0.2004	0.8349	0.1934	0.8102	0.1623	0.7935	0.1389	0.7777	0.1792	0.8	0.1816	0.8145	0.176	0.8004	0.1544	0.832	0.1963	0.8247	0.2127	0.8258	0.1862	0.7137	0.1468	0.6601	0.1574	0.816	0.1791
141	0.247503256622	0	0	0.758	0.269	0.8133	0.3491	0.7927	0.3342	0.786	0.2963	0.8287	0.2781	0.7168	0.2051	0.9182	0.2597	0.737	0.1981	0.8455	0.4289	0.7619	0.288	0.8038	0.2824	0.7512	0.2443	0.8017	0.3341	0.7222	0.2454	0.925	0.2505	0.7057	0.1703	0.7598	0.2588	0.862	0.36	0.7407	0.1931	0.7588	0.251	0.7137	0.2344	0.7702	0.2502	0.7897	0.2986
142	0.135475466782	0	0	0.8498	0.0783	0.8764	0.1554	0.8811	0.1712	0.8695	0.1428	0.8651	0.1357	0.856	0.1253	0.9496	0.1417	0.8676	0.1454	0.8896	0.1843	0.8774	0.1912	0.9239	0.1759	0.8704	0.1502	0.8862	0.1736	0.8472	0.1343	0.925	0.1365	0.8375	0.0909	0.8866	0.17	0.8817	0.1531	0.8563	0.0977	0.8769	0.1423	0.8517	0.1311	0.8737	0.1369	0.8693	0.1421
143	0.179765523231	0	0	0.8093	0.1377	0.8501	0.2296	0.8684	0.2835	0.863	0.242	0.8393	0.1874	0.8088	0.1661	0.9371	0.1884	0.806	0.1345	0.9014	0.338	0.8282	0.2142	0.8574	0.2051	0.8302	0.2048	0.8903	0.3029	0.9305	0.1871	0.875	0.1807	0.7719	0.1001	0.836	0.2044	0.8911	0.2526	0.8009	0.0904	0.7844	0.1599	0.8793	0.1996	0.9029	0.1925	0.8363	0.2018
144	0.327833260964	0	2	0.7241	0.5296	0.7827	0.5127	0.7724	0.5438	0.6439	0.2867	0.7378	0.3542	0.6112	0.2554	0.849	0.3409	0.6332	0.2036	0.7148	0.411	0.7009	0.4516	0.6945	0.343	0.6374	0.2412	0.6934	0.3652	0.5833	0.3219	0.825	0.3305	0.6966	0.3682	0.6785	0.3377	0.8046	0.4639	0.6594	0.2689	0.682	0.3333	0.5913	0.3006	0.7087	0.3335	0.7687	0.4603
145	0.350412505428	0	1	0.6723	0.4385	0.6974	0.4303	0.7171	0.4958	0.6036	0.2835	0.706	0.373	0.6512	0.3523	0.761	0.3586	0.6617	0.389	0.657	0.3649	0.6832	0.4953	0.7095	0.3912	0.6234	0.2852	0.6525	0.3556	0.5694	0.345	0.7	0.3513	0.6813	0.4027	0.655	0.3588	0.7069	0.4093	0.6351	0.2836	0.6954	0.3758	0.5879	0.3296	0.6537	0.351	0.6891	0.4047
146	0.215371254885	2	0	0.8268	0.3792	0.8577	0.3375	0.8512	0.3589	0.723	0.1257	0.7863	0.216	0.7655	0.1927	0.9245	0.2257	0.7683	0.1636	0.8022	0.2496	0.8068	0.311	0.8145	0.2357	0.7798	0.2033	0.8038	0.2491	0.6666	0.2075	0.9	0.2174	0.8096	0.2566	0.794	0.23	0.8697	0.3028	0.7808	0.198	0.8002	0.224	0.6965	0.1857	0.7799	0.2146	0.8506	0.3058
147	0.387320885801	0	0	0.6373	0.483	0.6495	0.4489	0.6783	0.5287	0.5772	0.3358	0.5439	0.3597	0.6168	0.3922	0.7484	0.3973	0.5624	0.2272	0.6116	0.3854	0.6142	0.394	0.5734	0.3605	0.5845	0.3171	0.628	0.4143	0.5972	0.3862	0.625	0.3875	0.6562	0.4591	0.6471	0.4411	0.664	0.4401	0.6219	0.4303	0.6467	0.4062	0.731	0.4271	0.8025	0.4167	0.6231	0.4016
148	0.225358228398	0	0	0.7394	0.0889	0.7342	0.1577	0.7349	0.1397	0.7706	0.2196	0.7681	0.2227	0.7848	0.2374	0.6981	0.2196	0.798	0.3	0.7437	0.1651	0.7565	0.1474	0.7213	0.189	0.7779	0.2336	0.7574	0.1952	0.7569	0.2241	0.675	0.2235	0.7845	0.2416	0.7769	0.2288	0.7283	0.1778	0.7661	0.1858	0.7661	0.2206	0.8086	0.2367	0.7896	0.2276	0.7642	0.2111
149	0.23621363439	1	0	0.8066	0.4025	0.8292	0.3457	0.8264	0.3712	0.7208	0.1737	0.7833	0.244	0.7336	0.2003	0.8742	0.2444	0.7313	0.1327	0.7562	0.2215	0.7982	0.3847	0.8274	0.2795	0.7572	0.22	0.7779	0.261	0.6319	0.2274	0.85	0.2377	0.8026	0.3003	0.779	0.26	0.8457	0.3204	0.7544	0.1931	0.7904	0.251	0.7327	0.2257	0.8284	0.2462	0.8295	0.3264
150	0.131133304386	0	0	0.8798	0.1737	0.9007	0.1844	0.8963	0.1904	0.8659	0.1268	0.8893	0.1393	0.8744	0.1377	0.9622	0.138	0.8585	0.0981	0.8764	0.1459	0.8972	0.2534	0.9217	0.1671	0.8771	0.1517	0.8889	0.1664	0.7777	0.125	0.9	0.1316	0.8772	0.1449	0.8816	0.1511	0.9305	0.1945	0.8569	0.0757	0.8915	0.1437	0.8655	0.13	0.9352	0.1414	0.9009	0.175
151	0.452887537994	0	0	0.5412	0.43	0.5586	0.4721	0.5759	0.515	0.5619	0.4744	0.6318	0.4869	0.5336	0.4368	0.6352	0.4594	0.5613	0.4981	0.5637	0.4852	0.5361	0.4055	0.5712	0.4693	0.5079	0.355	0.5585	0.473	0.5625	0.4539	0.575	0.4533	0.5453	0.4499	0.5267	0.4211	0.6246	0.5325	0.5728	0.5721	0.5517	0.4554	0.4637	0.4248	0.33	0.4192	0.5232	0.4201
152	0.158488927486	0	0	0.8225	0.0847	0.8362	0.1496	0.8347	0.1438	0.8219	0.13	0.7469	0.1205	0.884	0.2089	0.8113	0.1562	0.8305	0.1236	0.8561	0.1869	0.8443	0.1705	0.8456	0.1613	0.8254	0.1183	0.8419	0.1592	0.875	0.1607	0.8	0.1577	0.887	0.2336	0.8745	0.21	0.8423	0.1593	0.8574	0.2322	0.9135	0.1983	0.8431	0.159	0.8673	0.1624	0.831	0.1441
153	0.658271819366	0	1	0.3375	0.6419	0.3393	0.6542	0.3769	0.7342	0.3054	0.6055	0.3409	0.6579	0.352	0.6704	0.4528	0.6665	0.3451	0.669	0.3817	0.7362	0.3253	0.5875	0.3601	0.6708	0.3071	0.572	0.3542	0.6802	0.5486	0.672	0.5	0.661	0.3765	0.7157	0.382	0.7211	0.4284	0.7473	0.3537	0.7139	0.4043	0.6929	0.2827	0.6384	0.1585	0.6298	0.3536	0.6745
154	0.25010855406	0	0	0.7209	0.1377	0.748	0.247	0.7418	0.2328	0.7663	0.2739	0.7318	0.2428	0.7392	0.2374	0.8113	0.2546	0.7741	0.3272	0.8239	0.3943	0.7265	0.1497	0.8231	0.3	0.7694	0.2989	0.7677	0.2814	0.8472	0.2566	0.8	0.2509	0.7203	0.2013	0.7883	0.31	0.8037	0.3054	0.7518	0.2591	0.7697	0.2611	0.7	0.2333	0.631	0.2316	0.7469	0.2461
155	0.278766825879	0	0	0.7149	0.2542	0.7002	0.2436	0.6675	0.163	0.6791	0.2174	0.6045	0.2318	0.7512	0.3143	0.7484	0.2807	0.705	0.2272	0.7503	0.3354	0.7223	0.2834	0.6848	0.254	0.7232	0.2837	0.7261	0.2874	0.6666	0.2751	0.8	0.2801	0.7629	0.3475	0.7897	0.3855	0.7052	0.2623	0.7338	0.3374	0.7771	0.3097	0.712	0.2756	0.7961	0.2903	0.7319	0.2935
156	0.509335649153	0	0	0.4838	0.483	0.4489	0.4396	0.4431	0.4068	0.4754	0.4872	0.5318	0.5258	0.5072	0.5289	0.5157	0.5111	0.5567	0.72	0.4651	0.4596	0.4906	0.5092	0.5551	0.5532	0.4787	0.4795	0.4366	0.4143	0.4097	0.5039	0.475	0.509	0.5111	0.5431	0.4903	0.5088	0.5149	0.5343	0.5042	0.5721	0.6041	0.5721	0.3293	0.455	0.1585	0.4578	0.4384	0.4376
157	0.310464611376	0	0	0.6799	0.2733	0.7071	0.3399	0.752	0.4452	0.6959	0.3198	0.7818	0.3475	0.6888	0.3095	0.805	0.319	0.709	0.3727	0.7095	0.3495	0.703	0.3686	0.7706	0.3656	0.6642	0.2473	0.7077	0.3425	0.6527	0.308	0.725	0.311	0.6861	0.3049	0.6585	0.2622	0.7609	0.3838	0.6737	0.2371	0.7186	0.3265	0.6534	0.2983	0.6213	0.2998	0.6966	0.3202
158	0.551454624403	0	0	0.4549	0.5762	0.4698	0.587	0.4901	0.641	0.4564	0.5628	0.3878	0.527	0.4464	0.5489	0.5974	0.5625	0.4352	0.509	0.4954	0.6427	0.4478	0.5483	0.4769	0.5708	0.4489	0.5523	0.5013	0.6443	0.5208	0.5562	0.575	0.5536	0.4351	0.5293	0.5138	0.6533	0.5287	0.6338	0.4582	0.5965	0.4531	0.5539	0.4034	0.5362	0.3624	0.5381	0.4594	0.5664
[truncated: 270 more columns]
