# Supplementary material for: Amino acid impact factor
Source: PLoS One. 2018 Jun 13;13(6):e0198645. doi: 10.1371/journal.pone.0198645 (PMC5999116; doi:10.1371/journal.pone.0198645)
Supplement: S2 File — (ZIP) [file pone.0198645.s002.zip › Supporting Information/3tgi_7.0_res_num.dat]

# python impactfactor_mod_hiv.py -l PF00089_full.fasta -c 0.7 -m 0.2 1.0 0.01 -p 3TGI -a E -r 3718 -o 3tgi
# Namespace(align_start=1, chain='E', cut_off=0.7, filenames=['PF00089_full.fasta'], interactive=False, no_shuffle=2000, output='3tgi', parameters=[0.2, 1.0, 0.01], pdbid='3TGI', ref_id=[3718], ref_seq_id=None, res_id=None)
# Sl. No. residue_id residue
1	16	I
2	17	V
3	18	G
4	19	G
5	20	Y
6	21	T
7	22	C
8	23	Q
9	24	E
10	25	N
11	26	S
12	27	V
13	28	P
14	29	Y
15	30	Q
16	31	V
17	32	S
18	33	L
19	34	N
20	37	S
21	38	G
22	39	Y
23	40	H
24	41	F
25	42	C
26	43	G
27	44	G
28	45	S
29	46	L
30	47	I
31	48	N
32	49	D
33	50	Q
34	51	W
35	52	V
36	53	V
37	54	S
38	55	A
39	56	A
40	57	H
41	58	C
42	59	Y
43	60	K
44	61	S
45	62	R
46	63	I
47	64	Q
48	66	V
49	67	R
50	68	L
51	69	G
52	70	E
53	71	H
54	72	N
55	73	I
56	74	N
57	75	V
58	76	L
59	77	E
60	78	G
61	79	N
62	80	E
63	81	Q
64	82	F
65	83	V
66	84	N
67	85	A
68	86	A
69	87	K
70	88	I
71	89	I
72	90	K
73	91	H
74	92	P
75	93	N
76	94	F
77	95	D
78	96	R
79	97	K
80	98	T
81	99	L
82	100	N
83	101	N
84	102	D
85	103	I
86	104	M
87	105	L
88	106	I
89	107	K
90	108	L
91	109	S
92	110	S
93	111	P
94	112	V
95	113	K
96	114	L
97	115	N
98	116	A
99	117	R
100	118	V
101	119	A
102	120	T
103	121	V
104	122	A
105	123	L
106	124	P
107	125	S
108	127	S
109	128	C
110	129	A
111	130	P
112	132	A
113	133	G
114	134	T
115	135	Q
116	136	C
117	137	L
118	138	I
119	139	S
120	140	G
121	141	W
122	142	G
123	143	N
124	144	T
125	145	L
126	146	S
127	147	S
128	148	G
129	149	V
130	150	N
131	151	E
132	152	P
133	153	D
134	154	L
135	155	L
136	156	Q
137	157	C
138	158	L
139	159	D
140	160	A
141	161	P
142	162	L
143	163	L
144	164	P
145	165	Q
146	166	A
147	167	D
148	168	C
149	169	E
150	170	A
151	171	S
152	172	Y
153	173	P
154	174	G
155	175	K
156	176	I
157	177	T
158	178	D
159	179	N
160	180	M
161	181	V
162	182	C
163	183	V
164	184	G
165	184A	F
166	185	L
167	186	E
168	187	G
169	188	G
170	188A	K
171	189	D
172	190	S
173	191	C
174	192	Q
175	193	G
176	194	D
177	195	S
178	196	G
179	197	G
180	198	P
181	199	V
182	200	V
183	201	C
184	202	N
185	203	G
186	204	E
187	209	L
188	210	Q
189	211	G
190	212	I
191	213	V
192	214	S
193	215	W
194	216	G
195	217	Y
196	219	G
197	220	C
198	221	A
199	221A	L
200	222	P
201	223	D
202	224	N
203	225	P
204	226	G
205	227	V
206	228	Y
207	229	T
208	230	K
209	231	V
210	232	C
211	233	N
212	234	Y
213	235	V
214	236	D
215	237	W
216	238	I
