# Supplementary material for: Amino acid impact factor
Source: PLoS One. 2018 Jun 13;13(6):e0198645. doi: 10.1371/journal.pone.0198645 (PMC5999116; doi:10.1371/journal.pone.0198645)
Supplement: S2 File — (ZIP) [file pone.0198645.s002.zip › Supporting Information/3tgi_7.0_pvalue.dat]

# python impactfactor_mod_hiv.py -l PF00089_full.fasta -c 0.7 -m 0.2 1.0 0.01 -p 3TGI -a E -r 3718 -o 3tgi
# Namespace(align_start=1, chain='E', cut_off=0.7, filenames=['PF00089_full.fasta'], interactive=False, no_shuffle=2000, output='3tgi', parameters=[0.2, 1.0, 0.01], pdbid='3TGI', ref_id=[3718], ref_seq_id=None, res_id=None)
# resid 1	resid 2	Pvalue
19	16	0.0
19	18	0.0
29	122	0.0
32	40	0.0
34	32	0.0
34	40	0.0
40	32	0.0
42	58	0.0
57	195	0.0
58	42	0.0
100	177	0.0
102	57	0.0
102	195	0.0
122	29	0.0
136	201	0.0
140	19	0.0
140	43	0.0
140	142	0.0
142	19	0.0
142	43	0.0
168	225	0.0
182	168	0.0
182	183	0.0
183	189	0.0
183	226	0.0
184	189	0.0
184	226	0.0
189	226	0.0
191	220	0.0
194	19	0.0
194	43	0.0
194	197	0.0
196	19	0.0
196	43	0.0
196	193	0.0
196	194	0.0
196	197	0.0
196	199	0.0
196	216	0.0
196	225	0.0
201	136	0.0
211	228	0.0
216	189	0.0
216	226	0.0
226	189	0.0
228	189	0.0
228	226	0.0
237	238	0.0
