# Supplementary material for: Amino acid impact factor
Source: PLoS One. 2018 Jun 13;13(6):e0198645. doi: 10.1371/journal.pone.0198645 (PMC5999116; doi:10.1371/journal.pone.0198645)
Supplement: S2 File — (ZIP) [file pone.0198645.s002.zip › Supporting Information/3tgi_7.0_imp_cons.dat]

# python impactfactor_mod_hiv.py -l PF00089_full.fasta -c 0.7 -m 0.2 1.0 0.01 -p 3TGI -a E -r 3718 -o 3tgi
# Namespace(align_start=1, chain='E', cut_off=0.7, filenames=['PF00089_full.fasta'], interactive=False, no_shuffle=2000, output='3tgi', parameters=[0.2, 1.0, 0.01], pdbid='3TGI', ref_id=[3718], ref_seq_id=None, res_id=None)
# resid	Impact	Dependency	conservation
16	0	1	0.589808308889
17	0	0	0.438092639334
18	0	1	0.61266116379
19	2	4	0.790367692203
20	0	0	0.111808445324
21	0	0	0.200764035746
22	0	0	0.475885121768
23	0	0	0.0931168565386
24	0	0	0.245310048434
25	0	0	0.433385633399
26	0	0	0.236373558906
27	0	0	0.284876185279
28	0	0	0.85783477727
29	1	1	0.599154103281
30	0	0	0.462036973873
31	0	0	0.512245037179
32	1	2	0.409168428951
33	0	0	0.596220751757
34	2	0	0.220956409032
37	0	0	0.131591513746
38	0	0	0.123746503854
39	0	0	0.239102257998
40	1	2	0.386861313869
41	0	0	0.213793573914
42	1	1	0.945426018146
43	0	4	0.805511972167
44	0	0	0.825226823112
45	0	0	0.43311276349
46	0	0	0.696227573504
47	0	0	0.655365304591
48	0	0	0.314823657821
49	0	0	0.21693157787
50	0	0	0.230711508288
51	0	0	0.540896377652
52	0	0	0.668667712668
53	0	0	0.672078586534
54	0	0	0.832798963094
55	0	0	0.895286172317
56	0	0	0.862882870591
57	1	1	0.88225663415
58	1	1	0.950201241558
59	0	0	0.25990858858
60	0	0	0.0840439320554
61	0	0	0.17879800805
62	0	0	0.126952725288
63	0	0	0.190599631626
64	0	0	0.18234531687
66	0	0	0.645814857767
67	0	0	0.241285217273
68	0	0	0.442253905451
69	0	0	0.880960502081
70	0	0	0.181390272188
71	0	0	0.278463742411
72	0	0	0.191622893785
73	0	0	0.337335425336
74	0	0	0.143256702367
75	0	0	0.104372740296
76	0	0	0.107851831639
77	0	0	0.263251244969
78	0	0	0.234804556927
79	0	0	0.145371444164
80	0	0	0.177638310935
81	0	0	0.368169725084
82	0	0	0.125247288355
83	0	0	0.172385565182
84	0	0	0.11596971144
85	0	0	0.578006685313
86	0	0	0.161129681424
87	0	0	0.216249403097
88	0	0	0.369875162017
89	0	0	0.375400777679
90	0	0	0.20015007845
91	0	0	0.782659117266
92	0	0	0.553721263388
93	0	0	0.157036632785
94	0	0	0.623234872774
95	0	0	0.302476294427
96	0	0	0.174773176888
97	0	0	0.1103758783
98	0	0	0.27873661232
99	0	0	0.151101712259
100	1	0	0.214271096255
101	0	0	0.480046387885
102	2	0	0.941128317075
103	0	0	0.652500170544
104	0	0	0.714850944812
105	0	0	0.73906814926
106	0	0	0.510948905109
107	0	0	0.354185142233
108	0	0	0.841189712804
109	0	0	0.169997953476
110	0	0	0.153830411351
111	0	0	0.469950201242
112	0	0	0.352138617914
113	0	0	0.156968415308
114	0	0	0.307524387748
115	0	0	0.277918002592
116	0	0	0.182072446961
117	0	0	0.15539941333
118	0	0	0.478409168429
119	0	0	0.229892898561
120	0	0	0.630261272938
121	0	0	0.417013438843
122	1	1	0.569343065693
123	0	0	0.796507265161
124	0	0	0.649430384064
125	0	0	0.14114196057
127	0	0	0.15055597244
128	0	0	0.142710962549
129	0	0	0.110648748209
130	0	0	0.199058598813
132	0	0	0.178184050754
133	0	0	0.554608090593
134	0	0	0.251449621393
135	0	0	0.113991404598
136	1	1	0.456716010642
137	0	0	0.190122109284
138	0	0	0.48448052391
139	0	0	0.291288628147
140	3	0	0.95599972713
141	0	0	0.830547786343
142	2	1	0.910907974623
143	0	0	0.166655297087
144	0	0	0.415921959206
145	0	0	0.163517293131
146	0	0	0.182822839211
147	0	0	0.245582918344
148	0	0	0.358892148168
149	0	0	0.0573708984242
150	0	0	0.133024080769
151	0	0	0.128453509789
152	0	0	0.329967937786
153	0	0	0.191418241353
154	0	0	0.177911180845
155	0	0	0.851285899447
156	0	0	0.420424312709
157	0	0	0.252131796166
158	0	0	0.359642540419
159	0	0	0.139641176069
160	0	0	0.447984173545
161	0	0	0.409441298861
162	0	0	0.307660822703
163	0	0	0.280646701685
164	0	0	0.288628146531
165	0	0	0.232280510267
166	0	0	0.172385565182
167	0	0	0.172044477795
168	1	1	0.95142915615
169	0	0	0.163039770789
170	0	0	0.14039156832
171	0	0	0.130636469063
172	0	0	0.400231939423
173	0	0	0.181117402278
174	0	0	0.205129954294
175	0	0	0.0957091206767
176	0	0	0.374309298042
177	0	1	0.348864179003
178	0	0	0.216044750665
179	0	0	0.19632989972
180	0	0	0.519885394638
181	0	0	0.321508970598
182	2	0	0.963503649635
183	2	1	0.71362303022
184	2	0	0.681151511017
184A	0	0	0.172317347704
185	0	0	0.140800873184
186	0	0	0.180844532369
187	0	0	0.42649566819
188	0	0	0.46033153694
188A	0	0	0.288218841667
189	1	5	0.586261000068
190	0	0	0.296814243809
191	1	0	0.916092502899
192	0	0	0.395797803397
193	0	1	0.875844191282
194	3	1	0.923050685586
195	0	2	0.833276485436
196	8	0	0.981376628692
197	0	2	0.849989767378
198	0	0	0.876731018487
199	0	1	0.756327171021
200	0	0	0.457466402892
201	1	1	0.434067808172
202	0	0	0.130227164199
203	0	0	0.180639879937
204	0	0	0.116379016304
209	0	0	0.524046660754
210	0	0	0.294631284535
211	1	0	0.967255610888
212	0	0	0.478204515997
213	0	0	0.553107306092
214	0	0	0.869977488232
215	0	0	0.495122450372
216	2	1	0.763012483798
217	0	0	0.103827000478
219	0	0	0.473633945017
220	0	1	0.877344975783
221	0	0	0.352889010164
221A	0	0	0.163244423221
222	0	0	0.24797053005
223	0	0	0.203288082407
224	0	0	0.171362303022
225	0	2	0.738385974487
226	1	5	0.576574118289
227	0	0	0.646974554881
228	2	1	0.704072583396
229	0	0	0.615935602701
230	0	0	0.424244491439
231	0	0	0.679241421652
232	0	0	0.334402073811
233	0	0	0.143870659663
234	0	0	0.459240057303
235	0	0	0.228255679105
236	0	0	0.318848488983
237	1	0	0.84739750324
238	0	1	0.779657548264
