# Supplementary material for: Amino acid impact factor
Source: PLoS One. 2018 Jun 13;13(6):e0198645. doi: 10.1371/journal.pone.0198645 (PMC5999116; doi:10.1371/journal.pone.0198645)
Supplement: S2 File — (ZIP) [file pone.0198645.s002.zip › Supporting Information/3tgi_7.0_dist.dat]

source target direction Distance 1/Distance
19  16  true 0.602972200252 1.65845125129
19  18  true 0.304816775652 3.28065933334
29  122  true 0.874951084717 1.14292103578
32  40  true 0.575479870725 1.73768024021
34  32  true 0.615618109516 1.62438366341
34  40  true 0.630608006137 1.58577117681
40  32  true 0.575479870725 1.73768024021
42  58  true 0.577283049482 1.73225249017
57  195  true 0.63838416745 1.56645488874
58  42  true 0.577283049482 1.73225249017
100  177  true 0.601250815377 1.66319940768
102  57  true 0.59599833581 1.67785703402
102  195  true 0.902837284854 1.10761929838
122  29  true 0.874951084717 1.14292103578
136  201  true 0.499385264965 2.00246196706
140  19  true 0.980618228694 1.01976484909
140  43  true 0.821411142362 1.2174171355
140  142  true 0.536377875544 1.8643572854
142  19  true 1.04950021161 0.952834491067
142  43  true 1.02287855577 0.977633165108
168  225  true 0.694414800559 1.44006147219
182  168  true 0.513002728458 1.94930737115
182  183  true 0.435365337048 2.29692149306
183  189  true 0.798498698043 1.25235019475
183  226  true 0.508094207721 1.96813894904
184  189  true 0.731928241139 1.36625415416
184  226  true 0.665489914956 1.50265237313
189  226  true 0.622130899941 1.60737876883
191  220  true 0.569244000067 1.75671592478
194  19  true 1.2153625878 0.822799722515
194  43  true 0.688254757364 1.45295036366
194  197  true 0.637555985801 1.56848970486
196  19  true 1.77812664741 0.562389637125
196  43  true 0.393196980804 2.54325452336
196  193  true 0.825544559182 1.21132165294
196  194  true 0.693220355907 1.44254275207
196  197  true 0.290520208878 3.44210133905
196  199  true 0.9109060337 1.0978080757
196  216  true 1.35819589803 0.736270814433
196  225  true 1.65849023249 0.602958027976
201  136  true 0.499385264965 2.00246196706
211  228  true 0.605476650309 1.65159135285
216  189  true 0.881485247597 1.1344489346
216  226  true 0.634566638371 1.57587862256
226  189  true 0.622130899941 1.60737876883
228  189  true 0.89248173757 1.12047110647
228  226  true 0.501903855029 1.9924134672
237  238  true 0.463400296504 2.15796150228
