# Supplementary material for: Amino acid impact factor
Source: PLoS One. 2018 Jun 13;13(6):e0198645. doi: 10.1371/journal.pone.0198645 (PMC5999116; doi:10.1371/journal.pone.0198645)
Supplement: S2 File — (ZIP) [file pone.0198645.s002.zip › Supporting Information/3tgi_7.0_con_prob.dat]

# python impactfactor_mod_hiv.py -l PF00089_full.fasta -c 0.7 -m 0.2 1.0 0.01 -p 3TGI -a E -r 3718 -o 3tgi
# Namespace(align_start=1, chain='E', cut_off=0.7, filenames=['PF00089_full.fasta'], interactive=False, no_shuffle=2000, output='3tgi', parameters=[0.2, 1.0, 0.01], pdbid='3TGI', ref_id=[3718], ref_seq_id=None, res_id=None)
# resid	conservation	impact	dependency	resid_16	resid_17	resid_18	resid_19	resid_20	resid_21	resid_22	resid_23	resid_24	resid_25	resid_26	resid_27	resid_28	resid_29	resid_30	resid_31	resid_32	resid_33	resid_34	resid_37	resid_38	resid_39	resid_40	resid_41	resid_42	resid_43	resid_44	resid_45	resid_46	resid_47	resid_48	resid_49	resid_50	resid_51	resid_52	resid_53	resid_54	resid_55	resid_56	resid_57	resid_58	resid_59	resid_60	resid_61	resid_62	resid_63
16	0.589808308889	0	1	1.0	1.0	0.5313	0.7452	0.6937	0.769	0.983	0.7417	0.4109	0.5954	0.4444	0.7261	0.5009	0.6897	0.4165	0.6512	0.4322	0.6576	0.468	0.6655	0.4397	0.6854	0.4311	0.6424	0.6439	0.6285	0.4062	0.5871	0.5002	0.6946	0.4436	0.6216	0.4687	0.6743	0.4999	0.6505	0.4311	0.6637	0.4007	0.5277	0.4077	0.5727	0.4292	0.6504	0.4557	0.6619
17	0.438092639334	0	0	0.7279	0.5535	1.0	1.0	0.8039	0.5911	0.9781	0.5485	0.5827	0.6034	0.5653	0.4519	0.6511	0.5364	0.5649	0.4681	0.5718	0.4685	0.615	0.5076	0.5753	0.4813	0.6362	0.6247	0.7744	0.4733	0.6295	0.4833	0.6919	0.5895	0.6316	0.5044	0.6716	0.5965	0.685	0.5215	0.5997	0.5714	0.5725	0.508	0.5641	0.4542	0.5965	0.5483	0.6694	0.6085
18	0.61266116379	0	1	0.655	0.7988	0.5542	0.8266	1.0	1.0	0.9215	0.7543	0.3939	0.665	0.412	0.7111	0.4651	0.6983	0.3946	0.6835	0.4068	0.6726	0.4324	0.6716	0.4123	0.6935	0.4407	0.7466	0.6309	0.653	0.4446	0.651	0.4878	0.7296	0.4081	0.6324	0.4623	0.7209	0.4684	0.6676	0.4137	0.7057	0.4007	0.7008	0.3871	0.6113	0.4279	0.7417	0.4558	0.7212
19	0.790367692203	2	4	0.5024	0.9939	0.3649	0.9895	0.4987	0.9731	1.0	1.0	0.2281	0.9377	0.2395	0.9096	0.3278	0.9205	0.2182	0.8747	0.2417	0.889	0.2725	0.8726	0.2505	0.9226	0.2456	0.8807	0.4832	0.8357	0.2447	0.8138	0.3076	0.9044	0.2486	0.8275	0.2713	0.8794	0.3269	0.8697	0.2382	0.8913	0.2226	0.8761	0.2113	0.8026	0.228	0.849	0.2596	0.8696
20	0.111808445324	0	0	0.8897	0.1128	0.921	0.154	0.9033	0.1213	0.9668	0.1326	1.0	1.0	0.8867	0.106	0.9247	0.152	0.886	0.0908	0.9071	0.1701	0.8946	0.1202	0.9015	0.1549	0.9123	0.1724	0.9251	0.1179	0.915	0.1297	0.9231	0.1525	0.8993	0.1223	0.9086	0.1413	0.9124	0.1282	0.9127	0.1985	0.9011	0.1975	0.8842	0.0837	0.8864	0.1064	0.908	0.1433
21	0.200764035746	0	0	0.8659	0.2471	0.8041	0.2071	0.8502	0.233	0.9134	0.231	0.7979	0.1903	1.0	1.0	0.8233	0.2273	0.8049	0.2564	0.8488	0.3534	0.7581	0.147	0.8567	0.3864	0.7768	0.1446	0.8685	0.2122	0.7568	0.1723	0.7859	0.1852	0.7864	0.1885	0.7909	0.1887	0.8256	0.2186	0.8147	0.2553	0.803	0.226	0.7933	0.1587	0.7902	0.1723	0.7966	0.1966
22	0.475885121768	0	0	0.6401	0.5565	0.6073	0.5826	0.6294	0.5424	0.8197	0.5542	0.5456	0.6473	0.5399	0.5389	1.0	1.0	0.528	0.5142	0.5528	0.5642	0.6277	0.6113	0.5295	0.4935	0.5889	0.6386	0.7476	0.5129	0.5389	0.4858	0.5811	0.5423	0.5749	0.5243	0.577	0.5523	0.5786	0.5128	0.5605	0.6045	0.5222	0.4634	0.5162	0.42	0.5444	0.5406	0.5773	0.5602
23	0.0931168565386	0	0	0.9208	0.1028	0.9118	0.0995	0.9239	0.1038	0.9443	0.103	0.9046	0.0756	0.9133	0.1189	0.9137	0.1006	1.0	1.0	0.8997	0.0711	0.9223	0.1133	0.9097	0.1024	0.9007	0.0778	0.9486	0.1	0.9235	0.1042	0.9204	0.1089	0.9183	0.104	0.9019	0.086	0.9138	0.0978	0.8998	0.0682	0.9045	0.0777	0.9086	0.1058	0.9055	0.0887	0.9003	0.0827
24	0.245310048434	0	0	0.7952	0.2735	0.7679	0.2623	0.7927	0.2693	0.8701	0.2759	0.7708	0.3733	0.8015	0.4318	0.796	0.2908	0.7487	0.1875	1.0	1.0	0.7445	0.232	0.835	0.505	0.7805	0.3103	0.9078	0.2706	0.7692	0.255	0.765	0.2573	0.7318	0.2235	0.7664	0.2622	0.7991	0.2754	0.782	0.3417	0.7549	0.2467	0.7566	0.259	0.7521	0.2373	0.7701	0.2697
25	0.433385633399	0	0	0.6465	0.489	0.6202	0.5021	0.6326	0.4751	0.7367	0.4785	0.5707	0.4661	0.5374	0.3173	0.6786	0.5567	0.5762	0.5274	0.5589	0.4098	1.0	1.0	0.5072	0.2415	0.6331	0.6003	0.8066	0.4731	0.711	0.53	0.6673	0.5507	0.6225	0.4866	0.598	0.4788	0.6175	0.4678	0.5559	0.3958	0.5433	0.2799	0.5687	0.4487	0.5858	0.4947	0.5833	0.4598
26	0.236373558906	0	0	0.8187	0.2746	0.7818	0.2597	0.8129	0.2675	0.9127	0.2759	0.7751	0.3276	0.8185	0.4549	0.7715	0.2451	0.766	0.26	0.8449	0.4866	0.6836	0.1317	1.0	1.0	0.7703	0.2533	0.8819	0.2559	0.7717	0.2418	0.8115	0.2921	0.7475	0.221	0.7894	0.2735	0.8019	0.2623	0.7988	0.3606	0.7688	0.2706	0.7597	0.2089	0.7525	0.2011	0.7863	0.2724
27	0.284876185279	0	0	0.7517	0.3103	0.8097	0.4062	0.8136	0.3471	0.8379	0.3174	0.7345	0.4392	0.6951	0.2052	0.8035	0.3823	0.7103	0.238	0.7396	0.3604	0.799	0.3946	0.7214	0.3053	1.0	1.0	0.9251	0.3196	0.9503	0.4422	0.8432	0.434	0.7527	0.3206	0.8489	0.4781	0.7869	0.3335	0.767	0.468	0.7268	0.3623	0.723	0.3412	0.7534	0.4068	0.8372	0.4783
28	0.85783477727	0	0	0.2231	0.9141	0.1959	0.9268	0.2315	0.9143	0.3276	0.907	0.148	0.9048	0.1544	0.9068	0.2027	0.9245	0.1487	0.9216	0.171	0.9466	0.2023	0.9365	0.1641	0.929	0.1839	0.9626	1.0	1.0	0.2918	0.9579	0.2278	0.9576	0.1749	0.889	0.1692	0.8969	0.2096	0.9035	0.1508	0.8885	0.1475	0.8932	0.1465	0.8886	0.1629	0.9241	0.1596	0.8855
29	0.599154103281	1	1	0.3969	0.5964	0.449	0.661	0.4601	0.6366	0.4679	0.6169	0.4129	0.6955	0.3795	0.5144	0.4122	0.6116	0.4082	0.671	0.4085	0.6229	0.503	0.7327	0.4051	0.6129	0.5326	0.93	0.8229	0.6691	1.0	1.0	0.553	0.7763	0.4337	0.6304	0.4145	0.6188	0.4319	0.6202	0.4016	0.602	0.4178	0.7112	0.4173	0.716	0.4131	0.6382	0.4202	0.6298
30	0.462036973873	0	0	0.656	0.5441	0.6624	0.6217	0.6775	0.5502	0.7894	0.5287	0.5591	0.6302	0.529	0.4264	0.5965	0.5265	0.546	0.5406	0.5453	0.4847	0.6336	0.5871	0.5717	0.5711	0.6343	0.704	0.8622	0.5157	0.7421	0.5986	1.0	1.0	0.6082	0.5289	0.6776	0.6637	0.6666	0.5491	0.5782	0.6041	0.5307	0.4147	0.5354	0.4443	0.5621	0.5389	0.6671	0.6667
31	0.512245037179	0	0	0.5275	0.5399	0.5482	0.5898	0.5139	0.5287	0.5785	0.5363	0.4938	0.5607	0.4799	0.4811	0.535	0.5643	0.4939	0.5721	0.473	0.4669	0.5358	0.5751	0.4774	0.479	0.5134	0.5766	0.6002	0.5308	0.5277	0.5389	0.5514	0.5864	1.0	1.0	0.5822	0.6487	0.5457	0.5514	0.5068	0.5794	0.4732	0.4162	0.4897	0.5264	0.4957	0.5378	0.561	0.6284
32	0.409168428951	1	2	0.6752	0.4678	0.7062	0.5571	0.7051	0.4814	0.7647	0.4552	0.6044	0.5173	0.5846	0.3846	0.6505	0.4749	0.5876	0.378	0.6	0.4374	0.6236	0.452	0.6107	0.4735	0.7014	0.6867	0.7034	0.4278	0.6109	0.4226	0.7442	0.5877	0.7053	0.5181	1.0	1.0	0.7051	0.4866	0.7218	0.8712	0.5992	0.465	0.5962	0.4476	0.6343	0.5475	0.9055	0.9079
33	0.596220751757	0	0	0.4921	0.6576	0.4922	0.7097	0.4883	0.6497	0.6296	0.6561	0.4148	0.6839	0.4171	0.6493	0.4457	0.6424	0.4068	0.6263	0.4275	0.6693	0.44	0.6436	0.424	0.6617	0.4443	0.698	0.5954	0.6279	0.4351	0.6172	0.5003	0.7086	0.4517	0.6418	0.4819	0.709	1.0	1.0	0.4274	0.6798	0.4205	0.7065	0.4064	0.6152	0.4158	0.6345	0.4681	0.6982
34	0.220956409032	2	0	0.8188	0.2486	0.8314	0.2882	0.8321	0.2545	0.8854	0.2491	0.8006	0.3923	0.7941	0.281	0.8332	0.2806	0.7729	0.1619	0.8072	0.3078	0.7643	0.2017	0.8149	0.337	0.8356	0.363	0.8267	0.2288	0.7806	0.222	0.8374	0.2889	0.8095	0.2499	0.9518	0.4704	0.8248	0.2519	1.0	1.0	0.7917	0.3048	0.7729	0.1775	0.7972	0.2787	0.9509	0.4933
37	0.131591513746	0	0	0.8484	0.1177	0.8847	0.1526	0.8983	0.1505	0.9222	0.1458	0.8811	0.2324	0.8725	0.1481	0.8652	0.1281	0.8661	0.1098	0.8686	0.1323	0.8327	0.0849	0.8743	0.1506	0.8826	0.1673	0.9011	0.137	0.9052	0.1562	0.8568	0.1181	0.8425	0.1069	0.8808	0.1495	0.9043	0.1559	0.8825	0.1815	1.0	1.0	0.869	0.1361	0.868	0.1303	0.8852	0.1583
38	0.123746503854	0	0	0.8711	0.1201	0.8798	0.1283	0.8758	0.1234	0.8835	0.1256	0.8723	0.0927	0.8697	0.0978	0.863	0.1092	0.8779	0.1406	0.8785	0.1307	0.8796	0.1281	0.8718	0.1093	0.886	0.1482	0.903	0.1281	0.9123	0.1478	0.8721	0.119	0.8798	0.1271	0.8843	0.1353	0.882	0.1276	0.8693	0.0994	0.8769	0.128	1.0	1.0	0.8757	0.1221	0.8875	0.1415
39	0.239102257998	0	0	0.7962	0.2637	0.8078	0.2992	0.8406	0.2895	0.8278	0.2568	0.7594	0.2275	0.7523	0.2052	0.7904	0.2716	0.7597	0.2278	0.7583	0.2313	0.7867	0.2729	0.7498	0.2034	0.8016	0.3414	0.8723	0.2575	0.7842	0.2546	0.795	0.2789	0.7734	0.251	0.8168	0.3199	0.7835	0.2544	0.7786	0.3016	0.7605	0.2369	0.7604	0.2359	1.0	1.0	0.8059	0.3105
40	0.386861313869	1	2	0.6811	0.4341	0.7304	0.5373	0.7215	0.4554	0.7595	0.4256	0.6268	0.496	0.6111	0.3788	0.6753	0.4554	0.6086	0.3435	0.6256	0.4254	0.6312	0.4105	0.6314	0.4458	0.7178	0.6496	0.6885	0.3993	0.6427	0.4066	0.7603	0.5582	0.7053	0.4746	0.9397	0.8584	0.7109	0.453	0.7484	0.8638	0.625	0.4655	0.621	0.4426	0.6494	0.5024	1.0	1.0
41	0.213793573914	0	0	0.8335	0.2467	0.8266	0.2656	0.8224	0.2367	0.8343	0.2265	0.7888	0.2348	0.79	0.229	0.7904	0.2184	0.7841	0.1934	0.8087	0.283	0.7917	0.2209	0.7947	0.2412	0.7599	0.1479	0.8119	0.218	0.7549	0.1928	0.8028	0.2331	0.823	0.2489	0.8205	0.2634	0.8602	0.2639	0.7908	0.23	0.7676	0.0912	0.7929	0.2618	0.7711	0.1657	0.8184	0.2648
42	0.945426018146	1	1	0.0718	0.9574	0.0894	0.9901	0.072	0.9564	0.1223	0.9634	0.0592	0.9823	0.0643	0.9843	0.0511	0.9416	0.0538	0.9384	0.0582	0.9566	0.0464	0.9348	0.0577	0.9558	0.0714	0.9877	0.0786	0.9494	0.0401	0.9357	0.0527	0.9433	0.0654	0.9557	0.083	0.9864	0.0946	0.9725	0.0654	0.9839	0.0593	0.9771	0.0558	0.9542	0.0581	0.9569	0.0836	0.9915
43	0.805511972167	0	4	0.341	0.9074	0.2923	0.931	0.3402	0.8976	0.4959	0.8854	0.2024	0.8688	0.2137	0.882	0.259	0.8765	0.1977	0.8373	0.2074	0.8453	0.2368	0.8608	0.2165	0.8767	0.2239	0.8795	0.3344	0.8287	0.2406	0.8363	0.2982	0.9263	0.2142	0.8243	0.2574	0.8964	0.291	0.8709	0.2237	0.9086	0.2021	0.8558	0.1996	0.8417	0.2086	0.8504	0.2659	0.9187
44	0.825226823112	0	0	0.1756	0.8258	0.1666	0.8148	0.168	0.8209	0.1685	0.8235	0.1748	0.8255	0.18	0.8464	0.1813	0.8324	0.1679	0.7589	0.1944	0.8857	0.1409	0.781	0.1908	0.877	0.1507	0.7648	0.1828	0.8265	0.1397	0.8017	0.1479	0.794	0.2406	0.888	0.1632	0.8086	0.1277	0.7933	0.188	0.8721	0.1785	0.8501	0.1725	0.8092	0.1615	0.7831	0.1682	0.8148
45	0.43311276349	0	0	0.6317	0.4782	0.6533	0.544	0.6032	0.456	0.6784	0.4627	0.5778	0.5198	0.5592	0.4026	0.6194	0.4909	0.5631	0.397	0.5549	0.3962	0.6163	0.4977	0.5477	0.3714	0.597	0.5088	0.6319	0.4438	0.585	0.4452	0.6103	0.4836	0.6509	0.5131	0.6357	0.5325	0.6252	0.4726	0.5753	0.4627	0.578	0.5064	0.5629	0.4051	0.5914	0.5112	0.6344	0.5401
46	0.696227573504	0	0	0.3065	0.6981	0.2776	0.6627	0.3182	0.7053	0.3019	0.6957	0.3076	0.7272	0.3104	0.7227	0.2988	0.6907	0.3086	0.7435	0.332	0.7833	0.2979	0.6886	0.3482	0.8398	0.335	0.7746	0.2994	0.6955	0.3679	0.7391	0.2772	0.6652	0.2608	0.6553	0.2807	0.663	0.3103	0.7006	0.3067	0.7066	0.3117	0.749	0.3077	0.7243	0.293	0.6621	0.2781	0.6556
47	0.655365304591	0	0	0.3487	0.6582	0.3538	0.6672	0.3349	0.6492	0.3748	0.6633	0.3513	0.7083	0.3442	0.6537	0.374	0.6877	0.3479	0.6879	0.3382	0.6357	0.336	0.6441	0.35	0.673	0.3605	0.6954	0.3406	0.6547	0.3533	0.6611	0.3594	0.6726	0.3489	0.6594	0.3514	0.6652	0.3791	0.6787	0.3519	0.681	0.3578	0.7428	0.3455	0.6615	0.3322	0.6159	0.3574	0.6757
48	0.314823657821	0	0	0.7074	0.3303	0.6906	0.3218	0.6882	0.3167	0.709	0.3211	0.691	0.3618	0.6683	0.2477	0.6854	0.315	0.6918	0.3794	0.67	0.2683	0.7061	0.3422	0.6747	0.281	0.6888	0.3239	0.7687	0.3286	0.705	0.3281	0.7206	0.3561	0.6836	0.3133	0.6866	0.3169	0.686	0.3154	0.6732	0.2726	0.6852	0.3151	0.6902	0.3506	0.6907	0.3326	0.6842	0.3133
49	0.21693157787	0	0	0.756	0.1981	0.7842	0.2184	0.7828	0.2167	0.7539	0.2092	0.7821	0.2092	0.7928	0.2558	0.7654	0.1975	0.7818	0.2051	0.7855	0.2246	0.7635	0.1914	0.7909	0.2424	0.7843	0.22	0.6957	0.2024	0.7779	0.2134	0.7739	0.2062	0.784	0.2178	0.7786	0.2105	0.7899	0.2216	0.7769	0.1954	0.7753	0.1658	0.7883	0.2541	0.7873	0.2305	0.7784	0.2096
50	0.230711508288	0	0	0.7598	0.2241	0.7723	0.2346	0.7701	0.2312	0.7611	0.2285	0.7699	0.2361	0.7589	0.1896	0.7696	0.231	0.771	0.2483	0.7529	0.1804	0.7678	0.2288	0.746	0.1555	0.7568	0.1994	0.819	0.2389	0.7968	0.2491	0.7536	0.2124	0.7362	0.1992	0.7413	0.1903	0.7582	0.2232	0.7527	0.1722	0.786	0.3411	0.778	0.2927	0.7726	0.2413	0.7512	0.202
51	0.540896377652	0	0	0.5426	0.599	0.5255	0.6261	0.5565	0.6024	0.6225	0.5842	0.4653	0.5906	0.447	0.493	0.4932	0.5785	0.4668	0.6161	0.4798	0.6048	0.5335	0.6382	0.4978	0.666	0.5591	0.7921	0.6305	0.5693	0.5964	0.6328	0.6562	0.7704	0.5586	0.6356	0.5896	0.7294	0.5494	0.602	0.4966	0.6733	0.4459	0.4541	0.4557	0.517	0.4809	0.6102	0.5803	0.733
52	0.668667712668	0	0	0.3196	0.6605	0.3222	0.6569	0.3168	0.6595	0.3267	0.6674	0.3359	0.7053	0.3315	0.6697	0.3132	0.6487	0.325	0.6073	0.3594	0.7552	0.2973	0.6242	0.3629	0.7708	0.3312	0.6683	0.3142	0.6658	0.332	0.6691	0.2978	0.6297	0.3742	0.7095	0.3119	0.6407	0.3093	0.6537	0.3403	0.7005	0.3324	0.6759	0.3384	0.7188	0.3101	0.6011	0.314	0.6413
53	0.672078586534	0	0	0.2971	0.6507	0.2863	0.6188	0.3002	0.6546	0.3016	0.6651	0.3211	0.618	0.3382	0.7132	0.3484	0.6946	0.328	0.6732	0.3293	0.6765	0.3254	0.6688	0.3134	0.6253	0.31	0.6271	0.3157	0.67	0.2942	0.6495	0.3028	0.6428	0.3208	0.6653	0.2869	0.6128	0.3137	0.6624	0.3119	0.6156	0.3296	0.6832	0.328	0.673	0.3197	0.6462	0.2821	0.5995
54	0.832798963094	0	0	0.1466	0.8185	0.1618	0.8259	0.1389	0.8149	0.1747	0.8348	0.1724	0.8743	0.171	0.8481	0.1941	0.8625	0.1655	0.8168	0.1731	0.8512	0.1672	0.8328	0.1617	0.8152	0.1532	0.7976	0.1242	0.8256	0.1535	0.8236	0.1407	0.802	0.16	0.8259	0.1363	0.7882	0.1721	0.8361	0.1762	0.8647	0.1726	0.8688	0.1622	0.7976	0.1465	0.7671	0.1405	0.7905
55	0.895286172317	0	0	0.1859	0.9517	0.1601	0.9663	0.1887	0.9484	0.2762	0.9407	0.1121	0.9542	0.1143	0.9337	0.1436	0.9382	0.1089	0.9362	0.1112	0.9154	0.113	0.9061	0.1218	0.9506	0.1168	0.9257	0.2111	0.9129	0.1182	0.9043	0.153	0.9515	0.1197	0.9095	0.1214	0.9194	0.1488	0.9251	0.1145	0.9299	0.1096	0.9279	0.1076	0.9162	0.1185	0.9392	0.1248	0.9271
56	0.862882870591	0	0	0.151	0.8725	0.1512	0.881	0.1615	0.8782	0.1841	0.8753	0.1369	0.8615	0.1445	0.8926	0.1574	0.8853	0.1374	0.8659	0.143	0.8812	0.1413	0.8684	0.1405	0.8738	0.1526	0.9018	0.2236	0.8772	0.157	0.8762	0.1711	0.9025	0.1423	0.8678	0.1481	0.8787	0.1638	0.881	0.144	0.8873	0.1389	0.875	0.1311	0.8208	0.1455	0.8898	0.1477	0.8797
57	0.88225663415	1	1	0.2008	0.94	0.1777	0.9592	0.2014	0.9351	0.2743	0.9237	0.1253	0.9426	0.1327	0.9418	0.1541	0.9223	0.1239	0.9428	0.1239	0.9012	0.1249	0.8917	0.1319	0.9281	0.1406	0.9396	0.237	0.902	0.1378	0.8957	0.1713	0.9446	0.1234	0.8877	0.1357	0.9083	0.1748	0.9209	0.1324	0.9342	0.1229	0.9165	0.1139	0.8555	0.1319	0.9275	0.1425	0.9215
58	0.950201241558	1	1	0.0663	0.9617	0.082	0.9915	0.0619	0.9579	0.1083	0.9657	0.0537	0.9816	0.0576	0.9816	0.0451	0.945	0.0483	0.9362	0.0509	0.9538	0.0379	0.9346	0.0522	0.9581	0.0652	0.9889	0.0403	0.9486	0.0228	0.9321	0.0426	0.9418	0.0555	0.9556	0.0733	0.9841	0.0839	0.9733	0.0587	0.9817	0.0543	0.9803	0.0517	0.9641	0.0515	0.9557	0.0749	0.9901
59	0.25990858858	0	0	0.7204	0.2462	0.7495	0.272	0.7441	0.2624	0.7159	0.2534	0.7362	0.2294	0.733	0.2317	0.75	0.2709	0.7401	0.26	0.7209	0.201	0.7399	0.2597	0.7041	0.1437	0.7306	0.2361	0.7466	0.2609	0.7408	0.2603	0.7167	0.2326	0.7327	0.2528	0.7058	0.2104	0.7301	0.2532	0.7165	0.1769	0.7521	0.3395	0.7381	0.2464	0.7451	0.2758	0.7092	0.211
60	0.0840439320554	0	0	0.9276	0.0921	0.9135	0.0809	0.9249	0.0897	0.9293	0.0876	0.9175	0.0964	0.9189	0.0961	0.8897	0.0551	0.9192	0.1164	0.9107	0.0681	0.9001	0.0634	0.9267	0.1189	0.9105	0.0704	0.9313	0.0866	0.9113	0.0809	0.9268	0.0967	0.9212	0.089	0.9203	0.0903	0.9388	0.0995	0.9107	0.0657	0.917	0.0912	0.9125	0.06	0.9112	0.069	0.9123	0.0782
61	0.17879800805	0	0	0.8556	0.2027	0.8409	0.2041	0.843	0.1926	0.8678	0.1911	0.8189	0.161	0.8091	0.1308	0.8346	0.1936	0.8172	0.1399	0.8043	0.1268	0.8331	0.1943	0.7947	0.0932	0.8169	0.1681	0.8426	0.1823	0.7859	0.1551	0.8021	0.1566	0.8346	0.1916	0.8137	0.168	0.8484	0.1972	0.8231	0.1855	0.8267	0.2151	0.8165	0.146	0.8332	0.2171	0.812	0.1643
62	0.126952725288	0	0	0.8953	0.1424	0.871	0.1244	0.8754	0.1284	0.9033	0.1349	0.8715	0.1147	0.8811	0.1593	0.8891	0.1446	0.8682	0.0805	0.8925	0.1868	0.882	0.1386	0.8862	0.1696	0.8707	0.1211	0.928	0.136	0.857	0.1162	0.8766	0.1311	0.8717	0.1257	0.8593	0.1072	0.8795	0.1313	0.8734	0.1284	0.8658	0.0793	0.8699	0.1052	0.8789	0.1457	0.8628	0.1107
63	0.190599631626	0	0	0.7881	0.1758	0.7949	0.172	0.7978	0.1832	0.7546	0.176	0.8014	0.1275	0.8073	0.1824	0.7831	0.1616	0.809	0.1875	0.7919	0.1368	0.8129	0.1951	0.8024	0.1682	0.7819	0.1216	0.8464	0.1967	0.824	0.2003	0.8133	0.1951	0.8163	0.1972	0.7884	0.1603	0.7894	0.1771	0.7981	0.1509	0.7982	0.1171	0.8127	0.2144	0.8075	0.1845	0.7922	0.1634
64	0.18234531687	0	0	0.8474	0.203	0.8229	0.1891	0.8379	0.1951	0.8812	0.1992	0.8134	0.1488	0.8211	0.1963	0.8482	0.216	0.8157	0.1641	0.8269	0.211	0.8424	0.2147	0.8165	0.1789	0.8251	0.2011	0.8862	0.1937	0.8003	0.1707	0.8281	0.1945	0.8013	0.1668	0.8104	0.1718	0.8585	0.21	0.8176	0.1824	0.8062	0.1067	0.8091	0.1223	0.8553	0.3024	0.8048	0.162
66	0.645814857767	0	0	0.3467	0.6406	0.369	0.6649	0.373	0.6577	0.3839	0.6537	0.3635	0.7205	0.3635	0.6829	0.3401	0.6303	0.357	0.6732	0.3811	0.7288	0.3238	0.6061	0.3904	0.763	0.3623	0.6661	0.3939	0.6524	0.3624	0.6513	0.3805	0.6765	0.3034	0.5975	0.3673	0.6648	0.3656	0.6535	0.3777	0.7289	0.3637	0.7086	0.3599	0.6868	0.3492	0.6299	0.3722	0.6744
67	0.241285217273	0	0	0.7462	0.2325	0.7733	0.26	0.7523	0.2372	0.7302	0.2337	0.7618	0.266	0.7596	0.2449	0.7199	0.1985	0.7662	0.315	0.7277	0.1459	0.7436	0.2216	0.7492	0.2106	0.7252	0.1573	0.8176	0.251	0.7707	0.2493	0.7523	0.2338	0.7429	0.2262	0.7224	0.1888	0.7648	0.2454	0.7319	0.1469	0.7735	0.339	0.7615	0.2613	0.7561	0.233	0.7215	0.1823
68	0.442253905451	0	0	0.6	0.4716	0.5549	0.4386	0.5945	0.4655	0.6218	0.4592	0.5638	0.4905	0.5747	0.51	0.5464	0.4297	0.5601	0.4659	0.615	0.6184	0.5197	0.3925	0.6215	0.6484	0.5766	0.4897	0.6909	0.4643	0.6247	0.487	0.5751	0.4625	0.451	0.3406	0.534	0.4079	0.5886	0.4631	0.5558	0.4356	0.5714	0.5329	0.5707	0.5341	0.5548	0.433	0.5393	0.4131
69	0.880960502081	0	0	0.1533	0.9048	0.1459	0.9154	0.143	0.8961	0.2089	0.9047	0.122	0.9048	0.1244	0.9024	0.1483	0.9132	0.1194	0.8849	0.1381	0.9396	0.1425	0.9116	0.1373	0.9399	0.1313	0.9118	0.2221	0.898	0.1271	0.8863	0.145	0.9112	0.1206	0.8825	0.1393	0.9103	0.1485	0.9009	0.1281	0.9129	0.1214	0.8968	0.1228	0.9079	0.1163	0.8724	0.1463	0.9241
70	0.181390272188	0	0	0.8142	0.1783	0.8374	0.2055	0.8018	0.1708	0.7959	0.1753	0.8309	0.2794	0.8307	0.2296	0.7968	0.1573	0.8239	0.2336	0.8188	0.1821	0.8186	0.1814	0.8328	0.2274	0.8113	0.163	0.8881	0.1929	0.8982	0.2346	0.8417	0.2083	0.819	0.1817	0.7926	0.1438	0.8579	0.208	0.8039	0.1296	0.8369	0.3022	0.8203	0.1934	0.7945	0.1047	0.8011	0.1537
71	0.278463742411	0	0	0.7721	0.3136	0.7287	0.2877	0.7537	0.2988	0.8408	0.3101	0.7262	0.316	0.8039	0.6065	0.713	0.269	0.7292	0.3538	0.7979	0.5136	0.6632	0.2022	0.8149	0.5803	0.706	0.2397	0.7144	0.2772	0.6999	0.264	0.7302	0.2886	0.6858	0.2445	0.7063	0.2565	0.7685	0.3102	0.7272	0.2985	0.7324	0.3504	0.7243	0.2982	0.7065	0.2308	0.7145	0.2673
72	0.191622893785	0	0	0.7907	0.1793	0.8181	0.2041	0.7911	0.1807	0.8109	0.1923	0.8202	0.2861	0.8133	0.2113	0.8129	0.1966	0.8098	0.2058	0.8223	0.2347	0.8171	0.203	0.805	0.1809	0.7996	0.1697	0.8224	0.1939	0.8635	0.2285	0.7959	0.1771	0.8137	0.1966	0.7786	0.1487	0.808	0.1914	0.8084	0.1917	0.8172	0.2498	0.8152	0.2403	0.7914	0.1378	0.786	0.1562
73	0.337335425336	0	0	0.678	0.348	0.666	0.3416	0.7132	0.3693	0.7458	0.3593	0.6687	0.3856	0.6649	0.3465	0.6614	0.336	0.6613	0.3245	0.6704	0.3612	0.6784	0.3579	0.6783	0.3878	0.6862	0.3965	0.6837	0.3408	0.696	0.3596	0.6935	0.3732	0.6706	0.3449	0.7074	0.4019	0.6646	0.3386	0.6961	0.4553	0.6691	0.3799	0.6751	0.4255	0.6642	0.3423	0.7016	0.399
74	0.143256702367	0	0	0.882	0.1608	0.8781	0.1706	0.8728	0.1534	0.8851	0.1507	0.8565	0.1415	0.8698	0.1953	0.854	0.1403	0.8552	0.1289	0.8613	0.1573	0.8614	0.1493	0.8663	0.1743	0.8666	0.1681	0.856	0.1431	0.8616	0.1465	0.8565	0.143	0.8538	0.1404	0.8764	0.1717	0.8628	0.1473	0.87	0.1901	0.8622	0.1798	0.8572	0.1471	0.8597	0.1529	0.8749	0.1721
75	0.104372740296	0	0	0.8995	0.1071	0.9006	0.1108	0.8872	0.099	0.89	0.1028	0.903	0.1635	0.8911	0.0866	0.9081	0.1181	0.8937	0.0857	0.8946	0.1015	0.8936	0.1018	0.8927	0.0949	0.9032	0.1235	0.9083	0.1064	0.9077	0.1124	0.8849	0.0919	0.8994	0.108	0.8895	0.0955	0.8822	0.0953	0.8988	0.1157	0.8962	0.1083	0.8973	0.1168	0.8915	0.0912	0.8943	0.1022
76	0.107851831639	0	0	0.8925	0.1081	0.9006	0.1188	0.8876	0.1049	0.8877	0.1066	0.8904	0.0945	0.8908	0.1026	0.9004	0.1169	0.8911	0.0981	0.8843	0.0839	0.8964	0.1134	0.8883	0.0955	0.8964	0.1185	0.8718	0.1044	0.8914	0.1073	0.8903	0.1057	0.8846	0.1006	0.9002	0.1195	0.8969	0.111	0.8956	0.12	0.8875	0.0777	0.891	0.0997	0.8939	0.1135	0.8947	0.1119
77	0.263251244969	0	0	0.755	0.2759	0.7523	0.2832	0.7618	0.2791	0.7849	0.276	0.7416	0.302	0.7742	0.4125	0.7261	0.2515	0.7429	0.3238	0.8003	0.4588	0.7037	0.22	0.805	0.4839	0.717	0.2138	0.8219	0.2773	0.7198	0.2519	0.7858	0.3203	0.7229	0.25	0.7298	0.2532	0.792	0.3006	0.7454	0.2939	0.734	0.2457	0.7462	0.3307	0.7174	0.2017	0.7429	0.2731
78	0.234804556927	0	0	0.7601	0.2313	0.8062	0.2874	0.8076	0.2616	0.7754	0.2375	0.7701	0.2745	0.7629	0.2259	0.7292	0.1952	0.7605	0.1897	0.7516	0.1929	0.7247	0.1819	0.7724	0.2582	0.7316	0.1506	0.7298	0.2289	0.694	0.1871	0.8077	0.2843	0.7862	0.2548	0.7932	0.2752	0.7981	0.257	0.7648	0.2337	0.7637	0.2249	0.7634	0.2227	0.7651	0.2348	0.7859	0.2676
79	0.145371444164	0	0	0.8627	0.151	0.8809	0.179	0.8689	0.1544	0.8727	0.1501	0.8602	0.1897	0.8505	0.1291	0.8419	0.1314	0.8541	0.1406	0.8417	0.1056	0.8567	0.1481	0.8494	0.1287	0.8339	0.0933	0.8162	0.139	0.808	0.1141	0.8639	0.1562	0.849	0.14	0.8815	0.1842	0.8817	0.1637	0.8626	0.1735	0.8542	0.143	0.8578	0.1681	0.8657	0.1808	0.8758	0.1789
80	0.177638310935	0	0	0.8288	0.1821	0.8492	0.212	0.8539	0.1976	0.8867	0.1947	0.8292	0.2324	0.8274	0.1977	0.7914	0.1436	0.8207	0.1619	0.8387	0.228	0.8344	0.1934	0.8622	0.3064	0.8283	0.1927	0.8598	0.1838	0.8817	0.2173	0.904	0.2727	0.8332	0.188	0.8353	0.1963	0.8748	0.2131	0.819	0.1657	0.8175	0.1456	0.8287	0.2227	0.8156	0.1563	0.8331	0.1946
81	0.368169725084	0	0	0.6396	0.3735	0.6179	0.3503	0.634	0.3695	0.6501	0.373	0.6332	0.3794	0.6596	0.4791	0.5939	0.3264	0.6335	0.3853	0.6921	0.5536	0.6002	0.3269	0.704	0.6014	0.6174	0.3321	0.7274	0.384	0.6196	0.36	0.6512	0.3908	0.6204	0.3573	0.63	0.3656	0.6561	0.3846	0.6435	0.4093	0.6223	0.3053	0.6418	0.4393	0.6015	0.2718	0.6417	0.3838
82	0.125247288355	0	0	0.9007	0.1433	0.886	0.1396	0.8842	0.1312	0.9095	0.1344	0.8817	0.1805	0.8822	0.1549	0.8823	0.1336	0.8718	0.0974	0.8849	0.1565	0.857	0.1021	0.8873	0.1659	0.8739	0.1233	0.867	0.1239	0.8364	0.0996	0.8744	0.1249	0.8896	0.1394	0.8916	0.1497	0.8805	0.1291	0.8902	0.1799	0.8743	0.1228	0.8717	0.1036	0.8818	0.1477	0.889	0.1479
83	0.172385565182	0	0	0.8233	0.1694	0.8169	0.1586	0.8187	0.1667	0.8441	0.1767	0.8277	0.1732	0.8463	0.247	0.8184	0.1622	0.8283	0.1794	0.8442	0.2235	0.8013	0.138	0.8538	0.2571	0.8068	0.1202	0.7893	0.166	0.7731	0.1359	0.8168	0.1598	0.831	0.1756	0.8233	0.1662	0.859	0.1937	0.8263	0.1679	0.8329	0.2073	0.8246	0.151	0.7973	0.0761	0.8198	0.1601
84	0.11596971144	0	0	0.8837	0.1157	0.889	0.1223	0.8906	0.1201	0.8792	0.1147	0.8825	0.1043	0.8873	0.1291	0.8814	0.1131	0.8826	0.1025	0.8833	0.114	0.8863	0.1189	0.8764	0.0914	0.8928	0.1381	0.8809	0.1154	0.8934	0.1222	0.8857	0.1179	0.8864	0.1182	0.8731	0.1002	0.8944	0.1229	0.8791	0.0987	0.8743	0.0523	0.8884	0.1471	0.8876	0.1275	0.8751	0.1019
85	0.578006685313	0	0	0.4315	0.5846	0.4426	0.6044	0.504	0.6298	0.4708	0.5909	0.4208	0.5692	0.4309	0.6136	0.4207	0.5766	0.4204	0.5626	0.4343	0.6159	0.4263	0.5836	0.4179	0.565	0.456	0.6635	0.4601	0.5843	0.4891	0.6229	0.4509	0.6116	0.3876	0.5453	0.452	0.6213	0.4122	0.5713	0.4376	0.6332	0.4241	0.5925	0.4256	0.6041	0.4412	0.6393	0.4498	0.6221
86	0.161129681424	0	0	0.8456	0.1658	0.8144	0.1298	0.8397	0.1616	0.8519	0.1645	0.841	0.1787	0.8293	0.1233	0.815	0.1348	0.8375	0.1487	0.8375	0.1571	0.8365	0.158	0.8388	0.161	0.8178	0.1082	0.8699	0.1662	0.889	0.1946	0.8408	0.1634	0.8032	0.1271	0.8111	0.121	0.8058	0.1387	0.8295	0.1284	0.8479	0.2213	0.844	0.1979	0.818	0.0947	0.8195	0.1304
87	0.216249403097	0	0	0.7942	0.2235	0.7873	0.2208	0.8046	0.2294	0.7982	0.22	0.7852	0.2281	0.7884	0.2351	0.7563	0.186	0.7808	0.1875	0.7914	0.2399	0.7618	0.1876	0.8196	0.3321	0.7766	0.1985	0.7994	0.2188	0.7733	0.2092	0.8043	0.2402	0.7827	0.2153	0.8044	0.246	0.7923	0.222	0.79	0.2383	0.7891	0.2519	0.7834	0.2138	0.7613	0.1449	0.8041	0.2486
88	0.369875162017	0	0	0.6437	0.3793	0.673	0.4249	0.6681	0.3939	0.6501	0.3751	0.6301	0.3697	0.6184	0.3234	0.6569	0.3993	0.6387	0.4542	0.6123	0.315	0.686	0.4429	0.6002	0.2733	0.7039	0.555	0.7264	0.3858	0.7139	0.4259	0.7083	0.4609	0.6483	0.3872	0.6971	0.4666	0.7036	0.4196	0.6429	0.4152	0.6337	0.3939	0.6298	0.3682	0.6323	0.3768	0.6911	0.4665
89	0.375400777679	0	0	0.681	0.4146	0.6326	0.3857	0.6722	0.4055	0.6762	0.389	0.6221	0.3563	0.632	0.405	0.6328	0.3844	0.6279	0.408	0.6238	0.3731	0.6326	0.3859	0.6266	0.3821	0.6459	0.4288	0.7048	0.3887	0.6555	0.3961	0.6673	0.4252	0.6269	0.3776	0.6526	0.4159	0.6517	0.3938	0.6303	0.3958	0.6318	0.4235	0.6203	0.345	0.6229	0.37	0.6605	0.4323
90	0.20015007845	0	0	0.7606	0.1729	0.8083	0.2109	0.7986	0.1994	0.8041	0.2012	0.8042	0.2348	0.7882	0.1539	0.824	0.2267	0.8031	0.2322	0.7931	0.1796	0.8054	0.2074	0.7918	0.1743	0.8147	0.2375	0.8306	0.2052	0.8221	0.215	0.8299	0.2351	0.8009	0.2012	0.8075	0.2112	0.8016	0.2013	0.8047	0.2173	0.8107	0.2721	0.8023	0.2177	0.7974	0.1925	0.8021	0.2038
91	0.782659117266	0	0	0.2601	0.8123	0.2337	0.8036	0.2465	0.8011	0.2746	0.7978	0.222	0.82	0.2314	0.8389	0.2344	0.8014	0.227	0.8769	0.219	0.7878	0.2332	0.8033	0.2227	0.8	0.2221	0.7947	0.3066	0.7974	0.2295	0.7908	0.2794	0.855	0.185	0.7518	0.2197	0.786	0.2353	0.7948	0.2194	0.79	0.2172	0.7822	0.2064	0.7056	0.2081	0.7534	0.2133	0.7764
92	0.553721263388	0	0	0.4663	0.5676	0.4444	0.5513	0.4723	0.5702	0.4594	0.5572	0.4437	0.5332	0.4603	0.6095	0.4433	0.5504	0.4492	0.5824	0.4547	0.5798	0.4442	0.551	0.4691	0.6277	0.4306	0.5146	0.4659	0.5569	0.3909	0.5166	0.4426	0.5495	0.4167	0.5256	0.4157	0.5096	0.4355	0.5464	0.4169	0.4504	0.435	0.4795	0.4427	0.5286	0.4277	0.4947	0.4142	0.5029
93	0.157036632785	0	0	0.8408	0.1555	0.8408	0.1543	0.843	0.1571	0.8356	0.1551	0.8491	0.2062	0.8351	0.126	0.8481	0.1627	0.8427	0.1545	0.8348	0.132	0.8569	0.1753	0.8343	0.1292	0.8553	0.1882	0.8253	0.1541	0.8485	0.1607	0.8676	0.1857	0.8436	0.1576	0.8522	0.1703	0.845	0.1584	0.8521	0.1895	0.8423	0.1529	0.8441	0.1653	0.8401	0.148	0.8506	0.1692
94	0.623234872774	0	0	0.4601	0.6812	0.399	0.6518	0.4459	0.6669	0.489	0.653	0.3737	0.5991	0.3762	0.6211	0.3665	0.6119	0.3773	0.6293	0.3668	0.5926	0.4082	0.6644	0.3644	0.5835	0.3671	0.5991	0.5014	0.6438	0.3626	0.6137	0.4022	0.6528	0.3822	0.6284	0.3817	0.6303	0.4218	0.6537	0.3682	0.593	0.3733	0.6008	0.3722	0.5915	0.3969	0.6875	0.3796	0.6277
95	0.302476294427	0	0	0.7058	0.3082	0.731	0.3455	0.7277	0.3215	0.7396	0.3136	0.7069	0.377	0.7138	0.3673	0.7136	0.3202	0.7012	0.3391	0.7128	0.3495	0.6966	0.3012	0.7287	0.4034	0.6999	0.3086	0.7389	0.3093	0.6889	0.2967	0.7489	0.3623	0.722	0.3258	0.7131	0.3251	0.7646	0.3479	0.706	0.3325	0.7023	0.3343	0.6817	0.1907	0.6871	0.2693	0.7085	0.3198
96	0.174773176888	0	0	0.8295	0.1777	0.8363	0.189	0.8261	0.1753	0.8275	0.1753	0.8211	0.1427	0.8218	0.1613	0.813	0.1614	0.8206	0.1304	0.839	0.2171	0.818	0.1654	0.8266	0.1792	0.8254	0.1752	0.8123	0.1726	0.8223	0.1728	0.8156	0.1635	0.8216	0.1713	0.8363	0.1908	0.8361	0.1821	0.828	0.1846	0.8273	0.1886	0.8347	0.2425	0.8225	0.1663	0.8338	0.1885
97	0.1103758783	0	0	0.8759	0.1008	0.8856	0.1052	0.8723	0.0994	0.8711	0.1054	0.888	0.0982	0.8878	0.1032	0.8714	0.0903	0.8908	0.1223	0.8936	0.1226	0.8817	0.1001	0.8919	0.118	0.8742	0.0718	0.8814	0.109	0.8851	0.1073	0.8844	0.1043	0.8881	0.1089	0.8785	0.0943	0.9057	0.1212	0.8822	0.0842	0.8867	0.0912	0.891	0.1207	0.8834	0.0907	0.8809	0.0966
98	0.27873661232	0	0	0.7836	0.3221	0.7655	0.3355	0.7684	0.3085	0.8021	0.3001	0.7212	0.2788	0.7245	0.2918	0.7241	0.2819	0.7198	0.2652	0.7191	0.2722	0.7429	0.307	0.7365	0.3281	0.7281	0.2959	0.7399	0.2818	0.7106	0.2716	0.7593	0.323	0.7604	0.316	0.737	0.3016	0.7768	0.3163	0.7195	0.2726	0.7036	0.1627	0.7142	0.2287	0.7258	0.2932	0.7318	0.2955
99	0.151101712259	0	0	0.8629	0.1608	0.8563	0.1606	0.8369	0.1435	0.8317	0.1465	0.8474	0.1397	0.8444	0.1335	0.8456	0.1475	0.8589	0.249	0.8421	0.1304	0.8407	0.1404	0.8508	0.1572	0.8401	0.129	0.8757	0.1555	0.8386	0.1442	0.8589	0.1628	0.8669	0.1683	0.8373	0.1343	0.8553	0.1554	0.835	0.1021	0.8406	0.0969	0.8529	0.1797	0.8392	0.1203	0.8404	0.1377
100	0.214271096255	1	0	0.8363	0.2494	0.8092	0.2444	0.848	0.2536	0.8398	0.2286	0.7781	0.1537	0.7881	0.2239	0.7553	0.1807	0.7927	0.2827	0.7683	0.1607	0.8121	0.2488	0.7813	0.2	0.8055	0.2641	0.8608	0.2267	0.8437	0.2531	0.8735	0.3165	0.8012	0.229	0.8096	0.2487	0.8144	0.2337	0.7787	0.1895	0.7776	0.1607	0.7875	0.2271	0.7947	0.243	0.799	0.2354
101	0.480046387885	0	0	0.5684	0.5137	0.5304	0.4934	0.5209	0.4806	0.586	0.4975	0.5314	0.571	0.5311	0.5246	0.5518	0.5151	0.5238	0.5179	0.539	0.5389	0.5085	0.4651	0.5469	0.5673	0.498	0.425	0.5902	0.4916	0.4777	0.4517	0.5216	0.482	0.5131	0.4735	0.5029	0.4554	0.5303	0.487	0.5418	0.5572	0.5265	0.5235	0.5062	0.3831	0.5073	0.4399	0.5091	0.4628
102	0.941128317075	2	0	0.1062	0.974	0.0886	0.9792	0.1111	0.9741	0.1776	0.9726	0.0626	0.9713	0.0646	0.9643	0.079	0.9633	0.0616	0.9677	0.0589	0.9413	0.063	0.9466	0.0692	0.9746	0.0708	0.9712	0.1137	0.9502	0.061	0.9426	0.0932	0.9811	0.0485	0.9312	0.0586	0.9408	0.0848	0.9586	0.0641	0.9598	0.0632	0.9699	0.0555	0.9178	0.0651	0.9611	0.061	0.9446
103	0.652500170544	0	0	0.4006	0.6894	0.3678	0.6786	0.3844	0.6758	0.4601	0.6823	0.359	0.7443	0.3554	0.6843	0.3872	0.6962	0.3541	0.7172	0.3664	0.7107	0.347	0.6519	0.3736	0.737	0.3746	0.7205	0.4668	0.6722	0.3803	0.6744	0.3985	0.7119	0.3432	0.6484	0.3685	0.6828	0.3688	0.6669	0.3757	0.752	0.3691	0.7952	0.3416	0.6113	0.34	0.6288	0.3749	0.6959
104	0.714850944812	0	0	0.2251	0.6731	0.3367	0.781	0.308	0.7293	0.2616	0.7086	0.2888	0.7443	0.2525	0.5851	0.3285	0.7626	0.2856	0.7201	0.2447	0.5906	0.3458	0.7942	0.2079	0.4655	0.3389	0.8498	0.3704	0.7289	0.4222	0.8065	0.3172	0.7522	0.2893	0.7188	0.2769	0.703	0.2524	0.6926	0.2727	0.6711	0.2981	0.8004	0.2845	0.7105	0.2941	0.7435	0.2824	0.7106
105	0.73906814926	0	0	0.2908	0.7598	0.2723	0.7536	0.2867	0.7553	0.3276	0.7567	0.2668	0.7858	0.2669	0.7631	0.2785	0.7584	0.2654	0.7831	0.2836	0.8089	0.2664	0.7462	0.2984	0.8603	0.2839	0.7969	0.3464	0.7532	0.315	0.7752	0.3179	0.8054	0.2918	0.7685	0.2858	0.775	0.286	0.756	0.2732	0.7826	0.2655	0.7693	0.2608	0.7386	0.2616	0.7412	0.285	0.7772
106	0.510948905109	0	0	0.4787	0.5038	0.4944	0.5179	0.511	0.5248	0.4672	0.5051	0.485	0.4795	0.5046	0.5732	0.4714	0.4915	0.4903	0.5238	0.5002	0.5453	0.4865	0.5076	0.5018	0.5523	0.4872	0.5064	0.4889	0.5109	0.5265	0.536	0.4727	0.4919	0.4791	0.5015	0.488	0.5095	0.4745	0.5011	0.4752	0.4621	0.4795	0.4484	0.5026	0.6069	0.4903	0.5149	0.4806	0.4976
107	0.354185142233	0	0	0.6545	0.3602	0.6525	0.3628	0.6158	0.3352	0.6518	0.3557	0.6586	0.4563	0.6456	0.3537	0.6269	0.3334	0.6437	0.334	0.6688	0.4251	0.6026	0.2978	0.6976	0.5215	0.653	0.3723	0.607	0.3477	0.6392	0.3497	0.6753	0.3886	0.653	0.361	0.678	0.4008	0.6722	0.372	0.6644	0.4198	0.6468	0.3613	0.6481	0.3704	0.615	0.2562	0.6744	0.3995
108	0.841189712804	0	0	0.1541	0.8379	0.1671	0.8519	0.1954	0.8643	0.1656	0.843	0.1634	0.8779	0.1633	0.8593	0.1533	0.8351	0.1567	0.8212	0.1778	0.8998	0.1678	0.8529	0.1764	0.8981	0.1797	0.8936	0.1525	0.8401	0.2236	0.8845	0.1926	0.8805	0.1462	0.8292	0.1703	0.8577	0.1684	0.8477	0.1676	0.8724	0.1643	0.8776	0.1584	0.8384	0.1662	0.8647	0.1672	0.8545
109	0.169997953476	0	0	0.8642	0.1938	0.8579	0.2058	0.8566	0.1868	0.888	0.1853	0.835	0.2104	0.8226	0.1406	0.8396	0.1806	0.8344	0.2131	0.8278	0.1635	0.8227	0.1605	0.846	0.2219	0.8606	0.2468	0.8301	0.17	0.8425	0.1784	0.8677	0.2139	0.8412	0.1807	0.886	0.2509	0.859	0.1897	0.8519	0.2472	0.8313	0.1788	0.8235	0.124	0.8451	0.2182	0.8773	0.2451
110	0.153830411351	0	0	0.8726	0.1722	0.8728	0.1881	0.882	0.1764	0.9013	0.1684	0.8484	0.172	0.8416	0.1359	0.8629	0.1723	0.8448	0.1413	0.8438	0.1468	0.8563	0.1671	0.8603	0.1997	0.8636	0.1977	0.9064	0.1638	0.8716	0.1708	0.8958	0.2117	0.8622	0.1691	0.8811	0.2044	0.8656	0.167	0.8525	0.1762	0.8447	0.1446	0.8451	0.1466	0.8595	0.1962	0.8789	0.2057
111	0.469950201242	0	0	0.5243	0.4659	0.5898	0.5467	0.5553	0.4859	0.5603	0.4779	0.5315	0.482	0.5269	0.4576	0.5297	0.4696	0.5405	0.5721	0.5335	0.4808	0.5727	0.5257	0.5221	0.4444	0.571	0.5727	0.5772	0.4777	0.6121	0.5248	0.6081	0.5609	0.6106	0.5466	0.5928	0.5606	0.5835	0.5061	0.5282	0.4637	0.5219	0.4162	0.5287	0.4608	0.5484	0.5283	0.5836	0.5549
112	0.352138617914	0	0	0.6685	0.3665	0.6493	0.354	0.6509	0.354	0.6872	0.3625	0.648	0.3532	0.6322	0.2898	0.6943	0.4033	0.6503	0.3765	0.6455	0.3451	0.7056	0.4276	0.6436	0.3385	0.7016	0.487	0.7711	0.3725	0.7602	0.4273	0.6746	0.3832	0.6254	0.3308	0.6336	0.3316	0.6651	0.3638	0.6458	0.3451	0.6608	0.4375	0.6484	0.3561	0.6585	0.3863	0.6351	0.332
113	0.156968415308	0	0	0.8499	0.1618	0.8646	0.1846	0.8635	0.1699	0.8659	0.163	0.8398	0.1317	0.8423	0.1542	0.862	0.1778	0.8412	0.1399	0.8436	0.1587	0.8586	0.1773	0.8419	0.1535	0.872	0.2298	0.9097	0.168	0.8682	0.1738	0.8898	0.2114	0.8516	0.1651	0.8785	0.2082	0.8714	0.1762	0.8519	0.1883	0.8487	0.1944	0.8388	0.1273	0.8536	0.1908	0.8739	0.2059
114	0.307524387748	0	0	0.7342	0.3365	0.7291	0.3545	0.6974	0.3106	0.764	0.3265	0.6976	0.3483	0.6776	0.2483	0.7465	0.3671	0.6979	0.3604	0.6848	0.2842	0.7648	0.4021	0.662	0.2092	0.7247	0.3886	0.8704	0.337	0.7379	0.3379	0.7411	0.3642	0.7065	0.3209	0.72	0.3472	0.7114	0.3203	0.6882	0.2926	0.6978	0.3426	0.6877	0.2739	0.704	0.3443	0.716	0.3449
115	0.277918002592	0	0	0.7257	0.2804	0.753	0.3176	0.7224	0.2781	0.7533	0.2862	0.7361	0.3898	0.7098	0.2293	0.7446	0.3027	0.7167	0.2256	0.7159	0.2591	0.7238	0.2801	0.7192	0.2686	0.756	0.3632	0.8382	0.2971	0.7862	0.3208	0.7654	0.3283	0.7439	0.2987	0.7495	0.3176	0.7171	0.2745	0.7363	0.3281	0.7288	0.3224	0.7275	0.3164	0.7263	0.2915	0.7504	0.3228
116	0.182072446961	0	0	0.807	0.1745	0.8367	0.2061	0.8066	0.1749	0.8522	0.1911	0.8287	0.2678	0.811	0.1546	0.8362	0.2022	0.821	0.2124	0.8238	0.2002	0.8213	0.1865	0.8238	0.2011	0.8403	0.2382	0.8402	0.1857	0.8767	0.2214	0.8303	0.1965	0.8241	0.188	0.8191	0.1838	0.8275	0.1885	0.8235	0.2019	0.8362	0.3032	0.8193	0.1918	0.8093	0.1546	0.8307	0.2024
117	0.15539941333	0	0	0.8498	0.159	0.8634	0.1795	0.8765	0.1755	0.8867	0.1665	0.8435	0.147	0.8406	0.1396	0.8676	0.1807	0.8446	0.156	0.8581	0.1971	0.8892	0.2137	0.8375	0.1327	0.8771	0.237	0.8925	0.1633	0.8939	0.1884	0.8634	0.1773	0.837	0.1482	0.8591	0.1763	0.8567	0.1636	0.8536	0.1874	0.8517	0.2026	0.8411	0.1312	0.8536	0.1843	0.8624	0.1837
118	0.478409168429	0	0	0.5345	0.4873	0.5054	0.4576	0.5137	0.4734	0.5535	0.4868	0.5189	0.4575	0.5483	0.5851	0.5117	0.4676	0.5224	0.4871	0.5643	0.6098	0.4898	0.4369	0.5728	0.6438	0.5187	0.4712	0.5786	0.4878	0.4994	0.4636	0.5341	0.4929	0.5144	0.4715	0.5445	0.5115	0.5404	0.4911	0.5377	0.5353	0.5117	0.4131	0.5325	0.5556	0.5064	0.4302	0.5564	0.5335
119	0.229892898561	0	0	0.7593	0.2224	0.7962	0.2634	0.7745	0.2327	0.7705	0.23	0.7774	0.2879	0.7799	0.2691	0.793	0.2551	0.7704	0.2329	0.784	0.2728	0.7803	0.2433	0.7772	0.2531	0.7934	0.2885	0.8656	0.2457	0.7666	0.2275	0.805	0.2706	0.7611	0.2213	0.8169	0.2975	0.7942	0.2462	0.7941	0.3146	0.7805	0.2986	0.7716	0.2409	0.7763	0.2496	0.8144	0.3001
120	0.630261272938	0	0	0.3818	0.6386	0.3856	0.6507	0.3967	0.6473	0.3739	0.6313	0.3634	0.5802	0.3686	0.6258	0.3835	0.6454	0.3719	0.652	0.3641	0.6131	0.4326	0.7125	0.3377	0.5269	0.4004	0.7073	0.4947	0.6509	0.5127	0.7259	0.3952	0.6599	0.3373	0.5994	0.3173	0.5546	0.3569	0.6216	0.3291	0.4871	0.3776	0.6822	0.3704	0.6356	0.3774	0.6547	0.3255	0.5602
121	0.417013438843	0	0	0.5671	0.4059	0.5623	0.3905	0.5635	0.4047	0.5597	0.4108	0.5786	0.3825	0.5692	0.3622	0.5689	0.4015	0.5893	0.4791	0.5521	0.322	0.588	0.4235	0.5645	0.3575	0.5494	0.3328	0.6679	0.431	0.6419	0.4564	0.5778	0.411	0.6111	0.4438	0.5745	0.4048	0.5419	0.3892	0.5651	0.3541	0.5915	0.4738	0.588	0.4525	0.5773	0.3991	0.5814	0.4145
122	0.569343065693	1	1	0.3993	0.5475	0.457	0.6032	0.4394	0.5748	0.3882	0.558	0.4391	0.6369	0.3987	0.4424	0.4569	0.5983	0.4361	0.6227	0.4335	0.5781	0.5418	0.7147	0.3949	0.4539	0.5527	0.8757	0.7096	0.6155	0.8082	0.8219	0.4922	0.641	0.4013	0.5414	0.4088	0.5378	0.4034	0.5509	0.4163	0.5189	0.4481	0.6848	0.4454	0.6742	0.4322	0.5743	0.4213	0.5545
123	0.796507265161	0	0	0.2413	0.8228	0.214	0.81	0.216	0.8044	0.2414	0.8065	0.2055	0.8126	0.2039	0.7985	0.2167	0.811	0.2056	0.8175	0.2205	0.8489	0.2258	0.8257	0.2226	0.8582	0.2302	0.8637	0.3032	0.813	0.2564	0.8319	0.2551	0.8566	0.2006	0.7938	0.2271	0.8306	0.229	0.8138	0.2085	0.8144	0.212	0.8527	0.2081	0.8296	0.2047	0.8005	0.2349	0.8464
124	0.649430384064	0	0	0.4007	0.6843	0.3871	0.6963	0.3971	0.6788	0.4373	0.6724	0.3481	0.6302	0.3568	0.6744	0.3769	0.6784	0.3567	0.7098	0.3764	0.7291	0.3836	0.6927	0.3657	0.6984	0.4047	0.7854	0.5455	0.6817	0.51	0.7561	0.4316	0.7438	0.3839	0.6811	0.3912	0.7082	0.3928	0.678	0.3661	0.7042	0.3655	0.7485	0.3515	0.6565	0.3504	0.649	0.3993	0.7266
125	0.14114196057	0	0	0.8892	0.1622	0.8643	0.1482	0.855	0.1387	0.8971	0.1513	0.8597	0.1482	0.857	0.1338	0.8529	0.1346	0.8549	0.1032	0.8637	0.1562	0.8696	0.1552	0.8799	0.2092	0.8612	0.147	0.8757	0.1439	0.8456	0.1323	0.8735	0.1582	0.8667	0.1486	0.8674	0.1535	0.877	0.1534	0.8608	0.1481	0.8557	0.1207	0.861	0.1565	0.8548	0.1283	0.87	0.1588
127	0.15055597244	0	0	0.8586	0.1569	0.879	0.1885	0.8613	0.1581	0.8935	0.1622	0.8561	0.2037	0.8438	0.1284	0.872	0.1754	0.8517	0.1728	0.8542	0.1654	0.8704	0.178	0.8549	0.1682	0.8778	0.2217	0.8915	0.1575	0.8946	0.1808	0.9107	0.2219	0.8643	0.1647	0.8825	0.1983	0.9011	0.1855	0.8602	0.1886	0.8527	0.1726	0.8411	0.092	0.8561	0.1717	0.8795	0.1982
128	0.142710962549	0	0	0.8541	0.1405	0.8906	0.1854	0.8788	0.1563	0.9013	0.1544	0.8649	0.2037	0.8573	0.143	0.8742	0.1614	0.8536	0.1076	0.8694	0.1802	0.8587	0.1446	0.8667	0.1731	0.8853	0.2131	0.8474	0.141	0.8658	0.1484	0.8674	0.1545	0.8741	0.1587	0.8973	0.2005	0.8802	0.1582	0.8739	0.2012	0.8724	0.2426	0.8557	0.1317	0.8651	0.1677	0.8878	0.1911
129	0.110648748209	0	0	0.9025	0.1198	0.8864	0.1069	0.8945	0.1139	0.8987	0.1131	0.8922	0.1336	0.8828	0.0846	0.904	0.1268	0.887	0.0879	0.8872	0.1042	0.9066	0.1333	0.8889	0.1093	0.8862	0.1029	0.8781	0.1087	0.8675	0.096	0.882	0.1021	0.8724	0.0945	0.88	0.0971	0.8942	0.1139	0.8833	0.0895	0.8891	0.1093	0.884	0.0727	0.8912	0.1166	0.8711	0.0818
130	0.199058598813	0	0	0.7982	0.1972	0.8245	0.2293	0.8145	0.2076	0.8037	0.1998	0.812	0.2873	0.7926	0.1661	0.8199	0.22	0.7972	0.1626	0.8242	0.2708	0.8064	0.2062	0.8212	0.2646	0.8363	0.2878	0.8176	0.2018	0.856	0.2359	0.8473	0.253	0.8158	0.2132	0.865	0.2915	0.8155	0.2089	0.8254	0.2855	0.8087	0.2509	0.8033	0.216	0.8065	0.2168	0.8692	0.3073
132	0.178184050754	0	0	0.8248	0.1803	0.8039	0.1552	0.8557	0.1996	0.8291	0.1801	0.8208	0.1708	0.8419	0.2582	0.825	0.1817	0.8212	0.1728	0.841	0.2372	0.8168	0.1717	0.836	0.2242	0.832	0.2037	0.8358	0.1805	0.824	0.1796	0.8253	0.1823	0.7988	0.1563	0.8264	0.1848	0.8437	0.193	0.8375	0.2337	0.8138	0.1254	0.8249	0.2006	0.8267	0.194	0.8278	0.1877
133	0.554608090593	0	0	0.5391	0.6198	0.4879	0.6091	0.5214	0.6027	0.5704	0.5877	0.4448	0.5503	0.4568	0.6004	0.4223	0.5292	0.4499	0.5985	0.4548	0.5837	0.4582	0.5713	0.479	0.6634	0.4314	0.5196	0.4851	0.5611	0.4348	0.5475	0.477	0.5914	0.4735	0.5814	0.4564	0.5705	0.4825	0.5797	0.4379	0.5282	0.4314	0.4624	0.4458	0.5578	0.4775	0.657	0.4526	0.566
134	0.251449621393	0	0	0.7791	0.2727	0.7649	0.2725	0.7932	0.2797	0.7744	0.2583	0.7493	0.258	0.7546	0.2755	0.7265	0.2272	0.7431	0.1992	0.7628	0.2953	0.7236	0.2189	0.778	0.3468	0.7674	0.2988	0.7951	0.2591	0.7559	0.2564	0.7756	0.283	0.7641	0.2663	0.8002	0.3261	0.782	0.2741	0.7659	0.3127	0.7427	0.213	0.7555	0.3009	0.7495	0.2547	0.798	0.3299
135	0.113991404598	0	0	0.88	0.1098	0.8877	0.1161	0.8856	0.1137	0.8808	0.1126	0.8846	0.1031	0.8851	0.1107	0.8805	0.1079	0.8895	0.1487	0.8779	0.0892	0.8781	0.1037	0.8853	0.1119	0.8763	0.0897	0.8613	0.1099	0.889	0.116	0.8853	0.1132	0.8858	0.1138	0.8733	0.0956	0.8847	0.1131	0.8798	0.0923	0.8838	0.1	0.8854	0.1097	0.8828	0.1038	0.8783	0.1019
136	0.456716010642	1	1	0.5651	0.4718	0.568	0.4884	0.5855	0.4834	0.5704	0.4639	0.5426	0.4514	0.5697	0.562	0.5371	0.4499	0.5396	0.4212	0.6074	0.654	0.5303	0.4397	0.6236	0.7163	0.6369	0.6918	0.6473	0.4739	0.6715	0.5425	0.6328	0.561	0.5923	0.5033	0.6555	0.6188	0.5808	0.4821	0.5891	0.6184	0.535	0.4022	0.5524	0.5214	0.5401	0.4467	0.6623	0.6453
137	0.190122109284	0	0	0.8187	0.1962	0.8137	0.1951	0.8201	0.1966	0.8389	0.1978	0.805	0.1519	0.8093	0.1879	0.8071	0.187	0.8075	0.167	0.8062	0.1788	0.8249	0.2098	0.7896	0.1246	0.7857	0.1295	0.7586	0.1816	0.7586	0.1558	0.7808	0.1563	0.8184	0.1982	0.7805	0.1477	0.7901	0.1767	0.7915	0.1256	0.8096	0.1886	0.8173	0.2431	0.8192	0.2199	0.7771	0.1382
138	0.48448052391	0	0	0.5676	0.5207	0.5488	0.5272	0.5875	0.53	0.629	0.5145	0.5149	0.4801	0.539	0.5779	0.5033	0.471	0.5175	0.504	0.5203	0.4994	0.5249	0.4967	0.5189	0.4955	0.5348	0.533	0.5244	0.4859	0.5804	0.5279	0.5479	0.5222	0.506	0.4754	0.5133	0.4813	0.538	0.4997	0.5197	0.4992	0.5237	0.5386	0.5166	0.4928	0.5405	0.564	0.5201	0.4918
139	0.291288628147	0	0	0.7214	0.3001	0.7771	0.379	0.7587	0.3229	0.764	0.3059	0.7264	0.4319	0.6937	0.2317	0.7616	0.3496	0.7125	0.3289	0.7026	0.2725	0.7625	0.3617	0.7068	0.2851	0.8438	0.6305	0.8522	0.315	0.864	0.3951	0.8589	0.4662	0.7317	0.3132	0.8167	0.4473	0.7747	0.336	0.7502	0.4377	0.7245	0.396	0.7096	0.2976	0.7246	0.342	0.8149	0.4597
140	0.95599972713	3	0	0.0949	0.9914	0.0707	0.9903	0.0958	0.9887	0.1607	0.9869	0.0476	0.9847	0.0502	0.9809	0.0709	0.9856	0.0468	0.9838	0.0517	0.9799	0.063	0.9809	0.0527	0.9841	0.0541	0.9815	0.0868	0.9631	0.0505	0.9603	0.0664	0.9821	0.0455	0.9575	0.0595	0.9784	0.0729	0.9756	0.0514	0.9824	0.0461	0.9699	0.0457	0.9685	0.0495	0.9737	0.0626	0.9855
141	0.830547786343	0	0	0.2336	0.8752	0.2171	0.8917	0.2425	0.8767	0.3234	0.8713	0.168	0.8194	0.1882	0.9055	0.1948	0.8585	0.1733	0.8688	0.186	0.8815	0.1885	0.8555	0.1953	0.9142	0.1894	0.8807	0.2888	0.8503	0.2074	0.8559	0.204	0.8708	0.2194	0.8781	0.228	0.9151	0.2289	0.8708	0.1936	0.9157	0.1787	0.8921	0.174	0.8632	0.178	0.8579	0.2333	0.9317
142	0.910907974623	2	1	0.1929	0.9831	0.1472	0.9855	0.1951	0.9779	0.3273	0.9741	0.0963	0.9682	0.1037	0.9694	0.1422	0.9694	0.0934	0.9531	0.0998	0.9441	0.1211	0.9527	0.1051	0.9627	0.0945	0.9245	0.141	0.9195	0.0866	0.9092	0.1246	0.9523	0.098	0.9194	0.1169	0.9511	0.1326	0.9403	0.1037	0.9626	0.0928	0.9357	0.0885	0.9073	0.1014	0.9503	0.1203	0.9605
143	0.166655297087	0	0	0.8353	0.168	0.8585	0.199	0.8444	0.1737	0.8857	0.1805	0.8443	0.2538	0.8333	0.1668	0.8534	0.1887	0.829	0.1252	0.8496	0.2169	0.839	0.174	0.8463	0.2086	0.8313	0.1616	0.844	0.1684	0.8367	0.1689	0.8553	0.1922	0.8293	0.1628	0.8171	0.1432	0.8616	0.1858	0.8341	0.1694	0.8488	0.269	0.8317	0.1554	0.8183	0.1189	0.8214	0.1477
144	0.415921959206	0	0	0.658	0.4673	0.6005	0.437	0.6283	0.4439	0.7328	0.4553	0.5781	0.3691	0.5921	0.4481	0.5693	0.3996	0.5802	0.3787	0.5837	0.4149	0.5477	0.3684	0.6013	0.4715	0.5469	0.3227	0.5542	0.4109	0.5367	0.3842	0.5674	0.3965	0.5994	0.4305	0.5954	0.4323	0.6279	0.4456	0.5864	0.4242	0.598	0.508	0.5883	0.4459	0.5698	0.3706	0.5908	0.4267
145	0.163517293131	0	0	0.8546	0.1761	0.8471	0.1772	0.8524	0.1735	0.8616	0.1702	0.8364	0.1635	0.8463	0.2028	0.8512	0.1797	0.8315	0.115	0.8373	0.1662	0.8297	0.1547	0.8449	0.1907	0.8159	0.112	0.8512	0.1659	0.7913	0.1333	0.8445	0.1728	0.8295	0.1568	0.8335	0.1592	0.8455	0.1696	0.8401	0.1762	0.8359	0.1601	0.8275	0.1003	0.842	0.1811	0.8314	0.1555
146	0.182822839211	0	0	0.8689	0.2188	0.8965	0.2846	0.9221	0.2491	0.9144	0.2086	0.8142	0.1598	0.8063	0.1396	0.836	0.2035	0.8171	0.1824	0.8064	0.1498	0.8628	0.2425	0.7932	0.1056	0.8609	0.2926	0.8814	0.1934	0.8815	0.2258	0.8465	0.217	0.8497	0.2138	0.8451	0.2232	0.8607	0.2123	0.812	0.1648	0.815	0.1689	0.8175	0.1857	0.8463	0.2756	0.8434	0.2244
147	0.245582918344	0	0	0.767	0.2543	0.8052	0.3108	0.7708	0.2559	0.7985	0.2572	0.7557	0.2562	0.7483	0.2215	0.7907	0.2855	0.7531	0.2329	0.7336	0.1815	0.7877	0.2891	0.7331	0.1769	0.7615	0.2634	0.7691	0.248	0.7694	0.2556	0.7564	0.2478	0.7464	0.2379	0.7597	0.2532	0.7633	0.2516	0.7573	0.2559	0.7513	0.2255	0.7539	0.242	0.7783	0.3218	0.7613	0.2565
148	0.358892148168	0	0	0.6469	0.3629	0.7585	0.5094	0.7446	0.4243	0.7194	0.3796	0.6485	0.4179	0.6366	0.3411	0.666	0.3863	0.6423	0.3706	0.641	0.3587	0.6401	0.3576	0.6452	0.3722	0.6853	0.47	0.6324	0.3574	0.6218	0.346	0.6612	0.3824	0.664	0.3807	0.7049	0.4511	0.7239	0.4149	0.6704	0.4624	0.6561	0.4582	0.6413	0.3605	0.6606	0.4211	0.7128	0.4725
149	0.0573708984242	0	0	0.9519	0.0638	0.9476	0.0638	0.9498	0.0619	0.9459	0.0582	0.9407	0.0427	0.938	0.039	0.9423	0.057	0.9397	0.0293	0.9393	0.0472	0.9497	0.0667	0.9436	0.0606	0.9477	0.0701	0.9548	0.0594	0.9509	0.0629	0.9605	0.0782	0.946	0.0605	0.9494	0.0671	0.9432	0.0577	0.9413	0.0527	0.9402	0.0414	0.9435	0.0639	0.9521	0.0875	0.9526	0.0731
150	0.133024080769	0	0	0.8706	0.1355	0.9068	0.1842	0.8925	0.1492	0.9056	0.1432	0.8764	0.208	0.8695	0.1433	0.9008	0.1702	0.8649	0.1135	0.8757	0.1598	0.8716	0.1391	0.8685	0.1382	0.915	0.2535	0.879	0.135	0.881	0.1424	0.8819	0.1504	0.8713	0.1371	0.9035	0.1858	0.9099	0.1621	0.887	0.2037	0.8729	0.1726	0.8649	0.1185	0.8915	0.2111	0.9033	0.1906
151	0.128453509789	0	0	0.8845	0.1375	0.8742	0.1318	0.8733	0.1296	0.9046	0.1372	0.8753	0.1586	0.8747	0.141	0.8983	0.1579	0.8731	0.1443	0.8811	0.1579	0.8752	0.1333	0.8869	0.1783	0.8739	0.1345	0.8718	0.1285	0.8606	0.1211	0.8917	0.1519	0.8848	0.1411	0.8985	0.1673	0.8876	0.1393	0.8841	0.1728	0.8768	0.1632	0.8738	0.1449	0.8765	0.1443	0.8981	0.1706
152	0.329967937786	0	0	0.735	0.3752	0.6716	0.3319	0.7259	0.3653	0.7686	0.3561	0.6631	0.2751	0.6876	0.3999	0.6552	0.3136	0.6678	0.3091	0.6766	0.3503	0.6561	0.3118	0.6616	0.303	0.6438	0.2643	0.6737	0.3305	0.6514	0.3175	0.6099	0.26	0.605	0.268	0.6147	0.25	0.6499	0.3163	0.6503	0.2605	0.6908	0.467	0.672	0.3439	0.6586	0.2938	0.617	0.2459
153	0.191418241353	0	0	0.8192	0.1988	0.8089	0.1918	0.7986	0.1851	0.8454	0.2011	0.8161	0.2513	0.8289	0.2725	0.8011	0.1831	0.8144	0.2483	0.8341	0.27	0.7692	0.1399	0.8525	0.3333	0.8064	0.186	0.8243	0.194	0.7494	0.1518	0.8132	0.1968	0.8225	0.2046	0.8188	0.2062	0.8276	0.2043	0.826	0.2528	0.8164	0.2436	0.8099	0.2012	0.8023	0.1714	0.8192	0.2082
154	0.177911180845	0	0	0.8446	0.1936	0.849	0.2125	0.8383	0.1881	0.86	0.1879	0.8168	0.136	0.8352	0.2303	0.8202	0.1758	0.8238	0.1948	0.8324	0.2096	0.8478	0.2115	0.8169	0.1613	0.8216	0.1767	0.8195	0.1774	0.8437	0.1924	0.8242	0.1804	0.8283	0.1839	0.8212	0.1767	0.845	0.1934	0.8146	0.1515	0.8278	0.2156	0.8279	0.2194	0.8215	0.1763	0.8235	0.1802
155	0.851285899447	0	0	0.2458	0.9188	0.2054	0.924	0.2433	0.9111	0.3475	0.904	0.1522	0.8791	0.1613	0.9014	0.2126	0.9217	0.1501	0.8652	0.1669	0.9073	0.1779	0.8895	0.176	0.9396	0.1708	0.9068	0.2706	0.8714	0.1643	0.8617	0.2247	0.9397	0.1721	0.8736	0.2047	0.9321	0.2067	0.8906	0.1696	0.9249	0.1443	0.8221	0.1529	0.8814	0.1533	0.8661	0.2014	0.9349
156	0.420424312709	0	0	0.6559	0.4735	0.6651	0.5302	0.6766	0.4817	0.7478	0.465	0.5902	0.5051	0.5633	0.3557	0.6463	0.4939	0.5847	0.471	0.5921	0.4591	0.6194	0.4725	0.6063	0.507	0.6483	0.5931	0.7212	0.4438	0.6165	0.4451	0.6794	0.5366	0.6183	0.4573	0.679	0.564	0.6786	0.4875	0.6173	0.5535	0.5865	0.4665	0.5682	0.3401	0.6013	0.4895	0.6721	0.567
157	0.252131796166	0	0	0.807	0.2933	0.7649	0.274	0.8307	0.3045	0.8086	0.2682	0.7303	0.1128	0.7653	0.3217	0.7746	0.2816	0.7419	0.1941	0.7748	0.335	0.7584	0.266	0.7724	0.3316	0.819	0.4307	0.7955	0.26	0.7891	0.2797	0.7295	0.2307	0.7323	0.2373	0.7791	0.2972	0.7619	0.2616	0.7612	0.2994	0.7489	0.2592	0.7429	0.2171	0.7559	0.2778	0.7778	0.2995
158	0.359642540419	0	0	0.7763	0.4541	0.6668	0.3936	0.7206	0.4104	0.7425	0.3867	0.6337	0.3075	0.6539	0.4138	0.6554	0.3762	0.6446	0.4014	0.6427	0.367	0.6407	0.3601	0.6485	0.3861	0.6157	0.2978	0.6142	0.3553	0.5815	0.3202	0.6275	0.3447	0.612	0.3326	0.6174	0.3266	0.6232	0.348	0.6336	0.3359	0.631	0.298	0.6371	0.3368	0.651	0.3937	0.6191	0.326
159	0.139641176069	0	0	0.8681	0.145	0.8554	0.1332	0.8811	0.1527	0.8678	0.1416	0.8548	0.0957	0.8692	0.1749	0.8642	0.1439	0.8611	0.1472	0.8618	0.1443	0.874	0.1575	0.8527	0.1151	0.8791	0.1867	0.8953	0.1454	0.8893	0.159	0.8763	0.1582	0.8727	0.1514	0.8735	0.1587	0.8719	0.1474	0.8597	0.1373	0.8564	0.114	0.8521	0.0815	0.8678	0.1634	0.8703	0.1555
160	0.447984173545	0	0	0.6346	0.5054	0.6077	0.5194	0.6729	0.5244	0.6319	0.4691	0.5422	0.3703	0.5515	0.4461	0.5523	0.4483	0.5409	0.3399	0.5342	0.3932	0.5984	0.5087	0.5296	0.3757	0.6024	0.5747	0.606	0.4569	0.6286	0.4992	0.5905	0.4928	0.562	0.4575	0.5976	0.5138	0.5632	0.4556	0.5664	0.4989	0.5478	0.4204	0.5565	0.4801	0.5903	0.57	0.5942	0.5149
161	0.409441298861	0	0	0.6391	0.4432	0.6973	0.5464	0.669	0.459	0.7071	0.4403	0.6035	0.5125	0.579	0.3635	0.617	0.4386	0.5908	0.4124	0.6051	0.4543	0.6549	0.4936	0.5955	0.4256	0.6419	0.5385	0.7284	0.4322	0.7076	0.4877	0.6682	0.4999	0.6324	0.4493	0.5988	0.4214	0.6051	0.4193	0.5817	0.3785	0.6035	0.495	0.5845	0.3665	0.5932	0.4179	0.605	0.4323
162	0.307660822703	0	0	0.7309	0.3344	0.7088	0.3288	0.7064	0.3165	0.7627	0.3263	0.686	0.2574	0.7009	0.3418	0.7044	0.3209	0.7015	0.397	0.685	0.2853	0.7085	0.3288	0.6925	0.3082	0.713	0.3596	0.7183	0.3119	0.727	0.3308	0.7215	0.3416	0.7303	0.3438	0.729	0.3606	0.7023	0.3144	0.6971	0.3244	0.6871	0.2731	0.688	0.2772	0.7071	0.3546	0.725	0.3595
163	0.280646701685	0	0	0.7724	0.3176	0.7438	0.312	0.768	0.3114	0.7988	0.3017	0.7135	0.2348	0.7092	0.2402	0.7573	0.3225	0.7167	0.2549	0.7119	0.2577	0.7791	0.3588	0.7003	0.2193	0.7674	0.4013	0.7725	0.2894	0.7501	0.3012	0.7832	0.355	0.7537	0.3133	0.79	0.3827	0.7533	0.3036	0.7446	0.3698	0.7148	0.2509	0.7165	0.2607	0.7416	0.3514	0.7852	0.3851
164	0.288628146531	0	0	0.75	0.3155	0.7223	0.3027	0.7157	0.2913	0.7465	0.2979	0.7092	0.2721	0.7038	0.2585	0.6848	0.2594	0.7091	0.2673	0.7076	0.2772	0.7186	0.2981	0.7185	0.3116	0.7054	0.2737	0.7226	0.2904	0.6938	0.2768	0.7216	0.3006	0.7261	0.3027	0.7242	0.3072	0.7467	0.3125	0.7133	0.2957	0.7113	0.2887	0.7089	0.2712	0.722	0.3226	0.7214	0.3045
165	0.232280510267	0	0	0.8017	0.2559	0.7919	0.2633	0.768	0.2324	0.7969	0.24	0.7618	0.1854	0.7666	0.2279	0.7916	0.2586	0.7659	0.2153	0.7589	0.2052	0.803	0.2784	0.7516	0.1803	0.7873	0.2816	0.7408	0.2278	0.7733	0.236	0.7746	0.2403	0.7748	0.239	0.7739	0.2412	0.7981	0.2528	0.754	0.184	0.7637	0.2063	0.7672	0.2287	0.7644	0.2219	0.7693	0.2348
166	0.172385565182	0	0	0.8408	0.1815	0.8248	0.1687	0.8448	0.1832	0.8623	0.1815	0.8336	0.2202	0.8242	0.159	0.8227	0.167	0.8322	0.2175	0.8269	0.1704	0.8274	0.1722	0.8236	0.1595	0.8324	0.1846	0.8171	0.1706	0.8333	0.1762	0.83	0.1752	0.8262	0.1711	0.8341	0.1818	0.8337	0.1765	0.8322	0.1886	0.8334	0.2109	0.83	0.1896	0.8283	0.1746	0.8404	0.1927
167	0.172044477795	0	0	0.8265	0.171	0.8115	0.151	0.7979	0.1531	0.8135	0.1682	0.8255	0.1531	0.8273	0.1695	0.8132	0.1558	0.8358	0.249	0.8291	0.1757	0.8286	0.1729	0.8245	0.161	0.7997	0.1012	0.8373	0.1735	0.7981	0.1521	0.8129	0.1545	0.8429	0.1863	0.8116	0.1485	0.843	0.1822	0.8189	0.1401	0.8242	0.1477	0.8267	0.1637	0.821	0.15	0.8089	0.1419
168	0.95142915615	1	1	0.0756	0.9702	0.0704	0.9794	0.079	0.9707	0.1119	0.9682	0.0509	0.9701	0.0524	0.967	0.0641	0.9686	0.0505	0.9706	0.057	0.9774	0.0635	0.971	0.0531	0.9662	0.0573	0.9734	0.1573	0.9694	0.0779	0.971	0.0784	0.9862	0.0539	0.9565	0.0677	0.9791	0.0716	0.967	0.0553	0.9753	0.0527	0.9792	0.0513	0.9707	0.0511	0.9597	0.0677	0.9818
169	0.163039770789	0	0	0.8614	0.18	0.8518	0.1821	0.8996	0.2026	0.8708	0.172	0.8344	0.1427	0.8442	0.1919	0.8483	0.1756	0.8384	0.1772	0.8531	0.2127	0.867	0.2024	0.838	0.1665	0.8926	0.3029	0.8973	0.173	0.8704	0.1854	0.8683	0.1996	0.8516	0.1769	0.9166	0.278	0.8609	0.1792	0.8661	0.2658	0.8414	0.1928	0.8377	0.1686	0.8635	0.2476	0.9164	0.289
170	0.14039156832	0	0	0.8988	0.1677	0.8677	0.1508	0.9085	0.1713	0.9079	0.1532	0.8523	0.0829	0.8677	0.1726	0.8651	0.1465	0.856	0.1054	0.8708	0.1749	0.866	0.1487	0.8721	0.1809	0.8713	0.1697	0.8953	0.1463	0.8522	0.1354	0.8668	0.1488	0.8524	0.1335	0.8911	0.1858	0.8601	0.1407	0.8787	0.2077	0.8604	0.1461	0.8508	0.0782	0.8647	0.1566	0.891	0.1902
171	0.130636469063	0	0	0.8837	0.1406	0.9099	0.1826	0.8922	0.145	0.9241	0.1451	0.8721	0.1531	0.8756	0.1556	0.8712	0.1327	0.8771	0.2065	0.8853	0.1799	0.879	0.1432	0.8792	0.1624	0.8669	0.1245	0.9049	0.1365	0.8735	0.1334	0.8868	0.151	0.8695	0.1307	0.8712	0.1333	0.8864	0.1422	0.8688	0.1287	0.8712	0.143	0.8708	0.1411	0.8669	0.1229	0.875	0.1396
172	0.400231939423	0	0	0.6958	0.467	0.6395	0.4512	0.7182	0.4751	0.7364	0.4364	0.5914	0.3343	0.5991	0.3978	0.5758	0.3738	0.5971	0.3743	0.5862	0.3587	0.6172	0.4231	0.6024	0.4089	0.6315	0.4801	0.7423	0.4238	0.6574	0.4388	0.6682	0.4799	0.6079	0.408	0.6403	0.4588	0.6496	0.4339	0.5976	0.3927	0.608	0.4551	0.6031	0.4239	0.6244	0.4787	0.6344	0.4551
173	0.181117402278	0	0	0.828	0.1874	0.8549	0.2273	0.8136	0.1778	0.8939	0.201	0.8326	0.2904	0.814	0.1617	0.8585	0.2247	0.8106	0.101	0.8301	0.2157	0.8176	0.1794	0.8361	0.2369	0.8437	0.2435	0.8541	0.1869	0.8323	0.1901	0.8442	0.2106	0.8086	0.1713	0.8529	0.2302	0.8487	0.2013	0.8584	0.3207	0.8311	0.2617	0.8162	0.1626	0.8275	0.2088	0.8548	0.238
174	0.205129954294	0	0	0.805	0.2122	0.8053	0.2186	0.8328	0.2291	0.8343	0.2156	0.7923	0.1848	0.8031	0.2381	0.7677	0.1753	0.7965	0.2219	0.7964	0.2099	0.7854	0.1928	0.8199	0.286	0.8076	0.2373	0.8162	0.2086	0.7957	0.2057	0.8272	0.2428	0.8303	0.2389	0.8489	0.2832	0.8347	0.2321	0.809	0.255	0.7854	0.143	0.7999	0.2409	0.806	0.2407	0.8401	0.2768
175	0.0957091206767	0	0	0.8726	0.0736	0.8917	0.0795	0.8768	0.0783	0.8542	0.0824	0.9069	0.1165	0.9034	0.0924	0.9079	0.0997	0.9042	0.0952	0.9011	0.0859	0.9134	0.1076	0.9013	0.0862	0.9	0.085	0.9102	0.0966	0.9082	0.0983	0.9038	0.0952	0.8952	0.087	0.8922	0.0783	0.8944	0.089	0.9076	0.1074	0.9081	0.1213	0.8994	0.0617	0.8939	0.0627	0.8927	0.0774
176	0.374309298042	0	0	0.7402	0.4539	0.7041	0.4749	0.7189	0.4332	0.7634	0.4108	0.6259	0.3764	0.627	0.3795	0.6138	0.3612	0.6265	0.3824	0.6232	0.3667	0.6677	0.4292	0.6289	0.3849	0.6648	0.4727	0.7144	0.389	0.6638	0.3998	0.7003	0.4612	0.6359	0.384	0.6662	0.4328	0.6987	0.4237	0.633	0.4004	0.6223	0.3525	0.6122	0.2789	0.6527	0.4604	0.667	0.4397
177	0.348864179003	0	1	0.7397	0.4104	0.6905	0.3994	0.7284	0.3977	0.7533	0.3759	0.6521	0.3569	0.6561	0.3686	0.6212	0.3159	0.6574	0.4102	0.6374	0.3067	0.6659	0.3681	0.6635	0.389	0.6633	0.3795	0.7639	0.3675	0.7069	0.3862	0.7453	0.4585	0.6706	0.3674	0.6771	0.3864	0.6673	0.3598	0.6529	0.3553	0.6466	0.3193	0.6481	0.328	0.6611	0.3808	0.6673	0.3745
178	0.216044750665	0	0	0.8127	0.236	0.8019	0.2391	0.7895	0.2195	0.8034	0.2212	0.7882	0.2501	0.7908	0.2436	0.8011	0.2349	0.7866	0.2424	0.7809	0.2068	0.7986	0.2353	0.7838	0.2155	0.7808	0.2083	0.8104	0.2204	0.8078	0.232	0.8113	0.2478	0.7932	0.2249	0.7727	0.1998	0.7955	0.2239	0.7731	0.1778	0.7819	0.2026	0.7841	0.2171	0.7814	0.2079	0.772	0.1971
179	0.19632989972	0	0	0.8365	0.2191	0.7977	0.1887	0.8281	0.2117	0.8268	0.2024	0.799	0.1598	0.7999	0.1814	0.7951	0.1869	0.8101	0.2593	0.8021	0.1916	0.8102	0.2049	0.8224	0.2571	0.7773	0.1302	0.845	0.2031	0.817	0.2052	0.83	0.227	0.8131	0.2053	0.7732	0.1523	0.8001	0.1939	0.7881	0.1417	0.7991	0.1664	0.7989	0.1626	0.807	0.2071	0.7709	0.1444
180	0.519885394638	0	0	0.5932	0.5985	0.5737	0.6399	0.6257	0.6119	0.6902	0.5756	0.4899	0.5979	0.4898	0.5586	0.483	0.523	0.4835	0.5531	0.4995	0.5798	0.5004	0.5465	0.5207	0.651	0.5548	0.7073	0.6228	0.5435	0.6174	0.6117	0.6686	0.7394	0.5102	0.5485	0.5741	0.6557	0.559	0.5733	0.5105	0.627	0.485	0.5526	0.4769	0.4972	0.523	0.6564	0.5705	0.6631
181	0.321508970598	0	0	0.6885	0.3284	0.6777	0.3206	0.724	0.3502	0.6723	0.3198	0.6718	0.2684	0.6756	0.3102	0.6614	0.3027	0.6802	0.3384	0.6563	0.2533	0.6972	0.3459	0.6644	0.2761	0.6968	0.3675	0.7034	0.3256	0.7232	0.3514	0.6879	0.3324	0.6724	0.3157	0.6865	0.3331	0.6539	0.3049	0.6696	0.2902	0.6773	0.3141	0.6903	0.4051	0.6903	0.3592	0.6793	0.3228
182	0.963503649635	2	0	0.0578	0.9783	0.0514	0.9827	0.0589	0.9777	0.08	0.975	0.038	0.9762	0.0376	0.968	0.0465	0.9746	0.0378	0.9765	0.0423	0.9813	0.0451	0.9748	0.0404	0.9763	0.0443	0.9832	0.129	0.9788	0.0644	0.9822	0.0588	0.9895	0.0411	0.9679	0.0503	0.9834	0.0498	0.9725	0.0407	0.9783	0.04	0.987	0.0382	0.9757	0.0376	0.9671	0.0509	0.9864
183	0.71362303022	2	1	0.3484	0.7567	0.3653	0.8148	0.4008	0.7859	0.4559	0.7585	0.2966	0.7956	0.2835	0.7023	0.2853	0.7124	0.2855	0.7054	0.2792	0.6916	0.3287	0.769	0.2922	0.7327	0.3519	0.8781	0.3498	0.7241	0.4724	0.838	0.3673	0.8079	0.2875	0.7147	0.319	0.7607	0.301	0.7235	0.301	0.7653	0.3008	0.8092	0.2948	0.7734	0.2984	0.752	0.3198	0.7667
184	0.681151511017	2	0	0.4009	0.7382	0.4076	0.795	0.4853	0.7864	0.5274	0.7364	0.3293	0.7644	0.3304	0.7274	0.3417	0.7064	0.3228	0.7201	0.3371	0.7374	0.3704	0.7486	0.3566	0.8031	0.3861	0.85	0.4424	0.7016	0.4926	0.7974	0.4059	0.7825	0.3173	0.6797	0.3468	0.7215	0.3617	0.7101	0.3281	0.7138	0.3342	0.7827	0.3212	0.6979	0.3192	0.6824	0.3501	0.7307
184A	0.172317347704	0	0	0.7651	0.1288	0.7998	0.1365	0.759	0.1289	0.7657	0.1558	0.8439	0.3014	0.8354	0.2031	0.8337	0.179	0.8271	0.167	0.8317	0.1849	0.8104	0.1498	0.8322	0.187	0.808	0.123	0.7207	0.1545	0.8281	0.1726	0.7924	0.1312	0.8085	0.154	0.8031	0.1368	0.818	0.1657	0.8382	0.2096	0.8542	0.3473	0.8217	0.1306	0.7938	0.0647	0.8044	0.1354
185	0.140800873184	0	0	0.8865	0.1598	0.902	0.1957	0.9223	0.1807	0.9232	0.1577	0.8561	0.1165	0.8519	0.1117	0.8503	0.131	0.861	0.1589	0.856	0.1312	0.8798	0.1677	0.8597	0.1425	0.8784	0.1891	0.9169	0.1503	0.8842	0.1575	0.9071	0.1966	0.8881	0.1683	0.9135	0.2192	0.9055	0.1721	0.8641	0.1583	0.8558	0.1187	0.8576	0.1295	0.8651	0.1597	0.9119	0.2244
186	0.180844532369	0	0	0.835	0.1918	0.8527	0.2239	0.8687	0.2122	0.8473	0.1883	0.8228	0.2104	0.8146	0.1627	0.8231	0.1852	0.8314	0.3003	0.8134	0.1632	0.844	0.2134	0.816	0.1708	0.8336	0.2171	0.8925	0.193	0.88	0.2215	0.8631	0.232	0.8478	0.2081	0.8306	0.1973	0.853	0.2037	0.8114	0.1537	0.8232	0.2078	0.8108	0.1223	0.8258	0.2022	0.8318	0.201
187	0.42649566819	0	0	0.6485	0.4787	0.7088	0.6001	0.7761	0.5546	0.7826	0.4819	0.5705	0.4026	0.5693	0.4101	0.6096	0.4663	0.5767	0.4578	0.5851	0.4621	0.623	0.4912	0.5784	0.4424	0.6629	0.6511	0.7428	0.4545	0.6645	0.4874	0.6856	0.557	0.6244	0.475	0.6578	0.5483	0.6702	0.4919	0.5944	0.5004	0.5872	0.5173	0.5716	0.4134	0.6142	0.556	0.6642	0.5702
188	0.46033153694	0	0	0.6229	0.5182	0.6276	0.5731	0.6447	0.5267	0.6869	0.4993	0.542	0.4795	0.5358	0.4451	0.5637	0.4868	0.5514	0.575	0.5297	0.4299	0.5868	0.5219	0.5425	0.4695	0.5565	0.5026	0.6223	0.474	0.5522	0.4687	0.5885	0.5172	0.6128	0.53	0.5681	0.5015	0.6115	0.509	0.5238	0.4044	0.5356	0.4339	0.5344	0.4233	0.5466	0.4824	0.57	0.5085
188A	0.288218841667	0	0	0.8267	0.3681	0.7484	0.3352	0.8032	0.346	0.8408	0.3224	0.713	0.2983	0.7234	0.3346	0.7085	0.2846	0.7144	0.3142	0.7153	0.2992	0.7027	0.2764	0.7322	0.3544	0.6946	0.2452	0.7495	0.2944	0.6647	0.2567	0.7316	0.3113	0.7158	0.292	0.7105	0.2864	0.7366	0.305	0.7098	0.2812	0.713	0.2965	0.7019	0.2188	0.7253	0.3315	0.7099	0.2853
189	0.586261000068	1	5	0.5521	0.6825	0.5206	0.7234	0.6241	0.7192	0.6319	0.6441	0.4052	0.5186	0.4158	0.5946	0.3975	0.5683	0.4272	0.7179	0.3849	0.4977	0.4702	0.6601	0.3953	0.5269	0.4487	0.674	0.5537	0.6094	0.5541	0.6801	0.5036	0.6909	0.4137	0.5862	0.4173	0.5915	0.4541	0.6136	0.3912	0.5069	0.4149	0.594	0.4212	0.6394	0.4368	0.6599	0.4208	0.5976
190	0.296814243809	0	0	0.7262	0.3128	0.7536	0.3615	0.7532	0.3284	0.7787	0.3168	0.7034	0.2989	0.694	0.2602	0.7031	0.2967	0.7077	0.3413	0.6892	0.2538	0.7513	0.3598	0.6868	0.2441	0.7141	0.3242	0.7696	0.3078	0.7387	0.3206	0.761	0.3642	0.7124	0.3056	0.7351	0.3429	0.718	0.3068	0.7183	0.3504	0.6953	0.2452	0.7098	0.3439	0.7192	0.3477	0.7396	0.3546
191	0.916092502899	1	0	0.1172	0.9392	0.133	0.9791	0.125	0.942	0.1848	0.9428	0.0897	0.9627	0.0712	0.8657	0.1026	0.9367	0.0886	0.9619	0.0729	0.8823	0.1209	0.9645	0.0663	0.8594	0.102	0.9616	0.1218	0.9223	0.1278	0.9454	0.1363	0.9771	0.1064	0.9375	0.1226	0.9719	0.1054	0.9306	0.0886	0.9326	0.089	0.9497	0.0877	0.9432	0.0928	0.9446	0.1192	0.9721
192	0.395797803397	0	0	0.7146	0.4725	0.7218	0.5467	0.7668	0.4986	0.7858	0.4439	0.6011	0.3715	0.6107	0.4216	0.6243	0.418	0.6063	0.4168	0.6073	0.4054	0.6383	0.4404	0.6182	0.4412	0.6553	0.5241	0.6857	0.4093	0.6557	0.4302	0.6993	0.5065	0.6215	0.4123	0.6739	0.4964	0.6744	0.4433	0.6166	0.4396	0.6024	0.3841	0.6041	0.3952	0.6317	0.4833	0.6677	0.4965
193	0.875844191282	0	1	0.2088	0.9347	0.1711	0.9361	0.2164	0.9341	0.3062	0.9241	0.1309	0.9298	0.1324	0.9089	0.1693	0.9256	0.1276	0.9098	0.1364	0.9135	0.1574	0.9194	0.1395	0.9255	0.1409	0.9181	0.2332	0.8939	0.1626	0.9016	0.1751	0.9351	0.1268	0.8784	0.1414	0.9008	0.1789	0.9129	0.1379	0.9243	0.1307	0.9196	0.124	0.8748	0.1319	0.9007	0.1459	0.9104
194	0.923050685586	3	1	0.1688	0.9869	0.1249	0.9845	0.1731	0.9838	0.2824	0.9775	0.0847	0.9853	0.0891	0.9714	0.1203	0.9709	0.0809	0.9619	0.0872	0.9546	0.1006	0.954	0.0896	0.9642	0.0806	0.9322	0.1223	0.9305	0.0791	0.9245	0.1101	0.9617	0.0834	0.9292	0.1043	0.9626	0.117	0.9502	0.0901	0.9697	0.08	0.9434	0.0787	0.9355	0.0833	0.9435	0.1062	0.9694
195	0.833276485436	0	2	0.296	0.9232	0.248	0.9375	0.2948	0.9142	0.4523	0.909	0.1754	0.9029	0.1844	0.9038	0.2112	0.8823	0.1704	0.8695	0.1851	0.8898	0.1691	0.8364	0.1928	0.9177	0.1906	0.8934	0.2999	0.8553	0.1756	0.8392	0.2366	0.9146	0.1632	0.8299	0.1999	0.8812	0.2431	0.885	0.1918	0.9218	0.1758	0.8932	0.1585	0.775	0.1893	0.9052	0.201	0.8876
196	0.981376628692	8	0	0.036	0.9935	0.0286	0.9942	0.0383	0.9938	0.0624	0.993	0.0203	0.9951	0.0204	0.9887	0.0294	0.9932	0.0198	0.9934	0.0213	0.9897	0.0261	0.9911	0.021	0.9893	0.0219	0.9897	0.0364	0.9843	0.0297	0.9888	0.0286	0.993	0.0162	0.979	0.0255	0.9913	0.0192	0.9818	0.0206	0.9885	0.0195	0.9875	0.0206	0.9955	0.0213	0.99	0.0254	0.9922
197	0.849989767378	0	2	0.265	0.93	0.2343	0.9581	0.2671	0.924	0.4025	0.9169	0.1593	0.9243	0.1593	0.8871	0.1866	0.8903	0.1527	0.8761	0.1623	0.8879	0.1583	0.8608	0.1628	0.8914	0.1784	0.9214	0.2063	0.8593	0.1611	0.8574	0.2202	0.9317	0.1556	0.8553	0.1963	0.9169	0.2209	0.898	0.1709	0.9237	0.1575	0.8994	0.1569	0.8991	0.1581	0.8758	0.1967	0.9239
198	0.876731018487	0	0	0.1761	0.9134	0.184	0.9546	0.1886	0.918	0.2486	0.9099	0.129	0.9225	0.1395	0.9415	0.1555	0.9122	0.121	0.8549	0.136	0.916	0.1196	0.872	0.1381	0.9249	0.1371	0.9116	0.1218	0.8765	0.0849	0.851	0.1506	0.9086	0.1237	0.8772	0.1745	0.9508	0.1988	0.9279	0.15	0.9712	0.1336	0.945	0.1181	0.8406	0.1386	0.9255	0.177	0.9619
199	0.756327171021	0	1	0.2775	0.7798	0.2599	0.7771	0.2877	0.7842	0.3449	0.7831	0.2508	0.8133	0.2668	0.8487	0.2879	0.805	0.2389	0.7098	0.2639	0.8186	0.2516	0.7667	0.2594	0.8072	0.2898	0.8721	0.284	0.763	0.2848	0.7839	0.2548	0.7693	0.2341	0.7472	0.3027	0.8416	0.2593	0.7669	0.2862	0.9064	0.2586	0.8548	0.2488	0.7927	0.2422	0.7517	0.3037	0.8515
200	0.457466402892	0	0	0.6331	0.5204	0.5838	0.5104	0.5952	0.4908	0.6706	0.4914	0.5477	0.499	0.553	0.4994	0.5849	0.5041	0.5486	0.5172	0.5479	0.4741	0.5553	0.4742	0.5644	0.5281	0.5579	0.4961	0.6199	0.4702	0.5568	0.467	0.6683	0.604	0.593	0.5055	0.6059	0.549	0.6178	0.5084	0.568	0.5473	0.5209	0.3151	0.5413	0.4492	0.5624	0.5209	0.6111	0.5662
201	0.434067808172	1	1	0.5868	0.4486	0.5877	0.462	0.6125	0.4635	0.6052	0.4445	0.5657	0.4325	0.5958	0.5531	0.5591	0.4266	0.5638	0.4139	0.6321	0.6379	0.5534	0.4177	0.6482	0.6998	0.6582	0.6657	0.6617	0.4499	0.6907	0.5175	0.6512	0.5334	0.6092	0.4752	0.6744	0.5906	0.6048	0.4604	0.611	0.593	0.5594	0.3913	0.5757	0.5038	0.5609	0.4182	0.6805	0.6157
202	0.130227164199	0	0	0.8704	0.1306	0.8702	0.1308	0.8858	0.1404	0.8737	0.1312	0.8675	0.1122	0.8646	0.1097	0.8697	0.1301	0.8694	0.1274	0.8729	0.1398	0.8982	0.1674	0.8571	0.0894	0.8808	0.158	0.832	0.1239	0.8977	0.1489	0.8769	0.1386	0.8832	0.143	0.8825	0.1487	0.8822	0.1386	0.8674	0.1219	0.8703	0.1342	0.8697	0.13	0.8611	0.1027	0.884	0.1528
203	0.180639879937	0	0	0.8614	0.2099	0.821	0.1828	0.8517	0.201	0.8717	0.1945	0.8175	0.1665	0.8374	0.2524	0.7666	0.1225	0.8239	0.2249	0.8247	0.1971	0.7442	0.0824	0.8617	0.3174	0.7631	0.0395	0.7811	0.1743	0.6999	0.1007	0.8267	0.1892	0.822	0.1832	0.8407	0.2115	0.8547	0.2045	0.8258	0.2034	0.8112	0.127	0.8158	0.156	0.8265	0.2034	0.8333	0.2027
204	0.116379016304	0	0	0.8902	0.1209	0.8987	0.1357	0.8913	0.1212	0.9	0.1207	0.8805	0.0921	0.8811	0.1063	0.9012	0.1357	0.8812	0.0937	0.8773	0.097	0.9004	0.1383	0.8779	0.0981	0.9056	0.1716	0.8723	0.1145	0.9074	0.1323	0.8862	0.1194	0.885	0.1177	0.8883	0.1232	0.8886	0.1197	0.8845	0.1197	0.8894	0.155	0.8833	0.1146	0.8765	0.0938	0.8929	0.1311
209	0.524046660754	0	0	0.5009	0.5414	0.5015	0.5568	0.4732	0.5223	0.4917	0.5282	0.4778	0.5387	0.4591	0.457	0.4162	0.4582	0.476	0.5245	0.448	0.4382	0.498	0.5529	0.4596	0.4712	0.4742	0.5198	0.5211	0.5315	0.5238	0.556	0.536	0.5939	0.5054	0.5521	0.4905	0.5451	0.5274	0.5589	0.4619	0.4745	0.4622	0.4333	0.4828	0.5727	0.4829	0.5463	0.5	0.5621
210	0.294631284535	0	0	0.7001	0.291	0.7031	0.2918	0.6741	0.2749	0.6716	0.2856	0.7036	0.2812	0.696	0.2575	0.7355	0.3278	0.7018	0.2608	0.6681	0.1802	0.7194	0.313	0.6733	0.1913	0.6911	0.2588	0.6463	0.2848	0.6307	0.2446	0.6793	0.2642	0.7236	0.312	0.722	0.3187	0.6842	0.2803	0.7262	0.3683	0.6929	0.2125	0.6947	0.2194	0.7132	0.3198	0.7204	0.3184
211	0.967255610888	1	0	0.0415	0.9733	0.043	0.9805	0.0443	0.9746	0.0533	0.9727	0.0327	0.9676	0.0314	0.9619	0.0382	0.9733	0.0337	0.9772	0.0325	0.9666	0.0364	0.9721	0.0336	0.9702	0.0374	0.9791	0.0523	0.9704	0.0466	0.9765	0.0474	0.9843	0.039	0.9732	0.0354	0.9711	0.0451	0.9756	0.0323	0.966	0.0332	0.9704	0.034	0.9762	0.03	0.9586	0.0371	0.9742
212	0.478204515997	0	0	0.5474	0.496	0.5238	0.4808	0.5442	0.4923	0.5538	0.4867	0.5294	0.5387	0.5342	0.5276	0.5471	0.5061	0.5224	0.4842	0.548	0.5589	0.526	0.4837	0.5469	0.5595	0.5137	0.458	0.6166	0.4939	0.5217	0.4781	0.5337	0.4921	0.5209	0.4774	0.5206	0.4764	0.5157	0.4741	0.5288	0.5032	0.5232	0.4878	0.5173	0.4465	0.5216	0.4778	0.5204	0.4761
213	0.553107306092	0	0	0.522	0.6053	0.5102	0.6343	0.5294	0.6052	0.5896	0.5909	0.4569	0.6333	0.4695	0.6432	0.4645	0.5725	0.4581	0.6622	0.4343	0.5144	0.4635	0.5748	0.4522	0.5705	0.4455	0.5498	0.5182	0.5649	0.4989	0.5879	0.5166	0.6342	0.4572	0.5629	0.4711	0.5881	0.4911	0.583	0.4598	0.5989	0.4555	0.6101	0.4395	0.5011	0.4645	0.6094	0.475	0.5977
214	0.869977488232	0	0	0.2092	0.925	0.1802	0.9344	0.2178	0.9255	0.3045	0.9162	0.1353	0.9121	0.1338	0.8851	0.1511	0.8932	0.1299	0.8695	0.1385	0.8962	0.1392	0.8821	0.1491	0.9318	0.1578	0.9398	0.2327	0.8869	0.1638	0.8926	0.1881	0.9376	0.116	0.8567	0.14	0.8844	0.162	0.8916	0.1356	0.8897	0.1348	0.902	0.1293	0.8654	0.1357	0.8881	0.1444	0.8927
215	0.495122450372	0	0	0.5882	0.553	0.6005	0.6178	0.6359	0.5779	0.6313	0.5286	0.5041	0.4893	0.4972	0.4648	0.5069	0.4974	0.5189	0.6322	0.4755	0.4048	0.5833	0.5976	0.4948	0.4626	0.5482	0.6039	0.6396	0.5174	0.6472	0.5903	0.6763	0.6948	0.5783	0.565	0.5909	0.6193	0.5789	0.5453	0.517	0.5381	0.4821	0.3452	0.5043	0.4911	0.5355	0.5925	0.5929	0.6346
216	0.763012483798	2	1	0.3294	0.8273	0.3088	0.8551	0.3804	0.8536	0.4093	0.8087	0.2404	0.7907	0.2511	0.8192	0.2539	0.7816	0.2458	0.849	0.231	0.7447	0.2654	0.8002	0.2405	0.7746	0.2567	0.8125	0.3334	0.779	0.3151	0.8153	0.3142	0.8529	0.2525	0.7778	0.2443	0.7735	0.2968	0.8035	0.2435	0.786	0.2451	0.817	0.2339	0.7414	0.2443	0.7863	0.2544	0.7906
217	0.103827000478	0	0	0.9063	0.1109	0.9308	0.1482	0.9307	0.1257	0.9332	0.1136	0.9003	0.1372	0.8944	0.0968	0.8943	0.1017	0.9009	0.1501	0.8927	0.0931	0.9234	0.1394	0.8872	0.075	0.8941	0.0986	0.9237	0.1083	0.9411	0.1338	0.9259	0.1384	0.9156	0.1223	0.8759	0.0746	0.9062	0.1106	0.8899	0.0818	0.8894	0.0596	0.8922	0.076	0.8936	0.0958	0.8845	0.0853
219	0.473633945017	0	0	0.612	0.5331	0.6633	0.6493	0.6516	0.5528	0.6833	0.5152	0.5292	0.4966	0.5136	0.423	0.5586	0.5091	0.523	0.4417	0.5109	0.4263	0.566	0.5255	0.5142	0.4343	0.582	0.6135	0.5825	0.4829	0.5696	0.5025	0.6162	0.5783	0.6068	0.5502	0.5876	0.5621	0.5987	0.5226	0.53	0.4865	0.5269	0.4774	0.5295	0.4961	0.5581	0.5748	0.5871	0.5699
220	0.877344975783	0	1	0.1633	0.9056	0.175	0.9445	0.1895	0.9196	0.229	0.9055	0.1235	0.8846	0.1137	0.8419	0.1408	0.8973	0.128	0.9296	0.1123	0.8456	0.1545	0.919	0.1114	0.8412	0.139	0.9185	0.1761	0.8862	0.1638	0.9049	0.1862	0.9514	0.1391	0.893	0.1662	0.9403	0.155	0.8993	0.129	0.8999	0.1336	0.9497	0.1267	0.9062	0.1371	0.9235	0.1651	0.9446
221	0.352889010164	0	0	0.6633	0.3642	0.5868	0.2756	0.7078	0.3912	0.6941	0.3653	0.638	0.2806	0.6593	0.4016	0.6595	0.3665	0.6584	0.463	0.6487	0.3578	0.6622	0.3727	0.648	0.3558	0.6339	0.3199	0.678	0.358	0.6768	0.3727	0.6399	0.3446	0.6104	0.318	0.627	0.3239	0.6345	0.3443	0.6436	0.3408	0.6535	0.3955	0.6527	0.3925	0.65	0.3623	0.6218	0.3128
221A	0.163244423221	0	0	0.8622	0.181	0.9032	0.2485	0.9063	0.2072	0.9049	0.1813	0.8323	0.1281	0.8285	0.1304	0.838	0.1647	0.8421	0.2153	0.8307	0.1448	0.8775	0.2165	0.8283	0.1359	0.8641	0.232	0.8872	0.1716	0.8944	0.2018	0.8596	0.1898	0.8682	0.1932	0.8578	0.1937	0.8743	0.1886	0.8338	0.1531	0.8318	0.1311	0.8488	0.2491	0.8588	0.2336	0.8521	0.1876
222	0.24797053005	0	0	0.7996	0.281	0.7888	0.2952	0.8316	0.2982	0.8167	0.2651	0.748	0.2165	0.7699	0.3194	0.7553	0.2515	0.7534	0.2622	0.768	0.2972	0.7534	0.2498	0.7696	0.3047	0.7968	0.3603	0.7835	0.2532	0.7818	0.2679	0.7659	0.2641	0.743	0.2394	0.7821	0.2914	0.791	0.2743	0.7552	0.2593	0.7579	0.2871	0.763	0.3257	0.7742	0.3186	0.7773	0.2881
223	0.203288082407	0	0	0.8353	0.2301	0.8516	0.2737	0.8501	0.237	0.8721	0.2232	0.791	0.158	0.7899	0.1763	0.8039	0.2112	0.8026	0.2608	0.7758	0.139	0.8313	0.2485	0.7865	0.1705	0.8405	0.3132	0.8445	0.2112	0.8662	0.2498	0.8473	0.2622	0.8116	0.2174	0.8531	0.2847	0.8163	0.2165	0.8071	0.2401	0.7948	0.1912	0.8027	0.2458	0.8224	0.2853	0.8559	0.2971
224	0.171362303022	0	0	0.8363	0.1767	0.8809	0.2383	0.8751	0.2007	0.9238	0.1966	0.8439	0.2928	0.8394	0.2144	0.8457	0.1902	0.836	0.2432	0.8535	0.248	0.8281	0.1707	0.8613	0.277	0.8701	0.2756	0.8968	0.1826	0.8934	0.2147	0.9083	0.2641	0.8254	0.1683	0.8703	0.2315	0.8835	0.2085	0.8572	0.2723	0.8399	0.2457	0.8283	0.1692	0.831	0.1788	0.8768	0.2477
225	0.738385974487	0	2	0.3447	0.7962	0.3381	0.8364	0.3691	0.8063	0.4334	0.7839	0.2696	0.8023	0.2849	0.8314	0.3093	0.7909	0.2632	0.7538	0.2875	0.8181	0.2595	0.7357	0.2893	0.8279	0.3	0.8347	0.3306	0.7498	0.2454	0.7275	0.3082	0.7927	0.2772	0.7532	0.3697	0.8944	0.3449	0.7948	0.3031	0.8848	0.2808	0.8652	0.2613	0.7364	0.2764	0.7854	0.3713	0.9123
226	0.576574118289	1	5	0.5577	0.67	0.529	0.712	0.6204	0.7011	0.6511	0.6369	0.4158	0.5161	0.4225	0.5732	0.4139	0.566	0.4308	0.649	0.3988	0.5008	0.4768	0.6464	0.409	0.5301	0.4628	0.6755	0.5134	0.5914	0.5585	0.6669	0.518	0.6866	0.451	0.6028	0.4461	0.6093	0.4779	0.6135	0.4126	0.5387	0.4219	0.5666	0.4273	0.6041	0.4495	0.6596	0.4534	0.6242
227	0.646974554881	0	0	0.4327	0.7024	0.4362	0.7536	0.4744	0.7237	0.5421	0.6971	0.3654	0.7455	0.3584	0.6687	0.3645	0.6596	0.3487	0.6051	0.3687	0.6952	0.3616	0.6582	0.3828	0.7434	0.4016	0.7691	0.4419	0.6617	0.3929	0.6736	0.4237	0.7293	0.34	0.6345	0.4134	0.7342	0.4296	0.6988	0.3777	0.7341	0.3701	0.7599	0.3475	0.608	0.3625	0.6773	0.4175	0.7492
228	0.704072583396	2	1	0.3858	0.7665	0.3685	0.7972	0.4288	0.7881	0.4415	0.7427	0.2938	0.6876	0.297	0.7084	0.3031	0.712	0.3053	0.7956	0.2778	0.6484	0.3479	0.772	0.2948	0.7007	0.3129	0.7468	0.3675	0.7159	0.3783	0.7591	0.355	0.7729	0.2997	0.7076	0.3137	0.7297	0.3198	0.7202	0.2956	0.7029	0.2932	0.6863	0.2952	0.6995	0.3168	0.7706	0.318	0.7391
229	0.615935602701	0	0	0.4199	0.6408	0.3926	0.6269	0.4348	0.648	0.4871	0.6432	0.3893	0.6577	0.3868	0.6269	0.392	0.6247	0.3936	0.7091	0.3913	0.6382	0.3698	0.5973	0.4031	0.6776	0.3909	0.6331	0.5148	0.6376	0.4208	0.6405	0.4173	0.6546	0.3762	0.6084	0.3807	0.6112	0.4211	0.641	0.3831	0.6128	0.4	0.721	0.3859	0.6295	0.3835	0.6142	0.3777	0.6058
230	0.424244491439	0	0	0.6115	0.4491	0.6413	0.5084	0.6164	0.4499	0.6863	0.4535	0.5863	0.5082	0.5836	0.4556	0.6511	0.5073	0.5701	0.3692	0.5996	0.4977	0.6037	0.4608	0.563	0.3832	0.6055	0.499	0.5734	0.4238	0.5425	0.402	0.5814	0.4308	0.564	0.4131	0.6048	0.4663	0.6524	0.4762	0.5853	0.4581	0.5845	0.4821	0.5836	0.4801	0.5853	0.4547	0.5996	0.4621
231	0.679241421652	0	0	0.3477	0.698	0.3672	0.7388	0.3775	0.7151	0.4158	0.7044	0.3288	0.7431	0.3125	0.6466	0.3567	0.7188	0.3202	0.6747	0.3289	0.7043	0.3399	0.7043	0.3229	0.6862	0.3414	0.731	0.3742	0.6881	0.359	0.7048	0.383	0.7518	0.3278	0.6859	0.3449	0.7142	0.3828	0.7212	0.3271	0.7017	0.3382	0.7947	0.3283	0.7331	0.325	0.693	0.3495	0.7249
232	0.334402073811	0	0	0.6545	0.3267	0.6917	0.3679	0.7108	0.3629	0.7406	0.3543	0.6821	0.4661	0.6753	0.373	0.6941	0.3658	0.6584	0.2652	0.7102	0.4716	0.6807	0.3541	0.6887	0.4092	0.6897	0.3951	0.6343	0.3292	0.6427	0.3191	0.6691	0.3385	0.662	0.331	0.6989	0.3826	0.6992	0.3572	0.6868	0.4093	0.6754	0.3991	0.6666	0.3417	0.6611	0.3201	0.6876	0.3694
233	0.143870659663	0	0	0.8702	0.1537	0.8407	0.1241	0.8571	0.1445	0.8682	0.147	0.8597	0.1726	0.8581	0.1518	0.8776	0.1675	0.8554	0.1369	0.8565	0.1451	0.8544	0.1416	0.8517	0.1295	0.8492	0.1266	0.8459	0.1421	0.8127	0.1148	0.8426	0.1281	0.8429	0.1313	0.8406	0.1215	0.8557	0.1435	0.853	0.133	0.8545	0.1337	0.8537	0.1273	0.8568	0.146	0.8474	0.1301
234	0.459240057303	0	0	0.5338	0.4544	0.5219	0.435	0.5471	0.4633	0.5717	0.4674	0.5421	0.4704	0.5438	0.4716	0.5612	0.4817	0.5414	0.4659	0.552	0.4938	0.5284	0.443	0.5462	0.477	0.5262	0.4228	0.5988	0.4688	0.5599	0.472	0.5576	0.4789	0.539	0.4575	0.5253	0.4369	0.5402	0.4589	0.5376	0.4482	0.5531	0.5406	0.5339	0.4106	0.5268	0.4151	0.534	0.4485
235	0.228255679105	0	0	0.8203	0.262	0.7535	0.2049	0.7835	0.2357	0.847	0.2482	0.7691	0.2074	0.7885	0.2952	0.7831	0.2408	0.7722	0.2329	0.7859	0.2719	0.7742	0.2315	0.7745	0.2372	0.7524	0.1798	0.8416	0.2398	0.7472	0.2118	0.7588	0.2131	0.76	0.217	0.7275	0.1643	0.7856	0.2376	0.7602	0.1877	0.7708	0.2223	0.7724	0.2331	0.757	0.1814	0.7336	0.1678
236	0.318848488983	0	0	0.6948	0.3283	0.6893	0.3293	0.6891	0.3239	0.7139	0.3275	0.6845	0.3459	0.6755	0.2966	0.7105	0.3512	0.6858	0.3648	0.6867	0.3359	0.7011	0.345	0.6688	0.279	0.684	0.3261	0.7384	0.3283	0.6855	0.3217	0.7145	0.3577	0.653	0.292	0.6776	0.3137	0.692	0.3262	0.6819	0.3217	0.6826	0.3286	0.6818	0.3241	0.6734	0.2944	0.6898	0.3325
237	0.84739750324	1	0	0.19	0.8734	0.1713	0.8713	0.1773	0.863	0.2225	0.8659	0.1562	0.8761	0.1566	0.8634	0.1699	0.8665	0.1584	0.9047	0.1733	0.9112	0.1704	0.8707	0.1727	0.9125	0.1846	0.9279	0.2432	0.8624	0.2093	0.8853	0.2192	0.9249	0.1458	0.8409	0.1876	0.8979	0.1812	0.8668	0.1731	0.9197	0.1598	0.8952	0.1576	0.8831	0.1529	0.8485	0.1948	0.9143
238	0.779657548264	0	1	0.2596	0.8069	0.2339	0.7971	0.2525	0.8	0.2977	0.8001	0.2231	0.8017	0.2277	0.809	0.2532	0.8159	0.2231	0.8065	0.2324	0.817	0.2423	0.8084	0.2253	0.7959	0.2363	0.8199	0.2428	0.7833	0.2193	0.779	0.2475	0.8113	0.2144	0.774	0.2544	0.8289	0.2566	0.8042	0.2316	0.8196	0.2312	0.8517	0.2221	0.7921	0.2167	0.7683	0.2568	0.8375
[truncated: 386 more columns]
