# Supplementary material for: Amino acid impact factor
Source: PLoS One. 2018 Jun 13;13(6):e0198645. doi: 10.1371/journal.pone.0198645 (PMC5999116; doi:10.1371/journal.pone.0198645)
Supplement: S2 File — (ZIP) [file pone.0198645.s002.zip › Supporting Information/3ql3.pdb]

HEADER    OXIDOREDUCTASE                          02-FEB-11   3QL3              
TITLE     RE-REFINED COORDINATES FOR PDB ENTRY 1RX2                             
COMPND    MOL_ID: 1;                                                            
COMPND   2 MOLECULE: DIHYDROFOLATE REDUCTASE;                                   
COMPND   3 CHAIN: A;                                                            
COMPND   4 EC: 1.5.1.3;                                                         
COMPND   5 ENGINEERED: YES                                                      
SOURCE    MOL_ID: 1;                                                            
SOURCE   2 ORGANISM_SCIENTIFIC: ESCHERICHIA COLI;                               
SOURCE   3 ORGANISM_TAXID: 83333;                                               
SOURCE   4 STRAIN: K12;                                                         
SOURCE   5 GENE: FOLA, TMRA, B0048, JW0047;                                     
SOURCE   6 EXPRESSION_SYSTEM: ESCHERICHIA COLI;                                 
SOURCE   7 EXPRESSION_SYSTEM_TAXID: 562                                         
KEYWDS    ROSSMANN FOLD, DIHYDROFOLATE, TETRAHYDROFOLATE, NADPH, COFACTOR,      
KEYWDS   2 OXIDOREDUCTASE                                                       
EXPDTA    X-RAY DIFFRACTION                                                     
AUTHOR    G.BHABHA,D.C.EKIERT,P.E.WRIGHT,I.A.WILSON                             
REVDAT   5   12-NOV-14 3QL3    1       KEYWDS                                   
REVDAT   4   25-APR-12 3QL3    1       REMARK                                   
REVDAT   3   28-SEP-11 3QL3    1       REMARK                                   
REVDAT   2   10-AUG-11 3QL3    1       REMARK                                   
REVDAT   1   27-APR-11 3QL3    0                                                
JRNL        AUTH   G.BHABHA,J.LEE,D.C.EKIERT,J.GAM,I.A.WILSON,H.J.DYSON,        
JRNL        AUTH 2 S.J.BENKOVIC,P.E.WRIGHT                                      
JRNL        TITL   A DYNAMIC KNOCKOUT REVEALS THAT CONFORMATIONAL FLUCTUATIONS  
JRNL        TITL 2 INFLUENCE THE CHEMICAL STEP OF ENZYME CATALYSIS.             
JRNL        REF    SCIENCE                       V. 332   234 2011              
JRNL        REFN                   ISSN 0036-8075                               
JRNL        PMID   21474759                                                     
JRNL        DOI    10.1126/SCIENCE.1198542                                      
REMARK   0                                                                      
REMARK   0 THIS ENTRY 3QL3 REFLECTS AN ALTERNATIVE MODELING OF THE ORIGINAL     
REMARK   0 STRUCTURAL DATA R1RX2SF DETERMINED BY AUTHORS OF THE PDB ENTRY       
REMARK   0 1RX2: AUTHOR M.R.SAWAYA                                              
REMARK   0                                                                      
REMARK   0 ORIGINAL DATA REFERENCE 1                                            
REMARK   0  PDB ID: 1RX2                                                        
REMARK   0  AUTH   M.R.SAWAYA,J.KRAUT                                           
REMARK   0  TITL   LOOP AND SUBDOMAIN MOVEMENTS IN THE MECHANISM OF ESCHERICHIA 
REMARK   0  TITL 2 COLI DIHYDROFOLATE REDUCTASE: CRYSTALLOGRAPHIC EVIDENCE.     
REMARK   0  REF    BIOCHEMISTRY                  V.  36   586 1997              
REMARK   0  REFN                   ISSN 0006-2960                               
REMARK   0  PMID   9012674                                                      
REMARK   0  DOI    10.1021/BI962337C                                            
REMARK   2                                                                      
REMARK   2 RESOLUTION.    1.80 ANGSTROMS.                                       
REMARK   3                                                                      
REMARK   3 REFINEMENT.                                                          
REMARK   3   PROGRAM     : REFMAC 5.5.0109                                      
REMARK   3   AUTHORS     : MURSHUDOV,VAGIN,DODSON                               
REMARK   3                                                                      
REMARK   3    REFINEMENT TARGET : MAXIMUM LIKELIHOOD                            
REMARK   3                                                                      
REMARK   3  DATA USED IN REFINEMENT.                                            
REMARK   3   RESOLUTION RANGE HIGH (ANGSTROMS) : 1.80                           
REMARK   3   RESOLUTION RANGE LOW  (ANGSTROMS) : 41.00                          
REMARK   3   DATA CUTOFF            (SIGMA(F)) : NULL                           
REMARK   3   COMPLETENESS FOR RANGE        (%) : 94.4                           
REMARK   3   NUMBER OF REFLECTIONS             : 13422                          
REMARK   3                                                                      
REMARK   3  FIT TO DATA USED IN REFINEMENT.                                     
REMARK   3   CROSS-VALIDATION METHOD          : NULL                            
REMARK   3   FREE R VALUE TEST SET SELECTION  : RANDOM                          
REMARK   3   R VALUE     (WORKING + TEST SET) : 0.179                           
REMARK   3   R VALUE            (WORKING SET) : 0.177                           
REMARK   3   FREE R VALUE                     : 0.213                           
REMARK   3   FREE R VALUE TEST SET SIZE   (%) : 5.100                           
REMARK   3   FREE R VALUE TEST SET COUNT      : 723                             
REMARK   3                                                                      
REMARK   3  FIT IN THE HIGHEST RESOLUTION BIN.                                  
REMARK   3   TOTAL NUMBER OF BINS USED           : 20                           
REMARK   3   BIN RESOLUTION RANGE HIGH       (A) : 1.80                         
REMARK   3   BIN RESOLUTION RANGE LOW        (A) : 1.85                         
REMARK   3   REFLECTION IN BIN     (WORKING SET) : 893                          
REMARK   3   BIN COMPLETENESS (WORKING+TEST) (%) : 87.65                        
REMARK   3   BIN R VALUE           (WORKING SET) : 0.2580                       
REMARK   3   BIN FREE R VALUE SET COUNT          : 51                           
REMARK   3   BIN FREE R VALUE                    : 0.3260                       
REMARK   3                                                                      
REMARK   3  NUMBER OF NON-HYDROGEN ATOMS USED IN REFINEMENT.                    
REMARK   3   PROTEIN ATOMS            : 1268                                    
REMARK   3   NUCLEIC ACID ATOMS       : 0                                       
REMARK   3   HETEROGEN ATOMS          : 82                                      
REMARK   3   SOLVENT ATOMS            : 75                                      
REMARK   3                                                                      
REMARK   3  B VALUES.                                                           
REMARK   3   FROM WILSON PLOT           (A**2) : NULL                           
REMARK   3   MEAN B VALUE      (OVERALL, A**2) : 13.49                          
REMARK   3   OVERALL ANISOTROPIC B VALUE.                                       
REMARK   3    B11 (A**2) : 0.26000                                              
REMARK   3    B22 (A**2) : -0.35000                                             
REMARK   3    B33 (A**2) : 0.08000                                              
REMARK   3    B12 (A**2) : -0.00000                                             
REMARK   3    B13 (A**2) : 0.00000                                              
REMARK   3    B23 (A**2) : -0.00000                                             
REMARK   3                                                                      
REMARK   3  ESTIMATED OVERALL COORDINATE ERROR.                                 
REMARK   3   ESU BASED ON R VALUE                            (A): NULL          
REMARK   3   ESU BASED ON FREE R VALUE                       (A): 0.132         
REMARK   3   ESU BASED ON MAXIMUM LIKELIHOOD                 (A): 0.089         
REMARK   3   ESU FOR B VALUES BASED ON MAXIMUM LIKELIHOOD (A**2): 5.381         
REMARK   3                                                                      
REMARK   3 CORRELATION COEFFICIENTS.                                            
REMARK   3   CORRELATION COEFFICIENT FO-FC      : 0.950                         
REMARK   3   CORRELATION COEFFICIENT FO-FC FREE : 0.940                         
REMARK   3                                                                      
REMARK   3  RMS DEVIATIONS FROM IDEAL VALUES        COUNT    RMS    WEIGHT      
REMARK   3   BOND LENGTHS REFINED ATOMS        (A):  1449 ; 0.014 ; 0.021       
REMARK   3   BOND LENGTHS OTHERS               (A):   958 ; 0.001 ; 0.020       
REMARK   3   BOND ANGLES REFINED ATOMS   (DEGREES):  1987 ; 1.544 ; 2.021       
REMARK   3   BOND ANGLES OTHERS          (DEGREES):  2334 ; 0.865 ; 3.000       
REMARK   3   TORSION ANGLES, PERIOD 1    (DEGREES):   169 ; 5.518 ; 5.000       
REMARK   3   TORSION ANGLES, PERIOD 2    (DEGREES):    65 ;32.550 ;24.154       
REMARK   3   TORSION ANGLES, PERIOD 3    (DEGREES):   225 ;13.010 ;15.000       
REMARK   3   TORSION ANGLES, PERIOD 4    (DEGREES):     9 ;12.797 ;15.000       
REMARK   3   CHIRAL-CENTER RESTRAINTS       (A**3):   205 ; 0.090 ; 0.200       
REMARK   3   GENERAL PLANES REFINED ATOMS      (A):  1604 ; 0.006 ; 0.021       
REMARK   3   GENERAL PLANES OTHERS             (A):   276 ; 0.001 ; 0.020       
REMARK   3   NON-BONDED CONTACTS REFINED ATOMS (A):  NULL ;  NULL ;  NULL       
REMARK   3   NON-BONDED CONTACTS OTHERS        (A):  NULL ;  NULL ;  NULL       
REMARK   3   NON-BONDED TORSION REFINED ATOMS  (A):  NULL ;  NULL ;  NULL       
REMARK   3   NON-BONDED TORSION OTHERS         (A):  NULL ;  NULL ;  NULL       
REMARK   3   H-BOND (X...Y) REFINED ATOMS      (A):  NULL ;  NULL ;  NULL       
REMARK   3   H-BOND (X...Y) OTHERS             (A):  NULL ;  NULL ;  NULL       
REMARK   3   POTENTIAL METAL-ION REFINED ATOMS (A):  NULL ;  NULL ;  NULL       
REMARK   3   POTENTIAL METAL-ION OTHERS        (A):  NULL ;  NULL ;  NULL       
REMARK   3   SYMMETRY VDW REFINED ATOMS        (A):  NULL ;  NULL ;  NULL       
REMARK   3   SYMMETRY VDW OTHERS               (A):  NULL ;  NULL ;  NULL       
REMARK   3   SYMMETRY H-BOND REFINED ATOMS     (A):  NULL ;  NULL ;  NULL       
REMARK   3   SYMMETRY H-BOND OTHERS            (A):  NULL ;  NULL ;  NULL       
REMARK   3   SYMMETRY METAL-ION REFINED ATOMS  (A):  NULL ;  NULL ;  NULL       
REMARK   3   SYMMETRY METAL-ION OTHERS         (A):  NULL ;  NULL ;  NULL       
REMARK   3                                                                      
REMARK   3  ISOTROPIC THERMAL FACTOR RESTRAINTS.     COUNT   RMS    WEIGHT      
REMARK   3   MAIN-CHAIN BOND REFINED ATOMS  (A**2):   840 ; 0.645 ; 1.500       
REMARK   3   MAIN-CHAIN BOND OTHER ATOMS    (A**2):   332 ; 0.214 ; 1.500       
REMARK   3   MAIN-CHAIN ANGLE REFINED ATOMS (A**2):  1369 ; 1.186 ; 2.000       
REMARK   3   MAIN-CHAIN ANGLE OTHER ATOMS   (A**2):  NULL ;  NULL ;  NULL       
REMARK   3   SIDE-CHAIN BOND REFINED ATOMS  (A**2):   609 ; 2.193 ; 3.000       
REMARK   3   SIDE-CHAIN BOND OTHER ATOMS    (A**2):  NULL ;  NULL ;  NULL       
REMARK   3   SIDE-CHAIN ANGLE REFINED ATOMS (A**2):   618 ; 3.528 ; 4.500       
REMARK   3   SIDE-CHAIN ANGLE OTHER ATOMS   (A**2):  NULL ;  NULL ;  NULL       
REMARK   3   LONG RANGE B REFINED ATOMS     (A**2):  NULL ;  NULL ;  NULL       
REMARK   3   LONG RANGE B OTHER ATOMS       (A**2):  NULL ;  NULL ;  NULL       
REMARK   3                                                                      
REMARK   3 ANISOTROPIC THERMAL FACTOR RESTRAINTS.    COUNT   RMS   WEIGHT       
REMARK   3   RIGID-BOND RESTRAINTS          (A**2):  NULL ;  NULL ;  NULL       
REMARK   3   SPHERICITY; FREE ATOMS         (A**2):  NULL ;  NULL ;  NULL       
REMARK   3   SPHERICITY; BONDED ATOMS       (A**2):  NULL ;  NULL ;  NULL       
REMARK   3                                                                      
REMARK   3  NCS RESTRAINTS STATISTICS                                           
REMARK   3   NUMBER OF DIFFERENT NCS GROUPS : NULL                              
REMARK   3                                                                      
REMARK   3  TLS DETAILS                                                         
REMARK   3   NUMBER OF TLS GROUPS  : 2                                          
REMARK   3                                                                      
REMARK   3   TLS GROUP : 1                                                      
REMARK   3    NUMBER OF COMPONENTS GROUP : 1                                    
REMARK   3    COMPONENTS        C SSSEQI   TO  C SSSEQI                         
REMARK   3    RESIDUE RANGE :   A     1        A   126                          
REMARK   3    ORIGIN FOR THE GROUP (A):   6.8683   1.6748 -11.6288              
REMARK   3    T TENSOR                                                          
REMARK   3      T11:   0.0072 T22:   0.0081                                     
REMARK   3      T33:   0.0176 T12:   0.0060                                     
REMARK   3      T13:   0.0025 T23:   0.0055                                     
REMARK   3    L TENSOR                                                          
REMARK   3      L11:   1.6897 L22:   3.0418                                     
REMARK   3      L33:   2.7644 L12:   1.0258                                     
REMARK   3      L13:   0.2295 L23:   1.1644                                     
REMARK   3    S TENSOR                                                          
REMARK   3      S11:  -0.0329 S12:   0.0047 S13:   0.0949                       
REMARK   3      S21:  -0.0078 S22:   0.0043 S23:   0.2054                       
REMARK   3      S31:  -0.1145 S32:  -0.0809 S33:   0.0286                       
REMARK   3                                                                      
REMARK   3   TLS GROUP : 2                                                      
REMARK   3    NUMBER OF COMPONENTS GROUP : 1                                    
REMARK   3    COMPONENTS        C SSSEQI   TO  C SSSEQI                         
REMARK   3    RESIDUE RANGE :   A   127        A   159                          
REMARK   3    ORIGIN FOR THE GROUP (A):   7.3485 -12.9873 -19.1941              
REMARK   3    T TENSOR                                                          
REMARK   3      T11:   0.0541 T22:   0.0432                                     
REMARK   3      T33:   0.0566 T12:   0.0073                                     
REMARK   3      T13:  -0.0085 T23:  -0.0491                                     
REMARK   3    L TENSOR                                                          
REMARK   3      L11:  11.6028 L22:   2.3308                                     
REMARK   3      L33:   2.5213 L12:   2.4496                                     
REMARK   3      L13:  -2.1419 L23:  -0.4038                                     
REMARK   3    S TENSOR                                                          
REMARK   3      S11:  -0.0973 S12:   0.3417 S13:  -0.3918                       
REMARK   3      S21:  -0.1717 S22:   0.1033 S23:  -0.0954                       
REMARK   3      S31:   0.1309 S32:  -0.0128 S33:  -0.0060                       
REMARK   3                                                                      
REMARK   3  BULK SOLVENT MODELLING.                                             
REMARK   3   METHOD USED : MASK                                                 
REMARK   3   PARAMETERS FOR MASK CALCULATION                                    
REMARK   3   VDW PROBE RADIUS   : 1.40                                          
REMARK   3   ION PROBE RADIUS   : 0.80                                          
REMARK   3   SHRINKAGE RADIUS   : 0.80                                          
REMARK   3                                                                      
REMARK   3  OTHER REFINEMENT REMARKS: HYDROGENS HAVE BEEN ADDED IN THE RIDING   
REMARK   3  POSITIONS                                                           
REMARK   4                                                                      
REMARK   4 3QL3 COMPLIES WITH FORMAT V. 3.30, 13-JUL-11                         
REMARK 100                                                                      
REMARK 100 THIS ENTRY HAS BEEN PROCESSED BY RCSB ON 12-APR-11.                  
REMARK 100 THE RCSB ID CODE IS RCSB063780.                                      
REMARK 200                                                                      
REMARK 200 AUTHOR USED THE SF DATA FROM ENTRY 1RX2.                             
REMARK 280                                                                      
REMARK 280 CRYSTAL                                                              
REMARK 280 SOLVENT CONTENT, VS   (%): 42.61                                     
REMARK 280 MATTHEWS COEFFICIENT, VM (ANGSTROMS**3/DA): 2.14                     
REMARK 280                                                                      
REMARK 280 CRYSTALLIZATION CONDITIONS: NULL                                     
REMARK 290                                                                      
REMARK 290 CRYSTALLOGRAPHIC SYMMETRY                                            
REMARK 290 SYMMETRY OPERATORS FOR SPACE GROUP: P 21 21 21                       
REMARK 290                                                                      
REMARK 290      SYMOP   SYMMETRY                                                
REMARK 290     NNNMMM   OPERATOR                                                
REMARK 290       1555   X,Y,Z                                                   
REMARK 290       2555   -X+1/2,-Y,Z+1/2                                         
REMARK 290       3555   -X,Y+1/2,-Z+1/2                                         
REMARK 290       4555   X+1/2,-Y+1/2,-Z                                         
REMARK 290                                                                      
REMARK 290     WHERE NNN -> OPERATOR NUMBER                                     
REMARK 290           MMM -> TRANSLATION VECTOR                                  
REMARK 290                                                                      
REMARK 290 CRYSTALLOGRAPHIC SYMMETRY TRANSFORMATIONS                            
REMARK 290 THE FOLLOWING TRANSFORMATIONS OPERATE ON THE ATOM/HETATM             
REMARK 290 RECORDS IN THIS ENTRY TO PRODUCE CRYSTALLOGRAPHICALLY                
REMARK 290 RELATED MOLECULES.                                                   
REMARK 290   SMTRY1   1  1.000000  0.000000  0.000000        0.00000            
REMARK 290   SMTRY2   1  0.000000  1.000000  0.000000        0.00000            
REMARK 290   SMTRY3   1  0.000000  0.000000  1.000000        0.00000            
REMARK 290   SMTRY1   2 -1.000000  0.000000  0.000000       17.16000            
REMARK 290   SMTRY2   2  0.000000 -1.000000  0.000000        0.00000            
REMARK 290   SMTRY3   2  0.000000  0.000000  1.000000       49.45500            
REMARK 290   SMTRY1   3 -1.000000  0.000000  0.000000        0.00000            
REMARK 290   SMTRY2   3  0.000000  1.000000  0.000000       22.75500            
REMARK 290   SMTRY3   3  0.000000  0.000000 -1.000000       49.45500            
REMARK 290   SMTRY1   4  1.000000  0.000000  0.000000       17.16000            
REMARK 290   SMTRY2   4  0.000000 -1.000000  0.000000       22.75500            
REMARK 290   SMTRY3   4  0.000000  0.000000 -1.000000        0.00000            
REMARK 290                                                                      
REMARK 290 REMARK: NULL                                                         
REMARK 300                                                                      
REMARK 300 BIOMOLECULE: 1                                                       
REMARK 300 SEE REMARK 350 FOR THE AUTHOR PROVIDED AND/OR PROGRAM                
REMARK 300 GENERATED ASSEMBLY INFORMATION FOR THE STRUCTURE IN                  
REMARK 300 THIS ENTRY. THE REMARK MAY ALSO PROVIDE INFORMATION ON               
REMARK 300 BURIED SURFACE AREA.                                                 
REMARK 350                                                                      
REMARK 350 COORDINATES FOR A COMPLETE MULTIMER REPRESENTING THE KNOWN           
REMARK 350 BIOLOGICALLY SIGNIFICANT OLIGOMERIZATION STATE OF THE                
REMARK 350 MOLECULE CAN BE GENERATED BY APPLYING BIOMT TRANSFORMATIONS          
REMARK 350 GIVEN BELOW.  BOTH NON-CRYSTALLOGRAPHIC AND                          
REMARK 350 CRYSTALLOGRAPHIC OPERATIONS ARE GIVEN.                               
REMARK 350                                                                      
REMARK 350 BIOMOLECULE: 1                                                       
REMARK 350 AUTHOR DETERMINED BIOLOGICAL UNIT: MONOMERIC                         
REMARK 350 SOFTWARE DETERMINED QUATERNARY STRUCTURE: MONOMERIC                  
REMARK 350 SOFTWARE USED: PISA                                                  
REMARK 350 APPLY THE FOLLOWING TO CHAINS: A                                     
REMARK 350   BIOMT1   1  1.000000  0.000000  0.000000        0.00000            
REMARK 350   BIOMT2   1  0.000000  1.000000  0.000000        0.00000            
REMARK 350   BIOMT3   1  0.000000  0.000000  1.000000        0.00000            
REMARK 620                                                                      
REMARK 620 METAL COORDINATION                                                   
REMARK 620 (M=MODEL NUMBER; RES=RESIDUE NAME; C=CHAIN IDENTIFIER;               
REMARK 620 SSEQ=SEQUENCE NUMBER; I=INSERTION CODE):                             
REMARK 620                                                                      
REMARK 620 COORDINATION ANGLES FOR:  M RES CSSEQI METAL                         
REMARK 620                              MN A 162  MN                            
REMARK 620 N RES CSSEQI ATOM                                                    
REMARK 620 1 ASP A 116   O                                                      
REMARK 620 2 HIS A 149   ND1  88.1                                              
REMARK 620 3 HOH A 166   O    81.3  97.5                                        
REMARK 620 N                    1     2                                         
REMARK 800                                                                      
REMARK 800 SITE                                                                 
REMARK 800 SITE_IDENTIFIER: AC1                                                 
REMARK 800 EVIDENCE_CODE: SOFTWARE                                              
REMARK 800 SITE_DESCRIPTION: BINDING SITE FOR RESIDUE FOL A 161                 
REMARK 800                                                                      
REMARK 800 SITE_IDENTIFIER: AC2                                                 
REMARK 800 EVIDENCE_CODE: SOFTWARE                                              
REMARK 800 SITE_DESCRIPTION: BINDING SITE FOR RESIDUE NAP A 160                 
REMARK 800                                                                      
REMARK 800 SITE_IDENTIFIER: AC3                                                 
REMARK 800 EVIDENCE_CODE: SOFTWARE                                              
REMARK 800 SITE_DESCRIPTION: BINDING SITE FOR RESIDUE MN A 162                  
REMARK 800                                                                      
REMARK 800 SITE_IDENTIFIER: AC4                                                 
REMARK 800 EVIDENCE_CODE: SOFTWARE                                              
REMARK 800 SITE_DESCRIPTION: BINDING SITE FOR RESIDUE MN A 163                  
REMARK 900                                                                      
REMARK 900 RELATED ENTRIES                                                      
REMARK 900 RELATED ID: 1RX2   RELATED DB: PDB                                   
REMARK 900 THIS ENTRY 3QL3 REFLECTS AN ALTERNATIVE MODELING OF X-RAY            
REMARK 900 DATA R1RX2SF                                                         
REMARK 900 RELATED ID: 3QL0   RELATED DB: PDB                                   
REMARK 999                                                                      
REMARK 999 SEQUENCE                                                             
REMARK 999 1RX2 WAS REFINED WITH AN ASP AT POSITION 37, WHEREAS THE REFERENCE   
REMARK 999 WILD TYPE E. COLI DIHYDROFOLATE REDUCTASE (ECDHFR) SEQUENCE          
REMARK 999 CONTAINS ASN AT POSITION 37. FOR CONSISTENCY WITH THE ORIGINAL PDB   
REMARK 999 ENTRY, WE HAVE BUILT THE RESIDUE AS ASP37. HOWEVER, THE REST OF OUR  
REMARK 999 EXPERIMENTS HAVE BEEN CARRIED OUT USING THE REFERENCE ECDHFR         
REMARK 999 SEQUENCE, CONTAINING ASN37.                                          
DBREF  3QL3 A    1   159  UNP    P0ABQ4   DYR_ECOLI        1    159             
SEQADV 3QL3 ASP A   37  UNP  P0ABQ4    ASN    37 SEE REMARK 999                 
SEQRES   1 A  159  MET ILE SER LEU ILE ALA ALA LEU ALA VAL ASP ARG VAL          
SEQRES   2 A  159  ILE GLY MET GLU ASN ALA MET PRO TRP ASN LEU PRO ALA          
SEQRES   3 A  159  ASP LEU ALA TRP PHE LYS ARG ASN THR LEU ASP LYS PRO          
SEQRES   4 A  159  VAL ILE MET GLY ARG HIS THR TRP GLU SER ILE GLY ARG          
SEQRES   5 A  159  PRO LEU PRO GLY ARG LYS ASN ILE ILE LEU SER SER GLN          
SEQRES   6 A  159  PRO GLY THR ASP ASP ARG VAL THR TRP VAL LYS SER VAL          
SEQRES   7 A  159  ASP GLU ALA ILE ALA ALA CYS GLY ASP VAL PRO GLU ILE          
SEQRES   8 A  159  MET VAL ILE GLY GLY GLY ARG VAL TYR GLU GLN PHE LEU          
SEQRES   9 A  159  PRO LYS ALA GLN LYS LEU TYR LEU THR HIS ILE ASP ALA          
SEQRES  10 A  159  GLU VAL GLU GLY ASP THR HIS PHE PRO ASP TYR GLU PRO          
SEQRES  11 A  159  ASP ASP TRP GLU SER VAL PHE SER GLU PHE HIS ASP ALA          
SEQRES  12 A  159  ASP ALA GLN ASN SER HIS SER TYR CYS PHE GLU ILE LEU          
SEQRES  13 A  159  GLU ARG ARG                                                  
HET    FOL  A 161      42                                                       
HET    NAP  A 160      48                                                       
HET     MN  A 162       1                                                       
HET     MN  A 163       1                                                       
HETNAM     FOL FOLIC ACID                                                       
HETNAM     NAP NADP NICOTINAMIDE-ADENINE-DINUCLEOTIDE PHOSPHATE                 
HETNAM      MN MANGANESE (II) ION                                               
HETSYN     NAP 2'-MONOPHOSPHOADENOSINE 5'-DIPHOSPHORIBOSE                       
FORMUL   2  FOL    C19 H19 N7 O6                                                
FORMUL   3  NAP    C21 H28 N7 O17 P3                                            
FORMUL   4   MN    2(MN 2+)                                                     
FORMUL   6  HOH   *75(H2 O)                                                     
HELIX    1   1 ALA A    9  ASP A   11  5                                   3    
HELIX    2   2 LEU A   24  LEU A   36  1                                  13    
HELIX    3   3 ARG A   44  GLY A   51  1                                   8    
HELIX    4   4 SER A   77  GLY A   86  1                                  10    
HELIX    5   5 GLY A   96  LEU A  104  1                                   9    
HELIX    6   6 PRO A  105  ALA A  107  5                                   3    
HELIX    7   7 GLU A  129  ASP A  131  5                                   3    
SHEET    1   A 8 THR A  73  VAL A  75  0                                        
SHEET    2   A 8 ASN A  59  LEU A  62  1  N  ILE A  61   O  THR A  73           
SHEET    3   A 8 VAL A  40  GLY A  43  1  N  VAL A  40   O  ILE A  60           
SHEET    4   A 8 ILE A  91  VAL A  93  1  O  MET A  92   N  ILE A  41           
SHEET    5   A 8 ILE A   2  LEU A   8  1  N  SER A   3   O  ILE A  91           
SHEET    6   A 8 LYS A 109  ILE A 115  1  O  TYR A 111   N  LEU A   4           
SHEET    7   A 8 TYR A 151  ARG A 158 -1  O  CYS A 152   N  HIS A 114           
SHEET    8   A 8 TRP A 133  HIS A 141 -1  N  GLU A 134   O  GLU A 157           
SHEET    1   B 2 VAL A  13  GLY A  15  0                                        
SHEET    2   B 2 THR A 123  HIS A 124 -1  O  THR A 123   N  ILE A  14           
LINK         O  AASP A 116                MN    MN A 162     1555   1555  2.27  
LINK         O  BASP A 116                MN    MN A 162     1555   1555  2.28  
LINK         ND1 HIS A 149                MN    MN A 162     1555   1555  2.36  
LINK        MN    MN A 162                 O   HOH A 166     1555   1555  2.43  
LINK         OD2 ASP A  70                MN    MN A 163     1555   1555  2.46  
CISPEP   1 GLY A   95    GLY A   96          0         7.26                     
SITE     1 AC1 18 ILE A   5  ALA A   6  ALA A   7  MET A  20                    
SITE     2 AC1 18 ASP A  27  PHE A  31  LYS A  32  ILE A  50                    
SITE     3 AC1 18 ARG A  52  ARG A  57  ILE A  94  THR A 113                    
SITE     4 AC1 18 NAP A 160  HOH A 164  HOH A 192  HOH A 201                    
SITE     5 AC1 18 HOH A 209  HOH A 236                                          
SITE     1 AC2 31 ALA A   6  ALA A   7  ILE A  14  GLY A  15                    
SITE     2 AC2 31 MET A  16  ASN A  18  ALA A  19  MET A  20                    
SITE     3 AC2 31 GLY A  43  ARG A  44  HIS A  45  THR A  46                    
SITE     4 AC2 31 SER A  49  LEU A  62  SER A  63  SER A  64                    
SITE     5 AC2 31 LYS A  76  ILE A  94  GLY A  96  GLY A  97                    
SITE     6 AC2 31 ARG A  98  VAL A  99  TYR A 100  GLN A 102                    
SITE     7 AC2 31 ASP A 131  FOL A 161  HOH A 171  HOH A 186                    
SITE     8 AC2 31 HOH A 201  HOH A 228  HOH A 229                               
SITE     1 AC3  5 ASP A 116  HIS A 149  ARG A 159  HOH A 166                    
SITE     2 AC3  5 HOH A 184                                                     
SITE     1 AC4  3 ASP A  70  ASP A  87  HOH A 235                               
CRYST1   34.320   45.510   98.910  90.00  90.00  90.00 P 21 21 21    4          
ORIGX1      1.000000  0.000000  0.000000        0.00000                         
ORIGX2      0.000000  1.000000  0.000000        0.00000                         
ORIGX3      0.000000  0.000000  1.000000        0.00000                         
SCALE1      0.029138  0.000000  0.000000        0.00000                         
SCALE2      0.000000  0.021973  0.000000        0.00000                         
SCALE3      0.000000  0.000000  0.010110        0.00000                         
ATOM      1  N  AMET A   1      22.457  -2.468 -10.194  0.50 15.70           N  
ANISOU    1  N  AMET A   1      950   2506   2506    311   -324   -712       N  
ATOM      2  N  BMET A   1      22.052  -3.018  -9.756  0.50 15.98           N  
ANISOU    2  N  BMET A   1     1065   2474   2532    386   -395   -649       N  
ATOM      3  CA AMET A   1      21.562  -3.049 -11.239  0.50 15.21           C  
ANISOU    3  CA AMET A   1      985   2377   2416    305   -210   -680       C  
ATOM      4  CA BMET A   1      21.479  -3.169 -11.131  0.50 15.49           C  
ANISOU    4  CA BMET A   1     1035   2398   2451    322   -227   -666       C  
ATOM      5  C  AMET A   1      20.182  -2.428 -11.189  0.50 12.59           C  
ANISOU    5  C  AMET A   1      854   1981   1947    217   -162   -538       C  
ATOM      6  C  BMET A   1      20.112  -2.517 -11.179  0.50 12.87           C  
ANISOU    6  C  BMET A   1      898   2008   1982    225   -165   -532       C  
ATOM      7  O  AMET A   1      19.592  -2.259 -10.117  0.50 12.05           O  
ANISOU    7  O  AMET A   1      898   1861   1819    238   -245   -437       O  
ATOM      8  O  BMET A   1      19.445  -2.419 -10.145  0.50 12.32           O  
ANISOU    8  O  BMET A   1      948   1880   1851    248   -246   -427       O  
ATOM      9  CB AMET A   1      21.443  -4.568 -11.065  0.50 16.44           C  
ANISOU    9  CB AMET A   1     1163   2434   2648    476   -304   -671       C  
ATOM     10  CB BMET A   1      21.325  -4.656 -11.458  0.50 16.80           C  
ANISOU   10  CB BMET A   1     1212   2478   2693    461   -259   -683       C  
ATOM     11  CG AMET A   1      20.492  -5.269 -12.047  0.50 18.11           C  
ANISOU   11  CG AMET A   1     1482   2569   2828    464   -203   -643       C  
ATOM     12  CG BMET A   1      20.304  -5.332 -10.548  0.50 18.02           C  
ANISOU   12  CG BMET A   1     1560   2499   2787    534   -368   -533       C  
ATOM     13  SD AMET A   1      20.767  -7.047 -12.123  0.50 23.99           S  
ANISOU   13  SD AMET A   1     2210   3200   3703    654   -285   -698       S  
ATOM     14  SD BMET A   1      19.928  -7.062 -10.860  0.50 27.00           S  
ANISOU   14  SD BMET A   1     2773   3492   3992    670   -407   -528       S  
ATOM     15  CE AMET A   1      19.808  -7.618 -10.704  0.50 26.76           C  
ANISOU   15  CE AMET A   1     2785   3403   3979    722   -448   -509       C  
ATOM     16  CE BMET A   1      19.284  -6.948 -12.529  0.50 22.95           C  
ANISOU   16  CE BMET A   1     2268   3010   3440    549   -201   -581       C  
ATOM     17  N   ILE A   2      19.671  -2.117 -12.374  1.00 11.64           N  
ANISOU   17  N   ILE A   2      777   1866   1777    120    -28   -541       N  
ATOM     18  CA  ILE A   2      18.342  -1.539 -12.557  1.00  9.56           C  
ANISOU   18  CA  ILE A   2      678   1545   1409     51     12   -425       C  
ATOM     19  C   ILE A   2      17.469  -2.569 -13.233  1.00  8.80           C  
ANISOU   19  C   ILE A   2      651   1385   1307     92     34   -395       C  
ATOM     20  O   ILE A   2      17.900  -3.212 -14.189  1.00  8.34           O  
ANISOU   20  O   ILE A   2      533   1348   1287     95     94   -481       O  
ATOM     21  CB  ILE A   2      18.392  -0.266 -13.437  1.00 10.15           C  
ANISOU   21  CB  ILE A   2      776   1663   1415   -102    119   -437       C  
ATOM     22  CG1 ILE A   2      19.127   0.853 -12.698  1.00 12.84           C  
ANISOU   22  CG1 ILE A   2     1076   2050   1753   -168    100   -461       C  
ATOM     23  CG2 ILE A   2      16.980   0.174 -13.817  1.00  7.31           C  
ANISOU   23  CG2 ILE A   2      574   1232    971   -140    136   -326       C  
ATOM     24  CD1 ILE A   2      19.619   1.982 -13.626  1.00 14.52           C  
ANISOU   24  CD1 ILE A   2     1292   2310   1914   -339    215   -508       C  
ATOM     25  N   SER A   3      16.254  -2.739 -12.702  1.00  8.06           N  
ANISOU   25  N   SER A   3      675   1216   1168    115     -5   -288       N  
ATOM     26  CA  SER A   3      15.267  -3.657 -13.262  1.00  6.93           C  
ANISOU   26  CA  SER A   3      604   1012   1015    132     11   -255       C  
ATOM     27  C   SER A   3      13.989  -2.914 -13.527  1.00  6.29           C  
ANISOU   27  C   SER A   3      610    916    864     62     38   -177       C  
ATOM     28  O   SER A   3      13.665  -2.032 -12.765  1.00  7.26           O  
ANISOU   28  O   SER A   3      763   1036    960     48     19   -127       O  
ATOM     29  CB  SER A   3      14.966  -4.774 -12.265  1.00  7.49           C  
ANISOU   29  CB  SER A   3      726   1001   1115    225    -70   -211       C  
ATOM     30  OG  SER A   3      16.107  -5.559 -11.968  1.00  9.52           O  
ANISOU   30  OG  SER A   3      912   1249   1456    323   -133   -278       O  
ATOM     31  N   LEU A   4      13.254  -3.282 -14.570  1.00  5.59           N  
ANISOU   31  N   LEU A   4      560    814    750     26     72   -173       N  
ATOM     32  CA  LEU A   4      11.886  -2.788 -14.764  1.00  6.36           C  
ANISOU   32  CA  LEU A   4      721    889    804    -11     63   -101       C  
ATOM     33  C   LEU A   4      10.883  -3.901 -14.435  1.00  6.67           C  
ANISOU   33  C   LEU A   4      792    876    864     17     42    -74       C  
ATOM     34  O   LEU A   4      11.147  -5.082 -14.676  1.00  7.53           O  
ANISOU   34  O   LEU A   4      904    955   1000     41     45   -113       O  
ATOM     35  CB  LEU A   4      11.671  -2.318 -16.212  1.00  6.01           C  
ANISOU   35  CB  LEU A   4      709    872    700    -91     92   -110       C  
ATOM     36  CG  LEU A   4      12.204  -0.936 -16.633  1.00  9.54           C  
ANISOU   36  CG  LEU A   4     1180   1347   1095   -162    115   -103       C  
ATOM     37  CD1 LEU A   4      13.641  -0.643 -16.209  1.00  9.41           C  
ANISOU   37  CD1 LEU A   4     1096   1375   1104   -173    156   -167       C  
ATOM     38  CD2 LEU A   4      12.047  -0.825 -18.114  1.00 10.56           C  
ANISOU   38  CD2 LEU A   4     1375   1494   1142   -251    138   -110       C  
ATOM     39  N   ILE A   5       9.756  -3.529 -13.814  1.00  6.42           N  
ANISOU   39  N   ILE A   5      782    827    827     11     28    -19       N  
ATOM     40  CA  ILE A   5       8.677  -4.462 -13.564  1.00  5.53           C  
ANISOU   40  CA  ILE A   5      692    678    729      2     28     -1       C  
ATOM     41  C   ILE A   5       7.400  -3.810 -14.126  1.00  5.03           C  
ANISOU   41  C   ILE A   5      606    640    665    -34     19     16       C  
ATOM     42  O   ILE A   5       7.128  -2.628 -13.906  1.00  4.50           O  
ANISOU   42  O   ILE A   5      522    587    599    -22      9     36       O  
ATOM     43  CB  ILE A   5       8.538  -4.814 -12.071  1.00  6.15           C  
ANISOU   43  CB  ILE A   5      808    719    810     22     29     29       C  
ATOM     44  CG1 ILE A   5       7.425  -5.840 -11.834  1.00  7.13           C  
ANISOU   44  CG1 ILE A   5      969    801    939    -22     51     42       C  
ATOM     45  CG2 ILE A   5       8.321  -3.514 -11.247  1.00  4.75           C  
ANISOU   45  CG2 ILE A   5      617    569    617     23     39     49       C  
ATOM     46  CD1 ILE A   5       7.582  -6.620 -10.501  1.00  7.45           C  
ANISOU   46  CD1 ILE A   5     1102    776    953    -21     50     77       C  
ATOM     47  N   ALA A   6       6.625  -4.591 -14.877  1.00  5.62           N  
ANISOU   47  N   ALA A   6      678    711    743    -73     10      1       N  
ATOM     48  CA  ALA A   6       5.427  -4.091 -15.517  1.00  5.16           C  
ANISOU   48  CA  ALA A   6      581    684    695    -99    -29      8       C  
ATOM     49  C   ALA A   6       4.465  -5.231 -15.830  1.00  6.08           C  
ANISOU   49  C   ALA A   6      682    797    830   -155    -31    -18       C  
ATOM     50  O   ALA A   6       4.896  -6.361 -16.055  1.00  5.22           O  
ANISOU   50  O   ALA A   6      623    653    708   -181     -8    -45       O  
ATOM     51  CB  ALA A   6       5.779  -3.369 -16.818  1.00  5.09           C  
ANISOU   51  CB  ALA A   6      601    700    633   -115    -76     14       C  
ATOM     52  N   ALA A   7       3.189  -4.882 -15.911  1.00  6.04           N  
ANISOU   52  N   ALA A   7      602    826    866   -171    -65    -21       N  
ATOM     53  CA  ALA A   7       2.127  -5.780 -16.420  1.00  7.06           C  
ANISOU   53  CA  ALA A   7      689    974   1017   -245    -85    -59       C  
ATOM     54  C   ALA A   7       1.610  -5.222 -17.732  1.00  7.15           C  
ANISOU   54  C   ALA A   7      673   1032   1012   -250   -196    -61       C  
ATOM     55  O   ALA A   7       1.159  -4.080 -17.768  1.00  7.51           O  
ANISOU   55  O   ALA A   7      663   1099   1089   -192   -261    -37       O  
ATOM     56  CB  ALA A   7       0.969  -5.913 -15.402  1.00  7.85           C  
ANISOU   56  CB  ALA A   7      697   1094   1191   -276    -34    -83       C  
ATOM     57  N   LEU A   8       1.657  -6.044 -18.788  1.00  7.36           N  
ANISOU   57  N   LEU A   8      749   1062    983   -319   -227    -91       N  
ATOM     58  CA  LEU A   8       1.269  -5.681 -20.127  1.00  8.06           C  
ANISOU   58  CA  LEU A   8      853   1193   1016   -347   -345    -89       C  
ATOM     59  C   LEU A   8       0.063  -6.458 -20.601  1.00 10.09           C  
ANISOU   59  C   LEU A   8     1040   1490   1301   -427   -405   -142       C  
ATOM     60  O   LEU A   8       0.070  -7.678 -20.580  1.00 11.22           O  
ANISOU   60  O   LEU A   8     1213   1610   1440   -505   -342   -193       O  
ATOM     61  CB  LEU A   8       2.393  -5.993 -21.109  1.00  8.86           C  
ANISOU   61  CB  LEU A   8     1087   1279   1000   -389   -323   -102       C  
ATOM     62  CG  LEU A   8       3.613  -5.090 -21.252  1.00  8.97           C  
ANISOU   62  CG  LEU A   8     1178   1280    950   -351   -292    -64       C  
ATOM     63  CD1 LEU A   8       4.217  -4.695 -19.902  1.00  9.45           C  
ANISOU   63  CD1 LEU A   8     1199   1308   1081   -272   -213    -40       C  
ATOM     64  CD2 LEU A   8       4.623  -5.828 -22.168  1.00 10.82           C  
ANISOU   64  CD2 LEU A   8     1511   1512   1088   -419   -226   -125       C  
ATOM     65  N   ALA A   9      -0.971  -5.751 -21.066  1.00 10.87           N  
ANISOU   65  N   ALA A   9     1047   1645   1435   -406   -542   -134       N  
ATOM     66  CA  ALA A   9      -2.040  -6.395 -21.826  1.00 11.38           C  
ANISOU   66  CA  ALA A   9     1046   1767   1509   -492   -640   -191       C  
ATOM     67  C   ALA A   9      -1.637  -6.548 -23.289  1.00 11.80           C  
ANISOU   67  C   ALA A   9     1242   1829   1413   -556   -734   -186       C  
ATOM     68  O   ALA A   9      -0.483  -6.296 -23.678  1.00 10.87           O  
ANISOU   68  O   ALA A   9     1270   1672   1186   -549   -688   -151       O  
ATOM     69  CB  ALA A   9      -3.323  -5.609 -21.688  1.00 11.86           C  
ANISOU   69  CB  ALA A   9      926   1891   1690   -431   -765   -201       C  
ATOM     70  N   VAL A  10      -2.572  -7.024 -24.101  1.00 13.43           N  
ANISOU   70  N   VAL A  10     1405   2093   1605   -639   -854   -234       N  
ATOM     71  CA  VAL A  10      -2.319  -7.149 -25.516  1.00 15.36           C  
ANISOU   71  CA  VAL A  10     1795   2354   1684   -718   -956   -236       C  
ATOM     72  C   VAL A  10      -1.834  -5.824 -26.112  1.00 15.68           C  
ANISOU   72  C   VAL A  10     1949   2383   1625   -648  -1061   -136       C  
ATOM     73  O   VAL A  10      -2.257  -4.767 -25.689  1.00 15.01           O  
ANISOU   73  O   VAL A  10     1783   2293   1626   -534  -1148    -75       O  
ATOM     74  CB  VAL A  10      -3.576  -7.712 -26.230  1.00 16.97           C  
ANISOU   74  CB  VAL A  10     1914   2636   1898   -813  -1109   -302       C  
ATOM     75  CG1 VAL A  10      -3.481  -7.547 -27.733  1.00 19.89           C  
ANISOU   75  CG1 VAL A  10     2444   3035   2078   -887  -1268   -286       C  
ATOM     76  CG2 VAL A  10      -3.725  -9.165 -25.833  1.00 17.45           C  
ANISOU   76  CG2 VAL A  10     1946   2679   2005   -929   -969   -403       C  
ATOM     77  N   ASP A  11      -0.894  -5.901 -27.053  1.00 16.71           N  
ANISOU   77  N   ASP A  11     2277   2497   1575   -724  -1032   -128       N  
ATOM     78  CA  ASP A  11      -0.333  -4.712 -27.730  1.00 17.77           C  
ANISOU   78  CA  ASP A  11     2566   2610   1574   -705  -1111    -33       C  
ATOM     79  C   ASP A  11       0.455  -3.773 -26.787  1.00 15.86           C  
ANISOU   79  C   ASP A  11     2317   2309   1400   -596  -1007     31       C  
ATOM     80  O   ASP A  11       0.574  -2.574 -27.039  1.00 16.27           O  
ANISOU   80  O   ASP A  11     2454   2327   1401   -551  -1101    124       O  
ATOM     81  CB  ASP A  11      -1.451  -3.941 -28.458  1.00 20.23           C  
ANISOU   81  CB  ASP A  11     2874   2950   1860   -678  -1387     31       C  
ATOM     82  CG  ASP A  11      -1.882  -4.586 -29.764  1.00 25.00           C  
ANISOU   82  CG  ASP A  11     3581   3612   2303   -818  -1517     -8       C  
ATOM     83  OD1 ASP A  11      -1.093  -5.341 -30.389  1.00 27.84           O  
ANISOU   83  OD1 ASP A  11     4089   3978   2511   -950  -1391    -70       O  
ATOM     84  OD2 ASP A  11      -3.021  -4.287 -30.202  1.00 29.90           O  
ANISOU   84  OD2 ASP A  11     4136   4275   2950   -792  -1761     14       O  
ATOM     85  N   ARG A  12       1.017  -4.344 -25.722  1.00 13.81           N  
ANISOU   85  N   ARG A  12     1976   2028   1242   -565   -822    -17       N  
ATOM     86  CA  ARG A  12       1.876  -3.650 -24.762  1.00 12.82           C  
ANISOU   86  CA  ARG A  12     1841   1856   1174   -482   -709     22       C  
ATOM     87  C   ARG A  12       1.132  -2.529 -24.017  1.00 12.28           C  
ANISOU   87  C   ARG A  12     1672   1765   1227   -359   -803     86       C  
ATOM     88  O   ARG A  12       1.750  -1.654 -23.437  1.00 10.49           O  
ANISOU   88  O   ARG A  12     1472   1493   1020   -298   -753    131       O  
ATOM     89  CB  ARG A  12       3.153  -3.084 -25.433  1.00 13.69           C  
ANISOU   89  CB  ARG A  12     2122   1947   1132   -539   -646     49       C  
ATOM     90  CG  ARG A  12       3.944  -4.097 -26.294  1.00 15.55           C  
ANISOU   90  CG  ARG A  12     2455   2209   1241   -661   -538    -39       C  
ATOM     91  CD  ARG A  12       5.364  -3.551 -26.572  1.00 14.95           C  
ANISOU   91  CD  ARG A  12     2489   2125   1063   -710   -411    -42       C  
ATOM     92  NE  ARG A  12       5.380  -2.097 -26.818  1.00 19.23           N  
ANISOU   92  NE  ARG A  12     3131   2641   1534   -710   -500     68       N  
ATOM     93  CZ  ARG A  12       5.174  -1.490 -27.990  1.00 20.71           C  
ANISOU   93  CZ  ARG A  12     3495   2827   1545   -804   -612    129       C  
ATOM     94  NH1 ARG A  12       4.936  -2.169 -29.096  1.00 23.85           N  
ANISOU   94  NH1 ARG A  12     3991   3269   1801   -918   -648     84       N  
ATOM     95  NH2 ARG A  12       5.235  -0.175 -28.059  1.00 20.93           N  
ANISOU   95  NH2 ARG A  12     3627   2799   1525   -792   -691    238       N  
ATOM     96  N   VAL A  13      -0.195  -2.586 -23.999  1.00 12.33           N  
ANISOU   96  N   VAL A  13     1551   1805   1328   -324   -932     72       N  
ATOM     97  CA  VAL A  13      -0.961  -1.631 -23.218  1.00 12.05           C  
ANISOU   97  CA  VAL A  13     1385   1751   1440   -194  -1002     97       C  
ATOM     98  C   VAL A  13      -0.698  -1.777 -21.734  1.00 11.58           C  
ANISOU   98  C   VAL A  13     1225   1677   1497   -146   -825     61       C  
ATOM     99  O   VAL A  13      -0.806  -2.870 -21.185  1.00 10.87           O  
ANISOU   99  O   VAL A  13     1066   1615   1447   -201   -713     -2       O  
ATOM    100  CB  VAL A  13      -2.469  -1.777 -23.478  1.00 13.45           C  
ANISOU  100  CB  VAL A  13     1399   1988   1721   -168  -1166     57       C  
ATOM    101  CG1 VAL A  13      -3.237  -0.973 -22.478  1.00 14.49           C  
ANISOU  101  CG1 VAL A  13     1354   2110   2041    -30  -1184     40       C  
ATOM    102  CG2 VAL A  13      -2.770  -1.325 -24.881  1.00 14.60           C  
ANISOU  102  CG2 VAL A  13     1662   2136   1747   -187  -1393    116       C  
ATOM    103  N   ILE A  14      -0.409  -0.664 -21.061  1.00 11.33           N  
ANISOU  103  N   ILE A  14     1199   1591   1514    -51   -808    103       N  
ATOM    104  CA  ILE A  14      -0.146  -0.734 -19.630  1.00 11.23           C  
ANISOU  104  CA  ILE A  14     1111   1566   1588    -15   -648     69       C  
ATOM    105  C   ILE A  14      -1.065   0.153 -18.798  1.00 11.78           C  
ANISOU  105  C   ILE A  14     1042   1625   1807     97   -677     45       C  
ATOM    106  O   ILE A  14      -1.029   0.088 -17.576  1.00 11.16           O  
ANISOU  106  O   ILE A  14      898   1547   1794    113   -544      4       O  
ATOM    107  CB  ILE A  14       1.318  -0.394 -19.284  1.00 10.33           C  
ANISOU  107  CB  ILE A  14     1128   1404   1393    -26   -540    106       C  
ATOM    108  CG1 ILE A  14       1.738   1.014 -19.775  1.00 11.76           C  
ANISOU  108  CG1 ILE A  14     1424   1520   1523     16   -625    179       C  
ATOM    109  CG2 ILE A  14       2.249  -1.458 -19.863  1.00 10.13           C  
ANISOU  109  CG2 ILE A  14     1194   1397   1258   -126   -469     89       C  
ATOM    110  CD1 ILE A  14       3.096   1.502 -19.124  1.00 10.05           C  
ANISOU  110  CD1 ILE A  14     1291   1264   1263      4   -502    194       C  
ATOM    111  N   GLY A  15      -1.860   0.985 -19.448  1.00 13.39           N  
ANISOU  111  N   GLY A  15     1210   1814   2062    177   -853     66       N  
ATOM    112  CA  GLY A  15      -2.760   1.879 -18.717  1.00 14.54           C  
ANISOU  112  CA  GLY A  15     1207   1940   2376    309   -887     22       C  
ATOM    113  C   GLY A  15      -3.773   2.617 -19.553  1.00 17.06           C  
ANISOU  113  C   GLY A  15     1463   2243   2776    416  -1124     35       C  
ATOM    114  O   GLY A  15      -3.729   2.614 -20.789  1.00 17.27           O  
ANISOU  114  O   GLY A  15     1604   2261   2698    385  -1289    104       O  
ATOM    115  N   MET A  16      -4.741   3.208 -18.855  1.00 19.03           N  
ANISOU  115  N   MET A  16     1520   2492   3216    543  -1142    -44       N  
ATOM    116  CA  MET A  16      -5.786   3.976 -19.484  1.00 22.01           C  
ANISOU  116  CA  MET A  16     1796   2845   3719    686  -1382    -51       C  
ATOM    117  C   MET A  16      -6.339   4.965 -18.457  1.00 23.42           C  
ANISOU  117  C   MET A  16     1827   2971   4098    850  -1340   -137       C  
ATOM    118  O   MET A  16      -6.747   4.574 -17.365  1.00 22.05           O  
ANISOU  118  O   MET A  16     1473   2872   4032    830  -1151   -260       O  
ATOM    119  CB  MET A  16      -6.896   3.059 -20.037  1.00 23.92           C  
ANISOU  119  CB  MET A  16     1840   3217   4029    641  -1487   -126       C  
ATOM    120  CG  MET A  16      -8.079   3.810 -20.704  1.00 28.42           C  
ANISOU  120  CG  MET A  16     2264   3777   4755    808  -1776   -147       C  
ATOM    121  SD  MET A  16      -7.691   4.789 -22.211  1.00 32.93           S  
ANISOU  121  SD  MET A  16     3130   4208   5173    881  -2105     38       S  
ATOM    122  CE  MET A  16      -9.227   4.634 -23.153  1.00 37.26           C  
ANISOU  122  CE  MET A  16     3453   4846   5857    968  -2441    -17       C  
ATOM    123  N   GLU A  17      -6.320   6.243 -18.829  1.00 25.71           N  
ANISOU  123  N   GLU A  17     2220   3121   4425   1000  -1510    -71       N  
ATOM    124  CA  GLU A  17      -6.895   7.329 -18.028  1.00 28.03           C  
ANISOU  124  CA  GLU A  17     2390   3332   4925   1187  -1510   -157       C  
ATOM    125  C   GLU A  17      -6.333   7.234 -16.619  1.00 26.42           C  
ANISOU  125  C   GLU A  17     2174   3144   4718   1124  -1210   -234       C  
ATOM    126  O   GLU A  17      -7.059   7.261 -15.632  1.00 27.07           O  
ANISOU  126  O   GLU A  17     2038   3281   4965   1178  -1081   -386       O  
ATOM    127  CB  GLU A  17      -8.420   7.265 -18.082  1.00 30.66           C  
ANISOU  127  CB  GLU A  17     2399   3750   5500   1316  -1638   -293       C  
ATOM    128  CG  GLU A  17      -8.900   7.480 -19.530  1.00 35.56           C  
ANISOU  128  CG  GLU A  17     3070   4337   6105   1391  -1987   -196       C  
ATOM    129  CD  GLU A  17     -10.405   7.445 -19.717  1.00 41.70           C  
ANISOU  129  CD  GLU A  17     3508   5202   7131   1531  -2167   -330       C  
ATOM    130  OE1 GLU A  17     -11.068   6.482 -19.247  1.00 44.95           O  
ANISOU  130  OE1 GLU A  17     3652   5792   7635   1440  -2026   -476       O  
ATOM    131  OE2 GLU A  17     -10.908   8.365 -20.392  1.00 44.69           O  
ANISOU  131  OE2 GLU A  17     3901   5470   7608   1725  -2464   -285       O  
ATOM    132  N   ASN A  18      -5.016   7.088 -16.564  1.00 24.68           N  
ANISOU  132  N   ASN A  18     2193   2887   4298    996  -1101   -134       N  
ATOM    133  CA  ASN A  18      -4.261   7.005 -15.317  1.00 23.90           C  
ANISOU  133  CA  ASN A  18     2136   2793   4151    922   -851   -178       C  
ATOM    134  C   ASN A  18      -4.641   5.851 -14.368  1.00 23.70           C  
ANISOU  134  C   ASN A  18     1938   2915   4151    816   -643   -291       C  
ATOM    135  O   ASN A  18      -4.341   5.907 -13.173  1.00 24.02           O  
ANISOU  135  O   ASN A  18     1978   2960   4186    782   -452   -354       O  
ATOM    136  CB  ASN A  18      -4.229   8.357 -14.551  1.00 24.89           C  
ANISOU  136  CB  ASN A  18     2292   2786   4378   1056   -821   -225       C  
ATOM    137  CG  ASN A  18      -2.852   8.635 -13.908  1.00 24.02           C  
ANISOU  137  CG  ASN A  18     2390   2616   4117    958   -672   -174       C  
ATOM    138  OD1 ASN A  18      -1.829   8.175 -14.426  1.00 21.84           O  
ANISOU  138  OD1 ASN A  18     2276   2354   3666    832   -668    -68       O  
ATOM    139  ND2 ASN A  18      -2.820   9.397 -12.801  1.00 22.03           N  
ANISOU  139  ND2 ASN A  18     2128   2304   3936   1014   -553   -263       N  
ATOM    140  N   ALA A  19      -5.213   4.777 -14.907  1.00 24.13           N  
ANISOU  140  N   ALA A  19     1882   3081   4205    739   -680   -307       N  
ATOM    141  CA  ALA A  19      -5.517   3.588 -14.106  1.00 23.83           C  
ANISOU  141  CA  ALA A  19     1724   3163   4163    604   -486   -395       C  
ATOM    142  C   ALA A  19      -5.184   2.316 -14.903  1.00 23.13           C  
ANISOU  142  C   ALA A  19     1709   3135   3943    458   -515   -327       C  
ATOM    143  O   ALA A  19      -4.809   2.397 -16.067  1.00 22.23           O  
ANISOU  143  O   ALA A  19     1712   2986   3746    465   -677   -231       O  
ATOM    144  CB  ALA A  19      -6.978   3.597 -13.678  1.00 25.08           C  
ANISOU  144  CB  ALA A  19     1589   3409   4531    659   -459   -558       C  
ATOM    145  N   MET A  20      -5.307   1.150 -14.272  1.00 23.37           N  
ANISOU  145  N   MET A  20     1691   3244   3942    318   -351   -381       N  
ATOM    146  CA  MET A  20      -5.094  -0.120 -14.964  1.00 23.23           C  
ANISOU  146  CA  MET A  20     1735   3269   3820    182   -368   -340       C  
ATOM    147  C   MET A  20      -6.434  -0.814 -15.017  1.00 25.30           C  
ANISOU  147  C   MET A  20     1770   3638   4201    119   -365   -454       C  
ATOM    148  O   MET A  20      -7.030  -1.034 -13.979  1.00 27.45           O  
ANISOU  148  O   MET A  20     1914   3963   4552     70   -202   -556       O  
ATOM    149  CB  MET A  20      -4.057  -0.967 -14.239  1.00 22.13           C  
ANISOU  149  CB  MET A  20     1757   3106   3545     65   -199   -300       C  
ATOM    150  CG  MET A  20      -2.694  -0.267 -14.090  1.00 22.06           C  
ANISOU  150  CG  MET A  20     1940   3008   3433    119   -194   -208       C  
ATOM    151  SD  MET A  20      -1.421  -1.288 -13.370  1.00 21.97           S  
ANISOU  151  SD  MET A  20     2100   2969   3277     10    -53   -161       S  
ATOM    152  CE  MET A  20      -2.420  -2.666 -12.877  1.00 24.52           C  
ANISOU  152  CE  MET A  20     2327   3354   3633   -123     54   -236       C  
ATOM    153  N   PRO A  21      -6.960  -1.079 -16.227  1.00 26.45           N  
ANISOU  153  N   PRO A  21     1859   3824   4364    115   -548   -447       N  
ATOM    154  CA  PRO A  21      -8.290  -1.645 -16.405  1.00 28.53           C  
ANISOU  154  CA  PRO A  21     1878   4203   4759     57   -581   -568       C  
ATOM    155  C   PRO A  21      -8.273  -3.184 -16.369  1.00 28.11           C  
ANISOU  155  C   PRO A  21     1866   4194   4618   -155   -461   -590       C  
ATOM    156  O   PRO A  21      -8.661  -3.865 -17.346  1.00 30.11           O  
ANISOU  156  O   PRO A  21     2092   4494   4851   -234   -581   -601       O  
ATOM    157  CB  PRO A  21      -8.669  -1.147 -17.790  1.00 30.13           C  
ANISOU  157  CB  PRO A  21     2055   4408   4984    154   -868   -527       C  
ATOM    158  CG  PRO A  21      -7.386  -1.193 -18.530  1.00 27.67           C  
ANISOU  158  CG  PRO A  21     2039   4006   4465    129   -920   -380       C  
ATOM    159  CD  PRO A  21      -6.309  -0.859 -17.533  1.00 26.31           C  
ANISOU  159  CD  PRO A  21     2015   3753   4227    145   -737   -331       C  
ATOM    160  N   TRP A  22      -7.809  -3.721 -15.251  1.00 26.16           N  
ANISOU  160  N   TRP A  22     1705   3920   4312   -252   -237   -595       N  
ATOM    161  CA  TRP A  22      -7.939  -5.143 -14.936  1.00 25.64           C  
ANISOU  161  CA  TRP A  22     1678   3875   4188   -456    -97   -628       C  
ATOM    162  C   TRP A  22      -7.720  -5.301 -13.425  1.00 24.92           C  
ANISOU  162  C   TRP A  22     1639   3759   4068   -524    139   -649       C  
ATOM    163  O   TRP A  22      -7.237  -4.377 -12.751  1.00 24.65           O  
ANISOU  163  O   TRP A  22     1650   3686   4030   -412    182   -622       O  
ATOM    164  CB  TRP A  22      -6.944  -6.007 -15.739  1.00 23.29           C  
ANISOU  164  CB  TRP A  22     1616   3503   3731   -522   -150   -529       C  
ATOM    165  CG  TRP A  22      -5.498  -5.651 -15.540  1.00 20.38           C  
ANISOU  165  CG  TRP A  22     1473   3029   3240   -440   -127   -414       C  
ATOM    166  CD1 TRP A  22      -4.710  -5.935 -14.457  1.00 16.75           C  
ANISOU  166  CD1 TRP A  22     1151   2503   2710   -470     25   -375       C  
ATOM    167  CD2 TRP A  22      -4.667  -4.928 -16.455  1.00 18.38           C  
ANISOU  167  CD2 TRP A  22     1331   2731   2919   -328   -268   -328       C  
ATOM    168  NE1 TRP A  22      -3.447  -5.431 -14.639  1.00 15.16           N  
ANISOU  168  NE1 TRP A  22     1107   2231   2422   -374    -16   -284       N  
ATOM    169  CE2 TRP A  22      -3.394  -4.807 -15.857  1.00 16.05           C  
ANISOU  169  CE2 TRP A  22     1208   2355   2532   -296   -180   -256       C  
ATOM    170  CE3 TRP A  22      -4.887  -4.338 -17.711  1.00 19.51           C  
ANISOU  170  CE3 TRP A  22     1454   2895   3062   -261   -466   -304       C  
ATOM    171  CZ2 TRP A  22      -2.345  -4.157 -16.481  1.00 17.36           C  
ANISOU  171  CZ2 TRP A  22     1505   2472   2618   -217   -257   -178       C  
ATOM    172  CZ3 TRP A  22      -3.836  -3.688 -18.323  1.00 19.81           C  
ANISOU  172  CZ3 TRP A  22     1659   2870   2997   -189   -539   -211       C  
ATOM    173  CH2 TRP A  22      -2.583  -3.612 -17.720  1.00 19.29           C  
ANISOU  173  CH2 TRP A  22     1741   2734   2851   -175   -423   -156       C  
ATOM    174  N   ASN A  23      -8.133  -6.447 -12.902  1.00 25.97           N  
ANISOU  174  N   ASN A  23     1777   3913   4175   -719    288   -700       N  
ATOM    175  CA  ASN A  23      -7.843  -6.845 -11.523  1.00 26.02           C  
ANISOU  175  CA  ASN A  23     1905   3878   4101   -827    506   -696       C  
ATOM    176  C   ASN A  23      -7.306  -8.274 -11.573  1.00 24.26           C  
ANISOU  176  C   ASN A  23     1904   3567   3745   -987    551   -627       C  
ATOM    177  O   ASN A  23      -8.001  -9.177 -12.020  1.00 25.46           O  
ANISOU  177  O   ASN A  23     1997   3751   3924  -1134    557   -685       O  
ATOM    178  CB  ASN A  23      -9.085  -6.780 -10.617  1.00 29.15           C  
ANISOU  178  CB  ASN A  23     2086   4384   4606   -936    682   -851       C  
ATOM    179  CG  ASN A  23      -8.720  -6.813  -9.127  1.00 31.14           C  
ANISOU  179  CG  ASN A  23     2485   4594   4751  -1019    899   -841       C  
ATOM    180  OD1 ASN A  23      -7.599  -6.438  -8.733  1.00 36.01           O  
ANISOU  180  OD1 ASN A  23     3306   5117   5257   -926    881   -731       O  
ATOM    181  ND2 ASN A  23      -9.648  -7.272  -8.303  1.00 38.36           N  
ANISOU  181  ND2 ASN A  23     3302   5582   5689  -1209   1102   -960       N  
ATOM    182  N   LEU A  24      -6.044  -8.439 -11.171  1.00 21.14           N  
ANISOU  182  N   LEU A  24     1758   3054   3218   -946    564   -510       N  
ATOM    183  CA  LEU A  24      -5.377  -9.741 -11.138  1.00 19.80           C  
ANISOU  183  CA  LEU A  24     1823   2768   2932  -1056    591   -438       C  
ATOM    184  C   LEU A  24      -4.605  -9.786  -9.837  1.00 18.40           C  
ANISOU  184  C   LEU A  24     1840   2506   2643  -1065    698   -366       C  
ATOM    185  O   LEU A  24      -3.421  -9.412  -9.803  1.00 17.54           O  
ANISOU  185  O   LEU A  24     1859   2330   2473   -930    625   -278       O  
ATOM    186  CB  LEU A  24      -4.403  -9.940 -12.312  1.00 18.40           C  
ANISOU  186  CB  LEU A  24     1754   2523   2713   -954    433   -367       C  
ATOM    187  CG  LEU A  24      -4.900 -10.192 -13.724  1.00 19.78           C  
ANISOU  187  CG  LEU A  24     1829   2747   2937   -970    307   -414       C  
ATOM    188  CD1 LEU A  24      -3.674 -10.591 -14.619  1.00 18.86           C  
ANISOU  188  CD1 LEU A  24     1893   2535   2735   -901    211   -344       C  
ATOM    189  CD2 LEU A  24      -5.996 -11.211 -13.831  1.00 20.41           C  
ANISOU  189  CD2 LEU A  24     1837   2860   3056  -1169    365   -502       C  
ATOM    190  N   PRO A  25      -5.276 -10.226  -8.764  1.00 18.58           N  
ANISOU  190  N   PRO A  25     1886   2540   2632  -1236    868   -409       N  
ATOM    191  CA  PRO A  25      -4.607 -10.295  -7.467  1.00 18.84           C  
ANISOU  191  CA  PRO A  25     2133   2494   2532  -1267    961   -336       C  
ATOM    192  C   PRO A  25      -3.286 -11.120  -7.466  1.00 16.64           C  
ANISOU  192  C   PRO A  25     2136   2048   2136  -1226    869   -200       C  
ATOM    193  O   PRO A  25      -2.364 -10.796  -6.721  1.00 14.24           O  
ANISOU  193  O   PRO A  25     1977   1689   1745  -1147    851   -124       O  
ATOM    194  CB  PRO A  25      -5.657 -10.919  -6.535  1.00 20.74           C  
ANISOU  194  CB  PRO A  25     2380   2764   2735  -1514   1165   -408       C  
ATOM    195  CG  PRO A  25      -7.021 -10.849  -7.277  1.00 22.57           C  
ANISOU  195  CG  PRO A  25     2307   3137   3129  -1587   1194   -557       C  
ATOM    196  CD  PRO A  25      -6.690 -10.654  -8.737  1.00 21.42           C  
ANISOU  196  CD  PRO A  25     2072   2995   3071  -1422    981   -534       C  
ATOM    197  N   ALA A  26      -3.226 -12.179  -8.271  1.00 16.21           N  
ANISOU  197  N   ALA A  26     2151   1916   2091  -1277    811   -185       N  
ATOM    198  CA  ALA A  26      -1.991 -12.947  -8.420  1.00 15.60           C  
ANISOU  198  CA  ALA A  26     2306   1678   1943  -1205    712    -83       C  
ATOM    199  C   ALA A  26      -0.822 -12.094  -8.935  1.00 13.66           C  
ANISOU  199  C   ALA A  26     2026   1444   1718   -977    578    -43       C  
ATOM    200  O   ALA A  26       0.328 -12.280  -8.530  1.00 13.39           O  
ANISOU  200  O   ALA A  26     2154   1311   1623   -886    517     35       O  
ATOM    201  CB  ALA A  26      -2.238 -14.189  -9.335  1.00 16.20           C  
ANISOU  201  CB  ALA A  26     2439   1671   2045  -1299    682   -105       C  
ATOM    202  N   ASP A  27      -1.101 -11.154  -9.830  1.00 12.08           N  
ANISOU  202  N   ASP A  27     1621   1362   1606   -888    525    -99       N  
ATOM    203  CA  ASP A  27      -0.052 -10.299 -10.361  1.00 11.61           C  
ANISOU  203  CA  ASP A  27     1537   1316   1557   -707    417    -66       C  
ATOM    204  C   ASP A  27       0.409  -9.254  -9.340  1.00 11.03           C  
ANISOU  204  C   ASP A  27     1472   1270   1449   -631    441    -35       C  
ATOM    205  O   ASP A  27       1.595  -8.920  -9.246  1.00  9.87           O  
ANISOU  205  O   ASP A  27     1397   1085   1267   -519    374     15       O  
ATOM    206  CB  ASP A  27      -0.519  -9.637 -11.632  1.00 12.36           C  
ANISOU  206  CB  ASP A  27     1455   1508   1731   -655    343   -120       C  
ATOM    207  CG  ASP A  27       0.503  -8.680 -12.166  1.00  9.83           C  
ANISOU  207  CG  ASP A  27     1126   1201   1406   -502    253    -87       C  
ATOM    208  OD1 ASP A  27       1.680  -9.067 -12.331  1.00 10.59           O  
ANISOU  208  OD1 ASP A  27     1339   1225   1459   -445    215    -48       O  
ATOM    209  OD2 ASP A  27       0.142  -7.522 -12.377  1.00 11.42           O  
ANISOU  209  OD2 ASP A  27     1205   1479   1652   -440    223   -105       O  
ATOM    210  N   LEU A  28      -0.532  -8.734  -8.561  1.00 11.51           N  
ANISOU  210  N   LEU A  28     1449   1402   1521   -700    545    -82       N  
ATOM    211  CA  LEU A  28      -0.169  -7.819  -7.504  1.00 12.99           C  
ANISOU  211  CA  LEU A  28     1665   1608   1661   -652    586    -69       C  
ATOM    212  C   LEU A  28       0.673  -8.519  -6.436  1.00 12.81           C  
ANISOU  212  C   LEU A  28     1878   1482   1506   -693    596     14       C  
ATOM    213  O   LEU A  28       1.592  -7.897  -5.917  1.00 12.66           O  
ANISOU  213  O   LEU A  28     1921   1451   1437   -605    549     53       O  
ATOM    214  CB  LEU A  28      -1.406  -7.188  -6.850  1.00 14.85           C  
ANISOU  214  CB  LEU A  28     1762   1940   1939   -727    719   -163       C  
ATOM    215  CG  LEU A  28      -2.069  -6.085  -7.671  1.00 16.22           C  
ANISOU  215  CG  LEU A  28     1700   2208   2255   -625    674   -242       C  
ATOM    216  CD1 LEU A  28      -3.425  -5.664  -7.018  1.00 20.20           C  
ANISOU  216  CD1 LEU A  28     2032   2808   2833   -702    819   -368       C  
ATOM    217  CD2 LEU A  28      -1.123  -4.923  -7.872  1.00 17.94           C  
ANISOU  217  CD2 LEU A  28     1929   2411   2474   -461    577   -202       C  
ATOM    218  N   ALA A  29       0.367  -9.786  -6.117  1.00 13.88           N  
ANISOU  218  N   ALA A  29     2152   1536   1582   -829    644     41       N  
ATOM    219  CA  ALA A  29       1.206 -10.574  -5.173  1.00 13.88           C  
ANISOU  219  CA  ALA A  29     2415   1406   1452   -857    613    141       C  
ATOM    220  C   ALA A  29       2.632 -10.738  -5.728  1.00 12.86           C  
ANISOU  220  C   ALA A  29     2342   1200   1342   -683    446    200       C  
ATOM    221  O   ALA A  29       3.632 -10.596  -4.990  1.00 13.32           O  
ANISOU  221  O   ALA A  29     2521   1211   1329   -610    371    263       O  
ATOM    222  CB  ALA A  29       0.581 -11.904  -4.880  1.00 15.16           C  
ANISOU  222  CB  ALA A  29     2732   1471   1555  -1038    685    163       C  
ATOM    223  N   TRP A  30       2.726 -10.964  -7.034  1.00 11.70           N  
ANISOU  223  N   TRP A  30     2093   1056   1294   -620    389    165       N  
ATOM    224  CA  TRP A  30       4.006 -11.055  -7.713  1.00 10.68           C  
ANISOU  224  CA  TRP A  30     1974    880   1203   -466    262    185       C  
ATOM    225  C   TRP A  30       4.771  -9.738  -7.673  1.00  9.55           C  
ANISOU  225  C   TRP A  30     1729    825   1072   -345    216    178       C  
ATOM    226  O   TRP A  30       6.000  -9.718  -7.436  1.00  9.16           O  
ANISOU  226  O   TRP A  30     1735    736   1009   -240    125    211       O  
ATOM    227  CB  TRP A  30       3.792 -11.551  -9.146  1.00 10.75           C  
ANISOU  227  CB  TRP A  30     1902    888   1294   -461    242    129       C  
ATOM    228  CG  TRP A  30       4.888 -11.291 -10.160  1.00 10.57           C  
ANISOU  228  CG  TRP A  30     1814    876   1323   -320    155    104       C  
ATOM    229  CD1 TRP A  30       4.986 -10.209 -10.968  1.00 12.98           C  
ANISOU  229  CD1 TRP A  30     1972   1295   1665   -265    141     65       C  
ATOM    230  CD2 TRP A  30       5.962 -12.181 -10.554  1.00 11.11           C  
ANISOU  230  CD2 TRP A  30     1966    837   1417   -233     84    101       C  
ATOM    231  NE1 TRP A  30       6.082 -10.320 -11.787  1.00 13.11           N  
ANISOU  231  NE1 TRP A  30     1977   1295   1708   -172     85     39       N  
ATOM    232  CE2 TRP A  30       6.690 -11.529 -11.564  1.00 11.61           C  
ANISOU  232  CE2 TRP A  30     1908    977   1524   -142     53     48       C  
ATOM    233  CE3 TRP A  30       6.419 -13.414 -10.085  1.00 14.11           C  
ANISOU  233  CE3 TRP A  30     2517   1054   1787   -217     40    136       C  
ATOM    234  CZ2 TRP A  30       7.829 -12.093 -12.162  1.00 12.86           C  
ANISOU  234  CZ2 TRP A  30     2081   1076   1729    -43      3      4       C  
ATOM    235  CZ3 TRP A  30       7.545 -13.987 -10.680  1.00 14.98           C  
ANISOU  235  CZ3 TRP A  30     2642   1087   1961    -90    -32     98       C  
ATOM    236  CH2 TRP A  30       8.229 -13.326 -11.718  1.00 12.94           C  
ANISOU  236  CH2 TRP A  30     2229    930   1755     -7    -39     21       C  
ATOM    237  N   PHE A  31       4.056  -8.639  -7.914  1.00  8.27           N  
ANISOU  237  N   PHE A  31     1416    777    946   -356    271    129       N  
ATOM    238  CA  PHE A  31       4.617  -7.314  -7.829  1.00  8.39           C  
ANISOU  238  CA  PHE A  31     1353    862    970   -267    242    120       C  
ATOM    239  C   PHE A  31       5.193  -7.044  -6.420  1.00  8.65           C  
ANISOU  239  C   PHE A  31     1501    873    911   -266    241    161       C  
ATOM    240  O   PHE A  31       6.321  -6.609  -6.277  1.00  7.50           O  
ANISOU  240  O   PHE A  31     1369    727    753   -180    162    178       O  
ATOM    241  CB  PHE A  31       3.568  -6.240  -8.159  1.00  8.67           C  
ANISOU  241  CB  PHE A  31     1235    993   1065   -280    299     62       C  
ATOM    242  CG  PHE A  31       4.086  -4.838  -7.950  1.00  8.93           C  
ANISOU  242  CG  PHE A  31     1220   1069   1102   -200    278     53       C  
ATOM    243  CD1 PHE A  31       4.794  -4.179  -8.960  1.00  7.84           C  
ANISOU  243  CD1 PHE A  31     1027    947   1002   -118    202     53       C  
ATOM    244  CD2 PHE A  31       3.917  -4.196  -6.734  1.00  8.99           C  
ANISOU  244  CD2 PHE A  31     1259   1092   1062   -224    341     40       C  
ATOM    245  CE1 PHE A  31       5.316  -2.919  -8.738  1.00  7.87           C  
ANISOU  245  CE1 PHE A  31     1013    973   1004    -66    186     47       C  
ATOM    246  CE2 PHE A  31       4.399  -2.922  -6.517  1.00 10.20           C  
ANISOU  246  CE2 PHE A  31     1385   1270   1219   -160    323     23       C  
ATOM    247  CZ  PHE A  31       5.114  -2.283  -7.508  1.00  8.69           C  
ANISOU  247  CZ  PHE A  31     1144   1084   1073    -82    242     31       C  
ATOM    248  N   LYS A  32       4.412  -7.361  -5.406  1.00 10.53           N  
ANISOU  248  N   LYS A  32     1825   1098   1076   -379    329    169       N  
ATOM    249  CA  LYS A  32       4.820  -7.147  -4.022  1.00 12.29           C  
ANISOU  249  CA  LYS A  32     2187   1302   1178   -409    334    207       C  
ATOM    250  C   LYS A  32       6.043  -7.993  -3.652  1.00 12.84           C  
ANISOU  250  C   LYS A  32     2422   1269   1187   -351    197    290       C  
ATOM    251  O   LYS A  32       7.008  -7.463  -3.090  1.00 13.44           O  
ANISOU  251  O   LYS A  32     2533   1354   1218   -283    112    310       O  
ATOM    252  CB  LYS A  32       3.667  -7.454  -3.078  1.00 13.70           C  
ANISOU  252  CB  LYS A  32     2445   1486   1272   -575    480    192       C  
ATOM    253  CG  LYS A  32       3.958  -7.035  -1.623  1.00 17.24           C  
ANISOU  253  CG  LYS A  32     3044   1937   1569   -630    508    214       C  
ATOM    254  CD  LYS A  32       2.877  -7.581  -0.681  1.00 21.65           C  
ANISOU  254  CD  LYS A  32     3723   2488   2013   -831    671    203       C  
ATOM    255  CE  LYS A  32       2.802  -6.799   0.615  1.00 25.73           C  
ANISOU  255  CE  LYS A  32     4328   3054   2392   -906    759    171       C  
ATOM    256  NZ  LYS A  32       4.164  -6.297   1.020  1.00 27.67           N  
ANISOU  256  NZ  LYS A  32     4660   3278   2575   -789    594    228       N  
ATOM    257  N   ARG A  33       6.015  -9.274  -4.017  1.00 13.13           N  
ANISOU  257  N   ARG A  33     2547   1203   1236   -369    163    328       N  
ATOM    258  CA  ARG A  33       7.124 -10.200  -3.766  1.00 14.92           C  
ANISOU  258  CA  ARG A  33     2926   1304   1437   -287     15    400       C  
ATOM    259  C   ARG A  33       8.454  -9.688  -4.358  1.00 13.10           C  
ANISOU  259  C   ARG A  33     2570   1110   1295   -115   -108    371       C  
ATOM    260  O   ARG A  33       9.503  -9.740  -3.709  1.00 14.21           O  
ANISOU  260  O   ARG A  33     2782   1214   1400    -34   -238    410       O  
ATOM    261  CB  ARG A  33       6.802 -11.593  -4.319  1.00 16.07           C  
ANISOU  261  CB  ARG A  33     3163   1322   1617   -322     11    420       C  
ATOM    262  CG  ARG A  33       7.984 -12.584  -4.249  1.00 21.50           C  
ANISOU  262  CG  ARG A  33     3986   1858   2322   -196   -158    477       C  
ATOM    263  CD  ARG A  33       7.498 -14.013  -4.188  1.00 27.51           C  
ANISOU  263  CD  ARG A  33     4950   2445   3055   -280   -153    528       C  
ATOM    264  NE  ARG A  33       6.889 -14.455  -5.454  1.00 31.37           N  
ANISOU  264  NE  ARG A  33     5330   2936   3650   -313    -75    452       N  
ATOM    265  CZ  ARG A  33       7.515 -15.139  -6.428  1.00 35.39           C  
ANISOU  265  CZ  ARG A  33     5809   3364   4271   -198   -147    409       C  
ATOM    266  NH1 ARG A  33       8.812 -15.464  -6.351  1.00 35.49           N  
ANISOU  266  NH1 ARG A  33     5858   3290   4336    -20   -299    422       N  
ATOM    267  NH2 ARG A  33       6.827 -15.510  -7.505  1.00 36.30           N  
ANISOU  267  NH2 ARG A  33     5849   3491   4453   -264    -65    336       N  
ATOM    268  N   ASN A  34       8.390  -9.173  -5.571  1.00 11.13           N  
ANISOU  268  N   ASN A  34     2135    940   1153    -73    -70    299       N  
ATOM    269  CA  ASN A  34       9.584  -8.804  -6.297  1.00 11.28           C  
ANISOU  269  CA  ASN A  34     2034    995   1256     55   -153    256       C  
ATOM    270  C   ASN A  34      10.097  -7.387  -5.965  1.00 10.08           C  
ANISOU  270  C   ASN A  34     1789    950   1088     79   -160    231       C  
ATOM    271  O   ASN A  34      11.219  -7.035  -6.334  1.00 10.65           O  
ANISOU  271  O   ASN A  34     1771   1058   1214    165   -230    194       O  
ATOM    272  CB  ASN A  34       9.323  -8.980  -7.789  1.00 11.17           C  
ANISOU  272  CB  ASN A  34     1903   1004   1335     64   -106    193       C  
ATOM    273  CG  ASN A  34       9.369 -10.452  -8.212  1.00 12.04           C  
ANISOU  273  CG  ASN A  34     2101    989   1482     81   -137    195       C  
ATOM    274  OD1 ASN A  34      10.367 -11.129  -7.958  1.00 12.73           O  
ANISOU  274  OD1 ASN A  34     2248    990   1597    180   -239    205       O  
ATOM    275  ND2 ASN A  34       8.302 -10.952  -8.799  1.00  9.30           N  
ANISOU  275  ND2 ASN A  34     1765    624   1143    -11    -60    180       N  
ATOM    276  N   THR A  35       9.270  -6.575  -5.306  1.00  8.40           N  
ANISOU  276  N   THR A  35     1591    788    810     -4    -77    235       N  
ATOM    277  CA  THR A  35       9.648  -5.194  -4.988  1.00  8.55           C  
ANISOU  277  CA  THR A  35     1541    890    815      7    -73    202       C  
ATOM    278  C   THR A  35       9.870  -4.943  -3.510  1.00  9.06           C  
ANISOU  278  C   THR A  35     1731    949    760    -30   -103    234       C  
ATOM    279  O   THR A  35      10.549  -4.002  -3.154  1.00  9.28           O  
ANISOU  279  O   THR A  35     1725   1029    771    -10   -140    207       O  
ATOM    280  CB  THR A  35       8.642  -4.162  -5.519  1.00  8.49           C  
ANISOU  280  CB  THR A  35     1431    947    848    -34     37    155       C  
ATOM    281  OG1 THR A  35       7.357  -4.357  -4.896  1.00  8.06           O  
ANISOU  281  OG1 THR A  35     1426    886    748   -124    139    156       O  
ATOM    282  CG2 THR A  35       8.547  -4.260  -7.091  1.00  7.58           C  
ANISOU  282  CG2 THR A  35     1202    846    830      0     39    127       C  
ATOM    283  N   LEU A  36       9.329  -5.794  -2.653  1.00 10.34           N  
ANISOU  283  N   LEU A  36     2056   1047    826   -101    -87    290       N  
ATOM    284  CA  LEU A  36       9.480  -5.592  -1.222  1.00 11.77           C  
ANISOU  284  CA  LEU A  36     2392   1221    856   -162   -112    324       C  
ATOM    285  C   LEU A  36      10.963  -5.453  -0.810  1.00 11.64           C  
ANISOU  285  C   LEU A  36     2393   1205    821    -68   -294    342       C  
ATOM    286  O   LEU A  36      11.817  -6.161  -1.293  1.00 10.99           O  
ANISOU  286  O   LEU A  36     2281   1078    816     35   -420    360       O  
ATOM    287  CB  LEU A  36       8.792  -6.721  -0.464  1.00 13.15           C  
ANISOU  287  CB  LEU A  36     2775   1307    913   -267    -79    396       C  
ATOM    288  CG  LEU A  36       8.420  -6.391   0.954  1.00 17.58           C  
ANISOU  288  CG  LEU A  36     3507   1881   1289   -394    -22    412       C  
ATOM    289  CD1 LEU A  36       7.310  -5.329   1.014  1.00 19.41           C  
ANISOU  289  CD1 LEU A  36     3628   2212   1534   -481    180    311       C  
ATOM    290  CD2 LEU A  36       8.009  -7.669   1.670  1.00 17.09           C  
ANISOU  290  CD2 LEU A  36     3696   1705   1091   -504    -23    506       C  
ATOM    291  N   ASP A  37      11.244  -4.505   0.075  1.00 12.29           N  
ANISOU  291  N   ASP A  37     2510   1346    813   -107   -305    319       N  
ATOM    292  CA  ASP A  37      12.584  -4.264   0.635  1.00 13.35           C  
ANISOU  292  CA  ASP A  37     2657   1499    914    -44   -485    325       C  
ATOM    293  C   ASP A  37      13.597  -3.732  -0.376  1.00 13.34           C  
ANISOU  293  C   ASP A  37     2437   1560   1072     59   -545    256       C  
ATOM    294  O   ASP A  37      14.825  -3.895  -0.182  1.00 14.11           O  
ANISOU  294  O   ASP A  37     2496   1668   1195    138   -715    251       O  
ATOM    295  CB  ASP A  37      13.137  -5.502   1.350  1.00 15.77           C  
ANISOU  295  CB  ASP A  37     3145   1707   1139     -6   -664    423       C  
ATOM    296  CG  ASP A  37      12.243  -5.957   2.509  1.00 18.19           C  
ANISOU  296  CG  ASP A  37     3716   1951   1241   -148   -605    498       C  
ATOM    297  OD1 ASP A  37      11.814  -5.097   3.311  1.00 19.18           O  
ANISOU  297  OD1 ASP A  37     3905   2141   1242   -261   -511    464       O  
ATOM    298  OD2 ASP A  37      11.990  -7.183   2.641  1.00 24.46           O  
ANISOU  298  OD2 ASP A  37     4671   2627   1993   -158   -648    587       O  
ATOM    299  N   LYS A  38      13.086  -3.129  -1.454  1.00 10.79           N  
ANISOU  299  N   LYS A  38     1970   1276    852     52   -410    199       N  
ATOM    300  CA  LYS A  38      13.904  -2.544  -2.513  1.00 10.99           C  
ANISOU  300  CA  LYS A  38     1809   1360   1005    109   -425    132       C  
ATOM    301  C   LYS A  38      13.399  -1.142  -2.771  1.00 10.27           C  
ANISOU  301  C   LYS A  38     1661   1319    920     44   -302     78       C  
ATOM    302  O   LYS A  38      12.216  -0.847  -2.563  1.00 10.47           O  
ANISOU  302  O   LYS A  38     1740   1328    907    -10   -188     83       O  
ATOM    303  CB  LYS A  38      13.819  -3.347  -3.839  1.00  9.80           C  
ANISOU  303  CB  LYS A  38     1568   1182    973    169   -397    125       C  
ATOM    304  CG  LYS A  38      14.173  -4.830  -3.716  1.00 11.26           C  
ANISOU  304  CG  LYS A  38     1821   1282   1175    247   -505    172       C  
ATOM    305  CD  LYS A  38      14.000  -5.589  -5.039  1.00 10.82           C  
ANISOU  305  CD  LYS A  38     1688   1193   1228    291   -456    146       C  
ATOM    306  CE  LYS A  38      14.224  -7.085  -4.875  1.00 10.35           C  
ANISOU  306  CE  LYS A  38     1724   1015   1190    368   -555    189       C  
ATOM    307  NZ  LYS A  38      13.956  -7.876  -6.101  1.00 11.19           N  
ANISOU  307  NZ  LYS A  38     1782   1078   1390    395   -496    154       N  
ATOM    308  N   PRO A  39      14.288  -0.260  -3.264  1.00 10.42           N  
ANISOU  308  N   PRO A  39     1565   1393    998     49   -323     18       N  
ATOM    309  CA  PRO A  39      13.752   1.014  -3.689  1.00  8.95           C  
ANISOU  309  CA  PRO A  39     1348   1220    830     -3   -212    -21       C  
ATOM    310  C   PRO A  39      12.973   0.882  -4.977  1.00  7.77           C  
ANISOU  310  C   PRO A  39     1142   1050    758     12   -129    -11       C  
ATOM    311  O   PRO A  39      13.344   0.100  -5.874  1.00  8.10           O  
ANISOU  311  O   PRO A  39     1120   1095    860     53   -154     -7       O  
ATOM    312  CB  PRO A  39      14.962   1.907  -3.885  1.00  9.84           C  
ANISOU  312  CB  PRO A  39     1377   1386    973    -27   -256    -83       C  
ATOM    313  CG  PRO A  39      16.173   0.991  -3.884  1.00 11.43           C  
ANISOU  313  CG  PRO A  39     1503   1625   1213     32   -384    -93       C  
ATOM    314  CD  PRO A  39      15.753  -0.392  -3.454  1.00 11.20           C  
ANISOU  314  CD  PRO A  39     1559   1540   1155     97   -441    -23       C  
ATOM    315  N   VAL A  40      11.898   1.657  -5.055  1.00  7.31           N  
ANISOU  315  N   VAL A  40     1106    969    701    -15    -38    -18       N  
ATOM    316  CA  VAL A  40      11.073   1.734  -6.249  1.00  6.86           C  
ANISOU  316  CA  VAL A  40      999    893    712      0     15     -9       C  
ATOM    317  C   VAL A  40      10.996   3.166  -6.810  1.00  6.96           C  
ANISOU  317  C   VAL A  40      998    888    757    -19     46    -37       C  
ATOM    318  O   VAL A  40      10.721   4.146  -6.075  1.00  7.07           O  
ANISOU  318  O   VAL A  40     1056    877    751    -37     77    -68       O  
ATOM    319  CB  VAL A  40       9.635   1.221  -6.024  1.00  7.13           C  
ANISOU  319  CB  VAL A  40     1055    904    748      0     78      6       C  
ATOM    320  CG1 VAL A  40       9.659  -0.227  -5.583  1.00  8.43           C  
ANISOU  320  CG1 VAL A  40     1267   1060    874     -1     52     45       C  
ATOM    321  CG2 VAL A  40       8.867   2.072  -5.004  1.00  8.02           C  
ANISOU  321  CG2 VAL A  40     1211   1006    830    -26    149    -31       C  
ATOM    322  N   ILE A  41      11.205   3.289  -8.109  1.00  6.04           N  
ANISOU  322  N   ILE A  41      842    772    681    -20     39    -27       N  
ATOM    323  CA  ILE A  41      11.189   4.580  -8.775  1.00  6.35           C  
ANISOU  323  CA  ILE A  41      903    772    736    -48     52    -33       C  
ATOM    324  C   ILE A  41       9.977   4.632  -9.655  1.00  6.47           C  
ANISOU  324  C   ILE A  41      917    747    793    -11     56      0       C  
ATOM    325  O   ILE A  41       9.716   3.698 -10.444  1.00  6.67           O  
ANISOU  325  O   ILE A  41      908    798    827      0     43     22       O  
ATOM    326  CB  ILE A  41      12.436   4.794  -9.604  1.00  6.19           C  
ANISOU  326  CB  ILE A  41      862    783    705   -108     42    -47       C  
ATOM    327  CG1 ILE A  41      13.672   4.888  -8.702  1.00  7.24           C  
ANISOU  327  CG1 ILE A  41      968    967    816   -145     20    -97       C  
ATOM    328  CG2 ILE A  41      12.355   6.100 -10.398  1.00  8.41           C  
ANISOU  328  CG2 ILE A  41     1211   1001    982   -160     56    -35       C  
ATOM    329  CD1 ILE A  41      15.042   4.769  -9.536  1.00  5.57           C  
ANISOU  329  CD1 ILE A  41      678    821    615   -207     23   -141       C  
ATOM    330  N   MET A  42       9.233   5.717  -9.515  1.00  6.66           N  
ANISOU  330  N   MET A  42      977    705    847     12     63     -8       N  
ATOM    331  CA  MET A  42       8.040   5.929 -10.338  1.00  6.86           C  
ANISOU  331  CA  MET A  42      990    687    930     66     35     17       C  
ATOM    332  C   MET A  42       7.911   7.372 -10.800  1.00  7.48           C  
ANISOU  332  C   MET A  42     1145    664   1032     79      0     28       C  
ATOM    333  O   MET A  42       8.457   8.303 -10.186  1.00  7.79           O  
ANISOU  333  O   MET A  42     1246    655   1057     50     23      0       O  
ATOM    334  CB  MET A  42       6.801   5.506  -9.553  1.00  6.93           C  
ANISOU  334  CB  MET A  42      933    709    991    122     73    -18       C  
ATOM    335  CG  MET A  42       6.304   6.525  -8.511  1.00  7.83           C  
ANISOU  335  CG  MET A  42     1061    770   1141    156    121    -81       C  
ATOM    336  SD  MET A  42       5.156   5.752  -7.321  1.00  9.86           S  
ANISOU  336  SD  MET A  42     1241   1084   1421    166    220   -149       S  
ATOM    337  CE  MET A  42       6.326   5.037  -6.174  1.00  9.29           C  
ANISOU  337  CE  MET A  42     1249   1064   1216     78    254   -140       C  
ATOM    338  N   GLY A  43       7.166   7.554 -11.876  1.00  7.50           N  
ANISOU  338  N   GLY A  43     1159    624   1067    119    -67     73       N  
ATOM    339  CA  GLY A  43       6.818   8.894 -12.366  1.00  8.88           C  
ANISOU  339  CA  GLY A  43     1428    670   1273    155   -133    100       C  
ATOM    340  C   GLY A  43       5.647   9.473 -11.564  1.00 10.05           C  
ANISOU  340  C   GLY A  43     1521    757   1537    275   -131     40       C  
ATOM    341  O   GLY A  43       4.925   8.750 -10.874  1.00  8.50           O  
ANISOU  341  O   GLY A  43     1204    634   1391    316    -79    -15       O  
ATOM    342  N   ARG A  44       5.456  10.774 -11.668  1.00 11.03           N  
ANISOU  342  N   ARG A  44     1739    742   1707    324   -180     43       N  
ATOM    343  CA  ARG A  44       4.436  11.471 -10.889  1.00 12.51           C  
ANISOU  343  CA  ARG A  44     1873    854   2023    449   -168    -40       C  
ATOM    344  C   ARG A  44       3.001  10.973 -11.182  1.00 12.92           C  
ANISOU  344  C   ARG A  44     1768    945   2195    570   -222    -66       C  
ATOM    345  O   ARG A  44       2.184  10.847 -10.275  1.00 12.83           O  
ANISOU  345  O   ARG A  44     1628    970   2276    634   -144   -171       O  
ATOM    346  CB  ARG A  44       4.575  12.972 -11.112  1.00 15.01           C  
ANISOU  346  CB  ARG A  44     2348    983   2372    485   -232    -24       C  
ATOM    347  CG  ARG A  44       3.861  13.868 -10.100  1.00 19.28           C  
ANISOU  347  CG  ARG A  44     2861   1423   3039    600   -187   -141       C  
ATOM    348  CD  ARG A  44       2.639  14.570 -10.664  1.00 24.59           C  
ANISOU  348  CD  ARG A  44     3508   1962   3871    783   -317   -146       C  
ATOM    349  NE  ARG A  44       2.870  15.423 -11.848  1.00 27.89           N  
ANISOU  349  NE  ARG A  44     4118   2211   4266    796   -480    -24       N  
ATOM    350  CZ  ARG A  44       1.915  15.765 -12.717  1.00 30.19           C  
ANISOU  350  CZ  ARG A  44     4405   2404   4659    943   -655     23       C  
ATOM    351  NH1 ARG A  44       0.653  15.351 -12.542  1.00 31.33           N  
ANISOU  351  NH1 ARG A  44     4327   2614   4961   1095   -686    -59       N  
ATOM    352  NH2 ARG A  44       2.201  16.536 -13.761  1.00 32.48           N  
ANISOU  352  NH2 ARG A  44     4917   2528   4894    932   -808    151       N  
ATOM    353  N   HIS A  45       2.712  10.634 -12.424  1.00 12.21           N  
ANISOU  353  N   HIS A  45     1682    861   2094    582   -345     17       N  
ATOM    354  CA  HIS A  45       1.380  10.145 -12.774  1.00 13.30           C  
ANISOU  354  CA  HIS A  45     1656   1047   2347    684   -417    -12       C  
ATOM    355  C   HIS A  45       1.086   8.809 -12.102  1.00 12.48           C  
ANISOU  355  C   HIS A  45     1396   1107   2239    627   -293    -77       C  
ATOM    356  O   HIS A  45      -0.014   8.571 -11.607  1.00 12.54           O  
ANISOU  356  O   HIS A  45     1234   1162   2365    694   -256   -171       O  
ATOM    357  CB  HIS A  45       1.252   9.995 -14.276  1.00 14.18           C  
ANISOU  357  CB  HIS A  45     1832   1142   2411    681   -587     97       C  
ATOM    358  CG  HIS A  45       1.185  11.299 -15.005  1.00 18.26           C  
ANISOU  358  CG  HIS A  45     2510   1480   2948    757   -744    169       C  
ATOM    359  ND1 HIS A  45       1.619  11.457 -16.307  1.00 22.84           N  
ANISOU  359  ND1 HIS A  45     3267   2005   3403    691   -874    296       N  
ATOM    360  CD2 HIS A  45       0.740  12.516 -14.607  1.00 24.98           C  
ANISOU  360  CD2 HIS A  45     3393   2175   3922    890   -793    130       C  
ATOM    361  CE1 HIS A  45       1.442  12.718 -16.675  1.00 24.39           C  
ANISOU  361  CE1 HIS A  45     3616   2014   3636    774  -1007    350       C  
ATOM    362  NE2 HIS A  45       0.898  13.378 -15.668  1.00 25.92           N  
ANISOU  362  NE2 HIS A  45     3720   2136   3993    908   -967    249       N  
ATOM    363  N   THR A  46       2.083   7.948 -12.087  1.00 10.48           N  
ANISOU  363  N   THR A  46     1199    930   1851    499   -228    -33       N  
ATOM    364  CA  THR A  46       1.970   6.666 -11.437  1.00 10.22           C  
ANISOU  364  CA  THR A  46     1071   1020   1793    432   -120    -74       C  
ATOM    365  C   THR A  46       1.804   6.804  -9.943  1.00 10.57           C  
ANISOU  365  C   THR A  46     1074   1079   1860    430     19   -170       C  
ATOM    366  O   THR A  46       0.902   6.194  -9.394  1.00 11.90           O  
ANISOU  366  O   THR A  46     1119   1317   2083    428     94   -242       O  
ATOM    367  CB  THR A  46       3.136   5.759 -11.810  1.00  9.29           C  
ANISOU  367  CB  THR A  46     1033    955   1541    321   -104     -8       C  
ATOM    368  OG1 THR A  46       2.994   5.477 -13.193  1.00  8.60           O  
ANISOU  368  OG1 THR A  46      962    871   1433    314   -213     53       O  
ATOM    369  CG2 THR A  46       3.115   4.452 -10.982  1.00  7.19           C  
ANISOU  369  CG2 THR A  46      707    780   1242    257      0    -43       C  
ATOM    370  N   TRP A  47       2.621   7.637  -9.291  1.00 10.42           N  
ANISOU  370  N   TRP A  47     1163    999   1794    414     60   -181       N  
ATOM    371  CA  TRP A  47       2.388   8.023  -7.879  1.00 11.02           C  
ANISOU  371  CA  TRP A  47     1224   1074   1886    416    186   -287       C  
ATOM    372  C   TRP A  47       0.952   8.457  -7.594  1.00 12.66           C  
ANISOU  372  C   TRP A  47     1290   1268   2251    521    221   -399       C  
ATOM    373  O   TRP A  47       0.346   8.017  -6.609  1.00 13.00           O  
ANISOU  373  O   TRP A  47     1250   1383   2305    488    356   -496       O  
ATOM    374  CB  TRP A  47       3.346   9.149  -7.489  1.00 11.21           C  
ANISOU  374  CB  TRP A  47     1388   1006   1862    400    188   -289       C  
ATOM    375  CG  TRP A  47       2.993   9.935  -6.267  1.00 12.00           C  
ANISOU  375  CG  TRP A  47     1494   1065   1998    425    293   -412       C  
ATOM    376  CD1 TRP A  47       2.658  11.257  -6.213  1.00 14.19           C  
ANISOU  376  CD1 TRP A  47     1806   1212   2373    518    277   -474       C  
ATOM    377  CD2 TRP A  47       2.974   9.461  -4.918  1.00 13.31           C  
ANISOU  377  CD2 TRP A  47     1656   1310   2089    349    432   -491       C  
ATOM    378  NE1 TRP A  47       2.430  11.636  -4.915  1.00 15.44           N  
ANISOU  378  NE1 TRP A  47     1966   1371   2529    505    411   -605       N  
ATOM    379  CE2 TRP A  47       2.613  10.549  -4.099  1.00 15.67           C  
ANISOU  379  CE2 TRP A  47     1977   1534   2440    393    510   -615       C  
ATOM    380  CE3 TRP A  47       3.220   8.215  -4.321  1.00 11.30           C  
ANISOU  380  CE3 TRP A  47     1403   1170   1720    245    494   -469       C  
ATOM    381  CZ2 TRP A  47       2.481  10.427  -2.698  1.00 17.66           C  
ANISOU  381  CZ2 TRP A  47     2251   1841   2617    319    663   -724       C  
ATOM    382  CZ3 TRP A  47       3.081   8.089  -2.964  1.00 14.80           C  
ANISOU  382  CZ3 TRP A  47     1881   1655   2085    174    624   -555       C  
ATOM    383  CH2 TRP A  47       2.722   9.189  -2.153  1.00 15.56           C  
ANISOU  383  CH2 TRP A  47     1999   1695   2217    202    715   -685       C  
ATOM    384  N   GLU A  48       0.395   9.320  -8.430  1.00 13.62           N  
ANISOU  384  N   GLU A  48     1385   1295   2494    646    101   -393       N  
ATOM    385  CA  GLU A  48      -1.002   9.716  -8.264  1.00 16.66           C  
ANISOU  385  CA  GLU A  48     1596   1669   3063    775    109   -513       C  
ATOM    386  C   GLU A  48      -2.016   8.562  -8.463  1.00 17.26           C  
ANISOU  386  C   GLU A  48     1476   1882   3199    754    131   -552       C  
ATOM    387  O   GLU A  48      -3.038   8.521  -7.794  1.00 18.34           O  
ANISOU  387  O   GLU A  48     1443   2073   3450    788    236   -694       O  
ATOM    388  CB  GLU A  48      -1.333  10.910  -9.196  1.00 18.94           C  
ANISOU  388  CB  GLU A  48     1918   1803   3475    934    -70   -482       C  
ATOM    389  CG  GLU A  48      -0.655  12.234  -8.780  1.00 21.05           C  
ANISOU  389  CG  GLU A  48     2358   1909   3731    966    -63   -493       C  
ATOM    390  CD  GLU A  48      -0.820  13.368  -9.798  1.00 26.63           C  
ANISOU  390  CD  GLU A  48     3163   2428   4526   1102   -262   -425       C  
ATOM    391  OE1 GLU A  48      -1.278  13.115 -10.945  1.00 28.64           O  
ANISOU  391  OE1 GLU A  48     3383   2684   4815   1157   -430   -339       O  
ATOM    392  OE2 GLU A  48      -0.458  14.519  -9.445  1.00 30.13           O  
ANISOU  392  OE2 GLU A  48     3743   2713   4991   1142   -257   -452       O  
ATOM    393  N  ASER A  49      -1.744   7.654  -9.395  0.50 16.78           N  
ANISOU  393  N  ASER A  49     1435   1876   3063    690     41   -441       N  
ATOM    394  N  BSER A  49      -1.731   7.666  -9.405  0.50 16.61           N  
ANISOU  394  N  BSER A  49     1416   1852   3040    690     40   -440       N  
ATOM    395  CA ASER A  49      -2.650   6.533  -9.645  0.50 17.74           C  
ANISOU  395  CA ASER A  49     1390   2118   3231    648     55   -476       C  
ATOM    396  CA BSER A  49      -2.584   6.508  -9.683  0.50 17.29           C  
ANISOU  396  CA BSER A  49     1343   2060   3165    643     51   -468       C  
ATOM    397  C  ASER A  49      -2.613   5.532  -8.492  0.50 17.24           C  
ANISOU  397  C  ASER A  49     1310   2155   3083    504    256   -533       C  
ATOM    398  C  BSER A  49      -2.610   5.566  -8.484  0.50 17.09           C  
ANISOU  398  C  BSER A  49     1292   2134   3066    507    256   -534       C  
ATOM    399  O  ASER A  49      -3.642   4.947  -8.152  0.50 18.56           O  
ANISOU  399  O  ASER A  49     1311   2412   3327    468    345   -633       O  
ATOM    400  O  BSER A  49      -3.671   5.066  -8.103  0.50 18.49           O  
ANISOU  400  O  BSER A  49     1299   2398   3329    479    348   -642       O  
ATOM    401  CB ASER A  49      -2.338   5.850 -10.978  0.50 17.02           C  
ANISOU  401  CB ASER A  49     1350   2046   3071    610    -93   -351       C  
ATOM    402  CB BSER A  49      -2.086   5.769 -10.926  0.50 16.30           C  
ANISOU  402  CB BSER A  49     1293   1953   2946    588    -79   -335       C  
ATOM    403  OG ASER A  49      -1.139   5.099 -10.937  0.50 16.71           O  
ANISOU  403  OG ASER A  49     1463   2026   2859    484    -44   -263       O  
ATOM    404  OG BSER A  49      -2.884   4.630 -11.216  0.50 16.75           O  
ANISOU  404  OG BSER A  49     1211   2119   3035    527    -71   -367       O  
ATOM    405  N   ILE A  50      -1.441   5.364  -7.875  1.00 16.03           N  
ANISOU  405  N   ILE A  50     1333   1984   2773    415    323   -474       N  
ATOM    406  CA  ILE A  50      -1.296   4.506  -6.695  1.00 15.91           C  
ANISOU  406  CA  ILE A  50     1357   2038   2650    280    490   -509       C  
ATOM    407  C   ILE A  50      -1.912   5.137  -5.465  1.00 17.90           C  
ANISOU  407  C   ILE A  50     1555   2299   2946    284    649   -655       C  
ATOM    408  O   ILE A  50      -2.664   4.482  -4.733  1.00 18.76           O  
ANISOU  408  O   ILE A  50     1585   2491   3052    192    798   -743       O  
ATOM    409  CB  ILE A  50       0.173   4.173  -6.405  1.00 13.94           C  
ANISOU  409  CB  ILE A  50     1305   1763   2226    203    478   -405       C  
ATOM    410  CG1 ILE A  50       0.729   3.291  -7.528  1.00 14.00           C  
ANISOU  410  CG1 ILE A  50     1349   1780   2187    178    363   -291       C  
ATOM    411  CG2 ILE A  50       0.284   3.418  -5.089  1.00 14.98           C  
ANISOU  411  CG2 ILE A  50     1508   1944   2238     76    624   -434       C  
ATOM    412  CD1 ILE A  50       2.205   3.242  -7.561  1.00 12.88           C  
ANISOU  412  CD1 ILE A  50     1358   1607   1928    148    316   -205       C  
ATOM    413  N   GLY A  51      -1.616   6.412  -5.232  1.00 18.56           N  
ANISOU  413  N   GLY A  51     1689   2295   3067    377    631   -692       N  
ATOM    414  CA  GLY A  51      -2.377   7.190  -4.258  1.00 20.04           C  
ANISOU  414  CA  GLY A  51     1795   2477   3341    416    774   -862       C  
ATOM    415  C   GLY A  51      -1.895   7.164  -2.816  1.00 20.36           C  
ANISOU  415  C   GLY A  51     1969   2540   3225    292    945   -920       C  
ATOM    416  O   GLY A  51      -2.474   7.828  -1.943  1.00 21.72           O  
ANISOU  416  O   GLY A  51     2093   2709   3448    308   1088  -1079       O  
ATOM    417  N   ARG A  52      -0.859   6.377  -2.549  1.00 19.07           N  
ANISOU  417  N   ARG A  52     1973   2401   2871    169    929   -800       N  
ATOM    418  CA  ARG A  52      -0.275   6.306  -1.218  1.00 19.78           C  
ANISOU  418  CA  ARG A  52     2223   2508   2783     45   1046   -828       C  
ATOM    419  C   ARG A  52       1.094   5.667  -1.320  1.00 16.55           C  
ANISOU  419  C   ARG A  52     1984   2092   2211    -21    931   -669       C  
ATOM    420  O   ARG A  52       1.397   5.013  -2.324  1.00 15.36           O  
ANISOU  420  O   ARG A  52     1810   1943   2082      1    811   -557       O  
ATOM    421  CB  ARG A  52      -1.160   5.457  -0.278  1.00 21.76           C  
ANISOU  421  CB  ARG A  52     2436   2857   2972    -92   1241   -919       C  
ATOM    422  CG  ARG A  52      -1.293   4.008  -0.729  1.00 25.58           C  
ANISOU  422  CG  ARG A  52     2910   3399   3411   -181   1212   -816       C  
ATOM    423  CD  ARG A  52      -2.327   3.265   0.117  1.00 36.97           C  
ANISOU  423  CD  ARG A  52     4305   4930   4811   -335   1422   -921       C  
ATOM    424  NE  ARG A  52      -2.337   1.857  -0.270  1.00 44.06           N  
ANISOU  424  NE  ARG A  52     5238   5855   5646   -438   1387   -811       N  
ATOM    425  CZ  ARG A  52      -3.001   1.359  -1.319  1.00 50.14           C  
ANISOU  425  CZ  ARG A  52     5840   6653   6557   -401   1328   -802       C  
ATOM    426  NH1 ARG A  52      -3.755   2.150  -2.092  1.00 52.95           N  
ANISOU  426  NH1 ARG A  52     5971   7019   7125   -256   1282   -891       N  
ATOM    427  NH2 ARG A  52      -2.930   0.055  -1.594  1.00 51.33           N  
ANISOU  427  NH2 ARG A  52     6056   6811   6634   -510   1303   -707       N  
ATOM    428  N   PRO A  53       1.936   5.856  -0.290  1.00 15.90           N  
ANISOU  428  N   PRO A  53     2067   2003   1969   -102    961   -669       N  
ATOM    429  CA  PRO A  53       3.249   5.186  -0.296  1.00 15.12           C  
ANISOU  429  CA  PRO A  53     2106   1907   1729   -156    839   -533       C  
ATOM    430  C   PRO A  53       3.118   3.642  -0.280  1.00 14.39           C  
ANISOU  430  C   PRO A  53     2042   1864   1561   -239    841   -450       C  
ATOM    431  O   PRO A  53       2.200   3.108   0.370  1.00 15.06           O  
ANISOU  431  O   PRO A  53     2121   1991   1608   -328    981   -508       O  
ATOM    432  CB  PRO A  53       3.923   5.697   0.985  1.00 16.24           C  
ANISOU  432  CB  PRO A  53     2408   2046   1717   -236    879   -579       C  
ATOM    433  CG  PRO A  53       3.113   6.888   1.437  1.00 18.12           C  
ANISOU  433  CG  PRO A  53     2595   2254   2033   -201   1011   -740       C  
ATOM    434  CD  PRO A  53       1.716   6.653   0.926  1.00 17.71           C  
ANISOU  434  CD  PRO A  53     2359   2228   2141   -147   1101   -806       C  
ATOM    435  N   LEU A  54       3.998   2.943  -1.010  1.00 12.75           N  
ANISOU  435  N   LEU A  54     1863   1643   1337   -216    699   -328       N  
ATOM    436  CA  LEU A  54       4.039   1.493  -0.963  1.00 11.83           C  
ANISOU  436  CA  LEU A  54     1807   1542   1147   -284    681   -246       C  
ATOM    437  C   LEU A  54       4.869   1.104   0.260  1.00 12.53           C  
ANISOU  437  C   LEU A  54     2090   1625   1044   -371    657   -203       C  
ATOM    438  O   LEU A  54       6.015   1.524   0.370  1.00 12.24           O  
ANISOU  438  O   LEU A  54     2108   1574    965   -335    545   -172       O  
ATOM    439  CB  LEU A  54       4.651   0.900  -2.244  1.00 11.22           C  
ANISOU  439  CB  LEU A  54     1680   1444   1139   -214    543   -154       C  
ATOM    440  CG  LEU A  54       3.873   1.147  -3.529  1.00 10.59           C  
ANISOU  440  CG  LEU A  54     1438   1368   1217   -142    534   -176       C  
ATOM    441  CD1 LEU A  54       4.713   0.786  -4.749  1.00 13.21           C  
ANISOU  441  CD1 LEU A  54     1753   1681   1583    -85    403    -98       C  
ATOM    442  CD2 LEU A  54       2.576   0.309  -3.474  1.00 14.11           C  
ANISOU  442  CD2 LEU A  54     1818   1847   1694   -209    635   -212       C  
ATOM    443  N   PRO A  55       4.282   0.344   1.192  1.00 13.44           N  
ANISOU  443  N   PRO A  55     2314   1753   1038   -495    760   -206       N  
ATOM    444  CA  PRO A  55       4.981  -0.008   2.438  1.00 14.82           C  
ANISOU  444  CA  PRO A  55     2711   1916   1003   -590    726   -159       C  
ATOM    445  C   PRO A  55       6.189  -0.919   2.229  1.00 13.85           C  
ANISOU  445  C   PRO A  55     2685   1747    830   -546    525    -24       C  
ATOM    446  O   PRO A  55       6.179  -1.754   1.343  1.00 12.14           O  
ANISOU  446  O   PRO A  55     2412   1500    701   -498    470     35       O  
ATOM    447  CB  PRO A  55       3.927  -0.748   3.252  1.00 17.04           C  
ANISOU  447  CB  PRO A  55     3090   2212   1171   -751    895   -182       C  
ATOM    448  CG  PRO A  55       2.609  -0.540   2.538  1.00 17.98           C  
ANISOU  448  CG  PRO A  55     2993   2372   1467   -736   1042   -284       C  
ATOM    449  CD  PRO A  55       2.931  -0.239   1.128  1.00 14.87           C  
ANISOU  449  CD  PRO A  55     2424   1961   1262   -572    911   -255       C  
ATOM    450  N   GLY A  56       7.230  -0.732   3.033  1.00 14.13           N  
ANISOU  450  N   GLY A  56     2855   1775    735   -556    410      8       N  
ATOM    451  CA  GLY A  56       8.385  -1.646   3.058  1.00 14.63           C  
ANISOU  451  CA  GLY A  56     3017   1793    747   -508    205    124       C  
ATOM    452  C   GLY A  56       9.325  -1.480   1.883  1.00 13.86           C  
ANISOU  452  C   GLY A  56     2751   1698    815   -363     71    135       C  
ATOM    453  O   GLY A  56      10.136  -2.391   1.584  1.00 13.63           O  
ANISOU  453  O   GLY A  56     2744   1627    806   -294    -79    210       O  
ATOM    454  N   ARG A  57       9.175  -0.337   1.203  1.00 12.45           N  
ANISOU  454  N   ARG A  57     2412   1559    756   -319    135     53       N  
ATOM    455  CA  ARG A  57       9.971   0.054   0.042  1.00 11.52           C  
ANISOU  455  CA  ARG A  57     2142   1454    782   -217     51     46       C  
ATOM    456  C   ARG A  57      10.311   1.522   0.151  1.00 11.31           C  
ANISOU  456  C   ARG A  57     2067   1456    772   -221     70    -32       C  
ATOM    457  O   ARG A  57       9.491   2.302   0.650  1.00 10.98           O  
ANISOU  457  O   ARG A  57     2050   1416    705   -269    193    -99       O  
ATOM    458  CB  ARG A  57       9.186  -0.165  -1.232  1.00 10.70           C  
ANISOU  458  CB  ARG A  57     1909   1340    816   -174    120     42       C  
ATOM    459  CG  ARG A  57       9.163  -1.623  -1.655  1.00 11.07           C  
ANISOU  459  CG  ARG A  57     1982   1347    877   -156     72    113       C  
ATOM    460  CD  ARG A  57       7.935  -2.011  -2.427  1.00  9.60           C  
ANISOU  460  CD  ARG A  57     1725   1153    768   -173    175    102       C  
ATOM    461  NE  ARG A  57       6.814  -2.174  -1.537  1.00 11.49           N  
ANISOU  461  NE  ARG A  57     2038   1395    931   -276    302     82       N  
ATOM    462  CZ  ARG A  57       5.653  -2.709  -1.871  1.00 11.74           C  
ANISOU  462  CZ  ARG A  57     2027   1427   1006   -328    402     66       C  
ATOM    463  NH1 ARG A  57       5.457  -3.222  -3.081  1.00  9.39           N  
ANISOU  463  NH1 ARG A  57     1631   1119    816   -283    371     78       N  
ATOM    464  NH2 ARG A  57       4.720  -2.791  -0.949  1.00 13.48           N  
ANISOU  464  NH2 ARG A  57     2308   1663   1148   -442    536     29       N  
ATOM    465  N   LYS A  58      11.478   1.916  -0.346  1.00  9.75           N  
ANISOU  465  N   LYS A  58     1796   1278    628   -176    -35    -38       N  
ATOM    466  CA  LYS A  58      11.786   3.338  -0.411  1.00 10.17           C  
ANISOU  466  CA  LYS A  58     1809   1342    710   -195     -9   -112       C  
ATOM    467  C   LYS A  58      11.147   3.861  -1.675  1.00  8.50           C  
ANISOU  467  C   LYS A  58     1491   1104    633   -152     67   -127       C  
ATOM    468  O   LYS A  58      11.469   3.389  -2.756  1.00  8.36           O  
ANISOU  468  O   LYS A  58     1391   1092    693   -107     26    -91       O  
ATOM    469  CB  LYS A  58      13.294   3.593  -0.415  1.00 10.00           C  
ANISOU  469  CB  LYS A  58     1748   1362    690   -194   -143   -125       C  
ATOM    470  CG  LYS A  58      13.683   5.035  -0.399  1.00 12.17           C  
ANISOU  470  CG  LYS A  58     2006   1638    978   -244   -116   -203       C  
ATOM    471  CD  LYS A  58      15.199   5.158  -0.453  1.00 15.31           C  
ANISOU  471  CD  LYS A  58     2334   2095   1388   -261   -246   -227       C  
ATOM    472  CE  LYS A  58      15.681   6.579  -0.207  1.00 17.51           C  
ANISOU  472  CE  LYS A  58     2625   2372   1654   -348   -227   -311       C  
ATOM    473  NZ  LYS A  58      17.160   6.567   0.129  1.00 17.74           N  
ANISOU  473  NZ  LYS A  58     2588   2483   1668   -386   -371   -350       N  
ATOM    474  N   ASN A  59      10.229   4.812  -1.534  1.00  8.44           N  
ANISOU  474  N   ASN A  59     1494   1063    650   -162    173   -185       N  
ATOM    475  CA  ASN A  59       9.435   5.289  -2.667  1.00  7.88           C  
ANISOU  475  CA  ASN A  59     1338    952    703   -106    223   -191       C  
ATOM    476  C   ASN A  59      10.114   6.555  -3.193  1.00  7.31           C  
ANISOU  476  C   ASN A  59     1261    841    675   -111    194   -219       C  
ATOM    477  O   ASN A  59      10.244   7.545  -2.468  1.00  9.17           O  
ANISOU  477  O   ASN A  59     1559   1046    878   -146    223   -284       O  
ATOM    478  CB  ASN A  59       8.005   5.686  -2.259  1.00  8.30           C  
ANISOU  478  CB  ASN A  59     1384    977    789    -93    343   -253       C  
ATOM    479  CG  ASN A  59       7.105   4.530  -1.947  1.00  9.12           C  
ANISOU  479  CG  ASN A  59     1479   1116    870   -112    403   -236       C  
ATOM    480  OD1 ASN A  59       5.978   4.488  -2.443  1.00 10.09           O  
ANISOU  480  OD1 ASN A  59     1513   1232   1085    -76    465   -261       O  
ATOM    481  ND2 ASN A  59       7.526   3.635  -1.059  1.00  8.32           N  
ANISOU  481  ND2 ASN A  59     1473   1045    641   -177    386   -201       N  
ATOM    482  N   ILE A  60      10.542   6.523  -4.447  1.00  6.79           N  
ANISOU  482  N   ILE A  60     1137    770    670    -91    146   -176       N  
ATOM    483  CA  ILE A  60      11.219   7.689  -5.091  1.00  7.50           C  
ANISOU  483  CA  ILE A  60     1244    815    789   -125    127   -192       C  
ATOM    484  C   ILE A  60      10.360   8.125  -6.269  1.00  7.70           C  
ANISOU  484  C   ILE A  60     1258    769    897    -72    138   -160       C  
ATOM    485  O   ILE A  60      10.015   7.296  -7.112  1.00  6.91           O  
ANISOU  485  O   ILE A  60     1103    698    825    -38    119   -110       O  
ATOM    486  CB  ILE A  60      12.609   7.310  -5.579  1.00  6.78           C  
ANISOU  486  CB  ILE A  60     1107    788    679   -175     66   -177       C  
ATOM    487  CG1 ILE A  60      13.454   6.957  -4.358  1.00 10.20           C  
ANISOU  487  CG1 ILE A  60     1548   1286   1039   -211     18   -210       C  
ATOM    488  CG2 ILE A  60      13.209   8.440  -6.443  1.00  8.77           C  
ANISOU  488  CG2 ILE A  60     1383    994    955   -241     72   -188       C  
ATOM    489  CD1 ILE A  60      14.672   6.179  -4.645  1.00 12.75           C  
ANISOU  489  CD1 ILE A  60     1785   1689   1367   -220    -58   -207       C  
ATOM    490  N   ILE A  61       9.982   9.405  -6.292  1.00  8.37           N  
ANISOU  490  N   ILE A  61     1405    754   1020    -62    156   -191       N  
ATOM    491  CA  ILE A  61       9.094   9.950  -7.345  1.00  8.38           C  
ANISOU  491  CA  ILE A  61     1416    664   1104      6    132   -157       C  
ATOM    492  C   ILE A  61       9.862  10.933  -8.218  1.00  9.05           C  
ANISOU  492  C   ILE A  61     1594    668   1175    -58     94   -124       C  
ATOM    493  O   ILE A  61      10.514  11.834  -7.697  1.00  9.32           O  
ANISOU  493  O   ILE A  61     1704    651   1182   -125    113   -168       O  
ATOM    494  CB  ILE A  61       7.924  10.735  -6.758  1.00  9.55           C  
ANISOU  494  CB  ILE A  61     1575    723   1329     92    170   -222       C  
ATOM    495  CG1 ILE A  61       7.371  10.048  -5.517  1.00  9.70           C  
ANISOU  495  CG1 ILE A  61     1536    820   1327    102    252   -289       C  
ATOM    496  CG2 ILE A  61       6.825  10.996  -7.817  1.00  9.64           C  
ANISOU  496  CG2 ILE A  61     1556    659   1445    199    112   -184       C  
ATOM    497  CD1 ILE A  61       6.831   8.745  -5.737  1.00 11.75           C  
ANISOU  497  CD1 ILE A  61     1703   1169   1590    120    256   -252       C  
ATOM    498  N   LEU A  62       9.772  10.736  -9.526  1.00  8.99           N  
ANISOU  498  N   LEU A  62     1594    649   1173    -56     46    -50       N  
ATOM    499  CA  LEU A  62      10.327  11.660 -10.502  1.00 10.91           C  
ANISOU  499  CA  LEU A  62     1958    802   1385   -133     15     -4       C  
ATOM    500  C   LEU A  62       9.288  12.735 -10.813  1.00 12.30           C  
ANISOU  500  C   LEU A  62     2231    808   1632    -41    -41     18       C  
ATOM    501  O   LEU A  62       8.169  12.422 -11.210  1.00 12.43           O  
ANISOU  501  O   LEU A  62     2196    811   1715     75    -95     44       O  
ATOM    502  CB  LEU A  62      10.727  10.942 -11.776  1.00 11.88           C  
ANISOU  502  CB  LEU A  62     2067    990   1454   -191     -6     58       C  
ATOM    503  CG  LEU A  62      12.118  10.307 -11.841  1.00 13.85           C  
ANISOU  503  CG  LEU A  62     2256   1365   1639   -311     45     27       C  
ATOM    504  CD1 LEU A  62      12.251   9.342 -13.001  1.00 17.90           C  
ANISOU  504  CD1 LEU A  62     2728   1954   2116   -335     42     63       C  
ATOM    505  CD2 LEU A  62      13.128  11.432 -12.054  1.00 17.60           C  
ANISOU  505  CD2 LEU A  62     2838   1783   2065   -457     75     13       C  
ATOM    506  N   SER A  63       9.650  13.990 -10.573  1.00 11.90           N  
ANISOU  506  N   SER A  63     2314    626   1581    -87    -36     -1       N  
ATOM    507  CA  SER A  63       8.836  15.128 -10.987  1.00 14.24           C  
ANISOU  507  CA  SER A  63     2739    722   1947      1   -110     27       C  
ATOM    508  C   SER A  63       9.773  16.283 -11.277  1.00 16.03           C  
ANISOU  508  C   SER A  63     3163    815   2109   -140   -107     49       C  
ATOM    509  O   SER A  63      10.776  16.428 -10.591  1.00 15.83           O  
ANISOU  509  O   SER A  63     3139    843   2032   -266    -27    -13       O  
ATOM    510  CB  SER A  63       7.817  15.532  -9.919  1.00 14.77           C  
ANISOU  510  CB  SER A  63     2751    726   2135    150    -89    -68       C  
ATOM    511  OG  SER A  63       6.950  16.559 -10.396  1.00 16.98           O  
ANISOU  511  OG  SER A  63     3131    803   2514    274   -184    -46       O  
ATOM    512  N   SER A  64       9.445  17.092 -12.278  1.00 17.64           N  
ANISOU  512  N   SER A  64     3542    846   2314   -126   -201    139       N  
ATOM    513  CA  SER A  64      10.170  18.352 -12.505  1.00 21.07           C  
ANISOU  513  CA  SER A  64     4207   1103   2694   -262   -198    163       C  
ATOM    514  C   SER A  64       9.713  19.433 -11.511  1.00 23.28           C  
ANISOU  514  C   SER A  64     4559   1205   3079   -168   -195     76       C  
ATOM    515  O   SER A  64      10.338  20.500 -11.406  1.00 24.53           O  
ANISOU  515  O   SER A  64     4905   1210   3205   -286   -174     65       O  
ATOM    516  CB  SER A  64       9.953  18.858 -13.929  1.00 22.55           C  
ANISOU  516  CB  SER A  64     4604   1138   2824   -289   -313    304       C  
ATOM    517  OG  SER A  64       8.577  19.159 -14.148  1.00 23.25           O  
ANISOU  517  OG  SER A  64     4710   1088   3034    -61   -455    342       O  
ATOM    518  N   GLN A  65       8.624  19.146 -10.795  1.00 24.12           N  
ANISOU  518  N   GLN A  65     4518   1334   3313     31   -202      3       N  
ATOM    519  CA  GLN A  65       8.049  20.076  -9.852  1.00 27.14           C  
ANISOU  519  CA  GLN A  65     4941   1560   3811    145   -183   -105       C  
ATOM    520  C   GLN A  65       8.373  19.681  -8.423  1.00 25.86           C  
ANISOU  520  C   GLN A  65     4646   1545   3632    102    -46   -248       C  
ATOM    521  O   GLN A  65       8.659  18.511  -8.143  1.00 24.49           O  
ANISOU  521  O   GLN A  65     4310   1597   3397     55      6   -254       O  
ATOM    522  CB  GLN A  65       6.527  20.166 -10.066  1.00 29.21           C  
ANISOU  522  CB  GLN A  65     5130   1729   4240    401   -283   -112       C  
ATOM    523  CG  GLN A  65       6.119  20.946 -11.357  1.00 35.63           C  
ANISOU  523  CG  GLN A  65     6139   2314   5082    473   -465     23       C  
ATOM    524  CD  GLN A  65       4.592  20.971 -11.605  1.00 41.51           C  
ANISOU  524  CD  GLN A  65     6771   2985   6013    747   -598      9       C  
ATOM    525  OE1 GLN A  65       3.850  20.061 -11.181  1.00 45.45           O  
ANISOU  525  OE1 GLN A  65     7013   3663   6590    850   -555    -67       O  
ATOM    526  NE2 GLN A  65       4.132  21.999 -12.315  1.00 45.76           N  
ANISOU  526  NE2 GLN A  65     7503   3258   6624    860   -768     83       N  
ATOM    527  N   PRO A  66       8.326  20.667  -7.504  1.00 27.33           N  
ANISOU  527  N   PRO A  66     4922   1593   3867    115      6   -364       N  
ATOM    528  CA  PRO A  66       8.637  20.346  -6.117  1.00 26.39           C  
ANISOU  528  CA  PRO A  66     4710   1611   3704     57    129   -500       C  
ATOM    529  C   PRO A  66       7.633  19.367  -5.517  1.00 25.14           C  
ANISOU  529  C   PRO A  66     4342   1605   3604    195    179   -563       C  
ATOM    530  O   PRO A  66       6.461  19.319  -5.928  1.00 25.25           O  
ANISOU  530  O   PRO A  66     4280   1564   3748    375    132   -557       O  
ATOM    531  CB  PRO A  66       8.588  21.709  -5.388  1.00 29.01           C  
ANISOU  531  CB  PRO A  66     5204   1728   4089     62    169   -621       C  
ATOM    532  CG  PRO A  66       7.908  22.677  -6.307  1.00 31.18           C  
ANISOU  532  CG  PRO A  66     5626   1735   4486    195     59   -558       C  
ATOM    533  CD  PRO A  66       8.060  22.101  -7.721  1.00 29.75           C  
ANISOU  533  CD  PRO A  66     5444   1603   4254    169    -51   -372       C  
ATOM    534  N   GLY A  67       8.113  18.603  -4.537  1.00 23.17           N  
ANISOU  534  N   GLY A  67     4005   1542   3253    100    267   -624       N  
ATOM    535  CA  GLY A  67       7.333  17.577  -3.905  1.00 21.41           C  
ANISOU  535  CA  GLY A  67     3614   1476   3043    175    332   -674       C  
ATOM    536  C   GLY A  67       6.285  18.150  -3.001  1.00 22.08           C  
ANISOU  536  C   GLY A  67     3679   1482   3229    290    423   -832       C  
ATOM    537  O   GLY A  67       6.465  19.202  -2.433  1.00 22.95           O  
ANISOU  537  O   GLY A  67     3912   1457   3350    270    464   -931       O  
ATOM    538  N   THR A  68       5.200  17.410  -2.861  1.00 21.51           N  
ANISOU  538  N   THR A  68     3443   1501   3228    397    468   -868       N  
ATOM    539  CA  THR A  68       4.028  17.845  -2.119  1.00 22.68           C  
ANISOU  539  CA  THR A  68     3519   1595   3501    522    573  -1037       C  
ATOM    540  C   THR A  68       3.660  16.791  -1.051  1.00 21.74           C  
ANISOU  540  C   THR A  68     3287   1678   3295    456    720  -1120       C  
ATOM    541  O   THR A  68       2.544  16.801  -0.539  1.00 22.00           O  
ANISOU  541  O   THR A  68     3204   1724   3429    545    831  -1259       O  
ATOM    542  CB  THR A  68       2.824  18.055  -3.104  1.00 23.79           C  
ANISOU  542  CB  THR A  68     3544   1640   3854    733    482  -1020       C  
ATOM    543  OG1 THR A  68       2.662  16.887  -3.919  1.00 22.83           O  
ANISOU  543  OG1 THR A  68     3300   1661   3710    729    410   -890       O  
ATOM    544  CG2 THR A  68       3.033  19.282  -4.017  1.00 26.72           C  
ANISOU  544  CG2 THR A  68     4075   1763   4311    812    336   -953       C  
ATOM    545  N   ASP A  69       4.598  15.904  -0.700  1.00 19.34           N  
ANISOU  545  N   ASP A  69     3022   1522   2804    296    720  -1042       N  
ATOM    546  CA  ASP A  69       4.357  14.847   0.315  1.00 18.77           C  
ANISOU  546  CA  ASP A  69     2894   1623   2612    210    839  -1091       C  
ATOM    547  C   ASP A  69       5.705  14.365   0.854  1.00 17.76           C  
ANISOU  547  C   ASP A  69     2883   1589   2275     40    799  -1022       C  
ATOM    548  O   ASP A  69       6.474  13.805   0.092  1.00 16.07           O  
ANISOU  548  O   ASP A  69     2660   1419   2026      9    681   -881       O  
ATOM    549  CB  ASP A  69       3.637  13.671  -0.341  1.00 17.52           C  
ANISOU  549  CB  ASP A  69     2576   1572   2508    260    819  -1011       C  
ATOM    550  CG  ASP A  69       3.032  12.674   0.676  1.00 18.36           C  
ANISOU  550  CG  ASP A  69     2626   1825   2524    181    969  -1081       C  
ATOM    551  OD1 ASP A  69       3.622  12.366   1.741  1.00 15.89           O  
ANISOU  551  OD1 ASP A  69     2429   1582   2027     42   1031  -1104       O  
ATOM    552  OD2 ASP A  69       1.954  12.157   0.372  1.00 17.34           O  
ANISOU  552  OD2 ASP A  69     2341   1743   2502    246   1016  -1109       O  
ATOM    553  N   ASP A  70       5.991  14.567   2.138  1.00 18.60           N  
ANISOU  553  N   ASP A  70     3092   1728   2245    -66    889  -1128       N  
ATOM    554  CA  ASP A  70       7.286  14.140   2.700  1.00 17.54           C  
ANISOU  554  CA  ASP A  70     3063   1683   1916   -218    818  -1067       C  
ATOM    555  C   ASP A  70       7.390  12.667   3.136  1.00 16.60           C  
ANISOU  555  C   ASP A  70     2924   1723   1659   -287    808   -986       C  
ATOM    556  O   ASP A  70       8.400  12.273   3.715  1.00 15.68           O  
ANISOU  556  O   ASP A  70     2895   1679   1383   -396    733   -944       O  
ATOM    557  CB  ASP A  70       7.701  15.032   3.862  1.00 19.10           C  
ANISOU  557  CB  ASP A  70     3411   1844   2003   -320    880  -1206       C  
ATOM    558  CG  ASP A  70       8.353  16.330   3.408  1.00 20.50           C  
ANISOU  558  CG  ASP A  70     3664   1873   2252   -321    817  -1232       C  
ATOM    559  OD1 ASP A  70       8.857  16.397   2.277  1.00 20.44           O  
ANISOU  559  OD1 ASP A  70     3619   1824   2322   -291    704  -1115       O  
ATOM    560  OD2 ASP A  70       8.365  17.272   4.226  1.00 27.48           O  
ANISOU  560  OD2 ASP A  70     4662   2678   3098   -371    893  -1378       O  
ATOM    561  N   ARG A  71       6.382  11.864   2.846  1.00 15.23           N  
ANISOU  561  N   ARG A  71     2642   1594   1548   -227    870   -963       N  
ATOM    562  CA  ARG A  71       6.448  10.432   3.093  1.00 15.00           C  
ANISOU  562  CA  ARG A  71     2610   1683   1404   -290    851   -869       C  
ATOM    563  C   ARG A  71       7.231   9.668   2.027  1.00 13.58           C  
ANISOU  563  C   ARG A  71     2373   1530   1254   -258    690   -707       C  
ATOM    564  O   ARG A  71       7.518   8.483   2.215  1.00 12.92           O  
ANISOU  564  O   ARG A  71     2309   1523   1075   -305    643   -621       O  
ATOM    565  CB  ARG A  71       5.036   9.841   3.182  1.00 15.92           C  
ANISOU  565  CB  ARG A  71     2628   1838   1580   -262    995   -921       C  
ATOM    566  CG  ARG A  71       4.228  10.441   4.315  1.00 17.87           C  
ANISOU  566  CG  ARG A  71     2918   2084   1788   -310   1190  -1105       C  
ATOM    567  CD  ARG A  71       2.789   9.945   4.282  1.00 18.84           C  
ANISOU  567  CD  ARG A  71     2896   2252   2008   -283   1346  -1181       C  
ATOM    568  NE  ARG A  71       2.141  10.314   3.033  1.00 17.70           N  
ANISOU  568  NE  ARG A  71     2564   2047   2113   -113   1292  -1177       N  
ATOM    569  CZ  ARG A  71       0.968   9.845   2.622  1.00 17.53           C  
ANISOU  569  CZ  ARG A  71     2366   2069   2226    -59   1365  -1218       C  
ATOM    570  NH1 ARG A  71       0.301   8.962   3.350  1.00 18.77           N  
ANISOU  570  NH1 ARG A  71     2507   2330   2293   -179   1520  -1270       N  
ATOM    571  NH2 ARG A  71       0.474  10.253   1.462  1.00 16.20           N  
ANISOU  571  NH2 ARG A  71     2043   1837   2272    102   1274  -1204       N  
ATOM    572  N   VAL A  72       7.534  10.344   0.909  1.00 12.04           N  
ANISOU  572  N   VAL A  72     2122   1263   1190   -183    612   -673       N  
ATOM    573  CA  VAL A  72       8.306   9.808  -0.180  1.00 11.01           C  
ANISOU  573  CA  VAL A  72     1939   1153   1091   -164    484   -548       C  
ATOM    574  C   VAL A  72       9.437  10.763  -0.599  1.00 10.44           C  
ANISOU  574  C   VAL A  72     1912   1027   1028   -197    402   -543       C  
ATOM    575  O   VAL A  72       9.517  11.930  -0.130  1.00 12.70           O  
ANISOU  575  O   VAL A  72     2275   1235   1313   -224    440   -633       O  
ATOM    576  CB  VAL A  72       7.356   9.451  -1.377  1.00 10.91           C  
ANISOU  576  CB  VAL A  72     1804   1118   1220    -60    484   -499       C  
ATOM    577  CG1 VAL A  72       6.215   8.539  -0.890  1.00 11.59           C  
ANISOU  577  CG1 VAL A  72     1836   1266   1302    -56    582   -526       C  
ATOM    578  CG2 VAL A  72       6.752  10.716  -1.956  1.00 13.05           C  
ANISOU  578  CG2 VAL A  72     2059   1268   1628     26    497   -552       C  
ATOM    579  N   THR A  73      10.347  10.278  -1.432  1.00  9.64           N  
ANISOU  579  N   THR A  73     1765    966    930   -211    303   -454       N  
ATOM    580  CA  THR A  73      11.477  11.059  -1.895  1.00 10.01           C  
ANISOU  580  CA  THR A  73     1837    984    982   -273    241   -454       C  
ATOM    581  C   THR A  73      11.195  11.591  -3.280  1.00  9.99           C  
ANISOU  581  C   THR A  73     1814    893   1087   -225    231   -406       C  
ATOM    582  O   THR A  73      10.798  10.816  -4.163  1.00  9.89           O  
ANISOU  582  O   THR A  73     1727    908   1120   -165    210   -333       O  
ATOM    583  CB  THR A  73      12.738  10.177  -1.901  1.00  9.57           C  
ANISOU  583  CB  THR A  73     1730   1043    863   -329    146   -408       C  
ATOM    584  OG1 THR A  73      12.937   9.690  -0.583  1.00  8.85           O  
ANISOU  584  OG1 THR A  73     1688   1018    656   -367    126   -438       O  
ATOM    585  CG2 THR A  73      13.974  10.924  -2.391  1.00  9.58           C  
ANISOU  585  CG2 THR A  73     1724   1041    873   -418     98   -428       C  
ATOM    586  N   TRP A  74      11.399  12.890  -3.474  1.00  9.97           N  
ANISOU  586  N   TRP A  74     1897    775   1115   -259    239   -444       N  
ATOM    587  CA  TRP A  74      11.178  13.531  -4.764  1.00 10.83           C  
ANISOU  587  CA  TRP A  74     2037    772   1303   -229    213   -387       C  
ATOM    588  C   TRP A  74      12.510  13.889  -5.422  1.00 11.09           C  
ANISOU  588  C   TRP A  74     2104    814   1294   -363    176   -359       C  
ATOM    589  O   TRP A  74      13.395  14.438  -4.790  1.00 11.32           O  
ANISOU  589  O   TRP A  74     2178    851   1272   -474    183   -422       O  
ATOM    590  CB  TRP A  74      10.339  14.768  -4.617  1.00 12.13           C  
ANISOU  590  CB  TRP A  74     2298    766   1545   -164    243   -443       C  
ATOM    591  CG  TRP A  74       8.971  14.501  -4.063  1.00 14.24           C  
ANISOU  591  CG  TRP A  74     2501   1029   1879    -33    298   -497       C  
ATOM    592  CD1 TRP A  74       8.626  14.378  -2.746  1.00 18.14           C  
ANISOU  592  CD1 TRP A  74     2987   1569   2333    -38    384   -601       C  
ATOM    593  CD2 TRP A  74       7.759  14.351  -4.812  1.00 14.69           C  
ANISOU  593  CD2 TRP A  74     2488   1040   2053    107    276   -464       C  
ATOM    594  NE1 TRP A  74       7.272  14.134  -2.628  1.00 15.75           N  
ANISOU  594  NE1 TRP A  74     2601   1261   2122     82    440   -645       N  
ATOM    595  CE2 TRP A  74       6.718  14.121  -3.882  1.00 14.80           C  
ANISOU  595  CE2 TRP A  74     2427   1086   2111    180    366   -565       C  
ATOM    596  CE3 TRP A  74       7.456  14.366  -6.178  1.00 16.32           C  
ANISOU  596  CE3 TRP A  74     2688   1190   2322    166    185   -364       C  
ATOM    597  CZ2 TRP A  74       5.398  13.918  -4.275  1.00 15.94           C  
ANISOU  597  CZ2 TRP A  74     2458   1214   2383    317    368   -580       C  
ATOM    598  CZ3 TRP A  74       6.129  14.178  -6.576  1.00 16.48           C  
ANISOU  598  CZ3 TRP A  74     2614   1186   2462    313    161   -366       C  
ATOM    599  CH2 TRP A  74       5.114  13.960  -5.618  1.00 17.42           C  
ANISOU  599  CH2 TRP A  74     2625   1344   2646    390    253   -480       C  
ATOM    600  N   VAL A  75      12.654  13.535  -6.680  1.00  9.71           N  
ANISOU  600  N   VAL A  75     1902    652   1134   -367    146   -276       N  
ATOM    601  CA  VAL A  75      13.885  13.840  -7.422  1.00 10.81           C  
ANISOU  601  CA  VAL A  75     2064    810   1230   -514    140   -261       C  
ATOM    602  C   VAL A  75      13.507  14.469  -8.764  1.00 11.45           C  
ANISOU  602  C   VAL A  75     2257    762   1331   -521    124   -179       C  
ATOM    603  O   VAL A  75      12.376  14.325  -9.220  1.00 12.01           O  
ANISOU  603  O   VAL A  75     2339    771   1452   -392     90   -125       O  
ATOM    604  CB  VAL A  75      14.757  12.605  -7.568  1.00  9.40           C  
ANISOU  604  CB  VAL A  75     1738    812   1021   -549    128   -258       C  
ATOM    605  CG1 VAL A  75      15.256  12.127  -6.185  1.00 10.16           C  
ANISOU  605  CG1 VAL A  75     1762   1013   1084   -553    108   -329       C  
ATOM    606  CG2 VAL A  75      14.002  11.485  -8.371  1.00  9.53           C  
ANISOU  606  CG2 VAL A  75     1683    871   1065   -440    111   -184       C  
ATOM    607  N   LYS A  76      14.447  15.159  -9.398  1.00 12.46           N  
ANISOU  607  N   LYS A  76     2471    852   1411   -681    143   -173       N  
ATOM    608  CA  LYS A  76      14.129  15.937 -10.579  1.00 14.37           C  
ANISOU  608  CA  LYS A  76     2880    937   1640   -714    120    -87       C  
ATOM    609  C   LYS A  76      14.800  15.425 -11.875  1.00 14.22           C  
ANISOU  609  C   LYS A  76     2850   1002   1549   -833    141    -31       C  
ATOM    610  O   LYS A  76      14.575  15.999 -12.934  1.00 15.20           O  
ANISOU  610  O   LYS A  76     3140   1004   1630   -884    118     52       O  
ATOM    611  CB  LYS A  76      14.451  17.426 -10.340  1.00 16.47           C  
ANISOU  611  CB  LYS A  76     3337   1023   1896   -823    135   -115       C  
ATOM    612  CG  LYS A  76      13.619  18.090  -9.230  1.00 19.85           C  
ANISOU  612  CG  LYS A  76     3813   1326   2401   -693    121   -178       C  
ATOM    613  CD  LYS A  76      14.010  19.549  -9.049  1.00 27.21           C  
ANISOU  613  CD  LYS A  76     4952   2061   3323   -811    138   -214       C  
ATOM    614  CE  LYS A  76      13.533  20.157  -7.716  1.00 30.10           C  
ANISOU  614  CE  LYS A  76     5344   2341   3749   -728    158   -328       C  
ATOM    615  NZ  LYS A  76      12.025  20.227  -7.596  1.00 33.80           N  
ANISOU  615  NZ  LYS A  76     5811   2698   4332   -485    117   -322       N  
ATOM    616  N   SER A  77      15.576  14.340 -11.788  1.00 13.17           N  
ANISOU  616  N   SER A  77     2535   1067   1401   -871    181    -80       N  
ATOM    617  CA  SER A  77      16.178  13.680 -12.965  1.00 13.11           C  
ANISOU  617  CA  SER A  77     2483   1161   1336   -967    221    -59       C  
ATOM    618  C   SER A  77      16.460  12.214 -12.714  1.00 12.15           C  
ANISOU  618  C   SER A  77     2142   1226   1248   -889    227   -107       C  
ATOM    619  O   SER A  77      16.478  11.725 -11.583  1.00 11.18           O  
ANISOU  619  O   SER A  77     1903   1169   1174   -801    201   -157       O  
ATOM    620  CB  SER A  77      17.501  14.339 -13.364  1.00 14.83           C  
ANISOU  620  CB  SER A  77     2742   1402   1490  -1209    309   -112       C  
ATOM    621  OG  SER A  77      18.453  14.159 -12.315  1.00 14.13           O  
ANISOU  621  OG  SER A  77     2489   1437   1439  -1253    333   -229       O  
ATOM    622  N   VAL A  78      16.707  11.512 -13.813  1.00 10.96           N  
ANISOU  622  N   VAL A  78     1955   1149   1059   -933    262    -91       N  
ATOM    623  CA  VAL A  78      17.040  10.103 -13.783  1.00 10.51           C  
ANISOU  623  CA  VAL A  78     1708   1247   1038   -865    272   -141       C  
ATOM    624  C   VAL A  78      18.307   9.835 -12.934  1.00 11.61           C  
ANISOU  624  C   VAL A  78     1676   1514   1221   -913    296   -258       C  
ATOM    625  O   VAL A  78      18.310   8.938 -12.090  1.00 11.48           O  
ANISOU  625  O   VAL A  78     1532   1568   1260   -790    242   -288       O  
ATOM    626  CB  VAL A  78      17.209   9.585 -15.225  1.00 10.77           C  
ANISOU  626  CB  VAL A  78     1757   1325   1009   -939    327   -127       C  
ATOM    627  CG1 VAL A  78      17.883   8.230 -15.243  1.00 11.75           C  
ANISOU  627  CG1 VAL A  78     1678   1604   1181   -897    361   -215       C  
ATOM    628  CG2 VAL A  78      15.833   9.510 -15.941  1.00 11.17           C  
ANISOU  628  CG2 VAL A  78     1939   1275   1028   -846    257    -12       C  
ATOM    629  N   ASP A  79      19.364  10.614 -13.136  1.00 12.64           N  
ANISOU  629  N   ASP A  79     1809   1670   1323  -1097    365   -324       N  
ATOM    630  CA  ASP A  79      20.595  10.439 -12.345  1.00 13.72           C  
ANISOU  630  CA  ASP A  79     1762   1939   1513  -1149    368   -450       C  
ATOM    631  C   ASP A  79      20.391  10.644 -10.835  1.00 12.91           C  
ANISOU  631  C   ASP A  79     1648   1813   1441  -1058    272   -460       C  
ATOM    632  O   ASP A  79      20.991   9.931 -10.027  1.00 11.41           O  
ANISOU  632  O   ASP A  79     1296   1736   1302   -995    210   -528       O  
ATOM    633  CB  ASP A  79      21.681  11.363 -12.838  1.00 16.08           C  
ANISOU  633  CB  ASP A  79     2069   2265   1774  -1392    470   -527       C  
ATOM    634  CG  ASP A  79      22.239  10.942 -14.214  1.00 21.56           C  
ANISOU  634  CG  ASP A  79     2715   3042   2433  -1511    592   -568       C  
ATOM    635  OD1 ASP A  79      21.987   9.798 -14.686  1.00 26.42           O  
ANISOU  635  OD1 ASP A  79     3245   3719   3073  -1392    589   -565       O  
ATOM    636  OD2 ASP A  79      22.968  11.771 -14.795  1.00 32.76           O  
ANISOU  636  OD2 ASP A  79     4189   4464   3794  -1743    703   -616       O  
ATOM    637  N   GLU A  80      19.581  11.626 -10.475  1.00 11.73           N  
ANISOU  637  N   GLU A  80     1680   1517   1260  -1055    256   -400       N  
ATOM    638  CA  GLU A  80      19.268  11.882  -9.075  1.00 12.21           C  
ANISOU  638  CA  GLU A  80     1762   1547   1331   -982    188   -418       C  
ATOM    639  C   GLU A  80      18.436  10.754  -8.464  1.00 10.25           C  
ANISOU  639  C   GLU A  80     1460   1327   1105   -788    122   -375       C  
ATOM    640  O   GLU A  80      18.652  10.398  -7.299  1.00  9.55           O  
ANISOU  640  O   GLU A  80     1315   1296   1016   -741     59   -415       O  
ATOM    641  CB  GLU A  80      18.586  13.257  -8.900  1.00 13.29           C  
ANISOU  641  CB  GLU A  80     2107   1501   1440  -1023    204   -385       C  
ATOM    642  CG  GLU A  80      18.451  13.649  -7.460  1.00 14.51           C  
ANISOU  642  CG  GLU A  80     2287   1633   1590   -991    162   -440       C  
ATOM    643  CD  GLU A  80      17.615  14.900  -7.202  1.00 18.70           C  
ANISOU  643  CD  GLU A  80     3019   1969   2117   -987    180   -424       C  
ATOM    644  OE1 GLU A  80      17.138  15.558  -8.162  1.00 20.06           O  
ANISOU  644  OE1 GLU A  80     3325   2001   2293  -1004    205   -358       O  
ATOM    645  OE2 GLU A  80      17.450  15.213  -6.013  1.00 19.64           O  
ANISOU  645  OE2 GLU A  80     3168   2069   2225   -964    162   -484       O  
ATOM    646  N   ALA A  81      17.500  10.201  -9.247  1.00  8.25           N  
ANISOU  646  N   ALA A  81     1238   1033    862   -693    133   -295       N  
ATOM    647  CA  ALA A  81      16.696   9.075  -8.821  1.00  8.30           C  
ANISOU  647  CA  ALA A  81     1198   1066    890   -538     88   -256       C  
ATOM    648  C   ALA A  81      17.592   7.888  -8.459  1.00  7.94           C  
ANISOU  648  C   ALA A  81      996   1152    867   -504     42   -303       C  
ATOM    649  O   ALA A  81      17.374   7.220  -7.471  1.00  8.56           O  
ANISOU  649  O   ALA A  81     1056   1253    941   -418    -18   -297       O  
ATOM    650  CB  ALA A  81      15.711   8.658  -9.954  1.00  7.09           C  
ANISOU  650  CB  ALA A  81     1083    864    745   -475    106   -177       C  
ATOM    651  N   ILE A  82      18.551   7.609  -9.318  1.00  9.14           N  
ANISOU  651  N   ILE A  82     1046   1382   1043   -569     74   -350       N  
ATOM    652  CA  ILE A  82      19.475   6.479  -9.106  1.00 10.52           C  
ANISOU  652  CA  ILE A  82     1050   1674   1270   -516     23   -413       C  
ATOM    653  C   ILE A  82      20.334   6.726  -7.872  1.00 11.58           C  
ANISOU  653  C   ILE A  82     1119   1869   1409   -537    -61   -481       C  
ATOM    654  O   ILE A  82      20.485   5.843  -7.027  1.00 11.01           O  
ANISOU  654  O   ILE A  82      995   1835   1353   -431   -167   -481       O  
ATOM    655  CB  ILE A  82      20.381   6.261 -10.351  1.00 11.96           C  
ANISOU  655  CB  ILE A  82     1119   1936   1489   -598    103   -485       C  
ATOM    656  CG1 ILE A  82      19.538   5.752 -11.534  1.00 11.52           C  
ANISOU  656  CG1 ILE A  82     1130   1832   1411   -565    163   -421       C  
ATOM    657  CG2 ILE A  82      21.601   5.354 -10.025  1.00 13.28           C  
ANISOU  657  CG2 ILE A  82     1070   2230   1743   -548     45   -594       C  
ATOM    658  CD1 ILE A  82      20.326   5.628 -12.867  1.00 14.95           C  
ANISOU  658  CD1 ILE A  82     1493   2339   1848   -676    273   -496       C  
ATOM    659  N   ALA A  83      20.885   7.932  -7.768  1.00 11.95           N  
ANISOU  659  N   ALA A  83     1190   1917   1434   -683    -26   -535       N  
ATOM    660  CA  ALA A  83      21.737   8.304  -6.622  1.00 13.10           C  
ANISOU  660  CA  ALA A  83     1276   2125   1574   -732   -113   -612       C  
ATOM    661  C   ALA A  83      20.960   8.186  -5.311  1.00 12.28           C  
ANISOU  661  C   ALA A  83     1290   1966   1406   -641   -199   -558       C  
ATOM    662  O   ALA A  83      21.504   7.774  -4.291  1.00 13.31           O  
ANISOU  662  O   ALA A  83     1368   2164   1525   -606   -321   -591       O  
ATOM    663  CB  ALA A  83      22.266   9.701  -6.786  1.00 13.79           C  
ANISOU  663  CB  ALA A  83     1406   2194   1637   -925    -42   -674       C  
ATOM    664  N   ALA A  84      19.700   8.586  -5.343  1.00 12.12           N  
ANISOU  664  N   ALA A  84     1433   1828   1344   -611   -136   -482       N  
ATOM    665  CA  ALA A  84      18.853   8.573  -4.160  1.00 12.45           C  
ANISOU  665  CA  ALA A  84     1594   1817   1319   -550   -173   -449       C  
ATOM    666  C   ALA A  84      18.622   7.158  -3.619  1.00 12.10           C  
ANISOU  666  C   ALA A  84     1520   1813   1262   -424   -257   -400       C  
ATOM    667  O   ALA A  84      18.264   7.009  -2.436  1.00 13.16           O  
ANISOU  667  O   ALA A  84     1746   1937   1316   -402   -308   -387       O  
ATOM    668  CB  ALA A  84      17.512   9.287  -4.457  1.00 11.76           C  
ANISOU  668  CB  ALA A  84     1649   1596   1222   -532    -74   -400       C  
ATOM    669  N   CYS A  85      18.872   6.129  -4.442  1.00 11.91           N  
ANISOU  669  N   CYS A  85     1389   1829   1306   -353   -272   -378       N  
ATOM    670  CA  CYS A  85      18.677   4.714  -4.006  1.00 13.00           C  
ANISOU  670  CA  CYS A  85     1520   1978   1441   -231   -358   -326       C  
ATOM    671  C   CYS A  85      19.813   4.177  -3.148  1.00 15.16           C  
ANISOU  671  C   CYS A  85     1718   2330   1713   -201   -520   -366       C  
ATOM    672  O   CYS A  85      19.646   3.221  -2.386  1.00 16.07           O  
ANISOU  672  O   CYS A  85     1892   2428   1786   -117   -623   -312       O  
ATOM    673  CB  CYS A  85      18.494   3.799  -5.205  1.00 11.98           C  
ANISOU  673  CB  CYS A  85     1317   1843   1388   -163   -316   -299       C  
ATOM    674  SG  CYS A  85      17.008   4.090  -6.130  1.00 11.13           S  
ANISOU  674  SG  CYS A  85     1306   1647   1276   -166   -181   -232       S  
ATOM    675  N   GLY A  86      20.977   4.799  -3.277  1.00 16.83           N  
ANISOU  675  N   GLY A  86     1801   2623   1971   -276   -550   -462       N  
ATOM    676  CA  GLY A  86      22.145   4.383  -2.537  1.00 19.16           C  
ANISOU  676  CA  GLY A  86     1984   3007   2288   -244   -725   -520       C  
ATOM    677  C   GLY A  86      22.755   3.158  -3.196  1.00 19.55           C  
ANISOU  677  C   GLY A  86     1869   3095   2461   -118   -786   -540       C  
ATOM    678  O   GLY A  86      22.497   2.854  -4.361  1.00 18.13           O  
ANISOU  678  O   GLY A  86     1640   2898   2350    -99   -666   -540       O  
ATOM    679  N   ASP A  87      23.534   2.435  -2.413  1.00 21.58           N  
ANISOU  679  N   ASP A  87     2059   3396   2743    -24   -986   -558       N  
ATOM    680  CA  ASP A  87      24.240   1.251  -2.890  1.00 23.49           C  
ANISOU  680  CA  ASP A  87     2133   3664   3126    122  -1077   -598       C  
ATOM    681  C   ASP A  87      23.392   0.046  -2.547  1.00 21.82           C  
ANISOU  681  C   ASP A  87     2091   3331   2866    256  -1143   -469       C  
ATOM    682  O   ASP A  87      23.589  -0.551  -1.506  1.00 24.01           O  
ANISOU  682  O   ASP A  87     2449   3579   3094    338  -1339   -416       O  
ATOM    683  CB  ASP A  87      25.608   1.164  -2.208  1.00 26.46           C  
ANISOU  683  CB  ASP A  87     2329   4148   3575    165  -1290   -697       C  
ATOM    684  CG  ASP A  87      26.670   2.006  -2.920  1.00 32.20           C  
ANISOU  684  CG  ASP A  87     2801   5015   4417     46  -1204   -867       C  
ATOM    685  OD1 ASP A  87      26.381   2.550  -4.022  1.00 33.49           O  
ANISOU  685  OD1 ASP A  87     2947   5180   4597    -61   -979   -896       O  
ATOM    686  OD2 ASP A  87      27.805   2.078  -2.389  1.00 37.86           O  
ANISOU  686  OD2 ASP A  87     3336   5842   5205     58  -1370   -972       O  
ATOM    687  N   VAL A  88      22.418  -0.272  -3.395  1.00 18.21           N  
ANISOU  687  N   VAL A  88     1710   2799   2410    261   -983   -413       N  
ATOM    688  CA  VAL A  88      21.607  -1.457  -3.194  1.00 17.28           C  
ANISOU  688  CA  VAL A  88     1743   2563   2258    364  -1023   -303       C  
ATOM    689  C   VAL A  88      21.826  -2.421  -4.358  1.00 17.10           C  
ANISOU  689  C   VAL A  88     1599   2519   2378    466   -979   -348       C  
ATOM    690  O   VAL A  88      22.205  -1.986  -5.441  1.00 16.71           O  
ANISOU  690  O   VAL A  88     1394   2540   2411    415   -851   -446       O  
ATOM    691  CB  VAL A  88      20.120  -1.079  -3.041  1.00 15.39           C  
ANISOU  691  CB  VAL A  88     1711   2250   1886    275   -882   -204       C  
ATOM    692  CG1 VAL A  88      19.914  -0.263  -1.753  1.00 17.59           C  
ANISOU  692  CG1 VAL A  88     2125   2538   2017    187   -927   -175       C  
ATOM    693  CG2 VAL A  88      19.625  -0.314  -4.292  1.00 14.10           C  
ANISOU  693  CG2 VAL A  88     1488   2105   1762    191   -678   -241       C  
ATOM    694  N   PRO A  89      21.566  -3.736  -4.153  1.00 17.76           N  
ANISOU  694  N   PRO A  89     1774   2494   2479    594  -1075   -281       N  
ATOM    695  CA  PRO A  89      21.765  -4.680  -5.238  1.00 17.43           C  
ANISOU  695  CA  PRO A  89     1628   2417   2574    692  -1029   -339       C  
ATOM    696  C   PRO A  89      20.847  -4.424  -6.444  1.00 15.15           C  
ANISOU  696  C   PRO A  89     1364   2123   2270    597   -802   -340       C  
ATOM    697  O   PRO A  89      21.242  -4.617  -7.577  1.00 15.84           O  
ANISOU  697  O   PRO A  89     1312   2247   2456    609   -709   -439       O  
ATOM    698  CB  PRO A  89      21.440  -6.033  -4.590  1.00 18.62           C  
ANISOU  698  CB  PRO A  89     1947   2416   2709    822  -1179   -238       C  
ATOM    699  CG  PRO A  89      21.609  -5.835  -3.148  1.00 20.72           C  
ANISOU  699  CG  PRO A  89     2337   2672   2861    820  -1359   -158       C  
ATOM    700  CD  PRO A  89      21.226  -4.425  -2.893  1.00 18.94           C  
ANISOU  700  CD  PRO A  89     2130   2542   2521    650  -1241   -160       C  
ATOM    701  N   GLU A  90      19.628  -3.996  -6.194  1.00 12.62           N  
ANISOU  701  N   GLU A  90     1215   1759   1821    501   -719   -238       N  
ATOM    702  CA  GLU A  90      18.642  -3.955  -7.270  1.00 11.46           C  
ANISOU  702  CA  GLU A  90     1105   1588   1660    437   -551   -223       C  
ATOM    703  C   GLU A  90      17.695  -2.803  -7.059  1.00 10.26           C  
ANISOU  703  C   GLU A  90     1045   1450   1401    314   -456   -168       C  
ATOM    704  O   GLU A  90      17.082  -2.693  -5.998  1.00  9.67           O  
ANISOU  704  O   GLU A  90     1102   1336   1234    294   -493    -93       O  
ATOM    705  CB  GLU A  90      17.841  -5.248  -7.322  1.00 10.65           C  
ANISOU  705  CB  GLU A  90     1127   1364   1553    499   -564   -154       C  
ATOM    706  CG  GLU A  90      17.013  -5.387  -8.568  1.00  9.83           C  
ANISOU  706  CG  GLU A  90     1028   1248   1459    446   -419   -165       C  
ATOM    707  CD  GLU A  90      16.290  -6.706  -8.673  1.00 11.13           C  
ANISOU  707  CD  GLU A  90     1306   1292   1629    491   -430   -116       C  
ATOM    708  OE1 GLU A  90      16.180  -7.445  -7.661  1.00 12.69           O  
ANISOU  708  OE1 GLU A  90     1626   1398   1795    542   -536    -44       O  
ATOM    709  OE2 GLU A  90      15.834  -7.024  -9.787  1.00 11.67           O  
ANISOU  709  OE2 GLU A  90     1358   1353   1723    463   -335   -150       O  
ATOM    710  N   ILE A  91      17.554  -1.991  -8.101  1.00  9.28           N  
ANISOU  710  N   ILE A  91      863   1373   1287    233   -332   -209       N  
ATOM    711  CA  ILE A  91      16.638  -0.855  -8.111  1.00  8.50           C  
ANISOU  711  CA  ILE A  91      843   1269   1114    136   -246   -166       C  
ATOM    712  C   ILE A  91      15.458  -1.226  -9.005  1.00  7.62           C  
ANISOU  712  C   ILE A  91      788   1110    997    127   -164   -124       C  
ATOM    713  O   ILE A  91      15.645  -1.638 -10.154  1.00  8.65           O  
ANISOU  713  O   ILE A  91      863   1253   1169    127   -120   -162       O  
ATOM    714  CB  ILE A  91      17.316   0.399  -8.690  1.00  8.37           C  
ANISOU  714  CB  ILE A  91      752   1321   1106     43   -185   -231       C  
ATOM    715  CG1 ILE A  91      18.488   0.851  -7.804  1.00 10.82           C  
ANISOU  715  CG1 ILE A  91      989   1693   1426     31   -268   -290       C  
ATOM    716  CG2 ILE A  91      16.260   1.544  -8.911  1.00  8.81           C  
ANISOU  716  CG2 ILE A  91      909   1335   1102    -34   -104   -182       C  
ATOM    717  CD1 ILE A  91      19.330   1.935  -8.464  1.00 12.99           C  
ANISOU  717  CD1 ILE A  91     1173   2040   1722    -83   -198   -374       C  
ATOM    718  N   MET A  92      14.253  -1.094  -8.479  1.00  7.48           N  
ANISOU  718  N   MET A  92      870   1045    927    111   -142    -58       N  
ATOM    719  CA  MET A  92      13.044  -1.390  -9.237  1.00  6.69           C  
ANISOU  719  CA  MET A  92      804    910    828     97    -80    -25       C  
ATOM    720  C   MET A  92      12.362  -0.152  -9.801  1.00  6.87           C  
ANISOU  720  C   MET A  92      834    938    838     43    -23    -19       C  
ATOM    721  O   MET A  92      11.950   0.730  -9.055  1.00  7.63           O  
ANISOU  721  O   MET A  92      968   1021    909     26    -11     -8       O  
ATOM    722  CB  MET A  92      12.027  -2.138  -8.371  1.00  6.69           C  
ANISOU  722  CB  MET A  92      891    856    795    107    -84     27       C  
ATOM    723  CG  MET A  92      12.541  -3.391  -7.719  1.00  9.79           C  
ANISOU  723  CG  MET A  92     1330   1206   1184    159   -159     47       C  
ATOM    724  SD  MET A  92      13.139  -4.692  -8.834  1.00 10.27           S  
ANISOU  724  SD  MET A  92     1339   1235   1327    224   -185      8       S  
ATOM    725  CE  MET A  92      11.649  -5.234  -9.616  1.00  9.66           C  
ANISOU  725  CE  MET A  92     1304   1119   1244    169   -104     33       C  
ATOM    726  N   VAL A  93      12.182  -0.129 -11.114  1.00  4.83           N  
ANISOU  726  N   VAL A  93      554    685    593     20      5    -26       N  
ATOM    727  CA  VAL A  93      11.489   0.933 -11.777  1.00  5.15           C  
ANISOU  727  CA  VAL A  93      625    710    620    -17     28     -4       C  
ATOM    728  C   VAL A  93      10.086   0.438 -12.105  1.00  4.48           C  
ANISOU  728  C   VAL A  93      552    599    550      2     26     28       C  
ATOM    729  O   VAL A  93       9.936  -0.566 -12.808  1.00  6.12           O  
ANISOU  729  O   VAL A  93      748    814    764      1     25     22       O  
ATOM    730  CB  VAL A  93      12.220   1.322 -13.066  1.00  5.19           C  
ANISOU  730  CB  VAL A  93      624    741    604    -78     51    -28       C  
ATOM    731  CG1 VAL A  93      11.430   2.362 -13.876  1.00  4.34           C  
ANISOU  731  CG1 VAL A  93      588    593    468   -115     44     16       C  
ATOM    732  CG2 VAL A  93      13.651   1.737 -12.774  1.00  5.73           C  
ANISOU  732  CG2 VAL A  93      648    854    673   -117     66    -84       C  
ATOM    733  N   ILE A  94       9.082   1.119 -11.589  1.00  4.06           N  
ANISOU  733  N   ILE A  94      511    519    512     18     30     45       N  
ATOM    734  CA  ILE A  94       7.676   0.674 -11.640  1.00  5.10           C  
ANISOU  734  CA  ILE A  94      617    641    678     36     33     54       C  
ATOM    735  C   ILE A  94       6.766   1.562 -12.528  1.00  6.60           C  
ANISOU  735  C   ILE A  94      797    810    900     52     -6     68       C  
ATOM    736  O   ILE A  94       5.518   1.476 -12.468  1.00  7.61           O  
ANISOU  736  O   ILE A  94      872    938   1081     78    -13     59       O  
ATOM    737  CB  ILE A  94       7.101   0.473 -10.203  1.00  5.16           C  
ANISOU  737  CB  ILE A  94      624    644    690     43     79     40       C  
ATOM    738  CG1 ILE A  94       6.829   1.805  -9.478  1.00  7.91           C  
ANISOU  738  CG1 ILE A  94      981    972   1052     61    102     17       C  
ATOM    739  CG2 ILE A  94       8.069  -0.392  -9.334  1.00  5.20           C  
ANISOU  739  CG2 ILE A  94      676    653    646     32     79     46       C  
ATOM    740  CD1 ILE A  94       6.046   1.616  -8.128  1.00  8.23           C  
ANISOU  740  CD1 ILE A  94     1022   1019   1086     49    176    -16       C  
ATOM    741  N   GLY A  95       7.382   2.330 -13.404  1.00  6.82           N  
ANISOU  741  N   GLY A  95      875    821    895     30    -38     89       N  
ATOM    742  CA  GLY A  95       6.650   3.039 -14.480  1.00  7.21           C  
ANISOU  742  CA  GLY A  95      953    834    949     41   -111    123       C  
ATOM    743  C   GLY A  95       6.351   4.498 -14.119  1.00  7.49           C  
ANISOU  743  C   GLY A  95     1029    795   1022     86   -139    134       C  
ATOM    744  O   GLY A  95       6.879   5.013 -13.147  1.00  7.80           O  
ANISOU  744  O   GLY A  95     1081    816   1063     85    -88    108       O  
ATOM    745  N   GLY A  96       5.506   5.167 -14.886  1.00  7.89           N  
ANISOU  745  N   GLY A  96     1105    792   1102    129   -232    168       N  
ATOM    746  CA  GLY A  96       4.723   4.555 -15.967  1.00  7.88           C  
ANISOU  746  CA  GLY A  96     1078    818   1096    132   -316    192       C  
ATOM    747  C   GLY A  96       5.415   4.605 -17.312  1.00  7.55           C  
ANISOU  747  C   GLY A  96     1162    772    935     45   -361    246       C  
ATOM    748  O   GLY A  96       6.617   4.435 -17.387  1.00  7.33           O  
ANISOU  748  O   GLY A  96     1184    769    832    -37   -281    237       O  
ATOM    749  N   GLY A  97       4.662   4.796 -18.375  1.00  7.64           N  
ANISOU  749  N   GLY A  97     1218    759    926     58   -487    292       N  
ATOM    750  CA  GLY A  97       5.228   4.730 -19.731  1.00  8.71           C  
ANISOU  750  CA  GLY A  97     1495    899    915    -49   -524    340       C  
ATOM    751  C   GLY A  97       6.456   5.603 -20.003  1.00  8.83           C  
ANISOU  751  C   GLY A  97     1664    863    826   -147   -468    373       C  
ATOM    752  O   GLY A  97       7.440   5.109 -20.536  1.00  8.12           O  
ANISOU  752  O   GLY A  97     1618    831    634   -264   -379    349       O  
ATOM    753  N   ARG A  98       6.403   6.883 -19.640  1.00  9.22           N  
ANISOU  753  N   ARG A  98     1790    804    908   -105   -510    413       N  
ATOM    754  CA  ARG A  98       7.530   7.787 -19.888  1.00 11.58           C  
ANISOU  754  CA  ARG A  98     2249   1044   1107   -222   -454    443       C  
ATOM    755  C   ARG A  98       8.772   7.404 -19.066  1.00 10.19           C  
ANISOU  755  C   ARG A  98     1985    948    937   -290   -286    360       C  
ATOM    756  O   ARG A  98       9.918   7.590 -19.520  1.00 10.71           O  
ANISOU  756  O   ARG A  98     2128   1036    903   -433   -200    348       O  
ATOM    757  CB  ARG A  98       7.164   9.229 -19.567  1.00 13.90           C  
ANISOU  757  CB  ARG A  98     2650   1179   1450   -156   -537    496       C  
ATOM    758  CG  ARG A  98       6.030   9.757 -20.399  1.00 19.39           C  
ANISOU  758  CG  ARG A  98     3444   1771   2149    -72   -736    583       C  
ATOM    759  CD  ARG A  98       6.480  10.070 -21.800  1.00 26.84           C  
ANISOU  759  CD  ARG A  98     4626   2671   2900   -221   -794    677       C  
ATOM    760  NE  ARG A  98       7.556  11.079 -21.792  1.00 31.86           N  
ANISOU  760  NE  ARG A  98     5444   3213   3447   -355   -711    706       N  
ATOM    761  CZ  ARG A  98       8.114  11.603 -22.888  1.00 35.02           C  
ANISOU  761  CZ  ARG A  98     6097   3550   3660   -526   -727    789       C  
ATOM    762  NH1 ARG A  98       7.717  11.227 -24.118  1.00 34.55           N  
ANISOU  762  NH1 ARG A  98     6154   3509   3464   -580   -833    857       N  
ATOM    763  NH2 ARG A  98       9.097  12.497 -22.746  1.00 36.65           N  
ANISOU  763  NH2 ARG A  98     6447   3677   3800   -665   -629    798       N  
ATOM    764  N   VAL A  99       8.546   6.953 -17.846  1.00  9.00           N  
ANISOU  764  N   VAL A  99     1681    837    901   -194   -245    301       N  
ATOM    765  CA  VAL A  99       9.653   6.550 -16.957  1.00  7.70           C  
ANISOU  765  CA  VAL A  99     1431    746    749   -235   -126    228       C  
ATOM    766  C   VAL A  99      10.253   5.221 -17.454  1.00  8.16           C  
ANISOU  766  C   VAL A  99     1417    915    768   -287    -64    181       C  
ATOM    767  O   VAL A  99      11.467   5.049 -17.463  1.00  8.62           O  
ANISOU  767  O   VAL A  99     1451   1030    793   -368     20    127       O  
ATOM    768  CB  VAL A  99       9.187   6.460 -15.482  1.00  7.05           C  
ANISOU  768  CB  VAL A  99     1241    662    773   -128   -112    188       C  
ATOM    769  CG1 VAL A  99      10.244   5.808 -14.594  1.00  7.87           C  
ANISOU  769  CG1 VAL A  99     1260    849    880   -157    -28    122       C  
ATOM    770  CG2 VAL A  99       8.850   7.864 -14.936  1.00  7.36           C  
ANISOU  770  CG2 VAL A  99     1355    587    853    -88   -143    202       C  
ATOM    771  N   TYR A 100       9.418   4.276 -17.886  1.00  7.07           N  
ANISOU  771  N   TYR A 100     1237    807    642   -241   -107    187       N  
ATOM    772  CA  TYR A 100       9.938   3.045 -18.458  1.00  7.37           C  
ANISOU  772  CA  TYR A 100     1231    926    643   -288    -51    134       C  
ATOM    773  C   TYR A 100      10.828   3.348 -19.646  1.00  8.68           C  
ANISOU  773  C   TYR A 100     1497   1112    688   -426      0    124       C  
ATOM    774  O   TYR A 100      11.897   2.757 -19.797  1.00  9.52           O  
ANISOU  774  O   TYR A 100     1549   1287    779   -484     99     43       O  
ATOM    775  CB  TYR A 100       8.811   2.129 -18.900  1.00  7.17           C  
ANISOU  775  CB  TYR A 100     1176    913    633   -244   -113    144       C  
ATOM    776  CG  TYR A 100       8.058   1.404 -17.816  1.00  5.38           C  
ANISOU  776  CG  TYR A 100      837    693    513   -149   -119    125       C  
ATOM    777  CD1 TYR A 100       8.709   0.758 -16.778  1.00  5.05           C  
ANISOU  777  CD1 TYR A 100      726    674    518   -122    -50     80       C  
ATOM    778  CD2 TYR A 100       6.662   1.331 -17.858  1.00  6.59           C  
ANISOU  778  CD2 TYR A 100      956    831    715    -97   -199    149       C  
ATOM    779  CE1 TYR A 100       7.997   0.057 -15.823  1.00  4.76           C  
ANISOU  779  CE1 TYR A 100      625    634    548    -64    -49     72       C  
ATOM    780  CE2 TYR A 100       5.970   0.665 -16.943  1.00  5.48           C  
ANISOU  780  CE2 TYR A 100      720    703    656    -46   -180    123       C  
ATOM    781  CZ  TYR A 100       6.614   0.006 -15.920  1.00  4.73           C  
ANISOU  781  CZ  TYR A 100      592    621    583    -38    -98     90       C  
ATOM    782  OH  TYR A 100       5.840  -0.641 -14.993  1.00  6.67           O  
ANISOU  782  OH  TYR A 100      776    871    888    -11    -74     72       O  
ATOM    783  N   GLU A 101      10.374   4.240 -20.530  1.00  9.53           N  
ANISOU  783  N   GLU A 101     1755   1157    707   -481    -71    202       N  
ATOM    784  CA  GLU A 101      11.166   4.592 -21.699  1.00 11.56           C  
ANISOU  784  CA  GLU A 101     2148   1427    814   -646    -13    201       C  
ATOM    785  C   GLU A 101      12.602   5.062 -21.365  1.00 11.31           C  
ANISOU  785  C   GLU A 101     2094   1430    771   -750    122    135       C  
ATOM    786  O   GLU A 101      13.576   4.747 -22.062  1.00 11.24           O  
ANISOU  786  O   GLU A 101     2088   1496    683   -882    242     59       O  
ATOM    787  CB  GLU A 101      10.427   5.688 -22.495  1.00 14.34           C  
ANISOU  787  CB  GLU A 101     2705   1672   1069   -682   -140    321       C  
ATOM    788  CG  GLU A 101      10.816   5.750 -23.956  1.00 22.48           C  
ANISOU  788  CG  GLU A 101     3918   2717   1903   -859   -115    341       C  
ATOM    789  CD  GLU A 101      10.287   6.998 -24.658  1.00 30.53           C  
ANISOU  789  CD  GLU A 101     5186   3603   2810   -908   -253    478       C  
ATOM    790  OE1 GLU A 101      10.950   7.481 -25.631  1.00 30.79           O  
ANISOU  790  OE1 GLU A 101     5420   3619   2656  -1102   -197    506       O  
ATOM    791  OE2 GLU A 101       9.210   7.489 -24.212  1.00 35.62           O  
ANISOU  791  OE2 GLU A 101     5824   4153   3555   -751   -415    552       O  
ATOM    792  N   GLN A 102      12.716   5.869 -20.323  1.00 10.85           N  
ANISOU  792  N   GLN A 102     2011   1319    790   -702    108    151       N  
ATOM    793  CA  GLN A 102      13.982   6.476 -19.958  1.00 11.92           C  
ANISOU  793  CA  GLN A 102     2127   1480    919   -811    213     92       C  
ATOM    794  C   GLN A 102      14.955   5.517 -19.273  1.00 10.72           C  
ANISOU  794  C   GLN A 102     1766   1449    857   -781    302    -33       C  
ATOM    795  O   GLN A 102      16.191   5.645 -19.403  1.00 10.62           O  
ANISOU  795  O   GLN A 102     1697   1509    828   -900    412   -123       O  
ATOM    796  CB  GLN A 102      13.745   7.629 -19.006  1.00 12.57           C  
ANISOU  796  CB  GLN A 102     2257   1461   1057   -766    159    139       C  
ATOM    797  CG  GLN A 102      13.222   8.849 -19.681  1.00 13.61           C  
ANISOU  797  CG  GLN A 102     2616   1451   1103   -826     87    247       C  
ATOM    798  CD  GLN A 102      12.838   9.888 -18.666  1.00 17.28           C  
ANISOU  798  CD  GLN A 102     3116   1798   1651   -746     28    277       C  
ATOM    799  OE1 GLN A 102      13.661  10.709 -18.264  1.00 19.42           O  
ANISOU  799  OE1 GLN A 102     3429   2037   1910   -847     90    248       O  
ATOM    800  NE2 GLN A 102      11.579   9.865 -18.242  1.00 14.82           N  
ANISOU  800  NE2 GLN A 102     2780   1423   1428   -571    -83    320       N  
ATOM    801  N   PHE A 103      14.403   4.568 -18.542  1.00  9.05           N  
ANISOU  801  N   PHE A 103     1440   1255    743   -626    248    -42       N  
ATOM    802  CA  PHE A 103      15.223   3.622 -17.771  1.00  8.45           C  
ANISOU  802  CA  PHE A 103     1186   1262    759   -564    288   -141       C  
ATOM    803  C   PHE A 103      15.531   2.325 -18.510  1.00  8.81           C  
ANISOU  803  C   PHE A 103     1160   1376    808   -558    341   -219       C  
ATOM    804  O   PHE A 103      16.467   1.638 -18.150  1.00  9.51           O  
ANISOU  804  O   PHE A 103     1109   1532    971   -526    384   -320       O  
ATOM    805  CB  PHE A 103      14.572   3.296 -16.468  1.00  7.69           C  
ANISOU  805  CB  PHE A 103     1034   1134    752   -418    208   -108       C  
ATOM    806  CG  PHE A 103      14.826   4.317 -15.390  1.00  8.38           C  
ANISOU  806  CG  PHE A 103     1128   1190    864   -420    188    -99       C  
ATOM    807  CD1 PHE A 103      15.950   4.242 -14.599  1.00  7.93           C  
ANISOU  807  CD1 PHE A 103      963   1197    852   -429    207   -176       C  
ATOM    808  CD2 PHE A 103      13.908   5.339 -15.158  1.00  7.13           C  
ANISOU  808  CD2 PHE A 103     1079    936    691   -405    141    -22       C  
ATOM    809  CE1 PHE A 103      16.176   5.174 -13.584  1.00  9.63           C  
ANISOU  809  CE1 PHE A 103     1194   1386   1076   -444    184   -176       C  
ATOM    810  CE2 PHE A 103      14.096   6.292 -14.143  1.00  9.20           C  
ANISOU  810  CE2 PHE A 103     1362   1157    974   -409    131    -28       C  
ATOM    811  CZ  PHE A 103      15.234   6.232 -13.346  1.00  9.97           C  
ANISOU  811  CZ  PHE A 103     1368   1324   1096   -440    155   -103       C  
ATOM    812  N   LEU A 104      14.788   2.014 -19.569  1.00  9.21           N  
ANISOU  812  N   LEU A 104     1308   1408    782   -589    331   -182       N  
ATOM    813  CA  LEU A 104      15.050   0.789 -20.335  1.00 10.17           C  
ANISOU  813  CA  LEU A 104     1381   1584    896   -595    391   -271       C  
ATOM    814  C   LEU A 104      16.492   0.617 -20.827  1.00 12.48           C  
ANISOU  814  C   LEU A 104     1585   1970   1184   -692    533   -415       C  
ATOM    815  O   LEU A 104      17.079  -0.469 -20.664  1.00 12.87           O  
ANISOU  815  O   LEU A 104     1497   2064   1328   -617    572   -526       O  
ATOM    816  CB  LEU A 104      14.047   0.629 -21.510  1.00 10.67           C  
ANISOU  816  CB  LEU A 104     1587   1620    846   -648    354   -214       C  
ATOM    817  CG  LEU A 104      14.211  -0.628 -22.378  1.00 12.53           C  
ANISOU  817  CG  LEU A 104     1800   1902   1057   -670    419   -314       C  
ATOM    818  CD1 LEU A 104      13.886  -1.863 -21.571  1.00 11.39           C  
ANISOU  818  CD1 LEU A 104     1544   1735   1046   -517    376   -344       C  
ATOM    819  CD2 LEU A 104      13.349  -0.603 -23.625  1.00 17.47           C  
ANISOU  819  CD2 LEU A 104     2588   2513   1536   -761    378   -263       C  
ATOM    820  N   PRO A 105      17.078   1.649 -21.459  1.00 13.57           N  
ANISOU  820  N   PRO A 105     1800   2133   1219   -863    616   -423       N  
ATOM    821  CA  PRO A 105      18.490   1.528 -21.855  1.00 15.07           C  
ANISOU  821  CA  PRO A 105     1872   2432   1420   -973    776   -585       C  
ATOM    822  C   PRO A 105      19.481   1.176 -20.736  1.00 15.15           C  
ANISOU  822  C   PRO A 105     1649   2502   1604   -868    777   -692       C  
ATOM    823  O   PRO A 105      20.548   0.629 -21.010  1.00 15.12           O  
ANISOU  823  O   PRO A 105     1486   2594   1664   -892    887   -857       O  
ATOM    824  CB  PRO A 105      18.841   2.943 -22.329  1.00 16.87           C  
ANISOU  824  CB  PRO A 105     2239   2653   1518  -1180    841   -544       C  
ATOM    825  CG  PRO A 105      17.544   3.534 -22.766  1.00 17.86           C  
ANISOU  825  CG  PRO A 105     2601   2662   1521  -1190    725   -369       C  
ATOM    826  CD  PRO A 105      16.488   2.927 -21.907  1.00 14.75           C  
ANISOU  826  CD  PRO A 105     2154   2209   1239   -972    574   -295       C  
ATOM    827  N  ALYS A 106      19.143   1.528 -19.506  0.50 13.77           N  
ANISOU  827  N  ALYS A 106     1457   2274   1501   -759    654   -606       N  
ATOM    828  N  BLYS A 106      19.133   1.516 -19.504  0.50 13.85           N  
ANISOU  828  N  BLYS A 106     1467   2283   1511   -757    653   -605       N  
ATOM    829  CA ALYS A 106      20.012   1.282 -18.364  0.50 15.10           C  
ANISOU  829  CA ALYS A 106     1434   2490   1811   -662    616   -684       C  
ATOM    830  CA BLYS A 106      19.996   1.283 -18.354  0.50 15.23           C  
ANISOU  830  CA BLYS A 106     1452   2505   1828   -661    614   -682       C  
ATOM    831  C  ALYS A 106      19.735  -0.063 -17.675  0.50 14.49           C  
ANISOU  831  C  ALYS A 106     1272   2382   1849   -455    517   -691       C  
ATOM    832  C  BLYS A 106      19.686  -0.017 -17.606  0.50 14.48           C  
ANISOU  832  C  BLYS A 106     1277   2377   1847   -452    509   -682       C  
ATOM    833  O  ALYS A 106      20.559  -0.536 -16.890  0.50 16.27           O  
ANISOU  833  O  ALYS A 106     1336   2648   2196   -358    472   -772       O  
ATOM    834  O  BLYS A 106      20.412  -0.390 -16.681  0.50 15.94           O  
ANISOU  834  O  BLYS A 106     1315   2593   2147   -352    449   -743       O  
ATOM    835  CB ALYS A 106      19.838   2.412 -17.343  0.50 14.12           C  
ANISOU  835  CB ALYS A 106     1362   2321   1681   -674    537   -594       C  
ATOM    836  CB BLYS A 106      19.822   2.435 -17.368  0.50 14.38           C  
ANISOU  836  CB BLYS A 106     1400   2353   1710   -678    538   -592       C  
ATOM    837  CG ALYS A 106      20.397   3.757 -17.799  0.50 17.26           C  
ANISOU  837  CG ALYS A 106     1827   2738   1992   -882    630   -608       C  
ATOM    838  CG BLYS A 106      20.099   3.796 -17.960  0.50 17.71           C  
ANISOU  838  CG BLYS A 106     1934   2771   2023   -883    624   -576       C  
ATOM    839  CD ALYS A 106      20.128   4.852 -16.755  0.50 17.24           C  
ANISOU  839  CD ALYS A 106     1896   2665   1987   -882    546   -524       C  
ATOM    840  CD BLYS A 106      19.730   4.898 -16.966  0.50 18.71           C  
ANISOU  840  CD BLYS A 106     2145   2819   2144   -879    539   -483       C  
ATOM    841  CE ALYS A 106      20.865   6.141 -17.055  0.50 19.82           C  
ANISOU  841  CE ALYS A 106     2278   3003   2248  -1096    637   -555       C  
ATOM    842  CE BLYS A 106      20.626   6.112 -17.106  0.50 21.08           C  
ANISOU  842  CE BLYS A 106     2468   3143   2398  -1080    625   -531       C  
ATOM    843  NZ ALYS A 106      20.748   6.546 -18.487  0.50 20.54           N  
ANISOU  843  NZ ALYS A 106     2531   3072   2200  -1270    746   -530       N  
ATOM    844  NZ BLYS A 106      22.078   5.766 -16.961  0.50 23.07           N  
ANISOU  844  NZ BLYS A 106     2484   3543   2737  -1136    703   -707       N  
ATOM    845  N   ALA A 107      18.587  -0.668 -17.960  1.00 13.43           N  
ANISOU  845  N   ALA A 107     1253   2172   1675   -395    472   -606       N  
ATOM    846  CA  ALA A 107      18.117  -1.869 -17.236  1.00 12.67           C  
ANISOU  846  CA  ALA A 107     1129   2016   1666   -223    374   -583       C  
ATOM    847  C   ALA A 107      18.876  -3.149 -17.639  1.00 12.99           C  
ANISOU  847  C   ALA A 107     1050   2083   1803   -148    415   -725       C  
ATOM    848  O   ALA A 107      19.183  -3.348 -18.813  1.00 13.79           O  
ANISOU  848  O   ALA A 107     1142   2229   1865   -232    534   -821       O  
ATOM    849  CB  ALA A 107      16.618  -2.074 -17.482  1.00 10.68           C  
ANISOU  849  CB  ALA A 107     1029   1683   1345   -212    327   -463       C  
ATOM    850  N   GLN A 108      19.135  -4.014 -16.659  1.00 11.63           N  
ANISOU  850  N   GLN A 108      803   1868   1746     11    313   -737       N  
ATOM    851  CA  GLN A 108      19.694  -5.350 -16.909  1.00 12.61           C  
ANISOU  851  CA  GLN A 108      835   1970   1984    127    318   -858       C  
ATOM    852  C   GLN A 108      18.637  -6.451 -16.833  1.00 11.21           C  
ANISOU  852  C   GLN A 108      787   1668   1803    209    256   -782       C  
ATOM    853  O   GLN A 108      18.863  -7.544 -17.317  1.00 11.60           O  
ANISOU  853  O   GLN A 108      811   1674   1921    277    281   -878       O  
ATOM    854  CB  GLN A 108      20.819  -5.619 -15.918  1.00 14.93           C  
ANISOU  854  CB  GLN A 108      963   2286   2421    259    223   -930       C  
ATOM    855  CG  GLN A 108      22.046  -4.696 -16.170  1.00 20.43           C  
ANISOU  855  CG  GLN A 108     1483   3128   3150    162    309  -1059       C  
ATOM    856  CD  GLN A 108      22.626  -4.821 -17.616  1.00 27.57           C  
ANISOU  856  CD  GLN A 108     2304   4117   4053     56    505  -1231       C  
ATOM    857  OE1 GLN A 108      23.047  -5.924 -18.050  1.00 30.22           O  
ANISOU  857  OE1 GLN A 108     2548   4437   4495    159    537  -1366       O  
ATOM    858  NE2 GLN A 108      22.677  -3.666 -18.359  1.00 30.59           N  
ANISOU  858  NE2 GLN A 108     2732   4583   4307   -157    641  -1233       N  
ATOM    859  N  ALYS A 109      17.490  -6.152 -16.215  0.50  9.78           N  
ANISOU  859  N  ALYS A 109      739   1427   1547    193    185   -625       N  
ATOM    860  N  BLYS A 109      17.471  -6.149 -16.262  0.50  9.50           N  
ANISOU  860  N  BLYS A 109      706   1392   1509    190    189   -626       N  
ATOM    861  CA ALYS A 109      16.439  -7.158 -16.001  0.50  9.45           C  
ANISOU  861  CA ALYS A 109      817   1272   1502    246    130   -552       C  
ATOM    862  CA BLYS A 109      16.469  -7.189 -16.001  0.50  9.04           C  
ANISOU  862  CA BLYS A 109      762   1219   1453    249    130   -556       C  
ATOM    863  C  ALYS A 109      15.066  -6.584 -16.245  0.50  8.14           C  
ANISOU  863  C  ALYS A 109      769   1099   1224    145    141   -440       C  
ATOM    864  C  BLYS A 109      15.064  -6.628 -16.173  0.50  7.89           C  
ANISOU  864  C  BLYS A 109      737   1062   1196    152    136   -438       C  
ATOM    865  O  ALYS A 109      14.834  -5.400 -15.987  0.50  6.59           O  
ANISOU  865  O  ALYS A 109      583    947    972     86    139   -376       O  
ATOM    866  O  BLYS A 109      14.814  -5.479 -15.812  0.50  6.52           O  
ANISOU  866  O  BLYS A 109      576    929    970     99    127   -369       O  
ATOM    867  CB ALYS A 109      16.522  -7.728 -14.581  0.50 10.42           C  
ANISOU  867  CB ALYS A 109      960   1310   1686    370      0   -488       C  
ATOM    868  CB BLYS A 109      16.706  -7.777 -14.595  0.50  9.81           C  
ANISOU  868  CB BLYS A 109      865   1238   1623    382      0   -505       C  
ATOM    869  CG ALYS A 109      17.683  -8.674 -14.378  0.50 12.83           C  
ANISOU  869  CG ALYS A 109     1169   1579   2125    513    -54   -594       C  
ATOM    870  CG BLYS A 109      15.804  -8.956 -14.211  0.50  9.59           C  
ANISOU  870  CG BLYS A 109      972   1071   1597    430    -57   -436       C  
ATOM    871  CD ALYS A 109      17.673  -9.344 -12.996  0.50 14.77           C  
ANISOU  871  CD ALYS A 109     1489   1713   2408    634   -213   -506       C  
ATOM    872  CD BLYS A 109      16.119  -9.483 -12.808  0.50 11.62           C  
ANISOU  872  CD BLYS A 109     1274   1242   1899    545   -195   -373       C  
ATOM    873  CE ALYS A 109      16.375 -10.105 -12.722  0.50 14.86           C  
ANISOU  873  CE ALYS A 109     1693   1597   2356    607   -231   -394       C  
ATOM    874  CE BLYS A 109      17.058 -10.696 -12.829  0.50 16.09           C  
ANISOU  874  CE BLYS A 109     1800   1717   2596    697   -265   -463       C  
ATOM    875  NZ ALYS A 109      16.398 -10.872 -11.417  0.50 16.86           N  
ANISOU  875  NZ ALYS A 109     2062   1721   2623    705   -380   -304       N  
ATOM    876  NZ BLYS A 109      17.202 -11.371 -11.489  0.50 17.80           N  
ANISOU  876  NZ BLYS A 109     2119   1810   2834    809   -431   -373       N  
ATOM    877  N   LEU A 110      14.167  -7.419 -16.783  1.00  7.76           N  
ANISOU  877  N   LEU A 110      802    991   1155    127    150   -430       N  
ATOM    878  CA  LEU A 110      12.755  -7.042 -16.962  1.00  6.85           C  
ANISOU  878  CA  LEU A 110      774    868    960     48    136   -335       C  
ATOM    879  C   LEU A 110      11.907  -8.092 -16.258  1.00  6.89           C  
ANISOU  879  C   LEU A 110      846    775    996     87     87   -285       C  
ATOM    880  O   LEU A 110      12.105  -9.276 -16.478  1.00  7.80           O  
ANISOU  880  O   LEU A 110      987    818   1156    125     90   -341       O  
ATOM    881  CB  LEU A 110      12.337  -7.019 -18.448  1.00  6.75           C  
ANISOU  881  CB  LEU A 110      801    892    870    -52    191   -377       C  
ATOM    882  CG  LEU A 110      13.077  -6.045 -19.363  1.00 10.49           C  
ANISOU  882  CG  LEU A 110     1254   1455   1275   -135    259   -424       C  
ATOM    883  CD1 LEU A 110      12.611  -6.180 -20.842  1.00  8.87           C  
ANISOU  883  CD1 LEU A 110     1129   1276    962   -248    300   -460       C  
ATOM    884  CD2 LEU A 110      12.955  -4.624 -18.885  1.00  8.70           C  
ANISOU  884  CD2 LEU A 110     1032   1260   1012   -164    229   -335       C  
ATOM    885  N   TYR A 111      10.983  -7.675 -15.415  1.00  6.49           N  
ANISOU  885  N   TYR A 111      830    713    922     69     53   -190       N  
ATOM    886  CA  TYR A 111       9.984  -8.566 -14.824  1.00  6.70           C  
ANISOU  886  CA  TYR A 111      929    659    955     56     33   -143       C  
ATOM    887  C   TYR A 111       8.651  -8.194 -15.517  1.00  6.59           C  
ANISOU  887  C   TYR A 111      913    689    899    -37     48   -124       C  
ATOM    888  O   TYR A 111       8.050  -7.189 -15.199  1.00  6.95           O  
ANISOU  888  O   TYR A 111      929    784    927    -56     40    -76       O  
ATOM    889  CB  TYR A 111       9.823  -8.299 -13.327  1.00  6.97           C  
ANISOU  889  CB  TYR A 111      995    669    984     82      1    -67       C  
ATOM    890  CG  TYR A 111      11.050  -8.537 -12.458  1.00  5.46           C  
ANISOU  890  CG  TYR A 111      810    440    823    177    -54    -68       C  
ATOM    891  CD1 TYR A 111      12.133  -7.648 -12.459  1.00  6.84           C  
ANISOU  891  CD1 TYR A 111      896    688   1012    218    -67   -102       C  
ATOM    892  CD2 TYR A 111      11.101  -9.630 -11.621  1.00  8.81           C  
ANISOU  892  CD2 TYR A 111     1336    752   1260    218   -106    -33       C  
ATOM    893  CE1 TYR A 111      13.242  -7.870 -11.637  1.00  7.03           C  
ANISOU  893  CE1 TYR A 111      904    691   1075    309   -142   -113       C  
ATOM    894  CE2 TYR A 111      12.211  -9.862 -10.787  1.00  9.87           C  
ANISOU  894  CE2 TYR A 111     1482    844   1423    321   -196    -26       C  
ATOM    895  CZ  TYR A 111      13.262  -8.982 -10.796  1.00  9.21           C  
ANISOU  895  CZ  TYR A 111     1281    852   1366    371   -219    -70       C  
ATOM    896  OH  TYR A 111      14.349  -9.262  -9.973  1.00 10.27           O  
ANISOU  896  OH  TYR A 111     1408    952   1539    478   -332    -73       O  
ATOM    897  N   LEU A 112       8.199  -9.015 -16.439  1.00  7.85           N  
ANISOU  897  N   LEU A 112     1101    826   1052    -88     59   -169       N  
ATOM    898  CA  LEU A 112       7.003  -8.707 -17.188  1.00  7.93           C  
ANISOU  898  CA  LEU A 112     1098    888   1027   -172     44   -161       C  
ATOM    899  C   LEU A 112       5.904  -9.733 -16.905  1.00  9.18           C  
ANISOU  899  C   LEU A 112     1287    991   1207   -235     46   -160       C  
ATOM    900  O   LEU A 112       6.158 -10.939 -16.900  1.00 10.71           O  
ANISOU  900  O   LEU A 112     1552   1096   1421   -240     64   -197       O  
ATOM    901  CB  LEU A 112       7.355  -8.718 -18.659  1.00  8.55           C  
ANISOU  901  CB  LEU A 112     1190   1006   1052   -215     52   -226       C  
ATOM    902  CG  LEU A 112       8.375  -7.735 -19.189  1.00  8.85           C  
ANISOU  902  CG  LEU A 112     1210   1104   1045   -202     73   -240       C  
ATOM    903  CD1 LEU A 112       8.448  -7.919 -20.712  1.00 11.65           C  
ANISOU  903  CD1 LEU A 112     1614   1497   1316   -286     92   -308       C  
ATOM    904  CD2 LEU A 112       8.027  -6.316 -18.753  1.00  8.90           C  
ANISOU  904  CD2 LEU A 112     1187   1155   1038   -192     34   -158       C  
ATOM    905  N   THR A 113       4.686  -9.260 -16.712  1.00  8.48           N  
ANISOU  905  N   THR A 113     1144    952   1124   -287     29   -130       N  
ATOM    906  CA  THR A 113       3.519 -10.116 -16.696  1.00  7.77           C  
ANISOU  906  CA  THR A 113     1054    842   1053   -383     38   -151       C  
ATOM    907  C   THR A 113       2.770  -9.896 -18.002  1.00  8.76           C  
ANISOU  907  C   THR A 113     1128   1042   1156   -445    -21   -190       C  
ATOM    908  O   THR A 113       2.473  -8.772 -18.329  1.00  9.27           O  
ANISOU  908  O   THR A 113     1124   1182   1212   -416    -76   -166       O  
ATOM    909  CB  THR A 113       2.619  -9.756 -15.525  1.00  8.61           C  
ANISOU  909  CB  THR A 113     1106    970   1193   -408     69   -115       C  
ATOM    910  OG1 THR A 113       3.396  -9.794 -14.325  1.00  6.42           O  
ANISOU  910  OG1 THR A 113      898    632    907   -353    106    -69       O  
ATOM    911  CG2 THR A 113       1.447 -10.692 -15.425  1.00  8.81           C  
ANISOU  911  CG2 THR A 113     1123    980   1242   -534    101   -150       C  
ATOM    912  N   HIS A 114       2.517 -10.954 -18.775  1.00  9.31           N  
ANISOU  912  N   HIS A 114     1248   1080   1208   -526    -23   -251       N  
ATOM    913  CA  HIS A 114       1.799 -10.822 -20.015  1.00  9.68           C  
ANISOU  913  CA  HIS A 114     1261   1200   1214   -598    -98   -291       C  
ATOM    914  C   HIS A 114       0.399 -11.259 -19.694  1.00 10.49           C  
ANISOU  914  C   HIS A 114     1283   1327   1372   -695   -111   -313       C  
ATOM    915  O   HIS A 114       0.169 -12.419 -19.364  1.00 11.67           O  
ANISOU  915  O   HIS A 114     1489   1402   1543   -777    -53   -349       O  
ATOM    916  CB  HIS A 114       2.384 -11.730 -21.127  1.00 11.18           C  
ANISOU  916  CB  HIS A 114     1558   1348   1339   -649    -86   -369       C  
ATOM    917  CG  HIS A 114       3.857 -11.545 -21.353  1.00 12.59           C  
ANISOU  917  CG  HIS A 114     1800   1499   1483   -566    -35   -382       C  
ATOM    918  ND1 HIS A 114       4.374 -10.594 -22.206  1.00 15.66           N  
ANISOU  918  ND1 HIS A 114     2195   1962   1791   -555    -60   -376       N  
ATOM    919  CD2 HIS A 114       4.922 -12.178 -20.810  1.00 16.99           C  
ANISOU  919  CD2 HIS A 114     2409   1963   2082   -494     35   -406       C  
ATOM    920  CE1 HIS A 114       5.692 -10.663 -22.195  1.00 16.52           C  
ANISOU  920  CE1 HIS A 114     2338   2040   1896   -495     14   -412       C  
ATOM    921  NE2 HIS A 114       6.051 -11.621 -21.358  1.00 16.70           N  
ANISOU  921  NE2 HIS A 114     2376   1963   2004   -443     63   -434       N  
ATOM    922  N   ILE A 115      -0.548 -10.344 -19.806  1.00  9.71           N  
ANISOU  922  N   ILE A 115     1053   1327   1306   -690   -188   -300       N  
ATOM    923  CA  ILE A 115      -1.931 -10.637 -19.506  1.00 11.03           C  
ANISOU  923  CA  ILE A 115     1094   1546   1549   -781   -197   -343       C  
ATOM    924  C   ILE A 115      -2.716 -10.810 -20.781  1.00 12.09           C  
ANISOU  924  C   ILE A 115     1180   1754   1660   -862   -321   -400       C  
ATOM    925  O   ILE A 115      -2.611  -9.975 -21.662  1.00 13.08           O  
ANISOU  925  O   ILE A 115     1303   1930   1734   -805   -441   -374       O  
ATOM    926  CB  ILE A 115      -2.565  -9.486 -18.688  1.00 11.17           C  
ANISOU  926  CB  ILE A 115      958   1633   1652   -706   -204   -316       C  
ATOM    927  CG1 ILE A 115      -1.703  -9.185 -17.444  1.00 10.99           C  
ANISOU  927  CG1 ILE A 115     1002   1545   1626   -628    -94   -258       C  
ATOM    928  CG2 ILE A 115      -4.005  -9.831 -18.327  1.00 11.76           C  
ANISOU  928  CG2 ILE A 115      867   1777   1822   -810   -188   -390       C  
ATOM    929  CD1 ILE A 115      -2.217  -8.042 -16.611  1.00 11.49           C  
ANISOU  929  CD1 ILE A 115      938   1665   1764   -554    -82   -247       C  
ATOM    930  N  AASP A 116      -3.496 -11.889 -20.882  0.40 13.60           N  
ANISOU  930  N  AASP A 116     1349   1942   1875  -1008   -301   -476       N  
ATOM    931  N  BASP A 116      -3.503 -11.878 -20.875  0.60 13.58           N  
ANISOU  931  N  BASP A 116     1345   1941   1874  -1007   -301   -475       N  
ATOM    932  CA AASP A 116      -4.324 -12.133 -22.060  0.40 15.25           C  
ANISOU  932  CA AASP A 116     1504   2230   2061  -1105   -432   -544       C  
ATOM    933  CA BASP A 116      -4.288 -12.132 -22.067  0.60 15.28           C  
ANISOU  933  CA BASP A 116     1513   2231   2062  -1103   -431   -542       C  
ATOM    934  C  AASP A 116      -5.622 -11.365 -21.887  0.40 16.53           C  
ANISOU  934  C  AASP A 116     1428   2518   2334  -1093   -529   -566       C  
ATOM    935  C  BASP A 116      -5.612 -11.374 -21.906  0.60 16.57           C  
ANISOU  935  C  BASP A 116     1435   2523   2337  -1094   -530   -566       C  
ATOM    936  O  AASP A 116      -6.646 -11.937 -21.552  0.40 17.08           O  
ANISOU  936  O  AASP A 116     1367   2634   2488  -1213   -499   -644       O  
ATOM    937  O  BASP A 116      -6.632 -11.954 -21.593  0.60 16.81           O  
ANISOU  937  O  BASP A 116     1337   2599   2449  -1215   -503   -645       O  
ATOM    938  CB AASP A 116      -4.622 -13.625 -22.237  0.40 16.84           C  
ANISOU  938  CB AASP A 116     1778   2370   2249  -1281   -368   -630       C  
ATOM    939  CB BASP A 116      -4.485 -13.642 -22.286  0.60 16.95           C  
ANISOU  939  CB BASP A 116     1812   2374   2251  -1274   -365   -627       C  
ATOM    940  CG AASP A 116      -5.376 -13.928 -23.528  0.40 18.46           C  
ANISOU  940  CG AASP A 116     1947   2656   2407  -1397   -512   -711       C  
ATOM    941  CG BASP A 116      -3.153 -14.386 -22.542  0.60 16.82           C  
ANISOU  941  CG BASP A 116     2024   2220   2147  -1254   -281   -624       C  
ATOM    942  OD1AASP A 116      -5.135 -13.239 -24.548  0.40 20.24           O  
ANISOU  942  OD1AASP A 116     2205   2939   2545  -1338   -649   -687       O  
ATOM    943  OD1BASP A 116      -2.318 -13.862 -23.299  0.60 14.41           O  
ANISOU  943  OD1BASP A 116     1794   1925   1756  -1172   -327   -601       O  
ATOM    944  OD2AASP A 116      -6.206 -14.863 -23.526  0.40 20.31           O  
ANISOU  944  OD2AASP A 116     2137   2896   2681  -1563   -491   -798       O  
ATOM    945  OD2BASP A 116      -2.950 -15.493 -21.987  0.60 16.05           O  
ANISOU  945  OD2BASP A 116     2029   1998   2069  -1323   -169   -650       O  
ATOM    946  N   ALA A 117      -5.553 -10.057 -22.101  1.00 16.31           N  
ANISOU  946  N   ALA A 117     1344   2539   2314   -948   -641   -505       N  
ATOM    947  CA  ALA A 117      -6.705  -9.184 -21.966  1.00 18.03           C  
ANISOU  947  CA  ALA A 117     1329   2863   2659   -888   -755   -530       C  
ATOM    948  C   ALA A 117      -6.607  -8.140 -23.078  1.00 19.57           C  
ANISOU  948  C   ALA A 117     1559   3088   2788   -781   -974   -468       C  
ATOM    949  O   ALA A 117      -5.542  -7.568 -23.310  1.00 16.89           O  
ANISOU  949  O   ALA A 117     1388   2683   2345   -701   -969   -380       O  
ATOM    950  CB  ALA A 117      -6.683  -8.505 -20.601  1.00 17.63           C  
ANISOU  950  CB  ALA A 117     1188   2798   2712   -789   -629   -507       C  
ATOM    951  N   GLU A 118      -7.706  -7.898 -23.774  1.00 22.03           N  
ANISOU  951  N   GLU A 118     1718   3495   3154   -789  -1172   -514       N  
ATOM    952  CA  GLU A 118      -7.713  -6.828 -24.736  1.00 24.90           C  
ANISOU  952  CA  GLU A 118     2128   3872   3457   -678  -1406   -440       C  
ATOM    953  C   GLU A 118      -8.333  -5.597 -24.104  1.00 25.52           C  
ANISOU  953  C   GLU A 118     2018   3972   3706   -501  -1482   -425       C  
ATOM    954  O   GLU A 118      -9.541  -5.568 -23.800  1.00 27.57           O  
ANISOU  954  O   GLU A 118     2010   4321   4141   -487  -1545   -520       O  
ATOM    955  CB  GLU A 118      -8.458  -7.207 -25.988  1.00 27.93           C  
ANISOU  955  CB  GLU A 118     2493   4336   3780   -773  -1627   -486       C  
ATOM    956  CG  GLU A 118      -8.254  -6.208 -27.113  1.00 34.65           C  
ANISOU  956  CG  GLU A 118     3486   5175   4501   -686  -1874   -383       C  
ATOM    957  CD  GLU A 118      -9.052  -6.549 -28.362  1.00 42.31           C  
ANISOU  957  CD  GLU A 118     4447   6232   5394   -783  -2128   -425       C  
ATOM    958  OE1 GLU A 118      -9.780  -7.587 -28.377  1.00 48.80           O  
ANISOU  958  OE1 GLU A 118     5133   7132   6274   -924  -2110   -548       O  
ATOM    959  OE2 GLU A 118      -8.966  -5.755 -29.331  1.00 48.90           O  
ANISOU  959  OE2 GLU A 118     5422   7054   6101   -727  -2358   -333       O  
ATOM    960  N   VAL A 119      -7.500  -4.580 -23.942  1.00 25.01           N  
ANISOU  960  N   VAL A 119     2086   3822   3595   -370  -1475   -320       N  
ATOM    961  CA  VAL A 119      -7.922  -3.302 -23.385  1.00 26.47           C  
ANISOU  961  CA  VAL A 119     2139   3989   3926   -185  -1547   -299       C  
ATOM    962  C   VAL A 119      -7.477  -2.139 -24.270  1.00 27.06           C  
ANISOU  962  C   VAL A 119     2394   3988   3897    -72  -1751   -172       C  
ATOM    963  O   VAL A 119      -6.332  -2.072 -24.715  1.00 25.91           O  
ANISOU  963  O   VAL A 119     2504   3772   3565   -118  -1702    -83       O  
ATOM    964  CB  VAL A 119      -7.368  -3.068 -21.949  1.00 25.50           C  
ANISOU  964  CB  VAL A 119     2002   3812   3874   -135  -1297   -302       C  
ATOM    965  CG1 VAL A 119      -8.009  -4.020 -20.948  1.00 25.81           C  
ANISOU  965  CG1 VAL A 119     1857   3920   4029   -239  -1108   -424       C  
ATOM    966  CG2 VAL A 119      -5.878  -3.198 -21.929  1.00 23.33           C  
ANISOU  966  CG2 VAL A 119     1990   3447   3426   -174  -1164   -213       C  
ATOM    967  N   GLU A 120      -8.396  -1.215 -24.501  1.00 29.53           N  
ANISOU  967  N   GLU A 120     2570   4311   4338     74  -1979   -172       N  
ATOM    968  CA  GLU A 120      -8.049   0.072 -25.058  1.00 31.24           C  
ANISOU  968  CA  GLU A 120     2957   4419   4491    208  -2164    -44       C  
ATOM    969  C   GLU A 120      -7.187   0.786 -24.018  1.00 29.18           C  
ANISOU  969  C   GLU A 120     2770   4058   4260    288  -1963     -4       C  
ATOM    970  O   GLU A 120      -7.375   0.643 -22.794  1.00 28.44           O  
ANISOU  970  O   GLU A 120     2502   3988   4315    316  -1769    -93       O  
ATOM    971  CB  GLU A 120      -9.315   0.860 -25.432  1.00 35.05           C  
ANISOU  971  CB  GLU A 120     3253   4920   5142    375  -2471    -65       C  
ATOM    972  CG  GLU A 120     -10.076   0.252 -26.596  1.00 41.05           C  
ANISOU  972  CG  GLU A 120     3976   5779   5842    292  -2717    -88       C  
ATOM    973  CD  GLU A 120      -9.208   0.139 -27.857  1.00 47.72           C  
ANISOU  973  CD  GLU A 120     5182   6573   6374    166  -2815     41       C  
ATOM    974  OE1 GLU A 120      -8.388   1.069 -28.113  1.00 50.14           O  
ANISOU  974  OE1 GLU A 120     5746   6750   6554    221  -2846    178       O  
ATOM    975  OE2 GLU A 120      -9.343  -0.882 -28.583  1.00 53.48           O  
ANISOU  975  OE2 GLU A 120     5944   7393   6981     -4  -2845     -2       O  
ATOM    976  N   GLY A 121      -6.155   1.459 -24.493  1.00 27.35           N  
ANISOU  976  N   GLY A 121     2815   3718   3859    288  -1984    122       N  
ATOM    977  CA  GLY A 121      -5.230   2.100 -23.588  1.00 24.72           C  
ANISOU  977  CA  GLY A 121     2568   3293   3531    335  -1799    157       C  
ATOM    978  C   GLY A 121      -4.640   3.323 -24.216  1.00 24.37           C  
ANISOU  978  C   GLY A 121     2769   3115   3375    395  -1935    292       C  
ATOM    979  O   GLY A 121      -4.760   3.535 -25.438  1.00 26.34           O  
ANISOU  979  O   GLY A 121     3175   3341   3490    366  -2152    375       O  
ATOM    980  N   ASP A 122      -4.057   4.153 -23.375  1.00 22.14           N  
ANISOU  980  N   ASP A 122     2532   2737   3141    468  -1817    313       N  
ATOM    981  CA  ASP A 122      -3.425   5.371 -23.840  1.00 22.41           C  
ANISOU  981  CA  ASP A 122     2816   2623   3073    507  -1916    439       C  
ATOM    982  C   ASP A 122      -1.945   5.407 -23.470  1.00 19.99           C  
ANISOU  982  C   ASP A 122     2684   2280   2629    389  -1682    471       C  
ATOM    983  O   ASP A 122      -1.259   6.397 -23.752  1.00 19.80           O  
ANISOU  983  O   ASP A 122     2877   2134   2510    383  -1714    566       O  
ATOM    984  CB  ASP A 122      -4.155   6.609 -23.288  1.00 24.48           C  
ANISOU  984  CB  ASP A 122     2991   2772   3538    723  -2041    434       C  
ATOM    985  CG  ASP A 122      -4.248   6.626 -21.773  1.00 22.79           C  
ANISOU  985  CG  ASP A 122     2569   2580   3508    792  -1820    313       C  
ATOM    986  OD1 ASP A 122      -3.595   5.818 -21.095  1.00 22.02           O  
ANISOU  986  OD1 ASP A 122     2440   2561   3362    674  -1578    263       O  
ATOM    987  OD2 ASP A 122      -5.010   7.473 -21.260  1.00 25.71           O  
ANISOU  987  OD2 ASP A 122     2812   2881   4074    973  -1900    265       O  
ATOM    988  N   THR A 123      -1.491   4.359 -22.786  1.00 16.89           N  
ANISOU  988  N   THR A 123     2188   1987   2241    302  -1457    388       N  
ATOM    989  CA  THR A 123      -0.113   4.228 -22.362  1.00 15.06           C  
ANISOU  989  CA  THR A 123     2069   1744   1907    202  -1243    395       C  
ATOM    990  C   THR A 123       0.380   2.829 -22.716  1.00 14.11           C  
ANISOU  990  C   THR A 123     1948   1728   1682     58  -1127    348       C  
ATOM    991  O   THR A 123      -0.363   1.860 -22.586  1.00 11.69           O  
ANISOU  991  O   THR A 123     1489   1504   1447     51  -1124    277       O  
ATOM    992  CB  THR A 123       0.025   4.477 -20.845  1.00 14.15           C  
ANISOU  992  CB  THR A 123     1826   1614   1934    278  -1082    331       C  
ATOM    993  OG1 THR A 123      -0.724   5.655 -20.491  1.00 17.36           O  
ANISOU  993  OG1 THR A 123     2188   1927   2478    433  -1197    338       O  
ATOM    994  CG2 THR A 123       1.480   4.671 -20.479  1.00 14.07           C  
ANISOU  994  CG2 THR A 123     1949   1573   1822    194   -919    352       C  
ATOM    995  N   HIS A 124       1.642   2.739 -23.155  1.00 13.67           N  
ANISOU  995  N   HIS A 124     2061   1665   1468    -58  -1023    375       N  
ATOM    996  CA  HIS A 124       2.206   1.493 -23.715  1.00 12.66           C  
ANISOU  996  CA  HIS A 124     1963   1617   1228   -190   -924    323       C  
ATOM    997  C   HIS A 124       3.580   1.303 -23.125  1.00 11.88           C  
ANISOU  997  C   HIS A 124     1892   1519   1101   -240   -719    289       C  
ATOM    998  O   HIS A 124       4.268   2.297 -22.765  1.00 11.81           O  
ANISOU  998  O   HIS A 124     1953   1452   1082   -227   -679    329       O  
ATOM    999  CB  HIS A 124       2.315   1.543 -25.235  1.00 13.78           C  
ANISOU  999  CB  HIS A 124     2296   1763   1177   -301  -1033    372       C  
ATOM   1000  CG  HIS A 124       0.994   1.585 -25.947  1.00 14.91           C  
ANISOU 1000  CG  HIS A 124     2416   1918   1329   -262  -1268    401       C  
ATOM   1001  ND1 HIS A 124       0.282   2.754 -26.137  1.00 15.65           N  
ANISOU 1001  ND1 HIS A 124     2551   1932   1462   -157  -1475    488       N  
ATOM   1002  CD2 HIS A 124       0.262   0.604 -26.514  1.00 16.50           C  
ANISOU 1002  CD2 HIS A 124     2554   2197   1515   -311  -1342    347       C  
ATOM   1003  CE1 HIS A 124      -0.837   2.485 -26.778  1.00 18.76           C  
ANISOU 1003  CE1 HIS A 124     2888   2366   1872   -132  -1679    486       C  
ATOM   1004  NE2 HIS A 124      -0.871   1.187 -27.028  1.00 20.33           N  
ANISOU 1004  NE2 HIS A 124     3024   2667   2031   -237  -1599    400       N  
ATOM   1005  N   PHE A 125       3.962   0.037 -22.959  1.00 11.19           N  
ANISOU 1005  N   PHE A 125     1742   1492   1016   -290   -599    209       N  
ATOM   1006  CA  PHE A 125       5.335  -0.296 -22.571  1.00 10.44           C  
ANISOU 1006  CA  PHE A 125     1664   1407    895   -333   -427    163       C  
ATOM   1007  C   PHE A 125       6.210   0.014 -23.803  1.00 10.98           C  
ANISOU 1007  C   PHE A 125     1900   1483    788   -459   -403    172       C  
ATOM   1008  O   PHE A 125       5.732  -0.078 -24.928  1.00 11.80           O  
ANISOU 1008  O   PHE A 125     2102   1600    779   -528   -496    192       O  
ATOM   1009  CB  PHE A 125       5.421  -1.775 -22.133  1.00 10.51           C  
ANISOU 1009  CB  PHE A 125     1576   1452    963   -335   -334     76       C  
ATOM   1010  CG  PHE A 125       6.688  -2.121 -21.412  1.00  9.98           C  
ANISOU 1010  CG  PHE A 125     1483   1384    925   -326   -192     27       C  
ATOM   1011  CD1 PHE A 125       6.851  -1.792 -20.088  1.00  7.90           C  
ANISOU 1011  CD1 PHE A 125     1146   1097    757   -246   -158     41       C  
ATOM   1012  CD2 PHE A 125       7.743  -2.749 -22.071  1.00 11.55           C  
ANISOU 1012  CD2 PHE A 125     1726   1609   1054   -396    -98    -43       C  
ATOM   1013  CE1 PHE A 125       8.025  -2.079 -19.422  1.00  8.44           C  
ANISOU 1013  CE1 PHE A 125     1187   1168    851   -231    -62      0       C  
ATOM   1014  CE2 PHE A 125       8.916  -3.044 -21.389  1.00  9.96           C  
ANISOU 1014  CE2 PHE A 125     1469   1409    903   -366      8    -99       C  
ATOM   1015  CZ  PHE A 125       9.045  -2.699 -20.068  1.00 11.61           C  
ANISOU 1015  CZ  PHE A 125     1608   1595   1206   -281     11    -70       C  
ATOM   1016  N   PRO A 126       7.455   0.460 -23.599  1.00 10.78           N  
ANISOU 1016  N   PRO A 126     1913   1455    729   -503   -282    156       N  
ATOM   1017  CA  PRO A 126       8.380   0.684 -24.691  1.00 12.97           C  
ANISOU 1017  CA  PRO A 126     2333   1753    838   -650   -212    139       C  
ATOM   1018  C   PRO A 126       8.541  -0.505 -25.634  1.00 13.75           C  
ANISOU 1018  C   PRO A 126     2457   1916    850   -739   -154     49       C  
ATOM   1019  O   PRO A 126       8.426  -1.645 -25.211  1.00 13.70           O  
ANISOU 1019  O   PRO A 126     2332   1933    939   -682   -112    -26       O  
ATOM   1020  CB  PRO A 126       9.720   0.934 -23.977  1.00 13.29           C  
ANISOU 1020  CB  PRO A 126     2314   1809    924   -664    -58     83       C  
ATOM   1021  CG  PRO A 126       9.411   1.279 -22.626  1.00 10.89           C  
ANISOU 1021  CG  PRO A 126     1900   1466    770   -533    -92    114       C  
ATOM   1022  CD  PRO A 126       7.999   0.940 -22.317  1.00 10.27           C  
ANISOU 1022  CD  PRO A 126     1762   1366    773   -429   -215    152       C  
ATOM   1023  N   ASP A 127       8.811  -0.216 -26.898  1.00 31.79           N  
ANISOU 1023  N   ASP A 127     2699   4160   5218    -65    270   2989       N  
ATOM   1024  CA  ASP A 127       9.058  -1.256 -27.886  1.00 32.53           C  
ANISOU 1024  CA  ASP A 127     2843   4935   4579   -200    141   2946       C  
ATOM   1025  C   ASP A 127      10.493  -1.748 -27.779  1.00 30.56           C  
ANISOU 1025  C   ASP A 127     2764   4737   4107   -289    224   2521       C  
ATOM   1026  O   ASP A 127      11.357  -1.251 -28.467  1.00 34.03           O  
ANISOU 1026  O   ASP A 127     3092   5329   4506   -381    294   2779       O  
ATOM   1027  CB  ASP A 127       8.828  -0.699 -29.309  1.00 37.56           C  
ANISOU 1027  CB  ASP A 127     3172   6076   5022   -293     73   3686       C  
ATOM   1028  CG  ASP A 127       8.733  -1.803 -30.358  1.00 39.66           C  
ANISOU 1028  CG  ASP A 127     3426   7165   4476   -476    -61   3584       C  
ATOM   1029  OD1 ASP A 127       8.479  -2.980 -29.958  1.00 37.45           O  
ANISOU 1029  OD1 ASP A 127     3356   6958   3915   -489   -109   2991       O  
ATOM   1030  OD2 ASP A 127       8.886  -1.487 -31.562  1.00 44.36           O  
ANISOU 1030  OD2 ASP A 127     3773   8342   4736   -625   -101   4091       O  
ATOM   1031  N   TYR A 128      10.741  -2.746 -26.957  1.00 27.76           N  
ANISOU 1031  N   TYR A 128     2644   4286   3617   -263    217   1924       N  
ATOM   1032  CA  TYR A 128      12.121  -3.212 -26.738  1.00 26.61           C  
ANISOU 1032  CA  TYR A 128     2619   4144   3347   -317    298   1545       C  
ATOM   1033  C   TYR A 128      12.558  -4.204 -27.838  1.00 27.74           C  
ANISOU 1033  C   TYR A 128     2750   4858   2931   -449    274   1424       C  
ATOM   1034  O   TYR A 128      11.735  -4.953 -28.376  1.00 28.04           O  
ANISOU 1034  O   TYR A 128     2770   5243   2638   -499    184   1376       O  
ATOM   1035  CB  TYR A 128      12.302  -3.817 -25.330  1.00 23.52           C  
ANISOU 1035  CB  TYR A 128     2418   3418   3099   -233    307   1037       C  
ATOM   1036  CG  TYR A 128      11.439  -5.017 -25.030  1.00 22.81           C  
ANISOU 1036  CG  TYR A 128     2442   3432   2790   -191    204    780       C  
ATOM   1037  CD1 TYR A 128      10.108  -4.865 -24.657  1.00 22.74           C  
ANISOU 1037  CD1 TYR A 128     2422   3304   2914   -124    137    885       C  
ATOM   1038  CD2 TYR A 128      11.945  -6.312 -25.142  1.00 23.06           C  
ANISOU 1038  CD2 TYR A 128     2563   3652   2548   -222    195    437       C  
ATOM   1039  CE1 TYR A 128       9.311  -5.949 -24.386  1.00 24.59           C  
ANISOU 1039  CE1 TYR A 128     2744   3625   2973   -104     53    666       C  
ATOM   1040  CE2 TYR A 128      11.139  -7.422 -24.858  1.00 23.91           C  
ANISOU 1040  CE2 TYR A 128     2748   3789   2547   -195    127    214       C  
ATOM   1041  CZ  TYR A 128       9.829  -7.233 -24.481  1.00 23.16           C  
ANISOU 1041  CZ  TYR A 128     2655   3599   2545   -146     49    334       C  
ATOM   1042  OH  TYR A 128       9.008  -8.303 -24.210  1.00 24.41           O  
ANISOU 1042  OH  TYR A 128     2874   3782   2617   -138     -9    134       O  
ATOM   1043  N   GLU A 129      13.855  -4.183 -28.150  1.00 28.57           N  
ANISOU 1043  N   GLU A 129     2836   5062   2954   -524    378   1327       N  
ATOM   1044  CA  GLU A 129      14.481  -5.072 -29.159  1.00 30.11           C  
ANISOU 1044  CA  GLU A 129     2987   5781   2673   -667    423   1114       C  
ATOM   1045  C   GLU A 129      14.638  -6.485 -28.562  1.00 27.16           C  
ANISOU 1045  C   GLU A 129     2769   5301   2250   -611    433    516       C  
ATOM   1046  O   GLU A 129      15.461  -6.705 -27.662  1.00 24.56           O  
ANISOU 1046  O   GLU A 129     2529   4635   2165   -519    484    265       O  
ATOM   1047  CB  GLU A 129      15.840  -4.487 -29.613  1.00 31.70           C  
ANISOU 1047  CB  GLU A 129     3088   6077   2879   -756    556   1228       C  
ATOM   1048  CG  GLU A 129      16.744  -5.386 -30.510  1.00 35.73           C  
ANISOU 1048  CG  GLU A 129     3534   7077   2963   -903    665    898       C  
ATOM   1049  CD  GLU A 129      16.081  -5.834 -31.831  1.00 41.08           C  
ANISOU 1049  CD  GLU A 129     4057   8472   3078  -1099    638    962       C  
ATOM   1050  OE1 GLU A 129      15.503  -6.955 -31.856  1.00 40.06           O  
ANISOU 1050  OE1 GLU A 129     3985   8467   2768  -1119    613    537       O  
ATOM   1051  OE2 GLU A 129      16.153  -5.076 -32.835  1.00 46.49           O  
ANISOU 1051  OE2 GLU A 129     4534   9626   3502  -1257    649   1438       O  
ATOM   1052  N   PRO A 130      13.843  -7.449 -29.053  1.00 27.19           N  
ANISOU 1052  N   PRO A 130     2765   5598   1967   -677    388    309       N  
ATOM   1053  CA  PRO A 130      13.835  -8.812 -28.497  1.00 24.79           C  
ANISOU 1053  CA  PRO A 130     2570   5117   1732   -621    416   -204       C  
ATOM   1054  C   PRO A 130      15.202  -9.544 -28.525  1.00 24.15           C  
ANISOU 1054  C   PRO A 130     2468   5001   1705   -624    575   -585       C  
ATOM   1055  O   PRO A 130      15.483 -10.355 -27.637  1.00 21.77           O  
ANISOU 1055  O   PRO A 130     2241   4345   1682   -497    597   -852       O  
ATOM   1056  CB  PRO A 130      12.795  -9.532 -29.351  1.00 27.62           C  
ANISOU 1056  CB  PRO A 130     2851   5893   1748   -767    377   -342       C  
ATOM   1057  CG  PRO A 130      12.732  -8.745 -30.624  1.00 31.73           C  
ANISOU 1057  CG  PRO A 130     3179   7010   1867   -952    362     18       C  
ATOM   1058  CD  PRO A 130      12.947  -7.321 -30.213  1.00 30.59           C  
ANISOU 1058  CD  PRO A 130     3035   6586   1999   -838    317    563       C  
ATOM   1059  N   ASP A 131      16.065  -9.202 -29.479  1.00 25.02           N  
ANISOU 1059  N   ASP A 131     2446   5470   1589   -758    685   -550       N  
ATOM   1060  CA  ASP A 131      17.378  -9.855 -29.585  1.00 25.67           C  
ANISOU 1060  CA  ASP A 131     2466   5539   1747   -761    860   -915       C  
ATOM   1061  C   ASP A 131      18.317  -9.593 -28.410  1.00 23.55           C  
ANISOU 1061  C   ASP A 131     2263   4800   1883   -582    856   -872       C  
ATOM   1062  O   ASP A 131      19.299 -10.324 -28.224  1.00 23.16           O  
ANISOU 1062  O   ASP A 131     2150   4642   2005   -527    974  -1165       O  
ATOM   1063  CB  ASP A 131      18.094  -9.434 -30.877  1.00 28.31           C  
ANISOU 1063  CB  ASP A 131     2618   6426   1710   -969    991   -859       C  
ATOM   1064  CG  ASP A 131      17.382  -9.928 -32.127  1.00 31.09           C  
ANISOU 1064  CG  ASP A 131     2833   7416   1564  -1209   1031  -1030       C  
ATOM   1065  OD1 ASP A 131      16.379 -10.670 -31.992  1.00 30.67           O  
ANISOU 1065  OD1 ASP A 131     2828   7321   1501  -1210    969  -1250       O  
ATOM   1066  OD2 ASP A 131      17.828  -9.576 -33.222  1.00 32.63           O  
ANISOU 1066  OD2 ASP A 131     2847   8191   1358  -1421   1126   -950       O  
ATOM   1067  N   ASP A 132      18.033  -8.530 -27.663  1.00 22.10           N  
ANISOU 1067  N   ASP A 132     2161   4374   1862   -512    736   -519       N  
ATOM   1068  CA  ASP A 132      18.917  -8.060 -26.612  1.00 21.60           C  
ANISOU 1068  CA  ASP A 132     2115   3986   2103   -415    730   -481       C  
ATOM   1069  C   ASP A 132      18.644  -8.803 -25.303  1.00 18.71           C  
ANISOU 1069  C   ASP A 132     1838   3295   1975   -263    643   -637       C  
ATOM   1070  O   ASP A 132      19.392  -8.645 -24.333  1.00 19.66           O  
ANISOU 1070  O   ASP A 132     1934   3238   2295   -199    623   -649       O  
ATOM   1071  CB  ASP A 132      18.746  -6.541 -26.414  1.00 22.17           C  
ANISOU 1071  CB  ASP A 132     2187   3942   2292   -453    691   -106       C  
ATOM   1072  CG  ASP A 132      19.344  -5.687 -27.563  1.00 28.17           C  
ANISOU 1072  CG  ASP A 132     2806   4989   2906   -602    793    158       C  
ATOM   1073  OD1 ASP A 132      20.113  -6.182 -28.426  1.00 32.94           O  
ANISOU 1073  OD1 ASP A 132     3311   5924   3280   -691    905     14       O  
ATOM   1074  OD2 ASP A 132      19.017  -4.477 -27.586  1.00 32.99           O  
ANISOU 1074  OD2 ASP A 132     3377   5480   3677   -637    780    532       O  
ATOM   1075  N   TRP A 133      17.578  -9.582 -25.251  1.00 17.50           N  
ANISOU 1075  N   TRP A 133     1756   3110   1783   -228    586   -729       N  
ATOM   1076  CA  TRP A 133      17.091 -10.136 -23.979  1.00 15.78           C  
ANISOU 1076  CA  TRP A 133     1612   2613   1771   -103    488   -764       C  
ATOM   1077  C   TRP A 133      16.976 -11.643 -24.032  1.00 16.61           C  
ANISOU 1077  C   TRP A 133     1682   2646   1980    -47    540  -1013       C  
ATOM   1078  O   TRP A 133      16.541 -12.210 -25.027  1.00 18.42           O  
ANISOU 1078  O   TRP A 133     1886   3035   2076   -132    616  -1201       O  
ATOM   1079  CB  TRP A 133      15.738  -9.537 -23.602  1.00 14.79           C  
ANISOU 1079  CB  TRP A 133     1590   2416   1612   -104    375   -587       C  
ATOM   1080  CG  TRP A 133      15.800  -8.061 -23.449  1.00 12.59           C  
ANISOU 1080  CG  TRP A 133     1304   2092   1387   -145    366   -361       C  
ATOM   1081  CD1 TRP A 133      15.574  -7.136 -24.413  1.00 13.40           C  
ANISOU 1081  CD1 TRP A 133     1358   2331   1402   -229    395   -128       C  
ATOM   1082  CD2 TRP A 133      16.100  -7.343 -22.256  1.00 10.19           C  
ANISOU 1082  CD2 TRP A 133      998   1591   1281   -125    346   -348       C  
ATOM   1083  NE1 TRP A 133      15.735  -5.869 -23.906  1.00 14.41           N  
ANISOU 1083  NE1 TRP A 133     1453   2257   1762   -241    418     38       N  
ATOM   1084  CE2 TRP A 133      16.062  -5.966 -22.581  1.00 11.70           C  
ANISOU 1084  CE2 TRP A 133     1142   1719   1582   -194    398   -156       C  
ATOM   1085  CE3 TRP A 133      16.399  -7.724 -20.943  1.00 10.49           C  
ANISOU 1085  CE3 TRP A 133     1029   1544   1410    -78    296   -472       C  
ATOM   1086  CZ2 TRP A 133      16.328  -4.971 -21.655  1.00 12.56           C  
ANISOU 1086  CZ2 TRP A 133     1207   1628   1935   -232    437   -191       C  
ATOM   1087  CZ3 TRP A 133      16.688  -6.724 -20.013  1.00 10.39           C  
ANISOU 1087  CZ3 TRP A 133      968   1454   1525   -139    308   -502       C  
ATOM   1088  CH2 TRP A 133      16.620  -5.360 -20.376  1.00 10.66           C  
ANISOU 1088  CH2 TRP A 133      968   1369   1713   -220    393   -413       C  
ATOM   1089  N   GLU A 134      17.334 -12.280 -22.927  1.00 15.62           N  
ANISOU 1089  N   GLU A 134     1521   2297   2114     76    504  -1003       N  
ATOM   1090  CA  GLU A 134      17.199 -13.701 -22.767  1.00 17.16           C  
ANISOU 1090  CA  GLU A 134     1646   2310   2562    156    561  -1153       C  
ATOM   1091  C   GLU A 134      16.105 -13.958 -21.753  1.00 15.44           C  
ANISOU 1091  C   GLU A 134     1513   1941   2409    208    429   -996       C  
ATOM   1092  O   GLU A 134      16.096 -13.340 -20.681  1.00 12.94           O  
ANISOU 1092  O   GLU A 134     1226   1629   2061    239    307   -782       O  
ATOM   1093  CB  GLU A 134      18.504 -14.290 -22.249  1.00 19.31           C  
ANISOU 1093  CB  GLU A 134     1739   2455   3142    275    621  -1137       C  
ATOM   1094  CG  GLU A 134      18.495 -15.807 -22.211  1.00 24.07           C  
ANISOU 1094  CG  GLU A 134     2201   2784   4159    375    736  -1272       C  
ATOM   1095  CD  GLU A 134      19.755 -16.380 -21.604  1.00 29.97           C  
ANISOU 1095  CD  GLU A 134     2711   3383   5292    527    780  -1143       C  
ATOM   1096  OE1 GLU A 134      20.621 -15.585 -21.131  1.00 32.77           O  
ANISOU 1096  OE1 GLU A 134     3020   3908   5521    538    692   -959       O  
ATOM   1097  OE2 GLU A 134      19.871 -17.631 -21.598  1.00 33.75           O  
ANISOU 1097  OE2 GLU A 134     3015   3563   6245    632    913  -1218       O  
ATOM   1098  N   SER A 135      15.175 -14.844 -22.086  1.00 15.30           N  
ANISOU 1098  N   SER A 135     1513   1828   2469    188    467  -1137       N  
ATOM   1099  CA  SER A 135      14.157 -15.249 -21.119  1.00 14.79           C  
ANISOU 1099  CA  SER A 135     1501   1612   2506    234    364   -981       C  
ATOM   1100  C   SER A 135      14.749 -16.286 -20.205  1.00 16.31           C  
ANISOU 1100  C   SER A 135     1539   1567   3089    366    384   -845       C  
ATOM   1101  O   SER A 135      15.129 -17.363 -20.667  1.00 19.59           O  
ANISOU 1101  O   SER A 135     1818   1776   3849    406    538  -1018       O  
ATOM   1102  CB  SER A 135      12.908 -15.818 -21.799  1.00 16.03           C  
ANISOU 1102  CB  SER A 135     1705   1757   2626    142    399  -1172       C  
ATOM   1103  OG  SER A 135      11.948 -16.198 -20.834  1.00 15.91           O  
ANISOU 1103  OG  SER A 135     1726   1596   2722    181    309  -1002       O  
ATOM   1104  N   VAL A 136      14.806 -15.986 -18.910  1.00 15.28           N  
ANISOU 1104  N   VAL A 136     1389   1483   2931    420    245   -532       N  
ATOM   1105  CA  VAL A 136      15.356 -16.909 -17.922  1.00 16.82           C  
ANISOU 1105  CA  VAL A 136     1382   1549   3457    540    225   -254       C  
ATOM   1106  C   VAL A 136      14.341 -17.577 -16.980  1.00 17.37           C  
ANISOU 1106  C   VAL A 136     1431   1529   3638    557    151     -2       C  
ATOM   1107  O   VAL A 136      14.715 -18.415 -16.181  1.00 19.53           O  
ANISOU 1107  O   VAL A 136     1497   1706   4215    653    133    321       O  
ATOM   1108  CB  VAL A 136      16.507 -16.270 -17.091  1.00 18.01           C  
ANISOU 1108  CB  VAL A 136     1409   1940   3492    567    125    -30       C  
ATOM   1109  CG1 VAL A 136      17.590 -15.687 -18.037  1.00 17.06           C  
ANISOU 1109  CG1 VAL A 136     1280   1884   3318    549    219   -260       C  
ATOM   1110  CG2 VAL A 136      15.994 -15.250 -16.083  1.00 15.56           C  
ANISOU 1110  CG2 VAL A 136     1183   1925   2801    465    -28     90       C  
ATOM   1111  N   PHE A 137      13.076 -17.202 -17.074  1.00 14.82           N  
ANISOU 1111  N   PHE A 137     1286   1257   3088    463    110   -102       N  
ATOM   1112  CA  PHE A 137      12.030 -17.702 -16.178  1.00 15.87           C  
ANISOU 1112  CA  PHE A 137     1405   1355   3267    451     45    123       C  
ATOM   1113  C   PHE A 137      10.749 -17.392 -16.885  1.00 14.00           C  
ANISOU 1113  C   PHE A 137     1351   1107   2858    353     61   -130       C  
ATOM   1114  O   PHE A 137      10.568 -16.277 -17.352  1.00 11.63           O  
ANISOU 1114  O   PHE A 137     1183    985   2247    291     29   -282       O  
ATOM   1115  CB  PHE A 137      12.065 -16.999 -14.798  1.00 15.41           C  
ANISOU 1115  CB  PHE A 137     1305   1639   2908    416   -103    409       C  
ATOM   1116  CG  PHE A 137      10.909 -17.364 -13.889  1.00 16.28           C  
ANISOU 1116  CG  PHE A 137     1401   1811   2971    368   -160    621       C  
ATOM   1117  CD1 PHE A 137      10.990 -18.453 -13.032  1.00 20.23           C  
ANISOU 1117  CD1 PHE A 137     1687   2267   3731    421   -182   1038       C  
ATOM   1118  CD2 PHE A 137       9.731 -16.616 -13.909  1.00 14.74           C  
ANISOU 1118  CD2 PHE A 137     1373   1718   2507    271   -180    443       C  
ATOM   1119  CE1 PHE A 137       9.897 -18.788 -12.204  1.00 19.99           C  
ANISOU 1119  CE1 PHE A 137     1627   2331   3635    354   -224   1262       C  
ATOM   1120  CE2 PHE A 137       8.655 -16.950 -13.098  1.00 16.67           C  
ANISOU 1120  CE2 PHE A 137     1589   2038   2704    217   -212    613       C  
ATOM   1121  CZ  PHE A 137       8.740 -18.037 -12.252  1.00 17.71           C  
ANISOU 1121  CZ  PHE A 137     1525   2160   3041    247   -233   1014       C  
ATOM   1122  N   SER A 138       9.861 -18.374 -17.005  1.00 16.21           N  
ANISOU 1122  N   SER A 138     1605   1172   3380    333    118   -156       N  
ATOM   1123  CA  SER A 138       8.502 -18.069 -17.396  1.00 15.19           C  
ANISOU 1123  CA  SER A 138     1608   1109   3053    228     93   -315       C  
ATOM   1124  C   SER A 138       7.566 -19.036 -16.709  1.00 16.50           C  
ANISOU 1124  C   SER A 138     1702   1106   3459    212    100   -142       C  
ATOM   1125  O   SER A 138       7.932 -20.162 -16.429  1.00 19.46           O  
ANISOU 1125  O   SER A 138     1918   1208   4265    269    181      0       O  
ATOM   1126  CB  SER A 138       8.319 -18.071 -18.918  1.00 16.52           C  
ANISOU 1126  CB  SER A 138     1827   1284   3163    139    182   -709       C  
ATOM   1127  OG  SER A 138       8.575 -19.335 -19.471  1.00 21.93           O  
ANISOU 1127  OG  SER A 138     2386   1694   4250    125    345   -924       O  
ATOM   1128  N   GLU A 139       6.359 -18.586 -16.438  1.00 14.74           N  
ANISOU 1128  N   GLU A 139     1566   1026   3008    139     30   -127       N  
ATOM   1129  CA  GLU A 139       5.400 -19.401 -15.713  1.00 16.44           C  
ANISOU 1129  CA  GLU A 139     1708   1131   3408    103     35     63       C  
ATOM   1130  C   GLU A 139       3.996 -18.978 -16.100  1.00 14.57           C  
ANISOU 1130  C   GLU A 139     1566   1007   2961      0      2   -112       C  
ATOM   1131  O   GLU A 139       3.550 -17.871 -15.770  1.00 13.21           O  
ANISOU 1131  O   GLU A 139     1471   1084   2463     -9    -78    -85       O  
ATOM   1132  CB  GLU A 139       5.691 -19.252 -14.207  1.00 17.80           C  
ANISOU 1132  CB  GLU A 139     1788   1496   3478    144    -49    485       C  
ATOM   1133  CG  GLU A 139       4.700 -19.893 -13.246  1.00 21.73           C  
ANISOU 1133  CG  GLU A 139     2189   2007   4057     87    -59    777       C  
ATOM   1134  CD  GLU A 139       4.955 -19.442 -11.818  1.00 23.44           C  
ANISOU 1134  CD  GLU A 139     2306   2623   3975     69   -154   1131       C  
ATOM   1135  OE1 GLU A 139       6.015 -19.831 -11.271  1.00 28.76           O  
ANISOU 1135  OE1 GLU A 139     2816   3354   4755    132   -183   1447       O  
ATOM   1136  OE2 GLU A 139       4.110 -18.721 -11.258  1.00 19.51           O  
ANISOU 1136  OE2 GLU A 139     1856   2413   3143    -20   -188   1079       O  
ATOM   1137  N   PHE A 140       3.294 -19.851 -16.824  1.00 15.40           N  
ANISOU 1137  N   PHE A 140     1632    925   3294    -89     83   -319       N  
ATOM   1138  CA  PHE A 140       1.945 -19.572 -17.303  1.00 14.85           C  
ANISOU 1138  CA  PHE A 140     1604    996   3043   -205     44   -483       C  
ATOM   1139  C   PHE A 140       0.855 -20.010 -16.314  1.00 16.06           C  
ANISOU 1139  C   PHE A 140     1697   1111   3292   -247     31   -259       C  
ATOM   1140  O   PHE A 140       0.975 -21.040 -15.647  1.00 17.24           O  
ANISOU 1140  O   PHE A 140     1735   1021   3791   -240    100    -51       O  
ATOM   1141  CB  PHE A 140       1.741 -20.248 -18.672  1.00 17.27           C  
ANISOU 1141  CB  PHE A 140     1860   1229   3472   -339    139   -896       C  
ATOM   1142  CG  PHE A 140       0.343 -20.143 -19.198  1.00 18.93           C  
ANISOU 1142  CG  PHE A 140     2051   1631   3511   -488     91  -1052       C  
ATOM   1143  CD1 PHE A 140      -0.113 -18.958 -19.782  1.00 20.17           C  
ANISOU 1143  CD1 PHE A 140     2257   2157   3248   -504    -31  -1058       C  
ATOM   1144  CD2 PHE A 140      -0.519 -21.220 -19.104  1.00 24.81           C  
ANISOU 1144  CD2 PHE A 140     2688   2181   4556   -614    170  -1151       C  
ATOM   1145  CE1 PHE A 140      -1.425 -18.863 -20.276  1.00 19.81           C  
ANISOU 1145  CE1 PHE A 140     2140   2334   3052   -636    -94  -1143       C  
ATOM   1146  CE2 PHE A 140      -1.841 -21.138 -19.588  1.00 25.76           C  
ANISOU 1146  CE2 PHE A 140     2757   2523   4506   -770    115  -1300       C  
ATOM   1147  CZ  PHE A 140      -2.290 -19.932 -20.157  1.00 23.83           C  
ANISOU 1147  CZ  PHE A 140     2551   2699   3802   -772    -31  -1277       C  
ATOM   1148  N   HIS A 141      -0.199 -19.205 -16.216  1.00 14.71           N  
ANISOU 1148  N   HIS A 141     1568   1176   2843   -287    -46   -263       N  
ATOM   1149  CA  HIS A 141      -1.333 -19.501 -15.352  1.00 15.58           C  
ANISOU 1149  CA  HIS A 141     1612   1313   2993   -345    -48    -92       C  
ATOM   1150  C   HIS A 141      -2.621 -19.268 -16.113  1.00 15.98           C  
ANISOU 1150  C   HIS A 141     1645   1487   2938   -448    -81   -296       C  
ATOM   1151  O   HIS A 141      -2.822 -18.195 -16.666  1.00 14.36           O  
ANISOU 1151  O   HIS A 141     1483   1496   2477   -419   -153   -380       O  
ATOM   1152  CB  HIS A 141      -1.313 -18.578 -14.132  1.00 15.09           C  
ANISOU 1152  CB  HIS A 141     1563   1495   2675   -284    -95    136       C  
ATOM   1153  CG  HIS A 141      -0.176 -18.857 -13.205  1.00 16.41           C  
ANISOU 1153  CG  HIS A 141     1684   1668   2880   -224    -88    399       C  
ATOM   1154  ND1 HIS A 141      -0.273 -19.749 -12.158  1.00 19.17           N  
ANISOU 1154  ND1 HIS A 141     1896   2006   3379   -258    -62    748       N  
ATOM   1155  CD2 HIS A 141       1.101 -18.426 -13.216  1.00 16.35           C  
ANISOU 1155  CD2 HIS A 141     1711   1702   2797   -142   -111    408       C  
ATOM   1156  CE1 HIS A 141       0.890 -19.823 -11.539  1.00 21.04           C  
ANISOU 1156  CE1 HIS A 141     2068   2323   3603   -196    -86    991       C  
ATOM   1157  NE2 HIS A 141       1.739 -19.029 -12.155  1.00 19.59           N  
ANISOU 1157  NE2 HIS A 141     1993   2166   3284   -126   -114    762       N  
ATOM   1158  N   ASP A 142      -3.511 -20.253 -16.089  1.00 17.08           N  
ANISOU 1158  N   ASP A 142     1686   1498   3305   -572    -28   -329       N  
ATOM   1159  CA  ASP A 142      -4.855 -20.086 -16.611  1.00 18.26           C  
ANISOU 1159  CA  ASP A 142     1771   1818   3347   -688    -71   -474       C  
ATOM   1160  C   ASP A 142      -5.638 -19.198 -15.647  1.00 16.80           C  
ANISOU 1160  C   ASP A 142     1574   1837   2971   -626   -119   -255       C  
ATOM   1161  O   ASP A 142      -5.273 -19.064 -14.467  1.00 15.01           O  
ANISOU 1161  O   ASP A 142     1363   1616   2724   -558    -89    -24       O  
ATOM   1162  CB  ASP A 142      -5.568 -21.451 -16.719  1.00 21.53           C  
ANISOU 1162  CB  ASP A 142     2055   2010   4112   -863     24   -586       C  
ATOM   1163  CG  ASP A 142      -5.156 -22.249 -17.962  1.00 25.93           C  
ANISOU 1163  CG  ASP A 142     2564   2427   4862   -997    108   -995       C  
ATOM   1164  OD1 ASP A 142      -5.351 -21.728 -19.085  1.00 26.63           O  
ANISOU 1164  OD1 ASP A 142     2643   2822   4652  -1077     36  -1265       O  
ATOM   1165  OD2 ASP A 142      -4.664 -23.401 -17.817  1.00 30.20           O  
ANISOU 1165  OD2 ASP A 142     3034   2570   5869  -1037    261  -1044       O  
ATOM   1166  N   ALA A 143      -6.717 -18.611 -16.168  1.00 16.45           N  
ANISOU 1166  N   ALA A 143     1461   2000   2787   -667   -183   -340       N  
ATOM   1167  CA  ALA A 143      -7.690 -17.873 -15.382  1.00 16.92           C  
ANISOU 1167  CA  ALA A 143     1448   2220   2758   -629   -188   -205       C  
ATOM   1168  C   ALA A 143      -8.294 -18.758 -14.294  1.00 18.93           C  
ANISOU 1168  C   ALA A 143     1626   2404   3161   -719   -104    -62       C  
ATOM   1169  O   ALA A 143      -8.320 -19.982 -14.428  1.00 20.97           O  
ANISOU 1169  O   ALA A 143     1847   2465   3655   -835    -56    -75       O  
ATOM   1170  CB  ALA A 143      -8.792 -17.328 -16.283  1.00 17.67           C  
ANISOU 1170  CB  ALA A 143     1418   2524   2772   -664   -272   -284       C  
ATOM   1171  N   ASP A 144      -8.731 -18.135 -13.199  1.00 19.32           N  
ANISOU 1171  N   ASP A 144     1626   2614   3098   -680    -59     67       N  
ATOM   1172  CA  ASP A 144      -9.437 -18.852 -12.137  1.00 21.33           C  
ANISOU 1172  CA  ASP A 144     1768   2911   3423   -788     23    244       C  
ATOM   1173  C   ASP A 144     -10.468 -17.945 -11.486  1.00 22.34           C  
ANISOU 1173  C   ASP A 144     1779   3296   3412   -779     73    219       C  
ATOM   1174  O   ASP A 144     -10.754 -16.869 -12.000  1.00 21.96           O  
ANISOU 1174  O   ASP A 144     1712   3313   3316   -681     42     74       O  
ATOM   1175  CB  ASP A 144      -8.441 -19.462 -11.124  1.00 22.32           C  
ANISOU 1175  CB  ASP A 144     1917   3003   3561   -793     72    511       C  
ATOM   1176  CG  ASP A 144      -7.576 -18.427 -10.420  1.00 20.69           C  
ANISOU 1176  CG  ASP A 144     1766   3021   3074   -698     74    522       C  
ATOM   1177  OD1 ASP A 144      -8.018 -17.257 -10.242  1.00 17.02           O  
ANISOU 1177  OD1 ASP A 144     1277   2747   2443   -657    102    345       O  
ATOM   1178  OD2 ASP A 144      -6.440 -18.799 -10.032  1.00 22.21           O  
ANISOU 1178  OD2 ASP A 144     1990   3188   3258   -673     63    701       O  
ATOM   1179  N   ALA A 145     -11.068 -18.380 -10.375  1.00 25.02           N  
ANISOU 1179  N   ALA A 145     2000   3780   3727   -884    167    379       N  
ATOM   1180  CA  ALA A 145     -12.152 -17.605  -9.751  1.00 25.37           C  
ANISOU 1180  CA  ALA A 145     1890   4077   3672   -898    257    298       C  
ATOM   1181  C   ALA A 145     -11.682 -16.242  -9.239  1.00 24.24           C  
ANISOU 1181  C   ALA A 145     1755   4099   3356   -791    326    131       C  
ATOM   1182  O   ALA A 145     -12.506 -15.348  -9.055  1.00 24.60           O  
ANISOU 1182  O   ALA A 145     1662   4253   3431   -754    417    -37       O  
ATOM   1183  CB  ALA A 145     -12.830 -18.418  -8.607  1.00 28.50           C  
ANISOU 1183  CB  ALA A 145     2134   4660   4034  -1069    365    517       C  
ATOM   1184  N   GLN A 146     -10.374 -16.084  -8.992  1.00 22.69           N  
ANISOU 1184  N   GLN A 146     1685   3905   3029   -751    306    155       N  
ATOM   1185  CA  GLN A 146      -9.843 -14.811  -8.505  1.00 22.35           C  
ANISOU 1185  CA  GLN A 146     1633   4005   2852   -690    392    -64       C  
ATOM   1186  C   GLN A 146      -9.224 -13.968  -9.604  1.00 20.27           C  
ANISOU 1186  C   GLN A 146     1486   3487   2728   -526    318   -199       C  
ATOM   1187  O   GLN A 146      -9.181 -12.756  -9.481  1.00 19.73           O  
ANISOU 1187  O   GLN A 146     1358   3420   2717   -456    415   -414       O  
ATOM   1188  CB  GLN A 146      -8.819 -15.042  -7.383  1.00 23.67           C  
ANISOU 1188  CB  GLN A 146     1803   4456   2732   -790    427     39       C  
ATOM   1189  CG  GLN A 146      -9.483 -15.566  -6.134  1.00 29.78           C  
ANISOU 1189  CG  GLN A 146     2393   5624   3295   -976    533    184       C  
ATOM   1190  CD  GLN A 146      -8.522 -15.914  -5.007  1.00 34.16           C  
ANISOU 1190  CD  GLN A 146     2885   6589   3504  -1110    537    400       C  
ATOM   1191  OE1 GLN A 146      -7.311 -15.848  -5.142  1.00 36.49           O  
ANISOU 1191  OE1 GLN A 146     3277   6845   3740  -1056    451    452       O  
ATOM   1192  NE2 GLN A 146      -9.092 -16.292  -3.876  1.00 42.83           N  
ANISOU 1192  NE2 GLN A 146     3781   8143   4346  -1302    634    560       N  
ATOM   1193  N   ASN A 147      -8.751 -14.606 -10.675  1.00 18.05           N  
ANISOU 1193  N   ASN A 147     1340   2989   2529   -483    172    -85       N  
ATOM   1194  CA  ASN A 147      -8.036 -13.893 -11.730  1.00 16.82           C  
ANISOU 1194  CA  ASN A 147     1284   2663   2443   -356     96   -159       C  
ATOM   1195  C   ASN A 147      -8.735 -14.111 -13.038  1.00 16.67           C  
ANISOU 1195  C   ASN A 147     1234   2554   2545   -336    -14   -124       C  
ATOM   1196  O   ASN A 147      -8.765 -15.211 -13.553  1.00 17.66           O  
ANISOU 1196  O   ASN A 147     1401   2628   2681   -421    -86    -80       O  
ATOM   1197  CB  ASN A 147      -6.586 -14.371 -11.818  1.00 15.18           C  
ANISOU 1197  CB  ASN A 147     1235   2386   2147   -351     38    -96       C  
ATOM   1198  CG  ASN A 147      -5.837 -14.163 -10.531  1.00 15.16           C  
ANISOU 1198  CG  ASN A 147     1217   2578   1963   -399    119    -97       C  
ATOM   1199  OD1 ASN A 147      -5.290 -13.102 -10.300  1.00 14.63           O  
ANISOU 1199  OD1 ASN A 147     1148   2560   1849   -361    178   -264       O  
ATOM   1200  ND2 ASN A 147      -5.819 -15.188  -9.672  1.00 13.46           N  
ANISOU 1200  ND2 ASN A 147      953   2509   1651   -507    126    108       N  
ATOM   1201  N   SER A 148      -9.294 -13.046 -13.560  1.00 17.13           N  
ANISOU 1201  N   SER A 148     1178   2608   2720   -237    -14   -145       N  
ATOM   1202  CA  SER A 148     -10.238 -13.106 -14.664  1.00 18.97           C  
ANISOU 1202  CA  SER A 148     1284   2897   3027   -238   -126    -61       C  
ATOM   1203  C   SER A 148      -9.598 -13.446 -16.021  1.00 17.48           C  
ANISOU 1203  C   SER A 148     1179   2728   2733   -263   -275    -25       C  
ATOM   1204  O   SER A 148     -10.312 -13.798 -16.941  1.00 18.01           O  
ANISOU 1204  O   SER A 148     1130   2948   2763   -340   -383      8       O  
ATOM   1205  CB  SER A 148     -10.946 -11.748 -14.759  1.00 21.04           C  
ANISOU 1205  CB  SER A 148     1336   3145   3509    -96    -72     -5       C  
ATOM   1206  OG  SER A 148     -11.837 -11.707 -15.865  1.00 29.04           O  
ANISOU 1206  OG  SER A 148     2168   4290   4574    -89   -209    164       O  
ATOM   1207  N   HIS A 149      -8.273 -13.312 -16.140  1.00 14.73           N  
ANISOU 1207  N   HIS A 149     1000   2282   2314   -221   -273    -57       N  
ATOM   1208  CA  HIS A 149      -7.553 -13.647 -17.364  1.00 15.10           C  
ANISOU 1208  CA  HIS A 149     1118   2381   2238   -264   -376    -73       C  
ATOM   1209  C   HIS A 149      -6.404 -14.572 -17.088  1.00 13.46           C  
ANISOU 1209  C   HIS A 149     1089   2034   1991   -314   -336   -187       C  
ATOM   1210  O   HIS A 149      -5.906 -14.608 -15.984  1.00 14.32           O  
ANISOU 1210  O   HIS A 149     1271   2035   2134   -276   -256   -173       O  
ATOM   1211  CB  HIS A 149      -6.967 -12.396 -18.005  1.00 14.65           C  
ANISOU 1211  CB  HIS A 149     1039   2339   2185   -140   -404     53       C  
ATOM   1212  CG  HIS A 149      -7.976 -11.337 -18.219  1.00 17.15           C  
ANISOU 1212  CG  HIS A 149     1132   2720   2664    -44   -420    251       C  
ATOM   1213  ND1 HIS A 149      -8.848 -11.354 -19.284  1.00 22.16           N  
ANISOU 1213  ND1 HIS A 149     1565   3623   3229    -94   -556    420       N  
ATOM   1214  CD2 HIS A 149      -8.288 -10.247 -17.484  1.00 19.25           C  
ANISOU 1214  CD2 HIS A 149     1292   2819   3200     91   -299    302       C  
ATOM   1215  CE1 HIS A 149      -9.646 -10.308 -19.204  1.00 24.94           C  
ANISOU 1215  CE1 HIS A 149     1691   3947   3835     39   -535    646       C  
ATOM   1216  NE2 HIS A 149      -9.325  -9.619 -18.123  1.00 22.51           N  
ANISOU 1216  NE2 HIS A 149     1440   3335   3776    157   -359    548       N  
ATOM   1217  N   SER A 150      -5.956 -15.271 -18.118  1.00 14.73           N  
ANISOU 1217  N   SER A 150     1281   2235   2081   -407   -385   -300       N  
ATOM   1218  CA  SER A 150      -4.703 -15.981 -18.044  1.00 14.60           C  
ANISOU 1218  CA  SER A 150     1395   2048   2101   -416   -331   -399       C  
ATOM   1219  C   SER A 150      -3.570 -14.978 -18.114  1.00 13.22           C  
ANISOU 1219  C   SER A 150     1311   1865   1847   -290   -331   -335       C  
ATOM   1220  O   SER A 150      -3.729 -13.852 -18.598  1.00 12.99           O  
ANISOU 1220  O   SER A 150     1229   1957   1748   -226   -377   -233       O  
ATOM   1221  CB  SER A 150      -4.574 -17.028 -19.159  1.00 16.59           C  
ANISOU 1221  CB  SER A 150     1613   2333   2354   -575   -329   -640       C  
ATOM   1222  OG  SER A 150      -4.844 -16.486 -20.447  1.00 19.58           O  
ANISOU 1222  OG  SER A 150     1899   3040   2498   -644   -422   -689       O  
ATOM   1223  N   TYR A 151      -2.419 -15.387 -17.617  1.00 12.44           N  
ANISOU 1223  N   TYR A 151     1312   1611   1804   -255   -276   -357       N  
ATOM   1224  CA  TYR A 151      -1.287 -14.481 -17.546  1.00 11.26           C  
ANISOU 1224  CA  TYR A 151     1234   1451   1592   -155   -266   -314       C  
ATOM   1225  C   TYR A 151       0.000 -15.310 -17.483  1.00 11.52           C  
ANISOU 1225  C   TYR A 151     1332   1351   1694   -151   -223   -371       C  
ATOM   1226  O   TYR A 151      -0.054 -16.454 -17.014  1.00 12.13           O  
ANISOU 1226  O   TYR A 151     1383   1291   1932   -191   -183   -361       O  
ATOM   1227  CB  TYR A 151      -1.430 -13.597 -16.309  1.00 10.30           C  
ANISOU 1227  CB  TYR A 151     1100   1330   1484    -88   -224   -230       C  
ATOM   1228  CG  TYR A 151      -1.696 -14.338 -15.014  1.00 11.23           C  
ANISOU 1228  CG  TYR A 151     1193   1444   1630   -131   -181   -175       C  
ATOM   1229  CD1 TYR A 151      -2.970 -14.806 -14.711  1.00 12.86           C  
ANISOU 1229  CD1 TYR A 151     1320   1685   1881   -194   -174   -145       C  
ATOM   1230  CD2 TYR A 151      -0.683 -14.586 -14.105  1.00 12.03           C  
ANISOU 1230  CD2 TYR A 151     1314   1561   1696   -124   -154   -107       C  
ATOM   1231  CE1 TYR A 151      -3.224 -15.485 -13.546  1.00 11.37           C  
ANISOU 1231  CE1 TYR A 151     1081   1537   1700   -252   -129    -34       C  
ATOM   1232  CE2 TYR A 151      -0.934 -15.272 -12.932  1.00 12.40           C  
ANISOU 1232  CE2 TYR A 151     1289   1694   1728   -183   -129     38       C  
ATOM   1233  CZ  TYR A 151      -2.208 -15.739 -12.673  1.00 13.06           C  
ANISOU 1233  CZ  TYR A 151     1303   1800   1859   -249   -110     82       C  
ATOM   1234  OH  TYR A 151      -2.463 -16.437 -11.521  1.00 15.21           O  
ANISOU 1234  OH  TYR A 151     1478   2195   2106   -324    -79    286       O  
ATOM   1235  N  ACYS A 152       1.123 -14.712 -17.888  0.74 10.50           N  
ANISOU 1235  N  ACYS A 152     1253   1238   1497    -98   -219   -389       N  
ATOM   1236  N  BCYS A 152       1.127 -14.763 -17.983  0.26 10.63           N  
ANISOU 1236  N  BCYS A 152     1268   1257   1513   -103   -219   -400       N  
ATOM   1237  CA ACYS A 152       2.425 -15.374 -17.836  0.74 10.75           C  
ANISOU 1237  CA ACYS A 152     1311   1150   1620    -72   -171   -429       C  
ATOM   1238  CA BCYS A 152       2.481 -15.397 -17.915  0.26 10.65           C  
ANISOU 1238  CA BCYS A 152     1300   1137   1609    -73   -169   -439       C  
ATOM   1239  C  ACYS A 152       3.405 -14.422 -17.162  0.74  9.45           C  
ANISOU 1239  C  ACYS A 152     1179   1025   1386      5   -172   -337       C  
ATOM   1240  C  BCYS A 152       3.466 -14.460 -17.226  0.26  9.40           C  
ANISOU 1240  C  BCYS A 152     1173   1014   1382      5   -171   -343       C  
ATOM   1241  O  ACYS A 152       3.531 -13.257 -17.553  0.74  9.11           O  
ANISOU 1241  O  ACYS A 152     1153   1059   1247     25   -182   -342       O  
ATOM   1242  O  BCYS A 152       3.694 -13.350 -17.709  0.26  8.99           O  
ANISOU 1242  O  BCYS A 152     1142   1039   1232     24   -180   -355       O  
ATOM   1243  CB ACYS A 152       2.908 -15.733 -19.241  0.74 12.39           C  
ANISOU 1243  CB ACYS A 152     1510   1395   1801   -131   -140   -631       C  
ATOM   1244  CB BCYS A 152       3.049 -15.732 -19.322  0.26 11.84           C  
ANISOU 1244  CB BCYS A 152     1441   1325   1729   -129   -134   -644       C  
ATOM   1245  SG ACYS A 152       4.231 -16.949 -19.271  0.74 16.61           S  
ANISOU 1245  SG ACYS A 152     2010   1695   2605   -107    -26   -751       S  
ATOM   1246  SG BCYS A 152       4.940 -15.854 -19.501  0.26 13.00           S  
ANISOU 1246  SG BCYS A 152     1602   1383   1952    -59    -60   -700       S  
ATOM   1247  N   PHE A 153       4.062 -14.902 -16.119  1.00  9.17           N  
ANISOU 1247  N   PHE A 153     1111    952   1417     33   -160   -227       N  
ATOM   1248  CA  PHE A 153       5.160 -14.169 -15.521  1.00  8.83           C  
ANISOU 1248  CA  PHE A 153     1061   1004   1290     66   -162   -186       C  
ATOM   1249  C   PHE A 153       6.441 -14.502 -16.270  1.00  9.24           C  
ANISOU 1249  C   PHE A 153     1115    974   1422    108   -138   -235       C  
ATOM   1250  O   PHE A 153       6.727 -15.673 -16.504  1.00 11.80           O  
ANISOU 1250  O   PHE A 153     1390   1150   1944    129   -103   -223       O  
ATOM   1251  CB  PHE A 153       5.366 -14.568 -14.092  1.00  9.32           C  
ANISOU 1251  CB  PHE A 153     1028   1188   1322     49   -180     -5       C  
ATOM   1252  CG  PHE A 153       4.207 -14.293 -13.202  1.00  9.37           C  
ANISOU 1252  CG  PHE A 153     1000   1341   1219    -17   -177     21       C  
ATOM   1253  CD1 PHE A 153       3.638 -13.047 -13.133  1.00  9.65           C  
ANISOU 1253  CD1 PHE A 153     1054   1451   1159    -45   -139   -149       C  
ATOM   1254  CD2 PHE A 153       3.697 -15.315 -12.396  1.00 10.25           C  
ANISOU 1254  CD2 PHE A 153     1020   1500   1372    -54   -187    239       C  
ATOM   1255  CE1 PHE A 153       2.539 -12.822 -12.266  1.00 10.98           C  
ANISOU 1255  CE1 PHE A 153     1156   1761   1254   -112   -101   -171       C  
ATOM   1256  CE2 PHE A 153       2.637 -15.104 -11.549  1.00 11.54           C  
ANISOU 1256  CE2 PHE A 153     1129   1848   1405   -134   -168    260       C  
ATOM   1257  CZ  PHE A 153       2.036 -13.868 -11.494  1.00 12.41           C  
ANISOU 1257  CZ  PHE A 153     1263   2050   1401   -164   -119     22       C  
ATOM   1258  N   GLU A 154       7.212 -13.485 -16.634  1.00  8.91           N  
ANISOU 1258  N   GLU A 154     1101   1001   1283    117   -129   -301       N  
ATOM   1259  CA  GLU A 154       8.454 -13.675 -17.375  1.00  9.46           C  
ANISOU 1259  CA  GLU A 154     1157   1033   1403    147    -91   -363       C  
ATOM   1260  C   GLU A 154       9.553 -12.792 -16.770  1.00  9.08           C  
ANISOU 1260  C   GLU A 154     1073   1091   1285    151    -97   -329       C  
ATOM   1261  O   GLU A 154       9.306 -11.636 -16.390  1.00  8.75           O  
ANISOU 1261  O   GLU A 154     1046   1124   1154    108    -96   -361       O  
ATOM   1262  CB  GLU A 154       8.267 -13.347 -18.846  1.00  9.85           C  
ANISOU 1262  CB  GLU A 154     1251   1115   1374    107    -59   -496       C  
ATOM   1263  CG  GLU A 154       9.475 -13.742 -19.726  1.00 11.81           C  
ANISOU 1263  CG  GLU A 154     1461   1363   1663    110     15   -619       C  
ATOM   1264  CD  GLU A 154       9.242 -13.524 -21.212  1.00 15.94           C  
ANISOU 1264  CD  GLU A 154     1985   2051   2018     19     51   -753       C  
ATOM   1265  OE1 GLU A 154       8.450 -12.612 -21.600  1.00 15.86           O  
ANISOU 1265  OE1 GLU A 154     1996   2183   1847    -22     -5   -643       O  
ATOM   1266  OE2 GLU A 154       9.906 -14.241 -21.993  1.00 18.93           O  
ANISOU 1266  OE2 GLU A 154     2305   2451   2435    -17    148   -954       O  
ATOM   1267  N   ILE A 155      10.744 -13.344 -16.665  1.00  9.47           N  
ANISOU 1267  N   ILE A 155     1041   1133   1423    195    -85   -286       N  
ATOM   1268  CA  ILE A 155      11.930 -12.562 -16.280  1.00  9.91           C  
ANISOU 1268  CA  ILE A 155     1033   1322   1409    177    -90   -285       C  
ATOM   1269  C   ILE A 155      12.923 -12.693 -17.420  1.00 10.24           C  
ANISOU 1269  C   ILE A 155     1065   1295   1530    211    -20   -375       C  
ATOM   1270  O   ILE A 155      13.249 -13.818 -17.854  1.00 11.58           O  
ANISOU 1270  O   ILE A 155     1175   1341   1882    274     28   -388       O  
ATOM   1271  CB  ILE A 155      12.567 -13.040 -14.962  1.00 11.01           C  
ANISOU 1271  CB  ILE A 155     1012   1631   1540    182   -156    -96       C  
ATOM   1272  CG1 ILE A 155      11.556 -12.934 -13.815  1.00 11.97           C  
ANISOU 1272  CG1 ILE A 155     1114   1918   1513    110   -208    -21       C  
ATOM   1273  CG2 ILE A 155      13.788 -12.193 -14.600  1.00 13.55           C  
ANISOU 1273  CG2 ILE A 155     1239   2152   1758    125   -166   -143       C  
ATOM   1274  CD1 ILE A 155      12.001 -13.533 -12.479  1.00 14.82           C  
ANISOU 1274  CD1 ILE A 155     1269   2571   1790     81   -293    252       C  
ATOM   1275  N   LEU A 156      13.381 -11.541 -17.905  1.00  8.94           N  
ANISOU 1275  N   LEU A 156      931   1193   1272    157     12   -452       N  
ATOM   1276  CA  LEU A 156      14.316 -11.459 -19.000  1.00 10.26           C  
ANISOU 1276  CA  LEU A 156     1075   1367   1454    156     90   -529       C  
ATOM   1277  C   LEU A 156      15.566 -10.733 -18.522  1.00  9.90           C  
ANISOU 1277  C   LEU A 156      937   1416   1407    126     96   -517       C  
ATOM   1278  O   LEU A 156      15.481  -9.749 -17.760  1.00 10.52           O  
ANISOU 1278  O   LEU A 156     1008   1553   1435     53     70   -522       O  
ATOM   1279  CB  LEU A 156      13.700 -10.671 -20.135  1.00 10.06           C  
ANISOU 1279  CB  LEU A 156     1130   1376   1314     92    126   -552       C  
ATOM   1280  CG  LEU A 156      12.391 -11.250 -20.711  1.00 12.30           C  
ANISOU 1280  CG  LEU A 156     1474   1656   1541     80    106   -577       C  
ATOM   1281  CD1 LEU A 156      11.203 -10.486 -20.191  1.00 18.00           C  
ANISOU 1281  CD1 LEU A 156     2247   2345   2247     71     44   -469       C  
ATOM   1282  CD2 LEU A 156      12.418 -11.182 -22.199  1.00 19.70           C  
ANISOU 1282  CD2 LEU A 156     2392   2764   2327      3    165   -635       C  
ATOM   1283  N   GLU A 157      16.709 -11.202 -18.964  1.00 10.71           N  
ANISOU 1283  N   GLU A 157      942   1537   1589    164    150   -547       N  
ATOM   1284  CA  GLU A 157      17.980 -10.573 -18.609  1.00 11.48           C  
ANISOU 1284  CA  GLU A 157      920   1751   1689    125    157   -542       C  
ATOM   1285  C   GLU A 157      18.671 -10.147 -19.881  1.00 11.65           C  
ANISOU 1285  C   GLU A 157      939   1790   1696     85    273   -626       C  
ATOM   1286  O   GLU A 157      18.659 -10.890 -20.854  1.00 11.07           O  
ANISOU 1286  O   GLU A 157      868   1694   1644    120    354   -709       O  
ATOM   1287  CB  GLU A 157      18.851 -11.542 -17.833  1.00 13.53           C  
ANISOU 1287  CB  GLU A 157      991   2069   2080    213    110   -429       C  
ATOM   1288  CG  GLU A 157      18.191 -11.986 -16.567  1.00 16.23           C  
ANISOU 1288  CG  GLU A 157     1293   2482   2390    227     -9   -265       C  
ATOM   1289  CD  GLU A 157      19.137 -12.707 -15.624  1.00 24.01           C  
ANISOU 1289  CD  GLU A 157     2019   3633   3472    289    -90    -27       C  
ATOM   1290  OE1 GLU A 157      20.180 -13.206 -16.093  1.00 25.94           O  
ANISOU 1290  OE1 GLU A 157     2118   3815   3921    379    -32      4       O  
ATOM   1291  OE2 GLU A 157      18.801 -12.810 -14.414  1.00 29.91           O  
ANISOU 1291  OE2 GLU A 157     2673   4603   4087    243   -209    154       O  
ATOM   1292  N   ARG A 158      19.268  -8.954 -19.868  1.00 11.69           N  
ANISOU 1292  N   ARG A 158      912   1856   1671    -14    302   -627       N  
ATOM   1293  CA  ARG A 158      19.939  -8.438 -21.039  1.00 12.79           C  
ANISOU 1293  CA  ARG A 158     1024   2049   1783    -75    416   -641       C  
ATOM   1294  C   ARG A 158      21.155  -9.319 -21.341  1.00 14.58           C  
ANISOU 1294  C   ARG A 158     1103   2352   2082    -14    482   -721       C  
ATOM   1295  O   ARG A 158      21.976  -9.607 -20.458  1.00 13.39           O  
ANISOU 1295  O   ARG A 158      811   2237   2037     29    433   -701       O  
ATOM   1296  CB  ARG A 158      20.322  -6.975 -20.812  1.00 14.22           C  
ANISOU 1296  CB  ARG A 158     1170   2214   2019   -203    450   -605       C  
ATOM   1297  CG  ARG A 158      20.885  -6.270 -22.026  1.00 17.17           C  
ANISOU 1297  CG  ARG A 158     1502   2642   2379   -288    572   -524       C  
ATOM   1298  CD  ARG A 158      21.378  -4.918 -21.639  1.00 18.06           C  
ANISOU 1298  CD  ARG A 158     1536   2661   2662   -417    628   -500       C  
ATOM   1299  NE  ARG A 158      20.279  -4.001 -21.350  1.00 17.30           N  
ANISOU 1299  NE  ARG A 158     1504   2356   2714   -453    632   -425       N  
ATOM   1300  CZ  ARG A 158      19.636  -3.261 -22.261  1.00 19.17           C  
ANISOU 1300  CZ  ARG A 158     1754   2498   3031   -479    694   -176       C  
ATOM   1301  NH1 ARG A 158      19.937  -3.335 -23.564  1.00 18.72           N  
ANISOU 1301  NH1 ARG A 158     1663   2626   2823   -503    744     27       N  
ATOM   1302  NH2 ARG A 158      18.689  -2.432 -21.858  1.00 19.27           N  
ANISOU 1302  NH2 ARG A 158     1774   2263   3283   -489    714   -114       N  
ATOM   1303  N   ARG A 159      21.264  -9.730 -22.596  1.00 14.97           N  
ANISOU 1303  N   ARG A 159     1147   2469   2071    -24    603   -814       N  
ATOM   1304  CA  ARG A 159      22.319 -10.617 -23.042  1.00 17.92           C  
ANISOU 1304  CA  ARG A 159     1356   2885   2567     32    723   -961       C  
ATOM   1305  C   ARG A 159      23.672  -9.947 -23.056  1.00 19.63           C  
ANISOU 1305  C   ARG A 159     1426   3216   2816    -20    778   -936       C  
ATOM   1306  O   ARG A 159      24.651 -10.623 -22.784  1.00 21.03           O  
ANISOU 1306  O   ARG A 159     1418   3384   3188     69    818   -988       O  
ATOM   1307  CB  ARG A 159      22.024 -11.155 -24.437  1.00 19.57           C  
ANISOU 1307  CB  ARG A 159     1569   3215   2651    -25    875  -1165       C  
ATOM   1308  CG  ARG A 159      20.879 -12.172 -24.493  1.00 21.00           C  
ANISOU 1308  CG  ARG A 159     1826   3278   2874     20    862  -1292       C  
ATOM   1309  CD  ARG A 159      20.749 -12.814 -25.901  1.00 26.01           C  
ANISOU 1309  CD  ARG A 159     2395   4112   3373    -90   1051  -1619       C  
ATOM   1310  NE  ARG A 159      20.011 -14.089 -25.820  1.00 29.45           N  
ANISOU 1310  NE  ARG A 159     2819   4347   4020    -37   1097  -1847       N  
ATOM   1311  CZ  ARG A 159      18.818 -14.341 -26.359  1.00 33.56           C  
ANISOU 1311  CZ  ARG A 159     3423   4976   4352   -144   1086  -1973       C  
ATOM   1312  NH1 ARG A 159      18.188 -13.426 -27.100  1.00 35.05           N  
ANISOU 1312  NH1 ARG A 159     3691   5522   4101   -304   1019  -1851       N  
ATOM   1313  NH2 ARG A 159      18.249 -15.538 -26.183  1.00 35.10           N  
ANISOU 1313  NH2 ARG A 159     3580   4925   4829   -101   1148  -2200       N  
ATOM   1314  OXT ARG A 159      23.827  -8.759 -23.346  1.00 21.12           O  
ANISOU 1314  OXT ARG A 159     1646   3489   2889   -151    795   -848       O  
TER    1315      ARG A 159                                                      
HETATM 1316  N1  FOL A 161       3.862  -4.479 -12.252  1.00 10.84           N  
HETATM 1317  C2  FOL A 161       3.043  -5.586 -12.258  1.00 10.77           C  
HETATM 1318  NA2 FOL A 161       3.518  -6.793 -12.575  1.00 11.47           N  
HETATM 1319  N3  FOL A 161       1.719  -5.453 -11.939  1.00 10.27           N  
HETATM 1320  C4  FOL A 161       1.187  -4.237 -11.585  1.00 12.52           C  
HETATM 1321  O4  FOL A 161      -0.047  -4.133 -11.459  1.00 12.27           O  
HETATM 1322  C4A FOL A 161       2.040  -3.112 -11.560  1.00 12.28           C  
HETATM 1323  N5  FOL A 161       1.575  -1.877 -11.220  1.00 10.09           N  
HETATM 1324  C6  FOL A 161       2.397  -0.798 -11.190  1.00 10.88           C  
HETATM 1325  C7  FOL A 161       3.718  -0.970 -11.538  1.00 10.98           C  
HETATM 1326  N8  FOL A 161       4.217  -2.180 -11.910  1.00 12.04           N  
HETATM 1327  C8A FOL A 161       3.392  -3.264 -11.890  1.00 11.47           C  
HETATM 1328  C9  FOL A 161       1.941   0.524 -10.588  1.00 12.65           C  
HETATM 1329  N10 FOL A 161       0.636   0.438  -9.955  1.00 11.77           N  
HETATM 1330  C11 FOL A 161      -0.081  -1.325  -6.295  1.00 14.62           C  
HETATM 1331  C12 FOL A 161      -1.103  -0.650  -6.973  1.00 14.59           C  
HETATM 1332  C13 FOL A 161      -0.850  -0.024  -8.192  1.00 13.91           C  
HETATM 1333  C14 FOL A 161       0.442  -0.055  -8.747  1.00 12.29           C  
HETATM 1334  C15 FOL A 161       1.443  -0.746  -8.078  1.00 11.96           C  
HETATM 1335  C16 FOL A 161       1.196  -1.355  -6.868  1.00 12.58           C  
HETATM 1336  C   FOL A 161      -0.350  -2.012  -4.976  1.00 15.23           C  
HETATM 1337  O   FOL A 161      -1.491  -1.650  -4.257  1.00 16.08           O  
HETATM 1338  N  AFOL A 161       0.441  -2.964  -4.472  0.53 15.28           N  
HETATM 1339  N  BFOL A 161       0.475  -2.945  -4.548  0.47 15.46           N  
HETATM 1340  CA AFOL A 161       0.470  -3.329  -3.047  0.53 15.40           C  
HETATM 1341  CA BFOL A 161       0.376  -3.521  -3.229  0.47 15.72           C  
HETATM 1342  CB AFOL A 161      -0.484  -4.488  -2.682  0.53 15.71           C  
HETATM 1343  CB BFOL A 161      -0.201  -4.932  -3.344  0.47 16.14           C  
HETATM 1344  CG AFOL A 161      -0.046  -5.895  -3.152  0.53 16.40           C  
HETATM 1345  CG BFOL A 161      -1.731  -4.998  -3.409  0.47 17.08           C  
HETATM 1346  CD AFOL A 161      -1.131  -6.972  -3.021  0.53 16.65           C  
HETATM 1347  CD BFOL A 161      -2.306  -5.322  -2.042  0.47 20.12           C  
HETATM 1348  OE1AFOL A 161      -0.840  -8.180  -2.803  0.53 14.80           O  
HETATM 1349  OE1BFOL A 161      -3.366  -4.776  -1.674  0.47 20.34           O  
HETATM 1350  OE2AFOL A 161      -2.343  -6.674  -3.126  0.53 16.61           O  
HETATM 1351  OE2BFOL A 161      -1.736  -6.141  -1.263  0.47 19.78           O  
HETATM 1352  CT AFOL A 161       1.869  -3.690  -2.638  0.53 15.53           C  
HETATM 1353  CT BFOL A 161       1.761  -3.564  -2.667  0.47 15.69           C  
HETATM 1354  O1 AFOL A 161       2.747  -3.824  -3.514  0.53 14.58           O  
HETATM 1355  O1 BFOL A 161       2.721  -3.712  -3.452  0.47 14.91           O  
HETATM 1356  O2 AFOL A 161       2.195  -3.873  -1.434  0.53 14.15           O  
HETATM 1357  O2 BFOL A 161       1.998  -3.461  -1.440  0.47 14.69           O  
HETATM 1358  PA  NAP A 160       4.574   8.368 -15.586  1.00 12.49           P  
HETATM 1359  O1A NAP A 160       5.682   7.887 -16.442  1.00 12.47           O  
HETATM 1360  O2A NAP A 160       4.176   7.568 -14.393  1.00 11.98           O  
HETATM 1361  O5B NAP A 160       4.865   9.824 -15.033  1.00 13.79           O  
HETATM 1362  C5B NAP A 160       5.257  10.863 -15.969  1.00 12.89           C  
HETATM 1363  C4B NAP A 160       5.744  12.046 -15.129  1.00 12.61           C  
HETATM 1364  O4B NAP A 160       6.894  11.668 -14.383  1.00 12.44           O  
HETATM 1365  C3B NAP A 160       6.159  13.279 -15.944  1.00 14.83           C  
HETATM 1366  O3B NAP A 160       5.057  14.072 -16.328  1.00 15.87           O  
HETATM 1367  C2B NAP A 160       7.046  13.974 -14.930  1.00 14.86           C  
HETATM 1368  O2B NAP A 160       6.289  14.602 -13.906  1.00 15.10           O  
HETATM 1369  C1B NAP A 160       7.769  12.780 -14.295  1.00 13.41           C  
HETATM 1370  N9A NAP A 160       9.035  12.504 -14.959  1.00 13.20           N  
HETATM 1371  C8A NAP A 160       9.301  11.508 -15.871  1.00 14.32           C  
HETATM 1372  N7A NAP A 160      10.601  11.579 -16.249  1.00 13.44           N  
HETATM 1373  C5A NAP A 160      11.184  12.615 -15.585  1.00 12.87           C  
HETATM 1374  C6A NAP A 160      12.488  13.122 -15.590  1.00 14.71           C  
HETATM 1375  N6A NAP A 160      13.432  12.582 -16.344  1.00 12.26           N  
HETATM 1376  N1A NAP A 160      12.776  14.227 -14.798  1.00 13.15           N  
HETATM 1377  C2A NAP A 160      11.780  14.798 -14.014  1.00 13.76           C  
HETATM 1378  N3A NAP A 160      10.483  14.292 -13.986  1.00 13.08           N  
HETATM 1379  C4A NAP A 160      10.201  13.220 -14.778  1.00 12.81           C  
HETATM 1380  O3  NAP A 160       3.321   8.714 -16.554  1.00 12.20           O  
HETATM 1381  PN  NAP A 160       2.631   7.905 -17.767  1.00 15.03           P  
HETATM 1382  O1N NAP A 160       1.410   8.686 -18.091  1.00 14.32           O  
HETATM 1383  O2N NAP A 160       3.624   7.628 -18.842  1.00 11.03           O  
HETATM 1384  O5D NAP A 160       2.175   6.541 -17.051  1.00 13.74           O  
HETATM 1385  C5D NAP A 160       1.070   6.486 -16.162  1.00 13.59           C  
HETATM 1386  C4D NAP A 160       0.156   5.385 -16.678  1.00 14.80           C  
HETATM 1387  O4D NAP A 160       0.878   4.148 -16.629  1.00 12.97           O  
HETATM 1388  C3D NAP A 160      -1.133   5.130 -15.861  1.00 14.56           C  
HETATM 1389  O3D NAP A 160      -2.154   4.679 -16.750  1.00 14.22           O  
HETATM 1390  C2D NAP A 160      -0.733   4.017 -14.903  1.00 13.52           C  
HETATM 1391  O2D NAP A 160      -1.805   3.265 -14.372  1.00 14.33           O  
HETATM 1392  C1D NAP A 160       0.150   3.203 -15.835  1.00 13.25           C  
HETATM 1393  N1N NAP A 160       1.094   2.236 -15.233  1.00 11.87           N  
HETATM 1394  C2N NAP A 160       0.942   0.918 -15.553  1.00 11.08           C  
HETATM 1395  C3N NAP A 160       1.832  -0.028 -15.066  1.00 12.44           C  
HETATM 1396  C7N NAP A 160       1.683  -1.481 -15.415  1.00 14.70           C  
HETATM 1397  O7N NAP A 160       2.682  -2.345 -15.014  1.00 15.71           O  
HETATM 1398  N7N NAP A 160       0.632  -1.960 -16.078  1.00 14.50           N  
HETATM 1399  C4N NAP A 160       2.868   0.403 -14.251  1.00 11.59           C  
HETATM 1400  C5N NAP A 160       2.999   1.757 -13.932  1.00 13.46           C  
HETATM 1401  C6N NAP A 160       2.098   2.674 -14.439  1.00 13.65           C  
HETATM 1402  P2B NAP A 160       5.985  16.225 -13.881  1.00 15.49           P  
HETATM 1403  O1X NAP A 160       7.321  16.856 -14.209  1.00 15.23           O  
HETATM 1404  O2X NAP A 160       5.486  16.547 -12.511  1.00 15.87           O  
HETATM 1405  O3X NAP A 160       4.913  16.508 -14.900  1.00 15.50           O  
HETATM 1406 MN    MN A 162      -8.839 -12.474 -21.356  1.00 23.80          MN  
HETATM 1407 MN    MN A 163      10.409  18.419   4.973  1.00 33.07          MN  
HETATM 1408  O   HOH A 164       5.713  -8.435 -13.832  1.00 13.01           O  
HETATM 1409  O   HOH A 165      17.921  -3.761  -3.766  1.00 15.98           O  
HETATM 1410  O   HOH A 166      -7.878 -14.563 -20.584  1.00 13.77           O  
HETATM 1411  O   HOH A 167      22.390   3.974  -6.619  1.00 17.93           O  
HETATM 1412  O   HOH A 168      22.020  -7.785 -25.038  1.00 20.73           O  
HETATM 1413  O   HOH A 169      15.819  -3.324 -25.795  1.00 23.85           O  
HETATM 1414  O   HOH A 170      19.727  12.354 -15.466  1.00 15.36           O  
HETATM 1415  O   HOH A 171      19.250  -7.077 -33.476  1.00 21.01           O  
HETATM 1416  O   HOH A 172      12.173  14.654  -1.147  1.00 15.40           O  
HETATM 1417  O   HOH A 173      21.520  -1.871 -14.650  1.00 17.63           O  
HETATM 1418  O   HOH A 174      -2.693  -0.073 -28.279  1.00 22.36           O  
HETATM 1419  O   HOH A 175      -0.365   9.484  -4.401  1.00 23.46           O  
HETATM 1420  O   HOH A 176      17.303  -3.008  -1.074  1.00 15.81           O  
HETATM 1421  O   HOH A 177      17.903  -8.262  -5.627  1.00 25.38           O  
HETATM 1422  O   HOH A 178      -4.747 -18.061 -11.994  1.00 23.79           O  
HETATM 1423  O   HOH A 179      -4.359  -6.027 -10.720  1.00 17.39           O  
HETATM 1424  O   HOH A 180       0.142  13.487  -1.230  1.00 17.26           O  
HETATM 1425  O   HOH A 181      10.725  16.615  -7.690  1.00 18.15           O  
HETATM 1426  O   HOH A 182      -4.836  -4.236 -25.438  1.00 16.69           O  
HETATM 1427  O   HOH A 183      22.186  -4.948 -24.810  1.00 21.73           O  
HETATM 1428  O   HOH A 184       8.807   9.348 -26.005  1.00 22.67           O  
HETATM 1429  O   HOH A 185      12.957 -10.339  -6.886  1.00 22.11           O  
HETATM 1430  O   HOH A 186      -3.035   6.574 -18.464  1.00 19.25           O  
HETATM 1431  O   HOH A 187      -2.429 -20.698 -11.643  1.00 26.08           O  
HETATM 1432  O   HOH A 188       9.699   6.302   1.026  1.00 18.16           O  
HETATM 1433  O   HOH A 189      11.451   8.174   1.114  1.00 18.95           O  
HETATM 1434  O   HOH A 190      13.639  -9.888  -3.932  1.00 31.13           O  
HETATM 1435  O   HOH A 191       1.832  -9.223 -23.330  1.00 24.19           O  
HETATM 1436  O   HOH A 192      -1.890  -6.007 -12.286  1.00 17.20           O  
HETATM 1437  O   HOH A 193       1.468  14.591  -7.205  1.00 21.14           O  
HETATM 1438  O   HOH A 194       7.482  17.149   6.822  1.00 26.76           O  
HETATM 1439  O   HOH A 195     -10.184  -6.753 -20.989  1.00 19.04           O  
HETATM 1440  O   HOH A 196      10.474  14.100   0.884  1.00 17.93           O  
HETATM 1441  O   HOH A 197      20.785  15.116 -13.042  1.00 21.37           O  
HETATM 1442  O   HOH A 198      17.616  -6.625  -3.417  1.00 20.41           O  
HETATM 1443  O   HOH A 199       2.932   5.092 -23.924  1.00 19.08           O  
HETATM 1444  O   HOH A 200       1.488 -14.746  -7.582  1.00 18.47           O  
HETATM 1445  O   HOH A 201      -0.731   2.134 -11.907  1.00 22.32           O  
HETATM 1446  O   HOH A 202      13.822   0.015   0.464  1.00 22.03           O  
HETATM 1447  O   HOH A 203      17.570  -0.876 -24.356  1.00 21.05           O  
HETATM 1448  O   HOH A 204      -0.360 -15.026 -21.113  1.00 23.10           O  
HETATM 1449  O   HOH A 205      -4.727 -15.000  -6.591  1.00 19.23           O  
HETATM 1450  O   HOH A 206      23.402   8.770 -10.401  1.00 20.73           O  
HETATM 1451  O   HOH A 207      -1.972   8.039   2.542  1.00 22.22           O  
HETATM 1452  O   HOH A 208       7.101   3.459   2.314  1.00 17.59           O  
HETATM 1453  O   HOH A 209      -1.604  -2.396 -10.052  1.00 30.02           O  
HETATM 1454  O   HOH A 210      -5.582   1.506 -11.161  1.00 28.11           O  
HETATM 1455  O   HOH A 211      -5.408  -3.503 -11.324  1.00 23.91           O  
HETATM 1456  O   HOH A 212       5.469  17.442  -7.993  1.00 21.88           O  
HETATM 1457  O   HOH A 213      10.262   9.269 -21.993  1.00 25.24           O  
HETATM 1458  O   HOH A 214      11.627  -8.627  -2.901  1.00 22.30           O  
HETATM 1459  O   HOH A 215       4.469  12.976 -19.223  1.00 20.52           O  
HETATM 1460  O   HOH A 216      -0.551 -10.261 -23.574  1.00 25.04           O  
HETATM 1461  O   HOH A 217      18.364  16.334 -10.516  1.00 21.59           O  
HETATM 1462  O   HOH A 218      13.308  18.211 -13.939  1.00 23.55           O  
HETATM 1463  O   HOH A 219       1.261  14.190  -3.645  1.00 20.26           O  
HETATM 1464  O   HOH A 220       7.608   0.854   5.166  1.00 21.97           O  
HETATM 1465  O   HOH A 221      -9.452   1.079 -21.063  1.00 22.80           O  
HETATM 1466  O   HOH A 222      -2.462  -1.468 -30.943  1.00 26.23           O  
HETATM 1467  O   HOH A 223      10.899  18.549  -3.914  1.00 25.44           O  
HETATM 1468  O   HOH A 224       1.978  -7.167 -25.103  1.00 22.31           O  
HETATM 1469  O   HOH A 225       3.218 -11.214  -2.311  1.00 23.96           O  
HETATM 1470  O   HOH A 226      12.632  17.352  -6.064  1.00 26.37           O  
HETATM 1471  O   HOH A 227      -5.334   5.366   1.678  1.00 27.40           O  
HETATM 1472  O   HOH A 228       3.196   7.635 -21.600  1.00 20.41           O  
HETATM 1473  O   HOH A 229      -1.572   8.945 -17.391  1.00 27.37           O  
HETATM 1474  O   HOH A 230      21.724  -9.491 -17.347  1.00 25.14           O  
HETATM 1475  O   HOH A 231      15.616 -16.472 -24.397  1.00 27.15           O  
HETATM 1476  O   HOH A 232      21.751  10.056 -17.159  1.00 30.24           O  
HETATM 1477  O   HOH A 233       8.763 -11.229 -24.039  1.00 26.00           O  
HETATM 1478  O   HOH A 234      21.261  -4.139 -29.645  1.00 34.88           O  
HETATM 1479  O   HOH A 235      -5.621   4.654  -2.875  1.00 27.81           O  
HETATM 1480  O   HOH A 236      -2.835  -9.893  -4.143  1.00 26.41           O  
HETATM 1481  O   HOH A 237      -6.196   4.424  -0.696  1.00 26.38           O  
HETATM 1482  O   HOH A 238      -9.853  -7.795 -14.521  1.00 28.71           O  
CONECT  560 1407                                                                
CONECT  936 1406                                                                
CONECT  937 1406                                                                
CONECT 1213 1406                                                                
CONECT 1316 1317 1327                                                           
CONECT 1317 1316 1318 1319                                                      
CONECT 1318 1317                                                                
CONECT 1319 1317 1320                                                           
CONECT 1320 1319 1321 1322                                                      
CONECT 1321 1320                                                                
CONECT 1322 1320 1323 1327                                                      
CONECT 1323 1322 1324                                                           
CONECT 1324 1323 1325 1328                                                      
CONECT 1325 1324 1326                                                           
CONECT 1326 1325 1327                                                           
CONECT 1327 1316 1322 1326                                                      
CONECT 1328 1324 1329                                                           
CONECT 1329 1328 1333                                                           
CONECT 1330 1331 1335 1336                                                      
CONECT 1331 1330 1332                                                           
CONECT 1332 1331 1333                                                           
CONECT 1333 1329 1332 1334                                                      
CONECT 1334 1333 1335                                                           
CONECT 1335 1330 1334                                                           
CONECT 1336 1330 1337 1338 1339                                                 
CONECT 1337 1336                                                                
CONECT 1338 1336 1340                                                           
CONECT 1339 1336 1341                                                           
CONECT 1340 1338 1342 1352                                                      
CONECT 1341 1339 1343 1353                                                      
CONECT 1342 1340 1344                                                           
CONECT 1343 1341 1345                                                           
CONECT 1344 1342 1346                                                           
CONECT 1345 1343 1347                                                           
CONECT 1346 1344 1348 1350                                                      
CONECT 1347 1345 1349 1351                                                      
CONECT 1348 1346                                                                
CONECT 1349 1347                                                                
CONECT 1350 1346                                                                
CONECT 1351 1347                                                                
CONECT 1352 1340 1354 1356                                                      
CONECT 1353 1341 1355 1357                                                      
CONECT 1354 1352                                                                
CONECT 1355 1353                                                                
CONECT 1356 1352                                                                
CONECT 1357 1353                                                                
CONECT 1358 1359 1360 1361 1380                                                 
CONECT 1359 1358                                                                
CONECT 1360 1358                                                                
CONECT 1361 1358 1362                                                           
CONECT 1362 1361 1363                                                           
CONECT 1363 1362 1364 1365                                                      
CONECT 1364 1363 1369                                                           
CONECT 1365 1363 1366 1367                                                      
CONECT 1366 1365                                                                
CONECT 1367 1365 1368 1369                                                      
CONECT 1368 1367 1402                                                           
CONECT 1369 1364 1367 1370                                                      
CONECT 1370 1369 1371 1379                                                      
CONECT 1371 1370 1372                                                           
CONECT 1372 1371 1373                                                           
CONECT 1373 1372 1374 1379                                                      
CONECT 1374 1373 1375 1376                                                      
CONECT 1375 1374                                                                
CONECT 1376 1374 1377                                                           
CONECT 1377 1376 1378                                                           
CONECT 1378 1377 1379                                                           
CONECT 1379 1370 1373 1378                                                      
CONECT 1380 1358 1381                                                           
CONECT 1381 1380 1382 1383 1384                                                 
CONECT 1382 1381                                                                
CONECT 1383 1381                                                                
CONECT 1384 1381 1385                                                           
CONECT 1385 1384 1386                                                           
CONECT 1386 1385 1387 1388                                                      
CONECT 1387 1386 1392                                                           
CONECT 1388 1386 1389 1390                                                      
CONECT 1389 1388                                                                
CONECT 1390 1388 1391 1392                                                      
CONECT 1391 1390                                                                
CONECT 1392 1387 1390 1393                                                      
CONECT 1393 1392 1394 1401                                                      
CONECT 1394 1393 1395                                                           
CONECT 1395 1394 1396 1399                                                      
CONECT 1396 1395 1397 1398                                                      
CONECT 1397 1396                                                                
CONECT 1398 1396                                                                
CONECT 1399 1395 1400                                                           
CONECT 1400 1399 1401                                                           
CONECT 1401 1393 1400                                                           
CONECT 1402 1368 1403 1404 1405                                                 
CONECT 1403 1402                                                                
CONECT 1404 1402                                                                
CONECT 1405 1402                                                                
CONECT 1406  936  937 1213 1410                                                 
CONECT 1407  560                                                                
CONECT 1410 1406                                                                
MASTER      280    0    4    7   10    0   16    6 1425    1   97   13          
END                                                                             
