# Supplementary material for: Amino acid impact factor
Source: PLoS One. 2018 Jun 13;13(6):e0198645. doi: 10.1371/journal.pone.0198645 (PMC5999116; doi:10.1371/journal.pone.0198645)
Supplement: S2 File — (ZIP) [file pone.0198645.s002.zip › Supporting Information/3TGI.pdb]

HEADER    COMPLEX (SERINE PROTEASE/INHIBITOR)     15-JUL-98   3TGI              
TITLE     WILD-TYPE RAT ANIONIC TRYPSIN COMPLEXED WITH BOVINE                   
TITLE    2 PANCREATIC TRYPSIN INHIBITOR (BPTI)                                  
COMPND    MOL_ID: 1;                                                            
COMPND   2 MOLECULE: TRYPSIN;                                                   
COMPND   3 CHAIN: E;                                                            
COMPND   4 EC: 3.4.21.4;                                                        
COMPND   5 MOL_ID: 2;                                                           
COMPND   6 MOLECULE: BOVINE PANCREATIC TRYPSIN INHIBITOR;                       
COMPND   7 CHAIN: I;                                                            
COMPND   8 SYNONYM: BPTI                                                        
SOURCE    MOL_ID: 1;                                                            
SOURCE   2 ORGANISM_SCIENTIFIC: RATTUS NORVEGICUS;                              
SOURCE   3 ORGANISM_COMMON: NORWAY RAT;                                         
SOURCE   4 ORGANISM_TAXID: 10116;                                               
SOURCE   5 ORGAN: PANCREATIC;                                                   
SOURCE   6 MOL_ID: 2;                                                           
SOURCE   7 ORGANISM_SCIENTIFIC: BOS TAURUS;                                     
SOURCE   8 ORGANISM_COMMON: CATTLE;                                             
SOURCE   9 ORGANISM_TAXID: 9913                                                 
KEYWDS    COMPLEX (SERINE PROTEASE/INHIBITOR)                                   
EXPDTA    X-RAY DIFFRACTION                                                     
AUTHOR    A.PASTERNAK,D.RINGE,L.HEDSTROM                                        
REVDAT   2   24-FEB-09 3TGI    1       VERSN                                    
REVDAT   1   23-DEC-98 3TGI    0                                                
JRNL        AUTH   A.PASTERNAK,D.RINGE,L.HEDSTROM                               
JRNL        TITL   COMPARISON OF ANIONIC AND CATIONIC TRYPSINOGENS:             
JRNL        TITL 2 THE ANIONIC ACTIVATION DOMAIN IS MORE FLEXIBLE IN            
JRNL        TITL 3 SOLUTION AND DIFFERS IN ITS MODE OF BPTI BINDING             
JRNL        TITL 4 IN THE CRYSTAL STRUCTURE                                     
JRNL        REF    PROTEIN SCI.                  V.   8   253 1999              
JRNL        REFN                   ISSN 0961-8368                               
JRNL        PMID   10210204                                                     
REMARK   1                                                                      
REMARK   2                                                                      
REMARK   2 RESOLUTION.    1.80 ANGSTROMS.                                       
REMARK   3                                                                      
REMARK   3 REFINEMENT.                                                          
REMARK   3   PROGRAM     : X-PLOR 3.851                                         
REMARK   3   AUTHORS     : BRUNGER                                              
REMARK   3                                                                      
REMARK   3  DATA USED IN REFINEMENT.                                            
REMARK   3   RESOLUTION RANGE HIGH (ANGSTROMS) : 1.80                           
REMARK   3   RESOLUTION RANGE LOW  (ANGSTROMS) : 10.00                          
REMARK   3   DATA CUTOFF            (SIGMA(F)) : NULL                           
REMARK   3   DATA CUTOFF HIGH         (ABS(F)) : NULL                           
REMARK   3   DATA CUTOFF LOW          (ABS(F)) : NULL                           
REMARK   3   COMPLETENESS (WORKING+TEST)   (%) : 88.9                           
REMARK   3   NUMBER OF REFLECTIONS             : 24932                          
REMARK   3                                                                      
REMARK   3  FIT TO DATA USED IN REFINEMENT.                                     
REMARK   3   CROSS-VALIDATION METHOD          : THROUGHOUT                      
REMARK   3   FREE R VALUE TEST SET SELECTION  : RANDOM                          
REMARK   3   R VALUE            (WORKING SET) : 0.177                           
REMARK   3   FREE R VALUE                     : 0.210                           
REMARK   3   FREE R VALUE TEST SET SIZE   (%) : 10.000                          
REMARK   3   FREE R VALUE TEST SET COUNT      : NULL                            
REMARK   3   ESTIMATED ERROR OF FREE R VALUE  : NULL                            
REMARK   3                                                                      
REMARK   3  FIT IN THE HIGHEST RESOLUTION BIN.                                  
REMARK   3   TOTAL NUMBER OF BINS USED           : 8                            
REMARK   3   BIN RESOLUTION RANGE HIGH       (A) : 1.80                         
REMARK   3   BIN RESOLUTION RANGE LOW        (A) : 1.88                         
REMARK   3   BIN COMPLETENESS (WORKING+TEST) (%) : NULL                         
REMARK   3   REFLECTIONS IN BIN    (WORKING SET) : 2333                         
REMARK   3   BIN R VALUE           (WORKING SET) : 0.2570                       
REMARK   3   BIN FREE R VALUE                    : 0.2730                       
REMARK   3   BIN FREE R VALUE TEST SET SIZE  (%) : NULL                         
REMARK   3   BIN FREE R VALUE TEST SET COUNT     : 283                          
REMARK   3   ESTIMATED ERROR OF BIN FREE R VALUE : NULL                         
REMARK   3                                                                      
REMARK   3  NUMBER OF NON-HYDROGEN ATOMS USED IN REFINEMENT.                    
REMARK   3   PROTEIN ATOMS            : 2104                                    
REMARK   3   NUCLEIC ACID ATOMS       : 0                                       
REMARK   3   HETEROGEN ATOMS          : 11                                      
REMARK   3   SOLVENT ATOMS            : 227                                     
REMARK   3                                                                      
REMARK   3  B VALUES.                                                           
REMARK   3   FROM WILSON PLOT           (A**2) : NULL                           
REMARK   3   MEAN B VALUE      (OVERALL, A**2) : 15.80                          
REMARK   3   OVERALL ANISOTROPIC B VALUE.                                       
REMARK   3    B11 (A**2) : NULL                                                 
REMARK   3    B22 (A**2) : NULL                                                 
REMARK   3    B33 (A**2) : NULL                                                 
REMARK   3    B12 (A**2) : NULL                                                 
REMARK   3    B13 (A**2) : NULL                                                 
REMARK   3    B23 (A**2) : NULL                                                 
REMARK   3                                                                      
REMARK   3  ESTIMATED COORDINATE ERROR.                                         
REMARK   3   ESD FROM LUZZATI PLOT        (A) : NULL                            
REMARK   3   ESD FROM SIGMAA              (A) : NULL                            
REMARK   3   LOW RESOLUTION CUTOFF        (A) : NULL                            
REMARK   3                                                                      
REMARK   3  CROSS-VALIDATED ESTIMATED COORDINATE ERROR.                         
REMARK   3   ESD FROM C-V LUZZATI PLOT    (A) : NULL                            
REMARK   3   ESD FROM C-V SIGMAA          (A) : NULL                            
REMARK   3                                                                      
REMARK   3  RMS DEVIATIONS FROM IDEAL VALUES.                                   
REMARK   3   BOND LENGTHS                 (A) : 0.006                           
REMARK   3   BOND ANGLES            (DEGREES) : 1.32                            
REMARK   3   DIHEDRAL ANGLES        (DEGREES) : 27.60                           
REMARK   3   IMPROPER ANGLES        (DEGREES) : 0.67                            
REMARK   3                                                                      
REMARK   3  ISOTROPIC THERMAL MODEL : RESTRAINED                                
REMARK   3                                                                      
REMARK   3  ISOTROPIC THERMAL FACTOR RESTRAINTS.    RMS    SIGMA                
REMARK   3   MAIN-CHAIN BOND              (A**2) : NULL  ; NULL                 
REMARK   3   MAIN-CHAIN ANGLE             (A**2) : NULL  ; NULL                 
REMARK   3   SIDE-CHAIN BOND              (A**2) : NULL  ; NULL                 
REMARK   3   SIDE-CHAIN ANGLE             (A**2) : NULL  ; NULL                 
REMARK   3                                                                      
REMARK   3  NCS MODEL : NULL                                                    
REMARK   3                                                                      
REMARK   3  NCS RESTRAINTS.                         RMS   SIGMA/WEIGHT          
REMARK   3   GROUP  1  POSITIONAL            (A) : NULL  ; NULL                 
REMARK   3   GROUP  1  B-FACTOR           (A**2) : NULL  ; NULL                 
REMARK   3                                                                      
REMARK   3  PARAMETER FILE  1  : PROTEIN_REP.PARAM                              
REMARK   3  PARAMETER FILE  2  : CA.PAR                                         
REMARK   3  PARAMETER FILE  3  : SO4.PAR                                        
REMARK   3  PARAMETER FILE  4  : WATER.PARAM                                    
REMARK   3  PARAMETER FILE  5  : NULL                                           
REMARK   3  TOPOLOGY FILE  1   : TOPHCSDX.PRO                                   
REMARK   3  TOPOLOGY FILE  2   : CA.TOP                                         
REMARK   3  TOPOLOGY FILE  3   : SO4.TOP                                        
REMARK   3  TOPOLOGY FILE  4   : WATER.TOPH                                     
REMARK   3  TOPOLOGY FILE  5   : NULL                                           
REMARK   3                                                                      
REMARK   3  OTHER REFINEMENT REMARKS: ALSO TOPH19.PEP USED                      
REMARK   4                                                                      
REMARK   4 3TGI COMPLIES WITH FORMAT V. 3.15, 01-DEC-08                         
REMARK 100                                                                      
REMARK 100 THIS ENTRY HAS BEEN PROCESSED BY BNL.                                
REMARK 200                                                                      
REMARK 200 EXPERIMENTAL DETAILS                                                 
REMARK 200  EXPERIMENT TYPE                : X-RAY DIFFRACTION                  
REMARK 200  DATE OF DATA COLLECTION        : NULL                               
REMARK 200  TEMPERATURE           (KELVIN) : 277                                
REMARK 200  PH                             : 8.5                                
REMARK 200  NUMBER OF CRYSTALS USED        : 1                                  
REMARK 200                                                                      
REMARK 200  SYNCHROTRON              (Y/N) : N                                  
REMARK 200  RADIATION SOURCE               : ROTATING ANODE                     
REMARK 200  BEAMLINE                       : NULL                               
REMARK 200  X-RAY GENERATOR MODEL          : RIGAKU RUH2R                       
REMARK 200  MONOCHROMATIC OR LAUE    (M/L) : M                                  
REMARK 200  WAVELENGTH OR RANGE        (A) : 1.5418                             
REMARK 200  MONOCHROMATOR                  : NULL                               
REMARK 200  OPTICS                         : NULL                               
REMARK 200                                                                      
REMARK 200  DETECTOR TYPE                  : IMAGE PLATE                        
REMARK 200  DETECTOR MANUFACTURER          : RIGAKU RAXIS IIC                   
REMARK 200  INTENSITY-INTEGRATION SOFTWARE : DENZO                              
REMARK 200  DATA SCALING SOFTWARE          : SCALEPACK                          
REMARK 200                                                                      
REMARK 200  NUMBER OF UNIQUE REFLECTIONS   : 25741                              
REMARK 200  RESOLUTION RANGE HIGH      (A) : 1.800                              
REMARK 200  RESOLUTION RANGE LOW       (A) : 20.000                             
REMARK 200  REJECTION CRITERIA  (SIGMA(I)) : NULL                               
REMARK 200                                                                      
REMARK 200 OVERALL.                                                             
REMARK 200  COMPLETENESS FOR RANGE     (%) : 88.9                               
REMARK 200  DATA REDUNDANCY                : 2.600                              
REMARK 200  R MERGE                    (I) : NULL                               
REMARK 200  R SYM                      (I) : 0.04900                            
REMARK 200  <I/SIGMA(I)> FOR THE DATA SET  : 11.0000                            
REMARK 200                                                                      
REMARK 200 IN THE HIGHEST RESOLUTION SHELL.                                     
REMARK 200  HIGHEST RESOLUTION SHELL, RANGE HIGH (A) : 1.80                     
REMARK 200  HIGHEST RESOLUTION SHELL, RANGE LOW  (A) : 1.86                     
REMARK 200  COMPLETENESS FOR SHELL     (%) : 80.3                               
REMARK 200  DATA REDUNDANCY IN SHELL       : NULL                               
REMARK 200  R MERGE FOR SHELL          (I) : NULL                               
REMARK 200  R SYM FOR SHELL            (I) : NULL                               
REMARK 200  <I/SIGMA(I)> FOR SHELL         : NULL                               
REMARK 200                                                                      
REMARK 200 DIFFRACTION PROTOCOL: NULL                                           
REMARK 200 METHOD USED TO DETERMINE THE STRUCTURE: OTHER                        
REMARK 200 SOFTWARE USED: X-PLOR 3.851                                          
REMARK 200 STARTING MODEL: NULL                                                 
REMARK 200                                                                      
REMARK 200 REMARK: NULL                                                         
REMARK 280                                                                      
REMARK 280 CRYSTAL                                                              
REMARK 280 SOLVENT CONTENT, VS   (%): 50.32                                     
REMARK 280 MATTHEWS COEFFICIENT, VM (ANGSTROMS**3/DA): 2.48                     
REMARK 280                                                                      
REMARK 280 CRYSTALLIZATION CONDITIONS: 30% PEG 4000 0.2 M LISO4 0.1 M TRIS      
REMARK 280  PH 8.5                                                              
REMARK 290                                                                      
REMARK 290 CRYSTALLOGRAPHIC SYMMETRY                                            
REMARK 290 SYMMETRY OPERATORS FOR SPACE GROUP: P 32 2 1                         
REMARK 290                                                                      
REMARK 290      SYMOP   SYMMETRY                                                
REMARK 290     NNNMMM   OPERATOR                                                
REMARK 290       1555   X,Y,Z                                                   
REMARK 290       2555   -Y,X-Y,Z+2/3                                            
REMARK 290       3555   -X+Y,-X,Z+1/3                                           
REMARK 290       4555   Y,X,-Z                                                  
REMARK 290       5555   X-Y,-Y,-Z+1/3                                           
REMARK 290       6555   -X,-X+Y,-Z+2/3                                          
REMARK 290                                                                      
REMARK 290     WHERE NNN -> OPERATOR NUMBER                                     
REMARK 290           MMM -> TRANSLATION VECTOR                                  
REMARK 290                                                                      
REMARK 290 CRYSTALLOGRAPHIC SYMMETRY TRANSFORMATIONS                            
REMARK 290 THE FOLLOWING TRANSFORMATIONS OPERATE ON THE ATOM/HETATM             
REMARK 290 RECORDS IN THIS ENTRY TO PRODUCE CRYSTALLOGRAPHICALLY                
REMARK 290 RELATED MOLECULES.                                                   
REMARK 290   SMTRY1   1  1.000000  0.000000  0.000000        0.00000            
REMARK 290   SMTRY2   1  0.000000  1.000000  0.000000        0.00000            
REMARK 290   SMTRY3   1  0.000000  0.000000  1.000000        0.00000            
REMARK 290   SMTRY1   2 -0.500000 -0.866025  0.000000        0.00000            
REMARK 290   SMTRY2   2  0.866025 -0.500000  0.000000        0.00000            
REMARK 290   SMTRY3   2  0.000000  0.000000  1.000000       41.46000            
REMARK 290   SMTRY1   3 -0.500000  0.866025  0.000000        0.00000            
REMARK 290   SMTRY2   3 -0.866025 -0.500000  0.000000        0.00000            
REMARK 290   SMTRY3   3  0.000000  0.000000  1.000000       20.73000            
REMARK 290   SMTRY1   4 -0.500000  0.866025  0.000000        0.00000            
REMARK 290   SMTRY2   4  0.866025  0.500000  0.000000        0.00000            
REMARK 290   SMTRY3   4  0.000000  0.000000 -1.000000        0.00000            
REMARK 290   SMTRY1   5  1.000000  0.000000  0.000000        0.00000            
REMARK 290   SMTRY2   5  0.000000 -1.000000  0.000000        0.00000            
REMARK 290   SMTRY3   5  0.000000  0.000000 -1.000000       20.73000            
REMARK 290   SMTRY1   6 -0.500000 -0.866025  0.000000        0.00000            
REMARK 290   SMTRY2   6 -0.866025  0.500000  0.000000        0.00000            
REMARK 290   SMTRY3   6  0.000000  0.000000 -1.000000       41.46000            
REMARK 290                                                                      
REMARK 290 REMARK: NULL                                                         
REMARK 300                                                                      
REMARK 300 BIOMOLECULE: 1                                                       
REMARK 300 SEE REMARK 350 FOR THE AUTHOR PROVIDED AND/OR PROGRAM                
REMARK 300 GENERATED ASSEMBLY INFORMATION FOR THE STRUCTURE IN                  
REMARK 300 THIS ENTRY. THE REMARK MAY ALSO PROVIDE INFORMATION ON               
REMARK 300 BURIED SURFACE AREA.                                                 
REMARK 350                                                                      
REMARK 350 COORDINATES FOR A COMPLETE MULTIMER REPRESENTING THE KNOWN           
REMARK 350 BIOLOGICALLY SIGNIFICANT OLIGOMERIZATION STATE OF THE                
REMARK 350 MOLECULE CAN BE GENERATED BY APPLYING BIOMT TRANSFORMATIONS          
REMARK 350 GIVEN BELOW.  BOTH NON-CRYSTALLOGRAPHIC AND                          
REMARK 350 CRYSTALLOGRAPHIC OPERATIONS ARE GIVEN.                               
REMARK 350                                                                      
REMARK 350 BIOMOLECULE: 1                                                       
REMARK 350 AUTHOR DETERMINED BIOLOGICAL UNIT: DIMERIC                           
REMARK 350 SOFTWARE DETERMINED QUATERNARY STRUCTURE: DIMERIC                    
REMARK 350 SOFTWARE USED: PISA                                                  
REMARK 350 TOTAL BURIED SURFACE AREA: 1870 ANGSTROM**2                          
REMARK 350 SURFACE AREA OF THE COMPLEX: 11840 ANGSTROM**2                       
REMARK 350 CHANGE IN SOLVENT FREE ENERGY: -46.0 KCAL/MOL                        
REMARK 350 APPLY THE FOLLOWING TO CHAINS: E, I                                  
REMARK 350   BIOMT1   1  1.000000  0.000000  0.000000        0.00000            
REMARK 350   BIOMT2   1  0.000000  1.000000  0.000000        0.00000            
REMARK 350   BIOMT3   1  0.000000  0.000000  1.000000        0.00000            
REMARK 465                                                                      
REMARK 465 MISSING RESIDUES                                                     
REMARK 465 THE FOLLOWING RESIDUES WERE NOT LOCATED IN THE                       
REMARK 465 EXPERIMENT. (M=MODEL NUMBER; RES=RESIDUE NAME; C=CHAIN               
REMARK 465 IDENTIFIER; SSSEQ=SEQUENCE NUMBER; I=INSERTION CODE.)                
REMARK 465                                                                      
REMARK 465   M RES C SSSEQI                                                     
REMARK 465     GLY I    57                                                      
REMARK 465     ALA I    58                                                      
REMARK 465     ILE I    59                                                      
REMARK 465     GLY I    60                                                      
REMARK 465     PRO I    61                                                      
REMARK 465     TRP I    62                                                      
REMARK 465     GLU I    63                                                      
REMARK 465     ASN I    64                                                      
REMARK 465     LEU I    65                                                      
REMARK 470                                                                      
REMARK 470 MISSING ATOM                                                         
REMARK 470 THE FOLLOWING RESIDUES HAVE MISSING ATOMS(M=MODEL NUMBER;            
REMARK 470 RES=RESIDUE NAME; C=CHAIN IDENTIFIER; SSEQ=SEQUENCE NUMBER;          
REMARK 470 I=INSERTION CODE):                                                   
REMARK 470   M RES CSSEQI  ATOMS                                                
REMARK 470     ARG E 117    CG   CD   NE   CZ   NH1  NH2                        
REMARK 500                                                                      
REMARK 500 GEOMETRY AND STEREOCHEMISTRY                                         
REMARK 500 SUBTOPIC: CLOSE CONTACTS                                             
REMARK 500                                                                      
REMARK 500 THE FOLLOWING ATOMS THAT ARE RELATED BY CRYSTALLOGRAPHIC             
REMARK 500 SYMMETRY ARE IN CLOSE CONTACT.  AN ATOM LOCATED WITHIN 0.15          
REMARK 500 ANGSTROMS OF A SYMMETRY RELATED ATOM IS ASSUMED TO BE ON A           
REMARK 500 SPECIAL POSITION AND IS, THEREFORE, LISTED IN REMARK 375             
REMARK 500 INSTEAD OF REMARK 500.  ATOMS WITH NON-BLANK ALTERNATE               
REMARK 500 LOCATION INDICATORS ARE NOT INCLUDED IN THE CALCULATIONS.            
REMARK 500                                                                      
REMARK 500 DISTANCE CUTOFF:                                                     
REMARK 500 2.2 ANGSTROMS FOR CONTACTS NOT INVOLVING HYDROGEN ATOMS              
REMARK 500 1.6 ANGSTROMS FOR CONTACTS INVOLVING HYDROGEN ATOMS                  
REMARK 500                                                                      
REMARK 500  ATM1  RES C  SSEQI   ATM2  RES C  SSEQI  SSYMOP   DISTANCE          
REMARK 500   O    HOH E   578     O    HOH E   578     5434     2.09            
REMARK 500                                                                      
REMARK 500 REMARK: NULL                                                         
REMARK 500                                                                      
REMARK 500 GEOMETRY AND STEREOCHEMISTRY                                         
REMARK 500 SUBTOPIC: COVALENT BOND ANGLES                                       
REMARK 500                                                                      
REMARK 500 THE STEREOCHEMICAL PARAMETERS OF THE FOLLOWING RESIDUES              
REMARK 500 HAVE VALUES WHICH DEVIATE FROM EXPECTED VALUES BY MORE               
REMARK 500 THAN 6*RMSD (M=MODEL NUMBER; RES=RESIDUE NAME; C=CHAIN               
REMARK 500 IDENTIFIER; SSEQ=SEQUENCE NUMBER; I=INSERTION CODE).                 
REMARK 500                                                                      
REMARK 500 STANDARD TABLE:                                                      
REMARK 500 FORMAT: (10X,I3,1X,A3,1X,A1,I4,A1,3(1X,A4,2X),12X,F5.1)              
REMARK 500                                                                      
REMARK 500 EXPECTED VALUES PROTEIN: ENGH AND HUBER, 1999                        
REMARK 500 EXPECTED VALUES NUCLEIC ACID: CLOWNEY ET AL 1996                     
REMARK 500                                                                      
REMARK 500  M RES CSSEQI ATM1   ATM2   ATM3                                     
REMARK 500    ARG I  39   NE  -  CZ  -  NH2 ANGL. DEV. =   3.7 DEGREES          
REMARK 500                                                                      
REMARK 500 REMARK: NULL                                                         
REMARK 500                                                                      
REMARK 500 GEOMETRY AND STEREOCHEMISTRY                                         
REMARK 500 SUBTOPIC: TORSION ANGLES                                             
REMARK 500                                                                      
REMARK 500 TORSION ANGLES OUTSIDE THE EXPECTED RAMACHANDRAN REGIONS:            
REMARK 500 (M=MODEL NUMBER; RES=RESIDUE NAME; C=CHAIN IDENTIFIER;               
REMARK 500 SSEQ=SEQUENCE NUMBER; I=INSERTION CODE).                             
REMARK 500                                                                      
REMARK 500 STANDARD TABLE:                                                      
REMARK 500 FORMAT:(10X,I3,1X,A3,1X,A1,I4,A1,4X,F7.2,3X,F7.2)                    
REMARK 500                                                                      
REMARK 500 EXPECTED VALUES: GJ KLEYWEGT AND TA JONES (1996). PHI/PSI-           
REMARK 500 CHOLOGY: RAMACHANDRAN REVISITED. STRUCTURE 4, 1395 - 1400            
REMARK 500                                                                      
REMARK 500  M RES CSSEQI        PSI       PHI                                   
REMARK 500    ASP E  49      -10.72    -48.09                                   
REMARK 500    HIS E  71      -61.96   -137.39                                   
REMARK 500    SER E 214      -69.10   -129.08                                   
REMARK 500                                                                      
REMARK 500 REMARK: NULL                                                         
REMARK 525                                                                      
REMARK 525 SOLVENT                                                              
REMARK 525                                                                      
REMARK 525 THE SOLVENT MOLECULES HAVE CHAIN IDENTIFIERS THAT                    
REMARK 525 INDICATE THE POLYMER CHAIN WITH WHICH THEY ARE MOST                  
REMARK 525 CLOSELY ASSOCIATED. THE REMARK LISTS ALL THE SOLVENT                 
REMARK 525 MOLECULES WHICH ARE MORE THAN 5A AWAY FROM THE                       
REMARK 525 NEAREST POLYMER CHAIN (M = MODEL NUMBER;                             
REMARK 525 RES=RESIDUE NAME; C=CHAIN IDENTIFIER; SSEQ=SEQUENCE                  
REMARK 525 NUMBER; I=INSERTION CODE):                                           
REMARK 525                                                                      
REMARK 525  M RES CSSEQI                                                        
REMARK 525    HOH E 718        DISTANCE =  5.78 ANGSTROMS                       
REMARK 620                                                                      
REMARK 620 METAL COORDINATION                                                   
REMARK 620  (M=MODEL NUMBER; RES=RESIDUE NAME; C=CHAIN IDENTIFIER;              
REMARK 620  SSEQ=SEQUENCE NUMBER; I=INSERTION CODE):                            
REMARK 620                                                                      
REMARK 620 COORDINATION ANGLES FOR:  M RES CSSEQI METAL                         
REMARK 620                              CA E 800  CA                            
REMARK 620 N RES CSSEQI ATOM                                                    
REMARK 620 1 GLU E  70   OE1                                                    
REMARK 620 2 ASN E  72   O    88.4                                              
REMARK 620 3 VAL E  75   O   160.9  84.6                                        
REMARK 620 4 GLU E  80   OE2 104.4 162.9  86.5                                  
REMARK 620 5 HOH E 526   O    80.5 105.9  84.4  87.6                            
REMARK 620 6 GLU E  77   OE1  94.8  86.5 102.4  81.2 166.5                      
REMARK 620 N                    1     2     3     4     5                       
REMARK 800                                                                      
REMARK 800 SITE                                                                 
REMARK 800 SITE_IDENTIFIER: CAT                                                 
REMARK 800 EVIDENCE_CODE: UNKNOWN                                               
REMARK 800 SITE_DESCRIPTION: THE CATALYTIC TRIAD                                
REMARK 800 SITE_IDENTIFIER: P1                                                  
REMARK 800 EVIDENCE_CODE: UNKNOWN                                               
REMARK 800 SITE_DESCRIPTION: THE INHIBITOR RESIDUE IN THE PRIMARY               
REMARK 800  SPECIFICITY SITE                                                    
REMARK 800 SITE_IDENTIFIER: AC1                                                 
REMARK 800 EVIDENCE_CODE: SOFTWARE                                              
REMARK 800 SITE_DESCRIPTION: BINDING SITE FOR RESIDUE CA E 800                  
REMARK 800 SITE_IDENTIFIER: AC2                                                 
REMARK 800 EVIDENCE_CODE: SOFTWARE                                              
REMARK 800 SITE_DESCRIPTION: BINDING SITE FOR RESIDUE SO4 I 990                 
REMARK 800 SITE_IDENTIFIER: AC3                                                 
REMARK 800 EVIDENCE_CODE: SOFTWARE                                              
REMARK 800 SITE_DESCRIPTION: BINDING SITE FOR RESIDUE SO4 I 991                 
DBREF  3TGI E   16   245  UNP    P00763   TRY2_RAT        24    246             
DBREF  3TGI I    1    65  UNP    P00974   BPT1_BOVIN      36    100             
SEQRES   1 E  223  ILE VAL GLY GLY TYR THR CYS GLN GLU ASN SER VAL PRO          
SEQRES   2 E  223  TYR GLN VAL SER LEU ASN SER GLY TYR HIS PHE CYS GLY          
SEQRES   3 E  223  GLY SER LEU ILE ASN ASP GLN TRP VAL VAL SER ALA ALA          
SEQRES   4 E  223  HIS CYS TYR LYS SER ARG ILE GLN VAL ARG LEU GLY GLU          
SEQRES   5 E  223  HIS ASN ILE ASN VAL LEU GLU GLY ASN GLU GLN PHE VAL          
SEQRES   6 E  223  ASN ALA ALA LYS ILE ILE LYS HIS PRO ASN PHE ASP ARG          
SEQRES   7 E  223  LYS THR LEU ASN ASN ASP ILE MET LEU ILE LYS LEU SER          
SEQRES   8 E  223  SER PRO VAL LYS LEU ASN ALA ARG VAL ALA THR VAL ALA          
SEQRES   9 E  223  LEU PRO SER SER CYS ALA PRO ALA GLY THR GLN CYS LEU          
SEQRES  10 E  223  ILE SER GLY TRP GLY ASN THR LEU SER SER GLY VAL ASN          
SEQRES  11 E  223  GLU PRO ASP LEU LEU GLN CYS LEU ASP ALA PRO LEU LEU          
SEQRES  12 E  223  PRO GLN ALA ASP CYS GLU ALA SER TYR PRO GLY LYS ILE          
SEQRES  13 E  223  THR ASP ASN MET VAL CYS VAL GLY PHE LEU GLU GLY GLY          
SEQRES  14 E  223  LYS ASP SER CYS GLN GLY ASP SER GLY GLY PRO VAL VAL          
SEQRES  15 E  223  CYS ASN GLY GLU LEU GLN GLY ILE VAL SER TRP GLY TYR          
SEQRES  16 E  223  GLY CYS ALA LEU PRO ASP ASN PRO GLY VAL TYR THR LYS          
SEQRES  17 E  223  VAL CYS ASN TYR VAL ASP TRP ILE GLN ASP THR ILE ALA          
SEQRES  18 E  223  ALA ASN                                                      
SEQRES   1 I   65  ARG PRO ASP PHE CYS LEU GLU PRO PRO TYR THR GLY PRO          
SEQRES   2 I   65  CYS LYS ALA ARG ILE ILE ARG TYR PHE TYR ASN ALA LYS          
SEQRES   3 I   65  ALA GLY LEU CYS GLN THR PHE VAL TYR GLY GLY CYS ARG          
SEQRES   4 I   65  ALA LYS ARG ASN ASN PHE LYS SER ALA GLU ASP CYS MET          
SEQRES   5 I   65  ARG THR CYS GLY GLY ALA ILE GLY PRO TRP GLU ASN LEU          
HET     CA  E 800       1                                                       
HET    SO4  I 990       5                                                       
HET    SO4  I 991       5                                                       
HETNAM      CA CALCIUM ION                                                      
HETNAM     SO4 SULFATE ION                                                      
FORMUL   3   CA    CA 2+                                                        
FORMUL   4  SO4    2(O4 S 2-)                                                   
FORMUL   6  HOH   *227(H2 O)                                                    
HELIX    1   1 ALA E   56  CYS E   58  5                                   3    
HELIX    2   2 GLN E  165  SER E  171  1                                   7    
HELIX    3   3 VAL E  231  ASN E  233  5                                   3    
HELIX    4   4 VAL E  235  ALA E  243  1                                   9    
HELIX    5   5 ASP I    3  LEU I    6  5                                   4    
HELIX    6   6 ALA I   48  THR I   54  1                                   7    
SHEET    1   A 7 GLN E  81  ASN E  84  0                                        
SHEET    2   A 7 GLN E  64  LEU E  68 -1  N  LEU E  68   O  GLN E  81           
SHEET    3   A 7 GLN E  30  ASN E  34 -1  N  ASN E  34   O  GLN E  64           
SHEET    4   A 7 HIS E  40  ASN E  48 -1  N  GLY E  44   O  VAL E  31           
SHEET    5   A 7 TRP E  51  SER E  54 -1  N  VAL E  53   O  SER E  45           
SHEET    6   A 7 MET E 104  LEU E 108 -1  N  ILE E 106   O  VAL E  52           
SHEET    7   A 7 ALA E  85  LYS E  90 -1  N  ILE E  89   O  LEU E 105           
SHEET    1   B 2 GLN E 135  GLY E 140  0                                        
SHEET    2   B 2 GLN E 156  PRO E 161 -1  N  ALA E 160   O  CYS E 136           
SHEET    1   C 4 MET E 180  VAL E 183  0                                        
SHEET    2   C 4 GLY E 226  LYS E 230 -1  N  TYR E 228   O  VAL E 181           
SHEET    3   C 4 GLU E 204  TRP E 215 -1  N  TRP E 215   O  VAL E 227           
SHEET    4   C 4 PRO E 198  CYS E 201 -1  N  CYS E 201   O  GLU E 204           
SHEET    1   D 2 ILE I  18  ASN I  24  0                                        
SHEET    2   D 2 LEU I  29  TYR I  35 -1  N  TYR I  35   O  ILE I  18           
SSBOND   1 CYS E   22    CYS E  157                          1555   1555  2.03  
SSBOND   2 CYS E   42    CYS E   58                          1555   1555  2.04  
SSBOND   3 CYS E  128    CYS E  232                          1555   1555  2.03  
SSBOND   4 CYS E  136    CYS E  201                          1555   1555  2.03  
SSBOND   5 CYS E  168    CYS E  182                          1555   1555  2.03  
SSBOND   6 CYS E  191    CYS E  220                          1555   1555  2.17  
SSBOND   7 CYS I    5    CYS I   55                          1555   1555  2.03  
SSBOND   8 CYS I   14    CYS I   38                          1555   1555  2.09  
SSBOND   9 CYS I   30    CYS I   51                          1555   1555  2.03  
LINK        CA    CA E 800                 OE1 GLU E  70     1555   1555  2.32  
LINK        CA    CA E 800                 O   ASN E  72     1555   1555  2.34  
LINK        CA    CA E 800                 O   VAL E  75     1555   1555  2.32  
LINK        CA    CA E 800                 OE2 GLU E  80     1555   1555  2.23  
LINK        CA    CA E 800                 O   HOH E 526     1555   1555  2.49  
LINK        CA    CA E 800                 OE1 GLU E  77     1555   1555  2.45  
SITE     1 CAT  3 HIS E  57  ASP E 102  SER E 195                               
SITE     1  P1  1 LYS I  15                                                     
SITE     1 AC1  6 GLU E  70  ASN E  72  VAL E  75  GLU E  77                    
SITE     2 AC1  6 GLU E  80  HOH E 526                                          
SITE     1 AC2  4 ARG I  42  HOH I 529  HOH I 664  HOH I 691                    
SITE     1 AC3  4 ARG I  20  TYR I  35  HOH I 687  HOH I 705                    
CRYST1   92.720   92.720   62.190  90.00  90.00 120.00 P 32 2 1      6          
ORIGX1      1.000000  0.000000  0.000000        0.00000                         
ORIGX2      0.000000  1.000000  0.000000        0.00000                         
ORIGX3      0.000000  0.000000  1.000000        0.00000                         
SCALE1      0.010785  0.006227  0.000000        0.00000                         
SCALE2      0.000000  0.012454  0.000000        0.00000                         
SCALE3      0.000000  0.000000  0.016080        0.00000                         
ATOM      1  N   ILE E  16     -18.738 -84.983  -3.222  1.00  6.14           N  
ATOM      2  CA  ILE E  16     -18.871 -84.726  -1.759  1.00  7.65           C  
ATOM      3  C   ILE E  16     -20.231 -84.119  -1.439  1.00  7.41           C  
ATOM      4  O   ILE E  16     -20.561 -83.026  -1.904  1.00  8.70           O  
ATOM      5  CB  ILE E  16     -17.786 -83.749  -1.246  1.00  6.59           C  
ATOM      6  CG1 ILE E  16     -16.391 -84.266  -1.614  1.00  7.22           C  
ATOM      7  CG2 ILE E  16     -17.957 -83.534   0.254  1.00  6.11           C  
ATOM      8  CD1 ILE E  16     -15.937 -85.478  -0.822  1.00  8.26           C  
ATOM      9  N   VAL E  17     -21.016 -84.840  -0.647  1.00  8.04           N  
ATOM     10  CA  VAL E  17     -22.339 -84.380  -0.246  1.00  8.43           C  
ATOM     11  C   VAL E  17     -22.231 -83.815   1.163  1.00  8.46           C  
ATOM     12  O   VAL E  17     -21.589 -84.408   2.030  1.00  6.70           O  
ATOM     13  CB  VAL E  17     -23.371 -85.539  -0.231  1.00  8.84           C  
ATOM     14  CG1 VAL E  17     -24.738 -85.013   0.170  1.00  9.11           C  
ATOM     15  CG2 VAL E  17     -23.443 -86.204  -1.592  1.00 11.01           C  
ATOM     16  N   GLY E  18     -22.845 -82.655   1.379  1.00 10.20           N  
ATOM     17  CA  GLY E  18     -22.832 -82.039   2.693  1.00 10.45           C  
ATOM     18  C   GLY E  18     -21.513 -81.431   3.120  1.00 11.25           C  
ATOM     19  O   GLY E  18     -21.303 -81.197   4.307  1.00 12.24           O  
ATOM     20  N   GLY E  19     -20.628 -81.172   2.160  1.00 10.69           N  
ATOM     21  CA  GLY E  19     -19.342 -80.582   2.478  1.00 10.12           C  
ATOM     22  C   GLY E  19     -19.323 -79.077   2.269  1.00 12.16           C  
ATOM     23  O   GLY E  19     -20.362 -78.412   2.294  1.00 13.16           O  
ATOM     24  N   TYR E  20     -18.132 -78.536   2.056  1.00 12.08           N  
ATOM     25  CA  TYR E  20     -17.973 -77.105   1.847  1.00 11.77           C  
ATOM     26  C   TYR E  20     -16.869 -76.909   0.831  1.00 10.97           C  
ATOM     27  O   TYR E  20     -16.035 -77.790   0.646  1.00 10.18           O  
ATOM     28  CB  TYR E  20     -17.607 -76.406   3.171  1.00 10.91           C  
ATOM     29  CG  TYR E  20     -16.384 -76.969   3.874  1.00 10.22           C  
ATOM     30  CD1 TYR E  20     -15.111 -76.480   3.593  1.00  9.17           C  
ATOM     31  CD2 TYR E  20     -16.499 -77.996   4.813  1.00 10.75           C  
ATOM     32  CE1 TYR E  20     -13.987 -76.998   4.224  1.00 10.44           C  
ATOM     33  CE2 TYR E  20     -15.373 -78.520   5.451  1.00  9.12           C  
ATOM     34  CZ  TYR E  20     -14.125 -78.019   5.150  1.00  8.59           C  
ATOM     35  OH  TYR E  20     -13.005 -78.547   5.748  1.00 10.36           O  
ATOM     36  N   THR E  21     -16.866 -75.759   0.167  1.00 11.29           N  
ATOM     37  CA  THR E  21     -15.834 -75.486  -0.818  1.00 12.44           C  
ATOM     38  C   THR E  21     -14.500 -75.322  -0.106  1.00 12.46           C  
ATOM     39  O   THR E  21     -14.391 -74.548   0.845  1.00 12.92           O  
ATOM     40  CB  THR E  21     -16.137 -74.202  -1.611  1.00 12.96           C  
ATOM     41  OG1 THR E  21     -17.409 -74.336  -2.252  1.00 14.40           O  
ATOM     42  CG2 THR E  21     -15.056 -73.953  -2.666  1.00 14.02           C  
ATOM     43  N   CYS E  22     -13.491 -76.062  -0.554  1.00 10.80           N  
ATOM     44  CA  CYS E  22     -12.174 -75.972   0.050  1.00 12.06           C  
ATOM     45  C   CYS E  22     -11.582 -74.612  -0.239  1.00 13.85           C  
ATOM     46  O   CYS E  22     -11.913 -73.973  -1.239  1.00 14.49           O  
ATOM     47  CB  CYS E  22     -11.215 -77.013  -0.530  1.00 11.93           C  
ATOM     48  SG  CYS E  22     -11.795 -78.732  -0.556  1.00 11.51           S  
ATOM     49  N   GLN E  23     -10.695 -74.173   0.639  1.00 15.61           N  
ATOM     50  CA  GLN E  23     -10.022 -72.909   0.429  1.00 18.60           C  
ATOM     51  C   GLN E  23      -9.122 -73.146  -0.784  1.00 18.66           C  
ATOM     52  O   GLN E  23      -8.468 -74.182  -0.883  1.00 18.05           O  
ATOM     53  CB  GLN E  23      -9.179 -72.557   1.651  1.00 20.38           C  
ATOM     54  CG  GLN E  23      -8.939 -71.078   1.825  1.00 27.17           C  
ATOM     55  CD  GLN E  23      -7.922 -70.786   2.907  1.00 30.48           C  
ATOM     56  OE1 GLN E  23      -7.505 -71.686   3.641  1.00 33.82           O  
ATOM     57  NE2 GLN E  23      -7.515 -69.525   3.015  1.00 32.90           N  
ATOM     58  N   GLU E  24      -9.102 -72.195  -1.709  1.00 19.92           N  
ATOM     59  CA  GLU E  24      -8.290 -72.304  -2.916  1.00 20.70           C  
ATOM     60  C   GLU E  24      -6.900 -72.866  -2.644  1.00 20.09           C  
ATOM     61  O   GLU E  24      -6.135 -72.306  -1.863  1.00 19.27           O  
ATOM     62  CB  GLU E  24      -8.161 -70.934  -3.588  1.00 25.09           C  
ATOM     63  CG  GLU E  24      -8.542 -70.922  -5.060  1.00 32.16           C  
ATOM     64  CD  GLU E  24      -7.820 -69.842  -5.848  1.00 36.25           C  
ATOM     65  OE1 GLU E  24      -7.917 -68.656  -5.454  1.00 38.86           O  
ATOM     66  OE2 GLU E  24      -7.160 -70.183  -6.859  1.00 37.05           O  
ATOM     67  N   ASN E  25      -6.589 -73.981  -3.301  1.00 21.09           N  
ATOM     68  CA  ASN E  25      -5.296 -74.646  -3.167  1.00 21.61           C  
ATOM     69  C   ASN E  25      -4.892 -74.990  -1.725  1.00 21.44           C  
ATOM     70  O   ASN E  25      -3.709 -74.946  -1.375  1.00 21.91           O  
ATOM     71  CB  ASN E  25      -4.214 -73.793  -3.837  1.00 25.00           C  
ATOM     72  CG  ASN E  25      -4.542 -73.477  -5.297  1.00 27.58           C  
ATOM     73  OD1 ASN E  25      -4.397 -72.338  -5.747  1.00 27.44           O  
ATOM     74  ND2 ASN E  25      -4.979 -74.489  -6.039  1.00 30.01           N  
ATOM     75  N   SER E  26      -5.881 -75.347  -0.902  1.00 19.26           N  
ATOM     76  CA  SER E  26      -5.647 -75.723   0.494  1.00 15.73           C  
ATOM     77  C   SER E  26      -5.446 -77.235   0.597  1.00 14.27           C  
ATOM     78  O   SER E  26      -5.126 -77.763   1.659  1.00 14.16           O  
ATOM     79  CB  SER E  26      -6.826 -75.291   1.381  1.00 14.32           C  
ATOM     80  OG  SER E  26      -8.010 -76.014   1.086  1.00 14.93           O  
ATOM     81  N   VAL E  27      -5.650 -77.922  -0.521  1.00 13.22           N  
ATOM     82  CA  VAL E  27      -5.476 -79.372  -0.616  1.00 11.87           C  
ATOM     83  C   VAL E  27      -4.580 -79.533  -1.843  1.00 11.03           C  
ATOM     84  O   VAL E  27      -5.010 -80.040  -2.884  1.00 11.10           O  
ATOM     85  CB  VAL E  27      -6.837 -80.087  -0.860  1.00 11.55           C  
ATOM     86  CG1 VAL E  27      -6.700 -81.575  -0.610  1.00 10.65           C  
ATOM     87  CG2 VAL E  27      -7.910 -79.504   0.050  1.00 11.87           C  
ATOM     88  N   PRO E  28      -3.309 -79.107  -1.726  1.00  9.82           N  
ATOM     89  CA  PRO E  28      -2.322 -79.164  -2.809  1.00  8.62           C  
ATOM     90  C   PRO E  28      -1.953 -80.522  -3.370  1.00  8.68           C  
ATOM     91  O   PRO E  28      -1.398 -80.598  -4.464  1.00  9.96           O  
ATOM     92  CB  PRO E  28      -1.104 -78.437  -2.232  1.00 11.28           C  
ATOM     93  CG  PRO E  28      -1.249 -78.576  -0.756  1.00 11.66           C  
ATOM     94  CD  PRO E  28      -2.726 -78.569  -0.482  1.00 11.84           C  
ATOM     95  N   TYR E  29      -2.245 -81.583  -2.628  1.00  7.87           N  
ATOM     96  CA  TYR E  29      -1.931 -82.941  -3.059  1.00  8.11           C  
ATOM     97  C   TYR E  29      -3.064 -83.562  -3.872  1.00  8.57           C  
ATOM     98  O   TYR E  29      -2.911 -84.646  -4.436  1.00  9.39           O  
ATOM     99  CB  TYR E  29      -1.654 -83.829  -1.839  1.00  8.85           C  
ATOM    100  CG  TYR E  29      -2.701 -83.702  -0.756  1.00  9.31           C  
ATOM    101  CD1 TYR E  29      -3.905 -84.407  -0.828  1.00  9.24           C  
ATOM    102  CD2 TYR E  29      -2.500 -82.849   0.329  1.00 11.06           C  
ATOM    103  CE1 TYR E  29      -4.887 -84.262   0.160  1.00 12.71           C  
ATOM    104  CE2 TYR E  29      -3.467 -82.695   1.316  1.00 11.29           C  
ATOM    105  CZ  TYR E  29      -4.657 -83.398   1.229  1.00 12.37           C  
ATOM    106  OH  TYR E  29      -5.619 -83.209   2.197  1.00 13.50           O  
ATOM    107  N   GLN E  30      -4.203 -82.884  -3.925  1.00  6.58           N  
ATOM    108  CA  GLN E  30      -5.335 -83.412  -4.667  1.00  7.92           C  
ATOM    109  C   GLN E  30      -5.125 -83.271  -6.166  1.00  8.28           C  
ATOM    110  O   GLN E  30      -4.666 -82.233  -6.640  1.00  9.75           O  
ATOM    111  CB  GLN E  30      -6.626 -82.691  -4.264  1.00  6.03           C  
ATOM    112  CG  GLN E  30      -7.811 -82.984  -5.178  1.00  6.44           C  
ATOM    113  CD  GLN E  30      -8.615 -84.185  -4.727  1.00  5.95           C  
ATOM    114  OE1 GLN E  30      -8.919 -85.076  -5.519  1.00  8.69           O  
ATOM    115  NE2 GLN E  30      -8.964 -84.215  -3.451  1.00  5.30           N  
ATOM    116  N   VAL E  31      -5.445 -84.327  -6.908  1.00  6.97           N  
ATOM    117  CA  VAL E  31      -5.335 -84.286  -8.356  1.00  7.28           C  
ATOM    118  C   VAL E  31      -6.635 -84.781  -8.973  1.00  7.77           C  
ATOM    119  O   VAL E  31      -7.453 -85.423  -8.304  1.00  7.61           O  
ATOM    120  CB  VAL E  31      -4.152 -85.157  -8.894  1.00  6.98           C  
ATOM    121  CG1 VAL E  31      -2.878 -84.839  -8.122  1.00  7.80           C  
ATOM    122  CG2 VAL E  31      -4.485 -86.642  -8.802  1.00  8.48           C  
ATOM    123  N   SER E  32      -6.827 -84.450 -10.244  1.00  6.38           N  
ATOM    124  CA  SER E  32      -7.997 -84.887 -10.989  1.00  7.24           C  
ATOM    125  C   SER E  32      -7.496 -85.792 -12.118  1.00  7.99           C  
ATOM    126  O   SER E  32      -6.508 -85.467 -12.784  1.00  8.39           O  
ATOM    127  CB  SER E  32      -8.739 -83.685 -11.583  1.00  7.67           C  
ATOM    128  OG  SER E  32      -9.581 -84.094 -12.648  1.00  7.07           O  
ATOM    129  N   LEU E  33      -8.160 -86.933 -12.303  1.00  6.72           N  
ATOM    130  CA  LEU E  33      -7.823 -87.883 -13.362  1.00  7.23           C  
ATOM    131  C   LEU E  33      -8.784 -87.556 -14.498  1.00  8.16           C  
ATOM    132  O   LEU E  33     -10.002 -87.555 -14.311  1.00  6.25           O  
ATOM    133  CB  LEU E  33      -8.034 -89.323 -12.879  1.00  7.72           C  
ATOM    134  CG  LEU E  33      -6.812 -90.079 -12.338  1.00 13.66           C  
ATOM    135  CD1 LEU E  33      -5.806 -89.115 -11.739  1.00 11.59           C  
ATOM    136  CD2 LEU E  33      -7.253 -91.105 -11.302  1.00 13.62           C  
ATOM    137  N   ASN E  34      -8.227 -87.281 -15.673  1.00  7.98           N  
ATOM    138  CA  ASN E  34      -9.009 -86.875 -16.834  1.00  8.65           C  
ATOM    139  C   ASN E  34      -8.693 -87.699 -18.087  1.00  8.81           C  
ATOM    140  O   ASN E  34      -7.536 -87.919 -18.420  1.00  8.67           O  
ATOM    141  CB  ASN E  34      -8.723 -85.381 -17.096  1.00  7.15           C  
ATOM    142  CG  ASN E  34      -9.718 -84.729 -18.048  1.00  7.27           C  
ATOM    143  OD1 ASN E  34      -9.756 -85.047 -19.244  1.00 10.42           O  
ATOM    144  ND2 ASN E  34     -10.539 -83.833 -17.524  1.00  6.76           N  
ATOM    145  N   SER E  37      -9.732 -88.149 -18.779  1.00  8.80           N  
ATOM    146  CA  SER E  37      -9.550 -88.910 -20.007  1.00 12.21           C  
ATOM    147  C   SER E  37     -10.462 -88.308 -21.082  1.00 11.33           C  
ATOM    148  O   SER E  37     -10.817 -88.958 -22.070  1.00 11.61           O  
ATOM    149  CB  SER E  37      -9.900 -90.380 -19.770  1.00 14.11           C  
ATOM    150  OG  SER E  37      -9.226 -91.209 -20.698  1.00 23.71           O  
ATOM    151  N   GLY E  38     -10.818 -87.046 -20.877  1.00 10.16           N  
ATOM    152  CA  GLY E  38     -11.712 -86.345 -21.782  1.00  9.50           C  
ATOM    153  C   GLY E  38     -12.575 -85.483 -20.883  1.00  9.83           C  
ATOM    154  O   GLY E  38     -12.963 -84.377 -21.248  1.00  9.98           O  
ATOM    155  N   TYR E  39     -12.864 -86.020 -19.696  1.00 10.15           N  
ATOM    156  CA  TYR E  39     -13.635 -85.350 -18.647  1.00 10.34           C  
ATOM    157  C   TYR E  39     -13.144 -85.904 -17.310  1.00  9.40           C  
ATOM    158  O   TYR E  39     -12.521 -86.966 -17.263  1.00  8.78           O  
ATOM    159  CB  TYR E  39     -15.137 -85.613 -18.794  1.00 10.49           C  
ATOM    160  CG  TYR E  39     -15.524 -87.076 -18.789  1.00 14.21           C  
ATOM    161  CD1 TYR E  39     -15.794 -87.749 -17.591  1.00 15.61           C  
ATOM    162  CD2 TYR E  39     -15.634 -87.790 -19.983  1.00 16.38           C  
ATOM    163  CE1 TYR E  39     -16.163 -89.099 -17.586  1.00 17.04           C  
ATOM    164  CE2 TYR E  39     -16.003 -89.140 -19.988  1.00 17.61           C  
ATOM    165  CZ  TYR E  39     -16.264 -89.788 -18.790  1.00 17.39           C  
ATOM    166  OH  TYR E  39     -16.606 -91.124 -18.808  1.00 16.63           O  
ATOM    167  N   HIS E  40     -13.402 -85.176 -16.229  1.00  9.01           N  
ATOM    168  CA  HIS E  40     -12.991 -85.625 -14.902  1.00  7.88           C  
ATOM    169  C   HIS E  40     -13.773 -86.885 -14.517  1.00  6.65           C  
ATOM    170  O   HIS E  40     -15.003 -86.881 -14.534  1.00  6.55           O  
ATOM    171  CB  HIS E  40     -13.257 -84.532 -13.861  1.00  6.00           C  
ATOM    172  CG  HIS E  40     -13.217 -85.026 -12.449  1.00  7.49           C  
ATOM    173  ND1 HIS E  40     -12.055 -85.071 -11.708  1.00  9.21           N  
ATOM    174  CD2 HIS E  40     -14.190 -85.527 -11.647  1.00  7.59           C  
ATOM    175  CE1 HIS E  40     -12.316 -85.572 -10.511  1.00  7.34           C  
ATOM    176  NE2 HIS E  40     -13.604 -85.856 -10.452  1.00  7.89           N  
ATOM    177  N   PHE E  41     -13.073 -87.954 -14.153  1.00  6.07           N  
ATOM    178  CA  PHE E  41     -13.763 -89.185 -13.776  1.00  7.39           C  
ATOM    179  C   PHE E  41     -13.342 -89.759 -12.419  1.00  5.28           C  
ATOM    180  O   PHE E  41     -14.043 -90.593 -11.855  1.00  6.57           O  
ATOM    181  CB  PHE E  41     -13.610 -90.246 -14.888  1.00  5.71           C  
ATOM    182  CG  PHE E  41     -12.225 -90.817 -15.017  1.00  5.86           C  
ATOM    183  CD1 PHE E  41     -11.275 -90.197 -15.825  1.00  6.59           C  
ATOM    184  CD2 PHE E  41     -11.870 -91.975 -14.335  1.00  6.10           C  
ATOM    185  CE1 PHE E  41      -9.992 -90.721 -15.952  1.00  7.04           C  
ATOM    186  CE2 PHE E  41     -10.589 -92.509 -14.453  1.00  6.94           C  
ATOM    187  CZ  PHE E  41      -9.648 -91.881 -15.262  1.00  7.21           C  
ATOM    188  N   CYS E  42     -12.217 -89.296 -11.889  1.00  6.08           N  
ATOM    189  CA  CYS E  42     -11.721 -89.788 -10.606  1.00  5.37           C  
ATOM    190  C   CYS E  42     -10.741 -88.805  -9.977  1.00  6.33           C  
ATOM    191  O   CYS E  42     -10.244 -87.895 -10.639  1.00  7.44           O  
ATOM    192  CB  CYS E  42     -10.994 -91.124 -10.797  1.00  4.54           C  
ATOM    193  SG  CYS E  42     -12.043 -92.611 -10.714  1.00  5.92           S  
ATOM    194  N   GLY E  43     -10.461 -89.003  -8.694  1.00  7.50           N  
ATOM    195  CA  GLY E  43      -9.505 -88.159  -8.004  1.00  6.48           C  
ATOM    196  C   GLY E  43      -8.249 -88.966  -7.728  1.00  7.11           C  
ATOM    197  O   GLY E  43      -8.144 -90.134  -8.128  1.00  7.26           O  
ATOM    198  N   GLY E  44      -7.289 -88.351  -7.047  1.00  6.48           N  
ATOM    199  CA  GLY E  44      -6.050 -89.035  -6.723  1.00  7.73           C  
ATOM    200  C   GLY E  44      -5.215 -88.181  -5.790  1.00  6.98           C  
ATOM    201  O   GLY E  44      -5.594 -87.055  -5.484  1.00  7.61           O  
ATOM    202  N   SER E  45      -4.082 -88.707  -5.338  1.00  7.33           N  
ATOM    203  CA  SER E  45      -3.213 -87.969  -4.428  1.00 10.05           C  
ATOM    204  C   SER E  45      -1.757 -88.063  -4.860  1.00 10.02           C  
ATOM    205  O   SER E  45      -1.262 -89.148  -5.176  1.00 10.90           O  
ATOM    206  CB  SER E  45      -3.342 -88.520  -3.002  1.00  9.77           C  
ATOM    207  OG  SER E  45      -4.675 -88.451  -2.537  1.00 13.64           O  
ATOM    208  N   LEU E  46      -1.069 -86.929  -4.860  1.00  8.64           N  
ATOM    209  CA  LEU E  46       0.342 -86.900  -5.238  1.00  9.89           C  
ATOM    210  C   LEU E  46       1.183 -87.288  -4.020  1.00 10.37           C  
ATOM    211  O   LEU E  46       1.173 -86.583  -3.012  1.00 11.11           O  
ATOM    212  CB  LEU E  46       0.729 -85.491  -5.715  1.00 10.87           C  
ATOM    213  CG  LEU E  46       2.130 -85.325  -6.312  1.00  7.20           C  
ATOM    214  CD1 LEU E  46       2.164 -85.947  -7.697  1.00  8.47           C  
ATOM    215  CD2 LEU E  46       2.500 -83.849  -6.363  1.00 10.02           C  
ATOM    216  N   ILE E  47       1.908 -88.400  -4.104  1.00 11.98           N  
ATOM    217  CA  ILE E  47       2.727 -88.832  -2.974  1.00 13.60           C  
ATOM    218  C   ILE E  47       4.202 -88.462  -3.143  1.00 14.67           C  
ATOM    219  O   ILE E  47       4.975 -88.477  -2.187  1.00 16.25           O  
ATOM    220  CB  ILE E  47       2.567 -90.347  -2.718  1.00 13.60           C  
ATOM    221  CG1 ILE E  47       2.871 -91.140  -3.988  1.00 12.03           C  
ATOM    222  CG2 ILE E  47       1.148 -90.628  -2.226  1.00 13.73           C  
ATOM    223  CD1 ILE E  47       2.859 -92.637  -3.778  1.00 14.40           C  
ATOM    224  N   ASN E  48       4.585 -88.142  -4.371  1.00 15.79           N  
ATOM    225  CA  ASN E  48       5.939 -87.693  -4.669  1.00 17.93           C  
ATOM    226  C   ASN E  48       5.932 -87.073  -6.058  1.00 17.35           C  
ATOM    227  O   ASN E  48       5.007 -87.298  -6.832  1.00 18.68           O  
ATOM    228  CB  ASN E  48       6.961 -88.835  -4.523  1.00 20.58           C  
ATOM    229  CG  ASN E  48       7.030 -89.741  -5.727  1.00 20.80           C  
ATOM    230  OD1 ASN E  48       7.094 -89.289  -6.861  1.00 24.79           O  
ATOM    231  ND2 ASN E  48       7.040 -91.044  -5.474  1.00 24.90           N  
ATOM    232  N   ASP E  49       6.949 -86.278  -6.365  1.00 17.31           N  
ATOM    233  CA  ASP E  49       7.014 -85.584  -7.645  1.00 16.86           C  
ATOM    234  C   ASP E  49       6.753 -86.375  -8.936  1.00 15.45           C  
ATOM    235  O   ASP E  49       6.582 -85.773  -9.996  1.00 16.08           O  
ATOM    236  CB  ASP E  49       8.352 -84.837  -7.753  1.00 21.45           C  
ATOM    237  CG  ASP E  49       9.522 -85.747  -8.132  1.00 21.66           C  
ATOM    238  OD1 ASP E  49       9.476 -86.968  -7.868  1.00 25.33           O  
ATOM    239  OD2 ASP E  49      10.504 -85.219  -8.697  1.00 27.50           O  
ATOM    240  N   GLN E  50       6.691 -87.702  -8.861  1.00 14.39           N  
ATOM    241  CA  GLN E  50       6.467 -88.503 -10.065  1.00 14.52           C  
ATOM    242  C   GLN E  50       5.393 -89.580  -9.947  1.00 12.38           C  
ATOM    243  O   GLN E  50       5.123 -90.299 -10.914  1.00 12.07           O  
ATOM    244  CB  GLN E  50       7.773 -89.178 -10.492  1.00 16.87           C  
ATOM    245  CG  GLN E  50       8.673 -88.292 -11.326  1.00 24.03           C  
ATOM    246  CD  GLN E  50       9.481 -89.080 -12.338  1.00 26.58           C  
ATOM    247  OE1 GLN E  50       9.232 -89.008 -13.544  1.00 29.38           O  
ATOM    248  NE2 GLN E  50      10.451 -89.842 -11.852  1.00 27.18           N  
ATOM    249  N   TRP E  51       4.773 -89.689  -8.778  1.00 11.81           N  
ATOM    250  CA  TRP E  51       3.772 -90.727  -8.567  1.00  9.00           C  
ATOM    251  C   TRP E  51       2.489 -90.260  -7.888  1.00  9.77           C  
ATOM    252  O   TRP E  51       2.510 -89.447  -6.964  1.00  9.70           O  
ATOM    253  CB  TRP E  51       4.377 -91.863  -7.738  1.00  9.08           C  
ATOM    254  CG  TRP E  51       5.416 -92.694  -8.446  1.00  9.07           C  
ATOM    255  CD1 TRP E  51       6.754 -92.436  -8.532  1.00 10.15           C  
ATOM    256  CD2 TRP E  51       5.207 -93.958  -9.095  1.00 10.57           C  
ATOM    257  NE1 TRP E  51       7.393 -93.464  -9.188  1.00  9.87           N  
ATOM    258  CE2 TRP E  51       6.469 -94.411  -9.543  1.00 10.47           C  
ATOM    259  CE3 TRP E  51       4.078 -94.754  -9.338  1.00  7.96           C  
ATOM    260  CZ2 TRP E  51       6.632 -95.623 -10.219  1.00 11.68           C  
ATOM    261  CZ3 TRP E  51       4.240 -95.959 -10.010  1.00 11.08           C  
ATOM    262  CH2 TRP E  51       5.510 -96.381 -10.443  1.00 11.56           C  
ATOM    263  N   VAL E  52       1.376 -90.811  -8.355  1.00  9.64           N  
ATOM    264  CA  VAL E  52       0.055 -90.507  -7.824  1.00  9.48           C  
ATOM    265  C   VAL E  52      -0.602 -91.814  -7.403  1.00  9.21           C  
ATOM    266  O   VAL E  52      -0.430 -92.839  -8.057  1.00  8.77           O  
ATOM    267  CB  VAL E  52      -0.841 -89.840  -8.896  1.00  8.98           C  
ATOM    268  CG1 VAL E  52      -2.317 -90.015  -8.542  1.00  9.24           C  
ATOM    269  CG2 VAL E  52      -0.497 -88.366  -9.008  1.00  9.90           C  
ATOM    270  N   VAL E  53      -1.340 -91.785  -6.300  1.00  9.58           N  
ATOM    271  CA  VAL E  53      -2.037 -92.977  -5.851  1.00  8.61           C  
ATOM    272  C   VAL E  53      -3.528 -92.713  -6.041  1.00  6.60           C  
ATOM    273  O   VAL E  53      -4.002 -91.594  -5.839  1.00  6.91           O  
ATOM    274  CB  VAL E  53      -1.711 -93.320  -4.365  1.00 10.59           C  
ATOM    275  CG1 VAL E  53      -2.116 -92.184  -3.445  1.00 10.37           C  
ATOM    276  CG2 VAL E  53      -2.429 -94.607  -3.964  1.00 12.66           C  
ATOM    277  N   SER E  54      -4.256 -93.739  -6.463  1.00  6.59           N  
ATOM    278  CA  SER E  54      -5.690 -93.623  -6.698  1.00  6.27           C  
ATOM    279  C   SER E  54      -6.362 -94.969  -6.436  1.00  5.96           C  
ATOM    280  O   SER E  54      -5.759 -95.855  -5.833  1.00  7.46           O  
ATOM    281  CB  SER E  54      -5.931 -93.182  -8.146  1.00  6.17           C  
ATOM    282  OG  SER E  54      -7.301 -92.901  -8.373  1.00  6.64           O  
ATOM    283  N   ALA E  55      -7.608 -95.117  -6.875  1.00  5.54           N  
ATOM    284  CA  ALA E  55      -8.331 -96.375  -6.704  1.00  6.61           C  
ATOM    285  C   ALA E  55      -8.181 -97.213  -7.976  1.00  6.40           C  
ATOM    286  O   ALA E  55      -8.190 -96.676  -9.081  1.00  5.19           O  
ATOM    287  CB  ALA E  55      -9.807 -96.107  -6.423  1.00  6.46           C  
ATOM    288  N   ALA E  56      -8.047 -98.528  -7.811  1.00  6.92           N  
ATOM    289  CA  ALA E  56      -7.881 -99.439  -8.942  1.00  6.68           C  
ATOM    290  C   ALA E  56      -9.072 -99.444  -9.892  1.00  7.20           C  
ATOM    291  O   ALA E  56      -8.897 -99.624 -11.091  1.00  6.69           O  
ATOM    292  CB  ALA E  56      -7.603-100.862  -8.443  1.00  5.96           C  
ATOM    293  N   HIS E  57     -10.283 -99.251  -9.373  1.00  8.21           N  
ATOM    294  CA  HIS E  57     -11.445 -99.239 -10.257  1.00  7.49           C  
ATOM    295  C   HIS E  57     -11.503 -97.965 -11.111  1.00  8.25           C  
ATOM    296  O   HIS E  57     -12.414 -97.799 -11.918  1.00 10.10           O  
ATOM    297  CB  HIS E  57     -12.752 -99.443  -9.471  1.00  5.26           C  
ATOM    298  CG  HIS E  57     -13.199 -98.249  -8.687  1.00  6.75           C  
ATOM    299  ND1 HIS E  57     -12.972 -98.122  -7.333  1.00  7.38           N  
ATOM    300  CD2 HIS E  57     -13.919 -97.159  -9.050  1.00  4.66           C  
ATOM    301  CE1 HIS E  57     -13.532 -97.009  -6.895  1.00  7.35           C  
ATOM    302  NE2 HIS E  57     -14.113 -96.406  -7.918  1.00  8.95           N  
ATOM    303  N   CYS E  58     -10.519 -97.084 -10.939  1.00  7.86           N  
ATOM    304  CA  CYS E  58     -10.433 -95.854 -11.723  1.00  8.74           C  
ATOM    305  C   CYS E  58      -9.524 -96.115 -12.925  1.00 10.59           C  
ATOM    306  O   CYS E  58      -9.231 -95.203 -13.698  1.00 12.23           O  
ATOM    307  CB  CYS E  58      -9.829 -94.709 -10.903  1.00  6.43           C  
ATOM    308  SG  CYS E  58     -10.940 -93.965  -9.670  1.00  8.98           S  
ATOM    309  N   TYR E  59      -9.076 -97.362 -13.074  1.00 10.48           N  
ATOM    310  CA  TYR E  59      -8.189 -97.733 -14.174  1.00  9.08           C  
ATOM    311  C   TYR E  59      -8.723 -97.363 -15.542  1.00  9.45           C  
ATOM    312  O   TYR E  59      -9.903 -97.541 -15.835  1.00  8.03           O  
ATOM    313  CB  TYR E  59      -7.903 -99.237 -14.185  1.00  9.76           C  
ATOM    314  CG  TYR E  59      -7.196 -99.673 -15.460  1.00 11.80           C  
ATOM    315  CD1 TYR E  59      -5.815 -99.524 -15.600  1.00 14.19           C  
ATOM    316  CD2 TYR E  59      -7.916-100.160 -16.550  1.00 12.89           C  
ATOM    317  CE1 TYR E  59      -5.168 -99.842 -16.800  1.00 15.06           C  
ATOM    318  CE2 TYR E  59      -7.279-100.478 -17.751  1.00 14.08           C  
ATOM    319  CZ  TYR E  59      -5.907-100.314 -17.867  1.00 14.30           C  
ATOM    320  OH  TYR E  59      -5.279-100.601 -19.058  1.00 16.85           O  
ATOM    321  N   LYS E  60      -7.814 -96.866 -16.374  1.00 12.03           N  
ATOM    322  CA  LYS E  60      -8.087 -96.487 -17.754  1.00 13.47           C  
ATOM    323  C   LYS E  60      -6.761 -96.641 -18.471  1.00 13.15           C  
ATOM    324  O   LYS E  60      -5.719 -96.384 -17.879  1.00 14.20           O  
ATOM    325  CB  LYS E  60      -8.532 -95.039 -17.842  1.00 14.44           C  
ATOM    326  CG  LYS E  60      -9.753 -94.860 -18.667  1.00 17.93           C  
ATOM    327  CD  LYS E  60     -10.916 -94.528 -17.782  1.00 16.71           C  
ATOM    328  CE  LYS E  60     -11.504 -93.207 -18.178  1.00 17.51           C  
ATOM    329  NZ  LYS E  60     -12.965 -93.199 -17.953  1.00 21.12           N  
ATOM    330  N   SER E  61      -6.786 -97.056 -19.734  1.00 13.88           N  
ATOM    331  CA  SER E  61      -5.535 -97.230 -20.466  1.00 14.77           C  
ATOM    332  C   SER E  61      -4.805 -95.900 -20.666  1.00 14.06           C  
ATOM    333  O   SER E  61      -3.580 -95.842 -20.575  1.00 16.82           O  
ATOM    334  CB  SER E  61      -5.788 -97.915 -21.817  1.00 13.82           C  
ATOM    335  OG  SER E  61      -6.652 -97.153 -22.641  1.00 19.45           O  
ATOM    336  N   ARG E  62      -5.559 -94.834 -20.922  1.00 13.93           N  
ATOM    337  CA  ARG E  62      -4.980 -93.504 -21.120  1.00 15.66           C  
ATOM    338  C   ARG E  62      -5.514 -92.552 -20.062  1.00 14.48           C  
ATOM    339  O   ARG E  62      -6.729 -92.364 -19.944  1.00 12.85           O  
ATOM    340  CB  ARG E  62      -5.339 -92.960 -22.498  1.00 17.47           C  
ATOM    341  CG  ARG E  62      -4.236 -93.104 -23.519  1.00 27.15           C  
ATOM    342  CD  ARG E  62      -4.733 -92.748 -24.901  1.00 31.71           C  
ATOM    343  NE  ARG E  62      -5.845 -93.601 -25.311  1.00 37.47           N  
ATOM    344  CZ  ARG E  62      -5.744 -94.562 -26.226  1.00 41.01           C  
ATOM    345  NH1 ARG E  62      -4.580 -94.785 -26.828  1.00 42.40           N  
ATOM    346  NH2 ARG E  62      -6.804 -95.297 -26.542  1.00 42.29           N  
ATOM    347  N   ILE E  63      -4.608 -91.946 -19.297  1.00 12.50           N  
ATOM    348  CA  ILE E  63      -5.015 -91.017 -18.245  1.00 11.35           C  
ATOM    349  C   ILE E  63      -4.152 -89.763 -18.168  1.00 10.83           C  
ATOM    350  O   ILE E  63      -2.928 -89.843 -18.159  1.00 11.42           O  
ATOM    351  CB  ILE E  63      -4.968 -91.682 -16.842  1.00 10.80           C  
ATOM    352  CG1 ILE E  63      -5.955 -92.854 -16.762  1.00 10.05           C  
ATOM    353  CG2 ILE E  63      -5.300 -90.650 -15.774  1.00 11.74           C  
ATOM    354  CD1 ILE E  63      -5.919 -93.602 -15.435  1.00 10.35           C  
ATOM    355  N   GLN E  64      -4.794 -88.603 -18.117  1.00  9.87           N  
ATOM    356  CA  GLN E  64      -4.063 -87.352 -17.977  1.00  9.80           C  
ATOM    357  C   GLN E  64      -4.291 -86.892 -16.546  1.00  9.06           C  
ATOM    358  O   GLN E  64      -5.423 -86.882 -16.058  1.00 10.75           O  
ATOM    359  CB  GLN E  64      -4.584 -86.282 -18.932  1.00  9.73           C  
ATOM    360  CG  GLN E  64      -4.033 -84.895 -18.624  1.00 10.16           C  
ATOM    361  CD  GLN E  64      -4.459 -83.865 -19.644  1.00  9.94           C  
ATOM    362  OE1 GLN E  64      -5.582 -83.365 -19.612  1.00 13.12           O  
ATOM    363  NE2 GLN E  64      -3.560 -83.538 -20.553  1.00  9.13           N  
ATOM    364  N   VAL E  66      -3.217 -86.519 -15.870  1.00  8.40           N  
ATOM    365  CA  VAL E  66      -3.320 -86.065 -14.499  1.00  7.45           C  
ATOM    366  C   VAL E  66      -3.290 -84.547 -14.468  1.00  8.03           C  
ATOM    367  O   VAL E  66      -2.415 -83.927 -15.064  1.00  9.04           O  
ATOM    368  CB  VAL E  66      -2.158 -86.619 -13.650  1.00  9.99           C  
ATOM    369  CG1 VAL E  66      -2.375 -86.273 -12.176  1.00  6.91           C  
ATOM    370  CG2 VAL E  66      -2.055 -88.132 -13.841  1.00 10.27           C  
ATOM    371  N   ARG E  67      -4.254 -83.949 -13.785  1.00  6.29           N  
ATOM    372  CA  ARG E  67      -4.301 -82.498 -13.680  1.00  8.09           C  
ATOM    373  C   ARG E  67      -4.060 -82.074 -12.240  1.00  8.57           C  
ATOM    374  O   ARG E  67      -4.826 -82.430 -11.339  1.00  9.04           O  
ATOM    375  CB  ARG E  67      -5.649 -81.981 -14.182  1.00  7.15           C  
ATOM    376  CG  ARG E  67      -5.859 -82.275 -15.653  1.00  9.20           C  
ATOM    377  CD  ARG E  67      -7.123 -81.644 -16.213  1.00  9.49           C  
ATOM    378  NE  ARG E  67      -7.258 -81.962 -17.635  1.00  9.72           N  
ATOM    379  CZ  ARG E  67      -8.179 -81.448 -18.449  1.00 10.55           C  
ATOM    380  NH1 ARG E  67      -9.068 -80.580 -17.993  1.00  8.14           N  
ATOM    381  NH2 ARG E  67      -8.197 -81.795 -19.731  1.00  9.20           N  
ATOM    382  N   LEU E  68      -2.979 -81.326 -12.030  1.00  8.33           N  
ATOM    383  CA  LEU E  68      -2.611 -80.855 -10.700  1.00  8.74           C  
ATOM    384  C   LEU E  68      -2.759 -79.340 -10.566  1.00  9.92           C  
ATOM    385  O   LEU E  68      -2.852 -78.626 -11.565  1.00 10.52           O  
ATOM    386  CB  LEU E  68      -1.166 -81.246 -10.389  1.00 10.32           C  
ATOM    387  CG  LEU E  68      -0.738 -82.693 -10.634  1.00 10.07           C  
ATOM    388  CD1 LEU E  68      -0.084 -82.806 -12.003  1.00 12.96           C  
ATOM    389  CD2 LEU E  68       0.228 -83.129  -9.543  1.00 11.91           C  
ATOM    390  N   GLY E  69      -2.787 -78.862  -9.323  1.00  8.90           N  
ATOM    391  CA  GLY E  69      -2.911 -77.437  -9.064  1.00  8.97           C  
ATOM    392  C   GLY E  69      -4.296 -76.901  -9.352  1.00 10.18           C  
ATOM    393  O   GLY E  69      -4.490 -75.691  -9.473  1.00 10.64           O  
ATOM    394  N   GLU E  70      -5.266 -77.807  -9.436  1.00 10.18           N  
ATOM    395  CA  GLU E  70      -6.649 -77.450  -9.733  1.00 11.00           C  
ATOM    396  C   GLU E  70      -7.487 -76.977  -8.548  1.00 10.32           C  
ATOM    397  O   GLU E  70      -7.257 -77.373  -7.408  1.00  9.16           O  
ATOM    398  CB  GLU E  70      -7.380 -78.651 -10.359  1.00 10.07           C  
ATOM    399  CG  GLU E  70      -6.940 -79.024 -11.764  1.00 10.98           C  
ATOM    400  CD  GLU E  70      -7.582 -78.147 -12.815  1.00 12.95           C  
ATOM    401  OE1 GLU E  70      -8.088 -77.063 -12.449  1.00 13.67           O  
ATOM    402  OE2 GLU E  70      -7.580 -78.536 -14.004  1.00 12.92           O  
ATOM    403  N   HIS E  71      -8.446 -76.103  -8.846  1.00 10.24           N  
ATOM    404  CA  HIS E  71      -9.423 -75.631  -7.873  1.00 11.36           C  
ATOM    405  C   HIS E  71     -10.735 -75.644  -8.640  1.00 11.07           C  
ATOM    406  O   HIS E  71     -11.660 -76.363  -8.271  1.00 10.35           O  
ATOM    407  CB  HIS E  71      -9.151 -74.227  -7.342  1.00 11.82           C  
ATOM    408  CG  HIS E  71     -10.102 -73.828  -6.254  1.00 14.40           C  
ATOM    409  ND1 HIS E  71     -10.305 -74.599  -5.130  1.00 15.13           N  
ATOM    410  CD2 HIS E  71     -10.971 -72.792  -6.159  1.00 15.46           C  
ATOM    411  CE1 HIS E  71     -11.258 -74.059  -4.391  1.00 15.70           C  
ATOM    412  NE2 HIS E  71     -11.679 -72.962  -4.994  1.00 15.92           N  
ATOM    413  N   ASN E  72     -10.811 -74.846  -9.705  1.00 10.55           N  
ATOM    414  CA  ASN E  72     -11.998 -74.814 -10.556  1.00 10.32           C  
ATOM    415  C   ASN E  72     -11.632 -75.707 -11.732  1.00 10.93           C  
ATOM    416  O   ASN E  72     -10.832 -75.340 -12.590  1.00 11.94           O  
ATOM    417  CB  ASN E  72     -12.305 -73.398 -11.050  1.00 10.66           C  
ATOM    418  CG  ASN E  72     -13.604 -73.325 -11.861  1.00 11.82           C  
ATOM    419  OD1 ASN E  72     -13.955 -74.264 -12.580  1.00 14.05           O  
ATOM    420  ND2 ASN E  72     -14.318 -72.210 -11.747  1.00  6.68           N  
ATOM    421  N   ILE E  73     -12.216 -76.895 -11.749  1.00 11.49           N  
ATOM    422  CA  ILE E  73     -11.950 -77.889 -12.777  1.00 12.78           C  
ATOM    423  C   ILE E  73     -12.419 -77.519 -14.187  1.00 12.62           C  
ATOM    424  O   ILE E  73     -11.993 -78.131 -15.171  1.00 13.02           O  
ATOM    425  CB  ILE E  73     -12.574 -79.239 -12.344  1.00 14.77           C  
ATOM    426  CG1 ILE E  73     -11.669 -80.376 -12.782  1.00 19.24           C  
ATOM    427  CG2 ILE E  73     -14.000 -79.367 -12.854  1.00 14.03           C  
ATOM    428  CD1 ILE E  73     -10.453 -80.532 -11.892  1.00 19.84           C  
ATOM    429  N   ASN E  74     -13.277 -76.506 -14.287  1.00 10.88           N  
ATOM    430  CA  ASN E  74     -13.816 -76.086 -15.577  1.00 11.39           C  
ATOM    431  C   ASN E  74     -13.275 -74.761 -16.133  1.00 11.76           C  
ATOM    432  O   ASN E  74     -13.711 -74.293 -17.191  1.00 11.39           O  
ATOM    433  CB  ASN E  74     -15.345 -76.035 -15.480  1.00 11.28           C  
ATOM    434  CG  ASN E  74     -15.963 -77.419 -15.331  1.00 14.72           C  
ATOM    435  OD1 ASN E  74     -15.680 -78.323 -16.122  1.00 18.13           O  
ATOM    436  ND2 ASN E  74     -16.802 -77.593 -14.318  1.00 13.98           N  
ATOM    437  N   VAL E  75     -12.312 -74.172 -15.435  1.00 10.37           N  
ATOM    438  CA  VAL E  75     -11.731 -72.909 -15.862  1.00  9.52           C  
ATOM    439  C   VAL E  75     -10.210 -72.973 -15.796  1.00 10.88           C  
ATOM    440  O   VAL E  75      -9.659 -73.495 -14.828  1.00  9.12           O  
ATOM    441  CB  VAL E  75     -12.215 -71.762 -14.940  1.00 10.87           C  
ATOM    442  CG1 VAL E  75     -11.467 -70.480 -15.249  1.00 11.73           C  
ATOM    443  CG2 VAL E  75     -13.709 -71.572 -15.099  1.00 10.01           C  
ATOM    444  N   LEU E  76      -9.531 -72.460 -16.819  1.00  9.12           N  
ATOM    445  CA  LEU E  76      -8.070 -72.435 -16.807  1.00 10.02           C  
ATOM    446  C   LEU E  76      -7.682 -71.268 -15.900  1.00 12.22           C  
ATOM    447  O   LEU E  76      -7.902 -70.105 -16.244  1.00 14.37           O  
ATOM    448  CB  LEU E  76      -7.520 -72.207 -18.211  1.00 10.48           C  
ATOM    449  CG  LEU E  76      -6.000 -72.095 -18.343  1.00 13.71           C  
ATOM    450  CD1 LEU E  76      -5.342 -73.430 -18.016  1.00 13.39           C  
ATOM    451  CD2 LEU E  76      -5.657 -71.659 -19.769  1.00 14.52           C  
ATOM    452  N   GLU E  77      -7.112 -71.582 -14.740  1.00 13.38           N  
ATOM    453  CA  GLU E  77      -6.738 -70.567 -13.759  1.00 14.71           C  
ATOM    454  C   GLU E  77      -5.291 -70.112 -13.819  1.00 16.23           C  
ATOM    455  O   GLU E  77      -4.979 -69.002 -13.404  1.00 18.28           O  
ATOM    456  CB  GLU E  77      -7.050 -71.073 -12.346  1.00 16.44           C  
ATOM    457  CG  GLU E  77      -8.507 -71.450 -12.137  1.00 17.52           C  
ATOM    458  CD  GLU E  77      -8.689 -72.576 -11.129  1.00 21.35           C  
ATOM    459  OE1 GLU E  77      -8.242 -73.716 -11.399  1.00 17.04           O  
ATOM    460  OE2 GLU E  77      -9.285 -72.316 -10.063  1.00 21.42           O  
ATOM    461  N   GLY E  78      -4.405 -70.968 -14.312  1.00 18.78           N  
ATOM    462  CA  GLY E  78      -3.005 -70.591 -14.414  1.00 20.85           C  
ATOM    463  C   GLY E  78      -2.027 -71.321 -13.509  1.00 20.66           C  
ATOM    464  O   GLY E  78      -0.818 -71.240 -13.716  1.00 23.18           O  
ATOM    465  N   ASN E  79      -2.533 -72.027 -12.504  1.00 20.52           N  
ATOM    466  CA  ASN E  79      -1.668 -72.757 -11.584  1.00 19.00           C  
ATOM    467  C   ASN E  79      -1.628 -74.235 -11.931  1.00 16.67           C  
ATOM    468  O   ASN E  79      -0.856 -74.991 -11.357  1.00 15.80           O  
ATOM    469  CB  ASN E  79      -2.176 -72.613 -10.150  1.00 23.31           C  
ATOM    470  CG  ASN E  79      -2.340 -71.173  -9.729  1.00 28.82           C  
ATOM    471  OD1 ASN E  79      -1.388 -70.388  -9.763  1.00 32.20           O  
ATOM    472  ND2 ASN E  79      -3.553 -70.812  -9.332  1.00 29.85           N  
ATOM    473  N   GLU E  80      -2.457 -74.645 -12.878  1.00 14.57           N  
ATOM    474  CA  GLU E  80      -2.538 -76.049 -13.255  1.00 12.95           C  
ATOM    475  C   GLU E  80      -1.351 -76.636 -14.001  1.00 13.09           C  
ATOM    476  O   GLU E  80      -0.630 -75.943 -14.722  1.00 13.36           O  
ATOM    477  CB  GLU E  80      -3.803 -76.288 -14.083  1.00 13.14           C  
ATOM    478  CG  GLU E  80      -5.066 -75.736 -13.454  1.00 12.19           C  
ATOM    479  CD  GLU E  80      -5.517 -74.443 -14.100  1.00 12.46           C  
ATOM    480  OE1 GLU E  80      -4.669 -73.740 -14.690  1.00 12.81           O  
ATOM    481  OE2 GLU E  80      -6.719 -74.132 -14.014  1.00 11.28           O  
ATOM    482  N   GLN E  81      -1.156 -77.932 -13.803  1.00 11.16           N  
ATOM    483  CA  GLN E  81      -0.111 -78.674 -14.484  1.00 11.24           C  
ATOM    484  C   GLN E  81      -0.846 -79.885 -15.031  1.00 11.26           C  
ATOM    485  O   GLN E  81      -1.570 -80.552 -14.295  1.00 11.45           O  
ATOM    486  CB  GLN E  81       0.979 -79.122 -13.510  1.00 11.67           C  
ATOM    487  CG  GLN E  81       1.944 -78.020 -13.107  1.00 12.30           C  
ATOM    488  CD  GLN E  81       3.083 -78.535 -12.256  1.00 13.47           C  
ATOM    489  OE1 GLN E  81       3.837 -79.410 -12.677  1.00 17.42           O  
ATOM    490  NE2 GLN E  81       3.213 -77.998 -11.053  1.00 13.35           N  
ATOM    491  N   PHE E  82      -0.696 -80.133 -16.329  1.00 11.87           N  
ATOM    492  CA  PHE E  82      -1.335 -81.271 -16.985  1.00 13.14           C  
ATOM    493  C   PHE E  82      -0.220 -82.232 -17.341  1.00 13.31           C  
ATOM    494  O   PHE E  82       0.715 -81.862 -18.048  1.00 14.29           O  
ATOM    495  CB  PHE E  82      -2.041 -80.836 -18.270  1.00 15.30           C  
ATOM    496  CG  PHE E  82      -3.259 -79.981 -18.045  1.00 18.44           C  
ATOM    497  CD1 PHE E  82      -3.325 -79.100 -16.972  1.00 23.69           C  
ATOM    498  CD2 PHE E  82      -4.331 -80.038 -18.926  1.00 19.97           C  
ATOM    499  CE1 PHE E  82      -4.438 -78.285 -16.781  1.00 25.76           C  
ATOM    500  CE2 PHE E  82      -5.449 -79.227 -18.744  1.00 22.41           C  
ATOM    501  CZ  PHE E  82      -5.502 -78.349 -17.669  1.00 24.36           C  
ATOM    502  N   VAL E  83      -0.310 -83.461 -16.848  1.00 12.90           N  
ATOM    503  CA  VAL E  83       0.715 -84.455 -17.120  1.00 14.72           C  
ATOM    504  C   VAL E  83       0.086 -85.792 -17.439  1.00 13.43           C  
ATOM    505  O   VAL E  83      -0.846 -86.227 -16.770  1.00 13.42           O  
ATOM    506  CB  VAL E  83       1.661 -84.638 -15.906  1.00 16.22           C  
ATOM    507  CG1 VAL E  83       2.804 -85.586 -16.271  1.00 18.61           C  
ATOM    508  CG2 VAL E  83       2.209 -83.288 -15.468  1.00 19.70           C  
ATOM    509  N   ASN E  84       0.602 -86.452 -18.463  1.00 14.29           N  
ATOM    510  CA  ASN E  84       0.069 -87.744 -18.837  1.00 16.00           C  
ATOM    511  C   ASN E  84       0.704 -88.867 -18.019  1.00 14.92           C  
ATOM    512  O   ASN E  84       1.864 -88.784 -17.612  1.00 12.06           O  
ATOM    513  CB  ASN E  84       0.280 -87.975 -20.332  1.00 20.93           C  
ATOM    514  CG  ASN E  84      -0.879 -87.448 -21.172  1.00 24.99           C  
ATOM    515  OD1 ASN E  84      -1.403 -86.358 -20.926  1.00 28.01           O  
ATOM    516  ND2 ASN E  84      -1.288 -88.227 -22.164  1.00 30.81           N  
ATOM    517  N   ALA E  85      -0.080 -89.908 -17.759  1.00 13.30           N  
ATOM    518  CA  ALA E  85       0.405 -91.051 -17.006  1.00 13.74           C  
ATOM    519  C   ALA E  85       1.280 -91.883 -17.932  1.00 15.00           C  
ATOM    520  O   ALA E  85       0.935 -92.104 -19.090  1.00 16.24           O  
ATOM    521  CB  ALA E  85      -0.763 -91.879 -16.506  1.00 14.04           C  
ATOM    522  N   ALA E  86       2.422 -92.327 -17.423  1.00 15.42           N  
ATOM    523  CA  ALA E  86       3.344 -93.140 -18.206  1.00 15.97           C  
ATOM    524  C   ALA E  86       3.194 -94.610 -17.824  1.00 15.74           C  
ATOM    525  O   ALA E  86       3.363 -95.504 -18.657  1.00 15.32           O  
ATOM    526  CB  ALA E  86       4.783 -92.676 -17.963  1.00 13.91           C  
ATOM    527  N   LYS E  87       2.868 -94.849 -16.559  1.00 15.46           N  
ATOM    528  CA  LYS E  87       2.705 -96.203 -16.043  1.00 16.31           C  
ATOM    529  C   LYS E  87       1.503 -96.253 -15.115  1.00 14.38           C  
ATOM    530  O   LYS E  87       1.336 -95.379 -14.266  1.00 13.60           O  
ATOM    531  CB  LYS E  87       3.945 -96.620 -15.246  1.00 20.50           C  
ATOM    532  CG  LYS E  87       5.105 -97.129 -16.097  1.00 26.33           C  
ATOM    533  CD  LYS E  87       6.126 -97.907 -15.262  1.00 30.97           C  
ATOM    534  CE  LYS E  87       7.557 -97.793 -15.785  1.00 33.62           C  
ATOM    535  NZ  LYS E  87       8.350 -99.002 -15.523  1.00 37.02           N  
ATOM    536  N   ILE E  88       0.668 -97.273 -15.279  1.00 14.44           N  
ATOM    537  CA  ILE E  88      -0.505 -97.445 -14.429  1.00 14.32           C  
ATOM    538  C   ILE E  88      -0.425 -98.851 -13.841  1.00 13.34           C  
ATOM    539  O   ILE E  88      -0.528 -99.850 -14.554  1.00 14.31           O  
ATOM    540  CB  ILE E  88      -1.815 -97.258 -15.224  1.00 14.13           C  
ATOM    541  CG1 ILE E  88      -1.853 -95.850 -15.830  1.00 14.76           C  
ATOM    542  CG2 ILE E  88      -3.007 -97.448 -14.303  1.00 14.61           C  
ATOM    543  CD1 ILE E  88      -2.654 -95.740 -17.113  1.00 16.73           C  
ATOM    544  N   ILE E  89      -0.222 -98.913 -12.532  1.00 11.51           N  
ATOM    545  CA  ILE E  89      -0.073-100.182 -11.834  1.00 11.42           C  
ATOM    546  C   ILE E  89      -1.112-100.400 -10.742  1.00 11.19           C  
ATOM    547  O   ILE E  89      -1.098 -99.726  -9.710  1.00 11.14           O  
ATOM    548  CB  ILE E  89       1.328-100.271 -11.192  1.00 11.92           C  
ATOM    549  CG1 ILE E  89       2.404-100.026 -12.253  1.00 12.93           C  
ATOM    550  CG2 ILE E  89       1.515-101.629 -10.530  1.00 15.22           C  
ATOM    551  CD1 ILE E  89       3.737 -99.596 -11.679  1.00 14.95           C  
ATOM    552  N   LYS E  90      -2.010-101.351 -10.972  1.00 11.06           N  
ATOM    553  CA  LYS E  90      -3.039-101.672 -10.000  1.00 12.18           C  
ATOM    554  C   LYS E  90      -2.492-102.731  -9.058  1.00 12.84           C  
ATOM    555  O   LYS E  90      -1.554-103.456  -9.407  1.00 13.36           O  
ATOM    556  CB  LYS E  90      -4.285-102.217 -10.697  1.00 12.67           C  
ATOM    557  CG  LYS E  90      -4.838-101.317 -11.778  1.00 13.50           C  
ATOM    558  CD  LYS E  90      -6.235-101.747 -12.175  1.00 15.91           C  
ATOM    559  CE  LYS E  90      -6.212-102.964 -13.079  1.00 13.95           C  
ATOM    560  NZ  LYS E  90      -7.598-103.438 -13.385  1.00 13.86           N  
ATOM    561  N   HIS E  91      -3.062-102.817  -7.861  1.00 12.19           N  
ATOM    562  CA  HIS E  91      -2.617-103.821  -6.917  1.00 10.93           C  
ATOM    563  C   HIS E  91      -2.887-105.178  -7.567  1.00 11.45           C  
ATOM    564  O   HIS E  91      -3.958-105.409  -8.126  1.00  9.77           O  
ATOM    565  CB  HIS E  91      -3.372-103.706  -5.601  1.00  9.53           C  
ATOM    566  CG  HIS E  91      -2.733-104.466  -4.488  1.00  9.63           C  
ATOM    567  ND1 HIS E  91      -2.915-105.823  -4.313  1.00  9.62           N  
ATOM    568  CD2 HIS E  91      -1.874-104.075  -3.518  1.00 10.91           C  
ATOM    569  CE1 HIS E  91      -2.196-106.231  -3.284  1.00 11.42           C  
ATOM    570  NE2 HIS E  91      -1.555-105.192  -2.783  1.00 12.01           N  
ATOM    571  N   PRO E  92      -1.921-106.102  -7.481  1.00 12.87           N  
ATOM    572  CA  PRO E  92      -2.084-107.428  -8.086  1.00 13.87           C  
ATOM    573  C   PRO E  92      -3.228-108.277  -7.541  1.00 14.36           C  
ATOM    574  O   PRO E  92      -3.686-109.204  -8.213  1.00 13.66           O  
ATOM    575  CB  PRO E  92      -0.722-108.093  -7.879  1.00 14.36           C  
ATOM    576  CG  PRO E  92      -0.100-107.365  -6.736  1.00 15.32           C  
ATOM    577  CD  PRO E  92      -0.636-105.962  -6.771  1.00 13.10           C  
ATOM    578  N   ASN E  93      -3.692-107.965  -6.334  1.00 13.21           N  
ATOM    579  CA  ASN E  93      -4.779-108.722  -5.721  1.00 13.16           C  
ATOM    580  C   ASN E  93      -6.129-107.999  -5.738  1.00 12.62           C  
ATOM    581  O   ASN E  93      -7.053-108.363  -5.001  1.00  9.71           O  
ATOM    582  CB  ASN E  93      -4.400-109.095  -4.288  1.00 16.04           C  
ATOM    583  CG  ASN E  93      -3.184-110.003  -4.231  1.00 19.88           C  
ATOM    584  OD1 ASN E  93      -2.431-110.007  -3.250  1.00 24.99           O  
ATOM    585  ND2 ASN E  93      -2.981-110.775  -5.289  1.00 20.71           N  
ATOM    586  N   PHE E  94      -6.243-106.975  -6.580  1.00 12.00           N  
ATOM    587  CA  PHE E  94      -7.489-106.224  -6.698  1.00  9.78           C  
ATOM    588  C   PHE E  94      -8.620-107.117  -7.203  1.00 10.90           C  
ATOM    589  O   PHE E  94      -8.447-107.877  -8.159  1.00 10.72           O  
ATOM    590  CB  PHE E  94      -7.315-105.047  -7.665  1.00 10.60           C  
ATOM    591  CG  PHE E  94      -8.602-104.333  -7.989  1.00 10.36           C  
ATOM    592  CD1 PHE E  94      -9.406-103.821  -6.972  1.00  9.16           C  
ATOM    593  CD2 PHE E  94      -9.007-104.168  -9.310  1.00 10.38           C  
ATOM    594  CE1 PHE E  94     -10.593-103.151  -7.263  1.00  8.96           C  
ATOM    595  CE2 PHE E  94     -10.192-103.502  -9.615  1.00  9.51           C  
ATOM    596  CZ  PHE E  94     -10.988-102.991  -8.588  1.00 11.14           C  
ATOM    597  N   ASP E  95      -9.776-107.020  -6.553  1.00  9.77           N  
ATOM    598  CA  ASP E  95     -10.953-107.800  -6.931  1.00 10.04           C  
ATOM    599  C   ASP E  95     -12.039-106.819  -7.368  1.00 10.38           C  
ATOM    600  O   ASP E  95     -12.501-106.007  -6.564  1.00  8.04           O  
ATOM    601  CB  ASP E  95     -11.440-108.623  -5.735  1.00  9.02           C  
ATOM    602  CG  ASP E  95     -12.517-109.625  -6.113  1.00  9.82           C  
ATOM    603  OD1 ASP E  95     -13.559-109.224  -6.674  1.00  9.41           O  
ATOM    604  OD2 ASP E  95     -12.320-110.827  -5.843  1.00 14.54           O  
ATOM    605  N   ARG E  96     -12.446-106.894  -8.634  1.00 11.59           N  
ATOM    606  CA  ARG E  96     -13.459-105.977  -9.167  1.00 15.18           C  
ATOM    607  C   ARG E  96     -14.860-106.214  -8.640  1.00 14.31           C  
ATOM    608  O   ARG E  96     -15.752-105.386  -8.837  1.00 16.54           O  
ATOM    609  CB  ARG E  96     -13.515-106.026 -10.701  1.00 17.77           C  
ATOM    610  CG  ARG E  96     -12.404-106.777 -11.394  1.00 22.48           C  
ATOM    611  CD  ARG E  96     -12.493-106.575 -12.900  1.00 24.43           C  
ATOM    612  NE  ARG E  96     -11.177-106.395 -13.509  1.00 30.18           N  
ATOM    613  CZ  ARG E  96     -10.857-105.403 -14.338  1.00 30.97           C  
ATOM    614  NH1 ARG E  96     -11.760-104.488 -14.666  1.00 31.95           N  
ATOM    615  NH2 ARG E  96      -9.635-105.333 -14.848  1.00 31.52           N  
ATOM    616  N   LYS E  97     -15.053-107.347  -7.979  1.00 14.63           N  
ATOM    617  CA  LYS E  97     -16.353-107.692  -7.430  1.00 16.59           C  
ATOM    618  C   LYS E  97     -16.495-107.299  -5.958  1.00 15.97           C  
ATOM    619  O   LYS E  97     -17.491-106.699  -5.566  1.00 15.55           O  
ATOM    620  CB  LYS E  97     -16.589-109.190  -7.587  1.00 20.74           C  
ATOM    621  CG  LYS E  97     -18.042-109.576  -7.661  1.00 29.01           C  
ATOM    622  CD  LYS E  97     -18.266-110.958  -7.073  1.00 34.34           C  
ATOM    623  CE  LYS E  97     -19.546-110.994  -6.249  1.00 39.67           C  
ATOM    624  NZ  LYS E  97     -20.098-112.375  -6.137  1.00 42.98           N  
ATOM    625  N   THR E  98     -15.497-107.642  -5.149  1.00 14.03           N  
ATOM    626  CA  THR E  98     -15.525-107.328  -3.723  1.00 13.01           C  
ATOM    627  C   THR E  98     -14.848-105.997  -3.392  1.00 12.03           C  
ATOM    628  O   THR E  98     -15.051-105.452  -2.303  1.00 10.65           O  
ATOM    629  CB  THR E  98     -14.833-108.434  -2.881  1.00 12.10           C  
ATOM    630  OG1 THR E  98     -13.417-108.400  -3.113  1.00 11.49           O  
ATOM    631  CG2 THR E  98     -15.381-109.814  -3.240  1.00 10.07           C  
ATOM    632  N   LEU E  99     -14.040-105.495  -4.328  1.00 10.60           N  
ATOM    633  CA  LEU E  99     -13.312-104.232  -4.177  1.00  9.00           C  
ATOM    634  C   LEU E  99     -12.181-104.270  -3.148  1.00  9.05           C  
ATOM    635  O   LEU E  99     -11.695-103.234  -2.696  1.00  8.39           O  
ATOM    636  CB  LEU E  99     -14.288-103.097  -3.860  1.00 11.47           C  
ATOM    637  CG  LEU E  99     -15.312-102.967  -4.989  1.00 13.49           C  
ATOM    638  CD1 LEU E  99     -16.509-102.147  -4.547  1.00 14.64           C  
ATOM    639  CD2 LEU E  99     -14.619-102.347  -6.193  1.00 14.63           C  
ATOM    640  N   ASN E 100     -11.761-105.477  -2.789  1.00  8.60           N  
ATOM    641  CA  ASN E 100     -10.669-105.660  -1.846  1.00  8.36           C  
ATOM    642  C   ASN E 100      -9.402-105.238  -2.583  1.00  8.06           C  
ATOM    643  O   ASN E 100      -9.253-105.537  -3.765  1.00 10.03           O  
ATOM    644  CB  ASN E 100     -10.575-107.132  -1.444  1.00  8.24           C  
ATOM    645  CG  ASN E 100      -9.685-107.349  -0.246  1.00 11.35           C  
ATOM    646  OD1 ASN E 100      -9.558-106.476   0.617  1.00 12.58           O  
ATOM    647  ND2 ASN E 100      -9.059-108.517  -0.181  1.00 13.68           N  
ATOM    648  N   ASN E 101      -8.498-104.547  -1.893  1.00  8.65           N  
ATOM    649  CA  ASN E 101      -7.243-104.073  -2.490  1.00 10.08           C  
ATOM    650  C   ASN E 101      -7.490-103.084  -3.628  1.00  8.87           C  
ATOM    651  O   ASN E 101      -6.847-103.161  -4.679  1.00  8.51           O  
ATOM    652  CB  ASN E 101      -6.408-105.241  -3.030  1.00  7.77           C  
ATOM    653  CG  ASN E 101      -6.188-106.326  -2.004  1.00  9.08           C  
ATOM    654  OD1 ASN E 101      -6.556-107.482  -2.223  1.00 12.14           O  
ATOM    655  ND2 ASN E 101      -5.589-105.966  -0.878  1.00  4.85           N  
ATOM    656  N   ASP E 102      -8.415-102.156  -3.407  1.00  7.14           N  
ATOM    657  CA  ASP E 102      -8.758-101.145  -4.408  1.00  7.94           C  
ATOM    658  C   ASP E 102      -7.763 -99.978  -4.341  1.00  7.40           C  
ATOM    659  O   ASP E 102      -8.059 -98.911  -3.800  1.00  5.68           O  
ATOM    660  CB  ASP E 102     -10.186-100.651  -4.150  1.00  7.11           C  
ATOM    661  CG  ASP E 102     -10.741 -99.824  -5.285  1.00  8.38           C  
ATOM    662  OD1 ASP E 102     -10.076 -99.698  -6.334  1.00  6.88           O  
ATOM    663  OD2 ASP E 102     -11.860 -99.297  -5.116  1.00  9.78           O  
ATOM    664  N   ILE E 103      -6.576-100.192  -4.893  1.00  8.06           N  
ATOM    665  CA  ILE E 103      -5.544 -99.172  -4.875  1.00  7.96           C  
ATOM    666  C   ILE E 103      -4.718 -99.314  -6.145  1.00  8.53           C  
ATOM    667  O   ILE E 103      -4.515-100.422  -6.649  1.00 10.35           O  
ATOM    668  CB  ILE E 103      -4.669 -99.310  -3.591  1.00  7.44           C  
ATOM    669  CG1 ILE E 103      -3.651 -98.172  -3.519  1.00  8.74           C  
ATOM    670  CG2 ILE E 103      -4.002-100.675  -3.547  1.00  6.60           C  
ATOM    671  CD1 ILE E 103      -2.975 -98.050  -2.158  1.00  9.57           C  
ATOM    672  N   MET E 104      -4.251 -98.187  -6.669  1.00  8.24           N  
ATOM    673  CA  MET E 104      -3.495 -98.184  -7.908  1.00  7.81           C  
ATOM    674  C   MET E 104      -2.475 -97.042  -7.934  1.00  7.20           C  
ATOM    675  O   MET E 104      -2.747 -95.944  -7.456  1.00  6.82           O  
ATOM    676  CB  MET E 104      -4.505 -98.074  -9.059  1.00  8.48           C  
ATOM    677  CG  MET E 104      -4.011 -97.517 -10.358  1.00 12.14           C  
ATOM    678  SD  MET E 104      -5.370 -97.461 -11.563  1.00 12.74           S  
ATOM    679  CE  MET E 104      -5.901 -95.735 -11.418  1.00 10.81           C  
ATOM    680  N   LEU E 105      -1.292 -97.323  -8.473  1.00  7.30           N  
ATOM    681  CA  LEU E 105      -0.234 -96.326  -8.572  1.00  8.72           C  
ATOM    682  C   LEU E 105      -0.103 -95.827 -10.008  1.00  8.90           C  
ATOM    683  O   LEU E 105      -0.238 -96.604 -10.953  1.00 10.54           O  
ATOM    684  CB  LEU E 105       1.100 -96.925  -8.127  1.00  8.02           C  
ATOM    685  CG  LEU E 105       1.288 -97.083  -6.618  1.00 10.02           C  
ATOM    686  CD1 LEU E 105       2.613 -97.770  -6.350  1.00  8.98           C  
ATOM    687  CD2 LEU E 105       1.241 -95.718  -5.939  1.00 11.37           C  
ATOM    688  N   ILE E 106       0.155 -94.532 -10.165  1.00  8.40           N  
ATOM    689  CA  ILE E 106       0.322 -93.934 -11.487  1.00  9.53           C  
ATOM    690  C   ILE E 106       1.642 -93.177 -11.537  1.00  9.14           C  
ATOM    691  O   ILE E 106       1.889 -92.288 -10.723  1.00  9.94           O  
ATOM    692  CB  ILE E 106      -0.807 -92.912 -11.822  1.00  9.57           C  
ATOM    693  CG1 ILE E 106      -2.159 -93.618 -11.911  1.00 10.69           C  
ATOM    694  CG2 ILE E 106      -0.487 -92.178 -13.143  1.00 10.00           C  
ATOM    695  CD1 ILE E 106      -3.333 -92.650 -11.943  1.00  8.53           C  
ATOM    696  N   LYS E 107       2.495 -93.533 -12.485  1.00  8.47           N  
ATOM    697  CA  LYS E 107       3.754 -92.828 -12.632  1.00 10.25           C  
ATOM    698  C   LYS E 107       3.582 -91.802 -13.744  1.00 11.31           C  
ATOM    699  O   LYS E 107       3.142 -92.142 -14.845  1.00 11.24           O  
ATOM    700  CB  LYS E 107       4.879 -93.791 -12.989  1.00 11.15           C  
ATOM    701  CG  LYS E 107       6.238 -93.136 -12.919  1.00 12.54           C  
ATOM    702  CD  LYS E 107       7.265 -93.880 -13.746  1.00 16.25           C  
ATOM    703  CE  LYS E 107       8.635 -93.236 -13.594  1.00 18.79           C  
ATOM    704  NZ  LYS E 107       9.733 -94.206 -13.868  1.00 21.54           N  
ATOM    705  N   LEU E 108       3.926 -90.550 -13.454  1.00 12.83           N  
ATOM    706  CA  LEU E 108       3.797 -89.471 -14.431  1.00 14.11           C  
ATOM    707  C   LEU E 108       4.869 -89.503 -15.517  1.00 14.75           C  
ATOM    708  O   LEU E 108       5.953 -90.049 -15.316  1.00 15.37           O  
ATOM    709  CB  LEU E 108       3.837 -88.116 -13.725  1.00 12.20           C  
ATOM    710  CG  LEU E 108       2.855 -87.984 -12.566  1.00 13.59           C  
ATOM    711  CD1 LEU E 108       3.044 -86.638 -11.888  1.00 13.11           C  
ATOM    712  CD2 LEU E 108       1.437 -88.153 -13.083  1.00 12.50           C  
ATOM    713  N   SER E 109       4.549 -88.907 -16.664  1.00 15.35           N  
ATOM    714  CA  SER E 109       5.461 -88.841 -17.796  1.00 17.80           C  
ATOM    715  C   SER E 109       6.716 -88.061 -17.421  1.00 18.17           C  
ATOM    716  O   SER E 109       7.817 -88.357 -17.891  1.00 18.29           O  
ATOM    717  CB  SER E 109       4.775 -88.163 -18.977  1.00 19.62           C  
ATOM    718  OG  SER E 109       3.964 -89.083 -19.677  1.00 27.25           O  
ATOM    719  N   SER E 110       6.545 -87.052 -16.580  1.00 17.53           N  
ATOM    720  CA  SER E 110       7.672 -86.250 -16.134  1.00 20.31           C  
ATOM    721  C   SER E 110       7.387 -85.736 -14.726  1.00 19.63           C  
ATOM    722  O   SER E 110       6.230 -85.612 -14.322  1.00 18.71           O  
ATOM    723  CB  SER E 110       7.902 -85.075 -17.092  1.00 21.44           C  
ATOM    724  OG  SER E 110       6.685 -84.408 -17.379  1.00 27.06           O  
ATOM    725  N   PRO E 111       8.440 -85.447 -13.950  1.00 19.36           N  
ATOM    726  CA  PRO E 111       8.190 -84.948 -12.595  1.00 19.36           C  
ATOM    727  C   PRO E 111       7.475 -83.598 -12.638  1.00 18.83           C  
ATOM    728  O   PRO E 111       7.690 -82.799 -13.548  1.00 20.27           O  
ATOM    729  CB  PRO E 111       9.589 -84.841 -11.980  1.00 18.30           C  
ATOM    730  CG  PRO E 111      10.480 -85.641 -12.882  1.00 19.33           C  
ATOM    731  CD  PRO E 111       9.877 -85.554 -14.242  1.00 18.83           C  
ATOM    732  N   VAL E 112       6.613 -83.353 -11.662  1.00 18.68           N  
ATOM    733  CA  VAL E 112       5.899 -82.089 -11.607  1.00 19.51           C  
ATOM    734  C   VAL E 112       6.721 -81.086 -10.816  1.00 20.74           C  
ATOM    735  O   VAL E 112       7.637 -81.457 -10.076  1.00 19.06           O  
ATOM    736  CB  VAL E 112       4.509 -82.238 -10.933  1.00 20.33           C  
ATOM    737  CG1 VAL E 112       3.667 -83.241 -11.701  1.00 20.34           C  
ATOM    738  CG2 VAL E 112       4.662 -82.666  -9.480  1.00 19.54           C  
ATOM    739  N   LYS E 113       6.404 -79.811 -10.998  1.00 21.98           N  
ATOM    740  CA  LYS E 113       7.085 -78.749 -10.278  1.00 23.97           C  
ATOM    741  C   LYS E 113       6.297 -78.572  -8.993  1.00 23.61           C  
ATOM    742  O   LYS E 113       5.125 -78.199  -9.024  1.00 23.03           O  
ATOM    743  CB  LYS E 113       7.062 -77.448 -11.081  1.00 27.86           C  
ATOM    744  CG  LYS E 113       7.886 -77.484 -12.362  1.00 33.57           C  
ATOM    745  CD  LYS E 113       7.591 -76.269 -13.244  1.00 39.42           C  
ATOM    746  CE  LYS E 113       8.617 -76.123 -14.368  1.00 42.54           C  
ATOM    747  NZ  LYS E 113       8.797 -74.698 -14.792  1.00 43.84           N  
ATOM    748  N   LEU E 114       6.934 -78.856  -7.864  1.00 23.53           N  
ATOM    749  CA  LEU E 114       6.266 -78.731  -6.579  1.00 24.59           C  
ATOM    750  C   LEU E 114       6.294 -77.293  -6.073  1.00 25.52           C  
ATOM    751  O   LEU E 114       7.329 -76.633  -6.103  1.00 24.75           O  
ATOM    752  CB  LEU E 114       6.914 -79.672  -5.559  1.00 23.44           C  
ATOM    753  CG  LEU E 114       6.600 -81.156  -5.766  1.00 23.97           C  
ATOM    754  CD1 LEU E 114       7.366 -81.981  -4.747  1.00 26.16           C  
ATOM    755  CD2 LEU E 114       5.103 -81.400  -5.635  1.00 22.75           C  
ATOM    756  N   ASN E 115       5.139 -76.813  -5.622  1.00 27.33           N  
ATOM    757  CA  ASN E 115       5.005 -75.456  -5.104  1.00 27.99           C  
ATOM    758  C   ASN E 115       3.835 -75.411  -4.133  1.00 28.51           C  
ATOM    759  O   ASN E 115       3.328 -76.449  -3.717  1.00 29.52           O  
ATOM    760  CB  ASN E 115       4.765 -74.467  -6.250  1.00 28.57           C  
ATOM    761  CG  ASN E 115       3.692 -74.941  -7.209  1.00 28.99           C  
ATOM    762  OD1 ASN E 115       2.578 -75.245  -6.801  1.00 29.30           O  
ATOM    763  ND2 ASN E 115       4.029 -75.011  -8.490  1.00 28.39           N  
ATOM    764  N   ALA E 116       3.399 -74.207  -3.787  1.00 29.72           N  
ATOM    765  CA  ALA E 116       2.292 -74.031  -2.855  1.00 31.38           C  
ATOM    766  C   ALA E 116       0.984 -74.682  -3.312  1.00 32.23           C  
ATOM    767  O   ALA E 116       0.254 -75.257  -2.500  1.00 34.53           O  
ATOM    768  CB  ALA E 116       2.071 -72.548  -2.599  1.00 33.03           C  
ATOM    769  N   ARG E 117       0.686 -74.590  -4.605  1.00 31.32           N  
ATOM    770  CA  ARG E 117      -0.541 -75.168  -5.144  1.00 29.37           C  
ATOM    771  C   ARG E 117      -0.384 -76.651  -5.487  1.00 26.95           C  
ATOM    772  O   ARG E 117      -1.377 -77.358  -5.653  1.00 27.01           O  
ATOM    773  CB  ARG E 117      -0.982 -74.395  -6.391  1.00 33.69           C  
ATOM    774  N   VAL E 118       0.861 -77.112  -5.598  1.00 21.81           N  
ATOM    775  CA  VAL E 118       1.139 -78.507  -5.925  1.00 17.22           C  
ATOM    776  C   VAL E 118       2.159 -79.082  -4.949  1.00 17.30           C  
ATOM    777  O   VAL E 118       3.348 -78.763  -5.015  1.00 15.87           O  
ATOM    778  CB  VAL E 118       1.670 -78.643  -7.366  1.00 17.50           C  
ATOM    779  CG1 VAL E 118       2.081 -80.084  -7.648  1.00 16.84           C  
ATOM    780  CG2 VAL E 118       0.596 -78.206  -8.349  1.00 16.61           C  
ATOM    781  N   ALA E 119       1.679 -79.931  -4.042  1.00 13.80           N  
ATOM    782  CA  ALA E 119       2.525 -80.552  -3.030  1.00 14.17           C  
ATOM    783  C   ALA E 119       2.182 -82.025  -2.821  1.00 13.88           C  
ATOM    784  O   ALA E 119       1.134 -82.503  -3.249  1.00 13.28           O  
ATOM    785  CB  ALA E 119       2.383 -79.804  -1.712  1.00 14.47           C  
ATOM    786  N   THR E 120       3.075 -82.737  -2.146  1.00 12.70           N  
ATOM    787  CA  THR E 120       2.864 -84.150  -1.875  1.00 12.54           C  
ATOM    788  C   THR E 120       2.215 -84.356  -0.508  1.00 11.14           C  
ATOM    789  O   THR E 120       2.222 -83.459   0.342  1.00 10.86           O  
ATOM    790  CB  THR E 120       4.191 -84.909  -1.888  1.00 13.03           C  
ATOM    791  OG1 THR E 120       4.982 -84.489  -0.768  1.00 13.13           O  
ATOM    792  CG2 THR E 120       4.952 -84.632  -3.176  1.00 11.81           C  
ATOM    793  N   VAL E 121       1.635 -85.534  -0.314  1.00 10.69           N  
ATOM    794  CA  VAL E 121       1.021 -85.886   0.956  1.00 10.11           C  
ATOM    795  C   VAL E 121       1.790 -87.089   1.484  1.00 10.88           C  
ATOM    796  O   VAL E 121       2.154 -87.982   0.720  1.00 11.00           O  
ATOM    797  CB  VAL E 121      -0.473 -86.263   0.806  1.00 10.18           C  
ATOM    798  CG1 VAL E 121      -0.624 -87.443  -0.135  1.00  9.42           C  
ATOM    799  CG2 VAL E 121      -1.062 -86.587   2.182  1.00  9.81           C  
ATOM    800  N   ALA E 122       2.041 -87.102   2.789  1.00 10.62           N  
ATOM    801  CA  ALA E 122       2.777 -88.189   3.418  1.00 10.89           C  
ATOM    802  C   ALA E 122       1.974 -89.488   3.554  1.00 10.69           C  
ATOM    803  O   ALA E 122       0.768 -89.468   3.811  1.00  9.65           O  
ATOM    804  CB  ALA E 122       3.274 -87.741   4.792  1.00 10.94           C  
ATOM    805  N   LEU E 123       2.659 -90.613   3.362  1.00  9.52           N  
ATOM    806  CA  LEU E 123       2.048 -91.927   3.513  1.00  9.91           C  
ATOM    807  C   LEU E 123       1.962 -92.149   5.020  1.00 11.15           C  
ATOM    808  O   LEU E 123       2.743 -91.569   5.777  1.00 14.21           O  
ATOM    809  CB  LEU E 123       2.928 -93.004   2.877  1.00  9.17           C  
ATOM    810  CG  LEU E 123       2.922 -93.065   1.347  1.00 11.37           C  
ATOM    811  CD1 LEU E 123       3.840 -94.180   0.878  1.00 11.10           C  
ATOM    812  CD2 LEU E 123       1.505 -93.284   0.839  1.00 11.80           C  
ATOM    813  N   PRO E 124       1.026 -92.998   5.478  1.00 11.64           N  
ATOM    814  CA  PRO E 124       0.862 -93.264   6.913  1.00 11.47           C  
ATOM    815  C   PRO E 124       2.057 -93.868   7.655  1.00 11.50           C  
ATOM    816  O   PRO E 124       2.785 -94.700   7.114  1.00 11.97           O  
ATOM    817  CB  PRO E 124      -0.372 -94.170   6.980  1.00 11.25           C  
ATOM    818  CG  PRO E 124      -0.524 -94.731   5.634  1.00 12.36           C  
ATOM    819  CD  PRO E 124       0.068 -93.760   4.660  1.00 11.24           C  
ATOM    820  N   SER E 125       2.240 -93.422   8.897  1.00 12.47           N  
ATOM    821  CA  SER E 125       3.310 -93.895   9.782  1.00 13.39           C  
ATOM    822  C   SER E 125       2.815 -95.170  10.437  1.00 11.63           C  
ATOM    823  O   SER E 125       3.595 -95.998  10.896  1.00 10.68           O  
ATOM    824  CB  SER E 125       3.590 -92.866  10.876  1.00 14.97           C  
ATOM    825  OG  SER E 125       4.575 -91.942  10.466  1.00 23.30           O  
ATOM    826  N   SER E 127       1.494 -95.290  10.480  1.00 13.51           N  
ATOM    827  CA  SER E 127       0.808 -96.434  11.058  1.00 14.42           C  
ATOM    828  C   SER E 127      -0.685 -96.234  10.806  1.00 13.78           C  
ATOM    829  O   SER E 127      -1.101 -95.201  10.282  1.00 14.59           O  
ATOM    830  CB  SER E 127       1.075 -96.513  12.560  1.00 14.52           C  
ATOM    831  OG  SER E 127       0.635 -95.333  13.205  1.00 16.83           O  
ATOM    832  N   CYS E 128      -1.488 -97.221  11.178  1.00 12.73           N  
ATOM    833  CA  CYS E 128      -2.930 -97.145  10.977  1.00 11.48           C  
ATOM    834  C   CYS E 128      -3.585 -96.254  12.023  1.00 12.31           C  
ATOM    835  O   CYS E 128      -3.439 -96.487  13.223  1.00 12.12           O  
ATOM    836  CB  CYS E 128      -3.541 -98.546  11.044  1.00 11.15           C  
ATOM    837  SG  CYS E 128      -2.875 -99.708   9.811  1.00 11.94           S  
ATOM    838  N   ALA E 129      -4.309 -95.237  11.566  1.00 11.17           N  
ATOM    839  CA  ALA E 129      -4.991 -94.330  12.482  1.00 12.30           C  
ATOM    840  C   ALA E 129      -6.177 -95.035  13.133  1.00 12.23           C  
ATOM    841  O   ALA E 129      -6.901 -95.796  12.486  1.00 12.78           O  
ATOM    842  CB  ALA E 129      -5.469 -93.087  11.743  1.00 11.03           C  
ATOM    843  N   PRO E 130      -6.380 -94.795  14.434  1.00 12.18           N  
ATOM    844  CA  PRO E 130      -7.484 -95.411  15.171  1.00 11.78           C  
ATOM    845  C   PRO E 130      -8.843 -94.788  14.884  1.00 11.38           C  
ATOM    846  O   PRO E 130      -8.942 -93.667  14.385  1.00 10.55           O  
ATOM    847  CB  PRO E 130      -7.081 -95.224  16.628  1.00 12.43           C  
ATOM    848  CG  PRO E 130      -6.293 -93.968  16.623  1.00 15.86           C  
ATOM    849  CD  PRO E 130      -5.554 -93.939  15.302  1.00 12.11           C  
ATOM    850  N   ALA E 132      -9.892 -95.531  15.207  1.00 11.21           N  
ATOM    851  CA  ALA E 132     -11.248 -95.052  15.016  1.00 11.13           C  
ATOM    852  C   ALA E 132     -11.395 -93.780  15.840  1.00 11.53           C  
ATOM    853  O   ALA E 132     -10.813 -93.661  16.915  1.00 12.77           O  
ATOM    854  CB  ALA E 132     -12.241 -96.110  15.490  1.00 12.34           C  
ATOM    855  N   GLY E 133     -12.160 -92.826  15.332  1.00 10.72           N  
ATOM    856  CA  GLY E 133     -12.353 -91.584  16.053  1.00 11.01           C  
ATOM    857  C   GLY E 133     -11.451 -90.474  15.554  1.00 10.99           C  
ATOM    858  O   GLY E 133     -11.651 -89.309  15.894  1.00 13.52           O  
ATOM    859  N   THR E 134     -10.449 -90.822  14.756  1.00 10.32           N  
ATOM    860  CA  THR E 134      -9.545 -89.813  14.225  1.00 10.85           C  
ATOM    861  C   THR E 134     -10.289 -88.952  13.205  1.00 11.92           C  
ATOM    862  O   THR E 134     -10.973 -89.474  12.321  1.00 12.10           O  
ATOM    863  CB  THR E 134      -8.324 -90.452  13.537  1.00 11.34           C  
ATOM    864  OG1 THR E 134      -7.599 -91.253  14.480  1.00  9.96           O  
ATOM    865  CG2 THR E 134      -7.401 -89.374  12.992  1.00 10.15           C  
ATOM    866  N   GLN E 135     -10.168 -87.635  13.342  1.00 12.47           N  
ATOM    867  CA  GLN E 135     -10.818 -86.704  12.425  1.00 11.18           C  
ATOM    868  C   GLN E 135      -9.993 -86.619  11.150  1.00 10.44           C  
ATOM    869  O   GLN E 135      -8.769 -86.523  11.205  1.00 11.15           O  
ATOM    870  CB  GLN E 135     -10.910 -85.314  13.051  1.00 12.50           C  
ATOM    871  CG  GLN E 135     -12.225 -85.023  13.732  1.00 20.07           C  
ATOM    872  CD  GLN E 135     -13.392 -84.986  12.770  1.00 17.90           C  
ATOM    873  OE1 GLN E 135     -14.203 -85.902  12.740  1.00 22.99           O  
ATOM    874  NE2 GLN E 135     -13.485 -83.924  11.987  1.00 21.32           N  
ATOM    875  N   CYS E 136     -10.657 -86.648  10.002  1.00  8.56           N  
ATOM    876  CA  CYS E 136      -9.947 -86.583   8.739  1.00  8.14           C  
ATOM    877  C   CYS E 136     -10.593 -85.597   7.787  1.00  9.27           C  
ATOM    878  O   CYS E 136     -11.674 -85.072   8.059  1.00  8.72           O  
ATOM    879  CB  CYS E 136      -9.916 -87.963   8.082  1.00  7.59           C  
ATOM    880  SG  CYS E 136      -9.313 -89.290   9.163  1.00 11.15           S  
ATOM    881  N   LEU E 137      -9.910 -85.355   6.671  1.00  9.04           N  
ATOM    882  CA  LEU E 137     -10.392 -84.454   5.631  1.00  8.05           C  
ATOM    883  C   LEU E 137     -10.507 -85.216   4.319  1.00  8.52           C  
ATOM    884  O   LEU E 137      -9.544 -85.835   3.864  1.00  6.89           O  
ATOM    885  CB  LEU E 137      -9.433 -83.278   5.432  1.00  8.87           C  
ATOM    886  CG  LEU E 137      -9.893 -82.318   4.330  1.00  9.08           C  
ATOM    887  CD1 LEU E 137     -11.077 -81.520   4.830  1.00  7.08           C  
ATOM    888  CD2 LEU E 137      -8.760 -81.396   3.920  1.00 11.89           C  
ATOM    889  N   ILE E 138     -11.691 -85.163   3.718  1.00  7.97           N  
ATOM    890  CA  ILE E 138     -11.952 -85.830   2.447  1.00  9.23           C  
ATOM    891  C   ILE E 138     -12.235 -84.736   1.426  1.00  9.12           C  
ATOM    892  O   ILE E 138     -12.863 -83.733   1.758  1.00 10.61           O  
ATOM    893  CB  ILE E 138     -13.186 -86.750   2.544  1.00 11.86           C  
ATOM    894  CG1 ILE E 138     -13.094 -87.603   3.817  1.00 13.02           C  
ATOM    895  CG2 ILE E 138     -13.299 -87.615   1.284  1.00 10.53           C  
ATOM    896  CD1 ILE E 138     -14.392 -88.283   4.185  1.00 17.72           C  
ATOM    897  N   SER E 139     -11.775 -84.921   0.193  1.00  7.34           N  
ATOM    898  CA  SER E 139     -11.989 -83.916  -0.844  1.00  7.02           C  
ATOM    899  C   SER E 139     -12.212 -84.505  -2.239  1.00  5.97           C  
ATOM    900  O   SER E 139     -11.802 -85.636  -2.526  1.00  7.03           O  
ATOM    901  CB  SER E 139     -10.794 -82.957  -0.875  1.00  4.87           C  
ATOM    902  OG  SER E 139      -9.565 -83.668  -0.871  1.00  6.98           O  
ATOM    903  N   GLY E 140     -12.858 -83.724  -3.103  1.00  6.37           N  
ATOM    904  CA  GLY E 140     -13.110 -84.174  -4.459  1.00  7.44           C  
ATOM    905  C   GLY E 140     -14.075 -83.298  -5.229  1.00  7.00           C  
ATOM    906  O   GLY E 140     -14.667 -82.368  -4.677  1.00  8.03           O  
ATOM    907  N   TRP E 141     -14.235 -83.609  -6.514  1.00  7.96           N  
ATOM    908  CA  TRP E 141     -15.130 -82.870  -7.401  1.00  8.64           C  
ATOM    909  C   TRP E 141     -16.367 -83.707  -7.740  1.00  7.63           C  
ATOM    910  O   TRP E 141     -17.025 -83.476  -8.754  1.00  9.60           O  
ATOM    911  CB  TRP E 141     -14.403 -82.495  -8.704  1.00  6.69           C  
ATOM    912  CG  TRP E 141     -13.422 -81.342  -8.583  1.00  8.32           C  
ATOM    913  CD1 TRP E 141     -13.710 -80.005  -8.645  1.00  7.61           C  
ATOM    914  CD2 TRP E 141     -12.001 -81.438  -8.401  1.00  7.97           C  
ATOM    915  NE1 TRP E 141     -12.557 -79.263  -8.516  1.00  5.74           N  
ATOM    916  CE2 TRP E 141     -11.494 -80.115  -8.364  1.00  9.29           C  
ATOM    917  CE3 TRP E 141     -11.105 -82.511  -8.268  1.00  8.22           C  
ATOM    918  CZ2 TRP E 141     -10.130 -79.840  -8.198  1.00  8.60           C  
ATOM    919  CZ3 TRP E 141      -9.745 -82.235  -8.102  1.00  6.56           C  
ATOM    920  CH2 TRP E 141      -9.274 -80.908  -8.068  1.00  5.62           C  
ATOM    921  N   GLY E 142     -16.683 -84.673  -6.885  1.00  6.99           N  
ATOM    922  CA  GLY E 142     -17.833 -85.530  -7.122  1.00  7.22           C  
ATOM    923  C   GLY E 142     -19.195 -84.912  -6.860  1.00  8.37           C  
ATOM    924  O   GLY E 142     -19.310 -83.756  -6.443  1.00  8.33           O  
ATOM    925  N   ASN E 143     -20.235 -85.701  -7.112  1.00  7.78           N  
ATOM    926  CA  ASN E 143     -21.621 -85.286  -6.916  1.00  8.07           C  
ATOM    927  C   ASN E 143     -21.835 -84.725  -5.510  1.00  9.35           C  
ATOM    928  O   ASN E 143     -21.308 -85.259  -4.540  1.00  8.65           O  
ATOM    929  CB  ASN E 143     -22.537 -86.492  -7.147  1.00  8.78           C  
ATOM    930  CG  ASN E 143     -24.001 -86.118  -7.185  1.00 11.26           C  
ATOM    931  OD1 ASN E 143     -24.353 -84.943  -7.160  1.00 12.30           O  
ATOM    932  ND2 ASN E 143     -24.865 -87.127  -7.242  1.00 13.92           N  
ATOM    933  N   THR E 144     -22.613 -83.651  -5.403  1.00  8.86           N  
ATOM    934  CA  THR E 144     -22.871 -83.029  -4.106  1.00 10.90           C  
ATOM    935  C   THR E 144     -24.266 -83.336  -3.585  1.00 12.84           C  
ATOM    936  O   THR E 144     -24.645 -82.863  -2.517  1.00 12.36           O  
ATOM    937  CB  THR E 144     -22.727 -81.486  -4.164  1.00 12.50           C  
ATOM    938  OG1 THR E 144     -23.729 -80.941  -5.034  1.00 11.63           O  
ATOM    939  CG2 THR E 144     -21.347 -81.086  -4.663  1.00 10.56           C  
ATOM    940  N   LEU E 145     -25.024 -84.129  -4.335  1.00 14.51           N  
ATOM    941  CA  LEU E 145     -26.382 -84.477  -3.930  1.00 16.88           C  
ATOM    942  C   LEU E 145     -26.566 -85.962  -3.677  1.00 17.92           C  
ATOM    943  O   LEU E 145     -26.009 -86.802  -4.388  1.00 18.25           O  
ATOM    944  CB  LEU E 145     -27.391 -84.044  -4.998  1.00 17.59           C  
ATOM    945  CG  LEU E 145     -27.550 -82.550  -5.274  1.00 19.84           C  
ATOM    946  CD1 LEU E 145     -28.755 -82.331  -6.165  1.00 21.50           C  
ATOM    947  CD2 LEU E 145     -27.701 -81.796  -3.968  1.00 20.37           C  
ATOM    948  N   SER E 146     -27.361 -86.277  -2.661  1.00 19.25           N  
ATOM    949  CA  SER E 146     -27.657 -87.661  -2.319  1.00 20.54           C  
ATOM    950  C   SER E 146     -28.744 -88.133  -3.275  1.00 22.11           C  
ATOM    951  O   SER E 146     -28.811 -89.305  -3.640  1.00 21.12           O  
ATOM    952  CB  SER E 146     -28.162 -87.756  -0.885  1.00 21.43           C  
ATOM    953  OG  SER E 146     -28.685 -89.045  -0.636  1.00 24.90           O  
ATOM    954  N   SER E 147     -29.598 -87.194  -3.663  1.00 24.24           N  
ATOM    955  CA  SER E 147     -30.696 -87.447  -4.590  1.00 27.10           C  
ATOM    956  C   SER E 147     -30.567 -86.428  -5.712  1.00 25.80           C  
ATOM    957  O   SER E 147     -30.719 -85.227  -5.487  1.00 29.23           O  
ATOM    958  CB  SER E 147     -32.040 -87.262  -3.886  1.00 29.14           C  
ATOM    959  OG  SER E 147     -32.818 -88.441  -3.964  1.00 33.95           O  
ATOM    960  N   GLY E 148     -30.281 -86.903  -6.914  1.00 23.82           N  
ATOM    961  CA  GLY E 148     -30.121 -85.994  -8.028  1.00 23.26           C  
ATOM    962  C   GLY E 148     -28.660 -85.850  -8.405  1.00 23.50           C  
ATOM    963  O   GLY E 148     -27.804 -86.559  -7.876  1.00 22.07           O  
ATOM    964  N   VAL E 149     -28.371 -84.920  -9.310  1.00 24.98           N  
ATOM    965  CA  VAL E 149     -27.005 -84.710  -9.772  1.00 25.40           C  
ATOM    966  C   VAL E 149     -26.588 -83.245  -9.859  1.00 25.22           C  
ATOM    967  O   VAL E 149     -27.209 -82.444 -10.560  1.00 25.16           O  
ATOM    968  CB  VAL E 149     -26.793 -85.352 -11.163  1.00 26.17           C  
ATOM    969  CG1 VAL E 149     -25.430 -84.974 -11.713  1.00 26.75           C  
ATOM    970  CG2 VAL E 149     -26.925 -86.865 -11.063  1.00 27.21           C  
ATOM    971  N   ASN E 150     -25.525 -82.915  -9.137  1.00 23.73           N  
ATOM    972  CA  ASN E 150     -24.963 -81.574  -9.139  1.00 23.91           C  
ATOM    973  C   ASN E 150     -23.446 -81.718  -9.072  1.00 22.59           C  
ATOM    974  O   ASN E 150     -22.889 -82.028  -8.016  1.00 21.93           O  
ATOM    975  CB  ASN E 150     -25.466 -80.764  -7.939  1.00 27.02           C  
ATOM    976  CG  ASN E 150     -25.294 -79.264  -8.134  1.00 30.74           C  
ATOM    977  OD1 ASN E 150     -26.114 -78.465  -7.671  1.00 36.91           O  
ATOM    978  ND2 ASN E 150     -24.229 -78.875  -8.822  1.00 30.28           N  
ATOM    979  N   GLU E 151     -22.785 -81.515 -10.207  1.00 21.04           N  
ATOM    980  CA  GLU E 151     -21.331 -81.614 -10.283  1.00 20.05           C  
ATOM    981  C   GLU E 151     -20.713 -80.237 -10.040  1.00 18.56           C  
ATOM    982  O   GLU E 151     -20.924 -79.304 -10.815  1.00 18.81           O  
ATOM    983  CB  GLU E 151     -20.916 -82.148 -11.651  1.00 22.10           C  
ATOM    984  CG  GLU E 151     -20.531 -83.616 -11.620  1.00 28.49           C  
ATOM    985  CD  GLU E 151     -21.194 -84.425 -12.718  1.00 29.13           C  
ATOM    986  OE1 GLU E 151     -21.415 -83.869 -13.816  1.00 30.60           O  
ATOM    987  OE2 GLU E 151     -21.488 -85.618 -12.483  1.00 31.40           O  
ATOM    988  N   PRO E 152     -19.902 -80.107  -8.977  1.00 15.44           N  
ATOM    989  CA  PRO E 152     -19.272 -78.829  -8.643  1.00 14.64           C  
ATOM    990  C   PRO E 152     -18.112 -78.415  -9.522  1.00 13.72           C  
ATOM    991  O   PRO E 152     -17.399 -79.256 -10.065  1.00 13.60           O  
ATOM    992  CB  PRO E 152     -18.823 -79.028  -7.197  1.00 15.58           C  
ATOM    993  CG  PRO E 152     -18.490 -80.479  -7.136  1.00 13.83           C  
ATOM    994  CD  PRO E 152     -19.479 -81.176  -8.052  1.00 13.66           C  
ATOM    995  N   ASP E 153     -17.941 -77.103  -9.655  1.00 12.33           N  
ATOM    996  CA  ASP E 153     -16.836 -76.537 -10.415  1.00 10.84           C  
ATOM    997  C   ASP E 153     -15.637 -76.563  -9.473  1.00  8.08           C  
ATOM    998  O   ASP E 153     -14.526 -76.939  -9.845  1.00  7.55           O  
ATOM    999  CB  ASP E 153     -17.104 -75.067 -10.766  1.00 13.90           C  
ATOM   1000  CG  ASP E 153     -17.952 -74.895 -12.009  1.00 18.42           C  
ATOM   1001  OD1 ASP E 153     -17.884 -75.747 -12.919  1.00 21.72           O  
ATOM   1002  OD2 ASP E 153     -18.688 -73.888 -12.071  1.00 21.95           O  
ATOM   1003  N   LEU E 154     -15.892 -76.160  -8.236  1.00  7.23           N  
ATOM   1004  CA  LEU E 154     -14.851 -76.054  -7.230  1.00  9.30           C  
ATOM   1005  C   LEU E 154     -14.674 -77.262  -6.325  1.00  8.75           C  
ATOM   1006  O   LEU E 154     -15.640 -77.936  -5.970  1.00  9.25           O  
ATOM   1007  CB  LEU E 154     -15.103 -74.799  -6.386  1.00 11.09           C  
ATOM   1008  CG  LEU E 154     -15.401 -73.537  -7.209  1.00 11.97           C  
ATOM   1009  CD1 LEU E 154     -15.844 -72.412  -6.297  1.00 15.50           C  
ATOM   1010  CD2 LEU E 154     -14.154 -73.126  -7.992  1.00 12.33           C  
ATOM   1011  N   LEU E 155     -13.424 -77.518  -5.956  1.00  7.54           N  
ATOM   1012  CA  LEU E 155     -13.076 -78.634  -5.082  1.00  7.92           C  
ATOM   1013  C   LEU E 155     -13.868 -78.565  -3.771  1.00  7.65           C  
ATOM   1014  O   LEU E 155     -13.924 -77.514  -3.125  1.00  9.31           O  
ATOM   1015  CB  LEU E 155     -11.572 -78.604  -4.788  1.00  5.89           C  
ATOM   1016  CG  LEU E 155     -10.996 -79.760  -3.972  1.00  6.20           C  
ATOM   1017  CD1 LEU E 155     -11.239 -81.076  -4.695  1.00  5.48           C  
ATOM   1018  CD2 LEU E 155      -9.508 -79.530  -3.754  1.00  6.82           C  
ATOM   1019  N   GLN E 156     -14.476 -79.686  -3.383  1.00  6.51           N  
ATOM   1020  CA  GLN E 156     -15.271 -79.751  -2.157  1.00  6.83           C  
ATOM   1021  C   GLN E 156     -14.509 -80.464  -1.037  1.00  7.67           C  
ATOM   1022  O   GLN E 156     -13.714 -81.368  -1.298  1.00  7.10           O  
ATOM   1023  CB  GLN E 156     -16.600 -80.464  -2.434  1.00  6.63           C  
ATOM   1024  CG  GLN E 156     -17.504 -79.728  -3.410  1.00  7.47           C  
ATOM   1025  CD  GLN E 156     -17.872 -78.331  -2.936  1.00 10.75           C  
ATOM   1026  OE1 GLN E 156     -18.620 -78.166  -1.973  1.00 13.82           O  
ATOM   1027  NE2 GLN E 156     -17.345 -77.322  -3.610  1.00  6.53           N  
ATOM   1028  N   CYS E 157     -14.760 -80.053   0.206  1.00  7.82           N  
ATOM   1029  CA  CYS E 157     -14.083 -80.620   1.375  1.00  7.67           C  
ATOM   1030  C   CYS E 157     -15.072 -81.103   2.420  1.00  7.55           C  
ATOM   1031  O   CYS E 157     -16.178 -80.574   2.539  1.00  8.94           O  
ATOM   1032  CB  CYS E 157     -13.173 -79.570   2.029  1.00  8.23           C  
ATOM   1033  SG  CYS E 157     -11.497 -79.403   1.341  1.00  7.90           S  
ATOM   1034  N   LEU E 158     -14.654 -82.095   3.197  1.00  6.71           N  
ATOM   1035  CA  LEU E 158     -15.506 -82.644   4.236  1.00  7.02           C  
ATOM   1036  C   LEU E 158     -14.694 -83.173   5.409  1.00  7.57           C  
ATOM   1037  O   LEU E 158     -13.786 -83.980   5.232  1.00  9.67           O  
ATOM   1038  CB  LEU E 158     -16.377 -83.769   3.666  1.00  8.50           C  
ATOM   1039  CG  LEU E 158     -17.220 -84.545   4.683  1.00  9.82           C  
ATOM   1040  CD1 LEU E 158     -18.436 -83.722   5.072  1.00 10.37           C  
ATOM   1041  CD2 LEU E 158     -17.648 -85.877   4.090  1.00 10.26           C  
ATOM   1042  N   ASP E 159     -15.022 -82.699   6.606  1.00  7.08           N  
ATOM   1043  CA  ASP E 159     -14.355 -83.143   7.821  1.00  7.68           C  
ATOM   1044  C   ASP E 159     -15.177 -84.316   8.360  1.00  8.20           C  
ATOM   1045  O   ASP E 159     -16.371 -84.177   8.611  1.00  9.23           O  
ATOM   1046  CB  ASP E 159     -14.314 -82.011   8.860  1.00  7.66           C  
ATOM   1047  CG  ASP E 159     -13.490 -80.817   8.400  1.00  9.43           C  
ATOM   1048  OD1 ASP E 159     -12.263 -80.953   8.250  1.00 14.02           O  
ATOM   1049  OD2 ASP E 159     -14.066 -79.734   8.194  1.00 13.15           O  
ATOM   1050  N   ALA E 160     -14.548 -85.473   8.528  1.00  9.61           N  
ATOM   1051  CA  ALA E 160     -15.266 -86.645   9.020  1.00 10.25           C  
ATOM   1052  C   ALA E 160     -14.308 -87.592   9.730  1.00  9.48           C  
ATOM   1053  O   ALA E 160     -13.126 -87.649   9.403  1.00  8.90           O  
ATOM   1054  CB  ALA E 160     -15.953 -87.361   7.857  1.00 10.43           C  
ATOM   1055  N   PRO E 161     -14.812 -88.355  10.710  1.00  8.51           N  
ATOM   1056  CA  PRO E 161     -13.998 -89.301  11.478  1.00  9.66           C  
ATOM   1057  C   PRO E 161     -13.937 -90.729  10.932  1.00 10.23           C  
ATOM   1058  O   PRO E 161     -14.825 -91.167  10.196  1.00 10.24           O  
ATOM   1059  CB  PRO E 161     -14.665 -89.285  12.838  1.00  9.74           C  
ATOM   1060  CG  PRO E 161     -16.139 -89.158  12.484  1.00  9.07           C  
ATOM   1061  CD  PRO E 161     -16.208 -88.349  11.185  1.00  8.21           C  
ATOM   1062  N   LEU E 162     -12.881 -91.443  11.309  1.00  9.68           N  
ATOM   1063  CA  LEU E 162     -12.721 -92.845  10.933  1.00 10.53           C  
ATOM   1064  C   LEU E 162     -13.724 -93.537  11.845  1.00 10.15           C  
ATOM   1065  O   LEU E 162     -13.805 -93.199  13.021  1.00 11.89           O  
ATOM   1066  CB  LEU E 162     -11.312 -93.336  11.280  1.00 11.10           C  
ATOM   1067  CG  LEU E 162     -10.176 -93.292  10.255  1.00 14.63           C  
ATOM   1068  CD1 LEU E 162     -10.516 -92.343   9.130  1.00 16.79           C  
ATOM   1069  CD2 LEU E 162      -8.897 -92.869  10.944  1.00 16.25           C  
ATOM   1070  N   LEU E 163     -14.498 -94.482  11.323  1.00  9.80           N  
ATOM   1071  CA  LEU E 163     -15.480 -95.175  12.155  1.00 11.09           C  
ATOM   1072  C   LEU E 163     -14.953 -96.516  12.657  1.00 11.94           C  
ATOM   1073  O   LEU E 163     -14.070 -97.118  12.044  1.00 11.80           O  
ATOM   1074  CB  LEU E 163     -16.779 -95.411  11.375  1.00 10.20           C  
ATOM   1075  CG  LEU E 163     -17.617 -94.198  10.971  1.00 10.29           C  
ATOM   1076  CD1 LEU E 163     -18.836 -94.663  10.205  1.00 11.09           C  
ATOM   1077  CD2 LEU E 163     -18.041 -93.422  12.202  1.00 11.54           C  
ATOM   1078  N   PRO E 164     -15.474 -96.987  13.802  1.00 13.97           N  
ATOM   1079  CA  PRO E 164     -15.047 -98.271  14.371  1.00 13.40           C  
ATOM   1080  C   PRO E 164     -15.363 -99.372  13.359  1.00 11.83           C  
ATOM   1081  O   PRO E 164     -16.400 -99.326  12.702  1.00 12.70           O  
ATOM   1082  CB  PRO E 164     -15.883 -98.401  15.648  1.00 14.44           C  
ATOM   1083  CG  PRO E 164     -16.337 -97.014  15.959  1.00 15.52           C  
ATOM   1084  CD  PRO E 164     -16.484 -96.321  14.640  1.00 13.50           C  
ATOM   1085  N   GLN E 165     -14.475-100.349  13.231  1.00 10.94           N  
ATOM   1086  CA  GLN E 165     -14.678-101.425  12.270  1.00 12.67           C  
ATOM   1087  C   GLN E 165     -15.966-102.208  12.484  1.00 13.79           C  
ATOM   1088  O   GLN E 165     -16.545-102.726  11.529  1.00 13.19           O  
ATOM   1089  CB  GLN E 165     -13.489-102.384  12.289  1.00 15.75           C  
ATOM   1090  CG  GLN E 165     -13.320-103.184  11.002  1.00 18.87           C  
ATOM   1091  CD  GLN E 165     -12.945-102.318   9.791  1.00 22.19           C  
ATOM   1092  OE1 GLN E 165     -12.665-101.121   9.933  1.00 21.49           O  
ATOM   1093  NE2 GLN E 165     -12.938-102.921   8.602  1.00 20.72           N  
ATOM   1094  N   ALA E 166     -16.418-102.298  13.732  1.00 14.53           N  
ATOM   1095  CA  ALA E 166     -17.645-103.028  14.040  1.00 14.88           C  
ATOM   1096  C   ALA E 166     -18.876-102.326  13.474  1.00 14.49           C  
ATOM   1097  O   ALA E 166     -19.834-102.975  13.058  1.00 14.45           O  
ATOM   1098  CB  ALA E 166     -17.784-103.202  15.542  1.00 15.88           C  
ATOM   1099  N   ASP E 167     -18.852-100.999  13.465  1.00 14.15           N  
ATOM   1100  CA  ASP E 167     -19.967-100.230  12.926  1.00 14.91           C  
ATOM   1101  C   ASP E 167     -19.958-100.333  11.402  1.00 13.65           C  
ATOM   1102  O   ASP E 167     -21.013-100.347  10.760  1.00 13.54           O  
ATOM   1103  CB  ASP E 167     -19.847 -98.768  13.348  1.00 17.41           C  
ATOM   1104  CG  ASP E 167     -20.186 -98.558  14.805  1.00 21.34           C  
ATOM   1105  OD1 ASP E 167     -21.114 -99.228  15.304  1.00 23.67           O  
ATOM   1106  OD2 ASP E 167     -19.526 -97.724  15.453  1.00 25.76           O  
ATOM   1107  N   CYS E 168     -18.757-100.388  10.832  1.00 11.81           N  
ATOM   1108  CA  CYS E 168     -18.585-100.509   9.390  1.00 11.95           C  
ATOM   1109  C   CYS E 168     -19.182-101.845   8.960  1.00 12.31           C  
ATOM   1110  O   CYS E 168     -19.941-101.917   7.998  1.00 10.81           O  
ATOM   1111  CB  CYS E 168     -17.094-100.467   9.037  1.00 11.88           C  
ATOM   1112  SG  CYS E 168     -16.718-100.229   7.271  1.00 11.34           S  
ATOM   1113  N   GLU E 169     -18.843-102.899   9.697  1.00 12.41           N  
ATOM   1114  CA  GLU E 169     -19.339-104.239   9.399  1.00 16.29           C  
ATOM   1115  C   GLU E 169     -20.853-104.379   9.600  1.00 15.90           C  
ATOM   1116  O   GLU E 169     -21.524-105.071   8.834  1.00 17.31           O  
ATOM   1117  CB  GLU E 169     -18.599-105.265  10.257  1.00 18.46           C  
ATOM   1118  CG  GLU E 169     -17.134-105.424   9.881  1.00 24.10           C  
ATOM   1119  CD  GLU E 169     -16.369-106.295  10.855  1.00 27.56           C  
ATOM   1120  OE1 GLU E 169     -16.944-106.674  11.896  1.00 31.80           O  
ATOM   1121  OE2 GLU E 169     -15.191-106.601  10.581  1.00 29.63           O  
ATOM   1122  N   ALA E 170     -21.384-103.721  10.626  1.00 14.43           N  
ATOM   1123  CA  ALA E 170     -22.811-103.767  10.906  1.00 13.78           C  
ATOM   1124  C   ALA E 170     -23.586-103.071   9.790  1.00 14.07           C  
ATOM   1125  O   ALA E 170     -24.722-103.430   9.495  1.00 15.11           O  
ATOM   1126  CB  ALA E 170     -23.102-103.099  12.240  1.00 14.03           C  
ATOM   1127  N   SER E 171     -22.960-102.078   9.168  1.00 13.69           N  
ATOM   1128  CA  SER E 171     -23.586-101.325   8.081  1.00 13.66           C  
ATOM   1129  C   SER E 171     -23.541-102.067   6.745  1.00 11.15           C  
ATOM   1130  O   SER E 171     -24.445-101.933   5.922  1.00 11.43           O  
ATOM   1131  CB  SER E 171     -22.898 -99.968   7.928  1.00 14.80           C  
ATOM   1132  OG  SER E 171     -23.418 -99.025   8.850  1.00 17.07           O  
ATOM   1133  N   TYR E 172     -22.477-102.838   6.539  1.00 11.55           N  
ATOM   1134  CA  TYR E 172     -22.281-103.613   5.312  1.00 12.44           C  
ATOM   1135  C   TYR E 172     -21.989-105.069   5.691  1.00 12.67           C  
ATOM   1136  O   TYR E 172     -20.863-105.548   5.539  1.00 11.84           O  
ATOM   1137  CB  TYR E 172     -21.100-103.049   4.516  1.00  9.51           C  
ATOM   1138  CG  TYR E 172     -21.313-101.646   4.001  1.00  7.70           C  
ATOM   1139  CD1 TYR E 172     -20.972-100.534   4.775  1.00  7.67           C  
ATOM   1140  CD2 TYR E 172     -21.826-101.430   2.728  1.00  7.01           C  
ATOM   1141  CE1 TYR E 172     -21.134 -99.238   4.284  1.00  8.12           C  
ATOM   1142  CE2 TYR E 172     -21.993-100.141   2.225  1.00  9.36           C  
ATOM   1143  CZ  TYR E 172     -21.644 -99.054   3.006  1.00  7.79           C  
ATOM   1144  OH  TYR E 172     -21.799 -97.791   2.504  1.00  6.15           O  
ATOM   1145  N   PRO E 173     -23.014-105.795   6.172  1.00 13.68           N  
ATOM   1146  CA  PRO E 173     -22.855-107.194   6.576  1.00 13.75           C  
ATOM   1147  C   PRO E 173     -22.125-108.092   5.581  1.00 13.52           C  
ATOM   1148  O   PRO E 173     -22.570-108.266   4.445  1.00 15.37           O  
ATOM   1149  CB  PRO E 173     -24.290-107.665   6.825  1.00 14.07           C  
ATOM   1150  CG  PRO E 173     -25.053-106.436   7.121  1.00 14.18           C  
ATOM   1151  CD  PRO E 173     -24.403-105.331   6.330  1.00 12.09           C  
ATOM   1152  N   GLY E 174     -21.006-108.654   6.033  1.00 14.03           N  
ATOM   1153  CA  GLY E 174     -20.203-109.559   5.227  1.00 14.61           C  
ATOM   1154  C   GLY E 174     -19.514-109.000   3.993  1.00 16.59           C  
ATOM   1155  O   GLY E 174     -19.069-109.772   3.143  1.00 17.03           O  
ATOM   1156  N   LYS E 175     -19.398-107.677   3.896  1.00 14.38           N  
ATOM   1157  CA  LYS E 175     -18.778-107.052   2.729  1.00 13.96           C  
ATOM   1158  C   LYS E 175     -17.497-106.289   3.019  1.00 13.22           C  
ATOM   1159  O   LYS E 175     -16.797-105.874   2.097  1.00 15.64           O  
ATOM   1160  CB  LYS E 175     -19.768-106.092   2.066  1.00 15.49           C  
ATOM   1161  CG  LYS E 175     -21.099-106.715   1.713  1.00 16.12           C  
ATOM   1162  CD  LYS E 175     -20.923-107.734   0.604  1.00 21.80           C  
ATOM   1163  CE  LYS E 175     -22.238-108.404   0.261  1.00 26.67           C  
ATOM   1164  NZ  LYS E 175     -22.537-108.315  -1.200  1.00 32.16           N  
ATOM   1165  N   ILE E 176     -17.186-106.103   4.294  1.00 13.12           N  
ATOM   1166  CA  ILE E 176     -15.998-105.348   4.682  1.00 13.03           C  
ATOM   1167  C   ILE E 176     -14.793-106.242   5.001  1.00 13.54           C  
ATOM   1168  O   ILE E 176     -14.918-107.184   5.785  1.00 14.96           O  
ATOM   1169  CB  ILE E 176     -16.324-104.454   5.922  1.00 10.47           C  
ATOM   1170  CG1 ILE E 176     -17.537-103.562   5.619  1.00  9.29           C  
ATOM   1171  CG2 ILE E 176     -15.111-103.623   6.314  1.00 13.18           C  
ATOM   1172  CD1 ILE E 176     -17.393-102.703   4.370  1.00  7.61           C  
ATOM   1173  N   THR E 177     -13.638-105.956   4.387  1.00 11.75           N  
ATOM   1174  CA  THR E 177     -12.410-106.728   4.648  1.00 11.25           C  
ATOM   1175  C   THR E 177     -11.447-105.913   5.523  1.00 12.34           C  
ATOM   1176  O   THR E 177     -11.687-104.735   5.795  1.00 11.61           O  
ATOM   1177  CB  THR E 177     -11.669-107.131   3.332  1.00 10.22           C  
ATOM   1178  OG1 THR E 177     -11.052-105.976   2.743  1.00  9.53           O  
ATOM   1179  CG2 THR E 177     -12.637-107.750   2.341  1.00 10.61           C  
ATOM   1180  N   ASP E 178     -10.359-106.533   5.968  1.00 12.19           N  
ATOM   1181  CA  ASP E 178      -9.396-105.819   6.802  1.00 16.50           C  
ATOM   1182  C   ASP E 178      -8.692-104.712   6.024  1.00 14.48           C  
ATOM   1183  O   ASP E 178      -7.968-103.905   6.599  1.00 15.52           O  
ATOM   1184  CB  ASP E 178      -8.344-106.785   7.348  1.00 23.09           C  
ATOM   1185  CG  ASP E 178      -8.927-107.810   8.306  1.00 34.20           C  
ATOM   1186  OD1 ASP E 178      -9.791-107.436   9.148  1.00 38.32           O  
ATOM   1187  OD2 ASP E 178      -8.529-109.006   8.221  1.00 39.78           O  
ATOM   1188  N   ASN E 179      -8.903-104.669   4.714  1.00 11.39           N  
ATOM   1189  CA  ASN E 179      -8.264-103.654   3.887  1.00 10.86           C  
ATOM   1190  C   ASN E 179      -9.180-102.468   3.627  1.00 10.51           C  
ATOM   1191  O   ASN E 179      -8.874-101.609   2.805  1.00 10.13           O  
ATOM   1192  CB  ASN E 179      -7.830-104.263   2.558  1.00 10.06           C  
ATOM   1193  CG  ASN E 179      -6.788-105.334   2.736  1.00 10.43           C  
ATOM   1194  OD1 ASN E 179      -5.800-105.137   3.441  1.00 12.00           O  
ATOM   1195  ND2 ASN E 179      -7.004-106.480   2.113  1.00 11.28           N  
ATOM   1196  N   MET E 180     -10.302-102.430   4.336  1.00  9.17           N  
ATOM   1197  CA  MET E 180     -11.268-101.351   4.186  1.00  7.95           C  
ATOM   1198  C   MET E 180     -11.554-100.672   5.516  1.00  7.84           C  
ATOM   1199  O   MET E 180     -11.420-101.270   6.582  1.00  9.35           O  
ATOM   1200  CB  MET E 180     -12.584-101.889   3.623  1.00  6.85           C  
ATOM   1201  CG  MET E 180     -12.465-102.621   2.302  1.00  9.04           C  
ATOM   1202  SD  MET E 180     -14.012-103.420   1.871  1.00  8.98           S  
ATOM   1203  CE  MET E 180     -13.562-104.239   0.324  1.00  8.78           C  
ATOM   1204  N   VAL E 181     -11.957 -99.412   5.439  1.00  8.36           N  
ATOM   1205  CA  VAL E 181     -12.294 -98.644   6.620  1.00  8.73           C  
ATOM   1206  C   VAL E 181     -13.456 -97.717   6.280  1.00  9.01           C  
ATOM   1207  O   VAL E 181     -13.524 -97.166   5.177  1.00  8.12           O  
ATOM   1208  CB  VAL E 181     -11.081 -97.808   7.130  1.00  8.45           C  
ATOM   1209  CG1 VAL E 181     -10.688 -96.749   6.107  1.00  7.68           C  
ATOM   1210  CG2 VAL E 181     -11.429 -97.160   8.455  1.00 10.10           C  
ATOM   1211  N   CYS E 182     -14.390 -97.576   7.214  1.00  7.79           N  
ATOM   1212  CA  CYS E 182     -15.528 -96.694   6.999  1.00  8.30           C  
ATOM   1213  C   CYS E 182     -15.176 -95.326   7.583  1.00  9.51           C  
ATOM   1214  O   CYS E 182     -14.572 -95.233   8.656  1.00 11.54           O  
ATOM   1215  CB  CYS E 182     -16.781 -97.237   7.694  1.00  9.83           C  
ATOM   1216  SG  CYS E 182     -17.695 -98.517   6.773  1.00 10.21           S  
ATOM   1217  N   VAL E 183     -15.544 -94.274   6.860  1.00  8.90           N  
ATOM   1218  CA  VAL E 183     -15.303 -92.899   7.282  1.00  9.65           C  
ATOM   1219  C   VAL E 183     -16.587 -92.128   7.002  1.00 10.05           C  
ATOM   1220  O   VAL E 183     -17.153 -92.227   5.909  1.00  9.96           O  
ATOM   1221  CB  VAL E 183     -14.152 -92.238   6.478  1.00 10.04           C  
ATOM   1222  CG1 VAL E 183     -13.913 -90.817   6.984  1.00 11.21           C  
ATOM   1223  CG2 VAL E 183     -12.887 -93.060   6.598  1.00  7.58           C  
ATOM   1224  N   GLY E 184     -17.053 -91.368   7.983  1.00  8.76           N  
ATOM   1225  CA  GLY E 184     -18.269 -90.609   7.779  1.00 10.56           C  
ATOM   1226  C   GLY E 184     -19.178 -90.585   8.988  1.00 11.36           C  
ATOM   1227  O   GLY E 184     -18.716 -90.516  10.128  1.00 10.49           O  
ATOM   1228  N   PHE E 184A    -20.480 -90.658   8.727  1.00 12.08           N  
ATOM   1229  CA  PHE E 184A    -21.492 -90.610   9.772  1.00 12.44           C  
ATOM   1230  C   PHE E 184A    -22.580 -91.655   9.537  1.00 12.46           C  
ATOM   1231  O   PHE E 184A    -23.150 -91.741   8.449  1.00 12.03           O  
ATOM   1232  CB  PHE E 184A    -22.104 -89.200   9.817  1.00 12.61           C  
ATOM   1233  CG  PHE E 184A    -21.080 -88.098   9.729  1.00 14.28           C  
ATOM   1234  CD1 PHE E 184A    -20.618 -87.651   8.490  1.00 15.21           C  
ATOM   1235  CD2 PHE E 184A    -20.535 -87.542  10.882  1.00 15.83           C  
ATOM   1236  CE1 PHE E 184A    -19.628 -86.673   8.405  1.00 14.99           C  
ATOM   1237  CE2 PHE E 184A    -19.542 -86.560  10.803  1.00 14.61           C  
ATOM   1238  CZ  PHE E 184A    -19.089 -86.130   9.560  1.00 14.91           C  
ATOM   1239  N   LEU E 185     -22.864 -92.441  10.570  1.00 13.32           N  
ATOM   1240  CA  LEU E 185     -23.876 -93.486  10.483  1.00 14.85           C  
ATOM   1241  C   LEU E 185     -25.278 -92.914  10.295  1.00 15.96           C  
ATOM   1242  O   LEU E 185     -26.208 -93.633   9.934  1.00 16.33           O  
ATOM   1243  CB  LEU E 185     -23.820 -94.368  11.732  1.00 15.94           C  
ATOM   1244  CG  LEU E 185     -22.485 -95.087  11.950  1.00 17.38           C  
ATOM   1245  CD1 LEU E 185     -22.413 -95.601  13.373  1.00 18.31           C  
ATOM   1246  CD2 LEU E 185     -22.333 -96.230  10.956  1.00 16.11           C  
ATOM   1247  N   GLU E 186     -25.429 -91.614  10.528  1.00 16.87           N  
ATOM   1248  CA  GLU E 186     -26.722 -90.967  10.354  1.00 19.84           C  
ATOM   1249  C   GLU E 186     -26.844 -90.404   8.940  1.00 18.35           C  
ATOM   1250  O   GLU E 186     -27.897 -89.891   8.563  1.00 17.89           O  
ATOM   1251  CB  GLU E 186     -26.902 -89.836  11.370  1.00 24.60           C  
ATOM   1252  CG  GLU E 186     -26.161 -90.051  12.676  1.00 32.54           C  
ATOM   1253  CD  GLU E 186     -24.736 -89.536  12.618  1.00 33.37           C  
ATOM   1254  OE1 GLU E 186     -24.525 -88.449  12.039  1.00 36.30           O  
ATOM   1255  OE2 GLU E 186     -23.834 -90.220  13.151  1.00 36.34           O  
ATOM   1256  N   GLY E 187     -25.768 -90.508   8.165  1.00 15.73           N  
ATOM   1257  CA  GLY E 187     -25.785 -90.008   6.805  1.00 15.31           C  
ATOM   1258  C   GLY E 187     -25.666 -88.501   6.764  1.00 15.72           C  
ATOM   1259  O   GLY E 187     -25.216 -87.889   7.734  1.00 15.65           O  
ATOM   1260  N   GLY E 188     -26.063 -87.904   5.642  1.00 15.10           N  
ATOM   1261  CA  GLY E 188     -25.996 -86.455   5.494  1.00 15.32           C  
ATOM   1262  C   GLY E 188     -24.725 -85.915   4.851  1.00 13.68           C  
ATOM   1263  O   GLY E 188     -24.784 -84.961   4.073  1.00 12.63           O  
ATOM   1264  N   LYS E 188A    -23.582 -86.514   5.188  1.00 14.47           N  
ATOM   1265  CA  LYS E 188A    -22.277 -86.112   4.653  1.00 14.54           C  
ATOM   1266  C   LYS E 188A    -21.553 -87.367   4.171  1.00 12.79           C  
ATOM   1267  O   LYS E 188A    -21.488 -88.357   4.894  1.00 14.08           O  
ATOM   1268  CB  LYS E 188A    -21.450 -85.410   5.735  1.00 16.08           C  
ATOM   1269  CG  LYS E 188A    -22.029 -84.079   6.198  1.00 19.41           C  
ATOM   1270  CD  LYS E 188A    -21.655 -83.813   7.646  1.00 23.01           C  
ATOM   1271  CE  LYS E 188A    -21.747 -82.338   7.993  1.00 27.68           C  
ATOM   1272  NZ  LYS E 188A    -23.052 -81.745   7.599  1.00 32.53           N  
ATOM   1273  N   ASP E 189     -20.993 -87.320   2.965  1.00 10.15           N  
ATOM   1274  CA  ASP E 189     -20.347 -88.499   2.395  1.00  8.85           C  
ATOM   1275  C   ASP E 189     -19.651 -88.147   1.074  1.00  9.29           C  
ATOM   1276  O   ASP E 189     -19.819 -87.043   0.545  1.00  9.69           O  
ATOM   1277  CB  ASP E 189     -21.446 -89.539   2.118  1.00  7.09           C  
ATOM   1278  CG  ASP E 189     -20.944 -90.976   2.090  1.00  6.80           C  
ATOM   1279  OD1 ASP E 189     -19.720 -91.221   2.103  1.00  7.83           O  
ATOM   1280  OD2 ASP E 189     -21.810 -91.878   2.053  1.00  9.32           O  
ATOM   1281  N   SER E 190     -18.862 -89.090   0.558  1.00  8.02           N  
ATOM   1282  CA  SER E 190     -18.214 -88.927  -0.737  1.00  7.00           C  
ATOM   1283  C   SER E 190     -19.238 -89.493  -1.744  1.00  7.52           C  
ATOM   1284  O   SER E 190     -20.145 -90.238  -1.364  1.00  7.57           O  
ATOM   1285  CB  SER E 190     -16.897 -89.716  -0.796  1.00  6.78           C  
ATOM   1286  OG  SER E 190     -17.022 -91.006  -0.222  1.00  9.53           O  
ATOM   1287  N   CYS E 191     -19.116 -89.141  -3.017  1.00  7.73           N  
ATOM   1288  CA  CYS E 191     -20.069 -89.626  -4.017  1.00  7.49           C  
ATOM   1289  C   CYS E 191     -19.387 -89.836  -5.369  1.00  7.69           C  
ATOM   1290  O   CYS E 191     -18.179 -89.643  -5.489  1.00  8.89           O  
ATOM   1291  CB  CYS E 191     -21.212 -88.618  -4.153  1.00  6.79           C  
ATOM   1292  SG  CYS E 191     -22.826 -89.297  -4.666  1.00  8.89           S  
ATOM   1293  N   GLN E 192     -20.158 -90.228  -6.380  1.00  6.47           N  
ATOM   1294  CA  GLN E 192     -19.612 -90.470  -7.716  1.00  6.04           C  
ATOM   1295  C   GLN E 192     -18.837 -89.262  -8.235  1.00  6.08           C  
ATOM   1296  O   GLN E 192     -19.361 -88.143  -8.315  1.00  5.63           O  
ATOM   1297  CB  GLN E 192     -20.735 -90.849  -8.699  1.00  5.35           C  
ATOM   1298  CG  GLN E 192     -21.137 -92.322  -8.622  1.00  5.06           C  
ATOM   1299  CD  GLN E 192     -21.775 -92.674  -7.282  1.00  7.91           C  
ATOM   1300  OE1 GLN E 192     -22.572 -91.909  -6.750  1.00  8.40           O  
ATOM   1301  NE2 GLN E 192     -21.426 -93.831  -6.738  1.00  5.83           N  
ATOM   1302  N   GLY E 193     -17.583 -89.519  -8.598  1.00  5.87           N  
ATOM   1303  CA  GLY E 193     -16.691 -88.486  -9.085  1.00  5.16           C  
ATOM   1304  C   GLY E 193     -15.577 -88.265  -8.076  1.00  6.02           C  
ATOM   1305  O   GLY E 193     -14.574 -87.623  -8.374  1.00  6.32           O  
ATOM   1306  N   ASP E 194     -15.750 -88.815  -6.876  1.00  5.20           N  
ATOM   1307  CA  ASP E 194     -14.763 -88.661  -5.803  1.00  6.82           C  
ATOM   1308  C   ASP E 194     -13.768 -89.820  -5.677  1.00  5.72           C  
ATOM   1309  O   ASP E 194     -12.741 -89.688  -5.010  1.00  5.86           O  
ATOM   1310  CB  ASP E 194     -15.467 -88.498  -4.451  1.00  5.62           C  
ATOM   1311  CG  ASP E 194     -16.174 -87.167  -4.301  1.00  6.52           C  
ATOM   1312  OD1 ASP E 194     -15.671 -86.145  -4.817  1.00  6.66           O  
ATOM   1313  OD2 ASP E 194     -17.238 -87.149  -3.645  1.00  5.76           O  
ATOM   1314  N   SER E 195     -14.078 -90.949  -6.309  1.00  6.25           N  
ATOM   1315  CA  SER E 195     -13.228 -92.140  -6.231  1.00  7.06           C  
ATOM   1316  C   SER E 195     -11.751 -91.856  -6.449  1.00  6.93           C  
ATOM   1317  O   SER E 195     -11.382 -91.028  -7.283  1.00  7.46           O  
ATOM   1318  CB  SER E 195     -13.685 -93.202  -7.245  1.00  5.83           C  
ATOM   1319  OG  SER E 195     -14.604 -94.110  -6.664  1.00  6.40           O  
ATOM   1320  N   GLY E 196     -10.918 -92.562  -5.691  1.00  6.14           N  
ATOM   1321  CA  GLY E 196      -9.481 -92.409  -5.809  1.00  7.56           C  
ATOM   1322  C   GLY E 196      -8.946 -91.234  -5.027  1.00  6.98           C  
ATOM   1323  O   GLY E 196      -7.733 -91.106  -4.857  1.00  6.76           O  
ATOM   1324  N   GLY E 197      -9.859 -90.388  -4.555  1.00  7.27           N  
ATOM   1325  CA  GLY E 197      -9.499 -89.207  -3.786  1.00  7.93           C  
ATOM   1326  C   GLY E 197      -8.945 -89.496  -2.401  1.00  6.34           C  
ATOM   1327  O   GLY E 197      -9.107 -90.596  -1.878  1.00  5.32           O  
ATOM   1328  N   PRO E 198      -8.315 -88.499  -1.762  1.00  6.65           N  
ATOM   1329  CA  PRO E 198      -7.727 -88.658  -0.435  1.00  7.03           C  
ATOM   1330  C   PRO E 198      -8.590 -88.491   0.807  1.00  8.32           C  
ATOM   1331  O   PRO E 198      -9.570 -87.741   0.826  1.00  7.09           O  
ATOM   1332  CB  PRO E 198      -6.601 -87.630  -0.446  1.00  7.61           C  
ATOM   1333  CG  PRO E 198      -7.182 -86.500  -1.243  1.00  6.81           C  
ATOM   1334  CD  PRO E 198      -8.110 -87.132  -2.276  1.00  7.73           C  
ATOM   1335  N   VAL E 199      -8.193 -89.226   1.844  1.00  8.28           N  
ATOM   1336  CA  VAL E 199      -8.791 -89.141   3.165  1.00  7.30           C  
ATOM   1337  C   VAL E 199      -7.523 -88.879   3.983  1.00  9.17           C  
ATOM   1338  O   VAL E 199      -6.730 -89.791   4.219  1.00  9.59           O  
ATOM   1339  CB  VAL E 199      -9.429 -90.462   3.631  1.00  8.20           C  
ATOM   1340  CG1 VAL E 199      -9.928 -90.307   5.074  1.00  8.50           C  
ATOM   1341  CG2 VAL E 199     -10.592 -90.828   2.723  1.00  7.79           C  
ATOM   1342  N   VAL E 200      -7.313 -87.630   4.380  1.00  8.37           N  
ATOM   1343  CA  VAL E 200      -6.114 -87.272   5.124  1.00  8.84           C  
ATOM   1344  C   VAL E 200      -6.381 -86.986   6.596  1.00  9.42           C  
ATOM   1345  O   VAL E 200      -7.249 -86.186   6.942  1.00  9.57           O  
ATOM   1346  CB  VAL E 200      -5.428 -86.050   4.476  1.00  7.24           C  
ATOM   1347  CG1 VAL E 200      -4.351 -85.508   5.391  1.00  8.50           C  
ATOM   1348  CG2 VAL E 200      -4.836 -86.443   3.136  1.00  7.01           C  
ATOM   1349  N   CYS E 201      -5.628 -87.653   7.461  1.00 10.67           N  
ATOM   1350  CA  CYS E 201      -5.782 -87.470   8.895  1.00 10.88           C  
ATOM   1351  C   CYS E 201      -4.422 -87.146   9.489  1.00 12.39           C  
ATOM   1352  O   CYS E 201      -3.475 -87.918   9.343  1.00 12.39           O  
ATOM   1353  CB  CYS E 201      -6.347 -88.741   9.532  1.00 12.08           C  
ATOM   1354  SG  CYS E 201      -7.459 -89.691   8.454  1.00 11.17           S  
ATOM   1355  N   ASN E 202      -4.332 -85.992  10.142  1.00 15.11           N  
ATOM   1356  CA  ASN E 202      -3.091 -85.530  10.765  1.00 15.93           C  
ATOM   1357  C   ASN E 202      -1.920 -85.474   9.788  1.00 16.06           C  
ATOM   1358  O   ASN E 202      -0.800 -85.855  10.126  1.00 18.19           O  
ATOM   1359  CB  ASN E 202      -2.722 -86.424  11.951  1.00 19.86           C  
ATOM   1360  CG  ASN E 202      -3.754 -86.371  13.065  1.00 24.02           C  
ATOM   1361  OD1 ASN E 202      -4.324 -85.315  13.354  1.00 25.77           O  
ATOM   1362  ND2 ASN E 202      -4.000 -87.515  13.694  1.00 25.42           N  
ATOM   1363  N   GLY E 203      -2.184 -85.008   8.572  1.00 14.09           N  
ATOM   1364  CA  GLY E 203      -1.132 -84.893   7.583  1.00 13.79           C  
ATOM   1365  C   GLY E 203      -0.717 -86.182   6.898  1.00 12.89           C  
ATOM   1366  O   GLY E 203       0.269 -86.195   6.159  1.00 13.82           O  
ATOM   1367  N   GLU E 204      -1.457 -87.263   7.127  1.00 11.34           N  
ATOM   1368  CA  GLU E 204      -1.132 -88.549   6.507  1.00 11.53           C  
ATOM   1369  C   GLU E 204      -2.302 -89.115   5.719  1.00  9.29           C  
ATOM   1370  O   GLU E 204      -3.451 -89.040   6.159  1.00 10.68           O  
ATOM   1371  CB  GLU E 204      -0.723 -89.575   7.570  1.00 11.00           C  
ATOM   1372  CG  GLU E 204       0.562 -89.231   8.293  1.00 16.02           C  
ATOM   1373  CD  GLU E 204       1.020 -90.332   9.224  1.00 17.14           C  
ATOM   1374  OE1 GLU E 204       0.207 -91.219   9.556  1.00 20.10           O  
ATOM   1375  OE2 GLU E 204       2.200 -90.307   9.625  1.00 20.64           O  
ATOM   1376  N   LEU E 209      -1.999 -89.689   4.559  1.00  7.96           N  
ATOM   1377  CA  LEU E 209      -3.012 -90.296   3.700  1.00  7.97           C  
ATOM   1378  C   LEU E 209      -3.422 -91.648   4.293  1.00  7.87           C  
ATOM   1379  O   LEU E 209      -2.683 -92.631   4.182  1.00  9.50           O  
ATOM   1380  CB  LEU E 209      -2.447 -90.485   2.283  1.00  8.41           C  
ATOM   1381  CG  LEU E 209      -3.379 -91.071   1.218  1.00 11.12           C  
ATOM   1382  CD1 LEU E 209      -4.501 -90.088   0.899  1.00  9.00           C  
ATOM   1383  CD2 LEU E 209      -2.571 -91.399  -0.037  1.00 10.47           C  
ATOM   1384  N   GLN E 210      -4.597 -91.696   4.919  1.00  6.52           N  
ATOM   1385  CA  GLN E 210      -5.085 -92.924   5.545  1.00  6.17           C  
ATOM   1386  C   GLN E 210      -6.137 -93.656   4.724  1.00  7.50           C  
ATOM   1387  O   GLN E 210      -6.370 -94.850   4.929  1.00  9.68           O  
ATOM   1388  CB  GLN E 210      -5.659 -92.629   6.938  1.00  6.03           C  
ATOM   1389  CG  GLN E 210      -4.626 -92.138   7.954  1.00  7.97           C  
ATOM   1390  CD  GLN E 210      -3.772 -93.259   8.550  1.00 10.62           C  
ATOM   1391  OE1 GLN E 210      -4.101 -94.440   8.414  1.00 15.62           O  
ATOM   1392  NE2 GLN E 210      -2.676 -92.898   9.197  1.00  8.01           N  
ATOM   1393  N   GLY E 211      -6.774 -92.954   3.794  1.00  7.52           N  
ATOM   1394  CA  GLY E 211      -7.790 -93.608   2.994  1.00  7.78           C  
ATOM   1395  C   GLY E 211      -7.893 -93.121   1.565  1.00  8.26           C  
ATOM   1396  O   GLY E 211      -7.391 -92.055   1.220  1.00  8.17           O  
ATOM   1397  N   ILE E 212      -8.547 -93.932   0.740  1.00  7.98           N  
ATOM   1398  CA  ILE E 212      -8.782 -93.634  -0.669  1.00  7.07           C  
ATOM   1399  C   ILE E 212     -10.275 -93.871  -0.892  1.00  7.09           C  
ATOM   1400  O   ILE E 212     -10.778 -94.940  -0.546  1.00  7.87           O  
ATOM   1401  CB  ILE E 212      -8.007 -94.602  -1.592  1.00  5.77           C  
ATOM   1402  CG1 ILE E 212      -6.502 -94.397  -1.434  1.00  8.06           C  
ATOM   1403  CG2 ILE E 212      -8.405 -94.376  -3.045  1.00  6.33           C  
ATOM   1404  CD1 ILE E 212      -5.691 -95.554  -1.986  1.00 10.23           C  
ATOM   1405  N   VAL E 213     -10.982 -92.885  -1.443  1.00  5.28           N  
ATOM   1406  CA  VAL E 213     -12.413 -93.037  -1.708  1.00  4.11           C  
ATOM   1407  C   VAL E 213     -12.596 -94.257  -2.602  1.00  5.99           C  
ATOM   1408  O   VAL E 213     -11.945 -94.366  -3.637  1.00  6.39           O  
ATOM   1409  CB  VAL E 213     -12.992 -91.815  -2.439  1.00  3.27           C  
ATOM   1410  CG1 VAL E 213     -14.488 -92.017  -2.684  1.00  3.35           C  
ATOM   1411  CG2 VAL E 213     -12.752 -90.557  -1.625  1.00  4.71           C  
ATOM   1412  N   SER E 214     -13.490 -95.164  -2.215  1.00  5.02           N  
ATOM   1413  CA  SER E 214     -13.708 -96.385  -2.987  1.00  6.07           C  
ATOM   1414  C   SER E 214     -15.162 -96.684  -3.333  1.00  7.37           C  
ATOM   1415  O   SER E 214     -15.553 -96.599  -4.498  1.00  9.28           O  
ATOM   1416  CB  SER E 214     -13.112 -97.579  -2.228  1.00  7.23           C  
ATOM   1417  OG  SER E 214     -13.165 -98.778  -2.988  1.00  9.51           O  
ATOM   1418  N   TRP E 215     -15.965 -97.027  -2.327  1.00  7.32           N  
ATOM   1419  CA  TRP E 215     -17.360 -97.378  -2.577  1.00  8.39           C  
ATOM   1420  C   TRP E 215     -18.322 -97.154  -1.413  1.00  8.67           C  
ATOM   1421  O   TRP E 215     -17.923 -96.759  -0.326  1.00  9.82           O  
ATOM   1422  CB  TRP E 215     -17.441 -98.852  -3.007  1.00  8.84           C  
ATOM   1423  CG  TRP E 215     -17.015 -99.849  -1.934  1.00  9.24           C  
ATOM   1424  CD1 TRP E 215     -15.738-100.225  -1.621  1.00  9.71           C  
ATOM   1425  CD2 TRP E 215     -17.877-100.623  -1.082  1.00  7.86           C  
ATOM   1426  NE1 TRP E 215     -15.749-101.182  -0.633  1.00  8.14           N  
ATOM   1427  CE2 TRP E 215     -17.049-101.444  -0.287  1.00  8.83           C  
ATOM   1428  CE3 TRP E 215     -19.268-100.700  -0.918  1.00  8.65           C  
ATOM   1429  CZ2 TRP E 215     -17.570-102.335   0.664  1.00  9.02           C  
ATOM   1430  CZ3 TRP E 215     -19.785-101.586   0.025  1.00  7.47           C  
ATOM   1431  CH2 TRP E 215     -18.934-102.391   0.804  1.00  9.09           C  
ATOM   1432  N   GLY E 216     -19.599 -97.422  -1.671  1.00  8.93           N  
ATOM   1433  CA  GLY E 216     -20.635 -97.287  -0.666  1.00  8.03           C  
ATOM   1434  C   GLY E 216     -21.980 -97.480  -1.380  1.00  9.15           C  
ATOM   1435  O   GLY E 216     -22.061 -97.425  -2.616  1.00 10.95           O  
ATOM   1436  N   TYR E 217     -23.021 -97.724  -0.610  1.00  9.05           N  
ATOM   1437  CA  TYR E 217     -24.376 -97.867  -1.172  1.00  9.87           C  
ATOM   1438  C   TYR E 217     -25.043 -96.497  -1.150  1.00 10.01           C  
ATOM   1439  O   TYR E 217     -25.470 -96.013  -0.091  1.00 10.95           O  
ATOM   1440  CB  TYR E 217     -25.212 -98.849  -0.351  1.00 10.33           C  
ATOM   1441  CG  TYR E 217     -24.619-100.259  -0.278  1.00  8.64           C  
ATOM   1442  CD1 TYR E 217     -23.707-100.701  -1.248  1.00  7.66           C  
ATOM   1443  CD2 TYR E 217     -24.994-101.112   0.766  1.00  9.47           C  
ATOM   1444  CE1 TYR E 217     -23.162-101.992  -1.160  1.00 11.43           C  
ATOM   1445  CE2 TYR E 217     -24.447-102.398   0.856  1.00  9.53           C  
ATOM   1446  CZ  TYR E 217     -23.529-102.838  -0.105  1.00 10.77           C  
ATOM   1447  OH  TYR E 217     -22.993-104.086  -0.012  1.00 13.79           O  
ATOM   1448  N   GLY E 219     -25.108 -95.908  -2.322  1.00 10.92           N  
ATOM   1449  CA  GLY E 219     -25.647 -94.559  -2.481  1.00 10.05           C  
ATOM   1450  C   GLY E 219     -24.631 -93.583  -1.895  1.00 10.25           C  
ATOM   1451  O   GLY E 219     -23.438 -93.902  -1.774  1.00  9.88           O  
ATOM   1452  N   CYS E 220     -25.120 -92.417  -1.538  1.00  8.58           N  
ATOM   1453  CA  CYS E 220     -24.281 -91.365  -0.954  1.00  9.29           C  
ATOM   1454  C   CYS E 220     -25.035 -90.624   0.145  1.00  9.00           C  
ATOM   1455  O   CYS E 220     -26.165 -90.160  -0.059  1.00  9.64           O  
ATOM   1456  CB  CYS E 220     -23.883 -90.344  -2.022  1.00  9.29           C  
ATOM   1457  SG  CYS E 220     -23.077 -91.115  -3.508  1.00 12.19           S  
ATOM   1458  N   ALA E 221     -24.372 -90.545   1.277  1.00  9.30           N  
ATOM   1459  CA  ALA E 221     -24.878 -89.837   2.457  1.00 10.18           C  
ATOM   1460  C   ALA E 221     -26.175 -90.447   2.979  1.00 10.49           C  
ATOM   1461  O   ALA E 221     -27.021 -89.742   3.531  1.00 10.15           O  
ATOM   1462  CB  ALA E 221     -25.154 -88.373   2.111  1.00 12.05           C  
ATOM   1463  N   LEU E 221A    -26.331 -91.755   2.810  1.00 10.82           N  
ATOM   1464  CA  LEU E 221A    -27.525 -92.437   3.293  1.00 11.88           C  
ATOM   1465  C   LEU E 221A    -27.308 -92.950   4.712  1.00 13.28           C  
ATOM   1466  O   LEU E 221A    -26.203 -93.348   5.085  1.00 13.07           O  
ATOM   1467  CB  LEU E 221A    -27.876 -93.625   2.399  1.00 11.06           C  
ATOM   1468  CG  LEU E 221A    -28.204 -93.372   0.932  1.00 10.89           C  
ATOM   1469  CD1 LEU E 221A    -28.677 -94.675   0.314  1.00 12.55           C  
ATOM   1470  CD2 LEU E 221A    -29.260 -92.297   0.805  1.00 11.87           C  
ATOM   1471  N   PRO E 222     -28.368 -92.937   5.531  1.00 13.43           N  
ATOM   1472  CA  PRO E 222     -28.230 -93.424   6.905  1.00 14.16           C  
ATOM   1473  C   PRO E 222     -27.887 -94.912   6.912  1.00 13.57           C  
ATOM   1474  O   PRO E 222     -28.410 -95.681   6.101  1.00 13.46           O  
ATOM   1475  CB  PRO E 222     -29.601 -93.152   7.535  1.00 13.33           C  
ATOM   1476  CG  PRO E 222     -30.283 -92.195   6.615  1.00 15.98           C  
ATOM   1477  CD  PRO E 222     -29.730 -92.455   5.245  1.00 14.47           C  
ATOM   1478  N   ASP E 223     -27.002 -95.297   7.827  1.00 13.47           N  
ATOM   1479  CA  ASP E 223     -26.561 -96.680   7.994  1.00 12.89           C  
ATOM   1480  C   ASP E 223     -25.671 -97.174   6.868  1.00 10.76           C  
ATOM   1481  O   ASP E 223     -25.384 -98.364   6.783  1.00 12.22           O  
ATOM   1482  CB  ASP E 223     -27.757 -97.630   8.153  1.00 14.98           C  
ATOM   1483  CG  ASP E 223     -27.371 -98.952   8.816  1.00 17.41           C  
ATOM   1484  OD1 ASP E 223     -26.606 -98.924   9.804  1.00 19.50           O  
ATOM   1485  OD2 ASP E 223     -27.827-100.022   8.349  1.00 16.36           O  
ATOM   1486  N   ASN E 224     -25.233 -96.269   6.002  1.00  8.76           N  
ATOM   1487  CA  ASN E 224     -24.348 -96.670   4.916  1.00  9.28           C  
ATOM   1488  C   ASN E 224     -23.293 -95.618   4.619  1.00  9.05           C  
ATOM   1489  O   ASN E 224     -23.335 -94.934   3.590  1.00  9.89           O  
ATOM   1490  CB  ASN E 224     -25.152 -96.999   3.661  1.00  9.03           C  
ATOM   1491  CG  ASN E 224     -25.776 -98.379   3.728  1.00 11.67           C  
ATOM   1492  OD1 ASN E 224     -26.992 -98.515   3.858  1.00 15.09           O  
ATOM   1493  ND2 ASN E 224     -24.951 -99.410   3.622  1.00  9.26           N  
ATOM   1494  N   PRO E 225     -22.327 -95.471   5.534  1.00  9.54           N  
ATOM   1495  CA  PRO E 225     -21.250 -94.496   5.358  1.00  8.04           C  
ATOM   1496  C   PRO E 225     -20.289 -94.987   4.274  1.00  8.76           C  
ATOM   1497  O   PRO E 225     -20.258 -96.182   3.959  1.00  7.78           O  
ATOM   1498  CB  PRO E 225     -20.596 -94.438   6.738  1.00  9.54           C  
ATOM   1499  CG  PRO E 225     -20.865 -95.783   7.333  1.00  8.83           C  
ATOM   1500  CD  PRO E 225     -22.193 -96.228   6.792  1.00  8.34           C  
ATOM   1501  N   GLY E 226     -19.516 -94.069   3.700  1.00  6.77           N  
ATOM   1502  CA  GLY E 226     -18.573 -94.451   2.670  1.00  6.02           C  
ATOM   1503  C   GLY E 226     -17.533 -95.449   3.162  1.00  8.48           C  
ATOM   1504  O   GLY E 226     -17.156 -95.454   4.340  1.00  8.72           O  
ATOM   1505  N   VAL E 227     -17.084 -96.314   2.256  1.00  8.98           N  
ATOM   1506  CA  VAL E 227     -16.069 -97.310   2.568  1.00  7.91           C  
ATOM   1507  C   VAL E 227     -14.822 -96.864   1.798  1.00  8.91           C  
ATOM   1508  O   VAL E 227     -14.914 -96.446   0.638  1.00 10.46           O  
ATOM   1509  CB  VAL E 227     -16.527 -98.726   2.135  1.00  8.00           C  
ATOM   1510  CG1 VAL E 227     -15.529 -99.770   2.595  1.00  8.25           C  
ATOM   1511  CG2 VAL E 227     -17.896 -99.022   2.741  1.00  7.45           C  
ATOM   1512  N   TYR E 228     -13.667 -96.935   2.452  1.00  8.02           N  
ATOM   1513  CA  TYR E 228     -12.413 -96.493   1.849  1.00  7.43           C  
ATOM   1514  C   TYR E 228     -11.298 -97.532   1.944  1.00  7.93           C  
ATOM   1515  O   TYR E 228     -11.290 -98.364   2.847  1.00  9.89           O  
ATOM   1516  CB  TYR E 228     -11.947 -95.198   2.539  1.00  6.60           C  
ATOM   1517  CG  TYR E 228     -12.946 -94.069   2.484  1.00  5.24           C  
ATOM   1518  CD1 TYR E 228     -14.101 -94.090   3.268  1.00  8.12           C  
ATOM   1519  CD2 TYR E 228     -12.761 -92.995   1.618  1.00  3.58           C  
ATOM   1520  CE1 TYR E 228     -15.051 -93.070   3.182  1.00  4.79           C  
ATOM   1521  CE2 TYR E 228     -13.701 -91.971   1.525  1.00  5.59           C  
ATOM   1522  CZ  TYR E 228     -14.839 -92.016   2.303  1.00  6.97           C  
ATOM   1523  OH  TYR E 228     -15.780 -91.021   2.183  1.00  7.32           O  
ATOM   1524  N   THR E 229     -10.358 -97.481   1.008  1.00  6.64           N  
ATOM   1525  CA  THR E 229      -9.229 -98.400   1.029  1.00  8.53           C  
ATOM   1526  C   THR E 229      -8.331 -97.970   2.195  1.00  7.70           C  
ATOM   1527  O   THR E 229      -7.998 -96.792   2.318  1.00  8.22           O  
ATOM   1528  CB  THR E 229      -8.428 -98.336  -0.295  1.00  8.71           C  
ATOM   1529  OG1 THR E 229      -9.302 -98.620  -1.393  1.00  8.73           O  
ATOM   1530  CG2 THR E 229      -7.281 -99.349  -0.283  1.00  7.34           C  
ATOM   1531  N   LYS E 230      -7.967 -98.923   3.051  1.00  8.04           N  
ATOM   1532  CA  LYS E 230      -7.115 -98.672   4.218  1.00  8.83           C  
ATOM   1533  C   LYS E 230      -5.659 -98.598   3.773  1.00  9.27           C  
ATOM   1534  O   LYS E 230      -4.960 -99.611   3.725  1.00  9.04           O  
ATOM   1535  CB  LYS E 230      -7.295 -99.803   5.222  1.00 11.30           C  
ATOM   1536  CG  LYS E 230      -6.727 -99.522   6.582  1.00 13.99           C  
ATOM   1537  CD  LYS E 230      -7.652-100.038   7.649  1.00 18.12           C  
ATOM   1538  CE  LYS E 230      -6.912-100.767   8.739  1.00 19.98           C  
ATOM   1539  NZ  LYS E 230      -7.753-101.876   9.275  1.00 26.11           N  
ATOM   1540  N   VAL E 231      -5.205 -97.388   3.461  1.00  8.47           N  
ATOM   1541  CA  VAL E 231      -3.853 -97.171   2.955  1.00  8.73           C  
ATOM   1542  C   VAL E 231      -2.690 -97.663   3.807  1.00  7.86           C  
ATOM   1543  O   VAL E 231      -1.646 -98.023   3.265  1.00  9.08           O  
ATOM   1544  CB  VAL E 231      -3.631 -95.668   2.616  1.00  7.79           C  
ATOM   1545  CG1 VAL E 231      -2.218 -95.446   2.092  1.00  7.06           C  
ATOM   1546  CG2 VAL E 231      -4.656 -95.218   1.576  1.00  6.14           C  
ATOM   1547  N   CYS E 232      -2.855 -97.696   5.125  1.00  8.40           N  
ATOM   1548  CA  CYS E 232      -1.765 -98.139   6.000  1.00 10.80           C  
ATOM   1549  C   CYS E 232      -1.351 -99.600   5.797  1.00 11.32           C  
ATOM   1550  O   CYS E 232      -0.309-100.035   6.288  1.00 13.54           O  
ATOM   1551  CB  CYS E 232      -2.140 -97.914   7.466  1.00  9.47           C  
ATOM   1552  SG  CYS E 232      -3.517 -98.942   8.045  1.00 10.62           S  
ATOM   1553  N   ASN E 233      -2.171-100.357   5.077  1.00 10.53           N  
ATOM   1554  CA  ASN E 233      -1.880-101.762   4.811  1.00 10.15           C  
ATOM   1555  C   ASN E 233      -1.038-101.935   3.542  1.00 10.39           C  
ATOM   1556  O   ASN E 233      -0.589-103.039   3.240  1.00 12.13           O  
ATOM   1557  CB  ASN E 233      -3.191-102.545   4.641  1.00 10.05           C  
ATOM   1558  CG  ASN E 233      -3.867-102.871   5.964  1.00 11.23           C  
ATOM   1559  OD1 ASN E 233      -3.342-102.582   7.040  1.00 11.70           O  
ATOM   1560  ND2 ASN E 233      -5.045-103.483   5.885  1.00 12.16           N  
ATOM   1561  N   TYR E 234      -0.813-100.848   2.809  1.00 10.12           N  
ATOM   1562  CA  TYR E 234      -0.073-100.914   1.549  1.00  8.79           C  
ATOM   1563  C   TYR E 234       1.187-100.065   1.439  1.00 10.54           C  
ATOM   1564  O   TYR E 234       1.747 -99.934   0.349  1.00 10.67           O  
ATOM   1565  CB  TYR E 234      -1.005-100.524   0.399  1.00 10.09           C  
ATOM   1566  CG  TYR E 234      -2.273-101.332   0.350  1.00  9.28           C  
ATOM   1567  CD1 TYR E 234      -2.308-102.554  -0.318  1.00  8.94           C  
ATOM   1568  CD2 TYR E 234      -3.435-100.888   0.979  1.00  9.34           C  
ATOM   1569  CE1 TYR E 234      -3.465-103.316  -0.364  1.00  9.77           C  
ATOM   1570  CE2 TYR E 234      -4.610-101.651   0.941  1.00 10.95           C  
ATOM   1571  CZ  TYR E 234      -4.612-102.864   0.264  1.00 10.19           C  
ATOM   1572  OH  TYR E 234      -5.756-103.627   0.195  1.00 10.36           O  
ATOM   1573  N   VAL E 235       1.647 -99.491   2.543  1.00 10.28           N  
ATOM   1574  CA  VAL E 235       2.825 -98.642   2.468  1.00 10.05           C  
ATOM   1575  C   VAL E 235       4.025 -99.365   1.856  1.00 10.08           C  
ATOM   1576  O   VAL E 235       4.694 -98.828   0.974  1.00 11.42           O  
ATOM   1577  CB  VAL E 235       3.184 -98.074   3.860  1.00 10.92           C  
ATOM   1578  CG1 VAL E 235       4.443 -97.221   3.774  1.00 10.94           C  
ATOM   1579  CG2 VAL E 235       2.020 -97.233   4.378  1.00  9.92           C  
ATOM   1580  N   ASP E 236       4.292-100.586   2.297  1.00  8.75           N  
ATOM   1581  CA  ASP E 236       5.427-101.320   1.747  1.00 10.86           C  
ATOM   1582  C   ASP E 236       5.238-101.627   0.270  1.00 10.94           C  
ATOM   1583  O   ASP E 236       6.164-101.459  -0.523  1.00 11.04           O  
ATOM   1584  CB  ASP E 236       5.657-102.602   2.539  1.00 11.54           C  
ATOM   1585  CG  ASP E 236       6.128-102.319   3.944  1.00 11.57           C  
ATOM   1586  OD1 ASP E 236       6.937-101.382   4.114  1.00 15.39           O  
ATOM   1587  OD2 ASP E 236       5.687-103.019   4.874  1.00 16.27           O  
ATOM   1588  N   TRP E 237       4.042-102.066  -0.106  1.00 11.08           N  
ATOM   1589  CA  TRP E 237       3.783-102.365  -1.503  1.00  9.33           C  
ATOM   1590  C   TRP E 237       3.992-101.106  -2.330  1.00  9.58           C  
ATOM   1591  O   TRP E 237       4.548-101.168  -3.418  1.00 10.36           O  
ATOM   1592  CB  TRP E 237       2.356-102.882  -1.711  1.00 10.87           C  
ATOM   1593  CG  TRP E 237       2.009-103.053  -3.169  1.00 10.56           C  
ATOM   1594  CD1 TRP E 237       2.430-104.055  -3.999  1.00 11.13           C  
ATOM   1595  CD2 TRP E 237       1.229-102.165  -3.980  1.00 12.00           C  
ATOM   1596  NE1 TRP E 237       1.966-103.843  -5.272  1.00 10.56           N  
ATOM   1597  CE2 TRP E 237       1.226-102.691  -5.291  1.00 11.54           C  
ATOM   1598  CE3 TRP E 237       0.533-100.973  -3.726  1.00 12.25           C  
ATOM   1599  CZ2 TRP E 237       0.551-102.064  -6.350  1.00 11.36           C  
ATOM   1600  CZ3 TRP E 237      -0.137-100.350  -4.781  1.00 11.53           C  
ATOM   1601  CH2 TRP E 237      -0.122-100.898  -6.074  1.00 10.94           C  
ATOM   1602  N   ILE E 238       3.550 -99.962  -1.816  1.00  9.46           N  
ATOM   1603  CA  ILE E 238       3.704 -98.707  -2.545  1.00 11.40           C  
ATOM   1604  C   ILE E 238       5.188 -98.379  -2.750  1.00 12.75           C  
ATOM   1605  O   ILE E 238       5.624 -98.118  -3.876  1.00 12.41           O  
ATOM   1606  CB  ILE E 238       3.009 -97.520  -1.801  1.00  9.29           C  
ATOM   1607  CG1 ILE E 238       1.487 -97.655  -1.908  1.00 10.27           C  
ATOM   1608  CG2 ILE E 238       3.446 -96.183  -2.401  1.00  9.99           C  
ATOM   1609  CD1 ILE E 238       0.720 -96.805  -0.912  1.00  8.85           C  
ATOM   1610  N   GLN E 239       5.962 -98.411  -1.666  1.00 13.06           N  
ATOM   1611  CA  GLN E 239       7.391 -98.110  -1.736  1.00 14.82           C  
ATOM   1612  C   GLN E 239       8.168 -99.095  -2.603  1.00 14.33           C  
ATOM   1613  O   GLN E 239       9.039 -98.694  -3.370  1.00 14.43           O  
ATOM   1614  CB  GLN E 239       7.987 -98.073  -0.332  1.00 17.91           C  
ATOM   1615  CG  GLN E 239       7.393 -96.990   0.538  1.00 21.70           C  
ATOM   1616  CD  GLN E 239       7.937 -97.025   1.949  1.00 27.04           C  
ATOM   1617  OE1 GLN E 239       7.974 -95.999   2.634  1.00 29.71           O  
ATOM   1618  NE2 GLN E 239       8.362 -98.209   2.395  1.00 27.59           N  
ATOM   1619  N   ASP E 240       7.859-100.382  -2.477  1.00 15.31           N  
ATOM   1620  CA  ASP E 240       8.530-101.401  -3.274  1.00 14.28           C  
ATOM   1621  C   ASP E 240       8.247-101.192  -4.764  1.00 14.69           C  
ATOM   1622  O   ASP E 240       9.138-101.330  -5.599  1.00 13.42           O  
ATOM   1623  CB  ASP E 240       8.059-102.790  -2.847  1.00 17.78           C  
ATOM   1624  CG  ASP E 240       8.499-103.150  -1.440  1.00 22.02           C  
ATOM   1625  OD1 ASP E 240       9.335-102.417  -0.870  1.00 23.41           O  
ATOM   1626  OD2 ASP E 240       8.010-104.168  -0.900  1.00 22.48           O  
ATOM   1627  N   THR E 241       7.003-100.854  -5.094  1.00 14.66           N  
ATOM   1628  CA  THR E 241       6.614-100.623  -6.485  1.00 15.64           C  
ATOM   1629  C   THR E 241       7.276 -99.369  -7.056  1.00 16.15           C  
ATOM   1630  O   THR E 241       7.754 -99.371  -8.187  1.00 17.72           O  
ATOM   1631  CB  THR E 241       5.077-100.486  -6.626  1.00 14.59           C  
ATOM   1632  OG1 THR E 241       4.447-101.693  -6.171  1.00 13.58           O  
ATOM   1633  CG2 THR E 241       4.692-100.231  -8.084  1.00 14.22           C  
ATOM   1634  N   ILE E 242       7.308 -98.300  -6.273  1.00 15.30           N  
ATOM   1635  CA  ILE E 242       7.925 -97.065  -6.729  1.00 17.55           C  
ATOM   1636  C   ILE E 242       9.416 -97.269  -7.005  1.00 19.70           C  
ATOM   1637  O   ILE E 242       9.920 -96.889  -8.058  1.00 20.32           O  
ATOM   1638  CB  ILE E 242       7.748 -95.938  -5.682  1.00 18.26           C  
ATOM   1639  CG1 ILE E 242       6.308 -95.408  -5.739  1.00 15.92           C  
ATOM   1640  CG2 ILE E 242       8.763 -94.814  -5.929  1.00 17.76           C  
ATOM   1641  CD1 ILE E 242       5.941 -94.475  -4.600  1.00 15.83           C  
ATOM   1642  N   ALA E 243      10.118 -97.879  -6.057  1.00 21.68           N  
ATOM   1643  CA  ALA E 243      11.553 -98.115  -6.203  1.00 24.02           C  
ATOM   1644  C   ALA E 243      11.898 -99.071  -7.346  1.00 24.74           C  
ATOM   1645  O   ALA E 243      13.009 -99.035  -7.877  1.00 27.77           O  
ATOM   1646  CB  ALA E 243      12.127 -98.645  -4.892  1.00 22.57           C  
ATOM   1647  N   ALA E 244      10.943 -99.908  -7.736  1.00 23.66           N  
ATOM   1648  CA  ALA E 244      11.169-100.881  -8.794  1.00 23.83           C  
ATOM   1649  C   ALA E 244      10.740-100.424 -10.181  1.00 24.86           C  
ATOM   1650  O   ALA E 244      10.972-101.126 -11.164  1.00 25.39           O  
ATOM   1651  CB  ALA E 244      10.466-102.183  -8.446  1.00 23.12           C  
ATOM   1652  N   ASN E 245      10.120 -99.255 -10.276  1.00 26.57           N  
ATOM   1653  CA  ASN E 245       9.658 -98.775 -11.572  1.00 26.66           C  
ATOM   1654  C   ASN E 245      10.109 -97.356 -11.860  1.00 27.48           C  
ATOM   1655  O   ASN E 245       9.608 -96.790 -12.856  1.00 27.37           O  
ATOM   1656  CB  ASN E 245       8.130 -98.853 -11.646  1.00 24.86           C  
ATOM   1657  CG  ASN E 245       7.621-100.280 -11.741  1.00 24.39           C  
ATOM   1658  OD1 ASN E 245       7.499-100.836 -12.833  1.00 27.31           O  
ATOM   1659  ND2 ASN E 245       7.319-100.879 -10.596  1.00 22.77           N  
ATOM   1660  OXT ASN E 245      10.949 -96.837 -11.093  1.00 31.07           O  
TER    1661      ASN E 245                                                      
ATOM   1662  N   ARG I   1     -38.341-107.251 -26.588  1.00 11.26           N  
ATOM   1663  CA  ARG I   1     -36.905-106.992 -26.297  1.00 11.65           C  
ATOM   1664  C   ARG I   1     -36.518-107.630 -24.958  1.00 11.23           C  
ATOM   1665  O   ARG I   1     -37.383-107.936 -24.135  1.00 12.93           O  
ATOM   1666  CB  ARG I   1     -36.646-105.478 -26.294  1.00 12.64           C  
ATOM   1667  CG  ARG I   1     -36.624-104.819 -24.921  1.00 15.48           C  
ATOM   1668  CD  ARG I   1     -36.640-103.299 -25.052  1.00 18.34           C  
ATOM   1669  NE  ARG I   1     -37.885-102.813 -25.649  1.00 18.30           N  
ATOM   1670  CZ  ARG I   1     -37.984-102.286 -26.866  1.00 17.76           C  
ATOM   1671  NH1 ARG I   1     -36.915-102.164 -27.639  1.00 18.04           N  
ATOM   1672  NH2 ARG I   1     -39.164-101.884 -27.315  1.00 16.78           N  
ATOM   1673  N   PRO I   2     -35.208-107.851 -24.730  1.00 11.41           N  
ATOM   1674  CA  PRO I   2     -34.730-108.461 -23.484  1.00 11.50           C  
ATOM   1675  C   PRO I   2     -35.161-107.687 -22.244  1.00 11.44           C  
ATOM   1676  O   PRO I   2     -35.281-106.467 -22.273  1.00 11.59           O  
ATOM   1677  CB  PRO I   2     -33.212-108.488 -23.656  1.00 12.33           C  
ATOM   1678  CG  PRO I   2     -32.997-108.392 -25.123  1.00 12.56           C  
ATOM   1679  CD  PRO I   2     -34.097-107.527 -25.634  1.00 10.01           C  
ATOM   1680  N   ASP I   3     -35.382-108.407 -21.152  1.00 11.35           N  
ATOM   1681  CA  ASP I   3     -35.835-107.792 -19.915  1.00 13.32           C  
ATOM   1682  C   ASP I   3     -34.884-106.791 -19.255  1.00 13.27           C  
ATOM   1683  O   ASP I   3     -35.338-105.815 -18.655  1.00 14.41           O  
ATOM   1684  CB  ASP I   3     -36.214-108.879 -18.909  1.00 14.81           C  
ATOM   1685  CG  ASP I   3     -35.030-109.735 -18.486  1.00 18.94           C  
ATOM   1686  OD1 ASP I   3     -34.005-109.780 -19.198  1.00 17.23           O  
ATOM   1687  OD2 ASP I   3     -35.132-110.370 -17.421  1.00 23.92           O  
ATOM   1688  N   PHE I   4     -33.577-107.014 -19.350  1.00 13.57           N  
ATOM   1689  CA  PHE I   4     -32.646-106.084 -18.719  1.00 13.98           C  
ATOM   1690  C   PHE I   4     -32.689-104.704 -19.372  1.00 14.36           C  
ATOM   1691  O   PHE I   4     -32.215-103.719 -18.799  1.00 14.17           O  
ATOM   1692  CB  PHE I   4     -31.219-106.644 -18.736  1.00 11.81           C  
ATOM   1693  CG  PHE I   4     -30.682-106.910 -20.105  1.00 10.69           C  
ATOM   1694  CD1 PHE I   4     -30.175-105.877 -20.877  1.00  9.73           C  
ATOM   1695  CD2 PHE I   4     -30.658-108.204 -20.615  1.00 12.24           C  
ATOM   1696  CE1 PHE I   4     -29.650-106.124 -22.143  1.00 11.49           C  
ATOM   1697  CE2 PHE I   4     -30.133-108.463 -21.883  1.00 13.85           C  
ATOM   1698  CZ  PHE I   4     -29.629-107.421 -22.644  1.00 11.91           C  
ATOM   1699  N   CYS I   5     -33.274-104.639 -20.567  1.00 15.30           N  
ATOM   1700  CA  CYS I   5     -33.402-103.382 -21.301  1.00 13.94           C  
ATOM   1701  C   CYS I   5     -34.460-102.484 -20.680  1.00 14.22           C  
ATOM   1702  O   CYS I   5     -34.498-101.288 -20.952  1.00 13.44           O  
ATOM   1703  CB  CYS I   5     -33.789-103.649 -22.753  1.00 12.66           C  
ATOM   1704  SG  CYS I   5     -32.546-104.574 -23.690  1.00 13.70           S  
ATOM   1705  N   LEU I   6     -35.320-103.068 -19.850  1.00 14.10           N  
ATOM   1706  CA  LEU I   6     -36.394-102.322 -19.205  1.00 16.54           C  
ATOM   1707  C   LEU I   6     -36.066-101.910 -17.765  1.00 17.37           C  
ATOM   1708  O   LEU I   6     -36.848-101.210 -17.115  1.00 18.55           O  
ATOM   1709  CB  LEU I   6     -37.688-103.149 -19.239  1.00 15.05           C  
ATOM   1710  CG  LEU I   6     -38.068-103.685 -20.623  1.00 14.31           C  
ATOM   1711  CD1 LEU I   6     -39.213-104.679 -20.496  1.00 14.90           C  
ATOM   1712  CD2 LEU I   6     -38.460-102.528 -21.526  1.00 14.34           C  
ATOM   1713  N   GLU I   7     -34.909-102.344 -17.271  1.00 17.97           N  
ATOM   1714  CA  GLU I   7     -34.484-102.006 -15.916  1.00 18.06           C  
ATOM   1715  C   GLU I   7     -33.857-100.614 -15.912  1.00 16.61           C  
ATOM   1716  O   GLU I   7     -33.256-100.190 -16.901  1.00 16.88           O  
ATOM   1717  CB  GLU I   7     -33.456-103.026 -15.412  1.00 20.91           C  
ATOM   1718  CG  GLU I   7     -34.038-104.382 -15.054  1.00 24.24           C  
ATOM   1719  CD  GLU I   7     -35.192-104.279 -14.074  1.00 26.61           C  
ATOM   1720  OE1 GLU I   7     -35.000-103.691 -12.989  1.00 28.86           O  
ATOM   1721  OE2 GLU I   7     -36.291-104.783 -14.390  1.00 27.04           O  
ATOM   1722  N   PRO I   8     -34.011 -99.870 -14.806  1.00 16.86           N  
ATOM   1723  CA  PRO I   8     -33.413 -98.528 -14.760  1.00 16.24           C  
ATOM   1724  C   PRO I   8     -31.881 -98.621 -14.694  1.00 13.64           C  
ATOM   1725  O   PRO I   8     -31.330 -99.639 -14.264  1.00 13.91           O  
ATOM   1726  CB  PRO I   8     -34.017 -97.895 -13.505  1.00 15.61           C  
ATOM   1727  CG  PRO I   8     -34.513 -99.032 -12.678  1.00 18.18           C  
ATOM   1728  CD  PRO I   8     -34.748-100.213 -13.576  1.00 16.79           C  
ATOM   1729  N   PRO I   9     -31.174 -97.564 -15.126  1.00 13.56           N  
ATOM   1730  CA  PRO I   9     -29.704 -97.569 -15.102  1.00 12.72           C  
ATOM   1731  C   PRO I   9     -29.165 -97.791 -13.693  1.00 12.21           C  
ATOM   1732  O   PRO I   9     -29.690 -97.243 -12.726  1.00 13.89           O  
ATOM   1733  CB  PRO I   9     -29.322 -96.200 -15.667  1.00 12.41           C  
ATOM   1734  CG  PRO I   9     -30.535 -95.360 -15.500  1.00 12.05           C  
ATOM   1735  CD  PRO I   9     -31.708 -96.292 -15.637  1.00 14.29           C  
ATOM   1736  N   TYR I  10     -28.108 -98.588 -13.593  1.00 11.75           N  
ATOM   1737  CA  TYR I  10     -27.503 -98.932 -12.313  1.00 11.27           C  
ATOM   1738  C   TYR I  10     -26.129 -98.295 -12.129  1.00 11.37           C  
ATOM   1739  O   TYR I  10     -25.162 -98.693 -12.772  1.00 11.53           O  
ATOM   1740  CB  TYR I  10     -27.392-100.454 -12.227  1.00 11.38           C  
ATOM   1741  CG  TYR I  10     -26.927-100.979 -10.894  1.00 11.16           C  
ATOM   1742  CD1 TYR I  10     -27.753-100.922  -9.774  1.00 14.27           C  
ATOM   1743  CD2 TYR I  10     -25.672-101.568 -10.761  1.00 11.34           C  
ATOM   1744  CE1 TYR I  10     -27.340-101.447  -8.548  1.00 15.78           C  
ATOM   1745  CE2 TYR I  10     -25.249-102.095  -9.545  1.00 14.19           C  
ATOM   1746  CZ  TYR I  10     -26.088-102.035  -8.443  1.00 16.25           C  
ATOM   1747  OH  TYR I  10     -25.681-102.574  -7.242  1.00 17.56           O  
ATOM   1748  N   THR I  11     -26.040 -97.316 -11.236  1.00 11.13           N  
ATOM   1749  CA  THR I  11     -24.774 -96.630 -10.994  1.00 10.86           C  
ATOM   1750  C   THR I  11     -23.763 -97.538 -10.295  1.00 10.31           C  
ATOM   1751  O   THR I  11     -22.572 -97.508 -10.598  1.00 11.48           O  
ATOM   1752  CB  THR I  11     -24.989 -95.351 -10.153  1.00 12.83           C  
ATOM   1753  OG1 THR I  11     -25.663 -94.364 -10.947  1.00 16.23           O  
ATOM   1754  CG2 THR I  11     -23.655 -94.787  -9.687  1.00 12.25           C  
ATOM   1755  N   GLY I  12     -24.241 -98.359  -9.369  1.00  9.53           N  
ATOM   1756  CA  GLY I  12     -23.341 -99.249  -8.669  1.00  9.33           C  
ATOM   1757  C   GLY I  12     -22.773 -98.581  -7.431  1.00  9.68           C  
ATOM   1758  O   GLY I  12     -22.938 -97.372  -7.238  1.00  9.33           O  
ATOM   1759  N   PRO I  13     -22.088 -99.350  -6.572  1.00  9.13           N  
ATOM   1760  CA  PRO I  13     -21.492 -98.839  -5.336  1.00  9.54           C  
ATOM   1761  C   PRO I  13     -20.198 -98.032  -5.475  1.00  8.27           C  
ATOM   1762  O   PRO I  13     -19.863 -97.256  -4.588  1.00  8.57           O  
ATOM   1763  CB  PRO I  13     -21.289-100.099  -4.498  1.00 10.24           C  
ATOM   1764  CG  PRO I  13     -21.058-101.176  -5.513  1.00 12.94           C  
ATOM   1765  CD  PRO I  13     -21.847-100.794  -6.746  1.00  9.67           C  
ATOM   1766  N   CYS I  14     -19.477 -98.197  -6.579  1.00  7.64           N  
ATOM   1767  CA  CYS I  14     -18.226 -97.470  -6.748  1.00  6.76           C  
ATOM   1768  C   CYS I  14     -18.461 -95.992  -7.004  1.00  7.19           C  
ATOM   1769  O   CYS I  14     -19.499 -95.595  -7.533  1.00  7.12           O  
ATOM   1770  CB  CYS I  14     -17.396 -98.100  -7.859  1.00  6.29           C  
ATOM   1771  SG  CYS I  14     -16.655 -99.668  -7.310  1.00  9.32           S  
ATOM   1772  N   LYS I  15     -17.485 -95.171  -6.637  1.00  7.19           N  
ATOM   1773  CA  LYS I  15     -17.649 -93.732  -6.778  1.00  6.98           C  
ATOM   1774  C   LYS I  15     -16.862 -92.998  -7.853  1.00  6.92           C  
ATOM   1775  O   LYS I  15     -16.405 -91.877  -7.641  1.00  7.21           O  
ATOM   1776  CB  LYS I  15     -17.431 -93.083  -5.407  1.00  7.60           C  
ATOM   1777  CG  LYS I  15     -18.386 -93.655  -4.367  1.00  5.51           C  
ATOM   1778  CD  LYS I  15     -18.264 -93.002  -3.003  1.00  7.25           C  
ATOM   1779  CE  LYS I  15     -19.393 -93.479  -2.098  1.00  7.28           C  
ATOM   1780  NZ  LYS I  15     -19.199 -93.048  -0.698  1.00  6.60           N  
ATOM   1781  N   ALA I  16     -16.707 -93.630  -9.009  1.00  6.78           N  
ATOM   1782  CA  ALA I  16     -16.033 -92.989 -10.129  1.00  6.60           C  
ATOM   1783  C   ALA I  16     -17.159 -92.291 -10.896  1.00  7.46           C  
ATOM   1784  O   ALA I  16     -18.333 -92.445 -10.554  1.00  7.99           O  
ATOM   1785  CB  ALA I  16     -15.353 -94.031 -11.012  1.00  6.22           C  
ATOM   1786  N   ARG I  17     -16.809 -91.506 -11.906  1.00  7.39           N  
ATOM   1787  CA  ARG I  17     -17.818 -90.830 -12.716  1.00  9.11           C  
ATOM   1788  C   ARG I  17     -17.538 -91.212 -14.159  1.00  7.39           C  
ATOM   1789  O   ARG I  17     -16.772 -90.550 -14.850  1.00  7.64           O  
ATOM   1790  CB  ARG I  17     -17.738 -89.311 -12.539  1.00  8.60           C  
ATOM   1791  CG  ARG I  17     -18.872 -88.557 -13.208  1.00 10.99           C  
ATOM   1792  CD  ARG I  17     -18.344 -87.433 -14.085  1.00 15.90           C  
ATOM   1793  NE  ARG I  17     -19.407 -86.572 -14.603  1.00 17.93           N  
ATOM   1794  CZ  ARG I  17     -19.510 -86.183 -15.871  1.00 20.59           C  
ATOM   1795  NH1 ARG I  17     -18.615 -86.574 -16.771  1.00 22.69           N  
ATOM   1796  NH2 ARG I  17     -20.506 -85.392 -16.244  1.00 21.24           N  
ATOM   1797  N   ILE I  18     -18.159 -92.300 -14.598  1.00  8.07           N  
ATOM   1798  CA  ILE I  18     -17.968 -92.813 -15.948  1.00  9.52           C  
ATOM   1799  C   ILE I  18     -19.272 -92.765 -16.731  1.00  9.39           C  
ATOM   1800  O   ILE I  18     -20.267 -93.352 -16.328  1.00 10.38           O  
ATOM   1801  CB  ILE I  18     -17.434 -94.265 -15.895  1.00  9.60           C  
ATOM   1802  CG1 ILE I  18     -16.034 -94.272 -15.273  1.00 13.46           C  
ATOM   1803  CG2 ILE I  18     -17.377 -94.864 -17.291  1.00 10.13           C  
ATOM   1804  CD1 ILE I  18     -15.753 -95.463 -14.403  1.00 17.03           C  
ATOM   1805  N   ILE I  19     -19.266 -92.055 -17.853  1.00 11.82           N  
ATOM   1806  CA  ILE I  19     -20.467 -91.936 -18.665  1.00 13.11           C  
ATOM   1807  C   ILE I  19     -20.711 -93.189 -19.505  1.00 13.61           C  
ATOM   1808  O   ILE I  19     -19.849 -93.608 -20.279  1.00 14.93           O  
ATOM   1809  CB  ILE I  19     -20.388 -90.706 -19.595  1.00 13.75           C  
ATOM   1810  CG1 ILE I  19     -20.148 -89.442 -18.766  1.00 16.28           C  
ATOM   1811  CG2 ILE I  19     -21.681 -90.560 -20.375  1.00 14.89           C  
ATOM   1812  CD1 ILE I  19     -21.163 -89.230 -17.651  1.00 17.52           C  
ATOM   1813  N   ARG I  20     -21.884 -93.790 -19.338  1.00 11.19           N  
ATOM   1814  CA  ARG I  20     -22.242 -94.990 -20.080  1.00  9.91           C  
ATOM   1815  C   ARG I  20     -23.608 -94.777 -20.690  1.00 10.35           C  
ATOM   1816  O   ARG I  20     -24.295 -93.814 -20.356  1.00  9.79           O  
ATOM   1817  CB  ARG I  20     -22.293 -96.201 -19.152  1.00  9.21           C  
ATOM   1818  CG  ARG I  20     -20.940 -96.694 -18.715  1.00  9.96           C  
ATOM   1819  CD  ARG I  20     -20.184 -97.345 -19.864  1.00 11.00           C  
ATOM   1820  NE  ARG I  20     -18.844 -97.715 -19.431  1.00 11.74           N  
ATOM   1821  CZ  ARG I  20     -18.555 -98.834 -18.778  1.00 14.70           C  
ATOM   1822  NH1 ARG I  20     -19.514 -99.703 -18.482  1.00 12.16           N  
ATOM   1823  NH2 ARG I  20     -17.308 -99.073 -18.388  1.00 16.50           N  
ATOM   1824  N   TYR I  21     -24.003 -95.682 -21.574  1.00 10.85           N  
ATOM   1825  CA  TYR I  21     -25.304 -95.582 -22.218  1.00 12.73           C  
ATOM   1826  C   TYR I  21     -26.261 -96.631 -21.686  1.00 11.99           C  
ATOM   1827  O   TYR I  21     -25.851 -97.729 -21.331  1.00 13.39           O  
ATOM   1828  CB  TYR I  21     -25.166 -95.762 -23.727  1.00 15.88           C  
ATOM   1829  CG  TYR I  21     -24.582 -94.562 -24.418  1.00 21.24           C  
ATOM   1830  CD1 TYR I  21     -25.401 -93.535 -24.877  1.00 23.05           C  
ATOM   1831  CD2 TYR I  21     -23.209 -94.455 -24.618  1.00 23.87           C  
ATOM   1832  CE1 TYR I  21     -24.866 -92.427 -25.520  1.00 27.04           C  
ATOM   1833  CE2 TYR I  21     -22.662 -93.351 -25.260  1.00 26.94           C  
ATOM   1834  CZ  TYR I  21     -23.496 -92.343 -25.708  1.00 29.26           C  
ATOM   1835  OH  TYR I  21     -22.962 -91.251 -26.348  1.00 33.16           O  
ATOM   1836  N   PHE I  22     -27.540 -96.279 -21.628  1.00 12.45           N  
ATOM   1837  CA  PHE I  22     -28.569 -97.200 -21.172  1.00 11.57           C  
ATOM   1838  C   PHE I  22     -29.833 -96.986 -22.010  1.00 11.80           C  
ATOM   1839  O   PHE I  22     -30.085 -95.883 -22.491  1.00 12.82           O  
ATOM   1840  CB  PHE I  22     -28.853 -96.984 -19.677  1.00 11.51           C  
ATOM   1841  CG  PHE I  22     -29.839 -95.885 -19.386  1.00 12.34           C  
ATOM   1842  CD1 PHE I  22     -29.439 -94.556 -19.393  1.00 12.94           C  
ATOM   1843  CD2 PHE I  22     -31.170 -96.184 -19.094  1.00 15.09           C  
ATOM   1844  CE1 PHE I  22     -30.348 -93.535 -19.114  1.00 15.59           C  
ATOM   1845  CE2 PHE I  22     -32.087 -95.177 -18.813  1.00 13.74           C  
ATOM   1846  CZ  PHE I  22     -31.676 -93.849 -18.823  1.00 14.11           C  
ATOM   1847  N   TYR I  23     -30.611 -98.044 -22.206  1.00 12.09           N  
ATOM   1848  CA  TYR I  23     -31.836 -97.926 -22.976  1.00 12.96           C  
ATOM   1849  C   TYR I  23     -32.970 -97.451 -22.087  1.00 14.36           C  
ATOM   1850  O   TYR I  23     -33.315 -98.095 -21.096  1.00 12.93           O  
ATOM   1851  CB  TYR I  23     -32.225 -99.264 -23.605  1.00 14.04           C  
ATOM   1852  CG  TYR I  23     -33.473 -99.182 -24.474  1.00 15.70           C  
ATOM   1853  CD1 TYR I  23     -33.413 -98.658 -25.766  1.00 15.60           C  
ATOM   1854  CD2 TYR I  23     -34.711 -99.624 -24.001  1.00 16.39           C  
ATOM   1855  CE1 TYR I  23     -34.551 -98.576 -26.567  1.00 18.43           C  
ATOM   1856  CE2 TYR I  23     -35.859 -99.546 -24.796  1.00 16.98           C  
ATOM   1857  CZ  TYR I  23     -35.769 -99.023 -26.076  1.00 17.63           C  
ATOM   1858  OH  TYR I  23     -36.893 -98.947 -26.871  1.00 20.45           O  
ATOM   1859  N   ASN I  24     -33.539 -96.306 -22.446  1.00 17.36           N  
ATOM   1860  CA  ASN I  24     -34.655 -95.736 -21.711  1.00 19.76           C  
ATOM   1861  C   ASN I  24     -35.917 -96.159 -22.450  1.00 21.60           C  
ATOM   1862  O   ASN I  24     -36.286 -95.553 -23.452  1.00 21.69           O  
ATOM   1863  CB  ASN I  24     -34.555 -94.210 -21.692  1.00 20.33           C  
ATOM   1864  CG  ASN I  24     -35.605 -93.572 -20.806  1.00 21.08           C  
ATOM   1865  OD1 ASN I  24     -36.563 -94.228 -20.394  1.00 23.83           O  
ATOM   1866  ND2 ASN I  24     -35.432 -92.291 -20.504  1.00 19.41           N  
ATOM   1867  N   ALA I  25     -36.571 -97.204 -21.959  1.00 24.17           N  
ATOM   1868  CA  ALA I  25     -37.781 -97.714 -22.595  1.00 26.86           C  
ATOM   1869  C   ALA I  25     -38.924 -96.694 -22.629  1.00 28.96           C  
ATOM   1870  O   ALA I  25     -39.675 -96.626 -23.602  1.00 28.41           O  
ATOM   1871  CB  ALA I  25     -38.233 -98.981 -21.890  1.00 26.65           C  
ATOM   1872  N   LYS I  26     -39.053 -95.906 -21.565  1.00 31.60           N  
ATOM   1873  CA  LYS I  26     -40.102 -94.894 -21.478  1.00 32.98           C  
ATOM   1874  C   LYS I  26     -39.948 -93.853 -22.586  1.00 32.29           C  
ATOM   1875  O   LYS I  26     -40.928 -93.257 -23.026  1.00 34.34           O  
ATOM   1876  CB  LYS I  26     -40.056 -94.216 -20.105  1.00 35.96           C  
ATOM   1877  CG  LYS I  26     -41.067 -93.100 -19.909  1.00 42.00           C  
ATOM   1878  CD  LYS I  26     -40.493 -91.995 -19.012  1.00 48.36           C  
ATOM   1879  CE  LYS I  26     -41.584 -91.068 -18.467  1.00 51.22           C  
ATOM   1880  NZ  LYS I  26     -41.483 -90.841 -16.989  1.00 51.98           N  
ATOM   1881  N   ALA I  27     -38.716 -93.644 -23.039  1.00 30.56           N  
ATOM   1882  CA  ALA I  27     -38.440 -92.679 -24.098  1.00 28.40           C  
ATOM   1883  C   ALA I  27     -38.164 -93.405 -25.414  1.00 27.83           C  
ATOM   1884  O   ALA I  27     -38.146 -92.794 -26.484  1.00 27.03           O  
ATOM   1885  CB  ALA I  27     -37.243 -91.817 -23.714  1.00 29.72           C  
ATOM   1886  N   GLY I  28     -37.944 -94.713 -25.321  1.00 26.32           N  
ATOM   1887  CA  GLY I  28     -37.676 -95.516 -26.496  1.00 23.65           C  
ATOM   1888  C   GLY I  28     -36.331 -95.214 -27.117  1.00 23.59           C  
ATOM   1889  O   GLY I  28     -36.141 -95.413 -28.313  1.00 22.78           O  
ATOM   1890  N   LEU I  29     -35.387 -94.751 -26.305  1.00 23.20           N  
ATOM   1891  CA  LEU I  29     -34.064 -94.413 -26.809  1.00 24.04           C  
ATOM   1892  C   LEU I  29     -32.940 -94.656 -25.808  1.00 21.31           C  
ATOM   1893  O   LEU I  29     -33.186 -94.858 -24.620  1.00 22.39           O  
ATOM   1894  CB  LEU I  29     -34.042 -92.946 -27.234  1.00 28.79           C  
ATOM   1895  CG  LEU I  29     -32.812 -92.532 -28.035  1.00 34.83           C  
ATOM   1896  CD1 LEU I  29     -32.577 -93.527 -29.177  1.00 35.90           C  
ATOM   1897  CD2 LEU I  29     -33.011 -91.117 -28.562  1.00 37.10           C  
ATOM   1898  N   CYS I  30     -31.705 -94.628 -26.300  1.00 19.94           N  
ATOM   1899  CA  CYS I  30     -30.532 -94.827 -25.454  1.00 18.58           C  
ATOM   1900  C   CYS I  30     -29.991 -93.482 -25.001  1.00 18.50           C  
ATOM   1901  O   CYS I  30     -29.764 -92.584 -25.812  1.00 18.51           O  
ATOM   1902  CB  CYS I  30     -29.438 -95.584 -26.208  1.00 18.18           C  
ATOM   1903  SG  CYS I  30     -29.833 -97.333 -26.496  1.00 18.64           S  
ATOM   1904  N   GLN I  31     -29.783 -93.350 -23.699  1.00 17.68           N  
ATOM   1905  CA  GLN I  31     -29.283 -92.109 -23.141  1.00 18.22           C  
ATOM   1906  C   GLN I  31     -28.087 -92.387 -22.251  1.00 17.99           C  
ATOM   1907  O   GLN I  31     -27.755 -93.541 -21.992  1.00 16.57           O  
ATOM   1908  CB  GLN I  31     -30.391 -91.425 -22.343  1.00 19.09           C  
ATOM   1909  CG  GLN I  31     -31.678 -91.313 -23.123  1.00 24.04           C  
ATOM   1910  CD  GLN I  31     -32.773 -90.632 -22.344  1.00 25.79           C  
ATOM   1911  OE1 GLN I  31     -32.913 -90.840 -21.138  1.00 25.71           O  
ATOM   1912  NE2 GLN I  31     -33.562 -89.808 -23.030  1.00 29.39           N  
ATOM   1913  N   THR I  32     -27.432 -91.325 -21.795  1.00 18.48           N  
ATOM   1914  CA  THR I  32     -26.274 -91.481 -20.930  1.00 16.71           C  
ATOM   1915  C   THR I  32     -26.643 -91.366 -19.456  1.00 13.98           C  
ATOM   1916  O   THR I  32     -27.674 -90.796 -19.092  1.00 13.37           O  
ATOM   1917  CB  THR I  32     -25.184 -90.442 -21.256  1.00 15.70           C  
ATOM   1918  OG1 THR I  32     -25.728 -89.123 -21.149  1.00 14.91           O  
ATOM   1919  CG2 THR I  32     -24.650 -90.660 -22.659  1.00 17.42           C  
ATOM   1920  N   PHE I  33     -25.794 -91.942 -18.616  1.00 12.30           N  
ATOM   1921  CA  PHE I  33     -25.983 -91.915 -17.175  1.00 11.69           C  
ATOM   1922  C   PHE I  33     -24.606 -92.076 -16.561  1.00  9.60           C  
ATOM   1923  O   PHE I  33     -23.655 -92.450 -17.251  1.00  9.96           O  
ATOM   1924  CB  PHE I  33     -26.926 -93.046 -16.718  1.00 11.76           C  
ATOM   1925  CG  PHE I  33     -26.289 -94.418 -16.686  1.00 10.20           C  
ATOM   1926  CD1 PHE I  33     -26.141 -95.161 -17.853  1.00  9.00           C  
ATOM   1927  CD2 PHE I  33     -25.871 -94.974 -15.483  1.00 10.02           C  
ATOM   1928  CE1 PHE I  33     -25.589 -96.442 -17.825  1.00 10.22           C  
ATOM   1929  CE2 PHE I  33     -25.317 -96.251 -15.440  1.00  9.65           C  
ATOM   1930  CZ  PHE I  33     -25.175 -96.989 -16.617  1.00 11.34           C  
ATOM   1931  N   VAL I  34     -24.492 -91.781 -15.275  1.00  9.68           N  
ATOM   1932  CA  VAL I  34     -23.209 -91.907 -14.601  1.00  8.70           C  
ATOM   1933  C   VAL I  34     -23.059 -93.282 -13.962  1.00  9.41           C  
ATOM   1934  O   VAL I  34     -23.827 -93.655 -13.072  1.00  9.28           O  
ATOM   1935  CB  VAL I  34     -23.043 -90.827 -13.511  1.00 10.49           C  
ATOM   1936  CG1 VAL I  34     -21.745 -91.059 -12.742  1.00 10.84           C  
ATOM   1937  CG2 VAL I  34     -23.049 -89.441 -14.145  1.00  9.46           C  
ATOM   1938  N   TYR I  35     -22.074 -94.037 -14.438  1.00  7.64           N  
ATOM   1939  CA  TYR I  35     -21.790 -95.366 -13.905  1.00  8.59           C  
ATOM   1940  C   TYR I  35     -20.643 -95.197 -12.903  1.00  7.59           C  
ATOM   1941  O   TYR I  35     -19.697 -94.444 -13.151  1.00  8.25           O  
ATOM   1942  CB  TYR I  35     -21.399 -96.308 -15.050  1.00  8.51           C  
ATOM   1943  CG  TYR I  35     -20.810 -97.638 -14.629  1.00  8.50           C  
ATOM   1944  CD1 TYR I  35     -21.473 -98.467 -13.723  1.00  8.82           C  
ATOM   1945  CD2 TYR I  35     -19.601 -98.082 -15.167  1.00  8.43           C  
ATOM   1946  CE1 TYR I  35     -20.946 -99.704 -13.366  1.00  8.18           C  
ATOM   1947  CE2 TYR I  35     -19.066 -99.320 -14.816  1.00  7.66           C  
ATOM   1948  CZ  TYR I  35     -19.741-100.125 -13.916  1.00 10.08           C  
ATOM   1949  OH  TYR I  35     -19.210-101.350 -13.571  1.00 11.62           O  
ATOM   1950  N   GLY I  36     -20.743 -95.890 -11.771  1.00  7.93           N  
ATOM   1951  CA  GLY I  36     -19.740 -95.785 -10.726  1.00  7.29           C  
ATOM   1952  C   GLY I  36     -18.395 -96.457 -10.935  1.00  7.22           C  
ATOM   1953  O   GLY I  36     -17.457 -96.185 -10.198  1.00  8.23           O  
ATOM   1954  N   GLY I  37     -18.286 -97.351 -11.909  1.00  7.98           N  
ATOM   1955  CA  GLY I  37     -17.007 -97.991 -12.144  1.00  8.19           C  
ATOM   1956  C   GLY I  37     -16.946 -99.486 -11.807  1.00  9.50           C  
ATOM   1957  O   GLY I  37     -15.953-100.166 -12.104  1.00 11.82           O  
ATOM   1958  N   CYS I  38     -17.973-100.026 -11.188  1.00  9.78           N  
ATOM   1959  CA  CYS I  38     -17.945-101.460 -10.841  1.00  9.35           C  
ATOM   1960  C   CYS I  38     -19.352-102.043 -10.673  1.00 10.40           C  
ATOM   1961  O   CYS I  38     -20.309-101.321 -10.357  1.00  9.71           O  
ATOM   1962  CB  CYS I  38     -17.166-101.675  -9.539  1.00  9.81           C  
ATOM   1963  SG  CYS I  38     -18.061-101.035  -8.040  1.00  9.00           S  
ATOM   1964  N   ARG I  39     -19.388-103.348 -10.905  1.00 11.02           N  
ATOM   1965  CA  ARG I  39     -20.595-104.187 -10.792  1.00 14.13           C  
ATOM   1966  C   ARG I  39     -21.729-103.661 -11.673  1.00 12.31           C  
ATOM   1967  O   ARG I  39     -22.848-103.416 -11.198  1.00 12.96           O  
ATOM   1968  CB  ARG I  39     -21.078-104.217  -9.345  1.00 17.12           C  
ATOM   1969  CG  ARG I  39     -20.453-105.357  -8.543  1.00 25.40           C  
ATOM   1970  CD  ARG I  39     -19.885-104.900  -7.202  1.00 29.21           C  
ATOM   1971  NE  ARG I  39     -20.765-105.226  -6.075  1.00 34.97           N  
ATOM   1972  CZ  ARG I  39     -21.402-106.396  -5.943  1.00 37.90           C  
ATOM   1973  NH1 ARG I  39     -21.263-107.364  -6.859  1.00 39.63           N  
ATOM   1974  NH2 ARG I  39     -22.209-106.697  -4.918  1.00 43.21           N  
ATOM   1975  N   ALA I  40     -21.412-103.514 -12.943  1.00 13.06           N  
ATOM   1976  CA  ALA I  40     -22.365-103.020 -13.946  1.00 11.97           C  
ATOM   1977  C   ALA I  40     -23.459-104.058 -14.201  1.00 14.05           C  
ATOM   1978  O   ALA I  40     -23.241-105.269 -14.064  1.00 13.53           O  
ATOM   1979  CB  ALA I  40     -21.640-102.739 -15.263  1.00 10.71           C  
ATOM   1980  N   LYS I  41     -24.642-103.572 -14.558  1.00 13.32           N  
ATOM   1981  CA  LYS I  41     -25.756-104.440 -14.898  1.00 15.15           C  
ATOM   1982  C   LYS I  41     -25.721-104.533 -16.424  1.00 14.04           C  
ATOM   1983  O   LYS I  41     -24.877-103.908 -17.060  1.00 12.94           O  
ATOM   1984  CB  LYS I  41     -27.067-103.837 -14.398  1.00 16.51           C  
ATOM   1985  CG  LYS I  41     -27.163-103.836 -12.900  1.00 20.93           C  
ATOM   1986  CD  LYS I  41     -28.586-103.911 -12.439  1.00 23.07           C  
ATOM   1987  CE  LYS I  41     -28.654-104.441 -11.024  1.00 27.69           C  
ATOM   1988  NZ  LYS I  41     -29.457-103.563 -10.133  1.00 32.48           N  
ATOM   1989  N   ARG I  42     -26.627-105.301 -17.012  1.00 13.30           N  
ATOM   1990  CA  ARG I  42     -26.610-105.477 -18.459  1.00 14.08           C  
ATOM   1991  C   ARG I  42     -27.080-104.235 -19.253  1.00 11.17           C  
ATOM   1992  O   ARG I  42     -26.654-104.032 -20.402  1.00 11.31           O  
ATOM   1993  CB  ARG I  42     -27.398-106.775 -18.767  1.00 11.89           C  
ATOM   1994  CG  ARG I  42     -26.659-108.024 -18.319  1.00 19.39           C  
ATOM   1995  CD  ARG I  42     -27.438-109.252 -18.734  1.00 21.44           C  
ATOM   1996  NE  ARG I  42     -28.582-109.473 -17.865  1.00 25.32           N  
ATOM   1997  CZ  ARG I  42     -29.446-110.471 -18.030  1.00 29.07           C  
ATOM   1998  NH1 ARG I  42     -29.276-111.315 -19.039  1.00 32.18           N  
ATOM   1999  NH2 ARG I  42     -30.452-110.640 -17.178  1.00 30.44           N  
ATOM   2000  N   ASN I  43     -27.955-103.418 -18.665  1.00 11.42           N  
ATOM   2001  CA  ASN I  43     -28.406-102.218 -19.354  1.00 11.91           C  
ATOM   2002  C   ASN I  43     -27.338-101.155 -19.124  1.00 11.59           C  
ATOM   2003  O   ASN I  43     -27.583-100.128 -18.488  1.00 10.55           O  
ATOM   2004  CB  ASN I  43     -29.759-101.784 -18.799  1.00 11.02           C  
ATOM   2005  CG  ASN I  43     -30.477-100.803 -19.719  1.00  9.59           C  
ATOM   2006  OD1 ASN I  43     -30.031-100.558 -20.842  1.00 10.40           O  
ATOM   2007  ND2 ASN I  43     -31.581-100.238 -19.253  1.00 10.78           N  
ATOM   2008  N   ASN I  44     -26.155-101.419 -19.675  1.00 12.42           N  
ATOM   2009  CA  ASN I  44     -24.987-100.547 -19.522  1.00 13.03           C  
ATOM   2010  C   ASN I  44     -24.080-100.761 -20.742  1.00 13.06           C  
ATOM   2011  O   ASN I  44     -23.432-101.798 -20.868  1.00 13.58           O  
ATOM   2012  CB  ASN I  44     -24.266-100.940 -18.221  1.00 11.80           C  
ATOM   2013  CG  ASN I  44     -23.054-100.080 -17.916  1.00 12.09           C  
ATOM   2014  OD1 ASN I  44     -22.353 -99.618 -18.815  1.00 11.71           O  
ATOM   2015  ND2 ASN I  44     -22.790 -99.880 -16.626  1.00 10.18           N  
ATOM   2016  N   PHE I  45     -24.036 -99.770 -21.629  1.00 13.96           N  
ATOM   2017  CA  PHE I  45     -23.241 -99.854 -22.848  1.00 15.02           C  
ATOM   2018  C   PHE I  45     -22.179 -98.763 -22.984  1.00 16.24           C  
ATOM   2019  O   PHE I  45     -22.335 -97.653 -22.482  1.00 16.72           O  
ATOM   2020  CB  PHE I  45     -24.172 -99.817 -24.068  1.00 13.42           C  
ATOM   2021  CG  PHE I  45     -25.312-100.797 -23.989  1.00 11.77           C  
ATOM   2022  CD1 PHE I  45     -26.511-100.447 -23.374  1.00 12.48           C  
ATOM   2023  CD2 PHE I  45     -25.177-102.078 -24.509  1.00 11.86           C  
ATOM   2024  CE1 PHE I  45     -27.557-101.359 -23.276  1.00 13.02           C  
ATOM   2025  CE2 PHE I  45     -26.214-102.998 -24.417  1.00 13.06           C  
ATOM   2026  CZ  PHE I  45     -27.409-102.638 -23.798  1.00 14.55           C  
ATOM   2027  N   LYS I  46     -21.100 -99.087 -23.682  1.00 18.66           N  
ATOM   2028  CA  LYS I  46     -20.020 -98.135 -23.883  1.00 22.81           C  
ATOM   2029  C   LYS I  46     -20.312 -97.217 -25.062  1.00 22.61           C  
ATOM   2030  O   LYS I  46     -19.622 -96.223 -25.260  1.00 23.26           O  
ATOM   2031  CB  LYS I  46     -18.697 -98.872 -24.111  1.00 25.02           C  
ATOM   2032  CG  LYS I  46     -17.896 -99.110 -22.835  1.00 29.24           C  
ATOM   2033  CD  LYS I  46     -16.739-100.075 -23.064  1.00 33.41           C  
ATOM   2034  CE  LYS I  46     -16.061-100.476 -21.753  1.00 35.67           C  
ATOM   2035  NZ  LYS I  46     -16.622-101.738 -21.180  1.00 37.71           N  
ATOM   2036  N   SER I  47     -21.340 -97.555 -25.838  1.00 24.46           N  
ATOM   2037  CA  SER I  47     -21.733 -96.756 -27.002  1.00 24.21           C  
ATOM   2038  C   SER I  47     -23.230 -96.827 -27.257  1.00 24.38           C  
ATOM   2039  O   SER I  47     -23.881 -97.814 -26.916  1.00 24.34           O  
ATOM   2040  CB  SER I  47     -20.987 -97.226 -28.260  1.00 25.11           C  
ATOM   2041  OG  SER I  47     -21.416 -98.513 -28.668  1.00 23.83           O  
ATOM   2042  N   ALA I  48     -23.771 -95.776 -27.864  1.00 23.76           N  
ATOM   2043  CA  ALA I  48     -25.192 -95.732 -28.166  1.00 24.10           C  
ATOM   2044  C   ALA I  48     -25.555 -96.770 -29.218  1.00 23.58           C  
ATOM   2045  O   ALA I  48     -26.645 -97.333 -29.190  1.00 22.08           O  
ATOM   2046  CB  ALA I  48     -25.579 -94.345 -28.647  1.00 24.49           C  
ATOM   2047  N   GLU I  49     -24.633 -97.023 -30.140  1.00 24.84           N  
ATOM   2048  CA  GLU I  49     -24.857 -97.991 -31.212  1.00 28.26           C  
ATOM   2049  C   GLU I  49     -25.037 -99.404 -30.680  1.00 26.75           C  
ATOM   2050  O   GLU I  49     -25.923-100.136 -31.114  1.00 25.55           O  
ATOM   2051  CB  GLU I  49     -23.690 -97.960 -32.198  1.00 31.98           C  
ATOM   2052  CG  GLU I  49     -22.372 -97.490 -31.588  1.00 41.42           C  
ATOM   2053  CD  GLU I  49     -22.203 -95.975 -31.618  1.00 43.88           C  
ATOM   2054  OE1 GLU I  49     -23.151 -95.272 -32.031  1.00 46.30           O  
ATOM   2055  OE2 GLU I  49     -21.120 -95.488 -31.227  1.00 47.26           O  
ATOM   2056  N   ASP I  50     -24.183 -99.788 -29.740  1.00 27.30           N  
ATOM   2057  CA  ASP I  50     -24.255-101.112 -29.143  1.00 25.78           C  
ATOM   2058  C   ASP I  50     -25.519-101.213 -28.305  1.00 22.24           C  
ATOM   2059  O   ASP I  50     -26.139-102.272 -28.216  1.00 21.84           O  
ATOM   2060  CB  ASP I  50     -23.035-101.351 -28.260  1.00 31.54           C  
ATOM   2061  CG  ASP I  50     -22.236-102.563 -28.690  1.00 39.16           C  
ATOM   2062  OD1 ASP I  50     -22.496-103.100 -29.789  1.00 42.02           O  
ATOM   2063  OD2 ASP I  50     -21.344-102.983 -27.924  1.00 44.67           O  
ATOM   2064  N   CYS I  51     -25.890-100.096 -27.692  1.00 19.29           N  
ATOM   2065  CA  CYS I  51     -27.081-100.026 -26.863  1.00 18.25           C  
ATOM   2066  C   CYS I  51     -28.342-100.228 -27.706  1.00 18.82           C  
ATOM   2067  O   CYS I  51     -29.216-101.019 -27.351  1.00 17.11           O  
ATOM   2068  CB  CYS I  51     -27.140 -98.669 -26.161  1.00 16.61           C  
ATOM   2069  SG  CYS I  51     -28.654 -98.354 -25.198  1.00 17.83           S  
ATOM   2070  N   MET I  52     -28.426 -99.515 -28.827  1.00 18.42           N  
ATOM   2071  CA  MET I  52     -29.583 -99.606 -29.711  1.00 19.61           C  
ATOM   2072  C   MET I  52     -29.683-100.957 -30.415  1.00 19.26           C  
ATOM   2073  O   MET I  52     -30.777-101.431 -30.716  1.00 18.51           O  
ATOM   2074  CB  MET I  52     -29.540 -98.486 -30.755  1.00 21.23           C  
ATOM   2075  CG  MET I  52     -30.098 -97.150 -30.274  1.00 25.57           C  
ATOM   2076  SD  MET I  52     -31.733 -97.265 -29.498  1.00 30.01           S  
ATOM   2077  CE  MET I  52     -32.760 -97.720 -30.906  1.00 30.12           C  
ATOM   2078  N   ARG I  53     -28.541-101.579 -30.680  1.00 19.67           N  
ATOM   2079  CA  ARG I  53     -28.534-102.872 -31.349  1.00 21.27           C  
ATOM   2080  C   ARG I  53     -29.038-103.960 -30.404  1.00 22.04           C  
ATOM   2081  O   ARG I  53     -29.787-104.855 -30.802  1.00 23.12           O  
ATOM   2082  CB  ARG I  53     -27.118-103.208 -31.830  1.00 22.58           C  
ATOM   2083  CG  ARG I  53     -26.822-104.701 -31.921  1.00 24.35           C  
ATOM   2084  CD  ARG I  53     -25.461-104.969 -32.541  1.00 27.91           C  
ATOM   2085  NE  ARG I  53     -24.403-105.100 -31.539  1.00 31.21           N  
ATOM   2086  CZ  ARG I  53     -24.347-106.061 -30.621  1.00 30.33           C  
ATOM   2087  NH1 ARG I  53     -25.295-106.988 -30.568  1.00 29.04           N  
ATOM   2088  NH2 ARG I  53     -23.339-106.097 -29.758  1.00 30.53           N  
ATOM   2089  N   THR I  54     -28.629-103.869 -29.146  1.00 20.42           N  
ATOM   2090  CA  THR I  54     -29.013-104.846 -28.141  1.00 18.46           C  
ATOM   2091  C   THR I  54     -30.422-104.628 -27.588  1.00 17.74           C  
ATOM   2092  O   THR I  54     -31.185-105.580 -27.419  1.00 16.42           O  
ATOM   2093  CB  THR I  54     -28.001-104.827 -26.979  1.00 16.87           C  
ATOM   2094  OG1 THR I  54     -26.695-105.119 -27.487  1.00 18.34           O  
ATOM   2095  CG2 THR I  54     -28.366-105.850 -25.926  1.00 16.21           C  
ATOM   2096  N   CYS I  55     -30.775-103.374 -27.330  1.00 17.81           N  
ATOM   2097  CA  CYS I  55     -32.081-103.065 -26.758  1.00 20.04           C  
ATOM   2098  C   CYS I  55     -33.071-102.376 -27.691  1.00 22.31           C  
ATOM   2099  O   CYS I  55     -34.217-102.135 -27.309  1.00 20.24           O  
ATOM   2100  CB  CYS I  55     -31.890-102.227 -25.491  1.00 17.28           C  
ATOM   2101  SG  CYS I  55     -31.150-103.169 -24.120  1.00 15.38           S  
ATOM   2102  N   GLY I  56     -32.627-102.063 -28.906  1.00 27.26           N  
ATOM   2103  CA  GLY I  56     -33.495-101.420 -29.878  1.00 35.72           C  
ATOM   2104  C   GLY I  56     -34.755-102.236 -30.098  1.00 42.41           C  
ATOM   2105  O   GLY I  56     -34.836-103.387 -29.667  1.00 44.62           O  
TER    2106      GLY I  56                                                      
HETATM 2107 CA    CA E 800      -8.669 -75.041 -13.418  1.00 12.09          CA  
HETATM 2108  S   SO4 I 990     -29.775-107.220 -14.858  1.00 38.88           S  
HETATM 2109  O1  SO4 I 990     -30.623-106.040 -14.788  1.00 39.62           O  
HETATM 2110  O2  SO4 I 990     -30.610-108.390 -15.356  1.00 41.57           O  
HETATM 2111  O3  SO4 I 990     -28.585-107.068 -15.842  1.00 37.32           O  
HETATM 2112  O4  SO4 I 990     -29.170-107.491 -13.486  1.00 39.65           O  
HETATM 2113  S   SO4 I 991     -17.170-102.502 -16.535  1.00 44.12           S  
HETATM 2114  O1  SO4 I 991     -18.417-101.996 -17.097  1.00 45.44           O  
HETATM 2115  O2  SO4 I 991     -16.994-103.956 -16.943  1.00 45.97           O  
HETATM 2116  O3  SO4 I 991     -15.913-101.745 -17.041  1.00 46.99           O  
HETATM 2117  O4  SO4 I 991     -17.194-102.325 -15.024  1.00 43.62           O  
HETATM 2118  O   HOH E 501     -11.587 -87.070  -4.883  1.00  6.54           O  
HETATM 2119  O   HOH E 502      -4.917 -96.298   6.585  1.00  7.30           O  
HETATM 2120  O   HOH E 503     -12.558 -85.918  -7.253  1.00  7.87           O  
HETATM 2121  O   HOH E 505     -17.724 -90.663   3.852  1.00  8.17           O  
HETATM 2122  O   HOH E 506     -16.331 -94.013  -0.118  1.00  8.18           O  
HETATM 2123  O   HOH E 507      -8.096 -84.369   1.639  1.00  8.28           O  
HETATM 2124  O   HOH E 508     -24.599 -93.811   1.536  1.00  8.73           O  
HETATM 2125  O   HOH E 509     -17.637 -82.576  -4.498  1.00  9.04           O  
HETATM 2126  O   HOH E 510     -21.150 -90.794   5.907  1.00  9.14           O  
HETATM 2127  O   HOH E 511      -8.619 -74.051   5.045  1.00  9.52           O  
HETATM 2128  O   HOH E 513     -10.431 -82.718 -14.973  1.00 10.04           O  
HETATM 2129  O   HOH E 514     -21.873 -94.904  -4.050  1.00 10.55           O  
HETATM 2130  O   HOH E 515      -9.557-102.326  -0.141  1.00 10.62           O  
HETATM 2131  O   HOH E 516      -5.711 -80.846  -8.881  1.00 11.24           O  
HETATM 2132  O   HOH E 517      -9.643 -79.929 -15.190  1.00 11.54           O  
HETATM 2133  O   HOH E 518     -20.206 -80.628  -0.647  1.00 12.74           O  
HETATM 2134  O   HOH E 519     -17.499 -80.965   6.929  1.00 12.94           O  
HETATM 2135  O   HOH E 520     -14.252 -98.672   9.743  1.00 13.06           O  
HETATM 2136  O   HOH E 521     -23.648 -91.913   4.582  1.00 13.21           O  
HETATM 2137  O   HOH E 523      -9.806-102.003 -12.920  1.00 14.10           O  
HETATM 2138  O   HOH E 524     -19.450 -90.138  12.962  1.00 14.14           O  
HETATM 2139  O   HOH E 526      -8.521 -76.446 -15.462  1.00 14.67           O  
HETATM 2140  O   HOH E 527       2.105-103.375   1.881  1.00 14.81           O  
HETATM 2141  O   HOH E 528      -2.576 -80.607  -6.997  1.00 14.96           O  
HETATM 2142  O   HOH E 530     -24.394 -90.044  -7.864  1.00 15.28           O  
HETATM 2143  O   HOH E 531     -29.098 -96.905   3.880  1.00 15.34           O  
HETATM 2144  O   HOH E 532      -6.460 -77.557  -3.192  1.00 15.54           O  
HETATM 2145  O   HOH E 533      -7.480-106.084 -12.128  1.00 15.61           O  
HETATM 2146  O   HOH E 534      -5.706 -91.050  -2.939  1.00 15.85           O  
HETATM 2147  O   HOH E 535     -25.268 -93.313  -5.829  1.00 16.14           O  
HETATM 2148  O   HOH E 536     -12.127-100.965  -1.115  1.00 16.88           O  
HETATM 2149  O   HOH E 537      -2.863 -90.272  10.635  1.00 17.32           O  
HETATM 2150  O   HOH E 538     -12.185 -81.851 -19.355  1.00 17.36           O  
HETATM 2151  O   HOH E 539     -25.006-105.793   0.827  1.00 17.52           O  
HETATM 2152  O   HOH E 540     -21.778 -91.723  13.116  1.00 17.58           O  
HETATM 2153  O   HOH E 541       1.456 -84.501   4.480  1.00 18.13           O  
HETATM 2154  O   HOH E 542       4.341 -89.160   0.297  1.00 18.38           O  
HETATM 2155  O   HOH E 543     -15.663 -92.414  15.041  1.00 18.54           O  
HETATM 2156  O   HOH E 544       0.221-105.433  -0.643  1.00 18.78           O  
HETATM 2157  O   HOH E 545     -17.297 -81.780 -11.160  1.00 18.89           O  
HETATM 2158  O   HOH E 546      -5.567 -78.893  -5.872  1.00 19.17           O  
HETATM 2159  O   HOH E 547     -16.389 -79.386   8.960  1.00 19.23           O  
HETATM 2160  O   HOH E 548      -9.016-107.588 -10.778  1.00 19.30           O  
HETATM 2161  O   HOH E 549      -4.005 -76.983  -5.564  1.00 19.84           O  
HETATM 2162  O   HOH E 550     -17.898 -85.425 -10.808  1.00 20.48           O  
HETATM 2163  O   HOH E 551     -14.670 -82.656 -16.664  1.00 20.52           O  
HETATM 2164  O   HOH E 552     -10.051-108.884 -12.905  1.00 20.77           O  
HETATM 2165  O   HOH E 553     -23.786 -89.030 -10.148  1.00 20.98           O  
HETATM 2166  O   HOH E 554     -10.581 -75.410   3.196  1.00 20.98           O  
HETATM 2167  O   HOH E 555      -7.629 -85.015 -20.991  1.00 20.98           O  
HETATM 2168  O   HOH E 556      -9.020 -84.193 -23.424  1.00 21.07           O  
HETATM 2169  O   HOH E 557     -10.378 -77.757   4.943  1.00 21.22           O  
HETATM 2170  O   HOH E 558     -12.638 -89.336 -19.041  1.00 21.35           O  
HETATM 2171  O   HOH E 559      -1.864 -92.394 -20.247  1.00 21.87           O  
HETATM 2172  O   HOH E 560     -11.849-100.135  14.969  1.00 22.37           O  
HETATM 2173  O   HOH E 561      -4.917 -81.803   4.507  1.00 22.41           O  
HETATM 2174  O   HOH E 562      -8.148 -76.068  -4.475  1.00 22.55           O  
HETATM 2175  O   HOH E 563     -24.547 -81.281  -0.604  1.00 22.56           O  
HETATM 2176  O   HOH E 564     -17.002-106.146  -0.533  1.00 22.86           O  
HETATM 2177  O   HOH E 565     -10.731 -82.526   9.499  1.00 23.03           O  
HETATM 2178  O   HOH E 566     -27.303 -91.689  -3.241  1.00 23.28           O  
HETATM 2179  O   HOH E 567     -11.299 -97.768  12.303  1.00 23.69           O  
HETATM 2180  O   HOH E 569     -19.777 -79.826   6.200  1.00 23.97           O  
HETATM 2181  O   HOH E 570       2.487 -85.035 -20.290  1.00 24.59           O  
HETATM 2182  O   HOH E 571     -20.599-105.525  13.856  1.00 24.87           O  
HETATM 2183  O   HOH E 573     -14.515-102.106  16.292  1.00 25.11           O  
HETATM 2184  O   HOH E 574      -4.704-106.428 -10.293  1.00 25.27           O  
HETATM 2185  O   HOH E 575      -4.301 -83.000   8.300  1.00 25.67           O  
HETATM 2186  O   HOH E 576     -19.314 -73.860   0.939  1.00 25.67           O  
HETATM 2187  O   HOH E 578     -10.423 -81.181 -21.293  1.00 26.19           O  
HETATM 2188  O   HOH E 579      -6.469 -96.807   9.607  1.00 26.20           O  
HETATM 2189  O   HOH E 580     -18.630 -75.426  -7.100  1.00 26.80           O  
HETATM 2190  O   HOH E 581     -28.670 -84.321  -1.107  1.00 26.83           O  
HETATM 2191  O   HOH E 583      10.212 -94.238  -9.609  1.00 27.41           O  
HETATM 2192  O   HOH E 584     -21.458-104.959  -2.018  1.00 27.52           O  
HETATM 2193  O   HOH E 586     -24.924-106.847   3.266  1.00 27.88           O  
HETATM 2194  O   HOH E 588      -9.320 -98.120 -20.591  1.00 28.20           O  
HETATM 2195  O   HOH E 589       0.838 -78.140 -17.705  1.00 28.21           O  
HETATM 2196  O   HOH E 590      -0.687 -99.556  12.844  1.00 28.36           O  
HETATM 2197  O   HOH E 591      -5.609 -73.417 -10.601  1.00 28.74           O  
HETATM 2198  O   HOH E 592     -12.904 -86.931  16.240  1.00 28.76           O  
HETATM 2199  O   HOH E 593      -6.660 -84.534  10.436  1.00 29.07           O  
HETATM 2200  O   HOH E 595     -25.703-105.660  10.805  1.00 29.11           O  
HETATM 2201  O   HOH E 596     -19.946-108.202   8.474  1.00 29.22           O  
HETATM 2202  O   HOH E 597     -21.471 -87.475 -10.517  1.00 29.24           O  
HETATM 2203  O   HOH E 598     -23.968 -99.700  12.011  1.00 29.33           O  
HETATM 2204  O   HOH E 599     -10.357 -79.139   8.496  1.00 29.58           O  
HETATM 2205  O   HOH E 600       0.903 -99.037 -17.721  1.00 29.82           O  
HETATM 2206  O   HOH E 601     -26.562 -89.265  -5.686  1.00 30.07           O  
HETATM 2207  O   HOH E 604      -7.708-109.961 -12.134  1.00 30.24           O  
HETATM 2208  O   HOH E 605     -24.167 -80.600 -12.395  1.00 30.62           O  
HETATM 2209  O   HOH E 606     -19.041-104.438  -2.079  1.00 30.69           O  
HETATM 2210  O   HOH E 607       4.727 -80.230 -15.090  1.00 30.77           O  
HETATM 2211  O   HOH E 608     -11.327 -98.794 -18.140  1.00 31.03           O  
HETATM 2212  O   HOH E 609      -8.679-110.165  -3.234  1.00 31.12           O  
HETATM 2213  O   HOH E 610     -11.347 -82.845 -23.241  1.00 31.51           O  
HETATM 2214  O   HOH E 611      -6.342-109.384  -9.997  1.00 31.53           O  
HETATM 2215  O   HOH E 613     -18.342 -82.606   9.393  1.00 32.15           O  
HETATM 2216  O   HOH E 614      10.565 -95.999  -2.986  1.00 32.16           O  
HETATM 2217  O   HOH E 615      -7.810-109.791   2.293  1.00 32.27           O  
HETATM 2218  O   HOH E 616      -1.626-105.622   2.196  1.00 32.41           O  
HETATM 2219  O   HOH E 617      -0.754-102.737   8.644  1.00 32.44           O  
HETATM 2220  O   HOH E 618     -18.017 -91.072  15.082  1.00 32.70           O  
HETATM 2221  O   HOH E 621     -12.799 -80.471 -17.049  1.00 33.08           O  
HETATM 2222  O   HOH E 622      -1.523-103.437 -13.300  1.00 33.29           O  
HETATM 2223  O   HOH E 624     -28.098 -89.678  -7.429  1.00 33.55           O  
HETATM 2224  O   HOH E 625     -17.120 -83.570  11.788  1.00 33.80           O  
HETATM 2225  O   HOH E 626      -9.303 -68.549 -18.194  1.00 33.94           O  
HETATM 2226  O   HOH E 628      -0.283-111.815  -6.750  1.00 34.67           O  
HETATM 2227  O   HOH E 629     -22.511 -78.953  -0.760  1.00 34.76           O  
HETATM 2228  O   HOH E 630     -26.392-109.588   2.560  1.00 34.81           O  
HETATM 2229  O   HOH E 631     -30.580 -83.930 -10.702  1.00 34.87           O  
HETATM 2230  O   HOH E 632      -9.653 -98.481  16.145  1.00 34.95           O  
HETATM 2231  O   HOH E 633       9.196-100.559   1.800  1.00 35.02           O  
HETATM 2232  O   HOH E 634     -24.312-109.924  -3.861  1.00 35.57           O  
HETATM 2233  O   HOH E 635     -20.366 -76.119  -1.330  1.00 35.60           O  
HETATM 2234  O   HOH E 638     -14.917 -93.774  17.567  1.00 35.89           O  
HETATM 2235  O   HOH E 641      -4.788 -71.805   0.740  1.00 36.18           O  
HETATM 2236  O   HOH E 642      -0.183-105.412 -11.089  1.00 36.35           O  
HETATM 2237  O   HOH E 643      -5.714 -79.155   3.905  1.00 36.37           O  
HETATM 2238  O   HOH E 644     -25.619-108.004  -0.427  1.00 36.51           O  
HETATM 2239  O   HOH E 646       8.123 -92.238 -16.922  1.00 36.76           O  
HETATM 2240  O   HOH E 647       5.369 -78.057  -2.269  1.00 36.94           O  
HETATM 2241  O   HOH E 648       8.778 -75.382  -8.691  1.00 37.34           O  
HETATM 2242  O   HOH E 649     -16.660 -84.722 -14.574  1.00 37.48           O  
HETATM 2243  O   HOH E 650     -13.601 -90.257 -22.138  1.00 37.48           O  
HETATM 2244  O   HOH E 651       5.567 -81.013  -1.454  1.00 37.61           O  
HETATM 2245  O   HOH E 652       5.015 -85.475   1.787  1.00 37.66           O  
HETATM 2246  O   HOH E 653     -15.843-109.343   1.403  1.00 37.69           O  
HETATM 2247  O   HOH E 654      -8.636 -97.518  11.327  1.00 37.86           O  
HETATM 2248  O   HOH E 655       2.605 -85.390   7.980  1.00 37.91           O  
HETATM 2249  O   HOH E 656     -11.626-100.023 -14.574  1.00 37.94           O  
HETATM 2250  O   HOH E 658      -3.273-106.329   3.491  1.00 38.06           O  
HETATM 2251  O   HOH E 660     -16.399 -86.036  14.215  1.00 38.60           O  
HETATM 2252  O   HOH E 661      -6.048-109.798   0.305  1.00 38.77           O  
HETATM 2253  O   HOH E 662     -17.195 -82.084 -14.268  1.00 38.83           O  
HETATM 2254  O   HOH E 663     -16.253-100.967  18.579  1.00 38.83           O  
HETATM 2255  O   HOH E 665     -15.596 -72.457 -18.090  1.00 39.37           O  
HETATM 2256  O   HOH E 666     -16.923 -72.265 -14.956  1.00 39.48           O  
HETATM 2257  O   HOH E 668       0.523 -95.937 -19.708  1.00 39.82           O  
HETATM 2258  O   HOH E 669      -8.188 -78.222   3.317  1.00 39.89           O  
HETATM 2259  O   HOH E 670     -10.534 -69.647  -1.290  1.00 40.02           O  
HETATM 2260  O   HOH E 671       5.930 -85.619 -20.499  1.00 40.04           O  
HETATM 2261  O   HOH E 673     -14.551-112.355  -6.470  1.00 40.17           O  
HETATM 2262  O   HOH E 675       3.739-105.832   1.540  1.00 40.22           O  
HETATM 2263  O   HOH E 677      14.367-101.656 -10.786  1.00 40.65           O  
HETATM 2264  O   HOH E 680     -22.964 -77.974   1.665  1.00 40.95           O  
HETATM 2265  O   HOH E 681      -8.446 -65.869 -18.058  1.00 40.96           O  
HETATM 2266  O   HOH E 682      -9.931 -95.381  19.175  1.00 40.99           O  
HETATM 2267  O   HOH E 683     -13.072 -70.549  -4.201  1.00 41.03           O  
HETATM 2268  O   HOH E 685       2.289-101.558   5.371  1.00 41.21           O  
HETATM 2269  O   HOH E 686       4.777 -98.161 -19.597  1.00 41.33           O  
HETATM 2270  O   HOH E 688     -26.586 -92.485  -8.035  1.00 41.35           O  
HETATM 2271  O   HOH E 689       4.983-105.810   4.824  1.00 41.36           O  
HETATM 2272  O   HOH E 690      -9.603 -68.370   1.850  1.00 41.89           O  
HETATM 2273  O   HOH E 693      -4.752-106.459   8.005  1.00 42.32           O  
HETATM 2274  O   HOH E 694       3.755 -87.448   9.467  1.00 42.49           O  
HETATM 2275  O   HOH E 695      -0.533 -82.077   4.133  1.00 42.59           O  
HETATM 2276  O   HOH E 696      -5.386 -98.855  14.745  1.00 42.64           O  
HETATM 2277  O   HOH E 697      -3.825-107.677   0.337  1.00 42.74           O  
HETATM 2278  O   HOH E 698     -10.838 -70.431  -9.390  1.00 42.82           O  
HETATM 2279  O   HOH E 701      -2.711 -78.630   3.302  1.00 43.30           O  
HETATM 2280  O   HOH E 704      -5.537 -72.975   4.297  1.00 44.22           O  
HETATM 2281  O   HOH E 707      11.933 -93.641  -3.083  1.00 45.12           O  
HETATM 2282  O   HOH E 710     -31.104 -91.643  -2.752  1.00 45.84           O  
HETATM 2283  O   HOH E 711     -15.033 -72.444   2.275  1.00 46.41           O  
HETATM 2284  O   HOH E 712     -13.606 -69.966 -10.553  1.00 46.42           O  
HETATM 2285  O   HOH E 714     -18.654 -71.683  -2.973  1.00 47.30           O  
HETATM 2286  O   HOH E 715       6.036 -90.699   1.403  1.00 49.02           O  
HETATM 2287  O   HOH E 716     -12.681 -97.130 -15.181  1.00 50.74           O  
HETATM 2288  O   HOH E 717     -29.588 -88.335   3.492  1.00 51.52           O  
HETATM 2289  O   HOH E 718     -12.594 -67.004 -17.558  1.00 52.05           O  
HETATM 2290  O   HOH E 719     -22.445 -77.076 -11.610  1.00 52.08           O  
HETATM 2291  O   HOH E 720      -2.542-109.100  -0.930  1.00 52.31           O  
HETATM 2292  O   HOH E 722      -4.913-103.403   9.139  1.00 55.09           O  
HETATM 2293  O   HOH E 723     -17.670-111.920   4.271  1.00 56.39           O  
HETATM 2294  O   HOH E 724     -23.735 -82.722 -14.768  1.00 57.52           O  
HETATM 2295  O   HOH E 726     -17.559 -69.384  -4.684  1.00 58.84           O  
HETATM 2296  O   HOH I 500     -20.347 -98.793  -9.416  1.00  4.83           O  
HETATM 2297  O   HOH I 504     -21.402 -94.172   0.520  1.00  8.04           O  
HETATM 2298  O   HOH I 512     -24.753-100.581 -14.730  1.00  9.66           O  
HETATM 2299  O   HOH I 522     -27.369-100.253 -15.835  1.00 13.59           O  
HETATM 2300  O   HOH I 525     -29.622-101.547 -15.110  1.00 14.25           O  
HETATM 2301  O   HOH I 529     -30.214-103.954 -16.697  1.00 15.25           O  
HETATM 2302  O   HOH I 568     -17.046-104.815 -11.349  1.00 23.86           O  
HETATM 2303  O   HOH I 572     -37.328-105.979 -16.592  1.00 24.98           O  
HETATM 2304  O   HOH I 577     -24.774 -96.171  -5.576  1.00 25.92           O  
HETATM 2305  O   HOH I 582     -21.143-101.842 -24.980  1.00 27.29           O  
HETATM 2306  O   HOH I 585     -24.346-105.728 -10.399  1.00 27.86           O  
HETATM 2307  O   HOH I 587     -40.841-100.546 -23.958  1.00 27.98           O  
HETATM 2308  O   HOH I 594     -39.601 -98.939 -25.661  1.00 29.07           O  
HETATM 2309  O   HOH I 602     -24.065-105.216  -6.943  1.00 30.17           O  
HETATM 2310  O   HOH I 603     -13.942-102.292 -11.823  1.00 30.23           O  
HETATM 2311  O   HOH I 612     -28.526 -96.227  -9.554  1.00 32.01           O  
HETATM 2312  O   HOH I 619     -26.647 -97.814  -7.373  1.00 32.88           O  
HETATM 2313  O   HOH I 620     -28.045 -93.936 -12.385  1.00 33.03           O  
HETATM 2314  O   HOH I 623     -33.688-105.664 -29.212  1.00 33.49           O  
HETATM 2315  O   HOH I 627     -38.030 -99.779 -11.268  1.00 34.04           O  
HETATM 2316  O   HOH I 636     -22.132 -93.490 -28.903  1.00 35.64           O  
HETATM 2317  O   HOH I 637     -31.167-101.018 -11.933  1.00 35.74           O  
HETATM 2318  O   HOH I 639     -18.588-104.841 -13.795  1.00 35.91           O  
HETATM 2319  O   HOH I 640     -26.760 -90.621 -13.953  1.00 35.92           O  
HETATM 2320  O   HOH I 645     -30.838-108.274 -27.983  1.00 36.69           O  
HETATM 2321  O   HOH I 657     -22.434-103.843 -22.298  1.00 38.05           O  
HETATM 2322  O   HOH I 659     -25.344-107.727 -12.163  1.00 38.35           O  
HETATM 2323  O   HOH I 664     -33.315-108.122 -16.312  1.00 38.87           O  
HETATM 2324  O   HOH I 667     -37.678-111.233 -16.072  1.00 39.50           O  
HETATM 2325  O   HOH I 672     -35.761 -88.578 -21.016  1.00 40.06           O  
HETATM 2326  O   HOH I 674     -33.461-111.438 -15.257  1.00 40.17           O  
HETATM 2327  O   HOH I 676     -19.303 -85.161 -18.999  1.00 40.25           O  
HETATM 2328  O   HOH I 678     -29.448 -92.075 -14.314  1.00 40.86           O  
HETATM 2329  O   HOH I 679     -38.615-103.825 -13.432  1.00 40.87           O  
HETATM 2330  O   HOH I 684     -17.673-107.933 -10.735  1.00 41.08           O  
HETATM 2331  O   HOH I 687     -15.067-103.608 -13.660  1.00 41.33           O  
HETATM 2332  O   HOH I 691     -32.229-105.748 -12.321  1.00 42.21           O  
HETATM 2333  O   HOH I 692     -39.826-107.962 -15.768  1.00 42.24           O  
HETATM 2334  O   HOH I 699     -24.368-107.961 -14.613  1.00 43.25           O  
HETATM 2335  O   HOH I 700     -24.116-105.710 -25.376  1.00 43.28           O  
HETATM 2336  O   HOH I 702     -13.903 -99.498 -13.868  1.00 43.59           O  
HETATM 2337  O   HOH I 703     -36.980-102.659 -11.367  1.00 43.70           O  
HETATM 2338  O   HOH I 705     -20.393-103.535 -18.680  1.00 44.68           O  
HETATM 2339  O   HOH I 706     -17.183 -95.451 -21.062  1.00 45.11           O  
HETATM 2340  O   HOH I 708     -17.883 -95.206 -23.592  1.00 45.39           O  
HETATM 2341  O   HOH I 709     -29.594 -90.442 -16.756  1.00 45.40           O  
HETATM 2342  O   HOH I 713     -36.500 -98.640 -29.501  1.00 46.47           O  
HETATM 2343  O   HOH I 721     -26.218 -91.062 -11.273  1.00 54.74           O  
HETATM 2344  O   HOH I 725     -43.082 -94.808 -24.126  1.00 58.29           O  
CONECT   48 1033                                                                
CONECT  193  308                                                                
CONECT  308  193                                                                
CONECT  401 2107                                                                
CONECT  416 2107                                                                
CONECT  440 2107                                                                
CONECT  459 2107                                                                
CONECT  481 2107                                                                
CONECT  837 1552                                                                
CONECT  880 1354                                                                
CONECT 1033   48                                                                
CONECT 1112 1216                                                                
CONECT 1216 1112                                                                
CONECT 1292 1457                                                                
CONECT 1354  880                                                                
CONECT 1457 1292                                                                
CONECT 1552  837                                                                
CONECT 1704 2101                                                                
CONECT 1771 1963                                                                
CONECT 1903 2069                                                                
CONECT 1963 1771                                                                
CONECT 2069 1903                                                                
CONECT 2101 1704                                                                
CONECT 2107  401  416  440  459                                                 
CONECT 2107  481 2139                                                           
CONECT 2108 2109 2110 2111 2112                                                 
CONECT 2109 2108                                                                
CONECT 2110 2108                                                                
CONECT 2111 2108                                                                
CONECT 2112 2108                                                                
CONECT 2113 2114 2115 2116 2117                                                 
CONECT 2114 2113                                                                
CONECT 2115 2113                                                                
CONECT 2116 2113                                                                
CONECT 2117 2113                                                                
CONECT 2139 2107                                                                
MASTER      347    0    3    6   15    0    6    6 2342    2   36   23          
END                                                                             
