# Supplementary material for: Amino acid impact factor
Source: PLoS One. 2018 Jun 13;13(6):e0198645. doi: 10.1371/journal.pone.0198645 (PMC5999116; doi:10.1371/journal.pone.0198645)
Supplement: S2 File — (ZIP) [file pone.0198645.s002.zip › Supporting Information/HIV-1_pol.fasta]

>B.FR.1983.HXB2-LAI-IIIB-BRU.K03455
FFREDLAFLQ-GKAREFSSEQ----------------TRAN--------S
--------------P---T---R---R-ELQV-----------WGRD---
NNSPS-------------EAGAD------------RQG--TV--SFNFPQ
VTLWQRPLVTIKIGGQLKEALLDTGADDTVLEE-MSLPGRWKPKMIGGIG
GFIKVRQYDQILIEICGHKAIGTVLVGPTPVNI-IGRNLLTQIGCTLNFP
ISPIETVPVKLKPGM--DGPKVKQWPLTE-EKIKALVEIC--TEMEKEGK
ISKI-GPENPYNTPVFAIKKKD--ST---KWRKLVDFRELNKRTQDFWE-
VQLGIPHPAGLKK---KKSVTVLDVGDAYFSVPLDEDFRKYTAFTIPSIN
NETPGIRYQYNVLPQGWKGSPAIFQSSMTKILEPFRKQNPDIVIYQYMDD
LYVGSDLEIGQHRTKIEELRQHLLRWGLTTPDKKHQKEPPFLWMGYELHP
DKWTVQPIVLPEKDSWTVNDIQKLVGKLNWA------SQIYPGIKVRQLC
KLLRGTKALTEVIPLTEEAELELAENREILKEPVHGVYYDPSKDL-----
-----------------------------IAE-----IQKQGQGQWTYQI
YQEPFKNLKTGKYARMRGAHTNDVKQLTEAVQKITTESIVIWGKTPKFKL
PIQKETWETWWTEYWQATWIPEWEFVNTPPLVKLWYQLEKEPIVGAETFY
VDGAANRETK-LGKAGYVTNRGRQKVVTLTDTTNQKTELQAIYLALQDSG
LEVNIVTDSQYALGIIQAQPDQSESELVNQIIEQLIKKEKVYLAWVPAHK
GIGGNEQVDKLVSAGIRKVLFLDGIDKAQDEHEKYHSNWRAMASDFNLPP
VVAKEIVASCDKCQLKGEAMHGQVDCSPGIWQLDCTHLEGKVILVAVHVA
SGYIEAEVIPAETGQETAYFLLKLAGRWPVKTIHTDNGSNFTGATVRAA-
CWWAGIKQEFGIPYNPQSQGVVESMNKELKKIIGQVRDQAEHLKTAVQMA
VFIHNFKRKG-GIGGYSAGERIVDIIATDI---------------QTKEL
QKQITKIQNFRVYYRDSRNPLWKGPAKLLWKGEGAVVIQDN--SDIKVVP
RRKAKIIRDYGKQMAGDDCVASRQDED
>B.FR.1983.IIIB_LAI.A04321
FFREDLAFLQ-GKAREFSSEQ----------------TRAN--------S
--------------P---T---R---R-ELQV-----------WGRD---
NNSLS-------------EAGAD------------RQG--TV--SFNFPQ
ITLWQRPLVTIKIGGQLKEALLDTGADDTVLEE-MSLPGRWKPKMIGGIG
GFIKVRQYDQILIEICGHKAIGTVLVGPTPVNI-IGRNLLTQIGCTLNFP
ISPIETVPVKLKPGM--DGPKVKQWPLTE-EKIKALVEIC--TEMEKEGK
ISKI-GPENPYNTPVFAIKKKD--ST---KWRKLVDFRELNKRTQDFWE-
VQLGIPHPAGLKK---KKSVTVLDVGDAYFSVPLDEDFRKYTAFTIPSIN
NETPGIRYQYNVLPQGWKGSPAIFQSSMTKILEPFRKQNPDIVIYQYMDD
LYVGSDLEIGQHRTKIEELRQHLLRWGLTTPDKKHQKEPPFLWMGYELHP
DKWTVQPIVLPEKDSWTVNDIQKLVGKLNWA------SQIYPGIKVRQLC
KLLRGTKALTEVIPLTEEAELELAENREILKEPVHGVYYDPSKDL-----
-----------------------------IAE-----IQKQGQGQWTYQI
YQEPFKNLKTGKYARTRGAHTNDVKQLTEAVQKITTESIVIWGKTPKFKL
PIQKETWETWWTEYWQATWIPEWEFVNTPPLVKLWYQLEKEPIVGAETFY
VDGAASRETK-LGKAGYVTNRGRQKVVTLTDTTNQKTELQAIHLALQDSG
LEVNIVTDSQYALGIIQAQPDKSESELVNQIIEQLIKKEKVYLAWVPAHK
GIGGNEQVDKLVSAGIRKVLFLDGIDKAQDEHEKYHSNWRAMASDFNLPP
VVAKEIVASCDKCQLKGEAMHGQVDCSPGIWQLDCTHLEGKVILVAVHVA
SGYIEAEVIPAETGQETAYFLLKLAGRWPVKTIHTDNGSNFTSTTVKAA-
CWWAGIKQEFGIPYNPQSQGVVESMNKELKKIIGQVRDQAEHLKTAVQMA
VFIHNFKRKG-GIGGYSAGERIVDIIATDI---------------QTKEL
QKQITKIQNFRVYYRDSRDPLWKGPAKLLWKGEGAVVIQDN--SDIKVVP
RRKAKIIRDYGKQMAGDDCVASRQDED
>B.FR.1983.LAI-J19.A07867
FFREDLAFLQ-GKAREFSSEQ----------------TRAN--------S
--------------P---T---R---R-ELQV-----------WGRD---
NNSLS-------------EAGAD------------RQG--TV--SFNFPQ
ITLWQRPLVTIKIGGQLKEALLDTGADDTVLEE-MSLPGRWKPKMIGGIG
GFIKVRQYDQILIEICGHKAIGTVLVGPTPVNI-IGRNLLTQIGCTLNFP
ISPIETVPVKLKPGM--DGPKVKQWPLTE-EKIKALVEIC--TEMEKEGK
ISKI-GPENPYNTPVFAIKKKD--ST---KWRKLVDFRELNKRTQDFWE-
VQLGIPHPAGLKK---KKSVTVLDVGDAYFSVPLDEDFRKYTAFTIPSIN
NETPGIRYQYNVLPQGWKGSPAIFQSSMTKILEPFRKQNPDIVIYQYMDD
LYVGSDLEIGQHRTKIEELRQHLLRWGLTTPDKKHQKEPPFLWMGYELHP
DKWTVQPIVLPEKDSWTVNDIQKLVGKLNWA------SQIYPGIKVRQLC
KLLRGTKALTEVIPLTEEAELELAENREILKEPVHGVYYDPSKDL-----
-----------------------------IAE-----IQKQGQGQWTYQI
YQEPFKNLKTGKYARTRGAHTNDVKQLTEAVQKITTESIVIWGKTPKFKL
PIQKETWETWWTEYWQATWIPEWEFVNTPPLVKLWYQLEKEPIVGAETFY
VDGAASRETK-LGKAGYVTNRGRQKVVTLTDTTNQKTELQAIHLALQDSG
LEVNIVTDSQYALGIIQAQPDKSESELVNQIIEQLIKKEKVYLAWVPAHK
GIGGNEQVDKLVSAGIRKVLFLDGIDKAQDEHEKYHSNWRAMASDFNLPP
VVAKEIVASCDKCQLKGEAMHGQVDCSPGIWQLDCTHLEGKVILVAVHVA
SGYIEAEVIPAETGQETAYFLLKLAGRWPVKTIHTDNGSNFTSTTVKAA-
CWWAGIKQEFGIPYNPQSQGVVESMNKELKKIIGQVRDQAEHLKTAVQMA
VFIHNFKRKG-GIGGYSAGERIVDIIATDI---------------QTKEL
QKQITKIQNFRVYYRDSRDPLWKGPAKLLWKGEGAVVIQDN--SDIKVVP
RRKAKIIRDYGKQMAGDDCVASRQDED
>B.US.1997.ARES2.AB078005
FFREDLAFPQ-GKAREFSSEQ----------------TRAN--------S
--------------P---T---R---R-ELQV-----------WGGD---
-NSPS-------------EAGAN------------RQG--TV--SFSFPQ
ITLWQRPLVTIKVGGQLKEALLDTGADDTVLEE-MNLPGRWKPKMIGGIG
GFIKVRQYDQILIEICGHKAIGTVLVGPTPVNI-IGRNLLTQIGCTLNFP
ISPIETVPVKLKPGM--DGPKVKQWPLTE-EKIKALVEIC--TEMEKEGK
ISKI-GPENPYNTPVFAIKKKD--ST---KWRKLVDFRELNKRTQDFWE-
VQLGIPHPAGLKK---KKSVTVLDVGDAYFSVPLDEDFRKYTAFTIPSIN
NETPGIRYQYNVLPQGWKGSPAIFQCSMTKILEPFRQQNPDIVIYQYMDD
LYVGSDLEIGQHRTKIEELRQHLLRWGFTTPDKKHQKEPPFLWMGYELHP
DKWTVQPIVLPEKDSWTVNDIQKLVGKLNWA------SQIYAGIKVKQLC
KLLRGTKALTEVIPLTEEAELELAENREILKEPVHGVYYDPSKDL-----
-----------------------------IAE-----LQKQGQGQWTYQI
YQEPFKNLKTGKYTRMRGAHTNDVKQLTEAVQKVATESIVIWGKTPKFKL
PIQKETWETWWTEYWQATWIPEWEFVNTPPLVKLWYQLEKEPIVGAETFY
VDGAANRETK-SGKAGYVTDRGRQKVVPIADTTNQKTELQAIHLALQDSG
LEVNIVTDSQYALGIIQAQPDKSESELVSQIIEQLIKKEKVYLAWVLAHK
GIGGNEQVDKLVSTGIRKVLFLDGIDKAQEEHEKYHSNWRAMASDFNLPP
VVAKEIVASCDKCQLKGEAMHGQVDCSPGIWQLDCTHLEGKIILVAVHVA
SGYIEAEVIPAETGQETAYFILKLAGRWPVKTVHTDNGSNFTSTTVKAA-
CWWAGIKQEFGIPYNPQSQGVVESMNKELKKIIGQVRDQAEHLKTAVQMA
VLIHNFKRKG-GIGGYSAGERIVDIIATDI---------------QTKEL
QKQITKIQNFRVYYRDSRDPLWKGPAKLLWKGEGAVVIQDN--SDIKVVP
RRKVKIIRDYGKPMAGDDCVASRQDED
>B.MM.1999.mSTD101.AB097870
FFRENLAFPQ-GKAREFSSEQ----------------TRAN--------S
--------------P---T---R---G-ELQV-----------WGGD---
NNSSS-------------EAGAD------------RQG--TV--SFSFPQ
ITLWQRPLVTIKIGGQLKEALLDTGADDTVLED-MDLPGRWKPKMIGGIG
GFIKVRQYDQIPIEICGHKAIGTVLVGPTPVNILIGRNLLTQVGCTLNFP
ISPIETVPVKLKPGM--DGPKVKQWPLTE-EKIKALVEIC--TEMEKEGK
ISKI-GPENPYNTPVFAIKKKN--ST---RWRKLVDFRELNRRTQDFWE-
VQLGIPHPAGLKK---KKSVTVLDVGDAYFSVPLDKDFRKYTAFTIPSVN
NETPGVRYQYNVLPQGWKGSPAIFQCSMTKILEPFRKQNPDIVIYQYMDD
LYVGSDLEIGQHRTKIDELRQHLLKWGFYTPDKKHQKEPPFLWMGYELHP
DKWTVQPIVLPEKDSWTVNDIQKLVGKLNWA------SQIYAGIKVKELC
KLLRGTKALTEVVPLTEEAELELAENREILKEPVHGVYYDPSKEL-----
-----------------------------VAE-----IQKQGLGQWTYQI
YQEPYKNLKTGKYAKMRGAHTNDVKQLTEAVQKIATESIVIWGKTPKFKL
PIQKETWETWWVEYWQATWIPEWEFVNTPPLVKLWYQLEKEPIEGVETFY
VDGAANRETK-LGRAGYVTNKGRQKVITLTDTTNQKTELQAINLALQDSG
VEVNIVTDSQYALGIIQAQPDKSESELVSQIIEQLIKKEKVYLAWVPAHK
GIGGNEQIDKLVSAGIRRVLFLDGIEKAQEDHEKYHCNWRAMASDFNLPP
IVAKEIVASCDKCQLKGEAMHGQVDCSPGIWQLDCTHLEGKIILVAVHVA
SGYIEAEVIPTETGQETAYFILKLAGRWPVKTIHTDNGRNFTSNSVKAA-
CWWAGIKQEFGIPYNPQSQGVVESMNKELKKIVEQVRDQAEHLETAVQMA
VFIHNFKREG-GIGGYSAGERIVDIIATDI---------------QTREL
QKQITKIQNFRVYYRDNRDPLWKGPAKLLWKGEGAVVIQDN--SDIKVVP
RRKAKIIRDYGKQMAGDDCVASRQDED
>B.US.1985.Ba_L.AB221005
FFRENLAFPQ-RKAREFPSEQT-------------RANSPT--------S
--------------P---T---R---R-ELQV-----------WGRD---
NNSLS-------------EAGAD------------RQG--TV--SFSFPQ
ITLWQRPLVTIKIGGQLKEALLDTGADDTVLEE-MNLPGRWKPKMIGGIG
GFIKVRQYDQILIEICGHKAIGTVLIGPTPVNI-IGRNLLTQIGCTLNFP
ISPIETVPVKLKPGM--DGPKVKQWPLTE-EKIKALMEIC--TEMEKEGK
ISKI-GPENPYNTPVFAIKKKD--ST---KWRKLVDFRELNKKTQDFWE-
VQLGIHIPQGLKK---KKSVTVLDVGDAYFSVPLDKEFRKYTAFTIPSIN
NETPGIRYQYNVLPQGWKGSPAIFQSSMTRILEPFRKQNPEIVIYQYMDD
LYVGSDLEIGQHRTKIEELRQHLLRWGFTTPDKKHQKEPPFLWMGYELHP
DKWTVQPIVLPEKDSWTVNDIQKLVGKLNWA------SQIYPGIKVKQLC
RLLRGTKALTEVIPLTKETELELAENREILKEPVHGVYYDPSKDL-----
-----------------------------IAE-----IQKQGQGQWTYQI
YQEPFKNLKTGKYARMRGAHTNDVKQLTEAVQKITTESIVIWGKTPKFKL
PIQKETWETWWTEYWQATWIPEWEFVNTPPLVKLWYQLEKEPIIGAETFY
VDGAANRETK-LGKAGYVTNRGRQKVVSLTDTTNQKTELQAIHLALQDSG
LEVNIVTDSQYALGIIQAQPDKSESELVSQIIEQLIKKEKVYLAWVPAHK
GIGGNEQVDKLVSTGIRKVLFLDGIDIAQEEHEKYHSNWRAMASDFNLPP
VVAKEIVASCDKCQLKGEAMHGQVDCSPGIWQLDCTHLEGKIILVAVHVA
SGYIEAEVIPAETGQETAYFLLKLAGRWPVKTIHTDNGSNFTSTTVKAA-
CWWAGIKQEFGIPYNPQSQGVVESINKELKKIIGQVRDQAEHLKTAVQMA
VFIHNFKRKG-GIGGYSAGERIVDIIATDI---------------QTKEL
QKQITKIQNFRVYYRDSRDPLWKGPAKLLWKGEGAVVIQDN--SDIKVVP
RRKAKIIRDYGKQMAGDDCVASRQDED
>B.JP.2004.04JPDR6075B.AB221125
FFRENLAFQQ-GEAREFPSEQ----------------TRAN--------S
--------------P---T---R---R-ELQV-----------WGED---
NNSLS-------------EAGAD------------RRG--TI--SFSFPQ
ITLWQRPLVTVKIGGQLKEALLDTGADDTVLEE-MNLPGRWKPKMIGGIG
GFIKVRQYDQVPIEICEHKVIGTVLIGPTPVNI-IGRNLLTQLGCTLNFP
ISPIETVPVKLKPGM--DGPKVKQWPLTE-EKIKALVEIC--TEMEKEGK
ISKI-GPENPYNTPVFAIKKKD--ST---KWRKLVDFRELNKRTQDFWE-
VQLGIPHPAGLKK---KKSVTVLDVGDAYFSVPLDKDFRKYTAFTIPSTN
NETPGIRYQYNVLPQGWKGSPAIFQSSMTKILEPFRKQNPDIVIYQYMDD
LYVGSDLEIGQHREKVEDLRQHLLKWGFTTPDKKHQKEPPFLWMGYELHP
DKWTVQPIMLPEKDSWTVNDIQKLVGKLNWA------SQIYPGIRIKQLC
KLLRGTKALTEVVPLTEEAELELAENREILKEPVHGAYYDPSKDL-----
-----------------------------IAE-----IQKQGYGQWTYQI
YQEPFKNLKTGKYARMRGAHTNDVKQLTEAVQKIATESIVIWGKIPKFKL
PIQKETWEAWWLEYWQATWIPEWEFVNTPPLVKLWYQLEKEPIVGAETFY
VDGAANRDTK-LGKAGYVTDRGRQKVVTLTDTTNQKTELQAIYLALQDSG
LEVNIVTDSQYALGIIQAQPDKSESELVSQIIEQLIKKEKIYLAWVPAHK
GIGGNEQVDKLVSNGIRKVLFLDGIDKAQEEHEKYHSNWRAMVSDFNLPP
VVAKEIVANCDKCQLKGEAMHGQVDCSPGIWQLDCTHLEGKIILVAVHVA
SGYIEAEVIPAETGQETAYFLLKLAGRWPVKTIHTDNGGNFISTAVKAA-
CWWAGIKQEFGIPYNPQSQGVVESMNKELKKIIGQVRDQAEHLKTAVQMA
VFIHNFKRKG-GIGGYSAGERIIDIIATDI---------------QTKEL
QNQITKISKFRVYYRDSRDPLWKGPAKLLWKGEGAVVIQDN--SEIKVVP
RRKAKIIKDYGKQMAGGDCVASGQDED
>B.JP.2004.04JPDR6075B.AB221126
FFRENLAFQQ-GEAREFPSEQ----------------TRAN--------S
--------------P---T---R---R-ELQV-----------WGED---
NNSLS-------------EAGAD------------RRG--TI--SFSFPQ
ITLWQRPLVTVKIGGQLKEALLDTGADDTVLEE-MNLPGRWKPKMIGGIG
GFIKVRQYDQVPIEICEHKVIGTVLIGPTPVNI-IGRNLLTQLGCTLNFP
ISPIETVPVKLKPGM--DGPKVKQWPLTE-EKIKALVEIC--TEMEKEGK
ISKI-GPENPYNTPVFAIKKKD--ST---KWRKLVDFRELNKRTQDFWE-
VQLGIPHPAGLKK---KKSVTVLDVGDAYFSVPLDKDFRKYTAFTIPSTN
NETPGIRYQYNVLPQGWKGSPAIFQSSMTKILEPFRKQNPDIVIYQYMDD
LYVGSDLEIGQHREKVEDLRQHLLKWGFTTPDKKHQKEPPFLWMGYELHP
DKWTVQPIMLPEKDSWTVNDIQKLVGKLNWA------SQIYPGIRIKQLC
KLLRGTKALTEVVPLTEEAELELAENREILKEPVHGAYYDPSKDL-----
-----------------------------IAE-----IQKQGYGQWTYQI
YQEPFKNLKTGKYARMRGAHTNDVKQLTEAVQKIATESIVIWGKIPKFKL
PIQKETWEAWWLEYWQATWIPEWEFVNTPPLVKLWYQLEKEPIVGAETFY
VDGAANRDTK-LGKAGYVTDRGRQKVVTLTDTTNQKTELQAIYLALQDSG
LEVNIVTDSQYALGIIQAQPDKSESELVSQIIEQLIKKEKIYLAWVPAHK
GIGGNEQVDKLVSNGIRKVLFLDGIDKAQEEHEKYHSNWRAMVSDFNLPP
VVAKEIVANCDKCQLKGEAMHGQVDCSPGIWQLDCTHLEGKIILVAVHVA
SGYIEAEVIPAETGQETAYFLLKLAGRWPVKTIHTDNGGNFISTAVKAA-
CWWAGIKQEFGIPYNPQSQGVVESMNKELKKIIGQVRDQAEHLKTAVQMA
VFIHNFKRKG-GIGGYSAGERIIDIIATDI---------------QTKEL
QNQITKISKFRVYYRDSRDPLWKGPAKLLWKGEGAVVIQDN--SEIKVVP
RRKAKIIKDYGKQMAGGDCVASGQDED
>B.US.1985.Ba_L.AB253432
FFRENLAFPQ-RKAREFPSEQT-------------RANSPT--------S
--------------P---T---R---R-ELQV-----------WGRD---
NNSLS-------------EAGAD------------RQG--TV--SFSFPQ
ITLWQRPLVTIKIGGQLKEALLDTGADDTVLEE-MNLPGRWKPKMIGGIG
GFIKVRQYDQILIEICGHKAIGTVLIGPTPVNI-IGRNLLTQIGCTLNFP
ISPIETVPVKLKPGM--DGPKVKQWPLTE-EKIKALMEIC--TEMEKEGK
ISKI-GPENPYNTPVFAIKKKD--ST---KWRKLVDFRELNKKTQDFWE-
VQLGIHIPQGLKK---KKSVTVLDVGDAYFSVPLDKEFRKYTAFTIPSIN
NETPGIRYQYNVLPQGWKGSPAIFQSSMTRILEPFRKQNPEIVIYQYMDD
LYVGSDLEIGQHRTKIEELRQHLLRWGFTTPDKKHQKEPPFLWMGYELHP
DKWTVQPIVLPEKDSWTVNDIQKLVGKLNWA------SQIYPGIKVKQLC
RLLRGTKALTEVIPLTKETELELAENREILKEPVHGVYYDPSKDL-----
-----------------------------IAE-----IQKQGQGQWTYQI
YQEPFKNLKTGKYARMRGAHTNDVKQLTEAVQKITTESIVIWGKTPKFKL
PIQKETWETWWTEYWQATWIPEWEFVNTPPLVKLWYQLEKEPIIGAETFY
VDGAANRETK-LGKAGYVTNRGRQKVVSLTDTTNQKTELQAIHLALQDSG
LEVNIVTDSQYALGIIQAQPDKSESELVSQIIEQLIKKEKVYLAWVPAHK
GIGGNEQVDKLVSTGIRKVLFLDGIDIAQEEHEKYHSNWRAMASDFNLPP
VVAKEIVASCDKCQLKGEAMHGQVDCSPGIWQLDCTHLEGKIILVAVHVA
SGYIEAEVIPAETGQETAYFLLKLAGRWPVKTIHTDNGSNFTSTTVKAA-
CWWAGIKQEFGIPYNPQSQGVVESINKELKKIIGQVRDQAEHLKTAVQMA
VFIHNFKRKG-GIGGYSAGERIVDIIATDI---------------QTKEL
QKQITKIQNFRVYYRDSRDPLWKGPAKLLWKGEGAVVIQDN--SDIKVVP
RRKAKIIRDYGKQMAGDDCVASRQDED
>B.JP.2004.DR6089.AB286955
FFRENLAFPQ-GKAREFPPEQ----------------TRAN--------S
--------------P---T---R---G-ELQV-----------WGRD---
NNSPS-------------EAGAN------------RQG--HV--SFSFPQ
ITLWQRPLVTIKVGGQLKEALLDTGADDTVLEE-INLPGRWKPKMIGGIG
GFIKVRQYDQILVEICGHKAIGTVLVGPTPVNI-IGRNLLTQIGCTLNFP
ISPIETVPVKLKPGM--DGPRVKQWPLTE-EKIKALVEIC--TEMEKEGK
ISKI-GPENPYNTPVFAIKKKD--ST---KWRKLVDFRELNKRTQDFWE-
VQLGIPHPAGLKK---KKSVTVLDVGDAYFSVPLDKEFRKYTAFTIPSIN
NETPGIRYQYNVLPQGWKGSPAIFQCSMTKILEPFRKQNPEIVIYQYMDD
LYVGSDLEIGQHRAKIEELRQHLLRWGFTTPDKKHQKEPPFLWMGYELHP
DKWTVQPIVLPEKDSWTVNDIQKLVGKLNWA------SQIYPGIKVKQLC
KLLRGAKALTEVIQLTEEAELELVENREILKEPVHGVYYDPSKDL-----
-----------------------------IAE-----IQKQGQGQWTYQI
YQEPFKNLKTGKYAKTKGAHTNDVKQLTEAVQKIATESIVIWGKTPKFKL
PIQKETWEAWWTEYWQATWIPEWEFVNTPPLVKLWYQLEKEPIAGAETFY
VDGAANRETK-LGKAGYVTNQGRQKVVSLTDTTNQKTELQAIHLALQDSG
LEVNIVTDSQYALGIIQAQPDKSESELVSQIIEQLIKKEKVYLAWVPAHK
GIGGNEQVDKLVSSGIRKVLFLDGIDKAQEEHEKYHSNWRAMASDFNLPP
IVAKEIVASCDKCQLKGEAMHGQVDCSPGIWQLDCTHLEGKIILVAVHVA
SGYIEAEVIPAETGQETAYFILKLAGRWPVTTIHTDNGTNFTSTTVKAA-
CWWAGVKQEFGVPYNPQSQGVVESMNKELKKIIGQVRDQAEHLKTAVQMA
VFIHNFKRKG-GIGGYSAGERIIDIIASDL---------------QTKEL
QKQITKIQNFRVYYRDSRDPLWKGPAKLLWKGEGAVVIQDN--SDIKVVP
RRKAKIIRDYGKQMAGDDCVASRQDED
>B.JP.2004.DR6089.AB286956
FFRENLAFPQ-GKAREFPPEQ----------------TRAN--------S
--------------P---T---R---R-ELQV-----------WGRD---
NNSPS-------------EAGAN------------RQG--HV--SFSFPQ
ITLWQRPLVTIKVGGQLKEALLDTGADDTVLEE-INLPGRWKPKMIGGIG
GFIKVRQYDQILVEICGHKAIGTVLVGPTPVNI-IGRNLLTQIGCTLNFP
ISPIETVPVKLKPGM--DGPRVKQWPLTE-EKIKALVEIC--TEMEKEGK
ISKI-GPENPYNTPVFAIKKKD--ST---KWRKLVDFRELNKRTQDFWE-
VQLGIPHPAGLKK---KKSVTVLDVGDAYFSVPLDKEFRKYTAFTIPSIN
NETPGIRYQYNVLPQGWKGSPAIFQCSMTKILEPFRKQNPEIVIYQYMDD
LYVGSDLEIGQHRAKIEELRQHLLRWGFTTPDKKHQKEPPFLWMGYELHP
DKWTVQPIVLPEKDSWTVNDIQKLVGKLNWA------SQIYPGIKVKQLC
KLLRGAKALTEVIQLTEEAELELAENREILKEPVHGVYYDPSKDL-----
-----------------------------IAE-----IQKQGQGQWTYQI
YQEPFKNLKTGKYARTKGAHTNDVKQLTEAVQKIATESIVIWGKTPKFKL
PIQKETWEAWWTEYWQATWIPEWEFVNTPPLVKLWYQLEKEPIAGAETFY
VDGAANRETK-LGKAGYVTNQGRQKVVSLTDTTNQKTELQAIYLALQDSG
LEVNIVTDSQYALGIIQAQPDKSESELVSQIIEQLIKKEKVYLAWVPAHK
GIGGNEQVDKLVSSGIRKVLFLDGIDKAQEEHEKYHSNWRAMASDFNLPP
IVAKEIVASCDKCQLKGEAMHGQVDCSPGIWQLDCTHLEGKIILVAVHVA
SGYIEAEVIPAETGQETAYFILKLAGRWPVTTIHTDNGTNFTSTTVKAA-
CWWAGVKQEFGVPYNPQSQGVVESMNKELKKIIGQVRDQAEHLKTAVQMA
VFIHNFKRKG-GIGGYSAGERIIDIIASDL---------------QTKEL
QKQITKIQNFRVYYRDSRDPLWKGPAKLLWKGEGAVVIQDN--SDIKVVP
RRKAKIIRDYGKQMAGDDCVASRQDED
>B.JP.2005.DR6538.AB287363
FFREDLAFPQ-RKAREFPSEQ----------------TRAN--------S
--------------P---T---R---R-ELQV-----------WGRD---
NNSLS-------------EAGAD------------RQG--NV--SFSFPQ
ITLWQRPLVTIKIGGQLKEALLDTGADDTVLEE-MNLPGKWKPKMIGGIG
GFIKVRQYDQIPIEICGHKAIGTVLIGPTPVNI-IGRNLLTQLGCTLNFP
ISPIETVPVKLKPGM--DGPKVKQWPLTE-EKIKALVEIC--TEMEKEGK
ISKI-GPENPYNTPVFAIKKKD--ST---KWRKLVDFRELNKRTQDFWE-
VQLGIPHPAGLKK---KKSVTVLDVGDAYFSVPLDKDFRKYTAFTIPSVN
NETPGIRYQYNVLPQGWKGSPAIFQCSMTKILEPFRKQNPEIVIYQYMDD
LYVGSDLEIGQHRTKIEELRQHLLGWGFTTPDKKHQKEPPFLWMGYELHP
DKWTVQPIVLPEKDSWTVNDIQKLVGKLNWA------SQIYAGIKVKQLC
KLLRGAKALTEIIVLTEEAELELAENREILKEPVHGAYYDPSKDL-----
-----------------------------VAE-----VQKQGQGQWTYQI
YQEPFKNLKTGKYARMKGAHTNDVKQLTEAVQKIATESIVIWGKTPKFKL
PIQKETWEAWWMEYWQATWIPEWEFVNTPPLVKLWYQLEKEPIVGAETFY
VDGAASRETK-LGKAGYVTDRGRQKVVHLADTTNQKTELQAIHLALQDSG
LEVNIVTDSQYALGIIQAQPDKSESELVSQIIEQLIKKEKVYLAWVPAHK
GIGGNEQVDKLVSAGIRKVLFLDGIDKAQEEHEKYHSNWRAMASDFNLPP
VVAKEIVASCDKCQIKGEAMHGQVDCSPGIWQLDCTHLEGKIILVAVHVA
SGYIEAEVIPAETGQETAYFLLKLAGRWPVKTVHTDNGSNFTSTTVKAA-
CWWAGIKQEFGIPYNPQSQGVVESMNKELKKIIGQVRDQAEHLKTAVQMA
VFIHNFKRKG-GIGGYSAGERIVDIIATDI---------------QTKEL
QKQITKIQNFRVYYRDSREPLWKGPAKLLWKGEGAVVIQDN--SDIKVVP
RRKVKIIRDYGKQMAGDDCVASRQDED
>B.JP.2005.DR6737.AB287364
FFRENLAFPQ-GKAREFPSEQ----------------TRTI--------S
--------------P---T---R---G-ELQV-----------WGGD---
NNSPS-------------EAGAD------------GQG--DV--SFSFPQ
ITLWQRPLVTIKVGGQLKEALLDTGADDTVLEE-IDLPGRWKPKMIGGIG
GFIKVRQYDQILVEICGHRAIGTVLVGPTPVNI-IGRNLLTQIGCTLNFP
ISPIETVPVKLKPGM--DGPKVKQWPLTE-EKIKALVEIC--TEMEKEGK
ISKI-GPENPYNTPVFAIKKKD--ST---KWRKLVDFRELNKRTQDFWE-
VQLGIPHPAGLKK---KKSVTVLDVGDAYFSVPLDKEFRKYTAFTIPSVN
NETPGIRYQYNVLPQGWKGSPAIFQCSMTKILEPFRKQNPEIVIYQYMDD
LYVGSDLEIGQHRTKIEELRQHLLKWGFTTPDKKHQKEPPFLWMGYELHP
DKWTVQPIVLSEKDSWTVNDIQKLVGKLNWA------SQIYPGIKVRQLC
KLLRGAKALTEVVPLTAEAELELAENREILKEPVHGVYYDPSKDL-----
-----------------------------IAE-----IQKQGQGQWTYQL
YQEPFKNLKTGKYARTKGAHTNDVRQLTEAVQKIATESIVIWGKTPKFKL
PIQKETWEAWWTEYWQATWIPEWEFVNTPPLVKLWYQLETEPIAEAETFY
VDGAANRETK-LGKAGYVTNKGKQKVVSLTDTTNQKAELEAIHLALQDSG
LQVNIVTDSQYALGIIQAQPDKSESELVSQIIEELIKKEKIYLAWVPAHK
GIGGNEQVDKLVSSGIRKVLFLDGIDKAQEEHEKYHSNWRAMASDFNLPP
IVAKEIVASCDKCQLKGEAMHGQVDCSPGIWQLDCTHLEGKIILVAVHVA
SGYIEAEVIPAETGQETAYFVLKLAGRWPVTTIHTDNGTNFTSAAVKAA-
CWWAGVKQEFGIPYNPQSQGVVESMNKELKKIIGQVRDQAEHLKTAVQMA
VLIHNFKRKG-GIGGYSAGERIVDMIASDL---------------QTKEL
QKQITKIQNFRVYYRDSRDPLWKGPAKLLWKGEGAVVIQDN--SDIKVVP
RRKAKIIRDYGKQMAGDDCVASRQDED
>B.JP.2005.DR6737.AB287365
FFRENLAFPQ-GKAREFPSEQ----------------TRTI--------S
--------------P---T---R---G-ELQV-----------WGGD---
NNSPS-------------EAGAD------------GQG--DV--SFSFPQ
ITLWQRPLVTIKVGGQLKEALLDTGADDTVLEE-IDLPGRWKPKMIGGIG
GFIKVRQYDQILVEICGHRAIGTVLVGPTPVNI-IGRNLLTQIGCTLNFP
ISPIETVPVKLKPGM--DGPKVKQWPLTE-EKIKALVEIC--TEMEKEGK
ISKI-GPENPYNTPVFAIKKKD--ST---KWRKLVDFRELNKRTQDFWE-
VQLGIPHPAGLKK---KKSVTVLDVGDAYFSVPLDKEFRKYTAFTIPSVN
NETPGIRYQYNVLPQGWKGSPAIFQCSMTKILEPFRKQNPEIVIYQYMDD
LYVGSDLEIGQHRTKIEELRQHLLKWGFTTPDKKHQKEPPFLWMGYELHP
DKWTVQPIVLSEKDSWTVNDIQKLVGKLNWA------SQIYPGIKVRQLC
KLLRGAKALTEVVPLTAEAELELAENREILKEPVHGVYYDPSKDL-----
-----------------------------IAE-----IQKQGQGQWTYQL
YQEPFKNLKTGKYARTKGAHTNDVRQLTEAVQKIATESIVIWGKTPKFKL
PIQKETWEAWWTEYWQATWIPEWEFVNTPPLVKLWYQLETEPIAEAETFY
VDGAANRETK-LGKAGYVTNKGKQKVVSLTDTTNQKAELEAIHLALQDSG
LQVNIVTDSQYALGIIQAQPDKSESELVSQIIEELIKKEKIYLAWVPAHK
GIGGNEQVDKLVSSGIRKVLFLDGIDKAQEEHEKYHSNWRAMASDFNLPP
IVAKEIVASCDKCQLKGEAMHGQVDCSPGIWQLDCTHLEGKIILVAVHVA
SGYIEAEVIPAETGQETAYFVLKLAGRWPVTTIHTDNGTNFTSAAVKAA-
CWWAGVKQEFGIPYNPQSQGVVESMNKELKKIIGQVRDQAEHLKTAVQMA
VLIHNFKRKG-GIGGYSAGERIVDMIASDL---------------QTKEL
QKQITKIQNFRVYYRDSRDPLWKGPAKLLWKGEGAVVIQDN--SDIKVVP
RRKAKIIRDYGKQMAGDDCVASRQDED
>B.JP.2005.DR7060.AB287366
FFRENLAFPQ-GEARELSSEQ----------------ARAN--------S
--------------P---T---R---G-ELQV-----------WGGD---
NNSLS-------------EAGAN------------RKG--TI--SFSFPQ
ITLWQRPLVTIRIGGQLKEALLDTGADDTVLEE-MNLPGRWKPKMIGGIG
GFIKVRQYDQIPIEICGKKTIGTVLIGPTPVNI-IGRNLLTQLGCTLNFP
ISPIETVPVKLKPGM--DGPKVKQWPLTE-EKIKALVEIC--TEMEKEGK
ISKI-GPENPYNTPVFAIKKKD--ST---KWRKLVDFRELNKRTQDFWE-
VQLGIPHPAGLKK---KKSVTVLDVGDAYFSVPLDEDFRKYTAFTIPSIN
NETPGLRYQYNVLPQGWKGSPAIFQSSMTKILEPFRKQNPDIVIYQYMDD
LYVGSDLEIEQHRTKIEELRQHLLGWGFTTPDKKHQKEPPFLWMGYELHP
DKWTVQPIELPEKDSWTVNDIQKLVGKLNWA------SQIYPGIKVKHLC
KLLRGTKALTEVVPLTKEAELELAENREILREPVHGVYYDPSKDL-----
-----------------------------IAE-----VQKQENGQWTYQI
YQEPFKNLKTGKYARMRGTHTNDVKQLTEAVQKIAKESIVIWGKTPKFKL
PIQKETWEAWWMEYWQATWIPEWEFVNTPPLVKLWYQLEKEPIVGAETFY
VDGAANRESK-LGKAGYVTDRGRQKVVPLTDTTNQKTELQAIYLALQDSG
LEVNIVTDSQYALGIIQAQPDKSESELVSQIIEQLIKKEKVYLAWVPAHK
GIGGNEQVDKLVSSGIRKVLFLDGIDKAQEEHEKYHSNWRAMVSDFNLPP
VVAKEIVASCDKCQLKGEAMHGQVDCSPGIWQLDCTHLEGKIILVAVHVA
SGYIEAEVIPAETGQETAYFLLKLAGRWPVKTIHTDNGSNFTSAAVKAA-
CWWAGVKQEFGIPYNPQSQGVVESMNKELKKIIGQVRDQAEHLKTAVQMA
VFIHNFKRKG-GIGGYSAGERIIDMIATDI---------------QTKEL
QKQITKIQNFRVYYRDSRDPLWKGPAKLLWKGEGAVVIQDN--SDIKVVP
RRKAKIIRDYGKQMAGDDCVASRQDED
>B.JP.2005.DR7060.AB287367
FFRENLAFPQ-GEARELSSEQ----------------ARAN--------S
--------------P---T---R---G-ELQV-----------WGGD---
NNSLS-------------EAGAN------------RKG--TI--SFSFPQ
ITLWQRPLVTIRIGGQLKEALLDTGADDTVLEE-MNLPGRWKPKMIGGIG
GFIKVRQYDQIPIEICGKKTIGTVLIGPTPVNI-IGRNLLTQLGCTLNFP
ISPIETVPVKLKPGM--DGPKVKQWPLTE-EKIKALVEIC--TEMEKEGK
ISKI-GPENPYNTPVFAIKKKD--ST---KWRKLVDFRELNKRTQDFWE-
VQLGIPHPAGLKK---KKSVTVLDVGDAYFSVPLDEDFRKYTAFTIPSIN
NETPGLRYQYNVLPQGWKGSPAIFQSSMTKILEPFRKQNPDIVIYQYMDD
LYVGSDLEIEQHRTKIEELRQHLLGWGFTTPDKKHQKEPPFLWMGYELHP
DKWTVQPIELPEKDSWTVNDIQKLVGKLNWA------SQIYPGIKVKHLC
KLLRGTKALTEVVPLTKEAELELAENREILREPVHGVYYDPSKDL-----
-----------------------------IAE-----VQKQENGQWTYQI
YQEPFKNLKTGKYARMRGTHTNDVKQLTEAVQKIAKESIVIWGKTPKFKL
PIQKETWEAWWMEYWQATWIPEWEFVNTPPLVKLWYQLEKEPIVGAETFY
VDGAANRESK-LGKAGYVTDRGRQKVVPLTDTTNQKTELQAIYLALQDSG
LEVNIVTDSQYALGIIQAQPDKSESELVSQIIEQLIKKEKVYLAWVPAHK
GIGGNEQVDKLVSSGIRKVLFLDGIDKAQEEHEKYHSNWRAMVSDFNLPP
VVAKEIVASCDKCQLKGEAMHGQVDCSPGIWQLDCTHLEGKIILVAVHVA
SGYIEAEVIPAETGQETAYFLLKLAGRWPVKTIHTDNGSNFTSAAVKAA-
CWWAGVKQEFGIPYNPQSQGVVESMNKELKKIIGQVRDQAEHLKTAVQMA
VFIHNFKRKG-GIGGYSAGERIIDMIATDI---------------QTKEL
QKQITKIQNFRVYYRDSRDPLWKGPAKLLWKGEGAVVIQDN--SDIKVVP
RRKAKIIRDYGKQMAGDDCVASRQDED
>B.JP.2005.DR7065.AB287368
FFRENLAFQQ-GKARKFSPEQ----------------TRAN--------S
--------------P---T---R---G-ELQV-----------WGRDR--
DNSPS-------------EAGAE------------RRE---V--SFSFPQ
ITLWQRPLVTVKVGGQLREALLDTGADDTVLEE-MNLPGKWKPKMIGGIG
GFIKVRQYDQIPVDICGHKAVGTVLIGPTPVNI-IGRNLLTQIGCTLNFP
ISPIDTVPVKLKPGM--DGPKVKQWPLTE-EKIKALTEIC--TEMEKEGK
ISKI-GPENPYNTPVFAIKKKD--ST---KWRKLVDFRELNKRTQDFWE-
VQLGIPHPAGLKK---KKSVTVLDVGDAYFSVPLDKEFRKYTAFTIPSVN
NETPGIRYQYNVLPQGWKGSPAIFQSSMTKILEPFRKQNPEIVIYQYMDD
LYVGSDLEIGQHRTKVEELREHLLKWGFTTPDKKHQKEPPFLWMGYELHP
DKWTVQPIELPEKESWTVNDIQKLVGKLNWA------SQIYPGIKVKQLC
KLLRGTKALTEVVPLTEEAELELAENREILQEPVHGVYYDPSKDL-----
-----------------------------IAE-----IQKQGQGQWTYQI
YQEPFKNLKTGKYAKLRGAHTNDVKQLTEAVQKIATESIVIWGKIPKFKL
PMQKETWEAWWAEYWQATWIPEWEFVNTPPLVKLWYQLEKEPIVGAETFY
VDGAANRETK-LGRAGYVTDKGRQKVVTVNDTTNQKTELQAIYLALQDSG
SEVNIVTDSQYALGIIQAQPDKSESELVSQIIEQLIKKEKIYLAWVPAHK
GIGGNEQIDKLVSAGIRKVLFLDGIDKAQEEHEKYHNNWRAMASDFNLPP
IVAKEIVASCDKCQLKGEAMHGQVDCSPGIWQLDCTHLEGKVILVAVHVA
SGYIEAEVIPAETGQETAYFLLKLAGRWPVKVIHTDNGSNFTSSAVKAA-
CWWAGVKQEFGIPYNPQSQGVVESMNKELKKIIGQVRDQAEHLKTAVQMA
VFIHNFKRKG-GIGGYSAGERIIDIIATDI---------------QTTEL
QKQVTKIQNFRVYYRDSRDPLWKGPAKLLWKGEGAVVIQDN--SDIKVVP
RRKAKIIRDYGKQMAGDDCMAGRQDKD
>B.JP.1999.DR1348.AB287369
FFREGLAFPQ-GEAREFSSEQT-------------RANSPT--------S
--------------P---T---R---R-ELQV-----------WGSG---
SSSPS-------------EAGVD------------RQG--TV--SLVFPQ
ITLWQRPIVTIKIGGQLKEALLDTGADDTVLEE-MNLPGRWKPKMIVGIG
GFVKVRQYDQVPIEICGHKIEGTVLIGPTPANI-IGRNLMTQLGCTLNFP
ISSIETVPVKLKPGM--DGPKVKQWPLTE-EKIKALTEIC--TELEKDGK
ISKI-GPENPYNTPVFAIKKKN--ST---KWRKLVDFRELNKRTQDFWE-
VQLGIPHPAGLEK---KKSVTVLDVGDAYFSVPLDEDFRKYTAFTIPSVN
NKTPGIRYQYNVLPQGWKGSPAIFQYSMTKILEPFREQNPNIIIYQYMDD
LYVGSDLEIGQHRTKIEELREHLWKWGFYTPDKKHQKEPPFLWMGYELHP
DKWTVQPIVLPEKDSWTVNDIQKLVGKLNWA------SQIYAGIKVRQLC
KLIRGAKTLTEVVPLTEEAELELAENREILKEPVHGVYYDPSKDL-----
-----------------------------IAE-----IQKQGQSQWTYQI
YQEPFKNLRTGKYAKMRGTHTNDVRQLTEAVQKIATESIVIWGKTPKFKL
PIQKETWEAWWTEYWQATWIPEWEFVNTPPLVKLWYQLEKEPIVGAETFY
VDGAANRETK-LGKAGYVTDRGKQKVVSLTDTTNQKTELQAIYLALQDSG
SEVNIVTDSQYALGIIQAQPDKSESELVSQIIEQLINKERVYLAWVPAHK
GIGGNEQVDKLVSAGIRRVLFLDGIDRAQEEHEKYHNNWRAMASDFNLPP
IVAKEIVASCDKCQLKGEAMHGQVDCSPGIWQLDCTHLEGKVILVAVHVA
SGYIEAEVIPAETGQETAYFLLKLAGRWPVKTIHTDNGSNFTSATVKAA-
CWWAGIKQEFGIPYNPQSQGVVESMNKELKKIIGQVRDQAEHLKTAVQMA
VFIHNFKRKG-GIGGYSAGERIVDIIATDI---------------QTKEL
QKQISKIQNFRVYYRDNRDPLWKGPAKLLWKGEGAVVIQEN--SEIKVVP
RRKAKIIRDYGKQMAGDDCVAGRQDEDQ
>B.JP.1999.DR1348.AB287370
FFREGLAFPQ-GEAREFSSEQT-------------RANSPT--------S
--------------P---T---R---R-ELQV-----------WGSG---
SSSPS-------------EAGVD------------RQG--TV--SLVFPQ
ITLWQRPIVTIKIGGQLKEALLDTGADDTVLEE-MNLPGRWKPKMIVGIG
GFVKVRQYDQVPIEICGHKIEGTVLIGPTPANI-IGRNLMTQLGCTLNFP
ISSIETVPVKLKPGM--DGPKVKQWPLTE-EKIKALTEIC--TELEKDGK
ISKI-GPENPYNTPVFAIKKKN--ST---KWRKLVDFRELNKRTQDFWE-
VQLGIPHPAGLEK---KKSVTVLDVGDAYFSVPLDEDFRKYTAFTIPSVN
NKTPGIRYQYNVLPQGWKGSPAIFQYSMTKILEPFREQNPNIIIYQYMDD
LYVGSDLEIGQHRTKIEELREHLWKWGFYTPDKKHQKEPPFLWMGYELHP
DKWTVQPIVLPEKDSWTVNDIQKLVGKLNWA------SQIYAGIKVRQLC
KLIRGAKTLTEVVPLTEEAELELAENREILKEPVHGVYYDPSKDL-----
-----------------------------IAE-----IQKQGQSQWTYQI
YQEPFKNLRTGKYAKMRGTHTNDVRQLTEAVQKIATESIVIWGKTPKFKL
PIQKETWEAWWTEYWQATWIPEWEFVNTPPLVKLWYQLEKEPIVGAETFY
VDGAANRETK-LGKAGYVTDRGKQKVVSLTDTTNQKTELQAIYLALQDSG
SEVNIVTDSQYALGIIQAQPDKSESELVSQIIEQLINKERVYLAWVPAHK
GIGGNEQVDKLVSAGIRRVLFLDGIDRAQEEHEKYHNNWRAMASDFNLPP
IVAKEIVASCDKCQLKGEAMHGQVDCSPGIWQLDCTHLEGKVILVAVHVA
SGYIEAEVIPAETGQETAYFLLKLAGRWPVKTIHTDNGSNFTSATVKAA-
CWWAGIKQEFGIPYNPQSQGVVESMNKELKKIIGQVRDQAEHLKTAVQMA
VFIHNFKRKG-GIGGYSAGERIVDIIATDI---------------QTKEL
QKQISKIQNFRVYYRDNRDPLWKGPAKLLWKGEGAVVIQEN--SEIKVVP
RRKAKIIRDYGKQMAGDDCVAGRQDEDQ
>B.JP.2000.DR2510.AB287371
FFREGLAFPQ-GEAREFFSEQT-------------RTNSPT--------S
--------------P---T---R---R-ELQV-----------WGSG---
SSSPS-------------EAGAD------------RQG--TV--SLVFPQ
ITLWQRPIVTVKIGGQLKEAILDTGADNTVLED-MNLPGRWTPKIIGGIG
GFVKVRQYDQVPIEICGHKTEGTVLIGPTPVNI-IGRDLMTQLGFTLNFP
ISPIETVPVKLKPGM--DGPKVKQWPLTE-EKIKALTEIC--TELEKDGK
ISKI-GPENPYNTPVFAIKKKN--ST---KWRKLVDFRELNKRTQDFWE-
VQLGIPHPAGLEK---KKSVTVLDVGDAYFSIPLDEDFRKYTAFTIPSVN
NKTPGIRYQYNVLPQGWKGSPAIFQCSMTKILEPFREQNPDIIIYQYMDD
LYVGSDLEIGQHRTKIEELREHLWKWGFYTPDKKHQKEPPFLWMGYELHP
DKWTVQPIVLPEKDSWTVNDIQKLVGKLNWA------SQIYAGIKVRQLC
KLIRGAKTLTEVVPLTEEAELELAENREILKEPVHGVYYDPSKDL-----
-----------------------------IAE-----IQKQGQSQWTYQI
YQEPFKNLRTGKYAKMRGAHTNDVRQLTEAVQKIATECIVIWGKTPKFKL
PIQKETWEAWWTEYWQATWIPEWEFVNTPPLVKLWYQLEKEPIVGAETFY
VDGAANRETK-LGKAGYVTDRGKQKVVSLTDTTNQKTELQAIHLALQDSG
SEVNIVTDSQYALGIIQAQPDKSESELVSQIIEQLINKEKVYLAWVPAHK
GIGGNEQVDKLVSAGIRKVLFLDGIDKAQEEHEKYHNNWRAMASDFNLPP
VVAKEIVASCDKCQLKGEAMHGQVDCSPGIWQLDCTHLEGKVILVAVHVA
SGYIEAEVIPAETGQETAYFLLKLAGRWPVKTVHTDNGSNFTSAAVKAA-
CWWAGIKQEFGIPYNPQSQGVVESMNKELKKIIGQVRDQAEHLKTAVQMA
VFIHNFKRKG-GIGGYSAGERIVDIIATDI---------------QTKEL
QKQISKIQNFRVYYRDNRDPLWKGPAKLLWKGEGAVVIQEN--SEIKVVP
RRKAKIIRDYGKQMAGDDCVASRQDEDQ
>B.JP.2000.DR2510.AB287372
FFREGLAFPQ-GEAREFFSEQT-------------RTNSPT--------S
--------------P---T---R---R-ELQV-----------WGSG---
SSSPS-------------EAGAD------------RQG--TV--SLVFPQ
ITLWQRPIVTVKIGGQLKEAILDTGADNTVLED-MNLPGRWTPKIIGGIG
GFVKVRQYDQVPIEICGHKTEGTVLIGPTPVNI-IGRDLMTQLGFTLNFP
ISPIETVPVKLKPGM--DGPKVKQWPLTE-EKIKALTEIC--TELENDGK
ISKI-GPENPYNTPVFAIKKKN--ST---KWRKLVDFRELNKRTQDFWE-
VQLGIPHPAGLEK---KKSVTVLDVGDAYFSIPLDEDFRKYTAFTIPSVN
NKTPGIRYQYNVLPQGWKGSPAIFQCSMTKILEPFREQNPDIIIYQYMDD
LYVGSDLEIGQHRTKIEELREHLWKWGFYTPDKKHQKEPPFLWMGYELHP
DKWTVQPIVLPEKDSWTVNDIQKLVGKLNWA------SQIYAGIKVRQLC
KLIRGAKTLTEVVPLTEEAELELAENREILKEPVHGVYYDPSKDL-----
-----------------------------IAE-----IQKQGQSQWTYQI
YQEPFKNLRTGKYAKMRGAHTNDVRQLTEAVQKIATECIVIWGKTPKFKL
PIQKETWEAWWTEYWQATWIPEWEFVNTPPLVKLWYQLEKEPIVGAETFY
VDGAANRETK-LGKAGYVTDRGKQKVVSLTDTTNQKTELQAIYLALQDSG
SEVNIVTDSQYALGIIQAQPDKSESELVSQIIEQLINKERVYLAWVPAHK
GIGGNEQVDKLVSAGIRKVLFLDGIDRAQEEHEKYHNNWRAMASDFNLPP
VVAKEIVASCDKCQLKGEAMHGQVDCSPGIWQLDCTHLEGKVILVAVHVA
SGYIEAEVIPAETGQETAYFLLKLAGRWPVKTIHTDNGSNFTSATVKAA-
CWWAGIKQEFGIPYNPQSQGVVESMNKELKKIIGQVRDQAEHLKTAVQMA
VFIHNFKRKG-GIGGYSAGERIVDIIATDI---------------QTKEL
QKQITKIQNFRVYYRDNRDPLWKGPAKLLWKGEGAVVIQEN--SEIKVVP
RRKAKIIRDYGKQMAGDDCVASRQDEDQ
>B.JP.2000.DR2508.AB289587
FFRENLAFPQ-GEARKLSPEQSR------------EQTRTN--------S
--------------P---T---R---G-ELQV-----------WGRD---
-NPLSEA-----------EAGAD------------RPG--TV--SFSFPQ
ITLWQRPIVTIKIGGQLREALLDTGADDTVLEE-INLPGKWKPKIIGGIG
GLIKVRQYDNIPIEICGHKVIGSVLVGPTPTNI-IGRSLMTQLGCTLNFP
ISPIETVPVKLKPGM--DGPRVKQWPLTE-EKIKALIEIC--TELEKEGK
ISKI-GPENPYNTPIFAIKKKN--ST---RWRKLMDFRELNKRTQDFWE-
VQLGIPHPAGLQK---KNSVTVLDVGDAYFSVPLDEEFRKYTAFTIPSRN
NETPGIRYQYNVLPQGWKGSPAIFQSSMTKILEPFRKQNPDIVIYQYMDD
LYVGSDLEIGQHRTKIEELREHLLRWGFFTPDQKHQKEPPFHWMGYELHP
DKWTVQPIKLPEKDSWTVNDIQKLVGKLNWA------SQIYPGIKVKQLC
KLLRGNKSLTEVVPLTEEAELELAENREILKEPVHGVYYDPSKDL-----
-----------------------------IAE-----IQKQGNGQWTYQI
YQEPFKNLKTGKYARTKGAHTNDVKQLTEAVQKIATESIVIWGKTPKFRL
PIQKETWETWWVEYWQATWIPEWEFVNTPPLVKLWYQLEKEPIVGAETFY
VDGAANRETK-LGKAGYVTDRGRQKAVSLTDTTNQKTELQAIHLALQDSG
LEVNIVTDSQYALGIIQAHPDKSESELVSQIIEQLINKEKVYLAWVPAHK
GIGGNEQVDKLVSAGIRKVLFLDGIDKAQEEHEKYHNNWKAMASDFNLPP
IVAKEIVASCDKCQLKGEAMHGQVDCSPGIWQLDCTHLEGKIILVAVHVA
SGYIEAEVIPAETGQETAYFILKLAGRWPVKTIHTDNGSNFTSAVVKAA-
CWWAGIKQEFGIPYNPQSQGVVESMNKELKKIIEQVRDQAEHLKTAVQMA
VFIHNFKRKG-GIGGYSAGERIIDIIASDI---------------QTKEL
QKQVSKIQNFRVYYRDSRDPLWKGPAKLLWKGEGAVVIQDN--SDIKVVP
RRKAKIIRDYGKQMAGDDCVASRQDED
>B.JP.2000.DR2508.AB289588
FFRENLAFPQ-GEARKLSPEQSR------------EQTRTN--------S
--------------P---T---R---G-ELQV-----------WGRD---
-NPLSEA-----------EAGAD------------RPG--TV--SFSFPQ
ITLWQRPIVTIKIGGQLREALLDTGADDTVLEE-INLPGKWKPKIIGGIG
GLIKVRQYDNIPIEICGHKVIGSVLVGPTPTNI-IGRSLMTQLGCTLNFP
ISPIETVPVKLKPGM--DGPRVKQWPLTE-EKIKALIEIC--TELEKEGK
ISKI-GPENPYNTPIFAIKKKN--ST---RWRKLMDFRELNKRTQDFWE-
VQLGIPHPAGLQK---KNSVTVLDVGDAYFSVPLDEEFRKYTAFTIPSRN
NETPGIRYQYNVLPQGWKGSPAIFQSSMTKILEPFRKQNPDIVIYQYMDD
LYVGSDLEIGQHRTKIEELREHLLRWGFFTPDQKHQKEPPFHWMGYELHP
DKWTVQPIKLPEKDSWTVNDIQKLVGKLNWA------SQIYPGIKVKQLC
KLLRGNKSLTEVVPLTEEAELELAENREILKEPVHGVYYDPSKDL-----
-----------------------------IAE-----IQKQGNGQWTYQI
YQEPFKNLKTGKYARTKGAHTNDVKQLTEAVQKIATESIVIWGKTPKFRL
PIQKETWETWWVEYWQATWIPEWEFVNTPPLVKLWYQLEKEPIVGAETFY
VDGAANRETK-LGKAGYVTDRGRQKAVSLTDTTNQKTELQAIHLALQDSG
LEVNIVTDSQYALGIIQAHPDKSESELVSQIIEQLINKEKVYLAWVPAHK
GIGGNEQVDKLVSAGIRKVLFLDGIDKAQEEHEKYHNNWKAMASDFNLPP
IVAKEIVASCDKCQLKGEAMHGQVDCSPGIWQLDCTHLEGKIILVAVHVA
SGYIEAEVIPAETGQETAYFILKLAGRWPVKTIHTDNGSNFTSAVVKAA-
CWWAGIKQEFGIPYNPQSQGVVESMNKELKKIIEQVRDQAEHLKTAVQMA
VFIHNFKRKG-GIGGYSAGERIIDIIASDI---------------QTKEL
QKQVSKIQNFRVYYRDSRDPLWKGPAKLLWKGEGAVVIQDN--SDIKVVP
RRKAKIIRDYGKQMAGDDCVASRQDED
>B.JP.2001.DR388.AB289589
FFREDLAFPQ-GKARELPPEQ----------------PRAH--------S
--------------P---T---R---R-ELQV-----------WGGN---
NNSPS-------------EAGTD------------RQG--DV--SFSFPQ
ITLWQRPIVTIKIGGQLKEALLDTGADNTVLEE-MNLPGRWKPKIIGGIG
GFLKVRQYDQIPIEICGHKTIGTVLVGPTPVNV-VGRDLMTQLGCTLNFP
ISPIETVPVKLKPGM--DGPKVKQWPLTK-EKIKALIEIC--TEMEKEGK
ISKI-GPENPYNTPVFAIKKKN--ST---RWRKLVDFRELNKRTQDFWE-
VQLGIPHPAGLKK---KKSVTVLDVGDAYFSVPLDKDFRKYTAFTIPSVN
NETPGIRYQYNVLPQGWKGSPAIFQCSMTKILEPFRKQNPDIVIYQYMDD
LYVGSDLEIGQHRIKIEELREHLLRWGFFTPDQKHQKEPPFLWMGYELHP
DKWTVQPITLPEKDSWTVNDIQKLVGKLNWA------SQIYAGIKVKQLC
KLLRGTKALTEVIPLTEEAELELAENREILKEPVHGAYYDPSKDL-----
-----------------------------IAE-----LQKQGQGQWTYQI
YQEPFKNLKTGKYARTRGAHTNDVKQLTEAVQKIATESIVIWGKTPKFKL
PIQKETWETWWTEYWQATWIPEWEFVNTPPLVKLWYQLEKEPIEGAETFY
VDGAADRETK-IGKAGYVTNKGRQKVVSLTDTTNQKTELEAIHLALQDSG
LEVNIVTDSQYALGIIQAQPDKSESELVSQIIEQLIKKERVYLAWVPAHK
GIGGNEQVDKLVSAGIRKVLFLDGIDKAQEEHEKYHSNWRAMASDFNLPP
VVAKEIVACCDKCQLKGEAMHGQVDCNPGIWQLDCTHLEGKIILVAVHVA
SGYMEAEVIPAETGQETAYFLLKLAGRWPVKTIHTDNGTNFTSTTVKAA-
CWWAGIKQEFGIPYNPQSQGVVESMNKELKKIIGQVRDQAEHLKTAVQMA
VFIHNFKRKG-GIGGYSAGERIIDIIASDI---------------QTKEL
QKQITKIQNFRVYYRDSRDPLWKGPAKLLWKGEGAVVIQDN--SDIKVVP
RRKVKIIRDYGKQMAGDDCVASRQNED
>B.JP.2001.DR388.AB289590
FFREDLAFPQ-GKARELPPEQ----------------PRAH--------S
--------------P---T---R---R-ELQV-----------WGGN---
NNSPS-------------EAGTD------------RQG--DV--SFSFPQ
ITLWQRPIVTIKIGGQLKEALLDTGADNTVLEE-MNLPGRWKPKIIGGIG
GFLKVRQYDQIPIEICGHKTIGTVLVGPTPVNV-VGRDLMTQLGCTLNFP
ISPIETVPVKLKPGM--DGPKVKQWPLTK-EKIKALIEIC--TEMEKEGK
ISKI-GPENPYNTPVFAIKKKN--ST---RWRKLVDFRELNKRTQDFWE-
VQLGIPHPAGLKK---KKSVTVLDVGDAYFSVPLDKDFRKYTAFTIPSVN
NETPGIRYQYNVLPQGWKGSPAIFQCSMTKILEPFRKQNPDIVIYQYMDD
LYVGSDLEIGQHRIKIEELREHLLRWGFFTPDQKHQKEPPFLWMGYELHP
DKWTVQPITLPEKDSWTVNDIQKLVGKLNWA------SQIYAGIKVKQLC
KLLRGTKALTEVIPLTEEAELELAENREILKEPVHGAYYDPSKDL-----
-----------------------------IAE-----LQKQGQGQWTYQI
YQEPFKNLKTGKYARTRGAHTNDVKQLTEAVQKIATESIVIWGKTPKFKL
PIQKETWETWWTEYWQATWIPEWEFVNTPPLVKLWYQLEKEPIEGAETFY
VDGAADRETK-IGKAGYVTNKGRQKVVSLTDTTNQKTELEAIHLALQDSG
LEVNIVTDSQYALGIIQAQPDKSESELVSQIIEQLIKKERVYLAWVPAHK
GIGGNEQVDKLVSAGIRKVLFLDGIDKAQEEHEKYHSNWRAMASDFNLPP
VVAKEIVACCDKCQLKGEAMHGQVDCNPGIWQLDCTHLEGKIILVAVHVA
SGYMEAEVIPAETGQETAYFLLKLAGRWPVKTIHTDNGTNFTSTTVKAA-
CWWAGIKQEFGIPYNPQSQGVVESMNKELKKIIGQVRDQAEHLKTAVQMA
VFIHNFKRKG-GIGGYSAGERIIDIIASDI---------------QTKEL
QKQITKIQNFRVYYRDSRDPLWKGPAKLLWKGEGAVVIQDN--SDIKVVP
RRKVKIIRDYGKQMAGDDCVASRQNED
>B.JP.2000.117.AB428551
FFREDLAFPQ-GEARELSSEQ----------------TRAN--------S
--------------S---T---S---R-ELQV-----------WGRD---
NNSLS-------------EAGAD------------RKG--TI--SFSLPQ
ITLWQRPLVPIKIGGQLKEALLDTGADDTVLEE-MNLPGKWKPKIIGGIG
GFIKVRQYDQVPVEICGHKAIGAVLVGPTPVNI-IGRNLLTQLGCTLNFP
ISPIDTVPVKLKPGM--DGPKVKQWPLTE-EKIKALIEIC--TEMEKEGK
ISKI-GPENPYNTPVFAIKKKD--GT---KWRKLVDFRELNKRTQDFWE-
VQLGIPHPAGLKK---KKSVTVLDVGDAYFSVPLDKDFRKYTAFTIPSTN
NEIPGIRYQYNVLPQGWKGSPAIFQSSMTKILEPFRKQNPDIVIYQYMDD
LYVGSDLEIEQHRTKIEELRQHLLGWGFTTPDKKHQKEPPFLWMGYELHP
DKWTVQPIELPEKDSWTVNDIQKLVGKLNWA------SQIYPGIKVKQLC
KLLRGAKALTEVIQLTEEAELELAENREILREPVHGVYYDPSKDL-----
-----------------------------IAE-----IQKQELGQWTYQI
YQDPFKNLKTGKYARMRGAHTNDVKQLTEVVQKIAKESIVIWGKTPKFRL
PIQKETWEAWWMEYWQATWIPEWEFVNTPPLVKLWYQLEKEPIVEAETFY
VDGAANRETK-LGKAGYVTNRGRQKVISLTDTTNQKTELQAIYLALQDSG
SEVNIVTDSQYALGIIQAQPDKSESEVVSQIIEQLIKKEKVYLAWVPAHK
GIGGNEQVDKLVSAGIRRVLFLDGIDKAQEEHEKYHSNWRAMASDFNLPP
VVAKEIVASCDKCQLKGEAMHGQVDCSPGIWQLDCTHLEGKIILVAVHVA
SGYIEAEVIPAETGQETAYFLLKLAGRWPVKTIHTDNGSNFTSAAVKAA-
CWWAGVKQEFGIPYNPQSQGVVESMNKELKKIIGQVRDQAEHLKTAVQMA
VFIHNFKRKG-GIGGYSAGERMIDIIATDI---------------QTKEL
QKQITKLQNFRVYYRDSRDPLWKGPAKLLWKGEGAVVIQDN--SDIKVVP
RRKAKIIRNYGKQMAGDDCVASRQDED
>B.JP.2001.134.AB428552
FFRENLAFPQ-GKARKLSSEQ----------------TRAN--------S
--------------S---T---S---R-ELQV-----------WGGD---
NNPLS-------------ETGAD------------RQG--AV--SLNLPQ
ITLWQRPLVTIKIGGQLKEALLDTGADDTVLEE-MNLPGKWKPKMIGGIG
GFIKVRQYEQVPIEICGHKAIGTVLVGPTPVNI-IGRNLMTQLGCTLNFP
ISPIETVPVKLKPGM--DGPKVKQWPLTE-EKIKALVEIC--TEMEKEGK
ISKI-GPXNPYNTPVFAIKKKD--GT---KWRKLVDFRELNKRTQDFWE-
VQLGIPHPAGLKK---KKSVTVLDVGDAYFSVPLDXXFRKYTAFTIPSIN
NETPGIRYQYNVLPQGWKGSPAIFQSSMTKILEPFRKQNPEIVIYQYMDD
LYVGSDLEIEQHRTKIEELRQHLLGWGFTTPDKKHQKEPPFLWMGYELHP
DKWTVQPIELPEKDSWTVNDIQKLVGKLNWA------SQIYPGIKIKQLC
KLXRGAKALTEVIQLTEEAELELAENREILKEPVHGVYYDPSKDL-----
-----------------------------IAE-----IQKQGMGQWTYQI
YQEPFKNLKTGKYARIRSAHTNDVKQLTEVVQKVAKESIIIWGKTPKFKL
PIQKETWEAWWMEYWQATWIPEWEFVNTPPLVKLWYQLEKEPIVGAETFY
VDGAANRETK-LGKAGYVTNRGRQKVISLADTTNQKTELQAIHLALQDSG
SEVNIVTDSQYALGIIQAQPDNSESEVVSQIIEQLIKKEKVYLAWVPAHK
GIGGNEQVDKLVSAGIRRVLFLDGIDKAQEEHEKYHSNWRAMASDFNLPP
VVAKEIVASCDKCQLKGEAMHGQVDCSPGIWQLDCTHLEGKIILVAVHVA
SGYIEAEVIPAETGQETAYXLLKLAGRWPVTTIHTDNGSNFTSAAVKAA-
CWWAGVKQEFGIPYNPQSQGVVESMNKELKKIIGQVRDQAEHLKTAVQMA
VFIHNFKRKG-GIGGYSAGERIVDMIATDI---------------QTKEL
QKQITKIQNFRVYYRDSRDPLWKGPAKLLWKGEGAVVIQDN--SDIKVVP
RRKAKIIRDYGKQMAGDDCVAGRQDED
>B.JP.2002.194.AB428553
FFREDLAFPQ-GEARELSPEQ----------------TRAN--------S
--------------S---T---S---R-ELQV-----------RGRD---
NKSLS-------------EAGAD------------RKG--II--SFNLPQ
ITLWQRPLVTIKIGGQLKEALLDTGADDTVLEE-MNLPGKWKPKIIGGIG
GFIKVRQYDQVTVEICGHKAIGAVLIGPTPVNI-IGRNLLTQLGCTLNFP
ISPIETVPVKLKPGM--DGPKVKQWPLTE-EKIKALVEIC--TEMEKEGK
ISKI-GPENPYNTPIFAIKKKD--GT---KWRKLVDFRELNKRTQDFWE-
VQLGIPHPAGLKK---KKSVTVLDVGDAYFSVPLDKDFRKYTAFTIPSIN
NETPGIRYQYNVLPQGWKGSPAIFQSSMTKILEPFRKQNPDIVIYQYMDD
LYVGSDLEIEQHRTKIEELRQHLLGWGFTTPDKKHQKEPPFLWMGYELHP
DKWTVQPIELPEKDSWTVNDIQKLVGKLNWA------SQIYPGIKVKQLC
RLLRGAKALTEVVQLTEEAELELAENREILREPVHGVYYDPSKDL-----
-----------------------------IAE-----IQKQELGQWTYQI
YQEPFKNLKTGKYARMRGAHTNDVKQLTEVVQKIAKESIVIWGKTPKFKL
PIQKETWEAWWMEHWQATWIPEWEFVNTPPLVKLWYQLEKEPIVGAETFY
VDGAANRETK-LGKAGYVTNRGRQKVISLTDTTNQKTELQAIHLALQDSG
SEVNIVTDSQYALGIIQAQPDKSESEVVSQIIEQLIKKEKVYLAWVPAHK
GIGGNEQVDKLVSAGIRRVLFLDGIDKAQEEHEKYHSNWRAMASDFNLPP
VVAKEIVASCDKCQLKGEAMHGQVDCSPGIWQLDCTHLEGKIILVAVHVA
SGYIEAEVIPTETGQETAYFLLKLAGRWPVKTIHTDNGSNFTSAAVKAA-
CWWAGVKQEFGIPYNPQSQGVVESMNKELKKIIGQVRDQAEHLKTAVQMA
VFIHNFKRKG-GIGGYSAGERIIDIIATDI---------------QTKEL
QKQITKIQNFRVYYRDSRDPLWKGPAKLLWKGEGAVVIQDN--SDIKVVP
RRKAKIIRDYGKQMAGDDCVASRQDED
>B.JP.2002.197.AB428554
FFREDLAFPQ-GEARELSAEQ----------------TRAN--------S
--------------S---T---S---R-ELQV-----------WGRD---
NKSLS-------------EAGAD------------RKG--TI--SFNLPQ
ITLWQRPLVTIKIGGQLKEALLDTGADDTVLEE-MNLPGKWKPKIIGGIG
GFIKVRQYDQVTVEICGHKAIGAVLIGPTPVNI-IGRNLLTQLGCTLNFP
ISPIETVPVKLKPGM--DGPKVKQWPLTE-EKIKALVEIC--TEMEKEGK
ISKI-GPENPYNTPIFAIKKKD--GT---KWRKLVDFRELNKRTQDFWE-
VQLGIPHPAGLKK---KKSVTVLDVGDAYFSVPLDKDFRKYTAFTIPSIN
NETPGIRYQYNVLPQGWKGSPAIFQSSMTKILEPFRKQNPDIVIYQYMDD
LYVGSDLEIEQHRTKIEELRQHLLGWGFTTPDKKHQKEPPFLWMGYELHP
DKWTVQPIELPEKDSWTVNDIQKLVGKLNWA------SQIYPGIKVKQLC
RLLRGAKALTEVVQLTEEAELELAENREILREPVHGVYYDPSKDL-----
-----------------------------IAE-----IQKQELGQWTYQI
YQEPFKNLKTGKYARMRGAHTNDVKQLTEVVQKIAKESIVIWGKTPKFKL
PIQKETWEAWWMEHWQATWIPEWEFVNTPPLVKLWYQLEKEPIVGAETFY
VDGAANRETK-LGKAGYVTSRGRQKVISLTDTTNQKTELQAIHLALQDSG
SEVNIVTDSQYALGIIQAQPDKSESEVVSQIIEQLIKKEKVYLAWVPAHK
GIGGNEQVDKLVSAGIRRVLFLDGIDKAQEEHEKYHSNWRAMASDFNLPP
VVAKEIVASCDKCQLKGEAMHGQVDCSPGIWQLDCTHLEGKIILVAVHVA
SGYIEAEVIPAETGQETAYFLLKLAGRWPVKTIHTDNGSNFTSAAVKAA-
CWWAGVKQEFGIPYNPQSQGVVESMNKELKKIIGQVRDQAEHLKTAVQMA
VFIHNFKRKG-GIGGYSAGERIIDIIATDI---------------QTKEL
QKQITKIQNFRVYYRDSRDPLWKGPAKLLWKGEGAVVIQDN--SDIKVVP
RRKAKIIRDYGKQMAGDDCVASRQDED
>B.JP.2003.227.AB428555
FFRENLAFPQ-GEARELSSEQ----------------TRAN--------S
--------------S---T---S---R-ELQV-----------WGGD---
NNSLS-------------EAGAD------------RQX--XV--SLSLPQ
ITLWQRPLVTIKIGGQLKEALLDTGADDTVLEE-MNLPGKWKPKIIGGIG
GFIKVRQYDQVPIEICGHKAIGTVLVGPTPVNI-IGRNLLTQLGCTLNFP
ISPIDTVPVKLKPGM--DGPKVKQWPLTE-EKIKALVEIC--TEMEKEGK
ISKI-GPENPYNTPVFAIKKKD--GT---KWRKLVDFRELNKRTQDFWE-
VQLGIPHPAGLKR---KKSVTVLDVGDAYFSVPLDEDFRKYTAFTIPSTN
NETPGLRYQYNVLPQGWKGSPAIFQSSMTKILEPFRKQNPDIIIYQYMDD
LYVGSDLEIEQHRXKXEELRQHLLGWGFTTPDKKHQKEPPFLWMGYELHP
DKWTVQPIELPEKDSWTVNDIQKLVGKLNWA------SQIYPGIKVKQLC
KLLRGVKALTEVIQLTEEAELELAENREILKEPVHGVYYDPSKDL-----
-----------------------------IAE-----IQKQEMGQWTYQI
YQEPFKNLKTGKYARMRSAHTNDVKQLTEVVQKIAKESIVIWGKTPKFRL
PIQKETWEAWWMEYWQATWIPEWEFVNTPPLVKLWYQLEKEPIVGAETFY
VDGAASRETK-LGKAGYVTNRGRQKVISLTDTTNQKTELQAIHLALQDSG
SEVNIVTDSQYALGIIQAQPDKSESEVVSQIIEQLIKKEKVYLAWVPAHK
GIGGNEQVDKLVSAGIRKVLFLDGIEKAQEEHERYHSNWRAMASDFNLPP
VIAKEIVASCDKCQLKGEAMHGQVDCSPGIWQLDCTHLEGKIILVAVHVA
SGYIEAEVIPAETGQETAYFLLKLAGRWPVKIIHTDNGSNFTSAAVKAA-
CWWAGVKQEFGIPYNPQSQGVVESMNKELKKIIGQVRDQAEHLKTAVQMA
VFIHNFKRKG-GIGGYSAGERIIDIIATDI---------------QTKEL
QKQITKIQNFRVYYRDSRDPLWKGPAKLLWKGEGAVVIQDN--SDIKVVP
RRKAKIIRDYGKQMAGDDCVAGRQDED
>B.JP.2005.426.AB428556
FFRENLAFPQ-GEARKLSSEQ----------------TRAN--------S
--------------S---T---S---R-ELQA-----------WGGD---
NSPLS-------------ETGAD------------RQR--TV--SLNLPQ
ITLWQRPLVTIKIGGQVKEALLDTGADDTVLEE-MNLPGKWKPKIIGGIG
GFIKVRQYDQVPVEICGHKAIGAVLIGPTPVNI-IGRNILTKLGCTLNFP
ISPIDTVPVKLKPGM--DGPKVKQWPLTE-EKIKALVEIC--TEMEKEGK
ISKI-GPENPYNTPVFAIKKKD--GT---KWRKLVDFRELNKRTQDFWE-
VQLGIPHPAGLKK---KKSITVLDVGDAYFSVPLDKEFRKYTAFTIPSIN
NETPGIRYQYNVLPQGWKGSPAIFQSSMTXILEPFRKQNPDIDIYQYMDD
LYVGSDLEIEQHRTKIEELRQHLLGWGLTTPDKKHQKEPPFLWMGYELHP
DKWTVQPIELPEKDSWTVNDIQKLVGKLNWA------SQIYPGIKVKQLC
RLLRGAKALTEVVQLTEEAELELAENREILRXPVHGVYYDPSKDL-----
-----------------------------IAE-----IQKQELGQWTYQI
YQEPFKNLKTGKYARMRGAHTNDVRQLTEVVQKIAKESIVIWGKTPKFRL
PIQKETWEAWWMEYWQATWIPEWEFVNTPPLVKLWYQLEKEPIVGAETFY
VDGAANRETK-LGKAGYVTNRGRQKVISLNDTTNQKTELQAIHLALQDSG
SEVNIVTDSQYALGIIQAQPDKSESEVVSQIIEQLIKKEKVYLAWVPAHK
GIGGNEQVDKLVSAGIRKVLFLDGIDKAQEEHEKYHSNWRAMASDFNLPP
VVAKEIVASCDKCQLKGEAMHGQVDCSPGIWQLDCTHLEGKIILVAVHVA
SGYIEAEVIPAETGQETAYFLLKLAARWPVKTIHTDNGSNFTSAAVKAA-
CWWAGVKQEFGIPYNPQSQGVVESMNKELKTIIGQVRDQAEHLKTAVQMA
VFIHNFKKKG-GIGGYSAGERMIDIIATDI---------------QTKEL
QKQITKIQNFRVYYRDSRDPLWKGPAKLLWKGEGAVVIQDN--GDIKVVP
RRKAKIIRDYGKQMAGDDCVASRQDED
>B.JP.2005.436.AB428557
FFREDLAFPQ-GEARELSSXQ----------------TRAN--------S
--------------S---P---G---R-EXQV-----------WGRD---
NNSLS-------------EAGAD------------RKG--XI--SFSLPQ
ITLWQRPLVPIKIGGQXKEALLDTGADDTVLEE-MNLPGKWKPKIIGGIG
GFIKVRQYDQVPVEICGHKAIGAVLVGPTPVNI-IGRNLLTQLGCTLNFP
ISPIDTVPVKLKPGM--DGPKVKQWPLTE-EKIKALIEIC--TEMEKEGK
ISKI-GPENPYNTPVFAIKKKD--GT---KWRKLVDFRELNXRTQDFWE-
VQLGIPHPAGLKK---KKSVTVLDVGDAYFSVPLDKDFRKYTAFTIPSIN
NELPGIRYQYNVLPQGWKGSPAIFQSSMTKILEPFRKQNPDIVIYQYMDD
LYVGSDLEIEQHRIKIEELRQHLLGWGFTTPDKKHQKEPPFLWMGYELHP
DKWTVQPIELPEKDSWTVNDIQKLVGKLNWA------SQIYPGIKVKQLC
KLLRGAKALTEVVQLTEEAELELAENREVLREPVHGVYYDPXKDL-----
-----------------------------IAE-----IQKQELGQWTYQI
FQEPFKNLKTGKYARVRGAHTNDVKQLTEVVQKVAKESIVIWGKTPKFRL
PIQKETWEAWWMEYWQATWIPEWEFVNTPPLVKLWYQLEKEPIVEAETFY
VDGAANRETK-LGKAGYVTNRGRQKVISLTDTTNQKTELQAIYLALQDSG
SEVNIVTDSQYALGIIQAQPDKSESEVVSQIIEQLIKKEKVYLAWVPAHK
GIGGNEQVDKLVSAGIRRVLFLEGIDKAQEEHEKYHSNWRAMASDFNLPP
VVAKEIVASCDKCQLKGEAMHGQVDCSPGIWQLDCTHLEGKIILVAVHVA
SGYIEAEVIPAETGQETAYFLLKLAGRWPVKTIHTDNGSNFTSAAVKAA-
CWWAGVKQEFGIPYNPQSQGVVESMNKELKKIIGQVRDQAEHLKTAVQMA
VFIHNFKRKG-GIGGYSAGERMIDIIATDI---------------QTKEL
QKQITKLQNFRVYYRDSRDPLWKGPAKLLWKGEGAVVIQDN--SDIKVVP
RRKAKIIRDYGKQMAGDDCVASRQDED
>B.JP.2003.285.AB428558
FFRENLAFPQ-GEARELPSEQTR------------AQTRAN--------S
--------------P---T---R---R-EFQV-----------RGRD---
SDSLS-------------ETGVD------------RQG--TV--SFSFPQ
ITLWQRPLVTIKVGGQLKEALLDTGADDTVLEE-XNLPGKWKPKMIGGIG
GFIKVRQYDQVAIEICGHKAIGTVLVGPTPVNI-IGRNLLTQLGCTLNFP
ISPIETVPVKLKPGM--DGPKVKQWPLTE-EKIKALIEIC--TEMEKEGK
ISKI-GPENPYNTPVFAIKKKD--ST---KWRKLVDFRELNKRTQDFWE-
VQLGIPHPAGLKK---NKSVTVLDVGDAYFSVPLDEDFRKYTAFTIPSLN
NETPGIRYQYNVLPQGWKGSPAIFQCSMTKILEPFRKQNPDIVIYQYMDD
LYVGSDLEIEKHRTKIEKLRQHLLRWGFTTPDKKHQKEPPFLWMGYELHP
DKWTVQPIVLPEKDSWTVNDIQKLVGKLNWA------SQIYPGIKVRQLC
KLLRGAKGLTEVVPLTAEAELELAENREILKEPVHGVYYDPSKDL-----
-----------------------------VAE-----IQKQGLGQWTYQI
YQEPFKILKTGKYARMKGAHTNDIKQLTEAVQKIATESIVIWGRTPKFRL
PIQKETWEAWWMEYWQATWIPEWEFVXTPPLVKLWYQLEKEPIVGAETFY
VDGAANRETK-LGKAGYVTDRGRQKVVSLTDTTNQKTELQAIHLALQDSG
LEVNIVTDSQYALGIIQAQPDKSESELVSQIIEQLINKEKVYLAWVPAHK
GIGGNEQVDKLVSAGIRRVLFLDGIDKAQEEHEKYHSNWRAMASDFNLPP
VVAKEIVASCDKCQLKGEAMHGQVDCSPGIWQLDCTHLEGKIIIVAVHVA
SGYIEAEVIPAETGQETAYFLLKLAGRWPVKTIHTDNGSNFTSTAVKAA-
CWWAGIKQEFGIPYNPQSQGVXESMNNELKKIIGQVRDQAELLKTAVQMA
VFIHNFKRKG-GIGGYSAGERIVDIIATDI---------------QTREL
QKQITKIQNFRVYYRDSRDPLWKGPAKLLWKGEGAVVIQDN--SDIKVVP
RRKAKIIRDYGKQMAGDDCVASRQDED
>B.JP.2004.329.AB428559
FFRENLAFPQ-GEARELPSEQTR------------AQTRAN--------S
--------------P---T---R---R-EFQV-----------RGRD---
SDSLS-------------ETGVD------------RQG--TV--SFSFPQ
ITLWQRPLVTIKVGGQLKEALLDTGADDTVLEE-MNLPGKWKPKMIGGIG
GFIKVRQYDQVAIEICGHKAIGTVLVGPTPVNI-IGRNLLTQLGCTLNFP
ISPIETVPVKLKPGM--DGPKVKQWPLTE-EKIKALIEIC--TEMEKEGK
ISKI-GPENPYNTPVFAIKKKD--ST---KWRKLVDFRELNKRTQDFWE-
VQLGIPHPAGLKK---NKSVTVLDVGDAYFSVPLDEDFRKYTAFTIPSLN
NETPGIRYQYNVLPQGWKGSPAIFQCSMTKILEPFRKQNPDIVIYQYMDD
LYVGSDLEIEKHRTKIXELRQHLLRWGFTTPDKKHQKEPPFLWMGYELHP
DKWTVQPIVLPEKDSWTVNDIQKLVGKLNWA------SQIYPGIKVRQLC
KLLRGTKGLTEVVPLTAEAELELAENREILKEPVHGVYYDPSKDL-----
-----------------------------VAE-----IQKQGLGQWTYQI
YQEPFKNLKTGKYARMKGAHTNDIKQLTEAVQKIATESIVIWGRTPKFRL
PIQKETWEAWWMEYWQATWIPEWEFVNTPPLVKLWYQLEKEPIVGAETFY
VDGAANRETK-LGKAGYVTDRGRQKVVSLTDTTNQKTELQAIHLALQDSG
LEVNIVTDSQYALGIIQAQPDKSESELVSQIIEQLINKEKVYLAWVPAHK
GIGGNEQVDKLVSAGIRRVLFLDGIDKAQEEHEKYHSNWRAMASDFNLPP
VVAKEIVASCDKCQLKGEAMHGQVDCSPGIWQLDCTHLEGKIIIVAVHVA
SGYIEAEVIPAETGQETAYFLLKLAGRWPVKTIHTDNGSNFTSTAVKAA-
CWWAGIKQEFGIPYNPQSQGVVESMNNELKKIIGQVRDQAELLKTAVQMA
VFIHNFKRKG-GIGGYSAGERIVDIIATDI---------------QTREL
QKQITKIQNFRVYYRDSRDPLWKGPAKLLWKGEGAVVIQDN--SDIKVVP
RRKAKIIRDYGKQMAGDDCVASRQDED
>B.JP.2005.398.AB428560
FFRENLXFPQ-GEARELPSEQTR------------AQTRAN--------S
--------------P---T---R---R-EFQV-----------RGRD---
SDSLS-------------ETGVD------------RQG--XV--SFSFPQ
ITLWQRPLVTIKVGGQLKEALLDTGADDTVLEE-MNLPGKWKPKMIGGIG
GFIKVRQYDQVAIEICGHKAIGTVLVGPTPVNI-IGRNLLTQLGCTLNFP
ISPIETVPVKLKPGM--DGPKVKQWPLTE-EKIKALIEIC--TEMEKEGK
ISKI-GPENPYNTPVFAIKKKD--ST---KWRKLVDFRELNKRTQDFWE-
VQLGIPHPAGLKK---NKSVTVLDVGDAYFSVPLDEDFRKYTAFTIPSLN
NETPGIRYQYNVLPQGWKGSPAIFQCSMTKILEPFRKQNPDIXIYQYMDD
LYVGSDLEIEKHRTKIEELRQHLLRWGFTTPDKKHQKEPPFLWMGYELHP
DKWTVQPIVLPEKDSWTVNDIQKLVGKLNWA------SQIYPGIKVRQLC
KLLRGTKGLTEVVPLTAEAELELAENREILKEPVHGVYYDPSKDL-----
-----------------------------VAE-----IQKQGLGQWTYQI
YQEPFKNLKTGKYARMKGAHTNDIKQLTEAVQKIATESIVIWGRTPKFRL
PIQKETWEAWWMEYWQATWIPEWEFVNTPPLVKLWYQLEKEPIXGAETFY
VDGAANRETK-LGKAGYVTDRGRQKVVSLTDTTNQKTELQAIHLALQDSG
LEVNIVTDSQYALGIIQAQPDKSESELVSQIIEQLINKEKVYLAWVPAHK
GIGGNEQVDKLVSAGIRRVLFLDGIDKAQEEHEKYHSNWRAMASDFNLPP
VVAKEIVAXCDKCQLKGEAMHGQVDCSPGIWQLDCTHLEGKIIIVAVHVA
SGYIEAEVIPAETGQETAYFLLKLAGRWPVKTIHTDNGSNFTSTAVKAA-
CWWAGIKQEFGIPYNPQSQGVVESMNNELKKIIGQVRDQAELLKTAVQMA
VFIHNFKRKG-GIGGYSAGERIVDIIATDI---------------QTKEL
QKQITKIQNFRVYYRDSRDPLWKGPAKLLWKGEGAVVIQDN--SDIKVVP
RRKAKIIRDYGKQMAGDDCVASRQDED
>B.JP.2006.472.AB428561
FFRENLAFPQ-GEARELPTEQ----------------TRAN--------S
--------------P---T---R---R-EFQV-----------WGRD---
SDSLS-------------ETGAD------------RQG--TV--SFSFPQ
ITLWQRPLVTIKVGGQLKEALLDTGADDTVLEE-MSLPGRWKPKMIGGIG
GFIKVRQYDQVAIEICGHKAIGTVLVGPTPVNI-IGRNLLTQLGCTLNFP
ISPIETVPVKLKPGM--DGPKVKQWPLTE-EKIKALIDIC--TEMEKEGK
ISKI-GPENPYNTPVFAIKKKD--ST---KWRKLVDFRELNKRTQDFWE-
VQLGIPHPAGLKK---NKSVTVLDVGDAYFSVPLDEEFRKYTAFTIPSLN
NETPGIRYQYNVLPQGWKGSPAIFQCSMTKILEPFRKQNPDIVIYQYMDD
LYVGSDLEIEKHRTKIEELRQHLLRWGFTTPDKKHQKEPPFLWMGYELHP
DKWTVQPIVLPEKDSWTVNDIQKLVGKLNWA------SQIYPGIKVRQLC
KLLRGTKGLTEVVPLTAEAELELAENREILKEPVHGVYYDPSKDL-----
-----------------------------VAE-----IQKQGLGQWTYQI
YQEPFKNLKTGKYARMKGAHTNDIKQLTEAVQKIATESIVIWGRTPKFRL
PIQKETWEAWWMEYWQATWIPEWEFVNTPPLVKLWYQLEKEPIVGAETFY
VDGAANRETK-LGKAGYVTDRGRQKVISLTDTTNQKTELQAIHLALQDSG
LEVNIVTDSQYALGIIQAQPDKSESELVSQIIEQLIKKEKVYLAWVPAHK
GIGGNEQVDKLVSAGVRRVLFLDGIDKAQEDHEKYHSNWKAMASDFNIPP
VVAKEIIASCDKCQLKGEAMHGQVDCSPGIWQLDCTHLEGKIIIVAVHVA
SGYIEAEVIPAETGQETAYFLLKLAGRWPVKTIHTDNGSNFTSTAVKAA-
CWWAGIKQEFGIPYNPQSQGVVESMNNELKKIIGQVRDQAELLKTAVQMA
VFIHNFKRKG-GIGGYSAGERIIDIIATDI---------------QTREL
QKQITKIQNFRVYYRDSRDPLWKGPAKLLWKGEGAVVIQDN--SDIKVVP
RRKAKIIRDYGKQMAGDDCVASRQDED
>B.JP.2006.574.AB428562
FFRENLAFPQ-GEARELPSEQTR------------AQARAN--------S
--------------P---T---R---R-EFQV-----------RGRD---
SDSLS-------------ETGVD------------RQG--TV--SFSFPQ
ITLWQRPLVTIKVGGQLKEALLDTGADDTVLGE-MNLPGKWKPKMIGGIG
GFIKVRQYDQVAIEICGHKAIGTVLVGPTPVNI-IGRNLLTQLGCTLNFP
ISPIETVPVKLKPGM--DGPKVKQWPLTE-EKIKALIKIC--TEMEKEGK
ISKI-GPENPYNTPVFAIKKKD--ST---KWRKLVDFRELNKRTQDFWE-
VQLGIPHPAGLKK---NKSVTVLDVGDAYFSVPLDENFRKYTAFTIPSLN
NETPGIRYQYNVLPQGWKGSPAIFQCSMTKILEPFRKQNPDIVIYQYMDD
LYVGSDLEIEKHRTKIEELRQHLLRWGFTTPDKKHQKEPPFLWMGYELHP
DKWTVQPIVLPEKDSWTVNDIQKLVGKLNWA------SQIYPGIKVRQLC
KLLRGAKGLTEVVPLTAEAELELAENREILKEPVHGVYYDPSKDL-----
-----------------------------VAE-----IQKQGLGQWTYQI
YQEPFKNLKTGKYARMKGAHTNDIKQLTEAVQKIATESIVIWGRTPKFRL
PIQKETWESWWMEYWQATWIPEWEFVNTPPLVKLWYQLEKEPIVKAETFY
VDGAANRKTK-LGKAGYVTDRGRXKIVSLTDTTNQKTELQAIHLALQDSG
LEVNIVTDSQYALGIIQAQPDKSESELVSQIIKQLINKEKVYLAWVPAHK
GIGGNEQVDKLVSAGIRRVLFLDGINKAQEEHEKYHNNWRAMASDFNIPP
VVAKEIVASCDKCQLKGEAMHGQVDCSPGIWQLDCTHLEGKIIIVAVHVA
SGYIEAEVIPAETGQETAYFLLKLAGRWPVKTIHTDNGSNFTSTAVKAA-
CWWAGIKQEFGIPYNPQSQGVVESMNNELKKIIGQVRDQAELLKTAVQMA
VFIHNFKRKG-GIGGYSAGERIIDIIATDI---------------QTKEL
QKQITKIQNFRVYYRDSRDPLWKGPAKLLWKGEGAVVIQDN--SDIKVVP
RRKAKIIREYGKQMAGDDCVASRQDED
>B.JP.2004.DR6174.AB480692
FFRENLAFPQ-GKARELPSEQ----------------TRAN--------S
--------------P---T---R---G-EFQV-----------WGRD---
SDSLS-------------ETGAD------------RQG--TV--SFSFPQ
ITLWQRPVVKVRVGGQLTEALLDTGADNTVLEN-INLPGKWKPKMIGGIG
GFVKVRQYDQVTIEFCGHKVVGAVLVGPTPVNI-IGRDLMTQIGCTLNFP
ISPIETVPVKLKPGM--DGPKVKQWPLTE-EKIKALKEIC--TELEEAGK
ISKI-GPENPYNTPVFAIKKKN--ST---KWRKLVDFRELNKRTQDFWE-
VQLGIPHPAGLKK---KKSVTVLDVGDAYFSIPLDEDFRKYTAFTIPSLN
NETPGIRYQYNVLPQGWKGSPAIFQCSMTKILEPFRKQNPDIVIYQYMDD
LYVGSDLQIEQHRTKIEELRQHLWRWGFYTPDKKHQKEPPFLWMGYELHP
DKWTVQPIVLPEKDSWTVNDIQKLVGKLNWA------SQIYPGIKVKQLC
KLLRGTKGLTEVVPLTAEAELELAENREILKEPVHGVYYDPSKDL-----
-----------------------------VAE-----IQKQGQGQWTYQI
YQDPCKNLKTGKYARTKGAHTNDVKQLTEAVQKIATESIVIWGKTPKFRL
PIQKETWEAWWTEYWQATWIPEWEFVNTPPLVKLWYQLEKEPIVGAETFY
VDGAANRETK-LGKAGYVTDRGKQKVVSLTDTTNQKTELQAIHLALQDSG
SEVNIVTDSQYALGIIQAQPDKSESELVSQIIEQLIKKEKVYLAWVPAHK
GIGGNEQVDKLVSAGVRKVLFLDGIDKAQEEHERYHSNWRAMASEFNIPP
VVAKEIVACCDKCQLKGEAMHGQVDCSPGIWQLDCTHLEGKIILVAVHVA
SGYIEAEVIPAETGQETAYFLLKLAGRWPVKTIHTDNGSNFTSTTVKAA-
CWWAGIKQEFGIPYNPQSQGVVESMNNELKKIIGQVRDQAEHLKTAVQMA
VFIHNFKRKG-GIGGYSAGERIIDIIATDI---------------QTKEL
QKQISKIQNFRVYYRDSRDPLWKGPAKLLWKGEGAVVIQDN--SDIKVVP
RRKAKIIRDYGKQMAGDDCVASRQDED
>B.JP.2004.DR6174.AB480693
FFRENLAFPQ-GKARELPSEQ----------------TRAN--------S
--------------P---T---R---G-EFQV-----------WGRD---
SDSLS-------------ETGAD------------RQG--TV--SFSFPQ
ITLWQRPVVKVRVGGQLTEALLDTGADNTVLEN-INLPGKWKPKMIGGIG
GFVKVRQYDQVTIEFCGHKVVGAVLVGPTPVNI-IGRDLMTQIGCTLNFP
ISPIETVPVKLKPGM--DGPKVKQWPLTE-EKIKALKEIC--AELEEAGK
ISKI-GPENPYNTPVFAIKKKN--ST---KWRKLVDFRELNKRTQDFWE-
VQLGIPHPAGLKK---KKSVTVLDVGDAYFSIPLDEDFRKYTAFTIPSLN
NETPGIRYQYNVLPQGWKGSPAIFQCSMTKILEPFRKQNPDIVIYQYMDD
LYVGSDLQIEQHRTKIEELRQHLWRWGFYTPDKKHQKEPPFLWMGYELHP
DKWTVQPIVLPEKDSWTVNDIQKLVGKLNWA------SQIYPGIKVKQLC
KLLRGTKGLTEVVPLTAEAELELAENREILKEPVHGVYYDPSKDL-----
-----------------------------VAE-----IQKQGQGQWTYQI
YQDPCKNLKTGKYARMKGAHTNDVKQLTEAVQKIATESIVIWGKTPKFRL
PIQKETWEAWWTEYWQATWIPEWEFVNTPPLVKLWYQLEKEPIVGAETFY
VDGAANRETK-LGKAGYVTDRGKQKVVSLPDTTNQKTELQAIHLALQDSG
SEVNIVTDSQYALGIIQAQPDKSESELVSQIIEQLIKKEKVYLAWVPAHK
GIGGNEQVDKLVSAGVRKVLFLDGIDKAQEEHERYHSNWRAMASEFNIPP
VVAKEIVACCDKCQLKGEAMHGQVDCSPGIWQLDCTHLEGKIILVAVHVA
SGYIEAEVIPAETGQETAYFLLKLAGRWPVKTIHTDNGSNFTSTTVKAA-
CWWAGIKQEFGIPYNPQSQGVVESMNNELKKIIGQVRDQAEHLRTAVQMA
VFIHNFKRKG-GIGGYSAGERIIDIIATDI---------------QTKEL
QKQISKIQNFRVYYRDSRDPLWKGPAKLLWRGEGAVVIQDN--SDIKVVP
RRKAKIIRDYGKQMAGDDCVASRQDED
>B.JP.2004.DR6175.AB480694
FFRENLAFPE-GEARKFPSEQ----------------TRAN--------S
--------------P---T---R---R-ELQV-----------WGGGSS-
SNSLS-------------EAGAD------------RQG--TV--SFSFPQ
ITLWQRPVVTMKVGGQLREALLDTGADDTILEE-IDLPGRWKPKLIGGIG
GLVKVRQYDQVPIEFCGHKVIGTVLVGPTPANI-IGRNLMTQIGCTLNFP
ISPIETVPVKLKPGM--DGPKVKQWPLTK-EKIEALVEIC--TELEEDGK
ISKI-GPENPYNTPVFAIKKKN--ST---KWRKLVDFRELNKRTQDFWE-
VQLGIPHPAGLKK---KKSVTVLDVGDAYFSIPLDEDFRKYTAFTIPSTN
NETPGIRYQYNVLPQGWKGSPAIFQYSMTKILEPFRKQNPDIVIYQYVDD
LYVGSDLEIGQHRTKIEELRQHLWKWGFYTPDKKHQKEPPFLWMGYELHP
DKWTVQPIVLPEKDSWTVNDIQKLVGKLNWA------SQIYPGIKVKHLC
KLLRGTKALTEVIPLTEEAELELAENREILKQPVHGVYYDPSKEL-----
-----------------------------IAE-----IQKQGQGQWTYQI
YQEPFQNLKTGKYARTRGAHTNDVKQLTEAVQKIATESIVIWGKTPKFKL
PIQKETWETWWTEYWQATWIPEWEFVNTPPLVKLWYQLEKEPIVGAETFY
VDGAANRETK-LGKAGYVTDRGRRKAISLTDTTNQKTELQAIYLALQDSG
SEVNIVTDSQYALGIIQAQPDKSESELVSQIIEQLINKDKVYLAWVPAHK
GIGGNEQVDKLVSSGIRKVLFLDGIDKAQEEHEKYHSNWKAMASDFNLPP
VIAKEIVACCNKCQLKGEAMHGQVDCSPGIWQLDCTHLEGKVILVAVHVA
SGYIEAEVIPAETGQETAYFILKLAGRWPVKVIHTDNGSNFTSTTVKAA-
CWWAGIKQEFGIPYNPQSQGVVESMNKELKKIIGQVRDQAEHLKTAVQMA
VFIHNFKRKG-GIGGYSAGERIIDIIASDI---------------QTKEL
QKQITKIQNFRVYYRDSRDPLWKGPAKLLWKGEGAVVIQDN--SDIKIVP
RRKAKIIRDYGKQMAGDDCVASRQDED
>B.JP.2004.DR6175.AB480695
FFRENLAFPE-GEARKFPSEQ----------------TRAN--------S
--------------P---T---R---R-ELQV-----------WGGGSS-
SNSLS-------------EAGAD------------RQG--TV--SFSFPQ
ITLWQRPVVTIKVGGQLREALLDTGADDTILEE-IDLPGRWTPKLIGGIG
GLVKVRQYDQIPIEFCGHKVIGTVLVGPTPANI-IGRNLMTQIGCTLNFP
ISPIETVPVKLKPGM--DGPKVKQWPLTK-EKIEALVEIC--TELEEDGK
ISKI-GPENPYNTPVFAIKKKN--ST---KWRKLVDFRELNKRTQDFWE-
VQLGIPHPAGLKK---KKSVTVLDVGDAYFSIPLDENFRKYTAFTIPSTN
NETPGIRYQYNVLPQGWKGSPAIFQYSMTKILEPFRKQNPDIVIYQYVDD
LYVGSDLEIGQHRTKIEELRQHLWKWGFYTPDKKHQKEPPFLWMGYELHP
DKWTVQPIVLPEKDSWTVNDIQKLVGKLNWA------SQIYPGIKVKHLC
KLLRGTKTLTEVVPLTEEAELELAENREILKAPVHGVYYDPSKEL-----
-----------------------------IAE-----IQKQGQGQWTYQI
YQEPFKNLKTGKYARTRGAHTNDVRQLTEAVQKIATESIVIWGKTPKFKL
PIQKETWETWWTEYWQATWIPEWEFVNTPPLVKLWYQLEKEPIVGAETFY
VDGAANRETK-LGKAGYVTDRGRRKAISITDTTNQKTELQAIHLALQDSG
SEVNIVTDSQYALGIIQAQPDKSESELVNQIIEQLINKDKVYLAWVPAHK
GIGGNEQVDKLVSSGIRKVLFLDGIDKAQEEHEKYHSNWRAMASDFNLPP
VIAKEIVACCDKCQLKGEAMHGQVDCSPGIWQLDCTHLEGKIILVAVHVA
SGYIEAEVIPAETGQETAYFILKLAGRWPVKVIHTDNGSNFTSTTVKAA-
CWWAGIKQEFGIPYNPQSQGVVESMNKELKKIIGQVRDQAEHLKTAVQMA
VFIHNFKRKG-GIGGYSAGERIIDIIASDI---------------QTKEL
QKQITKIQNFRVYYRDSRDPLWKGPAKLLWKGEGAVVIQDN--SDIKIVP
RRKAKIIRDYGKQMAGDDCVASRQDED
>B.JP.2004.DR5913.AB480696
FFRENLAFPQ-GEAREFSSGQ----------------TRAN--------S
--------------P---T---R---G-EPQV-----------QGRD---
NNSPS-------------EAGAD------------RQG--TV--SFSFPQ
ITLWQRPLVTIKIGGQLKEALLDTGADDTVLEE-MNLPGRWKPKMIGGIG
GFIKVKQYDQIPIEICGHKVIGTVLIGPTPVNI-IGRNLLTQLGCTLNFP
ISPIETVPVKLKPGM--DGPKVKQWPLTE-EKIKALVEIC--TEMEKEGK
ISKI-GPENPYNTPVFAIKKKD--ST---KWRKLVDFRELNKRTQDFWE-
VQLGIPHPAGLKK---KKSVTVLDVGDAYFSVPLDEDFRKYTAFTIPSIN
NETPGIRYQYNVLPQGWKGSPAIFQSGMTKILEPFRKQNPEMVIYQYMDD
LYVGSDLEIEQHRTKIEELRKHLLAWGFTTPDKKHQKEPPFLWMGYELHP
DKWTVQPIVLPEKDSWTVNDIQKLVGKLNWA------SQIYAGIKVKQLC
KLLRGTKALTEVVPLTEEAELELAENREILREPVHGAYYDPSKDL-----
-----------------------------IAE-----IQKQGLGQWTYQI
YQEPFKNLKTGKYARVRGAHTNDVKQLTEAVQKIATESIVIWGKTPKFKL
PIQKETWETWWTEYWQATWIPEWEFVNTPPLVKLWYQLEKEPIEGAETFY
VDGAANRETK-LGKAGYVTNRGRQKVVSLTDTTNQKTELQAIYLALQDSG
LEVNIVTDSQYALGIIQAQPDQSESELVNQIIEQLIKKEKVYLAWVPAHK
GIGGNEQVDKLVSTGIRRVLFLDGIDKAQEEHEKYHSNWRAMASDFNLPP
VVAKEIVASCDKCQLKGEAMHGQVDCSPGIWQLDCTHLEGKVILVAVHVA
SGYIEAEVIPAETGQETAYFLLKLAGRWPVKTIHTDNGSNFTSATVKAA-
CWWAGIKQEFGIPYNPQSQGVVESMNKELKKIIGQVRDQAEHLKTAVQMA
VFIHNFKRKG-GIGGYSAGERIIDIIATDI---------------QTKEL
QNQITKIQNFRVYYRDSRDPLWKGPAKLLWKGEGAVVIQDN--SEIKVVP
RRKAKIIRDYGKQMAGDDCVASRQDED
>B.JP.2004.DR5913.AB480697
FFRENLAFPQ-GEAREFSSGQ----------------TRTN--------S
--------------P---T---R---R-EPQV-----------QGGD---
NNSLT-------------EAGAD------------RQG--TV--SFSFPQ
ITLWQRPLVTIKIGGQLKEALLDTGADDTVLEE-MNLPGRWKPKMIGGIG
GFIKVKQYDQIPIEICGHKVIGTVLIGPTPVNI-IGRNLLTQLGCTLNFP
ISPIETVPVKLKPGM--DGPKVKQWPLTE-EKIKALVEIC--TEMEKEGK
ISKI-GPENPYNTPVFAIKKKD--ST---KWRKLVDFRELNKRTQDFWE-
VQLGIPHPAGLKK---KKSVTVLDVGDAYFSVPLDEDFRKYTAFTIPSIN
NETPGIRYQYNVLPQGWKGSPAIFQSSMTKILEPFKKQNPDMVIYQYMDD
LYVGSDLEIEQHRTKIEELRKHLLAWGFTTPDKKHQKEPPFLWMGYELHP
DKWTVQPIMLPEKDSWTVNDIQKLVGKLNWA------SQIYPGIKVKQLC
KLLRGTKALTEVVPLTEEAELELAENREILREPVHGAYYDPSKDL-----
-----------------------------IAE-----IQKQGLGQWTYQI
YQEPFKNLKTGKYARVRGAHTNDVKQLTEAVQKIATESIVIWGKTPKFKL
PIQKETWETWWTEYWQATWIPEWEFVNTPPLVKLWYQLEKEPIEGAETFY
VDGAANRETK-LGKAGYVTNRGRQKVVSLTDTTNQKTELQAIYLALQDSG
LEVNIVTDSQYALGIIQAQPDQSESELVNQIIEQLIKKEKVYLAWVPAHK
GIGGNEQVDKLVSTGIRRVLFLDGIDKAQEEHEKYHSNWRAMASDFNLPP
VVAKEIVASCDKCQLKGEAMHGQVDCSPGIWQLDCTHLEGKVILVAVHVA
SGYIEAEVIPAETGQETAYFLLKLAGRWPVKTVHTDNGSNFTSATVKAA-
CWWAGIKQEFGIPYNPQSQGVVESMNKELKKIIGQVRDQAEHLKTAVQMA
VFIHNFKRKG-GIGGYSAGERIIDIIATDI---------------QTKEL
QNQITKIQNFRVYYRDSRDPLWKGPAKLLWKGEGAVVIQDN--SDIKVVP
RRKAKIIRDYGKQMAGDDCVASRQDED
>B.JP.1998.DR1120.AB480698
FFRESLAFPQ-GEAREFSSEQ----------------TRAV--------S
--------------P---T---S---R-ELNV-----------WGGD---
SNSPS-------------EAGA-------------GQG--TV--SFSFPQ
ITLWQRPIVTVKIGGQLKEALLDTGADDTVFQE-MNLPGRWKPKMIGGIG
GFVKVREYDQIPIEICGHKVISTVLVGPTPSNI-IGRNLMTQIGCTLNFP
ISPIETVPVKLKPGM--DGPRVKQWPLTE-EKIKALVEIC--TELENEGK
ISKI-GPENPYNTPVFVIKKKG--ST---KWRKLVDFRELNKRTQDFWE-
VQLGIPHPAGLKK---KKSVTVLDVGDAYFSIPLDEDFRKYTAFTIPSTN
NETPGIRYQYNVLPQGWKGSPAIFQSSMTKILEPFRKQNPDIVIYQYVDD
LYVGSDLEIEKHRTKIEELRQYLWKWGFYTPDKKHQQEPPFLWMGYELHP
DKWTVQPIVLPEKDSWTVNDIQKLVGKLNWA------SQIYPGIRVKQLC
KLIRGTKALTEVVPLTEEAELELAENREILKEPVHGVYYDPSKDL-----
-----------------------------IAE-----IQKQGQGQWTYQI
YQEPFKNLKTGKYAKMRGAHTNDVKQLTETVQKIATESIVIWGKTPKFRL
PIQKETWEAWWTEYWQATWIPEWEFVNTPPLVKLWYQLETEPIVGAETFY
VDGAANRETK-LGKAGYVTDRGRQKVVSIPDTTNQKTELQAIYLALQDSG
SEVNIVTDSQYALGIIQAQPDKSESELVSQIIEELIKKEKIYLAWVPAHK
GIGGNDQVDKLVSSGIRKVLFLDGIDKAQEEHEKYHNNWRAMASDFNLPP
IVAKEIVASCDKCQLKGEAMHGQVDCSPGIWQLDCTHLEGKIIIVAVHVA
SGYIEAEVIPAETGQETAYFLLKLAGRWPVKTIHTDNGSNFTSTTVKAA-
CWWAGIKQEFGIPYNPQSQGVVESMNKELKKIIEQVRDQAEQLKTAVQMA
VFIHNFKRKG-GIGGYSPGDRIIDILATDI---------------QTKEL
QKQITKIQNFRVYYRDSRDPLWKGPAKLLWKGEGAVVIQDN--SEIKVVP
RRKAKIIRDYGKQMAGDDCVANRQDED
>B.US.1991.US2.AB485638
FFREDLAFLQ-GKARELSSEQ----------------TRAN--------S
--------------P---T---R---R-ELQV-----------WGRD---
NNSLS-------------EAGAD------------RQG--NV--SLSFPQ
ITLWQRPLVTIKIGGQLKEALLDTGADDTVLEE-VSLPGRWKPKMIGGIG
GFIKVRQYDQILIEICGHKAIGTVLVGPTPVNI-IGRNLLTQIGCTLNFP
ISPIETVPVKLKPGM--DGPKVKQWPLTE-EKIKALVEIC--TEMEKEGK
ISKI-GPENPYNTPVFAIKKKD--ST---KWRKLVDFRELNKKTQDFWE-
VQLGIPHPAGLKK---KKSVTVLDVGDAYFSVPLDKDFRKYTAFTIPSIN
NETPGIRYQYNVLPQGWKGSPAIFQSSMTKILEPFRKQNPDIVIYQYMDD
LYVGSDLEIGQHRTKIEELRQHLLKWGFTTPDKKHQKEPPFLWMGYELHP
DKWTVQPIALPEKDSWTVNDIQKLVGKLNWA------SQIYAGIKVKQLC
KLLRGTKALTEVIPLTEEAELELAENREILKEPVHGVYYDPSKEL-----
-----------------------------IAE-----IQKQGPGQWTYQI
YQEPFKNLKTGKYTRMRGAHTNDVRQLTEAVQKITTESIVIWGKTPKFKL
PIQKETWEAWWTEYWQATWIPEWEFVNTPPLVKLWYQLEKEPIVGAETFY
VDGAANRETK-LGKAGYVTNRGRQKVVPLTDTTNQKTELQAIHLALQDSG
SEVNIVTDSQYALGIIQAQPDKSESELVSQIIEQLIKKEKVYLAWVPAHK
GIGGNEQVDKLVSAGIRKVLFLDGIDKAQDEHEKYHSNWRAMASDFNLPP
VVAKEIVASCDKCQLKGEAMHGQVDCSPGIWQLDCTHLEGKVILVAVHVA
SGYIEAEVIPAETGQETAYFLLKLAGRWPVKTIHTDNGSNFTSTTVKAA-
CWWAGIKQEFGIPYNPQSQGVVESMNKELKKIIGQVRDQAEHLKTAVQMA
VFIHNFKRKG-GIGGYSAGERIVDIIATDI---------------QTKEL
QKQITKIQNFRVYYRDSRDPLWKGPAKLLWKGEGAVVIQDN--SDIKVVP
RRKVKIIRDYGKQMAGDDCVASRQDED
>B.US.1991.US2.AB485639
FFREDLAFLQ-GKARELSSEQ----------------TRAN--------S
--------------P---T---R---R-ELQV-----------WGRD---
NNSLS-------------EAGAD------------RQG--NV--SLSFPQ
ITLWQRPLVTIKIGGQLKEALLDTGADDTVLEE-VSLPGRWKPKMIGGIG
GFIKVRQYDQILIEICGHKAIGTVLVGPTPVNI-IGRNLLTQIGCTLNFP
ISPIETVPVKLKPGM--DGPKVKQWPLTE-EKIKALVEIC--TEMEKEGK
ISKI-GPENPYNTPVFAIKKKD--ST---KWRKLVDFRELNKKTQDFWE-
VQLGIPHPAGLKK---KKSVTVLDVGDAYFSVPLDKDFRKYTAFTIPSIN
NETPGIRYQYNVLPQGWKGSPAIFQSSMTKILEPFKKQNPDIVIYQYMDD
LYVGSDLEIGQHRTKIEELRQHLLKWGFTTPDKKHQKEPPFLWMGYELHP
DKWTVQPIALPEKDSWTVNDIQKLVGKLNWA------SQIYAGIKVKQLC
KLLRGTKALTEVIPLTEEAELELAENREILKEPVHGVYYDPSKEL-----
-----------------------------IAE-----IQKQGPGQWTYQI
YQEPFKNLKTGKYTRMRGAHTNDVRQLTEAVQKITTESIVIWGKTPKFKL
PIQKETWEAWWTEYWQATWIPEWEFVNTPPLVKLWYQLEKEPIVGAETFY
VDGAANRETK-LGKAGYVTNRGRQKVVPLTDTTNQKTELQAIHLALQDSG
SEVNIVTDSQYALGIIQAQPDKSESELVSQIIEQLIKKEKVYLAWVPAHK
GIGGNEQVDKLVSAGIRKVLFLDGIDKAQDEHEKYHSNWRAMASDFNLPP
VVAKEIVASCDKCQLKGEAMHGQVDCSPGIWQLDCTHLEGKVILVAVHVA
SGYIEAEVIPAETGQETAYFLLKLAGRWPVKTIHTDNGSNFTSTTVKAA-
CWWAGIKQEFGIPYNPQSQGVVESMNKELKKIIGQVRDQAEHLKTAVQMA
VFIHNFKRKG-GIGGYSAGERIVDIIATDI---------------QTKEL
QKQITKIQNFRVYYRDSRDPLWKGPAKLLWKGEGAVVIQDN--SDIKVVP
RRKVKIIRDYGKQMAGDDCVASRQDED
>B.US.1991.US2.AB485640
FFREDLAFLQ-GKARELSSEQ----------------TRAN--------S
--------------P---T---R---R-ELQV-----------WGRN---
NNSLS-------------EAGAD------------RQG--NV--SLSFPQ
ITLWQRPLVTIKIGGQLKEALLDTGADDTVLEE-VSLPGRWKPKMIGGIG
GFIKVRQYDQILIEICGHKAIGTVLVGPTPVNI-IGRNLLTQIGCTLNFP
ISPIETVPVKLKPGM--DGPKVKQWPLTE-EKIKALVEIC--TEMEKEGK
ISKI-GPENPYNTPVFAIKKKD--ST---KWRKLVDFRELNKKTQDFWE-
VQLGIPHPAGLKK---KKSVTVLDVGDAYFSVPLDKDFRKYTAFTIPSIN
NETPGIRYQYNVLPQGWKGSPAIFQSSMTKILEPFKKQNPDIVIYQYMDD
LYVGSDLEIGQHRTKIEELRQHLLKWGFTTPDKKHQKEPPFLWMGYELHP
DKWTVQPIALPEKDSWTVNDIQKLVGKLNWA------SQIYAGIKVKQLC
KLLRGTKALTEVIPLTEEAELELAENREILKEPVHGVYYDPSKEL-----
-----------------------------IAE-----IQKQGPGQWTYQI
YQEPFKNLKTGKYTRMRGAHTNDVRQLTEAVQKITTESIVIWGKTPKFKL
PIQKETWEAWWTEYWQATWIPEWEFVNTPPLVKLWYQLEKEPIVGAETFY
VDGAANRETK-LGKAGYVTNRGRQKVVPLTDTTNQKTELQAIHLALQDSG
SEVNIVTDSQYALGIIQAQPDKSESELVSQIIEQLIKKEKVYLAWVPAHK
GIGGNEQVDKLVSAGIRKVLFLDGIDKAQDEHEKYHSNWRAMASDFNLPP
VVAKEIVASCDKCQLKGEAMHGQVDCSPGIWQLDCTHLEGKVILVAVHVA
SGYIEAEVIPAETGQETAYFLLKLAGRWPVKTIHTDNGSNFTSTTVKAA-
CWWAGIKQEFGIPYNPQSQGVVESMNKELKKIIGQVRDQAEHLKTAVQMA
VFIHNFKRKG-GIGGYSAGERIVDIIATDI---------------QTKEL
QKQITKIQNFRVYYRDSRDPLWKGPAKLLWKGEGAVVIQDN--SDIKVVP
RRKVKIIRDYGKQMAGDDCVASRQDED
>B.BR.1990.BZ167.AB485641
FFREDLAFLQ-GKARELPSEQ----------------TRAD--------S
--------------P---T---R---R-DLQV-----------WGRD---
NNSLS-------------KAGDE------------RQG--VV--SFSFPQ
ITLWQRPLVTVKIGGQLKEALLDTGADDTVLEE-MNLPGRWKPKMIGGIG
GFIKVRQYDQIPIEICGHKAIGTVLVGPTPVNI-IGRNLLTQIGCTLNFP
ISPIETVPVKLKPGM--DGPKVKQWPLTE-EKIKALVEIC--TEMEKEGK
ISKI-GPENPYNTPVFAIKKKD--ST---KWRKLVDFRELNKRTQDFWE-
VQLGIPHPAGLKK---KKSVTVLDVGDAYFSVPLDEDFRKYTAFTIPSIN
NETPGIRYQYNVLPQGWKGSPAIFQSSMTKILEPFRKQNPDMVIYQYMDD
LYIGSDLEIGQHRTKIEELRQHLLRWGFTTPDKKHQKEPPFLWMGYELHP
DKWTVQPIVLPEKDSWTVNDIQKLVGKLNWA------SQIYAGIKVKQLC
KLLRGTKALTEVVPLTEEAELELAENREILKEPVHGVYYDPSKDL-----
-----------------------------IAE-----IQKQGQGQWTYQI
YQEPFKNLKTGKYARTRGAHTNDVKQLTEAVQKITTECIVIWGKIPKFKL
PIQKETWETWWTEYWQATWIPEWEFVNTPPLVKLWYQLEKEPIVGAETFY
VDGAANRETK-LGKAGYVTDRGRQKVVSLADTTNQKTELQAIHLALQDSG
LEVNIVTDSQYALGIIQAQPDKSESELVSQIIEELIKKERVYLAWVPAHK
GIGGNEQVDKLVSSGIRKVLFLDGIDKAQEEHEKYHSNWRAMASDFNLPP
VVAKEIVASCDKCQLKGEAMHGQVDCSPGIWQLDCTHLEGKIILVAVHVA
SGYIEAEVIPAETGQETAYFILKLAGRWPVKTIHTDNGSNFTSTAVKAA-
CWWAGVKQEFGIPYNPQSQGVVESMNKELKKIIGQVRDQAEHLKTAVQMA
VLIHNFKRKG-GIGRYSAGERIIDIIATDL---------------QTTEL
QKQITKIQNFRVYYRDSRDPLWKGPAKLLWKGEGAVVIQDN--SDIKVVP
RRKVKIIRDYGKQMAGDDCVAGRQDED
>B.BR.1990.BZ167.AB485642
FFREDLAFLQ-GKARELPSEQ----------------TRAN--------S
--------------P---T---R---R-DLQV-----------WGRD---
NNSLS-------------EAGDK------------RQG--IV--SFSFPQ
ITLWQRPLVTVKIGGQLKEALLDTGADDTVLEE-MNLPGRWKPKMIGGIG
GFIKVRQYDQIPIEICGHKAIGTVLVGPTPVNI-IGRNLLTQIGCTLNFP
ISPIETVPVKLKPGM--DGPKVKQWPLTE-EKIKALVEIC--TEMEKEGK
ISKI-GPENPYNTPVFAIKKKD--ST---KWRKLVDFRELNKRTQDFWE-
VQLGIPHPAGLKK---KKSVTVLDVGDAYFSVPLDEDFRKYTAFTIPSIN
NETPGIRYQYNVLPQGWKGSPAIFQSSMTKILEPFRKQNPNMVIYQYMDD
LYVGSDLEIGQHRTKIEELRQHLLRWGFTTPDKKHQKEPPFLWMGYELHP
DKWTVQPIVLPEKDSWTVNDIQKLVGKLNWA------SQIYAGIKVKQLC
KLLRGTKALTEVVPLTEEAELELAENREILKEPVHGVYYDPSKDL-----
-----------------------------IAE-----IQKQGQGQWTYQI
YQEPFKNLKTGKYARTRGAHTNDVKQLTEAVQKITTECIVIWGKIPKFKL
PIQKETWETWWTEYWQATWIPEWEFVNTPPLVKLWYQLEKEPIVGAETFY
VDGAANRETK-LGKAGYVTDRGRQKVVSLTDTTNQKTELQAIHLALQDSG
LEVNIVTDSQYALGIIQAQPDKSESELVSQIIEELIKKERVYLAWVPAHK
GIGGNEQVDKLVSSGIRKVLFLDGIDKAQEEHEKYHSNWRAMASDFNLPP
VVAKEIVASCDKCQLKGEAMHGQVDCSPGIWQLDCTHLEGKIILVAVHVA
SGYIEAEVIPAETGQETAYFILKLAGRWPVKTIHTDNGSNFTSTAVKAA-
CWWAGVKQEFGIPYNPQSQGVVESMNKELKKIIGQVRDQAEHLKTAVQMA
VLIHNFKRKG-GIGRYSAGERIIDIIATDL---------------QTTEL
QKQITKIQNFRVYYRDSRDPLWKGPAKLLWKGEGAVVIQDN--SDIKVVP
RRKVKIIRDYGKQMAGDDCVAGRQDED
>B.JP.-.DR1673.AB564744
FFREDLAFPQ-GEARELSSEQ----------------TRAI--------S
--------------P---T---S---R-ELQV-----------WGGD---
NNSPS-------------EAGAD------------RQG--DV--SFSLPQ
ITLWQRPLVTVKVGGQLTEALLDTGADDTVLEE-MNLPGKWRPKIIGGIG
GFIRVRQYDQVPIEICGHKVTSTVLIGPTPVNV-IGRNLMTQLGCTLNFP
ISPIETVPVKLKPGM--DGPRVKQWPLTE-EKIKALVEIC--TELEKEGK
ISKI-GPENPYNTPIFAIKKKN--SD---KWRKLVDFRELNKRTQDFWE-
VQLGIPHPAGLKK---KKSVTVLDVGDAYFSVPLDKDFRKYTAFTIPSTN
NETPGIRYQYNVLPQGWKGSPAIFQSSMTKILEPFRKQNPDIVIYQYMDD
LYVGSDLEIGQHRTKIEELREHLLKWGFYTPDKKHQKEPPFLWMGYELHP
DKWTVQPIVLPEKDSWTVNDIQKLVGKLNWA------SQIYAGIRVKQLC
KLLRGTKALTEVIPLTEEAELELAENREILKEPVHGVYYDPSKDL-----
-----------------------------IAE-----IQKQGLGQWTYQI
FQEPFKNLKTGKYARTRGVHTNDVKQLTEAVQKIATESIVIWGKIPKFRL
PIQKETWETWWTEYWQATWIPEWEFVNTPPLVKLWYQLEKEPIVGAETFY
VDGAANRETK-LGKAGYVTDKGRQKVVSLTDTTNQKTELQAIHLALQDSG
SEVNIVTDSQYALGIIQAQPDKSESELVSQIIEQLINKEKVYL-WVPAHK
GIGGNEQIDKLVSAGIRKVLFLDGIDKAQEEHEKYHSNWRAMASDFNLPP
VIAKEIVASCDKCQLKGEAMHGQVDCSPGIWQLDCTHLEGKIILVAVHVA
SGYIEAEVIPAETGQETAYFLLKLAGRWPVKVIHTDNGSNFTSTTVKAA-
CWWAGIKQEFGIPYNPQSQGVVESMNKELKKIIGQVRDQAEHLKTAVQMA
VFIHNFKRKG-GIGGYSAGERIVDIIATDI---------------QTKEL
QKQITKIQNFRVYYRDSRDPLWKGPAKLLWKGEGAVVIQDN--SDIKVVP
RRKAKIIRDYGKQMAGDDCVASRQDED
>B.JP.-.DR1673.AB564745
FFREDLAFPQ-GEARELSSEQ----------------TRAI--------S
--------------P---T---S---R-ELQV-----------WGGD---
NNSPS-------------EAGAD------------RQG--DV--SFSFPQ
ITLWQRPLVTVKIGGQLKEALLDTGADDTVLEE-MNLPGKWRPKIIGGIG
GFIRVRQYDQVPIEICGHKVTSTVLIGPTPVNV-IGRNLMTQLGCTLNFP
ISPIETVPVKLKPGM--DGPRVKQWPLTE-EKIKALVEIC--TELEKEGK
ISRI-GPENPYNTPVFAIKKKD--ST---KWRKLVDFRELNKRTQDFWE-
VQLGIPHPAGLKK---KKSVTVLDVGDAYFSVPLDKDFRKYTAFTIPSTN
NETPGIRYQYNVLPQGWKGSPAIFQSSMTKILKPFREQNPDIVIYQYMDD
LYVGSDLEIGQHRTKIEELREHLLRWGFYTPDKKHQKEPPFLWMGYELHP
DKWTVQPIVLPEKDSWTVNDIQKLVGKLNWA------SQIYAGIKVKQLC
KLLRGTKALTEVIPLTEEAELELAENREILKEPVHGVYYDPSKDL-----
-----------------------------IAE-----IQKQGLGQWTYQI
FQEPFKNLKTGKYARTRGVHTNDVKQLTEAVQKIATESIVIWGKIPKFRL
PIQKETWETWWTEYWQATWIPEWEFVNTPPLVKLWYQLEKEPIVGAETFY
VDGAANRETK-LGKAGYVTDKGRQKVVSLTDTTNQKTELQAIHLALQDSE
SEVNIVTDSQYALGIIQAQPDKSESELVSQIIEQLIKKEKVYLAWVPAHK
GIGGNEQVDKLVSTGIRRVLFLDGIDKAQEEHEKYHSNWRAMASDFNLPP
IIAKEIVASCDKCQLKGEAMHGQVDCSPGIWQLDCTHLEGKIILVAVHVA
SGYIEAEVIPAETGQETAYFLLKLAGRWPVKVIHTDNGSNFTSTTVKAA-
CWWAGIKQEFGIPYNPQSQGVVESMNKELKKIIGQVRDQAEHLKTAVQMA
VFIHNFKRKG-GIGGYSAGERIVDIIATDI---------------QTKEL
QKQITKIQNFRVYYRDSRDPLWKGPAKLLWKGEGAVVIQDN--SDIKVVP
RRKAKIIRDYGKQMAGDDCVASRQDED
>B.JP.-.DR2735.AB564746
FFREDLAFPQ-GKARELSSEQ----------------TRAN--------S
--------------P---T---R---R-ELQV-----------WGGD---
NNSPS-------------EAGAD------------RQG--DV--SFSLPQ
ITLWQRPIVTVRIGGQLKEALLDTGADDTVLEE-MNLPGKWRPKIIGGIG
GFIRVRQYDQVPIEICGHKVTSTVLIGPTPVNV-IGRNLMTQLGCTLNFP
ISPIETVPVKLKPGM--DGPRVKQWPLTE-EKIKALVEIC--TELEKEGK
ISKI-GPENPYNTPVFAIKKKN--SD---KWRKLVDFRELNKRTQDFWE-
VQLGIPHPAGIKK---NKSVTVLDVGDAYFSIPLDKDFRKYTAFTIPSTN
NETPGIRYQYNVLPQGWKGSPAIFQSSMTKILKPFREQNPDIVIYQYMDD
LYVGSDLEIGQHRTKIEELREHLLRWGFYTPDKKHQKEPPFRWMGYELHP
DKWTVQPIVLPEKDSWTVNDIQKLVGKLNWA------SQIYAGIKVKQLC
KLLRGAKALTEVIPLTEEAELELAENREILKEPVHGVYYDPSKDL-----
-----------------------------IAE-----IQKQGVGQWTYQI
YQEPFKNLKTGKYARTRGIHTNDVKQLTEAVQKIATESIVIWGKIPKFRL
PIQKETWETWWTEYWQATWIPEWEFVNTPPLVKLWYQLEKEPIVGAETFY
VDGAANRETK-LGKAGYVTDKGRQKVVSLTDTTNQKTELQAIHLALQDSG
SEVNIVTDSQYALGIIQAQPDKSESELVSQIIEQLIKKEKVYLAWVPAHK
GIGGNEQVDKLVSTGIRRVLFLDGIDKAQEEHEKYHSNWRAMASDFNLPP
VIAKEIVASCDKCQLKGEAMHGQVDCSPGIWQLDCTHLEGKIILVAVHVA
SGYIEAEVIPAETGQETAYFLLKLAGRWPVKVIHTDNGSNFTSTTVKAA-
CWWAGIKQEFGIPYNPQSQGVVESMNKELKKIIGQVRDQAEHLKTAVQMA
VFIHNFKRKG-GIGGYSAGERIIDIIATDI---------------QTKEL
QKQITKIQNFRVYYRDNRDPLWKGPAKLLWKGEGAVVIQDN--SDIKVVP
RRKAKIIRDYGKQMAGDDCVASRQDED
>B.JP.-.pJPDR0796B02.AB565478
FFRENLAFPQ-GKAREFPSEQT-------------RANSPT--------S
--------------P---T---R---G-ELQV-----------WGKD---
NNSLP-------------EAGAD------------RRG--TV--SFSFPQ
ITLWQRPLVTIKIGGQLKEALLDTGADDTVLEE-MNLPGRWKPKIIGGIG
GFIKVREYDQIPIEICGKKAIGTVLIGPTPFNI-IGRNLMTQLGCTLNFP
ISPVDTVPVKLKPGM--DGPKVKQWPLTE-EKIKALVEIC--TEMEKEGK
ISKI-GPENPYNTPVFAIKKKN--ST---RWRKLVDFRELNKRTQDFWE-
VQLGIPHPAGLKK---KKSVTVLDVGDAYFSVPLDKDFRKYTAFTIPSTN
NETPGIRYQYNVLPQGWKGSPAIFQSSMTKILEPFRKQNPDIVIYQYVDD
LYVGSDLEIGQHRTKVEELRQHLLKWGFTTPDQKHQKEPPFLWMGYELHP
DKWTVQPIVLPEKDSWTVNDIQKLVGKLNWA------SQIYPGIKVKQLC
KLLRGTKALTEVVPLTEEAELELAENREILKEPVHGVYYDPSKDL-----
-----------------------------IAE-----IQKQGNGQWTYQI
YQEPFKNLKTGKYAKMRGAHTNDVKQLTEAVQKITTESIVIWGKIPKFKL
PIQKETWETWWMEYWQATWIPEWEFVNTPPLVKLWYQLEKEPIVGAETFY
VDGAANRDTK-LGKAGYVTDRGRQKVVPLTDTTNQKTELQAIYLALQDSG
LEVNIVTDSQYALGIIQAQPDKSESELVSQIIEQLIKKEKVYLAWVPAHK
GIGGNEQVDKLVSNGIRKVLFLDGIDKAQEEHEKYHSNWRAMVSDFNLPP
IVAKEIVASCDKCQLKGEAMHGQVDCSPGIWQLDCTHLEGKIILVAVHVA
SGYIEAEVIPAETGQETAYFILKLAGRWPVKTIHTDNGGNFISTAVKAA-
CWWAGIKQEFGIPYNPQSQGVVESMNKELKKIIGQVRDQAEHLKTAVQMA
VFIHNFKRKG-GIGGYSAGERIIDIIATDI---------------QTKEL
QNQITKISKFRVYYRDSRDPLWKGPAKLLWKGEGAVVIQDN--SEIKVVP
RRKAKIIKDYGKQMAGDDCVASRQDED
>B.JP.-.pJPDR0796B04.AB565479
FFRENLAFPQ-GKAREFPSEQT-------------RANSPT--------S
--------------P---T---R---G-ELQV-----------WGKD---
NNSLP-------------EAGAD------------RRG--TV--SFSFPQ
ITLWQRPLVTIKIGGQLKEALLDTGADDTVLEE-MNLPGRWKPKIIGGIG
GFIKVREYDQIPIEICGKKAIGTVLIGPTPFNI-IGRNLMTQLGCTLNFP
ISPVDTVPVKLKPGM--DGPKVKQWPLTE-EKIKALVEIC--TEMEKEGK
ISKI-GPENPYNTPVFAIKKKN--ST---RWRKLVDFRELNKRTQDFWE-
VQLGIPHPAGLKK---KKSVTVLDVGDAYFSVPLDKDFRKYTAFTIPSTN
NETPGIRYQYNVLPQGWKGSPAIFQSSMTKILEPFRKQNPDIVIYQYVDD
LYVGSDLEIGQHRTKVEELRQHLLKWGFTTPDQKHQKEPPFLWMGYELHP
DKWTVQPIVLPEKDSWTVNDIQKLVGKLNWA------SQIYPGIKVKQLC
KLLRGTKALTEVVPLTEEAELELAENREILKEPVHGVYYDPSKDL-----
-----------------------------IAE-----IQKQGNGQWTYQI
YQEPFKNLKTGKYAKMRGAHTNDVKQLTEAVQKITTESIVIWGKIPKFKL
PIQKETWETWWMEYWQATWIPEWEFVNTPPLVKLWYQLEKEPIVGAETFY
VDGAANRDTK-LGKAGYVTDRGRQKVVPLTDTTNQKTELQAIYLALQDSG
LEVNIVTDSQYALGIIQAQPDKSESELVSQIIEQLIKKEKVYLAWVPAHK
GIGGNEQVDKLVSNGIRKVLFLDGIDKAQEEHEKYHSNWRAMVSDFNLPP
IVAKEIVASCDKCQLKGEAMHGQVDCSPGIWQLDCTHLEGKIILVAVHVA
SGYIEAEVIPAETGQETAYFILKLAGRWPVKTIHTDNGGNFISTAVKAA-
CWWAGIKQEFGIPYNPQSQGVVESMNKELKKIIGQVRDQAEHLKTAVQMA
VFIHNFKRKG-GIGGYSAGERIIDIIATDI---------------QTKEL
QNQITKISKFRVYYRDSRDPLWKGPAKLLWKGEGAVVIQDN--SEIKVVP
RRKAKIIKDYGKQMAGDDCVASRQDED
>B.JP.-.JRC03B.AB565495
FFRENLAFPQ-GEAREFPSEQ----------------TRAN--------S
--------------P---T---R---R-EFQV-----------WGRD---
SDSPS-------------ETGAD------------RQG--TV--SFSFPQ
ITLWQRPLVTIKVGGQLKEALLDTGADDTVLEE-INLPGKWKPKMIGGIG
GFIKVRQYDQIAIEICGHKAIGTVLVGPTPINI-IGRNLLTQLGCTLNFP
ISPIETVPVKLKPGM--DGPKVKQWPLTE-EKIKALIEIC--TEMEKEGK
ISKI-GPENPYNTPVFAIKKKD--GT---KWRKLVDFRELNKRTQDFWE-
VQLGIPHPAGLKK---KKSVTILDVGDAYFSVPLDKEFRKYTAFTIPSLN
NETPGIRYQYNVLPQGWKGSPAIFQCSMTKILEPFRKQNPDMVIYQYMDD
LYVGSDLEIEQHRTKIEELRQHLLRWGFDTPDKKHQKEPPFLWMGYELHP
DKWTVQPIVLPEKDSWTVNDIQKLVGKLNWA------SQIYPGIKVKQLC
KLLRGTKGLTEVVPLTAEAELELAENREILGEPVHGVYYDPSKDL-----
-----------------------------IAE-----IQKQGLGQWTYQI
YQDPFKNLKTGKYARTKGAHTNDVKQLTEAVQKIATESIVIWGRTPKFRL
PIQKETWETWWTEYWQATWIPEWEFVNTPPLVKLWYQLEKEPIVGAETFY
VDGAANRETK-LGKAGYVTDRGKQKVISLTDTTNQKTELQAIQLALQDSG
LEVNIVTDSQYALGIIQAQPDKSESELVSQIIEQLIKKERVYLAWVPAHK
GIGGNEQVDRLVSAGVRKVLFLDGIDKAQEEHEKYHSNWRAMASDFNLPP
VVAKEIVASCDKCQLKGEAMHGQVDCSPGIWQLDCTHLEGKIILVAVHVA
SGYIEAEVIPAETGQETAYFLLKLAGRWPVKTIHTDNGSNFTSTTVKAA-
CWWAGIKQEFGIPYNPQSQGVVESMNNELKKIIGQVRDQAEHLKTAVQMA
VFIHNFKRKG-GIGGYSAGERIVDIIATDI---------------QTKEL
QKQITKIQNFRVYYRDSRDPLWKGPAKLLWKGEGAVVIQDN--SDIKVVP
RRKAKIIRDYGKQMAGDDCVASRQDED
>B.JP.-.JRC03B.AB565496
FFRENLAFPQ-GEAREFPSEQ----------------TRAN--------S
--------------P---T---R---R-EFQV-----------WGRD---
SDSPS-------------ETGAD------------RQG--TV--SFSFPQ
ITLWQRPLVTIKVGGQLKEALLDTGADDTVLEE-MNLPGKWKPKMIGGIG
GFIKVRQYDQIAIEICGHKAIGTVLVGPTPINI-IGRNLLTQLGCTLNFP
ISPIETVPVKLKPGM--DGPKVKQWPLTE-EKIKALIEIC--TEMEKEGK
ISKI-GPENPYNTPVFAIKKKD--GT---KWRKLVDFRELNKRTQDFWE-
VQLGIPHPAGLKK---KKSVTVLDVGDAYFSVPLDKEFRKYTAFTIPSLN
NETPGIRYQYNVLPQGWKGSPAIFQCSMTKILEPFRKQNPDMVIYQYMDD
LYVGSDLEIEQHRTKIEELRQHLLRWGFDTPDKKHQKEPPFLWMGYELHP
DKWTVQPIVLPEKDSWTVNDIQKLVGKLNWA------SQIYPGIKVKQLC
KLLRGTKGLTEVVPLTAEAELELAENREILGEPVHGVYYDPSKDL-----
-----------------------------IAE-----IQKQGLGQWTYQI
YQDPFKNLKTGKYARTKGAHTNDIKQLTEAVQKIATESIVIWGRTPKFRL
PIQKETWETWWTEYWQATWIPEWEFVNTPPLVKLWYQLEKEPIVGAETFY
VDGAANRETK-LGKAGYVTDRGKQKVISLTDTTNQKTELQAIQLALQDSG
LEVNIVTDSQYALGIIQAQPDKSESELVSQIIEQLIKKERVYLAWVPAHK
GIGGNEQVDRLVSAGVRKVLFLDGIDKAQEEHEKYHSNWRAMASDFNLPP
VVAKEIVASCDKCQLKGEAMHGQVDCSPGIWQLDCTHLEGKIILVAVHVA
SGYIEAEVIPAETGQETAYFLLKLAGRWPVKTIHTDNGSNFTSTTVKAA-
CWWAGIKQEFGIPYNPQSQGVVESMNNELKKIIGQVRDQAEHLKTAVQMA
VFIHNFKRKG-GIGGYSAGERIVDIIATDI---------------QTKEL
QKQITKIQNFRVYYRDSRDPLWKGPAKLLWKGEGAVVIQDN--SDIKVVP
RRKAKIIRDYGKQMAGDDCVASRQDED
>B.JP.-.JRC05B.AB565497
FFRENLAFPQ-GEAREFPSKQ----------------TRAN--------S
--------------P---T---R---R-ELQV-----------WGRD---
NNSLS-------------EAGAD------------RQG--TV--SFSFPQ
ITLWQRPLVTIKIGGQLKEALLDTGADDTVLED-MNLPGKWRPKMIGGIG
GFIKVKQYDQIPIEICGHKTIGTVLVGPTPVNI-IGRNLLTQLGCTLNFP
ISPIETVPVKLKPGM--DGPKVKQWPLTE-EKIKALVEIC--TEMEKEGK
ISKI-GPENPYNTPVFAIKKKD--ST---KWRKLVDFRELNKRTQDFWE-
VQLGIPHPAGLKK---KKSVTVLDVGDAYFSVPLDKEFRKYTAFTIPSTN
NETPGIRYQYNVLPQGWKGSPAIFQCSMTKILEPFRKQNPEIVIYQYMDD
LYVGSDLEIGQHRTKIEELRGHLLKWGFTTPDKKHQKEPPFLWMGYELHP
DKWTVQPIVLPEKDSWTVNDIQKLVGKLNWA------SQIYPGIKVKQLC
KLLRGTKALTEIVPLTEEAELELAENREILKEPVHGVYYDPAKDL-----
-----------------------------IAE-----IQKQGLGQWTYQI
YQEPYKNLKTGKYAKTRGAHTNDVKQLTEAVQKIATESIVIWGKTPKFKL
PIQKETWEAWWTEYWQATWIPEWEFVNTPPLVKLWYQLEKEPIIGAETFY
VDGAANRETK-LGKAGYVTDKGRQKVVSLTDTTNQKTELQAIHLALQDSG
LEVNIVTDSQYALGIIQAQPDKSESELVSQIIEQLIKKEKIYLAWVPAHK
GIGGNEQVDKLVSAGIRKVLFLDGIDKAQEDHEKYHSNWRAMASDFNLPP
VVAKEIVASCDKCQLKGEAMHGQVDCSPGIWQLDCTHLEGKVILVAVHVA
SGYIEAEVIPAETGQETAYFILKLAGRWPVKAIHTDNGSNFTSTTVKAA-
CWWAGIKQEFGIPYNPQSQGVVESLNKELKKIIGQVRDQAEHLKTAVQMA
VFIHNFKRKG-GIGGYCAGERIIDIIATDI---------------QTKEL
QNQITKIQNFRVYYRDSRDPLWKGPAKLLWKGEGAVVIQDN--SDIKVVP
RRKAKIIRDYGKQMAGDGCVASRQDED
>B.JP.-.JRC05B.AB565498
FFRENLAFPQ-GEAREFPSKQ----------------TRAN--------S
--------------P---T---R---R-ELQV-----------WGRD---
NNSLS-------------EAGAD------------RQG--TV--SFSFPQ
ITLWQRPLVTIKIGGQLKEALLDTGADDTVLED-MNLPGKWRPKMIGGIG
GFIKVKQYDQIPIEICGHKTIGTVLVGPTPVNI-IGRNLLTQLGCTLNFP
ISPIETVPVKLKPGM--DGPKVKQWPLTE-EKIKALVEIC--TEMEKEGK
ISKI-GPENPYNTPVFAIKKKD--ST---KWRKLVDFRELNKRTQDFWE-
VQLGIPHPAGLKK---KKSVTVLDVGDAYFSVPLDKEFRKYTAFTIPSTN
NETPGIRYQYNVLPQGWKGSPAIFQCSMTKILEPFRKQNPEIVIYQYMDD
LYVGSDLEIGQHRTKIEELRGHLLKWGFTTPDKKHQKEPPFLWMGYELHP
DKWTVQPIVLPEKDSWTVNDIQKLVGKLNWA------SQIYPGIKVKQLC
KLLRGTKALTEIVPLTEEAELELAENREILKEPVHGVYYDPAKDL-----
-----------------------------IAE-----IQKQGLGQWTYQI
YQEPYKNLKTGKYAKTRGAHTNDVKQLTEAVQKIATESIVIWGKTPKFKL
PIQKETWEAWWTEYWQATWIPEWEFVNTPPLVKLWYQLEKEPIIGAETFY
VDGAANRETK-LGKAGYVTDKGRQKVVSLTDTTNQKTELQAIHLALQDSG
LEVNIVTDSQYALGIIQAQPDKSESELVSQIIEQLIKKEKIYLAWVPAHK
GIGGNEQVDKLVSAGIRKVLFLDGIDKAQEDHEKYHSNWRAMASDFNLPP
VVAKEIVASCDKCQLKGEAMHGQVDCSPGIWQLDCTHLEGKVILVAVHVA
SGYIEAEVIPAETGQETAYFILKLAGRWPVKAIHTDNGSNFTSTTVKAA-
CWWAGIKQEFGIPYNPQSQGVVESLNKELKKIIGQVRDQAEHLKTAVQMA
VFIHNFKRKG-GIGGYCAGERIIDIIATDI---------------QTKEL
QNQITKIQNFRVYYRDSRDPLWKGPAKLLWKGEGAVVIQDN--SDIKVVP
RRKAKIIRDYGKQMAGDGCVASRQDED
>B.JP.-.JRC53B.AB565499
FFRENLAFLQ-GEARKFPSEQ----------------TRAN--------S
--------------P---T---R---R-EFQV-----------WGGD---
SDSLS-------------ETGAD------------KQG--TV--SFSFPQ
ITLWQRPVVTIRVGGQLKEALLDTGADDTVLEE-MNLPGKWKPKMIGGIG
GFIKVRQYDQIAIEICGHKAIGTVLVGPTPVNI-IGRNLLTQLGCTLNFP
ISPIETVPVKLKPGM--DGPKVKQWPLTE-EKIKALIEIC--TEMEKEGK
ISKI-GPENPYNTPVFAIKKKD--ST---KWRKLVDFRELNKRTQDFWE-
VQLGIPHPAGLKR---KKSVTVLDVGDAYFSVPLDKEFRKYTAFTIPSVN
NETPGIRYQYNVLPQGWKGSPAIFQCSMTKILEPFRKQNPDIVIYQYMDD
LYVGSDLEIEQHRTKIEELRQHLLRWGFTTPDKKHQKEPPFLWMGYELHP
DKWTVQPIMLPEKDSWTVNDIQKLVGKLNWA------SQIYPGIKVKQLC
KLLRGTKGLTEVVPLTAEAELELAENREILKEPVHGVYYDPSKDL-----
-----------------------------VAE-----IQKQGQGQWTYQI
YQDAFKNLKTGKYARMKGAHTNDVKQLTEAVQKIATESIVIWGKTPKFRL
PIQKETWEAWWMEYWQATWIPEWEFVNTPPLVKLWYQLEKEPIVGAETFY
VDGAANRETK-LGKAGYVTDRGKQKVISLTDTTNQKTELQAIHLALQDSG
SEVNIVTDSQYALGIIQAQPDKSESELVSQIIEQLIKKEKVYLAWVPAHK
GIGGNEQVDRLVSAGVRRVLFLDGIDKAQEEHEKYHNNWRAMASDFNIPP
VVAKEIVACCDKCQIKGEAMHGQVDCSPGIWQLDCTHLEGKIILVAVHVA
SGYIEAEVIPAETGQETAYFLLKLAGRWPVKTIHTDNGSNFTSTTVKAA-
CWWAGIKQEFGIPYNPQSQGVVESMNNELKKIIGQVRDQAEHLKTAVQMA
VFIHNFKRKG-GIGGYSAGERIVDIIATDI---------------QTKEL
QKQITKIQNFRVYYRDSRDPLWKGPAKLLWKGEGAVVIQDN--SDIKVVP
RRKAKIIRDYGKQMAGDDCVASRQDED
>B.JP.-.JRC53B.AB565500
FFRENLAFLQ-GEARKFPSEQ----------------TRAN--------S
--------------P---T---R---R-EFQV-----------WGGD---
SDSLS-------------ETGAD------------KQG--TV--SFSFPQ
ITLWQRPVVTIRVGGQLKEALLDTGADDTVLEE-MNLPGKWKPKMIGGIG
GFIKVRQYDQIAIEICGHKAIGTVLVGPTPVNI-IGRNLLTQLGCTLNFP
ISPIETVPVKLKPGM--DGPKVKQWPLTE-EKIKALIEIC--TEMEKEGK
ISKI-GPENPYNTPVFAIKKKD--ST---KWRKLVDFRELNKRTQDFWE-
VQLGIPHPAGLKR---KKSVTVLDVGDAYFSVPLDKEFRKYTAFTIPSVN
NETPGIRYQYNVLPQGWKGSPAIFQCSMTKILEPFRKQNPDIVIYQYMDD
LYVGSDLEIEQHRTKIEELRQHLLRWGFTTPDKKHQKEPPFLWMGYELHP
DKWTVQPIMLPEKDSWTVNDIQKLVGKLNWA------SQIYPGIKVKQLC
KLLRGTKGLTEVVPLTAEAELELAENREILKEPVHGVYYDPSKDL-----
-----------------------------VAE-----IQKQGQGQWTYQI
YQDAFKNLKTGKYARMKGAHTNDVKQLTEAVQKIATESIVIWGKTPKFRL
PIQKETWEAWWMEYWQATWIPEWEFVNTPPLVKLWYQLEKEPIVGAETFY
VDGAANRETK-LGKAGYVTDRGKQKVISLTDTTNQKTELQAIHLALQDSG
SEVNIVTDSQYALGIIQAQPDKSESELVSQIIEQLIKKEKVYLAWVPAHK
GIGGNEQVDRLVSAGVRRVLFLDGIDKAQEEHEKYHNNWRAMASDFNIPP
VVAKEIVACCDKCQIKGEAMHGQVDCSPGIWQLDCTHLEGKIILVAVHVA
SGYIEAEVIPAETGQETAYFLLKLAGRWPVKTIHTDNGSNFTSTTVKAA-
CWWAGIKQEFGIPYNPQSQGVVESMNNELKKIIGQVRDQAEHLKTAVQMA
VFIHNFKRKG-GIGGYSAGERIVDIIATDI---------------QTKEL
QKQITKIQNFRVYYRDSRDPLWKGPAKLLWKGEGAVVIQDN--SDIKVVP
RRKAKIIRDYGKQMAGDDCVASRQDED
>B.JP.-.JRC65B.AB565501
FFRENLAFPQ-GKAREFPPEQ----------------TRAN--------S
--------------PASPT---R---G-ELQV-----------WGRG---
SDSSS-------------EAGAD------------RQG--SV--SFSFPQ
ITLWQRPLVTIKIGGQLKEALLDTGADDTVLED-MNLPGRWKPKMIGGIG
GFIKVRQYDEIPIEICGHKTIGTVLIGPTPVNI-IGRNLLTQLGCTLNFP
ISPIETVPVKLKPGM--DGPRVKQWPLTE-EKIKALVEIC--TEMEKEGK
ISKI-GPENPYNTPVFAIKKKD--ST---KWRKLVDFRELNKRTQDFFE-
VQLGIPHPAGLKR---KKSVTVLDVGDAYFSVPLDEDFRKYTAFTIPSIN
NETPGIRYQYNVLPQGWKGSPAIFQSSMTKILEPFRKQNPDIVIYQYMDD
LYVGSDLEIGQHKTKVEELRQHLLRWGLTTPDKKHQKEPPFLWMGYELHP
DKWTVQPIVLPEKDSWTVNDIQKLVGKLNWA------SQIYAGIKVRELC
KLLRGAKGLTEVIPLTAEAELELAENREILKEPVHGAYYDPSKDL-----
-----------------------------IAE-----IQKQGQGQWTYQI
YQEQHKNLKTGKYAKMKGAHTNDVKQLTEAVQKIATESIVIWGKTPKFKL
PIQKETWETWWTEYWQATWVPEWEFVNTPPLVKLWYQLEKEPIEGAETFY
VDGAANRETK-LGRAGYVTNKGRQKVVTLTDTTNQKTELQAIYLALQDSG
LEVNIVTDSQYALGIIQAQPDKSESELVSQIIEQLIKKEKVYLAWVPAHK
GIGGNEQIDKLVSAGIRKVLFLDGIDKAQDEHEKYHSNWRAMASDFNLPP
VVAKEIVASCDKCQLKGEAMHGQVDCSPGIWQLDCTHLEGKIILVAVHVA
SGYIEAEVIPAETGQETAYFILKLAGRWPVKTIHTDNGSNFTSNAVKAA-
CWWAGIKQDFGIPYNPQSQGVVESMNKELKKIIGQVRDQAEHLKTAVQMA
VFIHNFKRKG-GIGGYSAGERIVDIIATDI---------------QTREL
QKQITKIQNFRVYYRDSRDPLWKGPAKLLWKGEGAVVIQDN--SDIKVVP
RRKVKIIRDYGKQMAGDDCVASRQDED
>B.JP.-.JRC65B.AB565502
FFRENLAFPQ-GKAREFPPEQ----------------TRAN--------S
--------------PASPT---R---G-ELQV-----------WGRG---
SDSSS-------------EAGAD------------RQG--SV--SFSFPQ
ITLWQRPLVTIKIGGQLKEALLDTGADDTVLED-MNLPGRWKPKMIGGIG
GFIKVRQYDEIPIEICGHKTIGTVLIGPTPVNI-IGRNLLTQLGCTLNFP
ISPIETVPVKLKPGM--DGPRVKQWPLTE-EKIKALVEIC--TEMEKEGK
ISKI-GPENPYNTPVFAIKKKD--ST---KWRKLVDFRELNKRTQDFFE-
VQLGIPHPAGLKR---KKSVTVLDVGDAYFSVPLDEDFRKYTAFTIPSIN
NETPGIRYQYNVLPQGWKGSPAIFQSSMTKILEPFRKQNPDIVIYQYMDD
LYVGSDLEIGQHKTKVEELRQHLLRWGLTTPDKKHQKEPPFLWMGYELHP
DKWTVQPIVLPEKDSWTVNDIQKLVGKLNWA------SQIYAGIKVRELC
KLLRGAKGLTEVIPLTAEAELELAENREILKEPVHGAYYDPSKDL-----
-----------------------------IAE-----IQKQGQGQWTYQI
YQEQHKNLKTGKYAKMKGAHTNDVKQLTEAVQKIATESIVIWGKTPKFKL
PIQKETWETWWTEYWQATWVPEWEFVNTPPLVKLWYQLEKEPIEGAETFY
VDGAANRETK-LGRAGYVTNKGRQKVVTLTDTTNQKTELQAIYLALQDSG
LEVNIVTDSQYALGIIQAQPDKSESELVSQIIEQLIKKEKVYLAWVPAHK
GIGGNEQIDKLVSAGIRKVLFLDGIDKAQDEHEKYHSNWRAMASDFNLPP
VVAKEIVASCDKCQLKGEAMHGQVDCSPGIWQLDCTHLEGKIILVAVHVA
SGYIEAEVIPAETGQETAYFILKLAGRWPVKTIHTDNGSNFTSNAVKAA-
CWWAGIKQDFGIPYNPQSQGVVESMNKELKKIIGQVRDQAEHLKTAVQMA
VFIHNFKRKG-GIGGYSAGERIVDIIATDI---------------QTREL
QKQITKIQNFRVYYRDSRDPLWKGPAKLLWKGEGAVVIQDN--SDIKVVP
RRKVKIIRDYGKQMAGDDCVASRQDED
>B.JP.-.DR1712.AB604946
FFRESLAFPQ-GEARELPSEQ----------------TRTN--------S
--------------P---TSSIR---G-ELQV-----------WGGN---
NNFLS-------------EAGTNRQ----------GEG--TV--SFSFPQ
ITLWQRPIVPIKIGGQLKEALIDTGADDTVIEE-LNLPGRWTPKIIGGIG
GFVKVRQYDQVPVEICGHKAIGSVLVGPTPANI-IGRNLLTKIGCTLNFP
ISPIETVPVKLKPGM--DGPKVKQWPLTK-EKIEALMEIC--AELEKEGK
ISKI-GPENPYNTPVFAIKKKN--SN---RWRKITDFRELNKRTQDFWE-
IQLGIPHPSGLKK---KKSVTVLDVGDAYFSVPLDEDFRKYTAFTIPSTN
NETPGIRYQYNVLPQGWKGSPAIFQSSMTKILEPFRKQNPDIVIYQYMDD
LYVGSDLEIEQHRTKTEELRQHLLRWGFFTPDQKHQKEPPFLWMGYELHP
DKWTVQPIVLPEKDSWTVNDIQKLVGKLNWA------SQIYAGIKVKQLC
KLLRGTKALTEVIPLTEEAELELAENREILKEPVHGVYYDPSKDL-----
-----------------------------IAE-----IQKQGQGQWTYQI
YQEPFKNLKTGKYARTRSAHTNDIKQLTEAVQKITTESIVIWGKTPKFKL
PIQKETWETWWTEYWQATWIPEWEFVNTPPLVKLWYQLEKEPIEGAETFY
VDGAANRETK-LGKAGYVTNKGRQKVVSLTDTTNQKTELQAIYLALQDSG
SEVNIVTDSQYALGIIQAQPDKSESELVSQIIEQLINKEKVYLAWVPAHK
GIGGNERVDKLVSAGIRKVLFLDGIDKAQEEHERYHNNWRAMADDFNIPP
VVAKEIVACCDKCQLKGEAMHGQVDCSPGIWQLDCTHLEGKIILVAVHVA
SGYIEAEVIPAETGQETAYFILKLAGRWPVKTIHTDNGSNFTSTTVKAA-
CWWAGIKQEFGIPYNPQSQGVVESMNKELKKIIGQVRDQAEHLKTAVQMA
VFIHNFKRKG-GIGGYSAGERIIDIIATDI---------------QTKEL
QKQITKIQNFRVYYRDNRDPLWKGPAKLLWKGEGAVVIEHN--SEIKVVP
RRKAKIIRDYGKQMAGDDCVASRQDED
>B.JP.-.DR1712.AB604947
FFRESLAFPQ-GEARELPSEQ----------------TRTN--------S
--------------P---TSSIR---G-ELQV-----------WGGN---
NNFLS-------------EAGTN------------RQGERTV--SFSFPQ
ITLWQRPVVTIKIGGQLKEALIDTGADDTVIEE-LNLPGRWTPKIIGGIG
GFVKVRQYDQVPIEICGHKVIGSVLVGPTPANI-IGRNLLTKIGCTLNFP
ISPIETVPVKLKPGM--DGPKVKQWPLTK-EKIEALMEIC--AELEKEGK
ISKI-GPENPYNTPVFAIKKKN--SN---RWRKITDFRELNKRTQDFWE-
IQLGIPHPSGLKK---KKSVTVLDVGDAYFSVPLDEDFRKYTAFTIPSTN
NETPGIRYQYNVLPQGWKGSPAIFQSSMTKILEPFRKQNPDIVIYQYMDD
LYVGSDLEIEQHRTKTEELRQHLLRWGFFTPDQKHQKEPPFLWMGYELHP
DKWTVQPIVLPEKDSWTVNDIQKLVGKLNWA------SQIYAGIKVKQLC
KLLRGTKALTEVIPLTEEAELELAENREILKEPVHGVYYDPSKDL-----
-----------------------------IAE-----IQKQGQGQWTYQI
YQEPFKNLKTGKYARTRSAHTNDVKQLTEAVQKITTESIVIWGKTPKFKL
PIQKETWETWWTEYWQATWIPEWEFVNTPPLVKLWYQLEKEPIEGAETFY
VDGAANRETK-LGKAGYVTNKGRQKVVSLTDTTNQKTELQAIYLALQDSG
SEVNIVTDSQYALGIIQAQPDKSESELVSQIIEQLINKEKVYLAWVPAHK
GIGGNERVDKLVSAGIRKVLFLDGIDKAQEEHERYHNNWRAMADDFNIPP
VVAKEIVACCDKCQLKGEAMHGQVDCSPGIWQLDCTHLEGKIILVAVHVA
SGYIEAEVIPAETGQETAYFILKLAGRWPVKTIHTDNGSNFTSTTVKAA-
CWWAGIKQEFGIPYNPQSQGVVESMNKELKKIIGQVRDQAEHLKTAVQMA
VFIHNFKRKG-GIGGYSAGERIIDIIATDI---------------QTKEL
QKQITKIQNFRVYYRDNRDPLWKGPAKLLWKGEGAVVIEHN--SEIKVVP
RRKAKIIRDYGKQMAGDDCVASRQDED
>B.JP.-.DR1777.AB604948
FFREDLAFPQ-GKARELSSEQ----------------TRAN--------S
--------------P---T---S---R-ELQV-----------WGRD---
-DSLS-------------EARAGEG----------RQG--TV--SFSFPQ
ITLWQRPLVAIKIGGQLKEALLDTGADDTVLEE-MNLPGKWRPKMIGGIG
GFIKVRQYDQVPIEICGHKAIGTVLIGPTPVNI-IGRNLLTQLGCTLNFP
ISPIETVPVKLKPGM--DGPKVKQWPLTE-EKIKALVEIC--TEMEKEGK
ISKI-GPENPYNTPIFAIKKKD--ST---KWRKLVDFRELNKRTQDFWE-
VQLGIPHPAGLKK---KKSVTVLDVGDAYFSVPLDKDFRKYTAFTIPSVN
NETPGIRYQYNVLPQGWKGSPAIFQSSMTKILEPFRKQNPDIVIYQYMDD
LYVGSDLEIGQHRAKIEELREHLSKWGFTTPDKKHQKEPPFLWMGYELHP
DKWTVQPIQLPEKDSWTVNDIQKLVGKLNWA------SQIYAGIKIKQLC
KLLRGTKALTEVVPLTEEAELELAENREILREPVHGVYYDPSKDL-----
-----------------------------IAE-----IQKQGQGQWTYQI
YQEPFKNLKTGKYARMRSAHTNDVKQLTEAVQKIAMESIVIWGKTPKFKL
PIQKETWEAWWVEYWQATWIPEWEFVNTPPLVKLWYQLEKEPIVGAETFY
VDGAANRETK-LGKAGYVTDRGRQKVVSLTDTTNQKTELQAIHLALQDSG
LEVNIVTDSQYALGIIQAQPDKSESELASQIIEQLIKKEKVYLAWVPAHK
GIGGNEQVDKLVSAGIRKVLFLDGIDKAQEEHEKYHNNWRAMASDFNLPP
VVAKEIVASCDKCQLKGEAMHGQVDCSPGIWQLDCTHLEGKVILVAVHVA
SGYIEAEVIPAETGQETAYFLLKLAGRWPVKVIHTDNGSNFTSSTVKAA-
CWWAGIKQEFGIPYNPQSQGVVESMNKELKKIIGQVRDQAEHLKTAVQMA
VFIHNFKRKG-GIGGYSAGERIVDIIATDI---------------QTKEL
QKQITKIQNFRVYYRDSRDPLWKGPAKLLWKGEGAVVIQDN--SDIKVVP
RRKAKIIRDYGKQMAGDDCVASRQDED
>B.JP.-.DR2735.AB604949
FFREDLAFPQ-GKARELSSEQ----------------TRAN--------S
--------------P---T---R---R-ELQV-----------WGGD---
NNSPS-------------EAGAD------------RQG--DV--SFSLPQ
ITLWQRPIVTVRIGGQLKEALLDTGADDTVLEE-MNLPGKWRPKIIGGIG
GFIRVRQYDQVPIEICGHKVTSTVLIGPTPVNV-IGRNLMTQLGCTLNFP
ISPIETVPVKLKPGM--DGPRVKQWPLTE-EKIKALVEIC--TELEKEGK
ISKI-GPENPYNTPVFAIKKKN--SD---KWRKLVDFRELNKRTQDFWE-
VQLGIPHPAGIKK---NKSVTVLDVGDAYFSIPLDKDFRKYTAFTIPSTN
NETPGIRYQYNVLPQGWKGSPAIFQSSMTKILKPFREQNPDIVIYQYMDD
LYVGSDLEIGQHRTKIEELREHLLRWGFYTPDKKHQKEPPFRWMGYELHP
DKWTVQPIVLPEKDSWTVNDIQKLVGKLNWA------SQIYAGIKVKQLC
KLLRGAKALTEVIPLTEEAELELAENREILKEPVHGVYYDPSKDL-----
-----------------------------IAE-----IQKQGVGQWTYQI
YQEPFKNLKTGKYARTRGIHTNDVKQLTEAVQKIATESIVIWGKIPKFRL
PIQKETWETWWTEYWQATWIPEWEFVNTPPLVKLWYQLEKEPIVGAETFY
VDGAANRETK-LGKAGYVTDKGRQKVVSLTDTTNQKTELQAIHLALQDSG
SEVNIVTDSQYALGIIQAQPDKSESELVSQIIEQLIKKEKVYLAWVPAHK
GIGGNEQVDKLVSTGIRRVLFLDGIDKAQEEHEKYHSNWRAMASDFNLPP
VIAKEIVASCDKCQLKGEAMHGQVDCSPGIWQLDCTHLEGKIILVAVHVA
SGYIEAEVIPAETGQETAYFLLKLAGRWPVKVIHTDNGSNFTSTTVKAA-
CWWAGIKQEFGIPYNPQSQGVVESMNKELKKIIGQVRDQAEHLKTAVQMA
VFIHNFKRKG-GIGGYSAGERIVDIIATDI---------------QTKEL
QKQITKIQNFRVYYRDSRDPLWKGPAKLLWKGEGAVVIQDN--SDIKVVP
RRKAKIIRDYGKQMAGDDCVASRQDED
>B.JP.-.DR5929.AB604950
FFRENLAFPQ-GKAREFPSEQS-------------RANSPT--------S
--------------P---T---R---G-ELQV-----------WGKD---
NNSLP-------------EAGAD------------GRG--TV--SFSFPQ
ITLWQRPIVTIKIGGQLKEAILDTGADDTVFEE-MNLPGRWKPKIIGGIG
GLVKVREYDQIPIEICGRKVISTVLIGPTPFNI-IGRNLMTQLGCTLNFL
ISPVETVPVKLKPGM--DGPKVKQWPLTE-EKIKALVEIC--TELEKEGK
ISKI-GPENPYNTPVFAIKKKN--ST---RWRKLVDFRELNKRTQDFWE-
VQLGLPHPAGLQK---KKSVTVLDVGDAYFSVPLDKDFRKYTAFTIPSTN
NETPGIRYQYNVLPQGWKGSPAIFQSSMTKVLEPFRKQNPDIVIYQYVDD
LYVGSDLEIGQHRTKIEELRQHLWKWGFFTPDQKHQKEPPFLWMGYELHP
DKWTVQPIVLPEKDSWTVNDIQKLVGKLNWA------SQIYPGIKVKQLC
KLLRGTKALTEVVPLTEEAELELAENREILKEPVHGVYYDPSKDL-----
-----------------------------IAE-----IQKQGNGQWTYQI
YQEPFKNLKTGKYAKMRSAHTNDVKQLTEVVQKISTESIVIWGKIPKFKL
PIQKETWDTWWMEYWQATWIPEWEFVNTPPLVKLWYQLEKEPIVGAETFY
VDGAANRDTK-LGKAGYVTDRGRQKVVPFTDTTNQKTELQAIYLALQDSG
SEVNIVTDSQYALGIIQAQPDKSESELVSQIIEQLIKKEKVYLAWVPAHK
GIGGNEQVDKLVSNGIRKVLFLDGIDKAQEEHEKYHSNWRAMVSDFNLPP
IVAKEIVASCDKCQLKGEAMHGQVDCSPGIWQLDCTHLEGKIILVAVHVA
SGYIEAEVIPAETGQETAYFILKLAGRWPVKTIHTDNGGNFISTAVKAA-
CWWAGIKQEFGIPYNPQSQGVVESMNKELKKIIGQVRDQAEHLKTAVQMA
VFIHNFKRKG-GIGGYSAGERIIDMIATDI---------------QTKEL
QNQITKISKFRVYYRDSRDPLWKGPAKLLWKGEGAVVIQDN--SEIKVVP
RRKAKIIKDYGKQMAGDDCVASRQDEN
>B.JP.-.DR5929.AB604951
FFRENLAFPQ-GKAREFPSEQS-------------RANSPT--------S
--------------P---T---R---G-ELQV-----------WGKD---
NNSLP-------------EAGAD------------RRG--TV--SFSFPQ
ITLWQRPIVTMKIGGQLKEAILDTGADDTVFEE-MNLPGRWKPKIIGGIG
GLVKVREYDQVPIEICGRKVISTVLIGPTPFNI-IGRNLMTQLGCTLNFL
ISPVETVPVKLKPGM--DGPKVKQWPLTE-EKIKALVEIC--TELEKEGK
ISKI-GPENPYNTPVFAIKKKN--ST---RWRKLVDFRELNKRTQDFWE-
VQLGLPHPAGLQK---KKSVTVLDVGDAYFSVPLDKDFRKYTAFTIPSTN
NETPGIRYQYNVLPQGWKGSPAIFQSSMTKVLEPFRKQNPDIVIYQYVDD
LYVGSDLEIGQHRTKIEELRQHLWKWGFFTPDQKHQKEPPFLWMGYELHP
DKWTVQPIVLPEKDSWTVNDIQKLVGKLNWA------SQIYPGIKVKQLC
KLLRGTKALTEVVPLTEEAELELAENREILKEPVHGVYYDPSKDL-----
-----------------------------IAE-----IQKQGNGQWTYQI
YQEPFKNLKTGKYAKMRSAHTNDVKQLTEVVQKISTESIVIWGKIPKFKL
PIQKETWDTWWTEYWQATWIPEWEFVNTPPLVKLWYQLEKEPIVGAETFY
VDGAANRDTK-LGKAGYVTDRGRQKVVPFTDTTNQKTELQAIYLALQDSG
SEVNIVTDSQYALGIIQAQPDKSESELVSQIIEQLIKKEKVYLAWVPAHK
GIGGNEQVDKLVSNGIRKVLFLDGIDKAQEEHEKYHSNWRAMVSDFNLPP
IVAKEIVASCDKCQLKGEAMHGQVDCSPGIWQLDCTHLEGKIILVAVHVA
SGYIEAEVIPAETGQETAYFILKLAGRWPVKTIHTDNGGNFISTAVKAA-
CWWAGIKQEFGIPYNPQSQGVVESMNKELKKIIGQVRDQAEHLKTAVQMA
VFIHNFKRKG-GIGGYSAGERIIDMIATDI---------------QTKEL
QNQITKISKFRVYYRDSRDPLWKGPAKLLWKGEGAVVIQDN--SEIKVVP
RRKAKIIKDYGKQMAGDDCVASRQDEN
>B.JP.-.pJRC57B09.AB641836
FFREDLAFPQ-GEAGKFSSEQ----------------TRAN--------S
--------------P---T---R---G-ELHV-----------RERD---
NNSPS-------------EAGAD------------RQG--RV--SLDLPQ
ITLWQRPLVPIKIGGQLKEALLDTGADDTVLEE-MSLPGRWKPKMIGGIG
GFIKVRQYDQIPIEICGHKAIGTVLIGPTPVNI-IGRNLLTQLGCTLNFP
ISPIDTVPVKLKPGM--DGPKVKQWPLTE-EKIKALVEIC--TEMEKEGK
ISKI-GPENPYNTPVFAIKKKD--ST---KWRKLVDFRELNKRTQDFWE-
VQLGIPHPAGLKK---KKSVTVLDVGDAYFSVPLDKDFRKYTAFTIPSIN
NETPGIRYQYNVLPQGWKGSPAIFQSSMTKILEPFRKQNPDIVIYQYMDD
LYVGSDLEIGQHRTKIEELRQHLLKWGFTTPDKKHQKEPPFLWMGYELHP
DKWTVQPIKLPEKDSWTVNDIQKLVGKLNWA------SQIYAGIKVKQLC
KLLRGTKALTEVIPLTEEAELELAENREILKEPVHGAYYDPSKDL-----
-----------------------------TAE-----IQKQGEGQWTYQI
YQEPFKNLKTGKYARMRSAHTNDVKQLTEAVQKIAMESIVIWGKTPKFRL
PIQKETWEAWWMEYWQATWIPDWEFVNTPPLVKLWYQLETEPIAGAETFY
VDGAANRETK-LGKAGYVTNKGRQKVITLTDTTNQKTELQAVHLALQDSG
LEVNIVTDSQYVLGIIQAQPDRSESELVNQIIEQLIKKEKVYLAWVPAHK
GIGGNEQVDKLVSAGIRKVLFLDGIDKAQEDHERYHTNWRAMVSDFNLPP
IVAKEIVASCDKCQLKGEAMHGQVDCSPGIWQLDCTHVEGKVILVAVHVA
SGYIEAEVIPAETGQETAYFLLKLAGRWPVKTIHTDNGSNFTSTTVKAA-
CWWAGIKQEFGIPYNPQSQGVVESMNKELKKIIGQVRDQAEHLKTAVQMA
VFIHNFKRKG-GIGGYSAGERIVDIIASDI---------------QTKEL
QKQITKIQNFRVYYRDSRDPLWKGPAKLLWKGEGAVVIQDN--SDIKVVP
RRKAKIIRDYGKQMAGDDCVASRQDED
>B.JP.-.pJRC57B05.AB641837
FFREDLAFPQ-GEAGKFSSEQ----------------TRAN--------S
--------------P---T---R---G-ELHV-----------RERD---
NNSPS-------------EAGAD------------RQG--RV--SLDLPQ
ITLWQRPLVPIKIGGQLKEALLDTGADDTVLEE-MSLPGRWKPKMIGGIG
GFIKVRQYDQIPIEICGHKAIGTVLIGPTPVNI-IGRNLLTQLGCTLNFP
ISPIDTVPVKLKPGM--DGPKVKQWPLTE-EKIKALVEIC--TEMEKEGK
ISKI-GPENPYNTPVFAIKKKD--ST---KWRKLVDFRELNKRTQDFWE-
VQLGIPHPAGLKK---KKSVTVLDVGDAYFSVPLDKDFRKYTAFTIPSIN
NETPGIRYQYNVLPQGWKGSPAIFQSSMTKILEPFRKQNPDIVIYQYMDD
LYVGSDLEIGQHRTKIEELRQHLLKWGFTTPDKKHQKEPPFLWMGYELHP
DKWTVQPIKLPEKDSWTVNDIQKLVGKLNWA------SQIYAGIKVKQLC
KLLRGTKALTEVIPLTEEAELELAENREILKEPVHGAYYDPSKDL-----
-----------------------------TAE-----IQKQGEGQWTYQI
YQEPFKNLKTGKYARMRSAHTNDVKQLTEAVQKIAMESIVIWGKTPKFRL
PIQKETWEAWWMEYWQATWIPDWEFVNTPPLVKLWYQLETEPIAGAETFY
VDGAANRETK-LGKAGYVTNKGRQKVITLTDTTNQKTELQAVHLALQDSG
LEVNIVTDSQYVLGIIQAQPDRSESELVNQIIEQLIKKEKVYLAWVPAHK
GIGGNEQVDKLVSAGIRKVLFLDGIDKAQEDHERYHTNWRAMVSDFNLPP
IVAKEIVASCDKCQLKGEAMHGQVDCSPGIWQLDCTHVEGKVILVAVHVA
SGYIEAEVIPAETGQETAYFLLKLAGRWPVKTIHTDNGSNFTSTTVKAA-
CWWAGIKQEFGIPYNPQSQGVVESMNKELKKIIGQVRDQAEHLKTAVQMA
VFIHNFKRKG-GIGGYSAGERIVDIIASDI---------------QTKEL
QKQITKIQNFRVYYRDSRDPLWKGPAKLLWKGEGAVVIQDN--SDIKVVP
RRKAKIIRDYGKQMAGDDCVASRQDED
>B.JP.2008.NMC104_clone_01.AB731663
FFRENLAFPQ-GEAREFPPKQTRA-----------EQTRAN--------S
--------------P---T---R---G-ELQV-----------WGRD---
NNSPS-------------EAGAD------------RQG--TI--SFSFPQ
ITLWQRPIVTIKVAGQLREALLDTGADDTILEE-MDLPGRWTPKIIGGIG
GFLRVRQYDQIPIEICGHKVVSPVLVGPTPTNI-VGRNVMTQLGCSLNFP
ISPIETVPVKLKPGM--DGPKVKQWPLTE-EKIKALTEIC--AELEKEGK
ISKI-GPENPYNTPVFVIRKKDNSSG---KWRKLVDFRELNKRTQDFWE-
IQLGIPHPAGLKK---SKSVTVLDVGDAYFSVPLDKDFRKYTAFTIPSTN
NETPGIRYQYNVLPQGWKGSPAIFQSSMTKILEPFRKQNPDIVIYQYIDD
LYVGSDLEIGQHRTKIEELRHHLWKWGFYTPDKKHQKEPPFLWMGYELHP
DSWTVQPVVLPEKDSWTVNDIQKLVGKLNWA------SQIYAGIKVKQLC
KLLRGTKALTEVIPLTREAELELAENREILKTPVHGVYYDPSKDL-----
-----------------------------IAE-----IQKQGLGQWTYQI
YQEPFKNLKTGKYARTRGAHTNDVKQLTDAVQKIATESIVIWGKIPKFRL
PIQKETWELWWTEYWQATWIPEWEFVNTPPLVKLWYQLEKEPIVGAETFY
VDGAANRETK-LGKAGYVTDRGRQKVVSLTDTTNQKTELQAIHLALQDSG
SEVNIVTDSQYALGIIQAQPDKSESELVSQIIEQLINKEKVYLAWVPAHK
GIGGNEKVDKLVSAGIRKVLFLDGIDKAQEEHEKYHSNWRAMASDFNLPP
VVAKEIVACCDKCQLKGEAMHGQVDCSPGIWQLDCTHLEGKIILVAVHVA
SGYIEAEVIPAETGQETAYFILKLAGRWPVKTIHTDNGSNFTSTTVKAA-
CWWAGIKQEFGIPYNPQSQGVVESMNKELKKIIGQVRDQAEHLKTALQMA
VFIHNFKRKG-GIGGYSAGERIVDIIATDI---------------QTKEL
QKQITKIQNFRVYYRDSRDPLWKGPAKLLWKGEGAVVIQDN--SDIKVVP
RRKAKIIRDYGKQMAGDDCVASRQDED
>B.JP.2008.NMC104_clone_09.AB731664
FFRENLAFPQ-GEAREFPPKQTRA-----------EQTRAN--------S
--------------P---T---R---G-ELQV-----------WGRD---
NNSPS-------------EAGAD------------RQG--TI--SFSFPQ
ITLWQRPIVTIKVAGQLREALLDTGADDTILEE-MDLPGRWTPKIIGGIG
GFLRVRQYDQIPIEICGHKVVSPVLVGPTPTNI-VGRNVMTQLGCSLNFP
ISPIETVPVKLKPGM--DGPKVKQWPLTE-EKIKALTEIC--AELEKEGK
ISKI-GPENPYNTPVFVIRKKDNSSG---KWRKLVDFRELNKRTQDFWE-
IQLGIPHPAGLKK---SKSVTVLDVGDAYFSVPLDKDFRKYTAFTIPSTN
NETPGIRYQYNVLPQGWKGSPAIFQSSMTKILEPFRKQNPDIVIYQYIDD
LYVGSDLEIGQHRTKIEELRHHLWKWGFYTPDKKHQKEPPFLWMGYELHP
DSWTVQPVVLPEKDSWTVNDIQKLVGKLNWA------SQIYAGIKVKQLC
KLLRGTKALTEVIPLTREAELELAENREILKTPVHGVYYDPSKDL-----
-----------------------------IAE-----IQKQGLGQWTYQI
YQEPFKNLKTGKYARTRGAHTNDVKQLTDAVQKIATESIVIWGKIPKFRL
PIQKETWELWWTEYWQATWIPEWEFVNTPPLVKLWYQLEKEPIVGAETFY
VDGAANRETK-LGKAGYVTDRGRQKVVSLTDTTNQKTELQAIHLALQDSG
SEVNIVTDSQYALGIIQAQPDKSESELVSQIIEQLINKEKVYLAWVPAHK
GIGGNEKVDKLVSAGIRKVLFLDGIDKAQEEHEKYHSNWRAMASDFNLPP
VVAKEIVACCDKCQLKGEAMHGQVDCSPGIWQLDCTHLEGKIILVAVHVA
SGYIEAEVIPAETGQETAYFILKLAGRWPVKTIHTDNGSNFTSTTVKAA-
CWWAGIKQEFGIPYNPQSQGVVESMNKELKKIIGQVRDQAEHLKTALQMA
VFIHNFKRKG-GIGGYSAGERIVDIIATDI---------------QTKEL
QKQITKIQNFRVYYRDSRDPLWKGPAKLLWKGEGAVVIQDN--SDIKVVP
RRKAKIIRDYGKQMAGDDCVASRQDED
>B.JP.2009.NMC851A_clone_14.AB731665
FFRENLAFPQ-GEARELSPEQ----------------TRAN--------S
--------------S---T---S---R-ELQV-----------WGGD---
NKSLS-------------EAGAD------------RKG--AV--SFNLPQ
ITLWQRPLVTIKIGGQLKEALLDTGADDTVIEE-MNLPGKWKPRIIGGIG
GFIKVRQYDQVPIEICGHKAIGTVLIGPTPVNI-IGRNLLTQLGCTLNFP
ISPIETVPVKLKPGM--DGPKVKQWPLTE-EKIKALVEIC--TEMEKEGK
ISKI-GPENPYNTPIFAIKKKD--GT---KWRKLVDFRELNKRTQDFWE-
VQLGIPHPAGLKK---KKSVTVLDVGDAYFSVPLDEDFRKYTAFTIPSIN
NETPGIRYQYNVLPQGWKGSPAIFQSSMTKILEPFRKQYPDMVIYQYMDD
LYVGSDLEIEQHRAKIEELRQHLLGWGFTTPDKKHQKEPPFLWMGYELHP
DKWTVQPIELPEKDSWTVNDIQKLVGKLNWA------SQIYPGIKVKQLC
RLLRGAKALTEVVQLTEEAELELAENREILREPVHGVYYDPSKDL-----
-----------------------------IAE-----IQKQELGQWTYQI
YQEPFKNLKTGKYARIRGAHTNDVKQLTEVVQKVAKESIVIWGKTPKFRL
PIQKETWEAWWMEYWQATWIPEWEFVNTPPLVKLWYQLEKEPIVGAETFY
VDGAANRETK-LGKAGYVTNRGRQKVISLTDTTNQKTELQAIHLALQDSG
SEVNIVTDSQYALGIIQAQPDTSESEVVNQIIEQLVKKEKVYLAWVPAHK
GIGGNEQVDKLVSAGIRRVLFLDGIDKAQEEHEKYHSNWRAMASDFNLPP
VVAKEIVACCDKCQLKGEAMHGQVDCSPGIWQLDCTHLEGKIIVVAVHVA
SGYIEAEVIPAETGQETAYFILKLAGRWPVKTIHTDNGSNFTSAAVKAA-
CWWAGVKQEFGIPYNPQSQGVVESMNKELKKIIGQVRDQAEHLKTAVQMA
VLIHNFKRKG-GIGGYSAGERIIDIIATDI---------------QTKEL
QKQITKIQNFRVYYRDSRDPLWKGPAKLLWKGEGAVVIQDN--SDIKVVP
RRKAKIIRDYGKQMAGDDCVASRQDED
>B.JP.2009.NMC851A_clone_18.AB731666
FFRENLAFPQ-GEARELSPEQ----------------TRAN--------S
--------------S---T---S---R-ELQV-----------WGGD---
NKSLS-------------EAGAD------------RKG--AV--SFNLPQ
ITLWQRPLVTIKIGGQLKEALLDTGADDTVIEE-MNLPGKWKPRIIGGIG
GFIKVRQYDQVPIEICGHKAIGTVLIGPTPVNI-IGRNLLTQLGCTLNFP
ISPIETVPVKLKPGM--DGPKVKQWPLTE-EKIKALVEIC--TEMEKEGK
ISKI-GPENPYNTPIFAIKKKD--GT---KWRKLVDFRELNKRTQDFWE-
VQLGIPHPAGLKK---KKSVTVLDVGDAYFSVPLDEDFRKYTAFTIPSIN
NETPGIRYQYNVLPQGWKGSPAIFQSSMTKILEPFRKQYPDMVIYQYMDD
LYVGSDLEIEQHRAKIEELRQHLLGWGFTTPDKKHQKEPPFLWMGYELHP
DKWTVQPIELPEKDSWTVNDIQKLVGKLNWA------SQIYPGIKVKQLC
RLLRGAKALTEVVQLTEEAELELAENREILREPVHGVYYDPSKDL-----
-----------------------------IAE-----IQKQELGQWTYQI
YQEPFKNLKTGKYARIRGAHTNDVKQLTEVVQKVAKESIVIWGKTPKFRL
PIQKETWEAWWMEYWQATWIPEWEFVNTPPLVKLWYQLEKEPIVGAETFY
VDGAANRETK-LGKAGYVTNRGRQKVISLTDTTNQKTELQAIHLALQDSG
SEVNIVTDSQYALGIIQAQPDTSESEVVNQIIEQLVKKEKVYLAWVPAHK
GIGGNEQVDKLVSAGIRRVLFLDGIDKAQEEHEKYHSNWRAMASDFNLPP
VVAKEIVACCDKCQLKGEAMHGQVDCSPGIWQLDCTHLEGKIIVVAVHVA
SGYIEAEVIPAETGQETAYFILKLAGRWPVKTIHTDNGSNFTSAAVKAA-
CWWAGVKQEFGIPYNPQSQGVVESMNKELKKIIGQVRDQAEHLKTAVQMA
VLIHNFKRKG-GIGGYSAGERIIDIIATDI---------------QTKEL
QKQITKIQNFRVYYRDSRDPLWKGPAKLLWKGEGAVVIQDN--SDIKVVP
RRKAKIIRDYGKQMAGDDCVASRQDED
>B.JP.2009.NMC127_clone_07.AB731667
FFRKNLAFPQQGKAREFSPEQ----------------TRAN--------S
--------------P---T---R---R-ELQV-----------WGGN---
NNSPS-------------EAGAD------------RQG--DDV-SFGFPQ
ITLWQRPIVTIKIGGQLKEALLDTGADDTIFEE-MNLPGKWKPKIVGGIG
GFLKVRQYDQITIEICGHKVVGTVLVGATPVNV-IGRNLLTQLGCTLNFP
ISPIETVPVKLKPGM--DGPRVKQWPLTE-EKIKALIEIC--AELEKEGK
ISKI-GPENPYNTPIFAIKKKN--SN---RWRKLVDFRELNKRTQDFWE-
VQLGIPHPSGLKK---KKSVTVLDVGDAYFSVPLDKDFRKYTAFTIPSVN
NETPGIRYQYNVLPQGWKGSPAIFQYSMTKILEPFRKQNPDIVIYQYVDD
LYVGSDLEIGQHRIKIEELREHLLRWGFFTPDQKHQKEPPFHWMGYELHP
DKWTVQPIVLPEKDSWTVNDIQKLVGKLNWA------SQIYAGIKVKQLC
KLLKGAKALTEVISLTEEAELELAENREILKEPVHGTYYDPSKDL-----
-----------------------------IAE-----LQKQGQGQWTYQI
YQEPFKILKTGKYARTRGAHTNDVKQLTEAVQKIATESIVIWGKTPKFKL
PIQKETWGTWWTEYWQATWIPEWEFVNTPPLVKLWYQLEKEPIEGAETFY
VDGAANRETR-TGKAGYVTNKGRQKVVSLTDTTNQKTELEAIHLALQDSG
LEVNIVTDSQYALGIIQAQPDKSESELVSQIIEQLIKKEKVYLAWVPAHK
GIGGNEQVDKLVSAGIRKVLFLDGIDKAQEEHEKYHSNWKAMASDFNLPP
VVAKEIVACCDKCQLKGEAMHGQVDCSPGIWQLDCTHLEGKIILVAVHVA
SGYIEAEVIPAETGQETAYFILKLAGRWPVKTIHTDNGTNFTSTTVKAA-
CWWAGIKQEFSIPYNPQSHGVVESMNKELKKIIGQVRDQSEHLKTAVQMA
VFIHNFKRKG-GIGGYSAGERIIDIIASDI---------------QTKEL
QKQITKIQNFRVYYRDSRDPLWKGPAKLLWKGEGAVVIQDN--SDIKVVP
RRKAKIIRDYGKQMAGDDCVASRQDED
>B.JP.2009.NMC127_clone_27.AB731668
FFRKNLAFPQQGKAREFSPEQ----------------TRAN--------S
--------------P---T---R---R-ELQV-----------WGGN---
NNSPS-------------EAGAD------------RQG--DDV-SFGFPQ
ITLWQRPIVTIKIGGQLKEALLDTGADDTIFEE-MNLPGKWKPKIVGGIG
GFLKVRQYDQITIEICGHKVVGTVLVGATPVNV-IGRNLLTQLGCTLNFP
ISPIETVPVKLKPGM--DGPRVKQWPLTE-EKIKALIEIC--AELEKEGK
ISKI-GPENPYNTPIFAIKKKN--SN---RWRKLVDFRELNKRTQDFWE-
VQLGIPHPSGLKK---KKSVTVLDVGDAYFSVPLDKDFRKYTAFTIPSVN
NETPGIRYQYNVLPQGWKGSPAIFQYSMTKILEPFRKQNPDIVIYQYVDD
LYVGSDLEIGQHRIKIEELREHLLRWGFFTPDQKHQKEPPFHWMGYELHP
DKWTVQPIVLPEKDSWTVNDIQKLVGKLNWA------SQIYAGIKVKQLC
KLLKGAKALTEVISLTEEAELELAENREILKEPVHGTYYDPSKDL-----
-----------------------------IAE-----LQKQGQGQWTYQI
YQEPFKILKTGKYARTRGAHTNDVKQLTEAVQKIATESIVIWGKTPKFKL
PIQKETWGTWWTEYWQATWIPEWEFVNTPPLVKLWYQLEKEPIEGAETFY
VDGAANRETR-TGKAGYVTNKGRQKVVSLTDTTNQKTELEAIHLALQDSG
LEVNIVTDSQYALGIIQAQPDKSESELVSQIIEQLIKKEKVYLAWVPAHK
GIGGNEQVDKLVSAGIRKVLFLDGIDKAQEEHEKYHSNWKAMASDFNLPP
VVAKEIVACCDKCQLKGEAMHGQVDCSPGIWQLDCTHLEGKIILVAVHVA
SGYIEAEVIPAETGQETAYFILKLAGRWPVKTIHTDNGTNFTSTTVKAA-
CWWAGIKQEFSIPYNPQSHGVVESMNKELKKIIGQVRDQSEHLKTAVQMA
VFIHNFKRKG-GIGGYSAGERIIDIIASDI---------------QTKEL
QKQITKIQNFRVYYRDSRDPLWKGPAKLLWKGEGAVVIQDN--SDIKVVP
RRKAKIIRDYGKQMAGDDCVASRQDED
>B.JP.2011.NMC851C_clone_13.AB731669
FFRENLAFPQ-GEARELCSEQ----------------TRAN--------S
--------------S---T---S---R-ELQV-----------WGGD---
NKSLS-------------EAGAD------------REG--TI--SFNLPQ
ITLWQRPLVTIKIGGQLKEALLDTGADDTVIEE-MNLPGKWKPKLIGGIG
GFIKVRQYDQVAIEICGHKTIGAVLIGPTPVNI-IGRNLLTQLGCTLNFP
ISPIETVPVKLKPGM--DGPKIKQWPLTE-EKIKALVEIC--TEMEKEGK
ISKI-GPENPYNTPIFAIKRKD--GT---KWRKLVDFRELNKRTQDFWE-
VQLGIPHPAGLKK---KKSVTVLDVGDAYFSVPLDKDFRKYTAFTIPSIN
NETPGIRYQYNVLPQGWKGSPAIFQSSMTKILEPFRKQYPDIVIYQYVDD
LYVGSDLEIEQHRAKIEELRQHLLAWGFTTPDKKHQKEPPFLWMGYELHP
DKWTVQPIELPEKDSWTVNDIQKLVGKLNWA------SQIYPGIKVKQLC
RLLRGAKALTEVVQLTEEAELELAENREILREPVHGVYYDPSKDL-----
-----------------------------IAE-----IQKQELGQWTYQI
YQEPFKNLKTGKYARIRGAHTNDVKQLTEVVQKVAKESIVIWGKTPKFRL
PIQKETWEAWWMEYWQATWIPEWEFVNTPPLVKLWYQLEKEPIVGAETFY
VDGAANRETK-LGKAGYVTNRGRQKVISLTDTTNQKTELQAIHLALQDSG
SEVNIVTDSQYALGIIQAQPDTSESEVVNQIIEQLVKKEKVYLAWVPAHK
GIGGNEQVDKLVSAGIRRVLFLDGIDKAQEEHEKYHSNWRAMASDFNLPP
VVAKEIVACCDKCQLKGEAMHGQVDCSPGIWQLDCTHLEGKIIVVAVHVA
SGYIEAEVIPAETGQEAAYFILKLAGRWPVKTIHTDNGRNFTSAAVKAA-
CWWAGVKQEFGIPANPQSQGVVESMNKELKKIIGQVRDQAEHLKTAVQMA
VLIHNFKRKG-GIGGYSAGERIIDIIATDI---------------QTKEL
QKQITKIQNFRVYYRDSRNPLWKGPAKLLWKGEGAVVIQDN--SDIKIVP
RRKAKIIRDYGKQMAGDDCVASRQDED
>B.JP.2011.NMC851C_clone_48.AB731670
FFRENLAFPQ-GEARELCSEQ----------------TRAN--------S
--------------S---T---S---R-ELQV-----------WGGD---
NKSLS-------------EAGAD------------REG--TI--SFNLPQ
ITLWQRPLVTIKIGGQLKEALLDTGADDTVIEE-MNLPGKWKPKLIGGIG
GFIKVRQYDQVAIEICGHKTIGAVLIGPTPVNI-IGRNLLTQLGCTLNFP
ISPIETVPVKLKPGM--DGPKIKQWPLTE-EKIKALVEIC--TEMEKEGK
ISKI-GPENPYNTPIFAIKRKD--GT---KWRKLVDFRELNKRTQDFWE-
VQLGIPHPAGLKK---KKSVTVLDVGDAYFSVPLDKDFRKYTAFTIPSIN
NETPGIRYQYNVLPQGWKGSPAIFQSSMTKILEPFRKQYPDIVIYQYVDD
LYVGSDLEIEQHRAKIEELRQHLLAWGFTTPDKKHQKEPPFLWMGYELHP
DKWTVQPIELPEKDSWTVNDIQKLVGKLNWA------SQIYPGIKVKQLC
RLLRGAKALTEVVQLTEEAELELAENREILREPVHGVYYDPSKDL-----
-----------------------------IAE-----IQKQELGQWTYQI
YQEPFKNLKTGKYARIRGAHTNDVKQLTEVVQKVAKESIVIWGKTPKFRL
PIQKETWEAWWMEYWQATWIPEWEFVNTPPLVKLWYQLEKEPIVGAETFY
VDGAANRETK-LGKTGYVTNRGRQKVISLTDTTNQKTELQAIHLALQDSG
SEVNIVTDSQYALGIIQAQPDTSESEVVNQIIEQLVKKEKVYLAWVPAHK
GIGGNEQVDKLVSAGIRRVLFLDGIDKAQEEHEKYHSNWRAMASDFNLPP
VVAKEIVACCDKCQLKGEAMHGQVDCSPGIWQLDCTHLEGKIIVVAVHVA
SGYIEAEVIPAETGQEAAYFILKLAGRWPVKTIHTDNGRNFTSAAVKAA-
CWWAGVKQEFGIPANPQSQGVVESMNKELKKIIGQVRDQAEHLKTAVQMA
VLIHNFKRKG-GIGGYSAGERIIDIIATDI---------------QTKEL
QKQITKIQNFRVYYRDSRNPLWKGPAKLLWKGEGAVVIQDN--SDIKIVP
RRKAKIIRDYGKQMAGDDCVASRQDED
>B.FR.1985.NL43xWC001.AF003887
FFREDLAFLQ-GKAREFSSEQ----------------TRAN--------S
--------------P---T---R---R-ELQV-----------WGGD---
NNSLS-------------EAGAD------------RQG--TV--SFSFPQ
ITLWQRPLVKVKIGGQLKEALLDTGADDTVLEE-MNLPGRWKPKMIGGIG
GFIKVRQYDQVLVEICGHKAIGTVLVGPTPVNI-IGRNLLTQIGCTLNFP
ISPIETVPVKLKPGM--DGPKVKQWPLTE-EKIKALVEIC--TEMEKEGK
ISKI-GPENPYNTPVFAIKKKD--ST---KWRKLVDFRELNKRTQDFWE-
VQLGIPHPAGLKK---KKSVTVLDVGDAYFSVPLDKDFRKYTAFTIPSTN
NETPGIRYQYNVLPQGWKGSPAIFQSSMTRILEPFRKQNPDIVIYQYMDD
LYVGSDLEIGQHRTKIEELRQHLLRWGFTTPDKKHQKEPPFLWMGYELHP
DKWTVQPIVLPEKDSWTVNDIQKLVGKLNWA------SQIYAGIKVKQLC
KLLRGAKALTEVIPLTEEAELELAENREILKEPVHGVYYDPSKDL-----
-----------------------------IAE-----IQKQGQGQWTYQI
YQEPYKNLKTGKYARMRGAHTNDVKQLTEAVQKIATESIVIWRKIPKFKL
PIQRETWETWWIEYWQATWIPEWEYVNTPPLVKLWYQLEKEPIVGAETFY
VDGAANRETK-LGKAGYVTDRGRQKVVSLSDTTNQKTELQAIHLALQDSG
LEVNIVTDSQYALGIIQAQPDKSESELVSQIIEQLIKKEKVYLAWVPAHK
GIGGNEQVDKLVSAGIRKVLFLDGIDKAQEEHEKYHSNWRAMAGDFNLPP
VVAKEIVACCDKCQLKGEAMHGQVDCSPGIWQLDCTHLEGKVILVAVHVA
SGYIEAEVIPAETGQETAYFLLKLAGRWPVKTIHTDNGSNFTSTTVKAA-
CWWAGIKQEFGIPYNPQSQGVVESMNKELKKIIGQVRDQAEHLKTAVQMA
VFIHNFKRKG-GIGGYSAGERIVDIIATDI---------------QTKEL
QKHITKIQNFRVYYRDSRDPLWKGPAKLLWKGEGAVVIQDN--SDIKVVP
RRKAKIIRDYGKQMAGEDCVASRQDED
>B.FR.1985.NL43WC001.AF003888
FFREDLAFLQ-GKAREFSSEQ----------------TRAN--------S
--------------P---T---R---R-ELQV-----------WGGD---
NNSLS-------------EAGAD------------RQG--TV--SFSFPQ
ITLWQRPLVKVKIGGQLKEALLDTGADDTVLEE-MNLPGRWKPKMIGGIG
GFIKVRQYDQVLVEICGHKAIGTVLVGPTPVNI-IGRNLLTQIGCTLNFP
ISPIETVPVKLKPGM--DGPKVKQWPLTE-EKIKALVEIC--TEMEKEGK
ISKI-GPENPYNTPVFAIKKKD--ST---KWRKLVDFRELNKRTQDFWE-
VQLGIPHPAGLKK---KKSVTVLDVGDAYFSVPLDKDFRKYTAFTIPSTN
NETPGIRYQYNVLPQGWKGSPAIFQSSMTRILEPFRKQNPDIVIYQYMDD
LYVGSDLEIGQHRTKIEELRQHLLRWGFTTPDKKHQKEPPFLWMGYELHP
DKWTVQPIVLPEKDSWTVNDIQKLVGKLNWA------SQIYAGIKVKQLC
KLLRGAKALTEVIPLTEEAELELAENREILKEPVHGVYYDPSKDL-----
-----------------------------IAE-----IQKQGQGQWTYQI
YQEPYKNLKTGKYARMRGAHTNDVKQLTEAVQKIATESIVIWRKIPKFKL
PIQRETWETWWIEYWQATWIPEWEYVNTPPLVKLWYQLEKEPIVGAETFY
VDGAANRETK-LGKAGYVTDRGRQKVVSLSDTTNQKTELQAIHLALQDSG
LEVNIVTDSQYALGIIQAQPDKSESELVSQIIEQLIKKEKVYLAWVPAHK
GIGGNEQVDKLVSAGIRKVLFLDGIDKAQEEHEKYHSNWRAMAGDFNLPP
VVAKEIVACCDKCQLKGEAMHGQVDCSPGIWQLDCTHLEGKVILVAVHVA
SGYIEAEVIPAETGQETAYFLLKLAGRWPVKTIHTDNGSNFTSTTVKAA-
CWWAGIKQEFGIPYNPQSQGVVESMNKELKKIIGQVRDQAEHLKTAVQMA
VFIHNFKRKG-GIGGYSAGERIVDIIATDI---------------QTKEL
QKHITKIQNFRVYYRDSRDPLWKGPAKLLWKGEGAVVIQDN--SDIKVVP
RRKAKIIRDYGKQMAGEDCVASRQDED
>B.US.1986.AD87_ADA.AF004394
FFREDLAFPQ-GEAREFSTEQ----------------TRAN--------S
--------------P---T---R---R-ELQV-----------WGGD---
NNSLS-------------EAGAD------------RQG--TV--SFDFPQ
ITLWQRPIVTIKIGGQLKEALLDTGADDTVLED-MNLPGRWKPKMIGGIG
GFIKVRQYDQILIEICGHKAIGTVLVGPTPVNI-IGRNLLTQLGCTLNFP
ISPIETVPVKLKPGM--DGPKVKQWPLTE-EKIKALVEIC--TEMEKEGK
ISRI-GPENPYNTPVFAIKKKD--ST---RWRKLVDFRELNKRTQDFWE-
VQLGIPHPAGLKK---KKSVTVLDVGDAYFSVPLDKDFRKYTAFTIPSIN
NETPGIRYQYNVLPQGWKGSPAIFQSSMTKILEPFRKQNPDIVIYQYMDD
LYVGSDLEIGQHRTKIEELRQHLLRWGFTTPDKKHQKEPPFLWMGYELHP
DKWTVQPIVLPEKDSWTVNDIQKLVGKLNWA------SQIYAGIKVKQLC
KLLRGTKALTEVVPLTEEAELELAENREILKEPVHGVYYDPSKDL-----
-----------------------------VAE-----VQKQGQGQWTYQI
YQEPFKNLKTGKYAKMRGAHTNDVKQLTEAVQKIATESIVIWGKTPKFKL
PIQKETWEAWWMEYWQATWIPEWEFVNTPPLVKLWYQLEKEPIVGAETFY
VDGAANRETK-LGKAGYVTDRGRQKVVPLTDTTNQKTELQAIHLALQDSG
LEVNIVTDSQYALGIIQAQPDKSESELVSQIIEQLIKKEKVYLAWVPAHK
GIGGNEQIDKLVSNGIRKVLFLDGIDKAQEDHEKYHSNWRAMASDFNLPP
IVAKEIVASCDKCQLKGEAMHGQVDCSPGIWQLDCTHLEGKIILVAVHVA
SGYIEAEVIPAETGQETAYFILKLAGRWPVTTIHTDNGTNFTSTTVKAA-
CWWAGIKQEFGIPYNPQSQGVVESMNKELKKIIGQVRDQAEHLKTAVQMA
VFIHNFKRKG-GIGGYSAGERIVDMIATDL---------------QTKEL
QKQITKIQNFRVYYRDSRDPLWKGPAKLLWKGEGAVVIQDN--SDIKVVP
RRKAKIIRDYGKQMAGDDCVASRQDED
>B.FR.1983.HXB2_copy_LAI.AF033819
FFREDLAFLQ-GKAREFSSEQ----------------TRAN--------S
--------------P---T---R---R-ELQV-----------WGRD---
NNSPS-------------EAGAD------------RQG--TV--SFNFPQ
VTLWQRPLVTIKIGGQLKEALLDTGADDTVLEE-MSLPGRWKPKMIGGIG
GFIKVRQYDQILIEICGHKAIGTVLVGPTPVNI-IGRNLLTQIGCTLNFP
ISPIETVPVKLKPGM--DGPKVKQWPLTE-EKIKALVEIC--TEMEKEGK
ISKI-GPENPYNTPVFAIKKKD--ST---KWRKLVDFRELNKRTQDFWE-
VQLGIPHPAGLKK---KKSVTVLDVGDAYFSVPLDEDFRKYTAFTIPSIN
NETPGIRYQYNVLPQGWKGSPAIFQSSMTKILEPFRKQNPDIVIYQYMDD
LYVGSDLEIGQHRTKIEELRQHLLRWGLTTPDKKHQKEPPFLWMGYELHP
DKWTVQPIVLPEKDSWTVNDIQKLVGKLNWA------SQIYPGIKVRQLC
KLLRGTKALTEVIPLTEEAELELAENREILKEPVHGVYYDPSKDL-----
-----------------------------IAE-----IQKQGQGQWTYQI
YQEPFKNLKTGKYARMRGAHTNDVKQLTEAVQKITTESIVIWGKTPKFKL
PIQKETWETWWTEYWQATWIPEWEFVNTPPLVKLWYQLEKEPIVGAETFY
VDGAANRETK-LGKAGYVTNRGRQKVVTLTDTTNQKTELQAIYLALQDSG
LEVNIVTDSQYALGIIQAQPDQSESELVNQIIEQLIKKEKVYLAWVPAHK
GIGGNEQVDKLVSAGIRKVLFLDGIDKAQDEHEKYHSNWRAMASDFNLPP
VVAKEIVASCDKCQLKGEAMHGQVDCSPGIWQLDCTHLEGKVILVAVHVA
SGYIEAEVIPAETGQETAYFLLKLAGRWPVKTIHTDNGSNFTGATVRAA-
CWWAGIKQEFGIPYNPQSQGVVESMNKELKKIIGQVRDQAEHLKTAVQMA
VFIHNFKRKG-GIGGYSAGERIVDIIATDI---------------QTKEL
QKQITKIQNFRVYYRDSRNPLWKGPAKLLWKGEGAVVIQDN--SDIKVVP
RRKAKIIRDYGKQMAGDDCVASRQDED
>B.AU.1986.MBC200.AF042100
FFREDLAFLQ-GKAGKFSSEQ----------------TRAN--------S
--------------P---T---S---R-ELQV-----------WGRD---
NNSLS-------------EAGAD------------RQG--TV--SFSFPQ
ITLWQRPLVTIKIGGQLKEALLDTGADDTVVEE-MNLPGRWKPKMIGGIG
GFIKVRQYDQILIEICGHKAIGTVLVGPTPVNI-IGRNLLTQIGCTLNFP
ISPIETVPVKLKPGM--DGPKVKQWPLTE-EKIKALVEIC--TEMEKEGK
ISKI-GPENPYNTPVFAIKKKD--ST---KWRKLVDFRELNKRTQDFWE-
VQLGIPHPAGLKK---KKSVTVLDVGDAYFSVPLDKEFRKYTAFTIPSIN
NETPGIRYQYNVLPQGWKGSPAIFQSSMTKILEPFRKQNPEIVIYQYMDD
LYVGSDLEIGQHRTKIEELRHHLLRWGFTTPDKKHQKEPPFLWMGYELHP
DKWTVQPIVLPEKDSWTVNDIQKLVGKLNWA------SQIYPGIKVKQLC
KLLRGTKALTEVVPLTKEAELELAENREILKEPVHGVYYDPSKDL-----
-----------------------------IAE-----IQKQGQGQWTYQI
YQEPFKNLKTGKYARMRGAHTNDVKQLTEAVQKITTESIVIWGKTPKFRL
PIQKETWETWWTEYWQATWIPEWEFVNTPPLVKLWYQLEKEPIVGAETFY
VDGAANRETK-LGKAGYVTNRGRQKVVPLTDTTNQKTELQAIHLALQDSG
LEVNIVTDSQYALGIIQAQPDKSESELVSQIIEQLIKKEKVYLAWVPAHK
GIGGNEQVDKLVSAGIRKVLFLDGIDKAQEEHEKYHSNWRAMASDFNLPP
VVAKEIVASCDKCQLKGEAMHGQVDCSPGIWQLDCTHLEGKVILVAVHVA
SGYIEAEVIPAETGQETAYFLLKLAGRWPVKAIHTDNGSNFTSTTVKAA-
CWWAGIKQEFGIPYNPQSQGVVESMNKELKKIIGQVRDQAEHLKTAVQMA
VFIHNFKRKG-GIGDYCAGERIVDIIATDI---------------QTKEL
QKQITKIQNFRVYYRDSRDPLWKGPAKLLWKGEGAVVIQDN--SDIKVVP
RRKAKIIRDYGKQMAGDDCVAGRQDED
>B.AU.1987.MBC925.AF042101
FFREDLAFPQ-GKAREFSSEQ----------------TRAN--------S
--------------P---T---R---R-ELQV-----------WGGD---
NNSLS-------------EAGAD------------REG--TV--SFSFPQ
ITLWQRPLVTVKVGGQLKEALLDTGADDTVLEE-MNLPGRWKPKMIGGIG
GFIKVRQYDQILIEICGHKAIGTVLVGPTPVNI-IGRNLLTQIGCTLNFP
ISPIETVPVKLKPGM--DGPKVKQWPLTE-EKIKALVEICIVMEMEKEGK
ISKI-GPENPYNTPVFAIKKKD--GT---KWRKLVDFRELNKRTQDFWE-
VQLGIPHPAGLKK---KKSVTVLDVGDAYFSVPLYEDFRKYTAFTIPSTN
NETPGIRYQYNVLPQGWKGSPAIFQCSMTKILEPFRKQNPEIVIYQYMDD
LYVGSDLEIGQHRTKIEELRQHLLRWGFTTPDKKHQKEPPFLWMGYELHP
DKWTVQPIVLPEKDSWTVNDIQKLVGKLNWA------SQIYAGIKVKQLC
KLIRGTKALTEIVPLTKEAELELAENREILKEPVHGVYYDPSKDL-----
-----------------------------IAE-----IQKQGQGQWTYQI
YQEPFKNLKTGKYARTRGAHTNDVKQLTEAVQKITTESIVIWGKIPKFKL
PIQKETWETWWTEYWQATWIPEWEFVNTPPLVKLWYQLEKEPIIGAETFY
VDGAANRETK-LGKAGYVTNKGRQKVVSLTDTTNQKTELQAIYLALQDSG
LEVNIVTDSQYALGIIQAQPDQSESELVSQIIEQLIKKEKVYLAWVPAHK
GIGGNEQVDKLVSAGIRKVLFLDGIDKAQEEHEKYHNNWRAMASDFNIPP
VVAKEIVACCDKCQLKGEAMHGQVDCSPGIWQLDCTHLEGKVILVAVHVA
SGYIEAEVIPAETGQETAYFLLKLAGRWPVKTIHTDNGPNFTSNTVKAA-
CWWAGIKQEFGIPYNPQSQGVVESINKELKKIIGQVRDQAEHLKTAVQMA
VFIHNFKRKG-GIGGYSAGERIIDIIATDI---------------QTKEL
QKQITKIQNFRVYYRDSRDPLWKGPAKLLWKGEGAVVIQDN--SDIKVVP
RRKAKIIRDYGKQMAGDDCVASRQDED
>B.AU.1993.MBC18_MBCC18.AF042102
FFRENLAFPQ-GEARELSSEQTRANSPSP------EQAGAI--------S
--------------P---T---R---R-ELQV-----------WGRD---
NNSLS-------------EAGADRQ----------GQQ--PV--SFSFPQ
ITLWQRPLVTIKIGGQLKEALLDTGADDTVLED-MHLPGKWKPKMIGGIG
GFIKVKQYDEILVEICGHKAIGTVLVGPTPVNI-IGRNLLTQIGCTLNFP
ISPIETVPVSLKPGM--DGPKVKQWPLTE-EKIKALVEIC--TEMEKEGK
ISKI-GPENPYNTPVFAIRKKD--GT---KWRKLVDFRELNKRTQDFWE-
VQLGIPHPSGLKK---KRSVTVLDVGDAYFSVPLDENFRKYTAFTIPSIN
NETPGIRYQYNVLPQGWKGSPAIFQSSMTRILEPFRRQNPDIVIYQYMDD
LYVGSDLEIGQHRIKIEELRQHLLKWGFTTPDKKHQKEPPFLWMGYELHP
DKWTVQPIVLPEKDSWTVNDIQKLVGKLNWA------SQIYPGIKVRQLC
KLLRGTKALTEVIPLTEEAELELAENREILREPVHGVYYDPSKDL-----
-----------------------------IAE-----VQKQGEGQWTYQI
YQDQFRNLKTGKYARMRGAHTNDVKQLTEAVQKIATESIVIWGKTPKFRL
PIQKETWDAWWTEYWQATWIPEWEFVNTPPLVKLWYQLEKEPITGAETFY
VDGAANRETK-LGKAGYVTDRGRQKVVSLADTTNQKTELQAIHLALQDSG
SEVNIVTDSQYALGIIQAQPDKSESEIVNNIIEQLIKKEKVYLAWVPAHK
GIGGNEKVDKLVSTGIRKVLFLDGIDRAQEDHEKYHSNWRAMASDFNLPP
IVAKEIVASCDKCQLKGEAMHGQVDCSPGIWQLDCTHLEGKIILVAVHVA
SGYIEAEVIPAETGQETAYFILKLAGRWPVTTIHTDNGSNFISTTVKAA-
CWWAGIKQEFGTPYNPQSQGVVESMNKELKKIIGQVRDQAEHLKTAVQMA
VFIHNFKRKG-GIGGYSAGERIVDIIASDI---------------QTKEL
QKQITKIQNFRVYYRDNRDPLWKGPAKLLWKGEGAVVIQDN--SDIKVVP
RRKVKIIRDYGKQMAGDDCVASRQDED
>B.AU.1995.MBCC54.AF042103
FFREDLAFLQ-GKARKLSSEQ----------------TRAN--------S
--------------P---T---R---R-ELQV-----------WGGD---
NNSLP-------------EAGVD------------RQG--TV--SLNFPQ
ITLWQRPLVTIKIGGQLKEALLDTGADDTVLEE-MNLPGRWKPKMIGGIG
GFIKVRQYDQILIEICGHKAIGTVLVGPTPVNI-IGRDLLTQIGCTLYFP
ISPIDTVPVKLKPGM--DGPKVKQWPLTE-EKIKALVEIC--TEMEKEGK
ISKI-GPENPYNTPVFAIKKKD--ST---KWRKLVDFRELNKKTQDFWE-
VQLGIPHPAGLKK---KKSVTVLDVGDAYFSVPLDENFRKYTAFTIPSIN
NETPGIRYQYNVLPQGWKGSPAIFQSSMTKILEPFRKQNPDIVIYQYMDD
LYVGSDLEIGQHRTKIEELRQHLLKWGFTTPDKKHQKEPPFLWMGYELHP
DKWTVQPIVLPEKDSWTVNDIQKLVGKLNWA------SQIYAGIKVKQLC
KLLRGTKALTEVIPLTEEAELELAENREILKEPVHGVYYDPSKDL-----
-----------------------------IAE-----IQKQGQGQWTYQI
YQEPFKNLKTGKYARVRGAHTNDVKQLTEAVQKISTESIIIWGKTPKFKL
PIQRETWEAWWTEYWQATWIPEWEFVNTPPLVKLWYQLEKEPIIGAETFY
VDGAANRETK-IGKAGYVTNKGRQKVVLLTDTTNQKTELQAIHLALQDSG
LEVNIVTDSQYALGIIHAQPDKSESEIVSQIIEQLIKKEKVYLAWVPAHK
GIGGNEQVDKLVSAGIRKVLFLDGIDKAQEEHEKYHSNWRAMASDFNLPP
VVAKEIVASCDKCQLKGEATHGQVDCSPGIWQLDCTHLEGKVILVAVHVA
SGYIEAEVIPAETGQDTAYFLLKLAGRWPVKTIHTDNGSNFISTTVKAA-
CWWAGIKQEFGIPYNPQSQGVVESMNKELKKIIGQVRDQAEHLKTAVQMA
VFIHNYKRKG-GIGGYSAGERIVDIIATDM---------------QTKEL
QKQITRIQHFRVYYRDSRDPLWKGPAKLLWKGEGAVVIQDN--SDIKVVP
RRKVKIIRDYGKQMAGDDCVASRQDED
>B.AU.1996.MBCC98.AF042104
FFRENLAFPQ-GEAREFSSEQ----------------TRAN--------S
--------------P---T---R---R-ELQV-----------WGGD---
NNSLS-------------EAGAD------------RQG--PV--SFSFPH
ITLWQRPLVTIKIGGQLKVALLDTGADDTVLEE-MALPGRWKPNMIGGIG
GFIRVTQYDQILIEICGHKAIGTVLVGPTPVNI-IGRNLLTQIGCTLNFP
ISPIDTVPVKLKPGMVH-GPKVKQWPLTE-EKIKALVEIC--TEMEKEGK
ISKI-GPENPYNTPVFAIKKKD--ST---KWRKLVDFRELNKKTQDFWE-
VQLGIPHPAGLKK---KKSVTVLDVGDAYFSVPLDKDFRKYTAFTIPSIN
NETPGIRYQYNVLPQGWKGSPAIFQYSMTKILEPFRKQNPDIVIYQYMDD
LYVGSDLEIGQHRTKIEELRRHLLRWGFTTPDKKHQKEPPFLWMGYELHP
DKWTVQPIVLPEKDSWTVNDIQKLVGKLNWA------SQIYPGIKVKQLC
KLLRGTKALTEVIPLTEEAELELADNREILKEPVHGVYYDPSEDL-----
-----------------------------IAE-----IQKQGQGQWTYQI
YQEPFKNLKTGKYARMRGAHTNDVRQLTEAVQKIATESIVIWGKTPKFKL
PIQKETWEAWWTEYWQATWIPEWEFVNTPPLVKLWYQLEREPIIGAETFY
VDGAANKETK-LGKAGYVTDRGRQKVVSLTDTTNQKTELQAIHLALQDSG
LEVNIVTDSQYALGIIQAQPDKSESEVVSQIIEQLIKKEKVYLAWVPAHK
GIGGNEQVDKLVSAGIRKVLFLDGIDKAQEEHETYHSNWRAMASDFNLPP
IVAKDIVASCDKCQLKGEAMHGQVDFSPGIWQLDCTHLDGNIILVAVHVA
SGYIDAEVIPAETGQDTAYFLLTLAGRWPVNTLHTDNGSNFTSTTVKAA-
CWWAGITQEFGIPYNPQSQGVVASMHRALKKIIGQVRDQAEHLKTAVQMA
VFIHNFIRKG-GIGGYSAGERIVDIIATDI---------------QTKEL
QKQITKIQNFRVYYRDSRDPLWKGPAKLLWKGEGAVVIQDN--SDIKVVP
RRKVKIIRDYGKQMAGDDCVASRQDED
>B.AU.1996.MBCD36.AF042105
FFRKNLAFPQ-GEARELSSEQ----------------TRAI--------S
--------------P---T---R---R-ELQV-----------WGEN---
NHSPS-------------EAGAD------------RQG--TV--SFSFPQ
ITLWQRPLVTIKIGGQLKEALLDTGADDTVLEK-MNLPGRWKPKMIGGIG
GFIKVRQYDQILVEICGHKAIGTVLVGPTPVNI-IGKNLLTQIGCTLNFP
ISPIETVPVKLKPEM--DGPKVKQWPLTE-EKIKALVEIC--TEMKKEGK
ISRI-GPKNPYNTPVFAIKKKD--ST---KWRKLVDFRELNKRTQDFWE-
VQLGIPHPSGLKK---KKSVTVLDVGDAYFSVPLDESFRKYTAFTIPSIN
NETPGTRYQYNVLPQGWKGSPAIFQSSMTKILEPFRKQNPDIVIYQYMDD
LYVGSDLEIGQHRTKIEELRQHLLRWGFTTPDKKHQKEPPFLWMGYELHP
NKWTVQPIVLPEKDSWTVNDIQKLVGKLYWA------SQIYAGIRVKQLC
KLLRGAKALTEVVPLTEEAELELAENREILRKPVHEVYYDPSKDL-----
-----------------------------IAE-----IQKQGQGQWTYQI
YQEPFKNLKTGKYAKTRGAHTNDVKQLTEAVQKIATESIVIWKKTPKFKL
PIQKETWEAWWTKYWQATWIPKWEFVNTPPLVKLWYQLEKEPIIGAETFY
VNGAANRETK-VKKAGYVTNKGRQKVVLLNDTTNQKTELQAIHLALQDSG
LEVNIVTDSQYALGIIQAQPDKSESEIVNQIIEQLIKKEKVYLAWVPAHK
GIGGNEQVDKLVSAGIRKVLFLDGIDKAQEEHEKYHSNWRAMASDFNLPP
VVAKEIVASCDKCQLKGEAMHGQVDCSPGIWQLDCTHLEEKVILVAVHVA
SGYIEAEVIPADTAQDTAYFLLRLAGRWPVKTIHTDNGSNFISATVKAA-
CWWAGIKQEFGIPYNPQSQGVVESMNRELKKIIGQVRDQAEHLKTAVQMA
VFIHNFKRKG-GIGGYSAGERIVDIIATDI---------------QTKEL
QKQITKIQNFRVYYRDSRDPLWKGPAKLLWKGEGAVVIQDN--SDIKVVP
RRKVKIIRDYGKQMAGDDCVASRQDED
>B.AU.1993.MBCC18R01_C18R01.AF042106
FFREDLAFPQ-GEARELSSEQTRANSPSP------EQAGAI--------S
--------------P---T---R---R-ELQV-----------WGGD---
NNSLS-------------EAGAD------------RQG--PV--SFSFPQ
ITLWQRPLVTIKIGGQLKEALLDTGADDTVLED-MHLPGKWKPKMIGGIG
GFIKVKQYDEILVEICGHKAIGTVLVGPTPVNI-IGRNLLTQIGCTLNFP
ISPIETVPVSLKPGM--DGPKVKQWPLTE-EKIKALVEIC--TEMEKEGK
ISKI-GPENPYNTPVFAIKKKD--ST---KWRKLVDFRELNKRTQDFWE-
VQLGTPHPSGLKK---KKSVTVLDVGDAYFSVPLDENFRKYTAFTIPSIN
NETPGIRYQYNVLPQGWKGSPAIFQSSMTRILEPYRKQNPDIVIYQYMDD
LYVGSDLEIGQHRIKIEELRQHLLKGGFTTPDKKHQKEPPFLWMGYELHP
DKWTVQPIVLPEKDSWTVNDIQKLVGKLNWA------SQIYPGIKGRQLC
KLLRGTKALTEVIPLTEEAELELAENREILREPVHGVYYDPSKDL-----
-----------------------------IAE-----IQKQEQGQWTYQI
YQDQFKNLKTGKYARMRGAHTNDVKQLTEAVQKIATESIVIWGKTPKFRL
PIQKETWDAWWTEYWQATWIPEWEFVNTPPLVKLWYQLEKEPIIGAETFY
VDGAANRETK-LGKAGYVTDRGRQKVVSLTDTTNQKTELQAIHLALQDSG
LEVNIVTDSQYALGIIQAQPDKSESEIVNQIIEQLIKKEKVYLAWVPAHK
GIGGNEQVDKLVSAGIRKILFLDGIDKAQEDHEKYHSNWRAMASDFNLPP
IVAKEIVASCDKCQLKGEAMHGQVDCSPGIWQLDCTHLEGKIILVAVHVA
SGYIEAEVIPAETGQETAYFILKLAGRWPVNTIHTDNGSNFISTTVKAA-
CWWAGIKQEFGIPYNPQSQGVVESMNRELKKIIGQVRDQAEHLKTAVQMA
VFIHNFKRKG-GIGGYSAGERIVDIIATDI---------------QTKEL
QKQITKIQNFRVYYRDSRDPLWKGPAKLLWKGEGAVVIQDN--SDIKVVP
RRKVKIIRDYGKQMAGDDCVASRQDED
>B.US.-.499JC16.AF049494
FFRENLAFPQ-GKAREFPSEQ----------------TRAN--------S
--------------P---T---R---R-EPQV-----------WDRD---
NNSLS-------------EAGAN------------RQG--SV--SFNFPQ
ITLWQRPLVTIKIGGQLKEALLDTGADDTVLEE-MNLPGRWKPKMIGGIG
GFIKVRQYDQIPIEICGHKAIGTVLVGPTPVNI-IGRNLLTQIGCTLNFP
ISPIETVPVRLKPGM--DGPKVKQWPLTE-EKIKALVEIC--TEMEKEGK
ISKI-GPENPYNTPVFAIKKKD--ST---KWRKLVDFRELNKRTQDFWE-
VQLGIPHPSGLKK---KKSVTVLDVGDAYFSVPLDEDFRKYTTFTIPSIN
NQTPGIRYQYNVLPQGWKGSPAIFQSSMTKILEPFRKQNPDIVIYQYMDD
LYVGSDLEIEQHRTKIEELRQHLLRWGFTTPDKKHQKEPPFLWMGYELHP
DKWTVQPIVLPEKDSWTVNDIQKLVGKLNWA------SQIYPGIKVRQLC
KLLRGAKALTEVIPLTEGAELELAENREILKEPVHGVYYDPSKDL-----
-----------------------------IAE-----IQKQGQGQWTYQI
YQEPFKNLKTGKYARTRGAHTNDVKQLTEAVQKIATESIVIWGKTPKFKL
PIQKETWETWWTEYWQATWIPEWEFVNTPPLVKLWYQLEKEPIVGAETFY
VDGAANRETK-LGKAGYVTNRGRQKVVTLTNTTNQKTELQAIHLALQDSG
SEVNIVTDSQYALGIIQAQPDQSESELVNQIIEQLIKKEKVYLAWVPAHK
GIGGNEQVDKLVSAGIRKVLFLDGIDKAQEEHEKYHNNWRAMASDFNLPP
VVAKEIVASCDKCQLKGEAMHGQVDCSPGIWQLDCTHLEGKVILVAVHVA
SGYIEAEVIPAETGQETAYFLLKLAGRWPVKTIHTDNGSNFTSAAVKAA-
CWWAGVKQEFGIPYNPQSQGVVESMNKELKKIIGQVRDQAEHLKTAVQMA
VFVHNFKRKG-GIGGYSAGERIIDIIATDI---------------QTREL
QKQITKIQNFRVYYRDSRDPLWKGPAKLLWKGEGAVVIQDN--SDIKVVP
RRKAKIIRDYGKQMAGDDCVASRQDED
>B.US.-.NC7.AF049495
FFRENLAFPQ-GKAREFSSEQ----------------TRAN--------S
--------------P---T---R---R-EPQV-----------WDRD---
NNSLS-------------EAGAN------------RQG--SV--SFNFPQ
ITLWQRPLVTIKIGGQLKEALLDTGADDTVLEE-MNLPGRWKPKMIGGIG
GFIKVRQYDQIPIEICGHKAIGTVLVGPTPVNI-IGRNLLTQIGCTLNFP
ISPIETVPVKLKPGM--DGPKVKQWPLTE-EKIKALIEIC--TEMEKEGK
ISKI-GPENPYNTPVFAIKKKD--ST---KWRKLVDFRELNKRTQDFWE-
VQLGIPHPAGLKK---KKSVTVLDVGDAYFSVPLDEDFRKYTAFTIPSIN
NETPGIRYQYNVLPQGWKGSPAIFQSSMTKILEPFRKQNPDIVIYQYMDD
LYVGSDLEIEQHRTKIEELRQHLLKWGFTTPDKKHQKEPPFLWMGYELHP
DKWTVQPIVLPEKDSWTVNDIQKLVGKLNWA------SQIYPGIKVRQLC
KLLRGAKALTDVIPLTEGAELELAENREILKEPVHGVYYDPSKDL-----
-----------------------------IAE-----IQKQGQGQWTYQI
YQEPFKNLRTGKYARTRGAHTNDIKQLTEAVQKIATESIVIWGKTPKFKL
PIQKETWETWWTEYWQATWIPEWEFVNTPPLVKLWYQLEKEPIVGAETFY
VDGAANRETK-LGKAGYVTNRGRQKVVPLTNTTNQKTELQAIHLALQDSG
SEVNIVTDSQYALGIIQAQPDQSESELVNQIIEQLIKKEKVYLAWVPAHK
GIGGNEQVDKLVSAGIRKVLFLDGIDKAQEEHEKYHNNWRAMASDFNLPP
VVAKEIVASCDKCQLKGEAMHGQVDCSPGIWQLDCTHLEGKVILVAVHVA
SGYIEAEVIPAETGQETAYFLLKLAGRWPVKTIHTDNGSNFTSAAVKAA-
CWWAGVKQEFGIPYNPQSQGVVESMNKELKKIIGQVRDQAEHLKTAVQMA
VFVHNFKRKG-GIGGYSAGERIIDIIATDI---------------QTREL
QKQITKIQNFRVYYRDSRDPLWKGPAKLLWKGEGAVVIQDN--SDIKVVP
RRKAKIIRDYGKQMAGDDCVASRQDED
>B.US.1991.DH12_3.AF069140
FFRENLAFPQ-GKAREFSSEQ----------------TRAI--------S
--------------P---T---R---R-ELQV-----------WGGD---
SNSLS-------------EAGAE--------------G--TI--SLSLPQ
ITLWQRPLVKIKIGGQLKEALLDTGADDTVLEE-INLPGKWKPKMIGGIG
GFIKVRQYDQVLIEICGHKAIGTVLVGPTPVNI-IGRNLLTQIGCTLNFP
ISPIETVPVKLKPGM--DGPRVKQWPLSE-EKIKALTEIC--TEMEKEGK
ISKI-GPENPYNTPIFAIKKKN--ST---RWRKLVDFRELNKRTQDFWE-
VQLGIPHPAGLKK---KKSVTVLDVGDAYFSIPLDEDFRKYTAFTIPSVN
NAAPGIRYQYNVLPQGWKGSPAIFQSSMTKILEPFRKQNPDIVIYQYMDD
LYVGSDLEIEQHRTKIEELRQHLLRWGLFTPDQKHQKEPPFLWMGYELHP
DKWTVQPIVLPEKDSWTVNDIQKLVGKLNWA------SQIYAGIKVKQLC
KLLRGAKALTEVIPLTEEAELELAENREILKEPVHGVYYDPSKDI-----
-----------------------------IAE-----IQKQGQGQWTYQI
YQEPFKNLKTGKYARTRGAHTNDVKQLTEVVQKVTTECIVIWGKTPKFRL
PIQKETWETWWTEYWQATWIPEWEFVNTPPLVKLWYQLEKEPIVGAETFY
VDGAASRETR-LGKAGYVTNRGRQKVVSLTDTTNQKTELQAIYLALQDSG
LEVNIVTDSQYALGIIQAQPDKSESELVNQIIEQLIKKEKVYLAWVPAHK
GIGGNEQVDKLVSTGIRRVLFLDGIEKAQEEHEKYHSNWRAMASEFNLPA
VVAKEIVACCDKCQVKGEAMHGQVDCSPGIWQLDCTHLEGKVILVAVHVA
SGYIEAEVIPAETGQETAYFILKLAGRWPVKTIHTDNGSNFTSTTVKAA-
CWWAGIKQEFGIPYNPQSQGVVESMNKELKKIIEQVRDQAEHLKTAVQMA
VFIHNFKRKG-GIGGYSAGERIVDIIASDI---------------QTKEL
QKQITKIQNFRVYYRDSRDPLWKGPAKLLWKGEGAVVIQDK--SDIKVVP
RRKAKIIRDYGKQMAGDDCVASRQDED
>B.FR.1985.NL43E9_LAI_IIIB_NY5.AF070521
FFREDLAFPQ-GKAREFSSEQ----------------TRAN--------S
--------------P---T---R---R-ELQV-----------WGRD---
NNSLS-------------EAGAD------------RQG--TV--SFSFPQ
ITLWQRPLVTIKIGGQLKEALLDTGADDTVLEE-MNLPGRWKPKMIGGIG
GFIKVRQYDQILIEICGHKAIGTVLVGPTPVNI-IGRNLLTQIGCTLNFP
ISPIETVPVKLKPGV--DGPKVKQWPLTE-EKIKALVEIC--TEMEKEGK
ISKI-GPENPYNTPVFAIKKKD--ST---KWRKLVDFRELNKRTQDFWE-
VQLGIPHPAGLKQ---KKSVTVLDVGDAYFSVPLDKDFRKYTAFTIPSIN
NETPGIRYQYNVLPQGWKGSPAIFQCSMTKILEPFRKQNPDIVIYQYMDD
LYVGSDLEIGQHRTKIEELRQHLLRWGFITPDKKHQKEPPFLWMGYELHP
DKWTVQPIVLPEKDSWTVNDIQKLVGKLNWA------SQIYAGIKVRQLC
KLLRGTKALTEVVPLTEEAELELAENREILKEPVHGVYYDPSKDL-----
-----------------------------IAE-----IQKQGQGQWTYQI
YQEPFKNLKTGKYARMKGAHTNDVKQLTEAVQKIATESIVIWGKTPKFKL
PIQKETWEAWWTEYWQATWIPEWEFVNTPPLVKLWYQLEKEPIIGAETFY
VDGAANRETK-LGKAGYVTDRGRQKVVPLTDTTNQKTELQAIHLALQDSG
SEVNIVTDSQYALGIIQAQPDKSESELVSQIIEQLIEKEKVYLAWVPAHK
GIGGNEQVDKLVSAGIRKVLFLDGIDKAQEEHEKYHSNWRAMASDFNLPP
VVAKEIVASCDKCQLKGEAMHGQVDCSPGIWQLDCTHLEGKVILVAVHVA
SGYIEAEVIPAETGQETAYFLLKLAGRWPVKTVHTDNGSNFTSTTVKAA-
CWWAGIKQEFGIPYNPQSQGVIESMNKELKKIIGQVRDQAEHLKTAVHMA
VFIHNFKRKG-GIGGYSAGERIVDIIATDI---------------QTKEL
QKQITKIQNFRVYYRDSRDPVWKGPAKLLWKGEGAVVIQDN--SDIKVVP
RRKAKIIRDYGKQMAGDDCVASRQDED
>B.TW.1994.TWCYS_LM49.AF086817
FFRENLAFPQ-GKARKFSSEQ----------------TRAN--------S
--------------P---T---R---G-ELQV-----------WGTD---
NNSLS-------------EAGAD------------RQG--PV--SFSFPR
ITLWQRPLVTIRIGGQLKEALLDTGADDTVLEE-MNLPGKWKPKMIGGIG
GFIKVRQYDQIPIEICGHKAIGTVLVGPTPVNI-IGRNLLTQIGCTLNFP
ISPIDTVPVKLKPGM--DGPKVKQWPLTE-EKIKVLIEIC--TEMEKEGK
ISKI-GPENPYNTPVFAIKKKD--ST---KWRKLVDFRELNKRTQDFWE-
VQLGIPHPAGLKK---KKSVTVLDVGDAYFSVPLDKDFRKYTAFTIPSIN
NETPGIRYQYNVLPQGWKGSPAIFQSSMTRILEPFRKQNPDIVIYQYMDD
LYVGSDLEIGQHRIKVEELRQHLLRWGFTTPDKKHQKEPPFLWMGYELHP
DKWTVQPIVLPEKDSWTVNDIQKLVGKLNWA------SQIYAGIKVRQLC
KLLRGTKALTEVVPLTKEAELELAENREILKQPVHGAYYDPSKDL-----
-----------------------------VAE-----IQKQGQGQWTYQI
YQETFKNLKTGKYARTRGAHTNDVKQLTEAVQKIATESIVIWGKTPKFKL
PIQKETWEAWWTEYWQATWIPEWEFVNTPPLVKLWYQLEKEPIIGAETFY
VDGAANRETK-LGKAGYVTDKGRQKVVSLTDTTNQKTELQAIHLALQDSG
LEVNIVTDSQYALGIIQAQPDKSESELVSQIIEELIKKEKVYLTWVPAHK
GIGGNEQVDKLVSAGIRKVLFLDGIDRAQEEHEKYHSNWRAMASDFNLPP
VVAKEIVASCDKCQLKGEAMHGQVDCSPGIWQLDCTHLEGKIILVAVHVA
SGYIEAEVIPAETGQETAYFLLKLAGRWPVKTIHTDNGSNFTSAAVKAA-
CWWAGIKQKFGIPYNPQSQGVIESMNKELKKIIGQVRDQAEHLKTAVQMA
VFIHNFKRKG-GIGGYSAGERIVDIIATDI---------------QTKEL
QKQITKIQNFRVYYRDNRDPLWKGPAKLLWKGEGAVVIQDN--SDIKVVP
RRKAKIIRDYGKQMAGDDCVAGRQDED
>B.AU.-.VH_VHPCR.AF146728
FFREDLALPQ-GKARELSSEQ----------------TRAN--------S
--------------P---T---R---R-ELQV-----------WGRD---
NNSLS-------------EAGAD------------RQG--TV--SFSFPQ
ITLWQRPIVTIKIGGQLKEALLDTGADDTVLEE-MCLPGRWKPKMIGGIG
GFIKVRQYDQVLVEICGHKAIGTVLVGPTPVNI-IGRNLLTQLGCTLNFP
ISPIETVPVKLKPGM--DGPKVKQWPLTE-EKIKALVEIC--TEMEKEGK
ISKI-GPENPYNTPVFAIKKKD--ST---KWRKLVDFRELNKRTQDFWE-
VQLGIPHPAGLKK---KKSVTVLDVGDAYFSVPLDKDFRKYTAFTIPSIN
NETPGIRYQYNVLPQGWKGSPAIFQSSMTKILEPFRKQNPDVVIYQYMDD
LYVGSDLEIGQHRTKIEELRQHLLRWGFTTPDKKHQKEPPFLWMGYELHP
DKWTVQPIVLPEKDSWTVNDIQKLVGKLNWA------SQIYSGIKVRQLC
KLLRGTKALTEVIPLTEEAELELAENREILKEPVHGVYYDPSKDL-----
-----------------------------IAE-----VQKQEQGQWTYQI
YQEPFKNLKTGKYARMKGAHTNDVKQLTEAVQKIATESIVIWGKTPKFKL
PIQKETWEAWWMEYWQATWIPEWEFVNTPPLVKLWYQLEKEPIVGAETFY
VDGAANRETK-LGKAGYVTDRGRQKVVPLSDTTNQKTELQAIQLALQDSG
LEVNIVTDSQYALGIIQAQPDKSESELVNQIIEQLIKKEKIYLAWVPAHK
GIGGNDKVDSLVSAGIRKVLFLDGIDKAQDDHEIYHSNWRAMANDFYLPP
IVAKDIVASCDKCQQKGEAMHGQVDCSPGLWQLDCTHLEGKVILVAVHVA
SGYIEAEVIPAETGQETAYFLLKLAGRWPVKTVHTDNGPIFISTAVKAA-
CWWAGIKQEFGIPYNPQRQGVVDSMNNDLTTIIGQVRDQAEHLKTAVQMA
VFIHNFKRKG-GIGGYSAGERIIDIIASDI---------------QTKEL
QKQITKVQNFRVYYRDSRDPLWKGPAKLLWKGEGAVVIQDN--SDIKVVP
RRKAKIIRDYGKQMAGDDCVASRQDED
>B.KR.1997.WK.AF224507
FFREDLAFPQ-GKAREFPSEQ----------------TRAI--------S
--------------P---A---R---R-ELQV-----------WGRD---
NNSLS-------------EAGAN------------RQG--TV--SFSFPQ
ITLWQRPLVAIKIGGQLKEALLDTGADDTVLEE-MSLPGRWKPKMIGGIG
GFIKVRQYDQVAIEICGHKAIGTVLIGPTPVNI-IGRNLLTQIGCTLNFP
ISPIETVPVKLKPGM--DGPKVKQWPLTE-EKIKALVEIC--TEMEKEGK
ISKI-GPENPYNTPVFAIKKKD--ST---KWRKLVDFRELNKRTQDFWE-
VQLGIPHPAGLKK---KKSVTVLDVGDAYFSVPLDEDFRKYTAFTIPSTN
NETPGIRYQYNVLPQGWKGSPAIFQSSMTKILEPFRKQNPDIVIYQYMDD
LYVGSDLEIGQHRIKIEELRQHLLRWGFTTPDKKHQKEPPFLWMGYELHP
DKWTVQPIVLPEKDSWTVNDIQKLVGKLNWA------SQIYAGIKVKQLC
KLLRGTKALTEVVPLTEEAELELAENREILKEPVHGVYYDPAKDL-----
-----------------------------IAE-----IQKQGQGQWTYQI
YQEPFKNLKTGKYARMRGAHTNDVKQLTEAVQKVAIESIVIWGKTPKFKL
PIQKETWEAWWTEYWQATWIPEWEFVNTPPLVKLWYQLEKEPIVGAETFY
VDGAANRETK-LGKAGYVTDRGRQKVVPLTDTTNQKTELQAIHLALQDSG
LEVNIVTDSQYALGIIQAQPDKSESELVSQIIEQLIKKEKVYLAWVPAHK
GIGGNEQVDKLVSAGIRKVLFLDGIDKAQEEHEKYHSNWRAMAGDFNLPP
VVAKEIVACCDKCQLKGEAMHGQVDCSPGIWQLDCTHLEGKVILVAVHVA
SGYIEAEVIPAETGQETAYFLLKLAGRWPVKTIHTDNGSNFTSNTVKAA-
C-WARIKQEFGIPYNPQSQGVVESMNKELKKIIGQVRDQAEHLKTAVQMA
VFIHNFKRKG-GIGGYSAGERIIDIIATDI---------------QTKEL
QKQVTKIQNFRVYYRDSRDPLWKGPAKLLWKGEGAVVIQDN--SDIKVVP
RRKAKIIRDYGKQMAGDDCVASRQDED
>B.ES.1989.S61I1.AF256204
FFRENLAFPQ-GKAREFSSEQT-------------RANSPT--------S
--------------P---T---R---R-DLQV-----------WGRD---
NNSLS-------------EAGDD------------RQG--TV--SFSFPQ
ITLWQRPLVTIKIGGQLKEALLDTGADDTVLEE-INLPGRWKPKMIGGIG
GFIKVRQYDQILVEICGHKAIGTVLVGPTPVNI-IGRNLLTQIGCTLNFP
ISPIETVPVKLKPGM--DGPKVKQWPLTE-EKIKALVEIC--TEMEKEGK
ISKI-GPENPYNTPVFAIKKKD--ST---KWRKLVDFRELNKKTQDFWE-
VQLGIPHPAGLKK---KKSVTVLDVGDAYFSVPLDKEFRKYTAFTIPSIN
NETPGIRYQYNVLPQGWKGSPAIFQSSMTKILEPFRKQNPDIVIYQYMDD
LYVGSDLEIGQHRTKIEELRQHLLKWGFTTPDKKHQKEPPFLWMGYELHP
DKWTVQPIVLPEKDSWTVNDIQKLVGKLNWA------SQIYPGIKVKQLC
RLLRGTKALTEVIPLTKEAELELAENREILKEPVHGVYYDPSKDL-----
-----------------------------IAE-----IQKQGQGQWTYQI
YQEPFKNLKTGKYARMRGAHTNDVKQLTEAVQKITTESIVIWGKTPKFKL
PIQKETWETWWTEYWQATWIPEWEFVNTPPLVKLWYQLEKEPIIGAETFY
VDGAANRETK-LGKAGYVTNKGRQKVVSITDTTNQKTELQAILLALQDSG
LEVNIVTDSQYALGIIQAQPDKSESEIVSQIIEQLIKKEKVYLAWVPAHK
GIGGNEQVDKLVSTGIRKVLFLDGIDKAQEEHEKYHSNWRAMASDFNLPP
VVAKEIVASCDKCQLKGEAMHGQVDCSPGIWQLDCTHLEGKIILVAVHVA
SGYIEAEVIPAETGQETAYFLLKLAGRWPVKTIHTDNGSNFTSTTVKAT-
CWWAGIKQEFGIPYNPQSQGVVESINKELKKIIGQIRDQAEHLKTAVQMA
VFIHNFKRKG-GIGGYSAGERIVDIIATDI---------------QTKEL
QKQITKIQNFRVYYRDSRDPLWKGPAKLLWKGEGAVVIQDN--SEIKVVP
RRKAKIIRDYGKQMAGDDCVASRQDED
>B.ES.1989.S61D15.AF256205
FFRENLAFPQ-GEAREFSSEQ----------------TRAN--------S
--------------P---T---R---R-ELQV-----------WGRD---
NNSLS-------------EAGAD------------RQG--TV--SFSFPQ
ITLWQRPLVTIKIGGQLKEALLDTGADDTVLEE-INLPGRWKPKMIGGIG
GFIKVRQYDQILVEICGHKAIGTVLVGPTPVNI-IGRNLLTQIGCTLNFP
ISPIETVPVKLKPGM--DGPKVKQWPLTE-EKIKALVEIC--TEMEKEGK
ISKI-GPENPYNTPVFAIKKKD--ST---KWRKLVDFRELNKKTQDFWE-
VQLGIPHPAGLKK---KKSVTVLDVGDAYFSVPLDKEFRKYTAFTIPSIN
NETPGIRYQYNVLPQGWKGSPAIFQSSMTKILEPFRKQNPDIVIYQYMDD
LYVGSDLEIGQHRTKIEELRQHLLKWGFTTPDKKHQKEPPFLWMGYELHP
DKWTVQPIVLPEKDSWTVNDIQKLVGKLNWA------SQIYPGIKVKQLC
RLLRGTKALTEVIPLTKEAELELAENREILKEPVHGVYYDPSKDL-----
-----------------------------IAE-----IQKQGQGQWTYQI
YQEPFKNLKTGKYARMRGAHTNDVKQLTEAVQKITTESIVIWGKTPKFKL
PIQKETWETWWTEYWQATWIPEWEFVNTPPLVKLWYQLEQEPITGVETFY
VDGAANRETK-LGKAGYVTNKGRQKVVSITDTTNQKTELQAILLALQDSG
LEVNIVTDSQYALGIIQAQPDKSESEIVSQIIEQLIKKEKVYLAWVPAHK
GIGGNEQVDKLVSTGIRKVLFLDGIDKAQEEHEKYHSNWRAMASDFNLPP
VVAKEIVASCDKCQLKGEAMHGQVDCSPGIWQLDCTHLEGKVILVAIHVA
SGYIEAEVIPAETGQETAYFLLKLAGRWPVKTIHTDNGSNFTSTTVKAA-
CWWAGIKQEFGIPYNPQSQGVVESINKELKKIIGQIRDQAEHLKTAVQMA
VFIHNFKRKG-GIGGYSAGERIVDIIATDI---------------QTKEL
QKQITKIQNFRVYYRDSRDPLWKGPAKLLWKGEGAVVIQDN--SEIKVVP
RRKAKIIRDYGKQMAGDDCVASRQDED
>B.ES.1989.S61G1.AF256206
FFRENLAFPQ-GKAREFSSEQT-------------RANSPT--------S
--------------P---T---R---R-ELQV-----------WGRD---
NNSLS-------------EAGVD------------RQG--TV--SFSFPQ
ITLWQRPLVTIKIGGQLKEALLDTGADDTVLEE-INLPGRWKPKMIGGIG
GFIKVRQYDQILVEICGHKAIGTVLVGPTPVNI-IGRNLLTQIGCTLNFP
ISPIETVPVKLKPGM--DGPKVKQWPLTE-EKIKALVEIC--TEMEKEGK
ISKI-GPENPYNTPVFAIKKKD--ST---KWRKLVDFRELNKKTQDFWE-
VQLGIPHPAGLKK---KKSVTVLDVGDAYFSVPLDKEFRKYTAFTIPSIN
NETPGIRYQYNVLPQGWKGSPAIFQSSMTKILKPFREQNPDIVIYQYMDD
LYVGSDLEIEQHRTKIEELRQHLLKWGFTTPDKKHQKEPPFLWMGYELHP
DKWTVQPIVLPEKDSWTVNDIQKLVGKLNWA------SQIYPGIKVKQLC
RLLRGTKALTEVIPLTKEAELELAENRKILKEPVHGVYYDPSKDL-----
-----------------------------IAE-----IQKQGQGQWTYQI
YQEPFKNLKTGKYARMRGAHTNDVKQLTEAVQKITTESIVIWGKTPKFKL
PIQKETWETWWTEYWQATWIPEWEFVNTPPLVKLWYQLEQEPITGVETFY
VDGAANRETK-LGKAGYVTNKGRQKVVSITDTTNQKTELQAILLALQDSG
LEVNIVTDSQYALGIIQAQPDKSESEIVSQIIEQLIKKEKVYLTWVPAHK
GIGGNEQVDKLVSTGIRKVLFLDGIDKAQEEHEKYHSNWRAMASDFNLPP
VVAKEIVASCDKCQLKGEAMHGQVDCSPGIWQLDCTHLEGKIILVAVHVA
SGYIEAEVIPAETGQETAYFLLKLAGRWPVKTIHTDNGSNFTSTTVKAA-
CWWAGIKQEFGIPYNPQSQGVVESINKELKKIIGQIRDQAEHLKTAVQMA
VFIHNFKRKG-GIGGYSAGERIVDIIATDI---------------QTKEL
QKQITKIQNFRVYYRDSRDPLWKGPAKLLWKGEGAVVIQDN--SEIKVVP
RRKAKIIRDYGKQMAGDDCVASRQDED
>B.ES.1989.S61G7.AF256207
FFRENLAFPQ-GKAREFSSEQT-------------RANSPT--------S
--------------P---T---R---R-ELQV-----------WGRD---
NNSLS-------------EAGVD------------RQG--TV--SFSFPQ
ITLWQRPLVTIKIGGQLKEALLDTGADDTVLEE-INLPGRWKPKMIGGIG
GFIKVRQYDQILVEICGHKAIGTVLVGPTPVNI-IGRNLLTQIGCTLNFP
ISPIETVPVKLKPGM--DGPKVKQWPLTE-EKIKALVEIC--TEMEKEGK
ISKI-GPENPYNTPVFAIKKKD--ST---KWRKLVDFRELNKKTQDFWE-
VQLGIPHPAGLKK---KKSVTVLDVGDAYFSVPLDKEFRKYTAFTIPSIN
NETPGIRYQYNVLPQGWKGSPAIFQSSMTKILKPFREQNPDIVIYQYMDD
LYVGSDLEIEQHRTKIEELRQHLLKWGFTTPDKKHQKEPPFLWMGYELHP
DKWTVQPIVLPEKDSWTVNDIQKLVGKLNWA------SQIYPGIKVKQLC
RLLRGTKALTEVIPLTKEAELELAENRKILKEPVHGVYYDPSKDL-----
-----------------------------IAE-----IQKQGQGQWTYQI
YQEPFKNLKTGKYARMRGAHTNDVKQLTEAVQKITTESIVIWGKTPKFKL
PIQKETWETWWTEYWQATWIPEWEFVNTPPLVKLWYQLEQEPITGVETFY
VDGAANRETK-LGKAGYVTNKGRQKVVSITDTTNQKTELQAILLALQDSG
LEVNIVTDSQYALGIIQAQPDKSESEIVSQIIEQLIKKEKVYLTWVPAHK
GIGGNEQVDKLVSTGIRKVLFLDGIDKAQEEHEKYHSNWRAMASDFNLPP
VVAKEIVASCDKCQLKGEAMHGQVDCSPGIWQLDCTHLEGKIILVAVHVA
SGYIEAEVIPAETGQETAYFLLKLAGRWPVKTIHTDNGSNFTSTTVKAA-
CWWAGIKQEFGIPYNPQSQGVVESINKELKKIIGQIRDQAEHLKTAVQMA
VFIHNFKRKG-GIGGYSAGERIVDIIATDI---------------QTKEL
QKQITKIQNFRVYYRDSRDPLWKGPAKLLWKGEGAVVIQDN--SEIKVVP
RRKAKIIRDYGKQMAGDDCVASRQDED
>B.ES.1989.S61I15.AF256208
FFRENLAFPQ-GKAREFSSEQT-------------RANSPT--------S
--------------P---T---R---R-ELQV-----------WGRD---
NNSLS-------------EAGDD------------RQG--TV--SFSFPQ
ITLWQRPLVTIKIGGQLKEALLDTGADDTVLEE-INLPGRWKPKMIGGIG
GFIKVRQYDQILVEICGHKAIGTVLVGPTPVNI-IGRNLLTQIGCTLNFP
ISPIETVPVKLKPGM--DGPKVKQWPLTE-EKIKALVEIC--TEMEKEGK
ISKI-GPENPYNTPVFAIKKKD--ST---KWRKLVDFRELNKKTQDFWE-
VQLGIPHPAGLKK---KKSVTVLDVGDAYFSVPLDKEFRKYTAFTIPSIN
NETPGIRYQYNVLPQGWKGSPAIFQSSMTKILEPFRKQNPDIVIYQYMDD
LYIGSDLEIGQHRTKIEELRQHLLKWGFTTPDKKHQKEPPFLWMGYELHP
DKWTVQPIVLPEKDSWTVNDIQKLVGKLNWA------SQIYPGIKVKQLC
RLLRGTKALTEVIPLTKEAELELAENREILKEPVHGVYYDPSKDL-----
-----------------------------IAE-----IQKQGQGQWTYQI
YQEPFKNLKTGKYARMRGAHTNDVKQLTEAVQKITTESIVIWGKTPKFKL
PIQKETWETWWTEYWQATWIPEWEFVNTPPLVKLWYQLEKEPIIGAETFY
VDGAANRETK-LGKAGYVTNKGRQKIVSITDTTNQKTELQAILLALQDSG
LEVNIVTDSQYALGIIQAQPDKSESEIVSQIIEQLIKKEKVYLAWVPAHK
GIGGNEQVDKLVSTGIRKVLFLDGIDKAQEEHEKYHSNWRAMASDFNLPP
VVAKEIVASCDKCQLKGEAMHGQVDCSPGIWQLDCTHLEGKIILVAVHVA
SGYIEAEVIPAETGQETAYFLLKLAGRWPVKTIHTDNGSNFTSTTVKAT-
CWWAGIKQEFGIPYNPQSQGVVESINKELKKIIGQIRDQAEHLKTAVQMA
VFIHNFKRKG-GIGGYSAGERIVDIIATDI---------------QTKEL
QKQITKIQNFRVYYRDSRDPLWKGPAKLLWKGEGAVVIQDN--SEIKVVP
RRKAKIIRDYGKQMAGDDCVASRQDED
>B.ES.1989.S61K1.AF256209
FFRENLAFPQ-GKAREFSSEQT-------------RANSPT--------S
--------------P---T---R---R-DLQV-----------WGRD---
NNSLS-------------EAGDD------------RQG--TV--SFSFPQ
ITLWQRPLVTIKIGGQLKEALLDTGADDTVLEE-INLPGRWKPKMIGGIG
GFIKVRQYDQILVEICGHKAIGTVLVGPTPVNI-IGRNLLTQIGCTLNFP
ISPIETVPVKLKPGM--DGPKVKQWPLTE-EKIKALVEIC--TEMEKEGK
ISKI-GPENPYNTPVFAIKKKD--ST---KWRKLVDFRELNKKTQDFWE-
VQLGIPHPAGLKK---KKSVTVLDVGDAYFSVPLDKEFRKYTAFTIPSIN
NETPGIRYQYNVLPQGWKGSPAIFQSSMTKILEPFRKQNPDIVIYQYMDD
LYVGSDLEIGQHRTKIEELRQHLLKWGFTTPDKKHQKEPPFLWMGYELHP
DKWTVQPIVLPEKDSWTVNDIQKLVGKLNWA------SQIYPGIKVKQLC
RLLRGTKALTEVIPLTKEAELELAENREILKEPVHGVYYDPSKDL-----
-----------------------------IAE-----IQKQGQGQWTYQI
YQEPFKNLKTGKYARMRGAHTNDVKQLTEAVQKITTESIVIWGKTPKFKL
PIQKETWETWWTEYWQATWIPEWEFVNTPPLVKLWYQLEQEPITGVETFY
VDGAANRETK-LGKAGYVTNKGRQKVVSITDTTNQKTELQAILLALQDSG
LEVNIVTDSQYALGIIQAQPDKSESEIVSQIIEQLIKKEKVYLAWVPAHK
GIGGNEQVDKLVSTGIRKVLFLDGIDKAQEEHEKYHSNWRAMASDFNLPP
VVAKEIVASCDKCQLKGEAMHGQVDCSPGIWQLDCTHLEGKVILVAVHVA
SGYIEAEVIPAETGQETAYFLLKLAGRWPVKTIHTDNGSNFTSTTVKAA-
CWWAGIKQEFGIPYNPQSQGVVESINKELKKIIGQIRDQAEHLKTAVQMA
VFIHNFKRKG-GIGGYSAGERIVDIIATDI---------------QTKEL
QKQITKIQNFRVYYRDSRDPLWKGPAKLLWKGEGAVVIQDN--SEIKVVP
RRKAKIIRDYGKQMAGDDCVASRQDED
>B.ES.1989.S61K15.AF256210
FFRENLAFPQ-GKAREFSSEQA-------------RANSPT--------S
--------------P---T---R---R-DLQV-----------WGRD---
NNSLS-------------EAGDD------------RQG--TV--SFSFPQ
ITLWQRPLVTIKIGGQLKEALLDTGADDTVLEE-INLPGRWKPKMIGGIG
GFIKVRQYDQILVEICGHKAIGTVLVGPTPVNI-IGRNLLTQIGCTLNFP
ISPIETVPVKLKPGM--DGPKVKQWPLTE-EKIKALVEIC--TGMEKEGK
ISKI-GPENPYNTPVFAIKKKD--ST---KWRKLVDFRELNKKTQDFWE-
VQLGIPHPAGLKK---KKSVTVLDVGDAYFSVPLDKEFRKYTAFTIPSIN
NETPGIRYQYNVLPQGWKGSPAIFQSSMTKILEPFRKQNPDIVIYQYMDD
LYVGSDLKIGQHRTKIEELRQHLLKWGFTTPDKKHQKEPPFLWMGYELHP
DKWTVQPIVLPEKDSWTVNDIQKLVGKLNWA------SQIYPGIKVKQLC
RLLRGTKALTEVIPLTKEAELELAENREILKEPVHGVYYDPSKDL-----
-----------------------------IAE-----IQKQGQGQWTYQI
YQEPFKNLKTGKYARMRGAHTNDVKQLTEAVQKITTESIVIWGKTPKFKL
PIQKETWETWWTEYWQATWIPEWEFVNTPPLVKLWYQLEQEPITGVETFY
VDGAANRETK-LGKAGYVTNKGRQKVVSITDTTNQKTELQAILLALQDSG
LEVNIVTDSQYALGIIQAQPDKSESEIVSQIIEQLIKKEKVYLAWVPAHK
GIGGNEQVDKLVSTGIRKVLFLDGIDKAQEEHEKYHSNWRAMASDFNLPP
VVAKEIVASCDKCQLKGEAMHGQVDCSPGIWQLDCTHLEGKVILVAVHVA
SGYIEAEVIPAETGQETAYFLLKLAGRWPVKTIHTDNGSNFTSTTVKAA-
CWWAGIKQEFGIPYNPQSQGVVESINKELKKIIGQIRDQAEHLKTAVQMA
VFIHNFKRKG-GIGGYSAGERIVDIIATDI---------------QTKEL
QKQITKIQNFRVYYRDSRDPLWKGPAKLLWKGEGAVVIQDN--SEIKVVP
RRKAKIIRDYGKQMAGDDCVASRQDED
>B.ES.1989.S61D1.AF256211
FFRENLAFPQ-GEAREFSSEQ----------------TRAN--------S
--------------P---T---R---R-ELQV-----------WGRD---
NNSLS-------------EAGAD------------RQG--TV--SFSFPQ
ITLWQRPLVTIKIGGQLKEALLDTGADDTVLEE-INLPGRWKPKMIGGIG
GFIKVRQYDQILVEICGHKAIGTVLVGPTPVNI-IGRNLLTQIGCTLNFP
ISPIETVPVKLKPGM--DGPKVKQWPLTE-EKIKALVEIC--TEMEKEGK
ISKI-GPENPYNTPVFAIKKKD--ST---KWRKLVDFRELNKKTQDFWE-
VQLGIPHPAGLKK---KKSVTVLDVGDAYFSVPLDKEFRKYTAFTIPSIN
NETPGIRYQYNVLPQGWKGSPAIFQSSMTKILEPFRKQNPDIVIYQYMDD
LYVGSDLEIGQHRTKIEELRQHLLKWGFTTPDKKHQKEPPFLWMGYELHP
DKWTVQPIVLPEKDSWTVNDIQKLVGKLNWA------SQIYPGIKVKQLC
RLLRGTKALTEVIPLTKEAELELAENREILKEPVHGVYYDPSKDL-----
-----------------------------IAE-----IQKQGQGQWTYQI
YQEPFKNLKTGKYARMRGAHTNDVKQLTEAVQKITTESIVIWGKTPKFKL
PIQKETWETWWTEYWQATWIPEWEFVNTPPLVKLWYQLEQEPITGVETFY
VDGAANRETK-LGKAGYVTNKGRQKVVSITDTTNQKTELQAILLALQDSG
LEVNIVTDSQYALGIIQAQPDKSESEIVSQIIEQLIKKEKVYLAWVPAHK
GIGGNEQVDKLVSTGIRKVLFLDGIDKAQEEHEKYHSNWRAMASDFNLPP
VVAKEIVASCDKCQLKGEAMHGQVDCSPGIWQLDCTHLEGKVILVAVHVA
SGYIEAEVIPAETGQETAYFLLKLAGRWPVKTIHTDNGSNFTSTTVKAA-
CWWAGIKQEFGIPYNPQSQGVVESINKELKKIIGQIRDQAEHLKTAVQMA
VFIHNFKRKG-GIGGYSAGERIVDIIATDI---------------QTKEL
QKQITKIQNFRVYYRDSRDPLWKGPAKLLWKGEGAVVIQDN--SEIKVVP
RRKAKIIRDYGKQMAGDDCVASRQDED
>B.US.1988.WR27.AF286365
FFRENLAFPQ-GKAREFPSEQ----------------TRAN--------S
--------------P---T---S---R-ELQV-----------WGRD---
NNSLS-------------EAGAD------------RQG--TV--SFSFPQ
ITLWQRPLVTIKIGGQIKEALLDTGADDTVLEE-MNLPGRWKPKMIGGIG
GFIKVRQYDQIPIEICGHKAIGTVLVGPTPVNI-IGRNLLTQIGCTLNFP
ISPIETVPVKLKPGM--DGPKVKQWPLTE-EKIKALIEIC--TEMEKEGK
ISKI-GPENPYNTPVFAIKKKD--ST---KWRKLVDFRELNKRTQDFWE-
VQLGIPHPAGLKK---KKSVTVLDVGDAYFSVPLDKEFRKYTAFTIPSTN
NETPGIRYQYNVLPQGWKGSPAIFQSSMTKILEPFRKQNPEIVIYQYMDD
LYVGSDLEIGQHRTKIEELRQHLLRWGFTTPDKKHQKEPPFLWMGYELHP
DKWTVQPIVLPEKDSWTVNDIQKLVGKLNWA------SQIYAGIKVKQLC
KLLRGTKALTEVVPLTEEAELELAENREILKEPVHGVYYDPSKDL-----
-----------------------------VAE-----LQKQGQGQWTYQI
YQEPFKNLKTGKYARTRGAHTNDVKQLTEAVQKIATESIVIWGKTPKFKL
PIQKETWESWWTEYWQATWIPEWEFVNTPPLVKLWYQLEKEPIVGAETFY
VDGAANRETK-LGKAGYVTDRGRQKVVSLTDTTNQKTELQAIHLALQDSG
LEVNIVTDSQYALGIIQAQPDRSESELVSQIIEQLIKKEKVYLAWVPAHK
GIGGNEQVDKLVSSGIRKVLFLDGIDKAQEDHEKYHSNWRAMAGEFNLPP
VVAKEIVACCDKCQLKGEAMHGQVDCSPGIWQLDCTHLEGKIILVAVHVA
SGYIEAEVIPAETGQETAYFILKLAGRWPVKTIHTDNGSNFISATVKAA-
CWWAGIKQEFGIPYNPQSQGVVESMNKELKKIIGQVRDQAEHLKTAVQMA
VFIHNFKRKG-GIGGYSAGERIIDIIATDI---------------QTKEL
QKQITKIQNFRVYYRDSRDPLWKGPAKLLWKGEGAVVIQDN--SDIKVVP
RRKAKIIRDYGKQMAGDDCVASRQDED
>B.AU.1999.1181.AF538302
FFRENLAFPQ-GEAREFSSEQ--------------TSCRAI--------S
--------------P---T---R---G-ELQV-----------WGGD---
HNSLS-------------ETGAD------------RQG--TV--SFSFPQ
ITLWQRPLVTIKIGGQLKEALLDTGADDTVLEE-MSLPGRWKPKMIGGIG
GFIKVRQYDQILIEICGHKAIGTVLVGPTPVNI-IGRNLLTQIGCTLNFP
ISPIETVPVKLKPGM--DGPKVKQWPLTE-EKIKALVEIC--TEMEKEGK
ISKI-GPENPYNTPVFAIKKKD--ST---KWRKLVDFRELNKRTQDFWE-
VQLGIPHPAGLKK---KKSVTVLDVGDAYFSVPLDKDFRKYTAFTIPSIN
NETPGIRYQYNVLPQGWKGSPAIFQSSMTKILEPFRKQNPDIVIYQYMDD
LYVGSDLKIGQHRTKIEELRQHLLKWGFTTPDKKHQKEPPFLWMGYELHP
DKWTVQPIVLPEKDSWTVNDIQKLVGKLNWA------SQIYAGIKVKQLC
KLLRGAKALTEVVPLTEEAELELAENREILKEPVHGVYYDPSKIL-----
-----------------------------IAE-----IQKQGQGQWTYQI
YQEPFKNLKTGKYARMRGTHTNDVKQLTEAVQKIATESIVIWGRTPKFKL
PIQKETWDAWWTEYWQATWIPEWEFVNTPPLVKLWYQLEKEPIVGAETFY
VDGAANRETK-LGKAGYVTNRGRQKVVSLTDTTNQKTELQAIYLALQDSG
LEVNIVTDSQYALGIIQAQPDISESELVNQIIEQLIKKEKVYLAWVPAHK
GIGGNEQVDKLVSAGIRKVLFLDGIDKAQEDHEKYHSNWKAMASDFNRPP
VVAKEIVASCDKCQLKGEAMHGQVDCSPGIWQLDCTHLEGKVILVAVHVA
SGYIEAEVIPAETGQETAYFLLKLAGRWPVKTIHTDNGSNFTSTTVKAA-
CWWAGIKQEFGIPYNPQSQGVIESMNKELKKIIGQVRDQAEHLKTAVQMA
VFIHNFKRKG-GIGEYSAGERIVDIIATDI---------------QTKEL
QKQITKIQNFRVYYRDSRDPVWKGPAKLLWKGEGAVVIQDN--SDIKVVP
RRKVKIIRDYGKQMAGDDCVASRQDED
>B.AU.1999.1182.AF538303
FFREDLAFPQ-GRAREFSSEQ----------------TRAN--------S
--------------P---T---R---G-ELQV-----------WGGD---
HNSLS-------------EAGAD------------RQG--TV--SFSFPQ
ITLWQRPLVTIKIGGQLKEALLDTGADDTVLED-MNLPGRWKPKMIGGIG
GFIKVRQYDQIPIEICGHKAIGTVLVGPTPVNI-IGRNLLTQIGCTLNFP
ISPIETVPVKLKPGM--DGPKVKQWPLTE-EKIKALVEIC--TEMEKEGK
ISKI-GPENPYNTPVFAIKKKD--ST---KWRKLVDFRELNKRTQDFWE-
VQLGIPHPAGLKK---KKSVTVLDVGDAYFSVPLDKDFRKYTAFTIPSVN
NETPGIRYQYNVLPQGWKGSPAIFQSSMTRILEPFRKQNPDIVIYQYMDD
LYVGSDLEIGQHRTKIEELRQHLLKWGFTTPDKKHQKEPPFLWMGYELHP
DKWTVQPIVLPEKDSWTVNDIQKLVGKLNWA------SQIYPGIKVRQLC
KLIRGTKALTEVVPLTKEAELELAENREILKEPVHGVYYDPSKDL-----
-----------------------------IAE-----IQKQGQGQWTYQI
YQEPFKNLKTGKYARMRGTHTNDVKQLTEAVQKIATESIVIWGRTPKFKL
PIQKETWEAWWTEYWQATWIPEWEFVNTPPLVKLWYQLEKEPIVGAETFY
VDGAANRDTK-LGKAGYVTDRGRQKVVSLTDTTNQKTELQAIHLALQDSG
LEVNIVTDSQYALGIIQAQPDKSESELVSQIIEQLIKKEKVYLAWVPAHK
GIGGNEQVDKLVSAGIRRVLFLDGIDKAQEDHEKYHSNWRTMASDFNLPP
VVAKEIVASCDKCQLKGEAMHGQVDCSPGIWQLDCTHLEGKVILVAVHVA
SGYIEAEVIPAETGQETAYFLLKLAGRWPVKTIHTDNGSNFTSTTVKAA-
CWWAGIKQEFGIPYNPQSQGVVESMNKELKKIIGQVRDQAEHLKTAVQMA
VFIHNFKRKG-GIGGYSAGERIIDIIATDI---------------QTKEL
QKQITKIQNFRVYYRDSRDPVWKGPAKLLWKGEGAVVIQDN--SDIKVVP
RRKVKIIREHGKQMAGDDCVARRQDED
>B.AU.1995.C24.AF538304
FFRENLAFPQ-GEAREFSSEQTRG-----------EQTRAN--------S
--------------P---T---R---R-ELQV-----------WGGD---
NNFLS-------------EAGAD------------RQG--TV--SFSFPQ
ITLWQRPLVTIKIGGQLKEALLDTGADDTVLEE-MNLPGRWKPKMIGGIG
GFIKVRQYDQILIEICGHKAIGTVLVGPTPVNI-IGRNLLTQIGCTLNFP
ISPIETVPVKLKPGM--DGPKVKQWPLTE-EKIKALVEIC--TEMEKEGE
ISKI-GPENPYNTPVFAIKKKN--ST---RWRKLVDFRELNKRTQDFWE-
VQLGIPHPAGLKK---KKSVTVLDVGDAYFSVPLDKDFRKYTAFTIPSIN
NETPGVRYQYNVLPQGWKGSPAIFQSSMTKILEPFRKQNPDLVIYQYVDD
LYVGSDLEIGQHRTKIEELRQHLLKWGFTTPDQKHQKEPPFLWMGYELHP
DKWTVQPIKLPEKKSWTVNDIQKLVGKLNWA------SQIYPGIKVKHLC
KLLRGAKALTEVVPLTEEAELELAENREILKEPVHGVYYDPSKDL-----
-----------------------------IAE-----IQKQGNGQWTYQI
YQEPFKNLKTGKYAKMRGAHTNDVKQLTEAVQKIATESIVIWGKTPKFKL
PIQKETWETWWTEYWQATWIPEWEFVNTPPLVKLWYQLEKEPIVGAETFY
VDGAAKRETR-LGKAGYVTDKGRQKVVSITDTTNQKTELQAIHLALQDSG
SEVNIVTDSQYALGIIQAQPDKSESELVSQIIEQLIKKEKVYLAWVPAHK
GIGGNEQVDKLVSAGIRKVLFLDGIDKAQEEHEKYHSNWRAMASDFNLPP
IVAKEIVASCDKCQLKGEAMHGQVDCSPGIWQLDCTHLEGKVILVAVHVA
SGYIEAEVIPAETGQETAYFILKLAGRWPVKIIHTDNGGNFISAMVKAA-
CWWAGIKQEFGIPYNPQSQGVVESMNKELKKIIGQVRDQAEHLKTAVQMA
VFIHNFKRKG-GIGEYSAGERIIDIIATDI---------------QTKEL
QKQITKIQNFRVYYRDSRDPVWKGPAKLLWKGEGAVVIQDN--SDIKVVP
RRKAKIIWDYGKQMAGNDCVASRQDED
>B.AU.1995.C42.AF538305
FFRENLAFPQ-GEAREFCSEQ----------------TRAI--------S
--------------P---T---G---R-ELQV-----------WGGD---
NNSLS-------------KAGAG------------RQG--TV--SLSLPQ
ITLWQRPLVTIKIGGQLKEALLDTGADDTVLEE-MNLPGRWKPKMIGGIG
GFIKVRQYDQIPVEICGHKAIGTGLVGPTPVNI-IGRNLLTQIGCTLNFP
ISPIETVPVKLKPGM--DGPKVKQWPLTE-EEIKALV-IC--TEMEKEGK
ISKI-GPENPYNTPVFAIKKKD--ST---KWRKLVDFRELNKRTQDFWE-
VQLGIPHPAGLKK---KKSVTVLDVGDAYFSVPLDKDFRKYTAFTIPSIN
NETPGIRYQYNVLPQGWKGSPAIFQSSMTKILEPFRKQNPDIVIYQYMDD
LYVGSDLEIGQHRKKIEELRQHLSRWGFTTPDKKHQKEPPFLWMGYELHP
DKWTVQPIVLPEKDSWTVNDLQKLVGKLNWA------SQIYPGIKVKQLC
KLLRGTKALTEVVPLTEEAELELAENREILKEPVHGVYYDPSKDL-----
-----------------------------IAE-----LQKQGQGQWTYQI
YQEPFKNLKTGKYAKMRGAHTNDVKQLTEAVQKIATESIVIWGKTPKFKL
PIQKETWEAWWTEYWQATWIPEWEFVNTPPLVKLWYQLEKEPIVGAETFY
VDGAANRETK-LGKAGYVTDKGRQKVVSITYTTNQKTELQAIHLALQDSG
SEVNIVTDSQYALGIIQAQPDKSESELVSQIIEQLIKKEKVYLAWVPAHK
GIGGNEQVDKLVSAGIRKVLFLDGIDKAQEEHEKYHSNWRAMASDFNLPP
IVAKEIVASCDKCQLKGEAMHGQVDCSPGIWQLDCTHLEGKVILVAVHVA
SGYIEAEVIPAETGQETAYFILKLAGRWPVTTIHTDNGSNFISATVKAA-
CWWAGIKQEFGIPYNPQSQGVVESMNKELKKIIGQVTDQAEHLKTAVQMA
VFIHNFKRKG-GIGEYSAGERIVDIIATDI---------------QTKEL
QKQITKIQNFRVYYRDSRDPLWKGPAKLLWKGEGAVVIQDN--SDIKVVP
RRKAKIIRDYGKQMAGDDCVARRQDED
>B.AU.1995.C76.AF538306
FFREDLAFPQ-GKAREFSSEQ----------------ARAN--------S
--------------P---T---R---R-ELQV-----------WGRD---
NNSLS-------------EAGAD------------RQG--TV--SLDFPQ
ITLWQRPLVTIKIEGQLKEALLDTGADDTVLEE-MNLPGRWKPKMIGGIG
GFIKVRQYDQILIEICGHKAIGTVLVGPTPVNI-IGRNLLTQIGCTLNFP
ISPIETVPVKLKPGM--DGPKVKQWPLTE-EKIKALIEIC--TEMEKEGK
ISKI-GPENPYNTPVFAIKKKD--ST---KWRKLVDFRELNKKTQDFWE-
VQLGIPHPAGLKK---KKSVTVLDVGDAYFSVPLDKDFRKYTAFTIPSIN
NETPGIRYQYNVLPQGWKGSPAIFQSSMTKILEPFRKQNPDIVIYQYVDD
LYVGSDLEIGQHRTKIEELRQHLLRWGFTTPDKKHQKEPPFLWMGYELHP
DKWTVQPIVLPEKDSWTVNDIQKLVGKLNWA------SQIYPGIRVTQLC
KLLRGTKALTEVVPLTEEAELELAENREILKEPVHGVYYDPSKDL-----
-----------------------------IAE-----IQKQGKGQWTYQI
YQEPFKNLKTGKYARMRGAHTNDVKQLTEAVQKIATESIVIWGKTPKFKL
PIQKETWETWWTEYWQATWIPEWEFVNAPPLVKLWYQLEKEPIVGAETFY
VDGAANRETK-LGKAGYVTNRGRQKVVLLTDTTNQKTELQAIHLALQDSG
SEVNIVTDSQYALGIIQAQPDKSESELVSQIIEQLIKKEKVYLAWVPAHK
GIGGNEQVDKLVSAGIRKVLFLDGIDKAQEEHEKYHSNWRAMASDFNLPP
IVAKEIVASCDKCQLKGEAMHGQVDCSPGIWQLDCTHLEGKIILVAAHVA
SGYIEAEVIPAETGQETAYFLLKLAGRWPVKTIHTDNGSNFTSATVKAA-
CWWAGIKQEFGIPYNPQSQGVVESMNKELKKIIGQVRDQAEHLKTAVQMA
VFIHNFKRKG-GIGEYSAGERIVDMIATDI---------------QTREL
QKQITKIQNFRVYYRDNRDPLWKGPAKLLWKGEGAVVIQDN--RDIKVVP
RRKAKIIRDYGKQMAGDDCVASRQDED
>B.AU.1995.C92.AF538307
FFRENLAFPQ-GKAREFSSEQ----------------TRAI--------S
--------------P---T---R---G-ELQV-----------WGGD---
NNSLS-------------EAGAD------------RQG--TV--SLSFPQ
ITLWQRPLVTIKIGGQLKEALLDTGADDTVLEE-MNLPGRWKPKMIGGIG
GFIKVRQYDQIAIEICGHKAIGTVLIGPTPVNI-IGRNLLTQIGCTLNFP
ISPIETVPVKLKPGM--DGPKVKQWPLTE-EKIKALIEIC--TEMEKEGK
ISKI-GPENPYNTPVFAIKKKD--ST---KWRKLVDFRELNKKTQDFWE-
VQLGIPHPAGLKK---KKSVTVLDVGDAYFSVPLDKEFRKYTAFTIPSIN
NETPGTRYQYNVLPQGWKGSPAIFQSSMTKILEPFRKQNPDLVIYQYMDD
LYVGSDLEIGQHRTKIEELRQHLLKWGFTTPDKKHQKEPPFLWMGYELHP
DKWTVQPIVLPEKDSWTVNDIQKLVGKLNWA------SQIYPGIKVKQLC
KLLRGAKALTEVIPLTEEAELELAENREILKEPVHGVYYDPSKDL-----
-----------------------------IAE-----IQKQGKGQWTYQI
YQEPFKNLKTGKYAKMRGTHTNDVKQLTEVVQKVTTESIVIWGKTPKFKL
PIQKETWEAWWTEYWQATWIPEWEFVNTPPLVKLWYQLEKEPIVGAETFY
VDGAANRETK-LGKAGYVTNRGRQKVVSLTDTTNQKTELQAIHLALQDSE
SEVNIVTDSQYALGIIQAQPDRSESELVSQIIEQLINKEKVYLAWVPAHK
GIGGNEQVDKLVSAGIRKVLFLDGIDKAQEEHEKYHSNWRAMASDFNLPP
IVAKEIVASCDKCQLKGEAMHGQVDCSPGIWQLDCTHLEGKIILVAVHVA
SGYIEAEVIPAETGQETAYFILKLAGRWPVKTIHTDNGSNFTSTTVKAA-
CWWAGIKQEFGIPYNPQSQGVVESMNKELKKIIGQVRDQAEHLKTAVQMA
VFIHNFKRKG-GIGEYSAGERIVDIIATDI---------------QTKEL
QKQITKIQNFRVYYRDSRDPLWKGPAKLLWKGEGAVVIQDN--SEIKVVP
RRKAKIIRDYGKQMAGDDCVASRQNED
>B.ES.1989.89SP061_89ES061.AJ006287
FFRENLAFPQ-GKAREFSSEQT-------------RANSPT--------S
--------------P---T---R---R-ELQV-----------WGRD---
NNSLS-------------EAGAD------------RQG--TV--SFSFPQ
ITLWQRPLVTIKIGGQLKEALLDTGADDTVLEE-INLPGRWKPKMIGGIG
GFIKVRQYDQILVEICGHKAIGTVLVGPTPVNI-IGRNLLTQIGCTLNFP
ISPIETVPVKLKPGM--DGPKVKQWPLTE-EKIKALVEIC--TEMEKEGK
ISKI-GPENPYNTPVFAIKKKD--ST---KWRKLVDFRELNKKTQDFWE-
VQLGIPHPAGLKK---KKSVTVLDVGDAYFSVPLDKEFRKYTAFTIPSIN
NETPGIRYQYNVLPQGWKGSPAIFQSSMTKILEPFRKQNPDIVIYQYMDD
LYVGSDLEIGQHRTKIEELRQHLLKWGFTTPDKKHQKEPPFLWMGYELHP
DKWTVQPIVLPEKDSWTVNDIQKLVGKLNWA------SQIYPGIKVKQLC
RLLRGTKALTEVIPLTKEAELELAENREILKEPVHGVYYDPSKDL-----
-----------------------------IAE-----IQKQGQGQWTYQI
YQEPFKNLKTGKYARMRGAHTNDVKQLTEAVQKITTESIVIWGKTPKFKL
PIQKETWETWWTEYWQATWIPEWEFVNTPPLVKLWYQLEKEPIIGAETFY
VDGAANRETK-LGKAGYVTNKGRQKVVSITDTTNQKTELQAILLALQDSG
LEVNIVTDSQYALGIIQAQPDKSESEIVSQIIEQLIKKEKVYLTWVPAHK
GIGGNEQVDKLVSTGIRKVLFLDGIDKAQEEHEKYHSNWRAMASDFNLPP
VVAKEIVASCDKCQLKGEAMHGQVDCSPGIWQLDCTHLEGKIILVAVHVA
SGYIEAEVIPAETGQETAYFLLKLAGRWPVKTVHTDNGSNFTSTTVKAA-
CWWAGIKQEFGIPYNPQSQGVVESINKELKKVIGQIRDQAEHLKTAVQMA
VFIHNFKRKG-GIGGYSAGERIVDIIATDI---------------QTKEL
QKQITKIQNFRVYYRDSRDPLWKGPAKLLWKGEGAVVIQDN--SDIKVVP
RRKAKIIRDYGKQMAGDDCVASRQDED
>B.GB.1986.GB8_46R.AJ271445
FFREDLAFPQ-GKAREFSPEQTRAN----------SPTRAD--------S
--------------P---T---R---R-ELQV-----------RGRD---
NNSLT-------------ETGAD------------KQG--TV--SFSFPQ
ITLWQRPIVTIKIGGQLKEALLDTGADDTVLED-MNLPGRWKPKMIGGIG
GFIKVKQYDQILVEICGHKAIGTVLVGPTPVNI-IGRNLLTQLGCTLNFP
ISPIETVPVKLKPGM--DGPKVKQWPLTE-EKIKALVEIC--TEMEKEGK
ISKI-GPENPYNTPVFAIKKKD--ST---KWRKLVDFRELNKRTQDFWE-
VQLGIPHPSGLKK---KKSVTVLDVGDAYFSVPLDKEFRKYTAFTIPSIN
NETPGIRYQYNVLPQGWKGSPAIFQSSMTKILEPFRKQNPEIVIYQYMDD
LYVGSDLEIGQHRTKIEELRQHLLRWGFSTPDKKHQKEPPFLWMGYELHP
DKWTVQPIVLPEKDSWTVNDIQKLVGKLNWA------SQIYPGIKVRQLC
KLLRGAKALTEVITLTEEAELELAENREILKEPVHGVYYDPSKDL-----
-----------------------------VAE-----IQKQGLGQWTYQI
YQEPFKNLKTGKYAKMRGAHTNDVKQLTEAVQKIATESIVIWGKTPKFKL
PIQKETWEAWWMEYWQATWIPEWEFVNTPPLVKLWYQLEKEPIIGAETFY
VDGAANRETK-LGKAGYVTDRGRQKVVPLTDTTNQKTELQAIHLALQDSG
LEVNIVTDSQYALGIIQAQPDRSESEVVSQIIEQLIKKEKVYLAWVPAHK
GIGGNEQVDKLVSSGIRKILFLDGIDKAQEDHEKYHSNWRAMANDFNLPP
VVAKEIVASCDKCQLKGEAMHGQVDCSPGIWQLDCTHLEGKIILVAVHVA
SGYIEAEVIPAETGQDTAYFILKLAGRWPVKTIHTDNGRNFTSTTVKAA-
CWWAGIKQEFGIPYNPQSQGVVESMNKELKKIIGQVRDQAEHLKTAVQMA
VFIHNFKRKG-GIGGYSAGERIVDIIATDI---------------QTKEL
QKQITKIQNFRVYYRDSRDPLWKGPAKLLWKGEGAVVIQDN--SDIKVVP
RRKAKIIRDYGKQMAGDDCVASRQDED
>B.AR.1998.ARCH054.AY037268
FFREDLAFPQ-GKAREFSPKQ----------------ARAN--------S
--------------P---T---R---R-ELQV-----------WGGD---
NNSPS-------------EAGAE------------GQG--TV--SLDFPQ
ITLWQRPIVTIKIGGQLKEALLDTGADDTVLEE-MSLPGRWKPKMIGGIG
GFIKVRQYDQVPIEICGHKAIGTVLVGPTPVNI-IGRNLLTQLGCTLNFP
ICPIETVPVKLKPGM--DGPKVKQWPLTE-EKIKALIEIC--TEMEKEGR
ISKI-GPENPYNTPVFAIKKKD--ST---RWRKLVDFRELNKKTQDFWE-
VQLGIPHPAGLKK---KKSVTVLDVGDAYFSVPLDKDFRKYTAFTIPSIN
NETPGIRYQYNVLPQGWKGSPAIFQSSMTRILEPFRKQNPDIVIYQYMDD
LYVGSDLEIGQHRTKIEELRAHLLKWGFTTPDKKHQKEPPFLWMGYELHP
DKWTVQPIVLPEKDSWTVNDIQKLVGKLNWA------SQIYPGIKVKQLC
KLLRGTKALTEVVPLTEEAELELAENREILKEPVHGVYYDPTKDL-----
-----------------------------IAE-----IQKQGQGQWTYQI
YQEPFKNLKTGKYARMRGAHTNDVRQLTEAVQKITTESIVIWGKTPKFRL
PIQKETWETWWTEYWQATWIPEWEFVNTPPLVKLWYQLEKEPIVGAETFY
VDGAANRETK-SGKAGYVTNRGRQKVVSLTDTTNQQTELQAIHLALQDSG
LEVNIVTDSQYALGIIQAQPDKSESELVNQIIEQLIKKEKVYLAWVPAHK
GIGGNEQVDKLVSAGIRKVLFLDGIDKAQDEHEKYHSNWRAMASDFNLPP
VVAKEIVASCDKCQLKGEAMHGQVDCSPGIWQLDCTHLEGKVILVAVHVA
SGYIEAEVIPAETGQETAYFLLKLAGRWPVKTIHTDNGSNFTSATVKAA-
CWWAGIKQEFGIPYNPQSQGVVESMNKELKKIIGQVRDQAEHLKTAVQMA
VFIHNFKRKG-GIGGYSAGERIVDIIATDI---------------QTKEL
QKQITKIQNFRVYYRDSRDPLWKGPAKLLWKGEGAVVIQDN--SDIKVVP
RRKAKIIRDYGKQMAGDDCVASRQDED
>B.AR.2000.ARMS008.AY037269
FFRENMAFQQ-RKAREFPSEQ----------------TGAN--------S
--------------P---T---S---R-ELQL-----------WGGD---
NNSRS-------------EAGAD------------RSG--EV--SFNCPQ
ITLWQRPLVTIKVGGQLREALLDTGADDTVLEE-IDLPGRWKPKMIGGIG
GFIKVRQYDQITVEIYGKKAIGTVLVGPTPVNI-IGRNLLTQLGCTLNFP
ISPIETVPVKLKPGM--DGPKIKQWPLTE-EKIKALVEIC--TEMEKEGK
ISKI-GPENPYNTPVFAIKKKD--ST---KWRKLVDFRELNKRTQDFWE-
VQLGIPHPAGLKK---KKSVTVLDVGDAYFSVPLDKDFRKYTAFTIPSIN
NETPGIRYQYNVLPQGWKGSPAIFQSSMTKILEPFRKHNPDMVIYQYMDD
LYVGSDLEIGQHRTKIEELREHLLKWGFTTPDKKHQKEPPFLWMGYELHP
DKWTVQPIMLPEKDSWTVNDIQKLVGKLNWA------SQIYPGIKVKQLC
KLLRGTKALTEVVPLTEEAELELAENREILKEPVHGVYYDPSKDL-----
-----------------------------VAE-----VQKQDNGQWTYQI
YQEPFKNLKTGKYARMRGAHTNDVKQLTEAVQKIATESIVIWGKVPKFKL
PIQKETWEAWWMEYWQATWIPEWEFVNTPPLVKLWYQLEKEPIVGAETFY
VDGAANRETK-IGKAGYVTDRGRQKVVPLKDTTNQKTELQAIHLALQDSG
LEVNIVTDSQYALGIIQAQPDKSESELVNQIIEQLIKKEKVYLAWVPAHK
GIGGNEQVDKLVSAGIRKVLFLDGIDKAQEEHEKYHSNWRAMASDFNLPP
VVAKEIVASCDKCQLKGEAMHGQVDCSPGIWQLDCTHLEGKIILVAVHVA
SGYIEAEVIPAETGQETAYFILKLAGRWPVKTIHTDNGPNFTSTTVKAA-
CWWAGIKQEFGIPYNPQSQGVIESMNKELKKIIGQVRDQAEHLKTAVQMA
VFIHNFKRKG-GIGGYSAGERIIDIIATDI---------------QTKEL
QNQITKIQNFRVYYRDSRDPLWKGPAKLLWKGEGAVVIQDN--SEIKVVP
RRKAKIIRDYGKQMAGDDCVASRQDED
>B.BO.1999.BOL0122.AY037270
FFRENLAFPQ-REAREFSSEQ----------------TRAN--------S
--------------P---T---R---G-ELQV-----------WGRD---
NNPLS-------------EAGTE------------RQG--TVS-SFGFPQ
ITLWQRPLVKIKVGGQLKEALLDTGADDTVLED-MNLPGKWKPKMIGGIG
GFIKVKQYDQIPIEICGHKAIGTVLVGPTPVNI-IGRNLLTQIGCTLNFP
ISPIETVPVKLKPGM--DGPKVKQWPLTE-EKIKALVEIC--TEMEKEGK
ISKI-GPENPYNTPVFAIKKKD--ST---KWRKLVDFRELNKRTQDFWE-
VQLGIPHPAGLRK---KKSVTVLDVGDAYFSVPLDEDFRKYTAFTIPSTN
NETPGIRYQYNVLPQGWKGSPAIFQCSMTKILEPFRKQNPDIVIYQYMDD
LYVGSDLEIGQHRTKIEELRQHLLKWGLTTPDKKHQKEPPFLWMGYELHP
DKWTVQPIVLPHKDSWTVNDIQKLVGKLNWA------SQIYPGIKVKQLC
KLLRGTKALTEVIPLTEEAELELAENREILKEPVHGVYYDPSKDL-----
-----------------------------IAE-----LQKQGEGQWTYQI
FQDPFKNLKTGKYARAKGAHTNDIKQLTEAVQKIATESIVIWGKTPKFKL
PIQKETWETWWTEYWQATWIPEWEFVNTPPLVKLWYQLEKDPIEGVETFY
VDGAANRETK-LGKAGYVTNRGRQKVVSLTDTTNQKTELQAIYLALQDSG
PEVNIVTDSQYALGIIQAQPDRSESEIVSQIIEQLIKKEKVYLAWVPAHK
GIGGNEQVDKLVSAGVRKVLFLDGIDKAQDEHEKYHSNWRAIASDFNLPP
VVAKQIVANCDKCQVKGEAMHGQVDCSPGIWQLDCTHLEGKIILVAVHVA
SGYIEAEVIPAETGQETAYFILKLAGRWPVKTIHTDNGSNFTSNAVKAA-
CWWAGVKQEFGIPYNPQSQGVVESMNNELKKIIGQVRDQAEHLKTAVQMA
VFIHNFKRKG-GIGGYSAGERIVDIIATDI---------------QTKEL
QKQITKIQNFRVYYRDSRDPLWKGPAKLLWKGEGAVVIQDN--SDIKVVP
RRKAKIIRDYGKQMAGDDCVASRQDED
>B.AR.1999.ARMA132.AY037282
FFRENLAFPQ-RKAREFSSEQ----------------TRAN--------S
--------------P---T---R---R-ELQV-----------WGGN---
SNSPS-------------EAGAE------------GQG--AI--SLNLPQ
ITLWQRPIVTIKIGGQLKEALLDTGADDTVLEE-MNLPGRWKPKMIGGIG
GFIKVRQYDQILVEICGHKAIGTVLVGPTPVNI-IGRNLLTQIGCTLNFP
ISPIETVPVKLKPGM--DGPKVKQWPLTE-EKIKALVEIC--TEMEKEGK
ISKI-GPENPYNTPVFAIKKKD--ST---KWRKLVDFRELNKRTQDFWE-
VQLGIPHPAGLKK---KKSITVLDVGDAYFSVPLDKDFRKYTAFTIPSIN
NETPGIRYQYNVLPQGWKGSPAIFQSSMTKILEPFRKQNPDIVIYQYMDD
LYVGSDLEIGQHRTKIEELRQHLLRWGLTTPDKKHQKEPPFLWMGYELHP
DKWTVQPIVLPEKDSWTVNDIQKLVGKLNWA------SQIFPGIKVRQLC
KLLRGTKALTEVVPLTEEAELELAENREILKEPVHGVYYDPSKDL-----
-----------------------------IAE-----IQKQGEGQWTYQI
YQEQFKNLKTGKYAKMRGTHTNDVKQLTEAVQKIVTESIVIWGKIPKFRL
PIQKETWETWWTEYWQATWIPEWEFVNTPPLVKLWYQLEKEPIVGAETFY
VDGAANRETK-LGKAGYVTDRGRQKVVSLTDTTNQKTELQAIHLALQDSG
LEVNIVTDSQYALGIIQAQPDKSESELVSQIIELLIKKEKVYLAWVPAHK
GIGGNEQVDKLVSAGIRKILFLDGIDKAQEDHEKYHSNWRAMADDFNLPP
IVAKEIIACCDKCQLKGEAIHGQVDCSPGIWQLDCTHLEGKVILVAVHVA
SGYLEAEVIPAETGQETAYFLLKLAGRWPVKTIHTDNGPNFVSTAVKAA-
CWWAGIKQEFGIPYNPQSQGVVESMNKELKKIIGQVRDQAEHLKTAVQMA
VFIHNFKRKG-GIGGYSAGERIIDIIATDI---------------QTKEL
QKQITKIQNFRVYYRDSRDPIWKGPAKLLWKGEGAVVIQEN--SDIKVVP
RRKAKIIRDYGKQMAGDDCVAGRQDED
>B.TH.1990.BK132.AY173951
FFRENLAFPQ-GKAREFSSEQ----------------TRAD--------S
--------------P---T---S---R-ELQV-----------WGRD---
NNSLS-------------EAGDN------------RQG--TI--SFNCPQ
ITLWQRPLVTIKIGGQLKEALLDTGADDTVLEE-MNLPGRWKPKMIGGIG
GFIKVRQYDQILVEICGHKAIGTVLIGPTPVNI-IGRNLLTQLGCTLNFP
ISPIETVPVKLKPGM--DGPKVKQWPLTE-EKIKALVEIC--TEMEKEGK
ISKI-GPENPYNTPVFAIKKKD--ST---KWRKLVDFRELNKRTQDFWE-
VQLGIPHPAGLKK---KKSVTVLDVGDAYFSVPLDKDFRKYTAFTIPSTN
NETPGIRYQYNVLPQGWKGSPAIFQCSMTKILEPFRKQNPDIVIYQYMDD
LYVGSDLEIGQHRTKIEELRQHLLRWGFTTPDKKHQKEPPFLWMGYELHP
DKWTVQPIVLPEKDSWTVNDIQKLVGKLNWA------SQIYPGIKVKQLC
KLLRGTKALTEVVPLTKEAELELAENREILKETVHGVYYDPSKDL-----
-----------------------------IAE-----IQKQGQGQWTYQI
YQEPFKNLKTGKYARMRGAHTNDVKQLTEAVQKIATESIVIWGKTPKFKL
PIQKETWETWWTEYWQATWIPEWEFVNTPPLVKLWYQLEKEPIVGAETFY
VDGAANRETK-LGKAGYVTNRGRQKVVSLTDTTNQKTELQAIHLALQDSG
LEVNIVTDSQYALGIIQAQPDKSESEIVSQIIEQLIQKEKVYLAWVPAHK
GIGGNEQVDKLVSAGIRKVLFLDGIDKAQEEHEKYHSNWRAMASDFNLPP
VVAKEIVASCDKCQLKGEAMHGQVDCSPGIWQLDCTHLEGKVILVAVHVA
SGYIEAEVIPAETGQETAYFLLKLAGRWPVKTIHTDNGSNFTSTTVKAA-
CWWAGIKQEFGIPYNPQSQGVVESINKELKKIIGQVRDQAEHLKTAVQMA
VFIHNFKRKG-GIGGYSAGERIVDIIATDI---------------QTKEL
QKQITKIQNFRVYYRDSRDPLWKGPAKLLWKGEGAVVIQDN--SDIKVVP
RRKAKIIRDYGKQMAGDDCVASRQDED
>B.US.1990.US1.AY173952
FFRENLAFPQ-GKAREFSSEQ----------------TRAN--------S
--------------P---T---R---R-ELQI-----------WGRD---
NNSLS-------------EAGDD------------RQR--NV--SFSFPQ
ITLWQRPLVSIKIGGQLKEALLDTGADDTVLEE-MNLPGRWKPKMIGGIG
GFIKVRQYDQIPIEICGHKAIGTVLVGPTPVNI-IGRNLLTQIGCTLNFP
ISPIETVPVKLKPGM--DGPKVKQWPLTE-EKIKALVEIC--TEMEKEGK
ISKI-GPENPYNTPVFAIKKKD--ST---KWRKLVDFRELNKKTQDFWE-
VQLGIPHPAGLKK---KKSVTVLDVGDAYFSVPLDEDFRKYTAFTIPSIN
NETPGIRYQYNVLPQGWKGSPAIFQCSMTKILEPFRKQNPDLVIYQYMDD
LYVGSDLEIGQHRIKIEELRQHLLRWGFTTPDKKHQKEPPFLWMGYELHP
DKWTVQPIVLPEKDSWTVNDIQKLVGKLNWA------SQIYPGIKVRQLC
KLLRGTKALTEVIPLTAEAELELAENREILKEPVHGVYYDPSKDL-----
-----------------------------IAE-----IQKQGQGQWTYQI
YQEPFKNLKTGKYARVRGAHTNDVKQLTEAVQKIATESIVIWGKTPKFKL
PIQKETWETWWTEYWQATWIPEWEFVNTPPLVKLWYQLEKEPIVGAETFY
VDGAANRETK-LGKAGYVTNKGRQKVVSITDTTNQKTELQAIYLALQDSG
SEVNIVTDSQYALGIIQAQPDKSESELVSQIIEQLIKKEKVYLAWVPAHK
GIGGNEQVDKLVSAGIRKILFLDGIDKAQEEHEKYHNNWRAMASDFNLPP
VVAKEIVASCDKCQLKGEAMHGQVDCSPGIWQLDCTHLEGKVILVAVHVA
SGYVEAEVIPAETGQETAYFLLKLAGRWPVKTIHTDNGSNFTSATVKAA-
CWWAGIKQEFGIPYNPQSQGVVESINKELKKIIGQVRDQAEHLRTAVQMA
VFIHNFKRKG-GIGGYSAGERIVDIIATDI---------------QTKEL
QKQITKIQNFRVYYRDSRDPLWKGPAKLLWKGEGAVVIQDN--SDIKVVP
RRKAKIIRDYGKQMAGDDCVASRQDED
>B.US.1990.US2.AY173953
FFREDLAFLQ-GKARELSSEQ----------------TRAN--------S
--------------P---T---R---R-ELQV-----------WGRD---
NNSLS-------------EAGAD------------RQG--NV--SLSFPQ
ITLWQRPLVTIKIGGQLKEALLDTGADDTVLEE-VSLPGRWKPKMIGGIG
GFIKVRQYDQILIEICGHKAIGTVLVGPTPVNI-IGRNLLTQIGCTLNFP
ISPIETVPVKLKPGM--DGPKVKQWPLTE-EKIKALVEIC--TEMEKEGK
ISKI-GPENPYNTPVFAIKKKD--ST---KWRKLVDFRELNKKTQDFWE-
VQLGIPHPAGLKK---KKSVTVLDVGDAYFSVPLDKDFRKYTAFTIPSIN
NETPGIRYQYNVLPQGWKGSPAIFQSSMTKILEPFKKQNPDIVIYQYMDD
LYVGSDLEIGQHRTKIEELRQHLLKWGFTTPDKKHQKEPPFLWMGYELHP
DKWTVQPIALPEKDSWTVNDIQKLVGKLNWA------SQIYAGIKVKQLC
KLLRGTKALTEVIPLTEEAELELAENREILKEPVHGVYYDPSKEL-----
-----------------------------IAE-----IQKQGPGQWTYQI
YQEPFKNLKTGKYTRMRGAHTNDVRQLTEAVQKITTESIVIWGKTPKFKL
PIQKETWEAWWTEYWQATWIPEWEFVNTPPLVKLWYQLEKEPIVGAETFY
VDGAANRETK-LGKAGYVTNRGRQKVVPLTDTTNQKTELQAIHLALQDSG
SEVNIVTDSQYALGIIQAQPDKSESELVSQIIEQLIKKEKVYLAWVPAHK
GIGGNEQVDKLVSAGIRKVLFLDGIDKAQDEHEKYHSNWRAMASDFNLPP
VVAKEIVASCDKCQLKGEAMHGQVDCSPGIWQLDCTHLEGKVILVAVHVA
SGYIEAEVIPAETGQETAYFLLKLAGRWPVKTIHTDNGSNFTSTTVKAA-
CWWAGIKQEFGIPYNPQSQGVVESMNKELKKIIGQVRDQAEHLKTAVQMA
VFIHNFKRKG-GIGGYSAGERIVDIIATDI---------------QTKEL
QKQITKIQNFRVYYRDSRDPLWKGPAKLLWKGEGAVVIQDN--SDIKVVP
RRKVKIIRDYGKQMAGDDCVASRQDED
>B.US.1990.US3.AY173954
FFREDLAFPQ-GKAREFSSEQ----------------TRAN--------S
--------------P---T---R---R-ELQV-----------WGGD---
NKSLP-------------EAGAD------------RQG--TV--SFNLPQ
ITLWQRPLVTIKIGGQLKEALLDTGADDTVLEE-INLPGRWKPKMIGGIG
GFIKVRQYDQILIEICGHKAIGTVLVGPTPVNI-IGRNLLTQIGCTLNFP
ISPIETVPVKLKPGM--DGPKVKQWPLTE-EKIKALXEIC--TEMEKEGK
ISKI-GPENPYNTPVFAIKKKD--ST---KWRKLVDFRELNKRTQDFWE-
VQLGIPHPAGLKK---KKSVTVLDVGDAYFSVPLDKDFRKYTAFTIPSIN
NETPGIRYQYNVLPQGWKGSPAIFQSSMTKILEPFRKQNPDIVIYQYMDD
LYVGSDLAIGQHRTKIEELRQHLLRWGFTTPDKKHQKEPPFLWMGYELHP
DKWTVQPIMLPEKDSWTVNDIQKLVGKLNWA------SQIYAGIKVRQLC
KLLRGTKALTEVVPLTAEAELELAENREILKEPVHGVYYDPSKDL-----
-----------------------------IAE-----IQKQGQGQWTYQI
YQEPFKNLKTGKYAKMRGAHTNDVKQLTEAVQKIATESIVIWGKTPKFKL
PIQKETWEAWWTEYWQATWIPEWEFVNTPPLVKLWYQLEKEPIVGAETFY
VDGAANRETK-LGKAGYVTDRGRQKVVPLTDTTNQKTELQAIHLALQDSG
LEVNIVTDSQYALGIIQAQPDKSESELVSQIIEQLVKKEKVYLAWVPAHK
GIGGNEQVDKLVSAGIRKVLFLDGIDKAQEEHEKYHSNWRAMASDFNLPP
IVAKEIVASCDKCQLKGEAMHGQVDCSPGIWQLDCTHLEGKVILVAVHVA
SGYIEAEVIPAETGQETAYFILKLAGRWPVKTIHTDNGGNFISNTVKAA-
CWWAGIKQEFGIPYNPQSQGVVESMNKELKKIIGQVRDQAEHLKTAVQMA
VFIHNFKRKG-GIGGYSAGERIVDIIATDI---------------QTKEL
QKQITKIQNFRVYYRDSRDPLWKGPAKLLWKGEGAVVIQDN--SDIKVVP
RRKVKIIRDYGKQMAGDDCVASRQDED
>B.US.1990.US4.AY173955
FFREDLAFLQ-GKAREFSSEQ----------------TRAN--------S
--------------P---T---R---R-ELQV-----------WGRD---
-DSPS-------------EAGAD------------RQG--TV--SFSFPQ
ITLWQRPLVTVKIGGQLKEALLDTGADDTVLEE-MSLPGKWKPKMIGGIG
GFIKVKQYEQILVEICGHKAIGTVLVGPTPVNI-IGRNLLTQIGCTLNFP
ISPIETVPVKLKPGM--DGPKVKQWPLTE-EKIKALVEIC--TEMEKEGK
ISKI-GPENPYNTPVFAIKKKD--ST---KWRKLVDFRELNKRTQDFWE-
VQLGIPHPAGLKK---KKSVTVLDVGDAYFSVPLDKEFRKYTAFTIPSIN
NETPGIRYQYNVLPQGWKGSPAIFQSSMTKILEPFRKQNPDIVIYQYMDD
LYVGSDLEIEQHRTKIEELRGHLLRWGFTTPDKKHQKEPPFLWMGYELHP
DKWTVQPIKLPEKDSWTVNDIQKLVGKLNWA------SQIYAGIKVRQLC
KLLRGAKALTEVVPLTEEAELELAENREILKEPVHGVYYDPSKEL-----
-----------------------------IAE-----IQKQEQGQWTYQI
YQEPFKNLKTGKYARMRGAHTNDVKQLTEAVQKIARECIVIWGKIPKFKL
PIQKETWETWWIEHWQATWIPEWEFVNTPPLVKLWYQLEKEPIVGAETFY
VDGAANRETK-LGKAGYVTDRGRQKVVSLTDTTNQKTELQAIHLALQDSG
LEVNIVTDSQYALGIIQAQPDKSESEIVSQIIEQLIKKEKVYLAWVPAHK
GIGGNEQVDKLVSSGIRKVLFLDGIDKAQEEHEKYHSNWRAMASDFNLPP
VVAKEIVASCDKCQLKGEAMHGQVDCSPGIWQLDCTHLEGKIILVAVHVA
SGYIEAEVIPAETGQETAYFILKLAGRWPVKTIHTDNGSNFISNTVKAA-
CWWAGIKQEFGIPYNPQSQGVVESMNKELKKIIGQVRDQAEHLKTAVQMA
VFIHNFKRKG-GIGGYSAGERIVDIIATDI---------------QTKEL
QKQITKIQNFRVYYRDSRDPLWKGPAKLLWKGEGAVVIQDN--SDIKVVP
RRKVKIIRDYGKQMAGDDCVASRQDED
>B.BR.1989.BZ167.AY173956
FFREDLAFLQ-GKARELPSEQ----------------TRAN--------S
--------------P---T---R---R-DLQV-----------WGRD---
NNSLS--------------AGDE------------RQG--VV--SFSFPQ
ITLWQRPLVTVKIGGQLKEALLDTGADDTVLEE-MNLPGRWKPKMIGGIG
GFIKVRQYDQIPIEICGHKAIGTVLVGPTPVNI-IGRNLLTQIGCTLNFP
ISPIETVPVKLKPGM--DGPKVKQWPLTE-EKIKALVEIC--TEMEKEGK
ISKI-GPENPYNTPVFAIKKKD--ST---KWRKLVDFRELNKRTQDFWE-
VQLGIPHPAGLKK---KKSVTVLDVGDAYFSVPLDEDFRKYTAFTIPSIN
NETPGIRYQYNVLPQGWKGSPAIFQSSMTKILEPFRKQNPDMVIYQYMDD
LYVGSDLEIGQHRTKIEELRQHLLRWGFTTPDKKHQKEPPFLWMGYELHP
DKWTVQPIVLPEKDSWTVNDIQKLVGKLNWA------SQIYAGIKVKQLC
KLLRGTKALTEVVPLTEEAELELAENREILKEPVHGVYYDPSKDL-----
-----------------------------IAE-----IQKQGQGQWTYQI
YQEPFKNLKTGKYARTRGAHTNDVKQLTEAVQKITTECIVIWGKIPKFKL
PIQKETWETWWTEYWQATWIPEWEFVNTPPLVKLWYQLEKEPIVGAETFY
VDGAANRETK-LGKAGYVTDRGRQKVVSLPDTTNQKTELQAIHLALQDSG
LEVNIVTDSQYALGIIQAQPDKSESELVSQIIEELIKKERVYLAWVPAHK
GIGGNEQVDKLVSSGIRKVLFLDGIDKAQEEHEKYHSNWRAMASDFNLPP
VVAKEIVASCDKCQLKGEAMHGQVDCSPGIWQLDCTHLEGKIILVAVHVA
SGYIEAEVIPAETGQETAYFILKLAGRWPVKTIHTDNGSNFTSTAVKAA-
CWWAGVKQEFGIPYNPQSQGVVESMNKELKKIIGQVRXQAEHLKTAVQMA
VFIHNFKRKG-GIGRYSAGERIIDIIATDL---------------QTTEL
QKQITKIQNFRVYYRDSRDPLWKGPAKLLWKGEGAVVIQDN--SDIKVVP
RRKVKIIRDYGKQMAGDDCVAGRQDED
>B.CN.2001.CNHN24.AY180905
FFRENLAFPQ-GEARELSSEQ----------------TRAN--------S
--------------P---T---R---G-ELQV-----------WGRD---
NSSIS-------------EAGAD------------RQG--TI--SFSLPQ
ITLWQRPLVTIKIGGQLKEALLDTGADDTVLED-MNLPGRWKPKMIGGIG
GFIKVRQYDQIPIEICGHKVEGTVLIGPTPVNI-IGRNLLTQLGCTLNFP
ISPIDTVPVKLKPGM--DGPKVKQWPLTE-EKIKALVEIC--TEMEKEGK
ISKI-GPENPYNTPVFAIKKKD--ST---KWRKLVDFRELNKRTQDFWE-
VQLGIPHPAGLKK---KKSVTVLDVGDAYFSVPLDKDFRKYTAFTIPSIN
NETPGIRYQYNVLPQGWKGSPAIFQCSMTKILEPFRKQNPDIVIYQYMDD
LYVGSDLEIGQHRTKIEELRQHLLRWGFTTPDKKHQKEPPFLWMGYELHP
DKWTVQPIELPEKDSWTVNDIQKLVGKLNWA------SQIYAGIKVRELC
KLLRGTKALTEVVPLTEEAELELAENREILKEPVHGVYYDPSKDL-----
-----------------------------IAE-----IQKQGLGQWTYQI
YQEPYKNLKTGKYARMRGAHTNDVKQLTEAVQKVATESIVIWGKTPKFKL
PIQKETWEAWWTEYWQATWIPEWEFTNTPPLVKLWYQLEKEPIEGAETFY
VDGAASRETK-LGKAGYVTNKGRQKVVTLTDTTNQKTELQAIHLALQDSG
AEVNIVTDSQYALGIIQAQPDKSESELVSQIIEQLIKKEKVYLAWVPAHK
GIGGNEQIDKLVSAGIRKVLFLDGIDKAQEEHEKYHNNWRAMASDFNLPP
VVAKEIVASCDKCQLKGEAMHGQVDCSPGIWQLDCTHIEGQIILVAVHVA
SGYIEAEIIPTETGQETAYFILKLAGRWPVKTIHTDNGRNFTSNAVKAA-
CWWAGIKQEFGIPYNPQSQGVVESMNNELKKIVGQVRDQAEHLKTAVQMA
VFIHNFKRKG-GIGGYSAGERIVDIIATDI---------------QTREL
QKQITKIQNFRVYYRDSRDPLWKGPAKLLWKGEGAVVIQDN--SDIKVVP
RRKAKIIRDYGKQMAGDDCVASRQDED
>B.US.1996.1333_d2.AY308760
FFRENLALPQ-GKAREFSSEQ----------------TRAN--------S
--------------P---T---R---R-ELQV-----------WGGD---
NKALS-------------EAGAD------------RQG--TV--SFSFPQ
ITLWQRPLVTIKIGGQLKEALLDTGADDTVLEE-MNLPGRWKPKMIGGIG
GFIKVRQYDQILIEICGHKAIGTVLVGPTPVNI-IGRNLLTQIGCTLNFP
ISPIETVPVKLKPGM--DGPKVKQWPLTE-EKIKALVEIC--TEMEKEGK
ISKI-GPENPYNTPVFAIKKKD--ST---KWRKLVDFRELNKRTQDFWE-
VQLGIPHPAGLKK---KKSVXVLDVGDAYFSVPLDKNFRKYTAFTIPSIN
NETPGVRYQYNVLPQGWKGSPAIFQSSMTKILEPFRKQNPDLVIYQYMDD
LYVGSDLEIGQHRTKIEELRQHLLRWGFTTPDKKHQKEPPFLWMGYELHP
DKWTVQPIVLPDKDSWTVNDIQKLVGKLNWA------SQIYPGIKIRQLC
KLLRGTKALTEVVPLTEEAELELAENREILKEPVHGVYYDPSKDL-----
-----------------------------IAE-----IQKQGQDQWTYQI
YQDPFKNLKTGKYARRRGAHTNDVKQLTEAVQKITTESIVIWGKIPKFKL
PIQKETWETWWTDYWQATWIPEWEFVNTPPLVKLWYQLEKDPIIGAETFY
VDGAANRETK-LGKAGYVTNRGRQKVISLTDTTNQKTELQAIHLALQDSG
LEVNIVTDSQYAIGIIQAQPDRSESELVNQIIEQLIKKEKVYLAWVPAHK
GIGGNEQVDKLVSAGIRKVLFLDGIDKAQEEHEKYHNNWRAMASDFNLPP
VVAKEIVASCDKCQLKGEAMHGQVDCSPGIWQLDCTHLEGKVILVAVHVA
SGYIEAEVIPAETGQETAYFLLKLAGRWPVKTIHTDNGRNFTCNTVKAA-
CWWAGIKQEFGIPYNPQSQGVVESMNKELKKIIGQVRDQVEHLKTAVQMA
VFIHNFKRKG-GIGGYSAGKRIVDIIASDI---------------QIKEL
QKQITKIQNFRVYYRDSRDPIWKGPAKLLWKGEGAVVIQDN--SDIKVVP
RRKAKIIRDYGKQMAGDDCVASRQDED
>B.US.1996.1299_d22.AY308761
FFRENLAFPQ-RKAREFSSEQ----------------TRAN--------S
--------------P---T---R---R-ELQV-----------WGGD---
SNTPS-------------EAGAE------------RQG--TV--SFSFPQ
ITLWQRPLVTIKIGGQLKEALLDTGADDTVLKE-MNLPGRWKPKMIGGIG
GFIKVRQYDQIPIEICGHKAIGTVLVGPTPVNI-IGRNLLTQIGCTLNFP
ISPIETVPVKLKPGM--DGPKVKQWPLTE-EKIKALVEIC--TEMEKEGK
ISKI-GPENPYNTPVFAIKKKD--GT---KWRKLVDFRELNKRTQDFWE-
VQLGIPHPAGLKK---KKSVTVLDVGDAYFSVPLDQEFRKYTAFTIPSIN
NETPGIRYQYNVLPQGWKGSPAIFQSSMTKILEPFRKQNPDLVIYQYMDD
LYVGSDLEIEQHRTKIEELRQHLLRWGFTTPDKKHQKEPPFLWMGYKLHP
DKWTVQPIVLPDKDSWTVNDIQKLVGKLNWA------SQIYPGIKIRQLC
KLLRGTKALTEVIPLTQEAELELAENREILKEPVHGVYYDPSKDL-----
-----------------------------IAE-----IQKQGQDQWTYQI
YQDPFKNLKTGKYARRRGAHTNDVRQLTEAVQKITTESIVIWGKIPKFKL
PIQKEXWETWWTEYWQATWIPEWKFVNTPPLVKLWYQLEKDPIIGAETFY
VDGAANRETK-LGKAGYVTDRGRQKVVSLPDTTNQKTELQAIHLALQNSG
LEVNIVTDSQYAIGIIQAQPDRSESELVNQIIKQLIKKEKVYLAWVPAHK
GIGGNEQVDKLVSAGIRKVLFLDGIDKAQEEHEKYHNNWRAMTSDFNLPP
VVAKEIVASCDKCQLKGEAMHGQVDCSPGIWQLDCTHLEGKVILVAVHVA
SGYIEAEVIPAETGQETAYFLLKLAGRWPVKIIHTDNGRNFTCNTVKAA-
CWWAGIKQEFGIPYNPQSQGVVKSINKELKKIIEQVRDQAEHLKTAVQMA
VFIHNFKRKG-GIGGYSAGERIVDIIASEI---------------QTKEL
QKQITKIQNFRVYYRDSRDPIWKGPAKLLWKGEGAVVIQDN--SDIKVVP
RRKAKIIRDYGKQMAGDDCVASRQDED
>B.US.1996.1304_d31.AY308762
FFRENLAFPQ-RKAREFSSEQ----------------TRAN--------S
--------------P---T---R---R-ELQV-----------WGGD---
SNTPS-------------EAGAE------------RQG--TV--SFSFPQ
ITLWQRPLVTIKIGGQLKEALLDTGADDTVLEE-MNLPGRWKPKMIGGIG
GFIKVRQYDQIPIEICGHKAIGTVLVGPTPVNI-IGRNLLTQIGCTLNFP
ISPIETVPVKLKPGM--DGPKVKQWPLTE-EKIKALVEIC--TEMEKEGK
ISKI-GPENPYNTPVFAIKKKD--GT---KWRKLVDFRELNKRTQDFWE-
VQLGIPHPAGLKK---KKSVTVLDVGDAYFSVPLDQEFRKYTAFTIPSIN
NETPGIRYQYNVLPQGWKGSPAIFQSSMTKILEPFRKQNPDLVIYQYMDD
LYVGSDLEIEQHRTKIEELRQHLLRWGFTTPDKKHQKEPPFLWMGYELHP
DKWTVQPIVLPDKDSWTVNDIQKLVGKLNWA------SQIYPGIKIRQLC
KLLRGTKALTEVIPLTQEAELELAENREILKEPVHGVYYDPSKDL-----
-----------------------------IAE-----IQKQGQDQWTYQI
YQDPFKNLKTGKYARRRGAHTNDVRQLTEAVQKITTESIVIWGKIPKFKL
PIQKETWETWWTEYWQATWIPEWEFVNTPPLVKLWYQLEKDPIIGAETFY
VDGAANRETK-LGKAGYVTDRGRQKVVSLPDTTNQKTELQAIHLALQDSG
LEVNIVTDSQYAIGIIQAQPDRSESELVNQIIEQLIKKEKVYLAWVPAHK
GIGGNEQVDKLVSAGIRKVLFLDGIDKAQEEHEKYHNNWRAMASDFNLPP
VVAKEIVASCDKCQLKGEAMHGQVDCSPGIWQLDCTHLEGKVILVAVHVA
SGYIEAEVIPAETGQETAYFLLKLAGRWPVKXIHTDNGRNFTCNTVKAA-
CWWAGIKQEFGIPYNPQSQGVVESMNKELKKIIGQVRDQAEHLKTAVQMA
VFIHNFKRKG-GIGGYSAGERIVDIIASXI---------------QTKEL
QKQITKIQNFRVYYRDSRDPIWKGPAKLLWKGEGAVVIQDN--SDIKVVP
RRKAKIIRDYGKQMAGDDCVASRQDED
>B.CA.1996.WC10P_1.AY314044
FFGEDPASLY-GGASKFSSEQ----------------TRAN--------S
--------------P---T---R---G-ELQV-----------WGRD---
INSPS-------------EAG-D------------RQG--TV--SFSFPQ
ITLWQRPLVTIKIGGQQKEALLDTGADDTVLEE-MNLPGRWKPKMIGGIG
GFIKVTQYDQIPIEICGHKAIGTVLVGPTPVNI-IGRNLLTQIGCTLNFP
ISPIETVPVKLKPGM--DGPKVKQWPLTE-EKIKALIEIC--TELENEGK
ISKI-GPENPYNTPVFAIKKKD--ST---KWRKLVDFRELNKRTQDFWE-
VQLGIPHPAGLKK---KKSVTVLDVGDAYFSVPLDKEFRKYAAFTIPSIN
NETPGIRYQYNVLPQGWKGSPSIFQSSMTKILEPFRKQNPEIVIYQYMDD
LYVGSDLELGQHRTKIEELRQHLLKWGFYTPDKKHQKEPPFLWMGYELHP
DKWTVQPIVLPEKDSWTVNDIQKLVGKLNWA------SQIYPGIKVKQLC
RLLRGAKALTEVIPLTKEAELELAENREILKEPVHGVYYDPSKDL-----
-----------------------------IAE-----IQKQGEGQWTYQI
YQEPFKNLKTGKYARMRGAHTNDVKQLTETVQKITTESIVIWGKTPKFRL
PIQKETWETWWTEYWQATWIPEWEFVNTPPLVKLWYQLEKEPIVGAETFY
VDGAANRETK-LGKAGYVTNRGRQKVVSLTDTTNQKTELQAILLALQDSG
LEVNIVTDSQYALGIIQAQPDRSESEVVNQIIEQLIKKEKIYLAWVPAHK
GIGGNEQVDKLVSNGIRKILFLDGIDKAQEEHEKYHSNWRAMASDFNLPP
VVAKEIVASCDKCQLKGEAMHGQVDCSPGIWQLDCTHLEGKIILVAVHVA
SGYIEAEVIPAETGQETAYFILKLAGRWPVKTIHTDNGSNFTSTAVKAA-
CWWAGIKQEFGIPYNPQSQGVVESINKELKKIIGQVRDQAEHLKTAVQMA
VFIHNFKRKG-GIGGYSAGERMIDIIATDI---------------QTTEL
QKQITKIQNFRVYYRDSRDPLWKGPAKLLWKGEGAVVIQDN--SDIKVVP
RRKAKIIRDYGKQMAGDDCVASRQDED
>B.CA.1996.WC10P_2.AY314045
FFREDLAFLQ-GKAREFSSEQ----------------TRAN--------S
--------------P---T---R---G-ELQV-----------WGRD---
INSPS-------------EAG-D------------RQG--TV--SFSFPQ
ITLWQRPLVTIKIGGQQKEALLDTGADDTVLEE-MNLPGRWKPKMIGGIG
GFIKVTQYDQTPIEICGHKAIGTVLVGPTPVNI-IGRNLLTQIGCTLNFP
ISPIETVPVKLKPGM--DGPKVKQWPLTE-EKIKALIEIC--TELENEGK
ISKI-GPENPYNTPEFAIKKKD--ST---KWRKLVDFRELNKRTQDFWE-
VQLGIPHPAGLKK---KKSVTVLDVGDAYFSVPLDKEFRKYTAFTIPSIN
NETPGIRYQYNVLPQGWKGSPSIFQSSMTKILEPFRKQNPEIVIYQYMDD
LYVGSDLELGQHRTKIEELRQHLLKWGFYTPDKKHQKEPPFLWMGYELHP
DKWTVQPIVLPEKDSWTVNDIQKLVGKLNWA------SQIYPGIKVKQLC
RLLRGAKALTEVIPLTKEAELELAENREILKEPVHGVYYDPSKDL-----
-----------------------------IAE-----IQKQGEGQWTYQI
YQEPFKNLKTGKYARMRGAHTNDVKQLTETVQKITTESIVIWGKTPKFRL
PIQKEAWETWWTEYWQATWIPEWEFVNTPPLVKLWYQLEKEPIVGAETFY
VDGAANRETK-LGKAGYVTNRGRQKVVSLTDTTNQKTELQAILLALQDSG
LEINIVTDSQYALGIIQAQPDRSESEVVNQIIEQLIKKEKIYLAWVPAHK
GIGGNEQVDKLVSNGIRKILFLDGIDKAQEEHEKYHSNWRAMASDFNLPP
VVAKEIVASCDKCQLKGEAMHGQVDCSPGIWQLDCTHLEGKIILVAVHVA
SGYIEAEVIPAETGQETAYFILKLAGRWPVKTIHTDNGSNFTSTAVKAA-
CWWAGIKQEFGIPYNPQSQGVVESINKELKKIIGQVRDQAEHLKTAVQMA
VFIHNFKRKG-GIGGYSAGERMIDIIATDI---------------QTTEL
QKQITKIQNFRVYYRDSRDPFWKGPAKLLWKGEGAVVIQDN--SDIKVVP
RRKAKIIRDYGKQMAGDDCVASRQDED
>B.CA.1996.WC10P_3.AY314046
FFKEDLAFLQGGKARKFSSEQ----------------TRAN--------S
--------------P---T---R---G-EPQV-----------WGRD---
SNSPS-------------ETG-D------------RQG--TV--SFSFPQ
ITLWQRPLVTIKIGGQQKEALLDTGADDTVLEE-MNLPGRWKPKMIGGIG
GFIKVTQYDQIPIEICGHKAIGTVLVGPTPVNI-IGRNLLTQIGCTLNFP
ISPIETVPVKLKPGM--DGPKVKQWPLTE-EKIKALIEIC--TELENEGK
ISKI-GPENPYNTPVFAIKKKD--ST---KWRKLVDFRELNKRTQDFWE-
VQLGIPHPAGLKK---KKSVTVLDVGDAYFSVPLDKEFRKYTAFTIPSIN
NETPGIRYQYNVLPQGWKGSPSIFQSSMTKILEPFRKQNPEIVIYQYMDD
LYVGSDLELGQHRTKIEELRQHLLKWGFYTPDKKHQKEPPFLWMGYGLHP
DKWTVQPIVLPEKDSWTVNDIQKLVGKLNWA------SQIYPGIKVKQLC
RLLRGAKALTEVIPLTKEAELELAENREILKEPVHGVYYDPSKDL-----
-----------------------------IAE-----IQKQGVGQWTYQI
YQEPFKNLKTGKYARMRGAHTNDVKQLTETVQKITTESIVIWGKTPKFRL
PIQKETWETWWTEYWQATWIPEWEFVNTPPLVKLWYQLEKEPIVGAETFY
VDGAANRETK-LGKAGYVTNRGRQKVVSLTDTTNQKTELQAILLALQDSG
LEVNIVTDSQYALGIIQAQPDRSESEVVNQIIEQLIKKEKIYLAWVPAHK
GIGGNEQVDKLVSNGIRKILFLDGIDKAQEEHEKYHSNWRAMASDFNLPP
VVAKEIVASCDKCQLKGEAMHGQVDCSPGIWQLDCTHLEGKIILVAVHVA
SGYIEAEVIPAETGQEAAYFILKLAGRWPVKTIHTDNGTNFTSTAVKAA-
CWWAGIKQEFGIPYNPQSQGVVESINKELKKIIGQVRDQAEHLKTAVQMA
VFIHNFKRKG-GIGGYSAGERMIDIIATDI---------------QTTEL
QKQITKIQNFRVYYRDSRDPLWKGPAKLLWKGEGAVVIQDN--SDIKVVP
RRKAKIIRDYGKQMAGDDCVASRQDED
>B.CA.1996.WC10P_4.AY314047
FFREDLAFLQ-GKAREFSSEQ----------------TRAN--------S
--------------P---T---R---G-ELQV-----------WGRD---
INSPS-------------EAG-D------------RQG--TV--SFSFPQ
ITLWQRPLVTIKIGGQQKEALLDTGADDTVLEE-MNLPGRWKPKMIGGIG
GFIKVRQYDQTPIEICGHKAIGTVLVGPTPVNI-IGRNLLTQIGCTLNFP
ISPIETVPVKLKPGM--DGPKVKQWPLTE-EKIKALIEIC--TELENEGK
ISKI-GPENPYNTPEFAIKKKD--ST---KWRKLVDFRELNKRTQDFWE-
VQLGIPHPAGLKK---KKSVTVLDVGDAYFSVPLDKEFRKYTAFTIPSIN
NETPGIRYQYNVLPQGWKGSPSIFQSSMTKILEPFRKQNPEIVIYQYMDD
LYVGSDLELGQHRTKIEELRQHLLKWGFYTPDKKHQKEPPFLWMGYELHP
DKWTVQPIVLPEKDSWTVNDIQKLVGKLNWA------SQIYPGIKVKQLC
RLLRGAKALTEVIPLTKEAELELAENREILKEPVHGVYYDPSKDL-----
-----------------------------IAE-----IQKQGEGQWTYQI
YQEPFKNLKTGKYARMRGAHTNDVKQLTETVQKITTESIVIWGKTPKFRL
PIQKEAWETWWTEYWQATWIPEWEFVNTPPLVKLWYQLEKEPIVGAETFY
VDGAANRETK-LGKAGYVTNRGRQKVVSLTDTTNQKTELQAILLALQDSG
LEINIVTDSQYALGIIQAQPDRSESEVVNQIIEQLIKKEKIYLAWVPAHK
GIGGNEQVDKLVSNGIRKILFLDGIDKAQEEHEKYHSNWRAMASDFNLPP
VVAKEIVASCDKCQLKGEAMHGQVDCSPGIWQLDCTHLEGKIILVAVHVA
SGYIEAEVIPAETGQETAYFILKLAGRWPVKTIHTDNGSNFTSTAVKAA-
CWWAGIKQEFGIPYNPQSQGVVESINKELKKIIGQVRDQAEHLKTAVQMA
VFIHNFKRKG-GIGGYSAGERMIDIIATDI---------------QTTEL
QKQITKIQNFRVYYRDSRDPFWKGPAKLLWKGEGAVVIQDN--SDIKVVP
RRKAKIIRDYGKQMAGDDCVASRQDED
>B.CA.1996.WC10P_6.AY314048
FFREDLAFLQGGEAREFSSEQ----------------TRAN--------S
--------------P---T---R---G-EPQV-----------WGRD---
INSPS-------------EAG-D------------RQG--TV--SFSFPQ
TTLWQRPLVTIKIGGQQKEALLDTGADDTVLEE-MNLPGRWKPKMIGGIG
GFIKVRQYDQIPIEICGHKAIGTVLVGPTPVNI-IGRNLLTQIGCTLNFP
ISPIETVPVKLKPGM--DGPKVKQWPLTE-EKIKALIEIC--TELENEGK
ISKI-GPENPYNTPVFAIKKKD--ST---KWRKLVDFRELNKRTQDFWE-
VQLGIPHPAGLKK---KKSVTVLDVGDAYFSVPLDKEFRKYTAFTIPSIN
NETPGIRYQYNVLPQGWKGSPSIFQSSMTKILEPFRKQNPEIVIYQYMDD
LYVGSDLELGQHRTKIEELRQHLLKWGFYTPDKKHQKEPPFLWMGYELHP
DKWTVQPIVLPEKDSWTVNDIQKLVGKLNWA------SQIYPGIKVKQLC
RLLRGAKALTEVIPLTKEAELELAENREILKEPVHGVYYDPSKDL-----
-----------------------------IAE-----IQKQGEGQWTYQI
YQEPFKNLKTGKYARMRGAHTNDVKQLTETVQKITTESIVIWGKTPKFRL
PIQKETWETWWTEYWQATWIPEWEFVNTPPLVKLWYQLEKEPIVGAETFY
VDGAANRETK-LGKAGYVTNRGRQKVVSLTDTTNQKTELQAILLALQDSG
LEVNIVTDSQYALGIIQAQPDRSESEVVNQIIERLIRKEKIYLAWVPAHK
GIGGNEQVDKLVSNGIRKILFLDGIDKAQEEHEKYHSNWRAMASDFNLPP
VVAKEIVASCDKCQLKGEAMHGQVDCSPGIWQLDCTHLEGKIILVAVHVA
SGYIEAEVTPAETGQETAYFILKLAGRWPVKTIHTDNGSNFTSTAVKAA-
CWWAGIKQEFGIPYNPQSQGVVESINKELKEIIGQVRDQAEHLKTAVQMA
VFIHNFKRKG-GIGGYSAGERMIDIIATDI---------------QTTEL
QKQITKIQNFRVYYRDSRDPLWKGPAKLLWKGEGAVVIQDN--SDIKVVP
RRKAKIIRDYGKQMAGDDCVASRQDED
>B.CA.1996.WC10P_7.AY314049
FFREDLAFLQ-GKAREFSSEQ----------------TRAN--------S
--------------P---T---R---G-ELQV-----------WGRD---
INSPS-------------EAG-D------------RQG--TV--SFSFPQ
ITLWQRPLVTIKIGGQQKEALLDTGADDTVLEE-MNLPGRWKPKMIGGIG
GFIKVRQYDQIPIEICGHKAIGTVLVGPTPVNI-IGRNLLTQIGCTLNFP
ISPIETVPVKLKPGM--DGPKVKQWPLTE-EKIKALIEIC--TELENEGK
ISKI-GPENPYNTPVFAIKKKD--ST---KWKKLVDFRELNKRTQDFWE-
VQLGIPHPAGLKK---KKSVTVLDVGDAYFSVPLDKEFRKYTAFTIPSIN
NETPGIRYQYNVLPQGWKGSPSIFQSSMTKILEPFRKQNPEIVIYQYMDD
LYVGSDLELGQHRTKIEELRQHLLKWGFYTPDKKHQKEPPFLWMGYELHP
DKWTVQPIVLPEKDSWTVNDIQKLVGKLNWA------SQIYPGIKVKQLC
RLLRGAKALTEVIPLTKEAELELAENREILKEPVHGVYYDPSKDL-----
-----------------------------IAE-----IQKQGEGQWTYQI
YQEPFKNLKTGKYARMRGAHTNDVKQLTETVQKITTESIVIWGKTPKFRL
PIQKETWETWWTEYWQATWIPEWEFVNTPPLVKLWYQLEKEPIVGAETFY
VDGAANRETK-LGKAGYVTNRGRQKVVSLTDTTNQKTELQAILLALQDSG
LEVNIVTDSQYALGIIQAQPDRSESEVVNQIIEQLIKKEKIYLAWVPAHK
GIGGNGQVDKLVSNGIRKILFLDGIDKAQEEHEKYHSNWRAMASDFNLPP
VVAKEIVASCDKCQLKGEAMHGQVDRSPGIWQLDCTHLEGKIILVAVHVA
SGYIEAEVIPAETGQETAYFILKLAGRWPVKTIHTDNGSNFTSTAVKAA-
CWWAGIKQEFGIPYNPQSQGVVKSINKELKKIIGQVRDQAEHLKTAVQMA
VFIHNFKRKG-GIGGYSAGERMIDIIATDI---------------QTTEL
QKQITKIQNFRVYYRDSRDPLWKGPAKLLWKGEGAVVIQDN--SDIKVVP
RRKAKIIRDYGKQMAGDDCVASRQDED
>B.CA.1996.WC10P_8.AY314050
FFREDLAFLQ-GKAREFSSEQ----------------TRAN--------S
--------------P---T---R---G-ELQV-----------WGRD---
INSPS-------------EAG-D------------RQG--TV--SFSFPQ
ITLWQRPLVTIKIGGQQKEALLDTGADDTVLEE-MNLPGRWKPKMIGGIG
GFIKVRQYDQIPIEICGHKAIGTVLVGPTPVNI-IGRNLLTQIGCTLNFP
ISPIETVPVKLKPGM--DGPKVKQWPLTE-EKIKALIEIC--TELENEGK
ISKI-GPENPYNTPVFAIKKKD--ST---KWRKLVDFRELNKRTQDFWE-
VQLGIPHPAGLKK---KKSVTVLDVGDAYFSVPLDKEFRKYTAFTIPSIN
NETPGIRYQYNVLPQGWKGSPSIFQSSMTKILEPFRKQNPEIVIYQYMDD
LYVGSDLELGQHRTKIEELRQHLLKWGFYTPDKKHQKEPPFLWMGYELHP
DKWTVQPIVLPEKDSWTVNDIQKLVGKLNWA------SQIYPGIKVKQLC
RLLRGAKALTEVIPLTKEAELELAENREILKEPVHGVYYDPSKDL-----
-----------------------------IAE-----IQKQGEGQWTYQI
YQEPFKNLKTGKYAKMRGAHTNDVKQLTETVQKITTESIVIWGKTPKFRL
PIQKKTWETWWTEYWQATWIPKWEFVNTPPLVKLWYQLEKEPIVGAETFY
VDGAANRETK-LEKAGYVTNRGRQKVVSLTDTTNQKTELQAILLALQDSG
LEVNIVTDSQYALGIIQAQPDRSESEVVNQIIEQLIKKKKIYLAWVPAHK
GIGGNEQVDKLVSNGIRKILFLDGIDKAQEEHEKYHSNWRAMASDFNLPP
VVAKEIVASCDKCQLKGEAMHGQVDCSPGIWQLDCTHLEGKIILVAVHVA
SGYIEAEVIPAETGQETAYFILKLAGRWPVKTIHTDNGSNFTSTAVKAV-
CWWAGIKQEFGIPYNPQSQGVVESINKELKKIIGQVRDLAEHLKTAVQMA
VFIHNFKRKG-GIGGYSAGERMIDIIATDI---------------QTTEL
QKQITKIQNFRVYYRDSRDPLWKGPAKLLWKGEGAVVIQDN--SDIKVVP
RRKAKIIRDYGKQMAGDDCVASRQDED
>B.CA.1996.WC10P_9.AY314051
FFGEDPASLY-GGASKFSSEQ----------------TRAN--------S
--------------P---T---R---G-ELQV-----------WGRD---
INSPS-------------EAG-D------------RQG--TV--SFSFPQ
ITLWQRPLVTIKIGGQQKEALLDTGADDTVLEE-MNLPGRWKPKMIGGIG
GFIKVTQYDQIPIEICGHKAIGTVLVGPTPVNI-IGRNLLTQIGCTLNFP
ISPIETVPVKLKPGM--DGPKVKQWPLTE-EKIKALIEIC--TELENEGK
ISKI-GPENPYNTPVFAIKKKD--ST---KWRKLVDFRELNKRTQDFWE-
VQLGIPHPAGLKK---KKSVTVLDVGDAYFSVPLDKEFRKYTAFTIPSIN
NETPGIRYQYNVLPQGWKGSPSIFQSSMTKILEPFRKQNPEIVIYQYMDD
LYVGSDLELGQHRTKIEELRQHLLKWGFYTPDKKHQKEPPFLWMGYELHP
DKWTVQPIVLPEKDSWTVNDIQKLVGKLNWA------SQIYPGIKVKQLC
RLLRGAKALTEVIPLTKEAELELAENREILKEPVHGVYYDPSKDL-----
-----------------------------IAE-----IQKQGEGQWTYQI
YQEPFKNLKTGKYARWRGAHTNDVKQLTETVQKITTESIVIWGKTPKFRL
PIQKETWETWWTEYWQATWIPEWEFVNTPPLVKLWYQLEKEPIVGAETFY
VDGAANRETK-LGKAGYVTNRGRQKVVSLTDTTNQKTELQAILLALQDSG
LEVNIVTDSQYALGIIQAQPDRSESEVANQIIEQLIKKEKIYLAWVPAHK
GIGGNEQVDKLVSNGIRKILFLDGIDKAQEEHEKYHSNWRAMASDFNLPP
VVAKEIVASCDKCQLKGEAMHGQVDCSPGIWQLDCTHLEGKIILVAVHVA
SGYIEAEVIPAETRQETAYFILKLAGRWPVKTIHTDNGSNFTSTAVKAA-
CWWAGIKQEFGIPYNPQSQGVVESINKELKKIIGQVRDQAEHLKTAVQMA
VFIHNFKRKG-GIGGYSAGERMIDIIATDI---------------QTTEL
QKQITKIQNFRVYYRDSRDPLWKGPAKLLRKGEGAVVIQDN--SDIKVVP
RRKAKIIRDYGKQMAGDDCVASRQDED
>B.CA.1996.WC10P_10.AY314052
FFKEDLAFLQGGKARKFSSEQ----------------TRAN--------S
--------------P---T---R---G-EPQV-----------WGRD---
SNSPS-------------ETG-D------------RQG--TV--SFSFPQ
ITLWQRPLVTIRIGGQQKEALLDTGADDTVLEE-MNLPGRWKPKMIGGIG
GFIKVTQYDQIPIEICGHKAIGTVLVGPTPVNI-IGRNLLTQIGCTLNFP
ISPIETVPVKLKPGM--DGPKVKQWPLTE-EKIKALIEIC--TELENEGK
ISKI-GPENPYNTPEFAIKKKD--ST---KWRKLVDFRELNKRTQDFWE-
VQLGIPHPAGLKK---KKSVTVLDVGDAYFSVPLDKEFRKYTAFTIPSIN
NETPGIRYQYNVLPQGWKGSPSIFQSSMTKILEPFKKQNPEIVIYQYMDD
LYVGSDLELGQHRTKIEELRQHLLKWGFYTPDKKHQKEPPFLWMGYELHP
DKWTVQPIVLPEKDSWTVNDIQKLVGKLNWA------SQIYPGIKVKQLC
RLLRGAKALTEVIPLTKEAELELAENREILKEPVHGVYYDPSKDL-----
-----------------------------IAE-----IQKQGEGQWTYQI
YQEPFKNLKTGKYARMRGAHANDVKQLTETVQKITTESIVIWGKTPKFRL
PIQKETWETWWTEYWQATWIPEWEFVNTPPLVKLWYQLEKEPIVGAETFY
VDGAANRETK-LGKAGYVTNRGRQKVVSLTDTTNQKTELQAILLALQDSG
LEVNIVTDSQYALGIIQAQPDRSESEVVNQIIEQLIKKEKIYLAWVPAHK
GIGGNEQVDKLVSNGIRKILFLDGIGKAQEEHEKYHSNWRAMASDFNLPP
VVAKEIVASCDKCQLKGEAMHGQVDCSPGIWQLDCTHLEGKIILVAVHVA
SGYIEAEVIPAEAGQETAYFILKLAGRWPVKTIHTDNGSNFTSTAVKAA-
CWWAGIKQEFGIPYNPQSQGVVKSINKELKKIIGQVRDQAEHLKTAVQMA
VFIHNFKRKG-GIGGYSAGERMIDIIATDI---------------QTTEL
QKQITKIQNFRVYYRDSRDPLWKGPAKLLWKGEGAVVIQDN--SDIKVVP
RRKAKIIRDYGKQMAGDDCVASRQDED
>B.CA.1996.WC10P_11.AY314053
FFREDLAFLQ-GKAREFSSEQ----------------TRAN--------S
--------------P---T---R---G-ELQV-----------WGRD---
INSPS-------------EAG-D------------RQG--TV--SFSFPQ
ITLWQRPLVTIKIGGQQKEALLDTGADDTVLEE-MNLPGRWKPKMIGGIG
GFIKVTQYDQIPIEICGHKAIGTVLVGPTPVNI-IGRNLLTQIGCTLNFP
ISPIETVPVKLKPGM--DGPKVKQWPLTE-EKIKALIEIC--TELENEGK
ISKI-GPENPYNTPVFAIKKKD--ST---KWRKLVDFRELNKRTQDFRE-
VQLGIPHPAGLKK---KKSVTVLDVGDAYFSVPLDKEFRKYTAFTIPSIN
NETPGIRYQYNVLPQGWKGSPSIFQSSMTKILEPFRKQNPEIVIYQYMDD
LYVGSDLELGQHRTKIEELRQHLLKWGFYTPDKKHQKEPPFLWMGYELHP
DKWTVQPIVLPEKDSWTVNDIQKLVGKLNWA------SQIYPGIKVKQLC
RLLRGAKALTEVIPLTKEAELELAENREILKEPVHGVYYDPSKDL-----
-----------------------------IAE-----IQKQGEGQWTYRI
YQEPFKNLKTGKYARMRGAHTNDVKQLTETVQKITTESIVIWGKTPKFRL
PIQKETWETWWTEYWLATWIPEWEFVNTPPLVKLWYQLEKEPIVGAETFY
VDGAANRETK-LGKAGYVTNRGRQKVVSLTDTTNQKTELQAILLALQDSG
LEVNIVTDSQYALGIIQAQPDRSESEVVNQIIEQLIKKEKIYLAWVPAHK
GIGGNEQVDKLVSNGIRKILFLDGIDKAQEEHEKYHSNWRAMASDFNLPP
VVAKEIVASCDKCQLKGEAMHGQVDCSPGIWQLDCTHLEGKIILVAVHVA
SGYIEAEVIPAETGQETAYFILKLAGRWPVKTIHTGNGSNFTSTAVKAA-
CWWAGIKQEFGIPYNPQSQGVVESINKELKKIIGQVRDQAEHLKTAVQMA
VLIHNFKRKG-GIGGYSAGERMIDIIATDI---------------QTTEL
QKQITKIQNFRVYYRDSRDPLWKGPAKLLWKGEGAVVIQDN--SDIKVVP
RRKAKIIRDYGKQMAGDDCVASRQDED
>B.CA.1996.WC10C_1.AY314054
FFREDLAFLQGGEAREFSSEQ----------------TRAN--------S
--------------P---T---R---G-ELQV-----------WGRD---
SNSLS-------------EAG-D------------RQG--TV--SFSFPQ
ITLWQRPLATIKIGGQQKEALLDTGADDTILEE-INLPGRWKPKIIGGIG
GFIKVTQYDQIPIEICGHKVIGTVLVGPTPANI-IGRNLLTQIGCTLNFP
ISPIETVPVKLKPGM--DGPKVKQWPLTE-EKIKALIEIC--TELENEGK
ISKI-GPENPYNTPVFAIKKKD--ST---KWRKLVDFRELNKRTQDFWE-
VQLGIPHPAGLKK---KKSVTVLDVGDAYLSVPLDKEFRKYTAFTIPSIN
NETPGIRYQYNVLPQGWKGSPAIFQSSMTKILEPFRKQNPEIVIYQYMDD
LYVGSDLELGQHRTKIEELRQHLLKWGFYTPDKKHQKEPPFLWMGYELHP
DRWTVQPIVLPEKDSWTVNDIQKLVGKLNWA------SQIYPGIKVKQLC
KLLRGAKALTEVIPLTKEAELELAENREILKEPVHGVYYDPSKDL-----
-----------------------------IAE-----IQKQGEGQWTYQI
YQEPFKNLKTGKYARMKGAHTNDVKQLTEAVQKITTESIVIWGKTPKFRL
PIQKETWETWWTEYWQATWIPEWEFVNTPPLVKLWYQLEKEPIMGAETFY
VDGAANRETK-LGKAGYVTDRGRQKVVSLPDTTNQKTELQAILLALQDSG
LEVNIVTDSQYALGIIQAQPDRSESEVVNQIIEQLIKKEKIYLAWVPAHK
GIGGNEQVDKLVSNGIRKILFLDGIDKAQEEHERYHSNWKAMASDFNLPP
VVAKEIVASCDKCQLKGEAMHGQVDCSPGIWQLDCTHLEGKIILVAVHVA
SGYIEAEVIPAETGQETAYFILKLAGRWPVKIIHTDNGSNFTSTAVKAA-
CWWAGIKQEFGIPYNPQSQGVVESINKELKKIIKQVRDQAEHLKTAVQMA
VFIHNFKRKG-GIGGYSAGERMIDIIATDI---------------QTTEL
QKQITKIQNFRVYYRDSRDPLWKGPAKLLWKGEGAVVIQDN--SDIKVVP
RRKAKIIRDYGKQMAGDDCVASRQDED
>B.CA.1996.WC10C_3.AY314055
FFREDLAFLQGGKARKFSSEQ----------------TRAN--------S
--------------P---T---R---G-EPQV-----------WGRD---
SNPPS-------------ETG-D------------RQG--TV--SFSFPQ
ITLWQRPLVTIKIGGQQKEALLDTGADDTVLEE-MNLPGRWKPKIIGGIG
GFIKVTQYDQIPIEICGHKAIGTVLVGPTPVNI-IGRDLLTQIGCTLNFP
ISPIETVPVKLKPGM--DGPKVKQWPLTE-EKIKALIEIC--TELENEGK
ISKI-GPENPCNTPVFAIKKKD--ST---KWRKLVDFRELNKRTQDFWE-
VQLGIPHPAGLKK---KKSVTVLDVGDAYFSVPLDKEFRKYTAFTIPSIN
NETPGIRYQYNVLPQGWEGSPSIFQSSMTKILEPFRKQNPEIVIYQYMDD
LYVGSDLELGQHRTKIEELRQHLLKWGFYTPDKKHQKEPPFLWMGYELHP
DKWTVQPIVLPEKDSWTVNDIQKLVGKLNWA------SQIYPGIKVKQLC
KLLRGAKALTEVIPLTKGAELELAENREILKEPVHGVYYDPSKDL-----
-----------------------------IAE-----IQKQGEGQWTYQI
YQEPFKNLKTGKYARMRGAHTNDVKQLTDVVQKITTESIVIWGKTPKFRL
PIQKETWETWWTEYWQATWIPEWEFVNTPPLVKLWYQLEKEPIVGAETFY
VDGAANRETK-LGKAGYVTDRGRQKVVSLPDTTNQKTELQAILLALQDSG
LEVNIVTDSQYALGIIQAQPDRSESEIVNQIIEQLIKKEKIYLAWVPAHK
GIGGNEQVDKLVSNGIRKILFLDGIDKAQEEHERYHSNWKAMASDFNLPP
VVAKEIVASCDKCQLKGEAIHGQVDCSPGIWQLDCTHLEGKIILVAVHVA
SGYIEAEVIPAETGQETAYFILKLAGRWPVKTIHTDNGSNFTSTAVKAA-
CWWVGIKQEFGIPYNPQSQGVVESINKELKKIIGQVRDQAEHLKTAVQMA
VFIHNFKRKG-GIGGYSAGERMIDIIATDI---------------QTTEL
QKQITKIQNFRVYYRDSRDPLRKGPAKLLWKGEGAVVIQDN--SDIKVVP
RSKAKIIRDYGKQMAGDDCVASRQDED
>B.CA.1996.WC10C_4.AY314056
FFREDLAFLQGGKAREFSSEQ----------------TRAN--------S
--------------P---T---R---G-ELQV-----------WGRD---
SNSLS-------------EAG-D------------RQG--TV--SFSFPQ
ITLWQRPLVTIKIGGQQKEALLDTGADDTILEE-INLPGRWKPKIIGGIG
GFIKVTQYDQIPIEICGHKVIGTVLVGPTPANI-IGRNLLTQIGCTLNFP
ISPIETVPVKLKPGM--DGPKVKQWPLTE-EKIKALIEIC--TELGNEGK
ISKI-GPENPYNTPVFAIKKKD--ST---KWRKLVDFRELNKRTQDFWE-
VQLGIPHPAGLKK---KKSVTVLDVGDAYFSVPLDKEFRKYTAFTIPSIN
NETPGIRYQYNVLPQGWKGSPAIFQNSMTKILEPFRKQNPEIVIYQYMDD
LYVGSDLEIGQHRTKIEELRQHLLKWGFYTPDKKHQKEPPFLWMGYELHP
DKWTVQPIVLPEKDSWTVNDIQKLVGKLNWA------SQIYPGIKVKQLC
RLLRGAKALTEVIPLTKEAELELAENREILKEPVHGVYYDPSKDL-----
-----------------------------IAE-----IQKQGEGQWTYQI
YQEPFKNLKTGKYARMRGAHTNDVKQLTDVVQKITTESIVIWGKTPKFRL
PIQKETWETWWTEYWQATWIPEWEFVNTPPLVKLWYQLEKEPIVGAETFY
VDGAANRETK-LGKAGYVTDRGRQKVVSLPDTTNQKTELQAILLALQDSG
LEVNIVTDSQYALGIIQAQPDRSESEIVNQIIEQLIKKEKIYLAWVPAHK
GIGGNEQVDKLVSNGIRKILFLDGIDKAQEEHEKYHSNWRAMASDFNLPP
VVAKEIVASCDKCQLKGEAIHGQVDCSPGIWQLDCTHLEGKIILVAVHVA
SGYIEAEVIPAETGQETAYFILKLAGRWPVKTIHTDNGSNFTSTAVKAA-
CWWAGIKQEFAIPYNPQSQGVVESINKELKKIIKQVRDQAEHLKTAVQMA
VFIHNFKRKG-GIGGYSAGERMIDIIATDI---------------QTTEL
QKQITKIQNFRVYYRDSRDPLWKGPAKLLWKGEGAVVIQDN--SDVKVVP
RRKAKIIRDYGKQMAGDDCVASRQDED
>B.CA.1996.WC10C_5.AY314057
FFREDLAFLQGGKAREFSSEQ----------------TRAN--------S
--------------P---T---R---G-ELQV-----------WGRD---
SNSLS-------------EAE-D------------RQG--TV--SFSFPQ
ITLWQRPLVTIKIGGQQKEALLDTGADDTVLEE-MNLPGRWKPKMIGGIG
GFIKVTQYDQIPIEICGHKTIGTVLVGPTPANI-IGRNLLTQIGCTLNFP
ISPIETVPVKLKPGM--DGPKVKQWPLTE-EKIKALIEIC--TELENEGK
ISKI-GPENPYNTPVFAIKKKD--ST---KWRKLVDFRELNKRTQDFWE-
VQLGIPHPAGLKK---KKSVTVLDVGDAYFSVPLDKEFRKYTAFTIPSIN
NETPGIRYQYNVLPQGWKGSPAIFQSSMTKILEPFRKQNPEIVIYQYMDD
LYEGSDLELGQHRTKIEELRQHLLKWGFYTPDKKHQKEPPFLWMGYELHP
DKWAVQPIVLPEKDSWTVNDIQKLVGKLNWA------SQIYPGIKVKQLC
RPLRGAKALTEVIPLTKEAELELAENRGILKEPVHGVYYDPSKDL-----
-----------------------------IAE-----IQKQGEGQWTYQI
YQEPFKNLKTGKYARMKGAHTNDVKQLTEAVQKITTESIVIWGKTPKFRL
PIQKETWETWWTEYWQATWIPEWEFVNTPPLVKLWYQLEKEPIVGAETFY
VDGAANRETK-LGKAGYVTDRGRQKVVSLPDTTNQKTELQAILLALQDSG
LEVNIVTDSQYALGIIQAQPDRSESEVVNQIIEQLIKKEKIYLAWVPAHK
GIGGNEQVDKLVSNGIRKILFLDGIDKAQEEHERYHSNWKAMASDFNLPP
VVAKEIVASCDKCQLKGEAIHGQVDCSPGIWQLDCTHLEGKIILVAVHVA
SGYIEAEVIPAETGQETAYFILKLAGRWPVKTIHTDNGSNFTSTAVKAA-
CWWAGIKQEFGIPYNPQSQGVVESINKELKKIIKQVRDQAEHLKTAVQMA
VFIHNFKRKG-GIGGYSAGERMIDIIATDI---------------QTTEL
QKQITKIQNFRVYYRDSRDPLWKGPAKLLWKGEGAVVIQDN--SDIKVVP
RRKAKIIRGYGKQMAGDDCVASRQDED
>B.CA.1996.WC10C_6.AY314058
FFREDLAFLQGGEAREFSSEQ----------------TRAN--------S
--------------P---T---R---G-ELQV-----------WGRD---
SNSLS-------------EAG-D------------RQG--TV--SFSFPQ
ITLWQRPLVTIKIGGQQKEALLDTGADDTVLEE-MNLPGRWKPKIIGGIG
GFIKVTQYDQIPIEICGHKAIGTVLVGPTPVNI-IGRDLLTQIGCTLNFP
ISPIETVPVKLKPGM--VGPKVKQWPLTE-EKIKALIEIC--TELENEGK
ISKI-GPENPYNTPVFAIKKKD--ST---KWRKLVDFRELNKRTQDFWE-
VQLGIPHPAGLKK---KKSVTVLDVGDAYFSVPLDKEFRKYTAFTIPSIN
NETPGIRYQYNVLPQGWKGSPSIFQSSMTKILEPFRKQNPEIIIYQYVDD
LYVGSDLEIGQHRTKIEELRQHLLKWGFYTPDKKHQKEPPFLWMGYELHP
DKWTVQPIVLPEKDSWTVNDIQKLVGKLNWA------SQIYPGIKVKQLC
RLLRGAKTLTEVIPLTKEAELELAENREILKEPVHGVYYDPSKDL-----
-----------------------------IAE-----IQKQGEGQWTYQI
YQEPFKNLKTGKYARMKGAHTNDVKQLTEAVQKITTESIVIWGKTPKFRL
PIQKETWETWWTEYWQATWIPEWEFVNTPPLVKLWYQLEKEPIVGAETFY
VDGAANRETK-LGKAGYVTDRGRQKVVSLPDTTNQKTELQAILLALQDSG
LEVNIVTDSQYALGIIQAQPDRSESEVVNQIIEQLIKKEKIYLAWVPAHK
GIGGNEQVDKLVSNGIRKILFLDGIDKAQEEHEKYHSNWKAMASDFNLPP
VVAKEIVASCDKCQLKGEAMHGQVDCSPGIWQLDCTHLEGKIILVAVHVA
SGYIEAEVIPAETGQETAYFILKLAGRWPVKTIHTDNGSNFTSTAVKAA-
CWWAGIKQEFGIPYNPQSQGVVESINKELKKIIGQVRDQAEHLKTAVQMA
VFIHNFKRKG-GIGGYSAGERMIDIIATDI---------------QTTEL
QKQITKIQNFRVYYRDSRDPLWKGPAKLLWKGEGAVVIQDN--SDIKVVP
RRKAKIIRDYGKQMAGDDCVASRQDED
>B.CA.1996.WC10C_8.AY314059
FFREDLAFLQGGKAREFSSEQ----------------TRAN--------S
--------------P---T---R---G-ELQV-----------WGRD---
SNSLS-------------EAG-D------------RQG--TV--SFSFPQ
ITLWQRPLVTIKIGGQQIEALLDTGADDTVLEE-INLPGRWKPKIIGGIG
GFIKVTQYDQIPIEICGHKAIGTVLVGPTPVNT-IGRNLLTQIGCTLNFP
ISPIETVPVKLKPGM--DGPKVKQWPLTE-EKIKALIEIC--TELENEGK
ISKI-GPENPYNTPVFAIKKKD--ST---KWRKLVDFRELNKRTQDFWE-
VQLGIPHPAGLKK---KKSVTVLDVGDAYFSVPLDKEFRKYTAFTIPSIN
NETPGIRYQYNVLPQGWKGSPSIFQSSMTKILEPFRKQNPEIVIYQYMDD
LYVGSDLELGQHRTKIEELRQHLLKWGFYTPDKKHQKEPPFLWMGYELHP
DKWTVQPIVLPEKDSWTVNDIQKLVGKLNWA------SQIYPGIKVKQLC
RLLRGAKALTEVVPLTKEAELELAENREILKEPVHGVYYDPSKDL-----
-----------------------------IAE-----IQKQGEGQWTYQI
YQEPFKNLKTGKYARMKGAHTNDVKQLTEAVQKITTESIVIWGKTPKFRL
PIQKETWETWWTEYWQATWIPEWEFVNTPPLVKLWYQLEKEPIVGAETFY
VDGAANRETK-LGKAGYVTDRGRQKVVSLPDTTNQKTELQAILLALQDSG
LEVNIVTDSQYALGIIQAQPDRSESEVVNQIIEQLIKKEKIYLAWVPAHK
GIGGNEQVDKLVSNGIRKILFLDGIDKAQEEHERYHSNWKAMASDFNLPP
VVAKEIVASCDKCQLKGEAIHGQVDCSPGIWQLDCTHLEGKIILVAVHVA
SGYIEAEVIPAETGQETAYFILKLAGRWPVKTIHTDNGSNFTSTAVKAA-
CWWAGIKQEFGIPYNPQSQGVVESINKELKKIIKQVRDQAEHLKTAVQMA
VFIHNFKRKG-GIGGYSAGERMIDIIATDI---------------QTTEL
QKQITKIQNFRVYYRDSRDPLWKGPAKLLWKGEGAVVTQDN--SDIKVVP
RRKAKIIRDYGKQMAGDDCVASRQDED
>B.CA.1996.WC10C_9.AY314060
FFREDLAFLQGGKAREFSSEQ----------------TRAN--------S
--------------P---T---R---G-ELQV-----------WGRD---
SNSLS-------------EAE-D------------RQG--TV--SFSFPQ
ITLWQRPLVTIKIGGQQKEALLDTGADDTVLEE-MNLPGRWKPKMIGGIG
GFIKVTQYDQMPIEICGHKTIGTVLVGPTPANI-IGRNLLTQIGCTLNFP
ISPIETVPVKLKPGM--DGPKVKQWPLTE-EKIKALIEIC--TELENEGK
ISKI-GPENPYNTPVFAIKKKD--ST---KWRKLVDFRELNKRTQDFWE-
VQLGIPHPAGLKK---KKSVTVLDVGDAYFSVPLDKEFRKYTAFTIPSIN
NETPGIRYQYNVLPQGWKGSPSIFQSSMTKILEPFRKQNPEIVIYQYMDD
LYVGSDLEIGQHRTKIEELRQHLLKWGFYTPDKKHQKEPPFLWMGYELHP
DKWTVQPIVLPEKDSWTVNDIQKLVGKLNWA------SQIYPGIKVKQLC
RLLRGAKALTEVIPLTKEAELELAENREILKEPVHGVYYDPSKDL-----
-----------------------------IAE-----IQKQGEGQWTYQI
YQEPFKNLKTGKYARMRGAHTNDVKQLTDVVQKITTESIVIWGKTPKFRL
PIQKETWETWWTEYWQATWIPEREFVNTPPLVKLWYQLEKEPIVGAETFY
VDGAANRETK-LGKAGYVTDRGRQKVVSLPDTTNQKTELQAILLALQDSG
LEVNIVTDSQYALGIIQAQPDRSESEIVNQIIEQLIKKEKIYLAWVPAHK
GIGGNEQVDKLVSNGIRKILFLDGIDKAQEEHERYHSNWKAMASDFNLPP
VVAKEIVASCDKCQLKGEAIHGQVDCSPGIWQLDCTHLEGKIILVAVHVA
SGYIEAEVIPAETGQETAYFILKLAGRWPVKTIHTDNGSNFTSTAVKAA-
CWWAGIKQEFGIPYNPQSQGVVESINKELKKIIKQVRDQAEHLKTAVQMA
VFIHNFKRKG-GIGGYSAGERMIDIIATDI---------------QTTEL
QKQITKIQNFRVYYRDSRDPLWKGPAKLLWKGEGAVVIQDN--SDIKVVP
RRKAKIIRDYGKQMAGDDCVASRQDED
>B.CA.1996.WC10C_10.AY314061
FFREDLAFLQGGKAREFSSEQ----------------TRAN--------S
--------------P---T---R---G-ELQV-----------WGRD---
SNSLS-------------EAG-D------------RQG--TV--SFSFPQ
ITLWQRPLVTIKIGGQQKEALLDTGADDTVLEE-MNLPGRWKPKMIGGIG
GFIKVRQYDQMPIEICGHKTIGTVLVGPTPANI-IGRNLLTQIGCTLNFP
ISPIETVPVKLKPGM--DGPKVKQWPLTE-EKIKALIEIC--TELENEGK
ISKI-GPENPYNTPVFAIKKKD--ST---KWRKLVDFRELNKRTQDFWE-
VQLGIPHPAGLKK---KKSVTVLDVGDAYFSVPLDKEFRKYTAFTIPSIN
NETPGIRYQYNVLPQGWKGSPSIFQSSMTKILEPFRKQNPEIVIYQYMDD
LYVGSDLEIGQHRTKIEELRQHLLKWGFYTPDKKHQKEPPFLWMGYELHP
DKWTVQPIVLPEKDSWTVNDIQKLVGKLNWA------SQIYPGIKVKQLC
RLLRGAKALTEVIPLTKEAELELAENREILKEPVHGVYYDPSKDL-----
-----------------------------IAE-----IQKQGEGQWTYQI
YQEPFKNLKTGKYARMRGAHTNDVKQLTDVVQKITTESIVIWGKTPKFRL
PIQKETWETWWTEYWQATWIPEREFVNTPPLVKLWYQLEKEPIVGAETFY
VDGAANRETK-LGKAGYVTDRGRQKVVSLPDTTNQKTELQAILLALQDSG
LEVNIVTDSQYALGIIQAQPDRSESEIVNQIIEQLIKKEKIYLAWVPAHK
GIGGNEQVDKLVSNGIRKILFLDGIDKAQEEHERYHSNWKAMASDFNLPP
VVAKEIVASCDKCQLKGEAIHGQVDCSPGIWQLDCTHLEGKIILVAVHVA
SGYIEAEVIPAETGQETAYFILKLAGRWPVKTIHTDNGSNFTSTAVKAA-
CWWAGIKQEFGIPYNPQSQGVVESINKELKKIIKQVRDQAEHLKTAVQMA
VFIHNFKRKG-GIGGYSAGERMIDIIATDI---------------QTTEL
QKQITKIQNFRVYYRDSRDPLWKGPAKLLWKGEGTVVIQDN--SDIKVVP
RRKAKIIRDYGKQMAGDDCVASRQDED
>B.CA.1996.WC10C_11.AY314062
FFREDLAFLQGGEAREFSSEQ----------------TRAN--------S
--------------P---T---R---G-ELQV-----------WGRD---
SNSLS-------------EAG-D------------RQG--TV--SFSFPQ
ITLWQRPLVTIKIGGQQKEALLDTGADDTVLEE-MNLPGRWKPKIIGGIG
GFIKVTQYDQIPIEICGHKAIGTVLVGPTPVNI-IGRDLLTQIGCTLNFP
ISPIETVPVKLKPGM--DGPKVKQWPLTE-EKIKALIEIC--TELENEGK
ISKI-GPENPYNTPVFAIKKKD--ST---KWRKLVDFRELNKRTQDFWE-
VQLGIPHPAGLKK---KKSVTVLDVGDAYFSVPLDKEFRKYTAFTIPSIN
NETPGIRYQYNVLPQGWKGSPAIFQSSMTKILEPFRKQNPEIVIYQYMDD
LYVGSDLELGQHRTKIEELRQHLLKWGFYTPDKKHQKEPPFLWMGYELHP
DKWTVQPIVLPEKDSWTVNDIQKLVGKLNWA------SQIYPGIKVKQLC
RLLRGAKALTEVVPLTKEAELELAENREILKEPVHGVYYDPSKDL-----
-----------------------------IAE-----IQKQGEGQWTYQI
YQEPFKNLKTGKYARMRGAHTNDVKQLTEVVQKITTESIVIWGKTPKFRL
PIQKETWETWWTEYWQATWIPEWEFVNTPPLVKLWYQLEKEPIVGAETFY
VDGAANRETK-LGKAGYVTDRGRQKVVSLPDTTNQKTELLAILLALQDSG
LEVNIVTDSQYALGIIQAQPDRSESEVVNQIIEQLIKKEKIYLAWVPAHK
GIGGNEQVDKLVSNGIRKILFLDGIDKAQEEHEKYHSNWRAMASDFNLPP
VVAKEIVASCDKCQLKGEAIHGQVDCSPGIWQLDCTHLEGKIILVAVHVA
SGYIEAEVIPAETGQETAYFILKLAGRWPVKTIHTDNGSNFTSTAVKAA-
CWWAGIKQEFGIPYNPQSQGVVESINKELKKIIKQVRDQAEHLKTAVQMA
VFIHNFKRKG-GIGGYSAGERMIDIIATDI---------------QTTEL
QKQITKIQNFRVYYRDSRDPLWKGPAKLIWKGEGAVVIQDN--SDIKVVP
RRKAKIIRDYGKQMAGDDCVASRQDED
>B.CA.1996.WC10C_12.AY314063
FFREDLAFLQGGKAREFSSEQ----------------TRAN--------S
--------------P---T---R---G-EPQV-----------WGRD---
INSPS-------------EAG-D------------RQG--TV--SFSFPQ
ITLWQRPLVTIKIGGQQKEALLDTGADDTILEE-INLPGRWKPKIIGGIG
GFIKVTQYDQIPIEICGHKVIGTVLVGPTPANI-IGRNLLTQIGCTLNFP
ISPIETVPVKLKPGM--DGPKVKQWPLTE-EKIKALIEIC--TELENEGK
ISKI-GPENPYNTPVFAIKKKD--ST---KWRKLVDFRELNKRTQDFWE-
VQLGIPHPAGLKK---KKSVTVLDVGDAYFSVPLDKEFRKYTAFTIPSIN
NETPGIRYQYNVLPQGWKGSPSIFQSSMTKILEPFRKQNPEIVIYQYMDD
LYVGSDLELGQHRTKIEELRQHLLKWGFYTPDKKHQKEPPFLWMGYELHP
DKWTVQPIVLPEKDSWTVNDIQKLVGKLNWA------SQIYPGIKVKQLC
KLLRGAKALTEVIPLTKEAELELAENREILKEPVHGVYYDPSKDL-----
-----------------------------IAE-----IQNQGEGQWTYQI
YQEPFKNLKTGKYARMKGAHTNDVKQLTEAVQKITTESIVIWGKTPKFRL
PIQKETWETWWTEYWQATWIPEWEFVNTPPLVKLWYQLEKEPIMGAETFY
VDGAANRETK-LGKAGYVTDRGRQKVVSLPDTTNQKTELQAILLALQDSG
LEVNIVTDSQYALGIIQAQPDRSESEVVNQIIEQLIKKEKIYLAWVPAHK
GIGGNEQVDKLVSNGIRKILFLDGIDKAQEEHERYHSNWKAMASDFNLPP
VVAKEIVASCDKCQLKGEAMHGQVDCSPGIWQLDCTHLEGKIILVAVHVA
SGYIEAEVIPAETGQETAYFILKLAGRWPVKIIHTDNGSNSTSTAVKAA-
CWWAGIKQEFGIPYNPQSQGVVESINKELKKIIKQVRDQAEHLKTAVQMA
VFIHNFKRKG-GIGGYSAGERMIDIIATDI---------------QTTEL
QKQITKIQNFRVYYRDSRDPLWKGPAKLLWKGEGAVVIQDN--SDIKVVP
RRKAKIIRDHGKQMAGDDCVASRQDED
>B.US.1997.1001_07.AY331282
FFREDLAFQQ-GEAREFPSEQ----------------TRAN--------S
--------------P---T---R---R-ELQV-----------WGRD---
NNSLS-------------ETGAD------------RQG--TV--SFSFPQ
ITLWQRPLVTIKIGGQLKEALLDTGADDTVVEE-MALPGRWKPKMIGGIG
GFIKVRQYDQILVEICGHKAIGTVLVGPTPVNI-IGRNLLTQIGCTLNFP
ISPIETVPVKLKPGM--DGPKVKQWPLTE-EKIKALVEIC--TEMEKEGK
ISKI-GPENPYNTPVFAIKKKD--ST---KWRKLVDFRELNKRTQDFWE-
VQLGIPHPAGLKK---KKSVTVLDVGDAYFSVPLDKDFRKYTAFTIPSTN
NETPGIRYQYNVLPQGWKGSPAIFQSSMTKILEPFRKQNPDIVIYQYMDD
LYVGSDLEIGPHRAKIEELRQHLLKWGLTTPDKKHQKEPPFLWMGYELHP
DKWTVQPIVLPEKDSWTVNDIQKLVGKLNWA------SQIYAGIKVKQLC
KLLRGTKALTEVVPLTEEAELELAENREILKEPVHGVYYDPSKDL-----
-----------------------------VAE-----IQKQGLGQWTYQI
YQEPFKNLKTGKYARMRGAHTNDVKQLTEAVQKIATESIVIWGKTPKFRL
PIQKETWESWWTEYWQATWIPEWEFVNTPPLVKLWYQLEKEPIVGAETFY
VDGAANRETK-LGKAGYVTDRGKQKVVPLADTTNQKTELQAIHLALQDSG
LEVNIVTDSQYALGIIQARPDKSESELVNQIIEELIKKEKVYLAWVPAHK
GIGGNEKVDKLVSTGIRKVLFLDGIDKAQEDHEKYHSNWRAMANEFNLPP
IVAKEIVASCDKCQLKGEAMHGQVDCSPGIWQLDCTHLEGKVILVAVHVA
SGYIEAEVIPAETGQETAYFILKLAGRWPVKAIHTDNGPNFTSTTVKAA-
CWWAGIKQEFGIPYNPQSQGVVESMNKELKKIIGQVRDQAEHLKTAVQMA
VFIHNFKRRG-GIGGYSAGERIVDIIATDI---------------QTKEL
QKQITKIQNFRVYYRDSRDPLWKGPAKLLWKGEGAVVIQDN--SDIKVVP
RRKVKIIRDYGKQMAGDDCVASRQDED
>B.US.1997.1001_09.AY331283
FFREDLAFQQ-GEAREFPSEQ----------------TRAN--------S
--------------P---T---R---R-ELQV-----------WGRD---
NNSLS-------------ETGAD------------RQG--TV--SFSFPQ
ITLWQRPLVTIKIGGQLKEALLDTGADDTVVEE-MALPGRWKPKMIGGIG
GFIKVRQYDQILVEICGHKAIGTVLVGPTPVNI-IGRNLLTQIGCTLNFP
ISPIETVPVKLKPGM--DGPKVKQWPLTE-EKIKALVEIC--TEMEKEGK
ISKI-GPENPYNTPVFAIKKKD--ST---KWRKLVDFRELNKRTQDFWE-
VQLGIPHPAGLKK---KKSVTVLDVGDAYFSVPLDKDFRKYTAFTIPSTN
NETPGIRYQYNVLPQGWKGSPAIFQSSMTKILEPFRKQNPDIVIYQYMDD
LYVGSDLEIGPHRAKIEELRQHLLKWGLTTPDKKHQKEPPFLWMGYELHP
DKWTVQPIVLPEKDSWTVNDIQKLVGKLNWA------SQIYAGIKVKQLC
KLLRGTKALTEVVPLTEEAELELAENREILKEPVHGVYYDPSKDL-----
-----------------------------VAE-----IQKQGLGQWTYQI
YQEPFKNLKTGKYARMRGAHTNDVKQLTEAVQKIATESIVIWGKTPKFRL
PIQKXTWESWWTEYWQATWIPEWEFVNTPPLVKLWYQLEKEPIVGAETFY
VDGAANRETK-LGKAGYVTDRGKQKVVPLADTTNQKTELQAIHLALQDSG
LEVNIVTDSQYALGIIQARPDKSESELVNQIIEELIKKEKVYLAWVPAHK
GIGGNEKVDKLVSTGIRKVLFLDGIDKAQEDHEKYHSNWRAMANEFNLPP
IVAKEIVASCDKCQLKGEAMHGQVDCSPGIWQLDCTHLEGKVILVAVHVA
SGYIEAEVIPAETGQETAYFILKLAGRWPVKAIHTDNGPNFTSTTVKAA-
CWWAGIKQEFGIPYNPQSQGVVESMNKELKKIIGQVRDQAEHLKTAVQMA
VFIHNFKRRG-GIGGYSAGERIVDIIATDI---------------QTKEL
QKQITKIQNFRVYYRDSRDPLWKGPAKLLWKGEGAVVIQDN--SDIKVVP
RRKVKIIRDYGKQMAGDDCVASRQDED
>B.US.1997.1006_08.AY331284
FFREDLAFPQ-GKAREFPPEQ----------------TRAN--------S
--------------P---T---R---G-ELQV-----------WGRD---
DTSLS-------------EAGTD------------RQG--TI--SLSLPQ
ITLWQRPLVTIKIGGQLKEALLDTGADDTVLEE-IDLPGRWKPKMIGGIG
GFIKVRQYDQIPIEICGHKAIGTVLVGPTPVNI-IGRNLLTQIGCTLNFP
ISPIETVPVKLKPGM--DGPKVKQWPLTE-EKIKALVEIC--TEMEKEGK
ISKI-GPENPYNTPVFAIKKKD--ST---KWRKLVDFRELNKRTQDFWE-
VQLGIPHPAGLKK---KKSVTVLDVGDAYFSVPLDKDFRKYTAFTIPSTN
NETPGMRYQYNVLPQGWKGSPSIFQSSMIKILEPFRKQNPDIIIYQYMDD
LYVGSDLEIGQHRTKIEELRQHLLKWGFTTPDKKHQKEPPFLWMGYELHP
DKWTVQPIVLPEKDSWTVNDIQKLVGKLNWA------SQIYAGIKVRQLC
KLLRGTKALTEVVPLTEEAELELAENREILKEPVHGAYYDPSKEL-----
-----------------------------IAE-----IQKQGLGQWTYQI
YQEPFKNLKTGKYARMRGAHTNDVKQLTEAVQKITTESIVIWGKIPKFKL
PIQKETWEAWWLEYWQATWIPEWEFVNTPPLVKLWYQLEKEPIVGAETFY
VDGAASRETK-LGKAGYVTDRGRQKVVSLTDTTNQKTELQAIHLALQDSE
LEVNIVTDSQYALGIIQALPDKSESELVSQIIEQLIKKEKVYLAWVPAHK
GIGGNEQVDKLVSAGIRKILFLDGIDKAQEEHEKYHNNWRAMASDFNLPP
VVAKEIVASCDKCQLKGEAMHGQVDCSPGIWQLDCTHLEGKIILVAVHVA
SGYIEAEVIPAETGQETAYFILKLAGRWPVKTIHTDNGSNFTSTTVKAA-
CWWAGIKQEFGIPYNPQSQGVVESMNKELKKIIGQVRDQAEHLKTAVQMA
VFIHNFKRKG-GIGGYSAGERIVDIIATDI---------------QTKEL
QKQITKIQNFRVYYRDSRDPLWKGPAKLLWKGEGAVVIQEN--SDIKVVP
RRKVKIIRDYGKQMAGDDCVASRQDED
>B.US.1997.1012_08.AY331285
FFREDLAFPQ-GEAREFSSEQ----------------NRAN--------S
--------------P---T---R---R-ELQV-----------WGRD---
NNSSS-------------ERGA----------------------SFSFPQ
ITLWQRPLVTIKIGGQTKEALLDTGADDTVLED-MCLPGRWKPKMIGGIG
GFIKVRQYDQIPLEICGHKAIGTVLVGPTPVNI-IGRNLLTQLGCTLNFP
ISPIETVPVKLKPGM--DGPKVKQWPLTE-EKIKALVEIC--TEMEKEGK
ISKI-GPENPYNTPVFAIKKKD--ST---KWRKLVDFRELNKKTQDFWE-
VQLGIPHPAGLKK---KKSVTVLDVGDAYFSVPLDPDFRKYTAFTIPSVN
NETPGIRYQYNVLPQGWKGSPAVFQSSMTKILEPFRKQNPEIIIYQYMDD
LYVGSDLEIGQHRTKIEELRQHLLKWGFTTPDKKHQKEPPFLWMGYELHP
DKWTVQPIVLPEKDSWTVNDIQKLVGKLNWA------SQIYPGIKVKQLC
KLLRGTKALTEVVPLTEEAELELAENREILKEPVHGVYYDPSKDL-----
-----------------------------IAE-----VQKQEQCQWTYQI
YQEPFKNLKTGKYARMRGAHTNDVKQLTEVVQKITTESIVIWGKTPKFRL
PIQKETWEAWWTEYWQATWIPEWEFVNTPPLVKLWYQLEKEPIAGAETFY
VDGAANRETK-LGRAGYVTDRGRQRVVSLTDTTNQKTELQAIHLALQDSG
LEVNIVTDSQYALGIIQAQPDKSESELVSQIIEQLIKKEKIYLAWVPAHK
GIGGNEQVDKLVSNGIRKVLFLDGIDKAQEDHEKYHSNWRAMASDFNLPP
VVAKEIVASCDKCQLKGEAMHGQVDCSPGIWQLDCTHLEGKIILVAVHVA
SGYIEAEVIPAETGQETAYFLLKLAGRWPVKTIHTDNGSNFTSATVKAA-
CWWAGIKQEFGIPYNPQSQGVVESMNKELKKIIGQVRDQAEHLKTAVQMA
VFIHNFKRKG-GIGGYTAGERIVDIIATDI---------------QTXEL
QKQITKIQNFRVYYRDNRDPLWKGPAKLLWKGEGAVVIQDN--SDIKVVP
RRKAKIIRDYGKQMAGDDCVASRQDED
>B.US.1997.1012_11.AY331286
FFREDLAFPQ-GEAREFSSEQ----------------NRAN--------S
--------------P---T---R---R-ELQV-----------WGRD---
NNSSS-------------ERGA----------------------SFSFPQ
ITLWQRPLVTIKIGGQTKEALLDTGADDTVLED-MCLPGRWKPKMIGGIG
GFIKVRQYDQIPLEICGHKAIGTVLVGPTPVNI-IGRNLLTQLGCTLNFP
ISPIETVPVKLKPGM--DGPKVKQWPLTE-EKIKALVEIC--TEMEKEGK
ISKI-GPENPYNTPVFAIKKKD--ST---KWRKLVDFRELNKKTQDFWE-
VQLGIPHPAGLKK---KKSVTVLDVGDAYFSVPLDPDFRKYTAFTIPSVN
NETPGIRYQYNVLPQGWKGSPAVFQSSMTKILEPFRKQNPEIIIYQYMDD
LYVGSDLEIGQHRTKIEELRQHLLKWGFTTPDKKHQKEPPFLWMGYELHP
DKWTVQPIVLPEKDSWTVNDIQKLVGKLNWA------SQIYPGIKVKQLC
KLLRGTKALTEVVPLTEEAELELAENREILKEPVHGVYYDPSKDL-----
-----------------------------IAE-----VQKQEQCQWTYQI
YQEPFKNLKTGKYARMRGAHTNDVKQLTEVVQKITTESIVIWGKTPKFRL
PIQKETWEAWWTEYWQATWIPEWEFVNTPPLVKLWYQLEKEPIAGAETFY
VDGAANRETK-LGRAGYVTDRGRQRVVSLTDTTNQKTELQAIHLALQDSG
LEVNIVTDSQYALGIIQAQPDKSESELVSQIIEQLIKKEKIYLAWVPAHK
GIGGNEQVDKLVSNGIRKVLFLDGIDKAQEDHEKYHSNWRAMASDFNLPP
VVAKEIVASCDKCQLKGEAMHGQVDCSPGIWQLDCTHLEGKIILVAVHVA
SGYIEAEVIPAETGQETAYFLLKLAGRWPVKTIHTDNGSNFTSATVKAA-
CWWAGIKQEFGIPYNPQSQGVVESMNKELKKIIGQVRDQAEHLKTAVQMA
VFIHNFKRKG-GIGGYTAGERIVDIIATDI---------------QTQEL
QKQITKIQNFRVYYRDNRDPLWKGPAKLLWKGEGAVVIQDN--SDIKVVP
RRKAKIIRDYGKQMAGDDCVASRQDED
>B.US.1997.1013_03.AY331287
FFREALAFSE-GKAREFSSEQ----------------TRAN--------S
--------------P---T---S---R-ELQV-----------RGRD---
NNSSS-------------EAGAD------------RQG--TE--SLSFPQ
ITLWQRPLVTIKIGGQLKEALLDTGADDTVLEE-MNLPGRWKPKMIGGIG
GFIKVRQYDQIPIEIYGHKAIGTVLVGPTPVNI-IGRNLLTQIGCTLNFP
ISPIETVPVKLKPGM--DGPRVKQWPLTE-EKIKALVEIC--TEMEKEGK
ISKI-GPENPYNTPVFAIKKKD--ST---KWRKLVDFRELNKRTQDFWE-
VQLGIPHPAGLKK---KKSVTVLDVGDAYFSVPLDKDFRKYTAFTIPSIN
NETPGIRYQYNVLPQGWKGSPAIFQASMTKILEPFRKQNPDIVIYQYMDD
LYVGSDLEIGQHRTKIEELRQHLLRWGFTTPDKKHQKEPPFLWMGYELHP
DKWTVQPIVLPDKDSWTVNDIQKLVGKLNWA------SQIYAGIKVKQLC
RLLRGTKALTEVVPLTEEAELELAENREILKEPVHGVYYDPSKDL-----
-----------------------------IAE-----IQKQEQGQWTYQI
YQEPFKNLKTGKYARMRGAHTNDVKLLTEAVQKIATESIVIWGKTPKFRL
PIQKETWDTWWTEYWQATWIPEWEFVNTPPLVKLWYQLEKEPIMGAETFY
VDGAANRETK-LGKAGYVTDRGRQKVISLTDTTNQKTELQAIHLALQDSG
LEVNIVTDSQYALGIIQAQPDKSESELVSQIIEQLIKKEKVYLAWVPAHK
GIGGNEQVDKLVSTGVRKVLFLDGIDKAQEEHEKYHNNWRAMASDFNLPP
VVAREIVASCDKCQLKGEAMHGQVDCSPEIWQLDCTHLEGKVILVAVHVA
SGYIEAEVIPAETGQETAYFILKLAGRWPVKAIHTDNGSNFTSAAVKAA-
CWWTGIKQEFGIPYNPQSQGVVESMNKELKKIIGQVRDQAEHLKTAVQMA
VFIHNFKRKG-GIGGYSAGERIVDIIATDI---------------QTKEL
QKQITKIQNFRVYYRDSRDPLWKGPAKLLWKGEGAVVIQDN--SDIKVVP
RRKAKIIRDYGKQMAGDDCVASRPDED
>B.US.1997.1013_07.AY331288
FFREALAFSE-GKAREFSSEQ----------------TRAN--------S
--------------P---T---S---R-ELQV-----------RGRD---
NNSXS-------------EAGAD------------RQG--TE--SLSFPQ
ITLWQRPLVTIKIGGQLKEALLDTGADDTVLEE-MNLPGRWKPKMIGGIG
GFIKVRQYDQIPIEIYGHKAIGTVLVGPTPVNI-IGRNLLTQIGCTLNFP
ISPIETVPVKLKPGM--DGPRVKQWPLTE-EKIKALVEIC--TEMEKEGK
ISKI-GPENPYNTPVFAIKKKD--ST---KWRKLVDFRELNKRTQDFWE-
VQLGIPHPAGLKK---KKSVTVLDVGDAYFSVPLDKDFRXYTAFTIPSIN
NETPGIRYQYNVLPQGWKGSPAIFQASMTKILEPFRKQNPDIVIYQYMDD
LYVGSDLEIGQHRTKIEELRQHLLRWGFTTPDKKHQKEPPFLWMGYELHP
DKWTVQPIVLPDKDSWTVNDIQKLVGKLNWA------SQIYAGIKVKQLC
RLLRGTKALTEVVPLTEEAELELAENREILXEPVHGVYYDPSKDL-----
-----------------------------IAE-----IQKQEQGQWTYQI
YQEPFKNLKTGKYARMRGAHTNDVKLLXEAVQKIATESIVIWGKTPKFRL
PIQKETWDTWWTEYWQATWIPEWEFVNTPPLVKLWYQLEKEPIMGAETFY
VDGAANRETK-LGKAGYVTDRGRQKVXSLTDTTNQKTELQAIHLALQDSG
LEVNIVTDSQYALGIIQAQPDKSESELVSQIIEXLIKKEKVYLAWVPAHK
GIGGNEQVDKLVSTGVRKVLFLDGIDKAQEEHEKYHNNWRAMASDFNLPP
VVAREIVASCDKCQLKGEAMHGQVDCSPEIWQLDCTHLEGKVILVAVHVA
SGYIEAEVIPAETGQETAYFILKLAGRWPVKAIHTDNGSNFTSAAVKAA-
CWWTGIKQEFGIPYNPQSQGVVESMNKELKKIIGQVRDQAEHLKTAVQMA
VFIHNFKRKG-GIGGYSAGERIVDIIATDI---------------QTKEL
QKQITKIQNFRVYYRDSRDPLWKGPAKLLWKGEGAVVIQDN--SDIKVVP
RRKAKIIRDYGKQMAGDDCVASRPDED
>B.US.1997.1018_06.AY331289
FFRENLAFPQ-GEARELSSEQ----------------TRAN--------S
--------------P---T---R---R-ELQV-----------WGRD---
NNSLS-------------EAGDD------------RQG--TV--SLSFPQ
ITLWQRPLVSIKVGGQIKEALLDTGADDTVLEE-MNLPGRWKPKMIGGIG
GFIKVRQYDQILIEISGYKAIGTVLVGPTPVNI-IGRNLLTQIGCTLNFP
ISPIETVPVKLKPGM--DGPKVKQWPLTE-EKIKALVEIC--TEMEKEGK
ITKI-GPENPYNTPVFAIKKKD--ST---KWRKLVDFRELNKRTQDFWE-
VQLGIPHPAGLKK---KKSVTVLDVGDAYFSVPLDEDFRKYTAFTIPSIN
NETPGIRYQYNVLPQGWKGSPAIFQASMTKILEPFRKQNPDIVIYQYMDD
LYVGSDLEIGQHRTKIEELRQHLLRWGFTTPDKKHQKEPPFLWMGYELHP
DKWTVQPIMLPEKESWTVNDIQKLVGKLNWA------SQIYPGIKVRQLC
KLLRGAKALTEVIPLTEEAELELAENREILKEPVHGVYYDPSKDL-----
-----------------------------IAE-----IQKQGQGQWTYQI
YQEPFKNLKTGKYARMKGTHTNDVRQLTEAVQKVATESIVIWGKTPKFRL
PIQKETWEAWWMEYWQATWIPEWEFVNTPPLVKLWYQLEKEPIVGAETFY
VDGASNRETK-LGKAGYVTDRGRQKVVPLNDTTNQKTELQAIHLALQDSG
LEVNIVTDSQYALGIIQAQPDKSESELVSLIIEELIKKEKVYLAWVPAHK
GIGGNEQVDKLVSSGIRKVLFLDGIDKAQEEHEKYHNNWRAMASDFNLPP
VVAKEIVASCDKCQLKGEAMHGQVDCSPGIWQLDCTHLEGKVILVAVHVA
SGYIEAEVIPAETGQETAYFLLKLAGRWPVKTIHTDNGSNFTSTTVKAA-
CWWAGIKQEFGIPYNPQSQGVVESMNNELKKIIGQVRDQAEHLKTAVQMA
VFIHNFKRKG-GIGGYSAGERIVDIIATDI---------------QTKEL
QKQITKIQNFRVYYRDSRDPLWKGPAKLLWKGEGAVVIQDN--SEIKVVP
RRKAKILRDYGKQMAGDDCVASRQDED
>B.US.1997.1018_10.AY331290
FFRENLAFPQ-GEARELSSEQ----------------TRAN--------S
--------------P---T---R---R-ELQV-----------WGRD---
NNSLS-------------EAGDD------------RQG--TV--SLSFPQ
ITLWQRPLVSIKVGGQIKEALLDTGADDTVLEE-MNLPGRWKPKMIGGIG
GFIKVRQYDQILIEISGYKAIGTVLVGPTPVNI-IGRNLLTQIGCTLNFP
ISPIETVPVKLKPGM--DGPKVKQWPLTE-EKIKALVEIC--TEMEKEGK
ITKI-GPENPYNTPVFAIKKKD--ST---KWRKLVDFRELNKRTQDFWE-
VQLGIPHPAGLKK---KKSVTVLDVGDAYFSVPLDEDFRKYTAFTIPSIN
NETPGIRYQYNVLPQGWKGSPAIFQASMTKILEPFRKQNPDIVIYQYMDD
LYVGSDLEIGQHRTKIEELRQHLLRWGFTTPDKKHQKEPPFLWMGYXLHP
DKWTVQPIMLPXKESWTVNDIQKLVGKLNWA------SQIYPGIKVRQLC
KLLRGAKALTEVIPLTEEAELELAENRXILKEPVHGVYYDPSKDL-----
-----------------------------IAE-----IQKQGQGQWTYQI
YQEPFKNLKTGKYARMKGTHTNDVRQLTEAVQKVATESIVIWGKTPKFRL
PIQKETWEAWWMEYWQATWIPEWEFVNTPPLVKLWYQLEKEPIVGAETFY
VDGASNRETK-LGKAGYVTDRGRQKVVPLNDTTNQKTELQAIXLALQDSG
LEVNIVTDSQYALGIIQAQPDKSESELVSLIIEELIKKEKVYLAWVPAHK
GIGGNEQVDKLVSSGIRKVLFLDXIDKAQEEHEKYHNNWRAMASDFNLPP
VVAKEIVASCDKCQLKGEAMHGQVDCSPGIWQLDCTHLEGKVILVAVHVA
SGYIEAEVIPAETGQETAYFLLKLAGRWPVKTIHTDNGSNFTSTTVKAA-
CWWAGIKQEFGIPYNPQSQGVVESMNNELKKIIGQVRDQAEHLKTAVQMA
VFIHNFKRKG-GIGGYSAGERIVDIIATDI---------------QTKEL
QKQITKIQNFRVYYRDSRDPLWKGPAKLLWKGEGAVVIQDN--SEIKVVP
RRKAKILRDYGKQMAGDDCVASRQDED
>B.US.1996.1027_05.AY331291
FFRENLAFPQ-GEAREFSPEP----------------TRAN--------S
--------------P---T---R---R-ELQV-----------WGGD---
NNSLP-------------EAGAD------------RQG--PVS-SFSFPQ
ITLWQRPLVTIKIGGQLKEALLDTGADDTVLEE-MSLPGRWKPKMIGGIG
GFIKVRQYDQIPIEICGHKAIGTVLIGSTPVNI-IGRNLLTQIGCTLNFP
ISPIETVPVKLKPGM--DGPKVKQWPLTE-EKIKALVEIC--TEMEKEGK
ISKI-GPENPYNTPVFAIKKKD--ST---KWRKLVDFRELNKKTQDFWE-
VQLGIPHPAGLKK---KKSVTVLDVGDAYFSVPLDKDFRKYTAFTIPSIN
NETPGIRYQYNVLPQGWKGSPAIFQCSMTKILEPFRKQNPDIVIYQYMDD
LYVGSDLEIEQHRIKIDELRQHLLKWGFTTPDKKHQKEPPFLWMGYELHP
DKWTVQPIVLPEKDSWTVNDIQKLVGKLNWA------SQIYPGIKVRQLC
KLLRGTKALTEVIPLTREAELELAENREILKEPVHGVYYDPSKDL-----
-----------------------------IAE-----IQKQGLGQWTYQI
YQEPFKNLKTGKYARVRGAHTNDVKQLTEAVQKIATESIVIWGKTPKFRL
PIQKETWEIWWTEYWQATWIPEWEFVNTPPLVKLWYQLEKEPIVGAETFY
VDGAANRETR-LGKAGYVTNRGRQKVVSLTDTTNQKTELQAINLALQDSG
LEVNIVTDSQYAIGIIQAQPDKSESELVSQIIEQLIKKEKVYLAWVPAHK
GIGGNEQVDKLVSAGIRKVLFLDGIDKAQEDHEKYHSNWRAMASDFNLPP
IVAKEIVASCDKCQQKGEAMHGQVDCSPAIWQLDCTHLEGKVILVAVHVA
SGYIEAEVIPAETGQETAYFLLKLAGRWPVKTIHTDNGSNFTSTAVKAA-
CWWAGIKQEFGIPYNPQSQGVVESMNKELKKIIGQVRDQAEHLKTAVQMA
VFIHNFKRKG-GIGGYSAGERIIDIIAADI---------------QTREL
QKQITKIQNFRVYYRDSRDPLWKGPAKLLWKGEGAVVIQDN--SDIKVVP
RRKAKIIRDYGKQMAGDDCVASRQDED
>B.US.1996.1057_01.AY331292
FFRENLAFPQ-GKAREFPSEQ----------------TRAN--------S
--------------P---T---S---R-ELQV-----------WGRD---
NSSPS-------------EAGADRQGT--------GTG--TV--SLXFPQ
ITLWQRPLVTIKIGGQLKEALLDTGADDTVLEE-MNLPGRWKPKMIGGIG
GFIKVKQYDQILIEICGHKAIGTVLVGPTPVNI-IGRNLLTQIGCTLNFP
ISPIETVPVKLKPGM--DGPKVKQWPLTE-EKIKALVEIC--TEMEKEGK
ISKI-GPENPYNTPVFAIKKKD--ST---KWRKLVDFRELNKRTQDFWE-
VQLGIPHPAGLKK---KKSVTVLDVGDAYFSVPLDKEFRKYTAFTIPSIN
NETPGIRYQYNVLPQGWKGSPAIFQSSMTKILEPFRKQNPDIVIYQYMDD
LYVGSDLEIGQHRTRIEELRQHLLKWGFTTPDKKHQKKPPFLWMGYELHP
DKWTVQPIVLPEKDSYTVNDIQKLVGKLNWA------SQIYAGIKVRQLC
KLLRGAKALTEVIPLTKEAELELAENREILKEPVHGVYYDPSKDL-----
-----------------------------IAE-----IQKQGQGQWTYQI
YQEPFKNLKTGKYARMRGAHTNDVKQLTEAVQKITTESIVIWGKIPKFRL
PIQKETWEIWWTEYWQATWIPEWEFVNTPPLVKLWYQLEKEPIIGAETFY
VDGASNRETK-LGKAGYVTNRGRQKVVSLTDTTNQKTELQAIYLALQDSG
SEVNIVTDSQYALGIIQAQPDKSESELVNQIIEQLINKEKVYLAWVPAHK
GIGGNEQVDKLVSAGIRKVLFLDGIDKAQEEHEKYHSNWRAMASDFNLPP
VVAKEIVASCDKCQLKGEAMHGQVDCSPGIWQLDCTHLEGKVILVAVHVA
SGYIEAEVIPAETGQETAYFLLKLAGRWPVTTIHTDNGSNFISTTVKAA-
CWWAGIKQEFGIPYNPQSQGVVESMNKELKKIIGQVRDQAEHLKTAVQMA
VFIHNFKRKG-GIGGYSAGERIVDIIATDI---------------QTKEL
QKQITKIQNFRVYYRDSRDPLWKGPAKLLWKGEGAVVIQDN--SDIKVVP
RRKAKIIRDYGKQMAGDDCVASRQDED
>B.US.1996.1057_09.AY331293
FFRENLAFPQ-GKAREFPSEQ----------------TRAN--------S
--------------P---T---S---R-ELQV-----------WGRD---
NSSPS-------------EAGADRQGT--------GTG--TV--SLSFPQ
ITLWQRPLVTIKIGGQLKEALLDTGADDTVLEE-MNLPGRWKPKMIGGIG
GFIKVKQYDQILIEICGHKAIGTVLVGPTPVNI-IGRNLLTQIGCTLNFP
ISPIETVPVKLKPGM--DGPKVKQWPLTE-EKIKALVEIC--TEMEKEGK
ISKI-GPENPYNTPVFAIKKKD--ST---KWRKLVDFRELNKRTQDFWE-
VQLGIPHPAGLKK---KKSVTVLDVGDAYFSVPLDKEFRKYTAFTIPSIN
NETPGIRYQYNVLPQGWKGSPAIFQSSMTKILEPFRKQNPDIVIYQYMDD
LYVGSDLEIGQHRTRIEELRQHLLKWGFTTPDKKHQKKPPFLWMGYELHP
DKWTVQPIVLPEKDSYTVNDIQKLVGKLNWA------SQIYAGIKVRQLC
KLLRGAKALTEVIPLTKEAELELAENREILKEPVHGVYYDPSKDL-----
-----------------------------IAE-----IQKQGQGQWTYQI
YQEPFKNLKTGKYARMRGAHTNDVKQLTEAVQKITTESIVIWGKIPKFRL
PIQKETWEIWWTEYWQATWIPEWEFVNTPPLVKLWYQLEKEPIIGAETFY
VDGASNRETK-LGKAGYVTNRGRQKVVSLTDTTNQKTELQAIYLALQDSG
SEVNIVTDSQYALGIIQAQPDKSESELVNQIIEQLINKEKVYLAWVPAHK
GIGGNEQVDKLVSAGIRKVLFLDGIDKAQEEHEKYHSNWRAMASDFNLPP
VVAKEIVASCDKCQLKGEAMHGQVDCSPGIWQLDCTHLEGKVILVAVHVA
SGYIEAEVIPAETGQETAYFLLKLAGRWPVTTIHTDNGSNFISTTVKAA-
CWWAGIKQEFGIPYNPQSQGVVESMNKELKKIIGQVRDQAEHLKTAVQMA
VFIHNFKRKG-GIGGYSAGERIVDIIATDI---------------QTKEL
QKQITKIQNFRVYYRDSRDPLWKGPAKLLWKGEGAVVIQDN--SDIKVVP
RRKAKIIRDYGKQMAGDDCVASRQDED
>B.US.1998.1058_08.AY331294
FFREDLAFPQ-RKAREFSSEQ----------------TRAN--------S
--------------P---T---S---R-ELQV-----------WGGD---
NNSLS-------------EAGAT-----------------RI--SFSFPQ
ITLWQRPLVTIKIGGQLKEALLDTGADDTVLEE-MNLPGRWKPKMIGGIG
GFIKVRQYDQIPIEICGNKAIGTVLIGPTPVNI-IGRNLLTQIGCTLNFP
ISPIETVPVKLKPGM--DGPKVKQWPLTE-EKIKALAEIC--AEMEKEGK
ISKI-GPENPYNTPVFAIKKKD--ST---KWRKLVDFRELNKKTQDFWE-
VQLGIPHPAGLKK---KKSVTVLDVGDAYFSVPLDREFRKYTAFTIPSVN
NETPGIRYQYNVLPQGWKGSPAIFQSSMTKILEPFRKQNPEIVIYQYVDD
LYVGSDLEIGQHRTKIEELRQHLLKWGFTTPDKKHQKEPPFLWMGYELHP
DKWTVQPIVLPEKDTWTVNDIQKLVGKLNWA------SQIYAGIKVRHLC
KLLRGTKALTEVIPLTEEAELELAENREILKEPVHGVYYDPSKDL-----
-----------------------------IAE-----IQKQGQGQWTYQI
YQEPFKNLKTGKYARMRGAHTNDVKQLTEAVQKIATESIVIWGKTPKFRL
PIQKETWESWWTDYWQATWIPEWEFVNTPPLVKLWYQLEKEPIVGAETFY
VDGAANRETK-LGKAGYVTDRGRQKVVSLTDTTNQKTELQAIHLALQDSG
LEVNIVTDSQYALGIIQAQPDKSESELVSQIIEELIKKEKVYLTWVPAHK
GIGGNEKVDKLVSAGIRKVLFLDGIDKAQEEHEKYHNNWKAMASDFNLPP
IVAKEIVASCDKCQLKGEAMHGQVDCSPGIWQLDCTHLEGRVILVAVHVA
SGYIEAEVIPAETGQETAYFLLKLAGRWPVKTIHTDNGSNFTSSAVKAA-
CWWAGVKQEFGIPYNPQSQGVVESMNKELKKIIGQVRDQAEHLKTAVQMA
VFIHNFKRRG-GIGDYSAGERIIDIIATDI---------------QTKEL
QKQITKIQNFRVYYRDSRDPLWKGPAKLLWKGEGAVVIQDK--SDIKVVP
RRKVKIIRDYGKQMAGDDCMASRQDED
>B.US.1998.1058_11.AY331295
FFREDLAFPQ-RKAREFSSEQ----------------TRAN--------S
--------------P---T---S---R-ELQV-----------WGGD---
NNSLS-------------EAGAT-----------------RI--SFSFPQ
ITLWQRPLVTIKIGGQLKEALLDTGADDTVLEE-MNLPGRWKPKMIGGIG
GFIKVRQYDQIPIEICGNKAIGTVLIGPTPVNI-IGRNLLTQIGCTLNFP
ISPIETVPVKLKPGM--DGPKVKQWPLTE-EKIKALAEIC--AEMEKEGK
ISKI-GPENPYNTPVFAIKKKD--ST---KWRKLVDFRELNKKTQDFWE-
VQLGIPHPAGLKK---KKSVTVLDVGDAYFSVPLDREFRKYTAFTIPSVN
NETPGIRYQYNVLPQGWKGSPAIFQSSMTKILEPFRKQNPEIVIYQYVDD
LYVGSDLEIGQHRTKIEELRQHLLKWGFTTPDKKHQKEPPFLWMGYELHP
DKWTVQPIVLPEKDTWTVNDIQKLVGKLNWA------SQIYAGIKVRHLC
KLLRGTKALTEVIPLTEEAELELAENREILKEPVHGVYYDPSKDL-----
-----------------------------IAE-----IQKQGQGQWTYQI
YQEPFKNLKTGKYARMRGAHTNDVKQLTEAVQKIATESIVIWGKTPKFRL
PIQKETWESWWTDYWQATWIPEWEFVNTPPLVKLWYQLEKEPIVGAETFY
VDGAANRETK-LGKAGYVTDRGRQKVVSLTDTTNQKTELQAIHLALQDSG
LEVNIVTDSQYALGIIQAQPDKSESELVSQIIEELIKKEKVYLTWVPAHK
GIGGNEKVDKLVSAGIRKVLFLDGIDKAQEEHEKYHNNWKAMASDFNLPP
IVAKEIVASCDKCQLKGEAMHGQVDCSPGIWQLDCTHLEGRVILVAVHVA
SGYIEAEVIPAETGQETAYFLLKLAGRWPVKTIHTDNGSNFTSSAVKAA-
CWWAGVKQEFGIPYNPQSQGVVESMNKELKKIIGQVRDQAEHLKTAVQMA
VFIHNFKRRG-GIGDYSAGERIIDIIATDI---------------QTKEL
QKQITKIQNFRVYYRDSRDPLWKGPAKLLWKGEGAVVIQDK--SDIKVVP
RRKVKIIRDYGKQMAGDDCMASRQDED
>B.US.1999.PRB959_03.AY331296
FFRENLAFPQ-GKAREFPSEQ----------------TRAN--------S
--------------P---T---R---R-ELQV-----------WGRG---
TSSLS-------------EAGDD------------RQG--TV--SFSFPQ
ITLWQRPLVTIKIGGQLKEALLDTGADDTVLEE-MNLPGRWKPKMIGGIG
GFIKVRQYDQIPIEICGHRAIGTVLIGPTPVNI-IGRNMLTQLGCTLNFP
ISPIETVPVKLKPGM--DGPKVKQWPLTE-EKIKALVEIC--TEMEKEGK
ISKI-GPENPYNTPVFAIKKKD--ST---KWRKLVDFRELNKRTQDFWE-
VQLGIPHPAGLKK---KKSVTVLDVGDAYFSVPLDPDFRKYTAFTIPSIN
NETPGIRYQYNVLPQGWKGSPAIFQSSMTKILEPFREQNPEIVIYQYMDD
LYVGSDLEIGHHRTKIEELREHLLKWGFTTPDKKHQKEPPFLWMGYELHP
DKWTVQPIELPEKESWTVNDIQKLVGKLNWA------SQIYPGIKVKQLC
KLLRGTKSLTEVIPLTEEAELELAENREILREPVHGVYYDPSKDL-----
-----------------------------IAE-----LQKQEYGQWTYQI
YQEPFKNLKTGKYARMRGAHTNDIKQLTEAVQKIATESIVIWGKTPKFRL
PIQKETWETWWTEYWQATWIPEWEFVNTPPLVKLWYQLEKEPILGAETFY
VDGAANRETK-LGKAGYVTDRGRQKVVSLPDTTNQKTELQAIRLALQDSE
LEVNIVTDSQYALGIIQAQPDKSESELVNQIIEQLIKKEKVYLAWVPAHK
GIGGNEQVDKLVSSGIRKVLFLDGIDKAQEEHEKYHNNWRAMASDFNLPP
VVAKEIVASCDKCQLKGEAMHGQVDCSPGIWQLDCTHLEGKVILVAVHVS
SGYIEAEVIPAETGQETAYFILKLAGRWPVRTVHTDNGPNFTSAAVKAA-
CWWAGIKQEFGIPYNPQSQGVVESMNKELKKIIGQVRDQAEHLKTAVQMA
VFIHNFKRKG-GIGGYSAGERIVDIIATDI---------------QTKEL
QKQITKIQNFRVYYRDSRDPLWKGPAKLLWKGEGAVVIQDN--SDIKVVP
RRKAKIIRDYGKQMAGDDCVASRQDED
>B.US.1999.PRB959_05.AY331297
FFRENLAFPQ-GKAREFPSEQ----------------TRAN--------S
--------------P---T---R---R-ELQV-----------WGRG---
TSSLS-------------EAGDD------------RQG--TV--SFSFPQ
ITLWQRPLVTIKIGGQLKEALLDTGADDTVLEE-MNLPGRWKPKMIGGIG
GFIKVRQYDQIPIEICGHRAIGTVLIGPTPVNI-IGRNMLTQLGCTLNFP
ISPIETVPVKLKPGM--DGPKVKQWPLTE-EKIKALVEIC--TEMEKEGK
ISKI-GPENPYNTPVFAIKKKD--ST---KWRKLVDFRELNKRTQDFWE-
VQLGIPHPAGLKK---KKSVTVLDVGDAYFSVPLDPDFRKYTAFTIPSIN
NETPGIRYQYNVLPQGWKGSPAIFQSSMTKILEPFREQNPEIVIYQYMDD
LYVGSDLEIGHHRTKIEELREHLLKWGFTTPDKKHQKEPPFLWMGYELHP
DKWTVQPIELPEKESWTVNDIQKLVGKLNWA------SQIYPGIKVKQLC
KLLRGTKSLTEVIPLTEEAELELAENREILREPVHGVYYDPSKDL-----
-----------------------------IAE-----LQKQEYGQWTYQI
YQEPFKNLKTGKYARMRGAHTNDIKQLTEAVQKIATESIVIWGKTPKFRL
PIQKETWETWWTEYWQATWIPEWEFVNTPPLVKLWYQLEKEPILGAETFY
VDGAANRETK-LGKAGYVTDRGXQKVVSLPDTTNQKTELQAIRLALQDSE
LEVNIVTDSQYALGIIQAQPDKSESELVNQIIEQLIKKEKVYLAWVPAHK
GIGGNEQVDKLVSSGIRKVLFLDGIDKAQEEHEKYHNNWRAMAXDFNLPP
VVAKEIVASCDKCQLKGEAMHGQVDCSPGIWQLDCTHLEGKVILVAVHVS
SGYIEAEVIPAETGQETAYFILKLAGRWPVRTVHTDNGPNFTSAAVKAA-
CWWAGIKQEFGIPYNPQSQGVVESMNKELKKIIGQVRDQAEHLKTAVQMA
VFIHNFKRKG-GIGGYSAGERIVDIIATDI---------------QTKEL
QKQITKIQNFRVYYRDSRDPLWKGPAKLLWKGEGAVVIQDN--SDIKVVP
RRKAKIIRDYGKQMAGDDCVASRQDED
>B.US.1997.1006_10.AY332236
FFREDLAFPQ-GKAREFPPEQ----------------TRAN--------S
--------------P---T---R---G-ELQV-----------WGRD---
DTSLS-------------EAGTD------------RQG--TI--SLSLPQ
ITLWQRPLVTIKIGGQLKEALLDTGADDTVLEE-IDLPGRWKPKMIGGIG
GFIKVRQYDQIPIEICGHKAIGTVLVGPTPVNI-IGRNLLTQIGCTLNFP
ISPIETVPVKLKPGM--DGPKVKQWPLTE-EKIKALVEIC--TEMEKEGK
ISKI-GPENPYNTPVFAIKKKD--ST---KWRKLVDFRELNKRTQDFWE-
VQLGIPHPAGLKK---KKSVTVLDVGDAYFSVPLDKDFRKYTAFTIPSTN
NETPGMRYQYNVLPQGWKGSPSIFQSSMIKILEPFRKQNPDIIIYQYMDD
LYVGSDLEIGQHRTKIEELRQHLLKWGFTTPDKKHQKEPPFLWMGYELHP
DKWTVQPIVLPEKDSWTVNDIQKLVGKLNWA------SQIYAGIKVRQLC
KLLRGTKALTEVVPLTEEAELELAENREILKEPVHGAYYDPSKEL-----
-----------------------------IAE-----IQKQGLGQWTYQI
YQEPFKNLKTGKYARMRGAHTNDVKQLTEAVQKITTESIVIWGKIPKFKL
PIQKETWEAWWLEYWQATWIPEWEFVNTPPLVKLWYQLEKEPIVGAETFY
VDGAASRETK-LGKAGYVTDRGRQKVVSLTDTTNQKTELQAIHLALQDSE
LEVNIVTDSQYALGIIQALPDKSESELVSQIIEQLIKKEKVYLAWVPAHK
GIGGNEQVDKLVSAGIRKILFLDGIDKAQEEHEKYHNNWRAMASDFNLPP
VVAKEIVASCDKCQLKGEAMHGQVDCSPGIWQLDCTHLEGKIILVAVHVA
SGYIEAEVIPAETGQETAYFILKLAGRWPVKTIHTDNGSNFTSTTVKAA-
CWWAGIKQEFGIPYNPQSQGVVESMNKELKKIIGQVRDQAEHLKTAVQMA
VFIHNFKRKG-GIGGYSAGERIVDIIATDI---------------QTKEL
QKQITKIQNFRVYYRDSRDPLWKGPAKLLWKGEGAVVIQEN--SDIKVVP
RRKVKIIRDYGKQMAGDDCVASRQDED
>B.US.1996.1027_03.AY332237
FFRENLAFPQ-GEAREFSPEP----------------TRAN--------S
--------------P---T---R---R-ELQV-----------WGGD---
NNSLP-------------EAGAD------------RQG--PVS-SFSFPQ
ITLWQRPLVTIKIGGQLKEALLDTGADDTVLEE-MSLPGRWKPKMIGGIG
GFIKVRQYDQIPIEICGHKAIGTVLIGSTPVNI-IGRNLLTQIGCTLNFP
ISPIETVPVKLKPGM--DGPKVKQWPLTE-EKIKALVEIC--TEMEKEGK
ISKI-GPENPYNTPVFAIKKKD--ST---KWRKLVDFRELNKKTQDFWE-
VQLGIPHPAGLKK---KKSVTVLDVGDAYFSVPLDKDFRKYTAFTIPSIN
NETPGIRYQYNVLPQGWKGSPAIFQCSMTKILEPFRKQNPDIVIYQYMDD
LYVGSDLEIEQHRIKIDELRQHLLKWGFTTPDKKHQKEPPFLWMGYELHP
DKWTVQPIVLPEKDSWTVNDIQKLVGKLNWA------SQIYPGIKVRQLC
KLLRGTKALTEVIPLTREAELELAENREILKEPVHGVYYDPSKDL-----
-----------------------------IAE-----IQKQGLGQWTYQI
YQEPFKNLKTGKYARVRGAHTNDVKQLTEAVQKIATESIVIWGKTPKFRL
PIQKETWEIWWTEYWQATWIPEWEFVNTPPLVKLWYQLEKEPIVGAETFY
VDGAANRETR-LGKAGYVTNRGRQKVVSLTDTTNQKTELQAINLALQDSG
LEVNIVTDSQYAIGIIQAQPDKSESELVSQIIEQLIKKEKVYLAWVPAHK
GIGGNEQVDKLVSAGIRKVLFLDGIDKAQEDHEKYHSNWRAMASDFNLPP
IVAKEIVASCDKCQQKGEAMHGQVDCSPAIWQLDCTHLEGKVILVAVHVA
SGYIEAEVIPAETGQETAYFLLKLAGRWPVKTIHTDNGSNFTSTAVKAA-
CWWAGIKQEFGIPYNPQSQGVVESMNKELKKIIGQVRDQAEHLKTAVQMA
VFIHNFKRKG-GIGGYSAGERIIDIIAADI---------------QTREL
QKQITKIQNFRVYYRDSRDPLWKGPAKLLWKGEGAVVIQDN--SDIKVVP
RRKAKIIRDYGKQMAGDDCVASRQDED
>B.US.1984.SF33.AY352275
FFREDLAFPQ-GEAREFSSEQT-------------RANSPT--------S
--------------P---T---R---G-ELQV-----------WGRD---
NNSLS-------------EAGVD------------RQG--TV--SFSFPQ
ITLWQRPLVSIKIGGQVKEALLDTGADDTVLEE-MNLPGRWKPKMIGGIG
GFIKVRQYDQIPIEICGHKAIGTVLIGPTPVNI-IGRNLLTQIGCTLNFP
ISPIETVPVKLKPGM--DGPKVKQWPLTE-EKIKALVEIC--TEMEKEGK
ISKI-GPENPYNTPVFAIKKKD--ST---KWRKLVDFRELNKKTQDFWE-
VQLGIPHPAGLKK---KKSVTVLDVGDAYFSVPLDKDFRKYTAFTIPSIN
NETPGIRYQYNVLPQGWKGSPAIFQSSMTKILEPFRKQNPDIVIYQYMDD
LYVGSDLEIGQHRTKIEELRQHLLRWGFTTPDKKHQKEPPFLWMGYELHP
DKWTVQPIVLPEKDSWTVNDIQKLVGKLNWA------SQIYAGIKVKQLC
KLLRGTKALTEVIPLTEEAELELAENREILKEPVHGVYYDPSKDL-----
-----------------------------IAE-----IQKQGQGQWTYQI
YQEPFKNLKTGKYAKMRGAHTNDVKQLTEAVQKIATESIVIWGKTPKFKL
PIQKETWEAWWTEYWQATWIPEWEFVNTPPLVKLWYQLEKEPIVGAETFY
VDGAANRETK-LGKAGYVTDRGRQKVVSLTDTTNQKTELQAIHLALQDSG
LEVNIVTDSQYALGIIQAQPDKSESELVSQIIEQLIKKEKVYLAWVPAHK
GIGGNEQVDKLVSTGIRKVLFLDGIDKAQEEHEKYHSNWRAMASDFNLPP
VVAKEIVASCDKCQLKGEAMHGQVDCSPGIWQLDCTHLEGKIILVAVHVA
SGYIEAEVIPAETGQETAYFLLKLAGRWPVKTIHTDNGSNFTSTTVKAA-
CWWAGIKQEFGIPYNPQSQGVVESMNKELKKIIGQVRDQAEHLKTAVQMA
VFIHNFKRKG-GIGGYSAGERIVDIIATDI---------------QTKEL
QKQITKIQNFRVYYRDSRDPLWKGPAKLLWKGEGAVVIQDN--TDIKVVP
RRKVKIIRDYGKQMAGDDCVASRQDED
>B.NL.1999.671_99T12.AY423381
FFREDXAFPQ-GEAREFSSEQ----------------TRAN--------S
LFRADQSQQ-----P---T---R---R-ELQV-----------WGRD---
NNSLS-------------EAGTN------------RQG--TV--SFSFPQ
ITLWQRPIVTIKIGGQLKEALLDTGADDTVLEE-MDLPGRWKPKMIGGIG
GFIKVRQYDQILIEISGHKTIGTVLVGPTPVNI-IGRNLLTQIGCTLNFP
ISPIETVPVKLKPGM--DGPKVKQWPLTE-EKIKALVEIC--TELEKEGK
ISKI-GPENPYNTPVFAIKKKD--ST---KWRKLVDFRELNKRTQDFWE-
VQLGIPHPAGLKK---KKSVTVLDVGDAYFSVPLDKDFRKYTAFTIPSIN
NETPGIRYQYNVLPQGWKGSPAIFQSSMTKILEPFRKQNPDIVIYQYMDD
LYVGSDLEIGQHRTKIEELRQHLLKWGFYTPDKKHQKEPPFLWMGYELHP
DKWTVQPIVLPEKDHWTVNDIQKLVGKLNWA------SQIYPGIKVRQLC
KLLRGTKALTEIVPLTAEAELELAENREILKEPVHGVYYDPTKDL-----
-----------------------------IAE-----IQKQGQGQWTYQI
YQEPFKNLKTGKYAKVRGAHTNDVKQLTEAVQKIATESIVIWGKTPKFKL
PIQKETWETWWTEYWQATWIPEWEFVNTPPLVKLWYQLEKEPIVGAETFY
VDGAANRETK-LGKAGYVTDRGRQKVIPIKDTTNQKTELQAIHLALQDSG
LEVNIVTDSQYALGIIQAQPDKSESELVSQIIEQLIKKEKVYLAWVPAHK
GIGGNEQVDKLVSTGIRKVLFLDGIDKAQEEHEKYHSNWRAMASDFNLPP
IVAKEIVASCDKCQLKGEAMHGQVDCSPGIWQLDCTHLEGKIILVAVHVA
SGYIEAEVIPAETGQETAYFLLKLAGRWPVKTIHTDNGPNFISTAVKAA-
CWWAGIKQEFGIPYNPQSQGVVESMNKELKKIIGQVREQAEHLKTAVQMA
VFIHNFKRKG-GIGEYSAGERIIDIIATDI---------------QTKEL
QKQITKIQNFRVYYRDSRDPLWKGPAKLLWKGEGAVVIQDN--SDIKVVP
RRKAKIIRDYGKQMAGDDCVASRQDED
>B.NL.2000.671_00T93.AY423382
FFREDLAFPQ-GEAREFSSEQ----------------TRAN--------S
LFRADQSQQ-----P---T---R---R-ELQV-----------WGRD---
NNSLS-------------EAGAN------------RQG--TV--SFSFPQ
ITLWQRPIVTIKIGGQLKEALLDTGADDTVLEE-MDLPGRWKPKMIGGIG
GFIKVRQYDQILIEISGHKTIGTVLVGPTPVNI-IGRNLLTQIGCTLNFP
ISPIETVPVKLKPGM--DGPKVKQWPLTE-EKIKALVEIC--TELEKEGK
ISKI-GPENPYNTPVFAIKKKD--ST---KWRKLVDFRELNKRTQDFWE-
VQLGIPHPAGLKK---KKSVTVLDVGDAYFSVPLDKDFRKYTAFTIPSIN
NETPGIRYQXNVLPQGWKGSPAIFQSSMTKILEPFRKQNPDIVIYQYMDD
LYVGSDLEIGQHRTKIEELRQHLLKWGFYTPDKKHQKEPPFLWMGYELHP
DKWTVQPIVLPEKDHWTVNDIQKLVGKLNWA------SQIYPGIKVRQLC
KLLRGTKALTEIVPLTAEAELELAENREILKEPVHGVYYDPTKDL-----
-----------------------------IAE-----IQKQGQGQWTYQI
YQEPFKNLKTGKYAKVRGAHTNDVKQLTEAVQKIATESIVIWGKTPKFKL
PIQKETWETWWTEYWQATWIPEWEFVNTPPLVKLWYQLEKEPIVGAETFY
VDGAANRETK-LGKAGYVTDRGRQKVIPIKDTTNQKTELQAIHLALQDSG
LEVNIVTDSQYALGIIQAQPDKSESELVSQIIEQLIKKEKVYLAWVPAHK
GIGGNEQVDKLVSTGIRKVLFLDGIDKAQEEHEKYHSNWRAMASDFNLPP
IVAKEIVASCDKCQLKGEAMHGQVDCSPGIWQLDCTHLEGKIILVAVHVA
SGYIEAEVIPAETGQETAYFLLKLAGRWPVKTIHTDNGPNFISTAVKAA-
CWWAGIKQEFGIPYNPQSQGVVESMNKELKKIIGQVREQAEHLKTAVQMA
VFIHNFKRKG-GIGEYSAGERIIDIIATDI---------------QTKEL
QKQITKIQNFRVYYRDSRDPLWKGPAKLLWKGEGAVVIQDN--SDIKVVP
RRKAKIIRDYGKQMAGDDCVASRQDED
>B.NL.2000.671_00T162.AY423383
FFREDXAFPQ-GEAREFSSEQ----------------TRAN--------S
LFRADQSQQ-----P---T---R---R-ELQV-----------WGRD---
NNSLS-------------EAGAN------------RQG--TV--SFSFPQ
ITLWQRPIVTIKIGGQLKEALLDTGADDTVLEE-MDLPGRWKPKMIGGIG
GFIKVRQYDQILIEISGHKTIGTVLVGPTPVNI-IGRNLLTQLGCTLNFP
ISPIETVPVKLKPGM--DGPKVKQWPLTE-EKIKALVEIC--TELEKEGK
ISKI-GPENPYNTPVFAIKKKD--ST---KWRKLVDFRELNKRTQDFWE-
VQLGIPHPAGLKK---KKSVTVLDVGDAYFSVPLDKDFRKYTAFTIPSIN
NETPGIRYQYNVLPQGWKGSPAIFQSSMTKILEPFRKQNPDIVIYQYMDD
LYVGSDLEIGQHRTKIEELRQHLLKWGFDTPDKKHQKEPPFLWMGYELHP
DKWTVQPIVLPEKDHWTVNDIQKLVGKLNWA------SQIYPGIKVRQLC
KLLRGTKALTEIVPLTAEAELELAENREILKEPVHGVYYDPTKDL-----
-----------------------------IAE-----IQKQGQGQWTYQI
YQEPFKNLKTGKYAKVRGAHTNDVKQLTEAVQKIATESIVIWGKTPKFKL
PIQKETWETWWTEYWQATWIPEWEFVNTPPLVKLWYQLEKEPIVGAETFY
VDGAANRETK-LGXAGYVTDRGRQKVIPIKDTTNQKTELQAIHLALQDSG
LEVNIVTDSQYALGIIQAQPDKSESELVSQIIEQLIKKEKVYLAWVPAHK
GIGGNEQVDKLVSTGIRKVLFLDGIDKAQEEHEKYHSNWRAMASDFNLPP
VVAKEIVASCDKCQLKGEAMHGQVDCSPGIWQLDCTHLEGKIILVAVHVA
SGYIEAEVIPAETGQETAYFLLKLAGRWPVKTIHTDNGPNFISTAVKAA-
CWWAGIKQEFGIPYNPQSQGVVESMNKELKKIIGQVREQAEHLKTAVQMA
VFIHNFKRKG-GIGEYSAGERIIDIIATDI---------------QTKEL
QKQITKIQNFRVYYRDSRDPLWKGPAKLLWKGEGAVVIQDN--SDIKVVP
RRKAKIIRDYGKQMAGDDCVASRQDED
>B.NL.2000.671_00T167.AY423384
FFREDLAFPQ-GEAREFSSEQ----------------TRAN--------S
LFRADQSQQ-----P---T---R---R-ELQV-----------WGRD---
NNSLS-------------EAGAN------------RQG--TV--SFSFPQ
ITLWQRPIVTIKIGGQLKEALLDTGADDTVLEE-MDLPGRWKPKMIGGIG
GFIKVKQYDQILIEISGHKTIGTVLVGPTPVNI-IGRNLLTQLGCTLNFP
ISPIETVPVKLKPGM--DGPKVKQWPLTE-EKIKALVEIC--TELEKEGK
ISKI-GPENPYNTPIFAIKKKD--ST---KWRKLVDFRELNKRTQDFWE-
VQLGIPHPAGLKK---KKSVTVLDVGDAYFSVPLDKDFRKYTAFTIPSIN
NETPGIRYQYNVLPQGWKGSPAIFQSSMTKILEPFRKQNPDIVIYQYMDD
LYVGSDLEIGQHRTKVEELRQHLLKWGFYTPDKKHQKEPPFLWMGYELHP
DKWTVQPIVLPEKDHWTVNDIQKLVGKLNWA------SQIYPGIKVRQLC
KLLRGTKALTEIVPLTAEAELELAENREILKEPVHGVYYDPTKDL-----
-----------------------------IAE-----IQKQGQGQWTYQI
YQEPFKNLKTGKYAKVRGAHTNDVKQLTEAVQKIATESIVIWGKTPKFKL
PIQKETWETWWTEYWQATWIPEWEFVNTPPLVKLWYQLEKEPIVGAETFY
VDGAANRETK-LGKAGYVTDRGRQKVIPIKDTTNQKTELQAIHLALQDSG
LEVNIVTDSQYALGIIQARPDKSESELVSQIIEQLIKKEKVYLAWVPAHK
GIGGNEQVDKLVSTGIRKVLFLDGIDKAQEEHEKYHSNWRAMASDFNLPP
VVAKEIVASCDKCQLKGEAMHGQVDCSPGIWQLDCTHLEGKIILVAVHVA
SGYIEAEVIPAETGQETAYFLLKLAGRWPVKTIHTDNGPNFISTAVKAA-
CWWAGIKQEFGIPYNPQSQGVVESMNKELKKIIGQVREQAEHLKTAVQMA
VFIHNFKRKG-GIGEYSAGERIIDIIATDI---------------QTKEL
QKQITKIQNFRVYYRDSRDPLWKGPAKLLWKGEGAVVIQDN--SDIKVVP
RRKAKIIRDYGKQMAGDDCVASRQDED
>B.NL.2000.671_00T169.AY423385
FFREDXAFPQ-GEAREFSSEQ----------------TRAN--------S
LFRADQSQQ-----P---T---R---R-ELQV-----------WGRD---
NNSLS-------------EAGAN------------RQG--TV--SFSFPQ
ITLWQRPIVTIKIGGQLKEALLDTGADDTVLEE-MDLPGRWKPKMIGGIG
GFIKVRQYDQILIEISGHKTIGTVLVGPTPVNI-IGRNLLTQLGCTLNFP
ISPIETVPVKLKPGM--DGPKVKQWPLTE-EKIKALVEIC--TELEKEGK
ISKI-GPENPYNTPVFAIKKKD--ST---KWRKLVDFRELNKRTQDFWE-
VQLGIPHPAGLKK---KKSVTVLDVGDAYFSVPLDKDFRKYTAFTIPSIN
NETPGIRYQYNVLPQGWKGSPAIFQSSMTKILEPFRKQNPDIVIYQYMDD
LYVGSDLEIGQHRTKIEELRQHLLKWGFNTPDKKHQKEPPFLWMGYELHP
DKWTVQPIVLPEKDHWTVNDIQKLVGKLNWA------SQIYPGIKVRQLC
KLLRGTKALTEIVPLTAEAELELAENREILKEPVHGVYYDPTKDL-----
-----------------------------IAE-----IQKQGQGQWTYQI
YQEPFKNLKTGKYAKVRGAHTNDVKQLTEAVQKIATESIVIWGKTPKFKL
PIQKETWETWWTEYWQATWIPEWEFVNTPPLVKLWYQLEKEPIVGAETFY
VDGAANRETK-LGKAGYVTDRGRQKVIPIKDTTNQKTELQAIHLALQDSG
LEVNIVTDSQYALGIIQAQPDKSESELVSQIIEQLIKKEKVYLAWVPAHK
GIGGNEQVDKLVSTGIRKVLFLDGIDKAQEEHEKYHSNWRAMASDFNLPP
VVAKEIVASCDKCQLKGEAMHGQVDCSPGIWQLDCTHLEGKIILVAVHVA
SGYIEAEVIPAETGQETAYFLLKLAGRWPVKTIHTDNGPNFISTAVKAA-
CWWAGIKQEFGIPYNPQSQGVVESMNKELKKIIGQVREQAEHLKTAVQMA
VFIHNFKRKG-GIGEYSAGERIIDIIATDI---------------QTKEL
QKQITKIQNFRVYYRDSRDPLWKGPAKLLWKGEGAVVIQDN--SDIKVVP
RRKAKIIRDYGKQMAGDDCVASRQDED
>B.NL.2000.671_00T103.AY423386
FFREDLAFPQ-GEAREFSSEQ----------------TRAN--------S
LFRADQSQQ-----P---T---R---R-ELQV-----------WGRD---
NNSLS-------------EAGAN------------RQG--TV--SFSFPQ
ITLWQRPIVTIKIGGQLKEALLDTGADDTVLEE-MDLPGRWKPKMIGGIG
GFIKVRQYDQILIEISGHKTIGTVLVGPTPVNI-IGRNLLTQLGCTLNFP
ISPIETVPVKLKPGM--DGPKVKQWPLTE-EKIKALVEIC--TELEKEGK
ISKI-GPENPYNTPIFAIKKKD--ST---KWRKLVDFRELNKRTQDFWE-
VQLGIPHPAGLKK---KKSVTVLDVGDAYFSVPLDKDFRKYTAFTIPSTN
NETPGIRYQYNVLPQGWKGSPAIFQSSMTKILEPFRKQNPDIVIYQYMDD
LYVGSDLEIGQHRTKIEELRQHLLKWGFDTPDKKHQKEPPFLWMGYELHP
DKWTVQPIVLPEKDHWTVNDIQKLVGKLNWA------SQIYPGIKVRQLC
KLLRGTKALTEIVPLTAEAELELAENREILKEPVHGVYYDPTKDL-----
-----------------------------IAE-----IQKQGQGQWTYQI
YQEPFKNLKTGKYAKVRGAHTNDVKQLTEAVQKIATESIVIWGKTPKFKL
PIQKETWEAWWTEYWQATWIPEWEFVNTPPLVKLWYQLEKEPIVGAETFY
VDGAANRETK-LGKAGYVTDRGRQKVIPIKDTTNQKTELQAIHLALQDSG
LEVNIVTDSQYALGIIQAQPDKSESELVSQIIEQLIKKEKVYLAWVPAHK
GIGGNEQVDKLVSTGIRKVLFLDGIDKAQEEHEKYHSNWRAMASDFNLPP
VVAKEIVASCDKCQIKGEAMHGQVDCSPGIWQLDCTHLEGKIILVAVHVA
SGYIEAEVIPAETGQEPAYFLLKLAGRWPVKTIHTDNGPNFISTAVKAA-
CWWAGIKQEFGIPYNPQSQGVVESMNKELKKIIGQVREQAEHLKTAVQMA
VFIHNFKRKG-GIGEYSAGERIIDIIATDI---------------QTKEL
QKQITKIQNFRVYYRDSRDPLWKGPAKLLWKGEGAVVIQDN--SDIKVVP
RRKAKIIRDYGKQMAGDGCVASRQDED
>B.NL.2000.671_00T36.AY423387
FFREDLAFPQ-GEAREFSSEQ----------------TRAN--------S
LLRADQSQQ-----P---T---R---R-ELQV-----------WGRD---
NNSLS-------------EAGAN------------RQG--TV--SFSFPQ
ITLWQRPIVTIKIGGQLKEALLDTGADDTVLEE-MDLPGRWKPKMIGGIG
GFIKVRQYDQILIEISGHKTIGTVLVGPTPVNI-IGRNLLTQLGCTLNFP
ISPIETVPVKLKPGM--DGPKVKQWPLTE-EKIKALVEIC--TELEKEGK
ISKI-GPENPYNTPIFAIKKKD--ST---KWRKLVDFRELNKRTQDFWE-
VQLGIPHPAGLKK---KKSVTVLDVGDAYFSVPLDKDFRKYTAFTIPSTN
NETPGIRYQYNVLPQGWKGSPAIFQSSMTKILEPFRKQNPDIVIYQYMDD
LYVGSDLEMGQHRTRIEELRQHLLKWGFDTPDKKHQKEPPFLWMGYELHP
DKWTVQPIVLPEKDXWXVNDIQKLVGKXNWA------SQIYPGIKVRQLC
KLLRGTKALTEIVPLTAEAELELAENREILKEPVHGVYYDPTKDL-----
-----------------------------IAE-----IQKQGQGQWTYQI
YQEPFKNLKTGKYAKVRGAHTNDVKQLTEAVQKIATESIVIWGKTPKFKL
PIQKETWEAWWTEYWQATWIPEWEFVNTPPLVKLWYQLEKEPIVGAETFY
VDGAANRETK-LGKAGYVTDRGRQKVIPIKDTTNQKTELQAIHLALQDSG
LEVNIVTDSQYALGIIQAQPDKSESELVSQIIEQLIKKEKVYLAWVPAHK
GIGGNEQVDKLVSTGIRKVLFLDGIDKAQEEHEKYHSNWRAMASDFNLPP
VVAKEIVASCNKCQLKGEAMHGQVDCSPGIWQLDCTHLEGKIILVAVHVA
SGYIEAEVIPAETGQETAYFLLKLAGRWPVKTIHTDNGPNFISTAVKAA-
CWWAGIKQEFGIPYNPQSQGVVESMNKELKKIIGQVREQAEHLKTAVQMA
VFIHNFKRKG-GIGEYSAGERIIDIIATDI---------------QTKEL
QKQITKIQNFRVYYRDSRDPLWKGPAKLLWKGEGAVVIQDN--SDIKVVP
RRKAKIIRDYGKQMAGDDCVASRQDED
>B.US.1998.98USHVTN1925c1.AY560107
FFRENLAFPQ-GEAREFSSEQ----------------ARAI--------S
--------------P---T---R---G-ELQV-----------WGRD---
NSSPS-------------EARAE------------RQG--TV--SCNFPQ
ITLWQRPLVTIKIGGQLKEALLDTGADDTVLEE-MNLPGRWKPKMIGGIG
GFIKVRQYDQIPIEICGHKAIGTVLVGPTPVNI-IGRNLLTQIGCTLNFP
ISPIETVPVKLKPGM--DGPKVKQWPLTE-EKIKALVEIC--TEMEKEGK
ISKI-GPENPYNTPVFAIKKKD--ST---KWRKLVDFRELNKRTQDFWE-
VQLGIPHPAGLKK---KKSVTVLDVGDAYFSVPLDEDFRKYTAFTIPSIN
NETPGIRYQYNVLPQGWKGSPAIFQCSMTKILEPFRKQNPDIVIYQYMDD
LYVGSDLEIEQHRTKIEELRQHLLGWGFTTPDKKHQKEPPFLWMGYELHP
DKWTVQPIVLPEKDSWTVNDIQKLVGKLNWA------SQIYPGIKVKQLC
KLLRGTKALTEVIPLTKEAELELAENREILKEPVHVVYYDPSKDL-----
-----------------------------IAE-----VQKQGEGQWTYQI
YQEPFKNLKTGKYARMRGAHTNDVKQLTEAVQKIATESIVIWGKAPKFRL
PIQRETWDTWWTEYWQATWIPEWEFVNTPPLVKLWYQLEKEPIEGAETFY
VDGAANRETK-VGKAGYVTNRGRQKVVSLNDTTNQKTELQAIHLALQDSG
LEVNIVTDSQYALGIIQAQPDKSESELVSQIIEQLIKKEKVYLAWVPAHK
GIGGNEQVDKLVSAGIRKVLFLDGIDKAQEDHEKYHSNWRAMASDFNLPP
VVAKEIVASCDKCQLKGEAMHGQVDCSPGIWQLDCTHLEGKVILVAVHVA
SGYIEAEVIPAETGQETAYFILKLAGRWPVNTIHTDNGSNFTSTTVKAA-
CWWAGVKQEFGIPYNPQSQGVVESMNKELKKIIGQVRDQAEHLKTAVQMA
VYIHNFKKKG-GIGGYSAGERIVDIIATDI---------------QTKEL
QKQITKLQNFRVYYRDSRDPLWKGPAKLLWKGEGAVVIQDN--SDIKVVP
RRKAKIIRDYGKQMAGDDCVASRQDED
>B.US.1998.98USHVTN3605c9.AY560108
FFREDLAFPQ-GKARELSSEQ----------------TRAN--------S
--------------P---T---R---R-ELQV-----------WGRD---
NNPLS-------------EAGAD------------RQG--TV--SFSFPQ
ITLWQRPLVTIKVGGQLKEALLDTGADDTVLED-MNLPGRWKPKMIGGIG
GFIKVKQYDQVPLEICGHKAIGTVLVGPTPVNI-IGRNLLTQIGCTLNFP
ISPIETVPVKLKPGM--DGPKVKQWPLTE-EKIKALLEIC--TEMEKEGK
ISKI-GPENPYNTPVFAIKKKD--ST---KWRKLVDFRELNKKTQDFWE-
VQLGIPHPAGLKK---KKSVTVLDVGDAYFSVPLDKDFRKYTAFTIPSIN
NETPGIRYQYNVLPQGWKGSPAIFQSSMTKILEPFRKQNPDIVIYQYMDD
LYVGSDLEIGQHRAKIEELRQHLLKWGFTTPDKKHQKEPPFLWMGYELHP
DKWTVQPIVLPDRDSWTVNDIQKLVGKLNWA------SQIYVGIKVKQLC
KLLRGTKALTEVVPLTREAELELAENREILKEPVHGVYYDPSKDL-----
-----------------------------IAE-----LQKQGQGQWTYQI
YQEPFKNLKTGKYARTRGAHTNDVKQLTEAVQKITTESIVIWGKTPKFRL
PIQKETWETWWTEYWQATWIPEWEFVNTPPLVKLWYQLEKEPIIGAETFY
VDGAANRETK-LGKAGYVTNKGRQKVVSLTDTTNQKTELQAIYLALQDSG
LEVNIVTDSQYALGIIQGQPDKSESEVVSQIIEELIKKEKVYLAWVPAHK
GIGGNEQVDKLVSDGIRKVLFLDGIDKAQDDHEKYHSNWKAMASDFNLPP
VVAKEIVASCDKCQLKGEAMHGQVDCSPGIWQLDCTHLEGKIILVAVRVA
SGYIEAEVIPAETGQETAYFILKLAGRWPVKTIHTDNGSNFTSTTVKAA-
CWWAGIKQEFGIPYNPQSQGVVESMNKELKKIIEQVRDQAEHLKTAVQMA
VFIHNFKRKG-GIGGYSAGERIIDIIATDI---------------QTKEL
QKQITKIQNFRVYYRDSRDPLWKGPAKLLWKGEGAVVIQDN--SDIKVVP
RRKAKIIRDYGKQMAGDDCMAGRQDED
>B.US.1998.98USHVTN8229c6.AY560109
FFRENLAFPQ-GEARKLSAEQ----------------TRAN--------S
--------------P---T---R---G-ELQV-----------WGRD---
NGSPS-------------EAGAD------------RQG--IV--SFSFPQ
ITLWQRPLVTIRIGGQLKEALLDTGADDTVLEE-INLPGRWKPKMIGGIG
GFIKVRQYDQIPIEICGHKAVGTVLVGPTPVNI-IGRNLLTQIGCTLNFP
ISPIETVPVKLKSGM--DGPKVKQWPLTE-EKIKALIEIC--TEMEKEGK
ISKI-GPENPYNTPVFAIKKKD--GT---KWRKLVDFRELNKRTQDFWE-
VQLGIPHPAGLKK---KKSVTVLDVGDAYFSVPLDKEFRKYTAFTIPSIN
NETPGIRYQYNVLPQGWKGSPAIFQSSMTRILEPFRKQNPDIVIYQYMDD
LYVGSDLEIGQHRTKIEELRQHLLRWGFTTPDKKHQKEPPFLWMGYELHP
DKWTVQPIELPEKDSWTVNDIQKLVGKLDWA------SQIYPGIKVRQLC
KLLRGAKALTEVIPLTEEAELELAENREILKEPVHGVYYDPSKDL-----
-----------------------------IAE-----IQKQGQGQWTYQI
YQEPFKNLKTGKYAKMRGAHTNDVKQLTEAVQKVATESIVIWGKTPKFKL
PIQKETWEAWWMEYWQATWIPEWEFVNTPSLVKLWYQLEKEPIAGAETFY
VDGAANREAK-VGKAGYVTDRGRQKVVSLNDTTNQKTELQAIHLALQDSG
LEVNIVTDSQYVLGIIQAQPDKSESEIVNQIIEQLIKKEKVYLAWVPAHK
GIGGNEQVDKLVSSGIRKVLFLDGIDKAQEEHEKYHSNWRAMASDFNLPP
VVAKEIVASCDKCQLKGEAMHGQVDCSPGIWQLDCTHLEGKIILVAVHVA
SGYIEAEVIPAETGQETAYFILKLAGRWPVKTIHTDNGSNFTSNVVKAA-
CWWAGVKQEFGIPYNPQSQGVVESMNKELKKIIGQVREQAEHLKTAVQMA
VFIHNFKRKG-GIGGYSAGERIVDIIATDL---------------QTQEL
QKQITKIQNFRVYYRDSREPLWKGPAKLLWKGEGAVVIQDN--SEIKVVP
RRKAKIIRDYGKQMAGDDCVASRQDED
>B.US.1998.98USHVTN941c1.AY560110
FFRENLAFPQ-GKAREFSSEQ----------------TRAN--------S
--------------P---T---S---R-ELQV-----------WGGD---
TNSLS-------------EAGDD------------RQG--AV--SFGFPQ
ITLWQRPLVTIRVGGQIKEALLDTGADDTVLEE-MNLPGKWKPKMIGGIG
GFIKVRQYDQIPIEICGHKAIGTVLVGPTPVNI-IGKNLLTQIGCTLNFP
ISPIKTVPVKLKPGM--DGPKVKQWPLTE-EKIKALIEIC--TEMKKKGK
ISKI-GPENPYNTPVFAIKKKD--GT---KWRKLVDFRELNKRTQDFWE-
VQLGIPHPAGLKK---KKSVTVLDVGDAYFSVPLDEDFRKYTAFTIPSTN
NETPGIRYQYNVLPQGWKGSPAIFQSSMTRILEPFRKQNPDIVIYQYMDD
LYVGSDLEIEQHRTKIEELRQHLLRWGFTTPDKKHQKEPPFLWMGYELHP
DKWTVQPIKLPEKDSWTVNDIQKLVGKLNWA------SQIYAGIKVRQLC
KLLRGTKSLTEVVPLTAEAEMELAENREILKEPVHGVYYDPSKDL-----
-----------------------------IAE-----IQKQGQGQWTYQI
YQEPFKNLKTGKYARMREAHTNDVKQLTEAVQKIATEGIIIWGRTPKFRL
PIQKETWETWWMKYWQATWIPEWEFVNTPPLVKLWYQLETEPIVGAETFY
VDGAANRETK-LGKAGYVTDRGRQKVVSLTDTTNQKTELQAIHLALQDSG
SEVNIVTDSQYALGIIQAQPDKSESELVSQIIEQLIKKDKVYLAWVPAHK
GIGGNEQVDKLVSAGIRKVLFLDGIDKAQEEHEKYHSNWRAMAANFNLPP
VVAKEIVASCDKCQLKGEAMHGQVDCSPGIWQLDCTHLEGKIILVAVHVA
SGYIEAEVIPAETGQETAYFLLKLAGRWPVKTIHTDNGTNFTSNVVKAA-
CWWAGIKQEFGIPYNPQSQGVVESMNKELKKIIGQVRDQAEHLKTAVQMA
VFIHNFKRKG-GIGGYSAGDRIIDIIASDI---------------QTKEL
QKQITKIQNFRVYYRDSRDPLWKGPAKLLWKGEGAVVIQDN--SEIKVVP
RRKAKIIRDYGKQMAGDDCVASRQDED
>B.CO.2001.PCM001.AY561236
FFRENLAFQQ-GEAREFSSEQ----------------TRAN--------S
--------------P---T---R---R-ELQV-----------WGGG---
DNSPS-------------ETGAN------------RQG--TV--SFNFPQ
ITLWQRPLVTIKIGGQLKEALLDTGADDTVLEE-MSLPGKWRPKMIGGIG
GFIKVRQYDHILVEICGHKAIGTVLVGPTPVNI-IGRNLLTQIGCTLNFP
ISPIETVPVKLKPGM--DGPKVKQWPLTE-EKIKALVEIC--TEMEKEGK
ISKI-GPENPYNTPVFAIKKKD--ST---KWRKLVDFRELNKRTQDFWE-
VQLGIPHPAGLKK---KKSVTVLDVGDAYFSVPLDEDFRKYTAFTIPSIN
NETPGVRYQYNVLPQGWKGSPAIFQCSMTKILEPFRKQNPDIVIYQYMDD
LYVGSDLEIGQHRTKVEELREHLLKWGFATPDKKHQKEPPFLWMGYELHP
DKWTVQPIILPEKDSWTVNDIQKLVGKLNWA------SQIYPGIKVKQLC
KLLRGTKALTEVVPLSAEAELELAENREILKEPVHGVYYDPSKDL-----
-----------------------------IAE-----LQKQGQGQWSYQI
YQEPFKNLKTGKYARMRGTHTNDVKQLTEAVQKIATESIVIWGKTPKFKL
PIQKETWEAWWTEYWQATWIPEWEFVNTPPLVKLWYQLEKEPIVGAETFY
VDGAANRDTK-SGKAGYVTDRGRQKVVSLTDTTNQKTELQAIHLALQDSG
LEVNIVTDSQYALGIIQAQPDKSESELVSQIIEQLIKKEKVYLAWVPAHK
GIGGNEQVDKLVSAGIRKVLFLDGIDKAQEDHEKYHSNWRAMASDFNLPP
IVAKEIVASCDKCQLKGEAMHGQVDCSPGVWQLDCTHLEGKIILVAVHVA
SGYIEAEVIPAETGPETAYFILKLAGRWPVKTIHTDNGSNFTSTTVKAA-
CWWAGVKQEFGIPYNPQSQGVVESMNNELKKIIGQVRDQAEHLKTAVQMA
VFIHNFKRKG-GIGRYSAGERIVDIIATDI---------------QTKEL
QKQITKIQNFRVYYRDSRDPLWKGPAKLLWKGEGAVVIQDN--SDIKVVP
RRKAKIIRDYGKQMAGDDCVASRQDED
>B.CO.2001.PCM013.AY561237
FFREDLAFLQ-GKAREFSSEQTR------------EQTRAN--------S
--------------P---T---R---G-ELQG-----------RGTD---
NNPPS-------------EAGTE------------RQG--TV--SFSFPQ
ITLWQRPLVTIKIGGQLKEALLDTGADDTVLEE-MNLPGRWKPKMIGGIG
GFIKVRQYDQILIEICGHKAIGTVLVGPTPVNI-IGRNLLTQIGCTLNFP
ISPIETVPVKLKPGM--DGPKVKQWPLTE-EKIKALVEIC--TEMEKEGK
ISKI-GPENPYNTPVFAIKKKD--ST---KWRKLVDFRELNKKTQDFWE-
VQLGIPHPAGLKQ---KKSVTVLDVGDAYFSVPLDKEFRKYTAFTIPSTN
NETPGIRYQYNVLPQGWKGSPAIFQCSMTKILEPFRKQNPDLVIYQYMDD
LYVGSDLEIGQHRTKIEELRQHLLGWGFTTPDKKHQKEPPFLWMGYELHP
DKWTVQPIVLPEKDSWTVNDIQKLVGKLNWA------SQIYPGIKVKQLC
KLLRGTKALTEVIPITKEAELELAENREILKEPVHGVYYDPSKEL-----
-----------------------------IAE-----IQKQGQDQWTYQI
YQEPFKNLKTGKYARMRSAHTNDVKQLTEAVQKIAMESIVIWGKTPKFRL
PIQKETWEAWWTDYWQATWIPEWEFVNTPPLVKLWYQLEKEPILGAETFY
VDGAANRETK-LGKAGYVTNKGRQKVVSLTDTTNQKTELHAIHLALQDSG
LEVNIVTDSQYAIGIIQAQPDKSESELVSQIIEQLIKKEKVYLAWVPAHK
GIGGNEQVDKLVSAGIRKVLFLDGIDKAQEEHEKYHNNWRAMASDFNLPP
VVAKEIVASCDKCQLKGEAMHGQVDCSPGIWQLDCTHLEGKVILVAVHVA
SGYIEAEVIPAETGQETAYFLLKLAGRWPVKTIHTDNGTNFTSATVKAA-
CWWAGIKQEFGIPYNPQSQGVVESMNKELKKIIGQVRDQAEHLKTAVQMA
VFIHNFKRKG-GIGGYSAGERIVDIIASDI---------------QTKGL
QKQITKLQNFRVYFRDSRDPLWKGPAKLLWKGEGAVVIQYN--SDIKVVP
RRKVKIIRDYGKQMAGDDCVASGQDED
>B.CO.2001.PCM034.AY561238
FFXENLAFPQ-GEARKFPPEQ----------------ARAN--------S
--------------P---T---S---R-ELQV-----------WGGD---
NNSSPS------------EAGAD------------RQG--TV--SFSFPQ
ITLWQRPLVTIKIGGQLKEALLDTGADDTVLEE-MNLPGRWKPKMIGGIG
GFIKVRQYDQILIEICGHKAIGTVLIGPTPVNI-IGRNLLTQIGCTLNFP
ISPIETVPVKLKPGM--DGPKVKQWPLTE-EKIKALVEIC--TEMEKEGK
ISKI-RPENPYNTPIFAIKKKD--ST---KWRKLVDFRELNKRTQDFWE-
VQLGIPHPAGLKK---KKSVTVLDVGDAYFSVPLDKDFRKYTAFTIPSIN
NETPGIRYQYNVLPQGWKGSPAIFQSSMTKILEPFRKQNPDIVIYQYMDD
LYVGSDLEIGQHRTKIEELREHLLKWGFTTPDKKHQKEPPFLWMGYELHP
DKWTVQPIELPEKDSWTVNDIQKLVGKLNWA------SQIYPGIKVKQLC
KLLRGTKALTEVVPLTEEAELELAENREILKEPVHGAYYDPTKNL-----
-----------------------------IAE-----IQKQGQGQWTYQI
YQEPFKNLKTGKYARARGAHTNDVKQLTEAVQKIATESIVIWGKTPKFKL
PIQKETWESWWTEYWQATWIPEWEFVNTPPLVKLWYQLEKEPIVGAETFY
VDGASNRETK-LGKAGYVTDRGRQKVVPLNDTTNQKTELQAIYLALQDSG
LEVNIVTDSQYALGIIQAQPDKSESELVSQIIEQLIKKEKVYLAWVPAHK
GIGGNEQVDKLVSAGIRKVLFLDGIDKAQEEHEKYHSNWRAMASDFNLPP
IVAKEIVASCDKCQLKGEAMHGQVDCSPGIWQLDCTHLERKVILVAVHVA
SGYIEAEVIPAETGQETAYFLLKLAGRWPVRTVHTDNGSNFTSTVVKAA-
CWWAEIKQEFGIPYNPQSQGVVESMNKELKKIIGQVRDQAEHLKTAVQMA
VFIHNFKKRG-GIGGYSAGERIVDIIATDI---------------QTKEL
QKQITKIQNFRVYFRDSRDPVWKGPAKLLWKGEGAVVIQEN--SDIKVVP
RRKAKIIRDYGKQMAGDDCVASRQDED
>B.CO.2001.PCM039.AY561239
FFREDLAFQQ-GKAREFSSEQTRANSP--------TETRAN--------S
--------------P---T---R---G-ELQV-----------WGRN---
NNPLS-------------EAGDD------------RQG--TA--SFNFPQ
ITLWQRPLVTIKIGGQLKEALLDTGADDTVVEE-MNLPGKWKPKMIGGIG
GFIKVRQYEQILVEICGHKAIGTVLVGPTPVNI-IGRNLLTQIGCTLNFP
ISPIETVPVKLKPGM--DGPKVKQWPLTE-EKIKALIEIC--TEMEKEGK
ISKI-GPENPYNTPVFAIKKKD--ST---KWRKLVDFRELNKKTQDFWE-
VQLGIPHPAGLKK---KKSVTVLDVGDAYFSVPLDQDFRKYTAFTIPSIN
NETPGIRYQYNVLPQGWKGSPAIFQSSMTKILEPFRKQNPDLVIYQYMDD
LYVGSDLEIEQHRTKIEELRQHLLKWGFTTPDKKHQKEPPFLWMGYELHP
DKWTVQPIVLPEKDSWTVNDIQKLVGKLNWA------SQIYSGIKVKQLC
RLLRGTKALTEVIPLTSEAELELAENREILKEPVHGVYYDPSKDL-----
-----------------------------IAE-----IQKQGDGQWTYQI
YQEPFKNLRTGKYARTRGAHTNDVKQLTEAVQKIARESIVIWGKTPKFKL
PIQKESWELWWTDYWQATWIPEWEFVNTPPLVKLWYQLEKEPILGAETFY
VDGAANRETK-IGKAGYVTDKGRQKVVSLTDTTNQKTELQAIHLALQDSG
LEVNIVTDSQYALGIIQAQPDKSESELVNLIIEQLIKKEKVYLAWVPAHK
GIGGNEQVDKLVSSGIRKVLFLDGIDKAQEEHEKYHSNWRAMASDFNLPP
VVAKEIVACCDKCQLKGEAIHGQIDCSPGIWQLDCTHLEGKIILVAVHVA
SGYIEAEVIPAETGQETAYFLLKLAGRWPVKTIHTDNGSNFTSNTVKAA-
CWWAGIKQEFGVPYNPQSQGVVESMNKELKKIIGQVRDQAEHLKTVVQMA
VFIHNFKRKG-GIGGYSAGERIIDIIATDI---------------QTKEL
QKQITKIQNFRVYYRDSRDPIWKGPAKLLWKGEGAVVIQDN--SDIKVVP
RRKAKIIRDYGKQMAGDDCVASRQDED
>B.CO.2001.PCM074.AY561240
FFRENLAFPQ-GKAGEFPSEQTR------------AETRAN--------S
--------------P---T---R---G-EL-------------QGGD---
-NSPS-------------KAGYD------------RQG--TV--SLSFPQ
ITLWQRPIVTIKVGGQLKEALLDTGADDTVLED-IDLPGRWKPKMIGGIE
GFIKVRQYEQITIEICGHKAIGTVLVGPTPVNI-IGRNLLTQLGCTLNFP
ISPIETVPVKLKPGM--DGPKVKQWPLTE-EKIKALEEIC--TEMEKEGK
ISKI-GPENPYNTPVXAIKKKD--ST---KWRKLVDFRELNKRTQDFWE-
VQLGIPHPSGLKK---KKSVTVLDVGDAYFSVPLDKDFRKYTAFTIPSRN
NETPGIRYQYNVLPQGXKGSPAIFQSSMTKILEPFRKQNPEIVIYQYMDD
LYVGSDLEIGQHRTKIEELREHLLKWGFTTPDKKHQKEPPFLWMGYELHP
DKWTVQPIMLPEKDSWTVNDIQKLVGKLNWA------SQIYPGIKVKQLC
KLLRGAKALTEIIPLTEEAELELAENREILKEPVHGVYYDPSKDL-----
-----------------------------VAE-----IQKQGPGQWTYQI
YQEPFKNLKTGKYARTRGAHTNDIKQLTEAVQKISTESIVIWGRTPKFKL
PIQKETWESWWTEYWQAT-IPEWEFVNTPPLVKLWYQL-KEPIVGAETFY
VDGASNRETK-IGKAGYVTDRGRQKVVSLTDTTNQKTELQAIHLALQDSG
LEVNIVTDSQYALGIIQAQPDTSESELVSQIIEQLIKKEKVYLAWVPAHK
GIGGNEQVDKLVSAGIRKVLFLDGIDKAQKDHEKYHSNWRAMASDFNLPP
IVAKEIVASCDKCQLKGEAMHGQVDCSPGIWQLDCTHLEEKIILVAVHVA
SGYIKAEVIPAETGQETAYFLLKLAARWPVKTIHTDNGRNFTSTTVKAA-
CWWAGIKQEFGIPYNPQSQXVVKSMNKELKKIIGQVRDQAEHLKTAVQMA
VFIHNFKKKG-GIGGYSAGERIIDIIASDI---------------QTKEL
QKQITKIQNFRVYYRDSREPLWKGPAKLLWKGEGAVVIQDN--SDIKVVP
RKKAKIIRNYGKQMAGDDCVASGQDED
>B.CU.1999.Cu19.AY586542
FFRENLAFPQ-GKAREFSSEQT-------------KQTRAN--------S
--------------P---T---R---R-ELQV-----------WGGD---
NNSLS-------------EAGAS------------RQG--TV--SFSFPQ
ITLWQRPLVKIKVGGQIKEALLDTGADDTVLED-MCLPGKWKPKMIGGIG
GFIKVRQYDQIPIEICGHKAIGTVLVGPTPVNI-IGRNLLTQIGCTLNFP
ISPIETVPVKLKPGM--DGPKVKQWPLTE-EKIKALVEIC--TEMEKEGK
ISKI-GPENPYNTPVFAIKKKD--ST---KWRKLVDFRELNKRTQDFWE-
VQLGIPHPAGLKK---NKSVTVLDVGDAYFSVPLDKEFRKYTAFTIPSTN
NETPGIRYQYNVLPQGWKGSPAIFQCSMTKILEPFRKQNPEIVIYQYMDD
LYVGSDLEIGQHRTKIEELRQHLLKWGFTTPDKKHQKEPPFLWMGYELHP
DKWTVQPIVLPEKDSWTVNDIQKLVGKLNWA------SQIYPGIKVRQLC
KLLRGTKALTEVVPLTAEAELELAENREILKEPVHGVYYDPSKDL-----
-----------------------------VAE-----IQKQGQGQWTYQI
YQEPFKNLKTGKYARMKSAHTNDVKQLTEAVQKIAMESIVIWGKTPKFKL
PIQKETWEAWWMDYWQATWIPEWEFVNTPPLVKLWYQLEKEPIVGAETFY
VDGAANRETK-LGRAGYVTDRGKQKVVSLTDTTNQKTELQAIHLALQDSG
LEVNIVTDSQYALGIIQAQPDKSESELVSQIIEQLIKKEKVYLAWVPAHK
GIGGNEQVDKLVSNGIRKILFLDGIDKAQEDHERYHSNWRAMASDFNIPP
VVAKEIIACCDKCQLKGEAMHGQVDCSPGVWQLDCTHLEGKIILVAVHVA
SGYIEAEVIPAETGQETAYFVLKLAGRWPVKTIHTDNGPNFISPAVKAA-
CWWAGIKQEFGIPYNPQSQGVVESMNKELKKIIGQVRDQAEHLKTAVQMA
VFIHNFKRKG-GIGGYSAGERIVDIISTDI---------------QTKEL
QKQITKIQNFRVYYRDSRDPLWKGPAKLLWKGEGAVVIQDN--SDIKVVP
RRKAKIIRDYGKQMAGDDCVASRQDED
>B.CU.1999.Cu43.AY586543
FFRENLAFPQ-GKAREFSSEQ----------------TRAN--------S
--------------P---T---R---G-ELQV-----------WGRD---
NNSLS-------------EAGAG------------RQG--TV--SFSFPQ
ITLWQRPLVTVKIGGQLKEALLDTGADDTVLED-MNLPGRWKPKMIGGIG
GFIKVRQYDQIPLEICGHKAIGTVLVGPTPVNI-IGRNLLTQIGCTLNFP
ISPIETVPVKLKPGM--DGPKVKQWPLTE-EKIKALVEIC--TEMEKDGK
ISKI-GPENPYNTPVFAIKKKD--GT---KWRKLVDFRELNKRTQDFWE-
VQLGIPHPAGLKK---KKSVTVLDVGDAYFSVPLDKDFRKYTAFTIPSXN
NETPGIRYQYNVLPQGWKGSPAIFQCSMTKILEPFRKQNPDIVIYQYMDD
LYVGSDLEIGQHRTKIEELRQHLLRWGFTTPDKKHQKEPPFLWMGYELHP
DKWTVQPIVLPEKDSWTVNDIQKLVGKLNWA------SQIYPGIKVRQLC
KLLRGAKSLTEVVPLTEEAELELAENREILKEPVHGVYYDPSKDL-----
-----------------------------VAE-----LQKQGQGQWTYQI
YQEPFKNLKTGKYARMKGAHTNDVKQLTEAVQKIATESIVIWGKTPKFKL
PIQRETWDAWWMEYWQATWIPEWEFVNTPPLVKLWYQLEKEPIVGAETFY
VDGAANRDTK-LGKAGYVTDRGKQKVVSLTDTTNQKTELQAIHLALQDSG
LEVNIVTDSQYALGIIQAQPDQSESGLVSQIIEQLIKKEKVYLAWVPAHK
GIGGNEQVDKLVSTGIRKVLFLDGIDKAQEDHEKYHSNWRAMASDFNIPP
VVAKEIIACCDKCQLKGEAMHGQVDCSPGVWQLDCTHLEGKIILVAVHVA
SGYIEAEVIPAETGQETAYFLLKLAGRWPVKTIHTDNGPNFISATVKAA-
CWWAGIKQEFGIPYNPQSQGVVESMNKELKKIIGQVRDQAEHLKTAVQMA
VFIHNFKRKG-GIGGYSAGERIVDIIATDI---------------QTKEL
QKHITKIQNFRVYYRDSRDPLWKGPAKLLWKGEGAVVIQDN--SDIKVVP
RRKAKIIRDYGKQMAGDDCVASRQDED
>B.RU.2004.04RU128005.AY682547
FFXEDLAFPQ-GKAREFPSEQ----------------TRAN--------S
--------------P---T---R---R-ELQV-----------WGRE---
NNSLS-------------EAGAG------------RKG--TI--SLSFPQ
ITLWQRPVVTIKIEGQLKEALLDTGADDTVLEE-MSLPGKWKPKMIGGIG
GFIKVRQYDQITIDICGHKAIGTVLVGPTPVNI-IGRNLLTQIGCTLNFP
ISPIETVPVKLKSGM--DGPKVKQWPLTE-EKIKALVEIC--TEMEKEGK
ISKI-GPENPYNTPVFAIKKKD--ST---KWRKLVDFRELNKRTQDFWE-
VQLGIPHPSGLKK---KKSVTVLDVGDAYFSVPLDKDFRKYTAFTIPSIN
NETPGIRYQYNVLPQGWKGSPSIFQSSMTKILEPFRKQNPDIVIYQYMDD
LYVGSDLEIGQHRTKIEELRQHLLRWGFTTPDKKHQKEPPFLWMGYELHP
DKWTVQPIKLPDKDSWTVNDIQKLVGKLNWA------SQIYPGIKVRQLC
KLLRGAKALTEVIPLTQGAELELAENREILKEPVHGVYYDPXKDL-----
-----------------------------IAE-----IQKQGQGQWTYQI
YQEPFKNLKTGKYAKMRGTHTNDVKQLTEAVQKIATESIVIWGKTPKFRL
PIQKETWEAWWTEYWQATWIPEWEFVNTPPLVKLWYQLEKEPIEGAETFY
VDGAANRETK-LGKAGYVTNRGRQKVVSLTDTTNQKTELQAIHLALQDSG
LEVNIVTDSQYALGIIQAKPDKSESELVSQIIEQLIKKEKVYLAWVPAHK
GIGGNEQVDKLVSSGIRKVLFLDGIDKAQDEHEKYHSNWRAMASDFNLPP
VVAKEIVASCDKCQLKGEAMHGQVDCSPGIWQLDCTHLEGKIILVAVHVA
SGYIEAEVIPAETGQETAYFLLKLAGRWPVKTIHTDNGSNFTSNTVKAA-
CWWAGIKQEFGIPYNPQSQGVVESMNKELKKIIGQVRDQAEHLKTAVQMA
VFIHNFKRKG-GIGGYSAGERIVDIIATDI---------------QTKEL
QKQITKIQNFRVYYRDSRDPLWKGPAKLLWKGEGAVVIQDN--TEIKVVP
RRKAKIIRDYGKQMAGDDCVASRQDED
>B.TH.1996.96TH_NP1538.AY713408
FFREDLAFPQ-GKAREFSSEQ----------------TRAN--------S
--------------P---T---R---G-ELQV-----------WGRD---
NDSIS-------------EAGAD------------RQG--TI--SFSFPQ
ITLWQRPLVTIKIGGQLKEALLDTGADDTVLED-MNLPGR-KPKMIGGIG
GFIKVRQYDQVPIEICGHKAIGTVLVGPTPVNI-IGRNLLTQLGCTLNFP
ISPIETVPVKLKPGM--DGPKVKQWPLTE-EKIKALVEIC--TEMEKEGK
ISKI-GPENPYNTPVFAIKKKD--ST---KWRKLVDFRELNKRTQDFWE-
VQLGIPHPAGLKK---KKSVTVLDVGDAYFSVPLDKDFRKYTAFTIPSVN
NETPGIRYQYNVLPQGWKGSPAIFQCSMTKILEPFRKQNPDIVIYQYMDD
LYVGSDLEIGEHRTKIEELRKHLLKWGFTTPDKKHQKEPPFLWMGYELHP
DKWTVQPIMLPVKDSWTVNDIQKLVGKLNWA------SQIYAGIKVRELC
KLLRGAKALTEVIPLTKEAELELAENREILKVPVHGVYYDPSKDL-----
-----------------------------IAE-----LQKQGLGQWTYQI
YQEPCKNLKTGKYAKMRGAHTNDVKQLAEAVQKIATESIVIWGKTPKFKL
PIQKETWEAWWTEYWQATWIPEWEFVNTPPLVKLWYQLEKEPIEGAETFY
VDGAANRETK-LGKAGYVTNKGRQKVVTLTDTTNQKTELQAIHLALQDSG
LEVNIVTDSQYALGIIQAQPDKSESELVSQIIEQLIKKEKVYLAWVPAHK
GIGGNEQVDKLVSAGIRKVLFLDGIDKAQEEHEKYHSNWRAMASDFNLPP
VVAKEIVASCDKCQLKGEAMHGQVDCSPGIWQLDCTHLEEKIILVAVHVA
SGYIEAEVIPAETGQETAYFLLKLAGRWPVKTIHTDNGRNFTSNAVKAA-
CWWAGIKQEFGIPYNPQSQGVVESMNKELKKIIGQVRDQAEHLKTAVQMA
VFIHNFKRKG-GIGGYSAGERIVDIIATDI---------------QTREL
QKQITKIQNFRVYYRDSRDPLWKGPAKLLWKGEGAVVIQDN--SDIKVVP
RRKAKIIRDYGKQMAGDDCVASRQDED
>B.US.1985.BAL_85US_Ba_L.AY713409
FFRENLAFPQ-RKAREFSSEQT-------------RANSPT--------S
--------------P---T---R---G-ELQV-----------WGRD---
NNSLS-------------EAGAD------------RQG--TV--SLSFPQ
ITLWQRPLVTIKIGGQLKEALLDTGADDTVLEE-INLPGRWKPKMIGGIG
GFIKVRQYDQILIEICGHKAIGTVLIGPTPVNI-IGRNLLTQIGCTLNFP
ISPIETVPVKLKPGM--DGPKVKQWPLTE-EKIKALMEIC--TEMEKEGK
ISKI-GPENPYNTPVFAIKKKD--ST---KWRKLVDFRELNKKTQDFWE-
VQLGIPHPAGLKK---KKSVTVLDVGDAYFSVPLDKEFRKYTAFTIPSIN
NETPGIRYQYNVLPQGWKGSPAIFQSSMTRILEPFRKQNPEIVIYQYMDD
LYVGSDLEIGQHRTKIEELRQHLLRWGFTTPDKKHQKEPPFLWMGYELHP
DKWTVQPIVLPEKDSWTVNDIQKLVGKLNWA------SQIYPGIKVKQLC
KLLRGTKALTEVIPLTKEAELELAENREILKEPVHGVYYDPSKDL-----
-----------------------------IAE-----IQKQGQGQWTYQI
YQEPFKNLKTGKYARMRGAHTNDVKQLTEAVQKITTESIVIWGKTPKFKL
PIQKETWETWWTEYWQATWIPEWEFVNTPPLVKLWYQLEKEPIIGAETFY
VDGAANRETK-LGKAGYVTNRGRQKVVSLTDTTNQKTELQAIHLALQDSG
LEVNIVTDSQYALGIIQAQPDKSESELVSQIIEQLIKKEKVYLAWVPAHK
GIGGNEQVDKLVSNGIRKVLFLDGIDKAQEEHEKYHSNWRAMASDFNLPP
VVAKEIVASCDKCQLKGEAMHGQVDCSPGIWQLDCTHLEGKIILVAVHVA
SGYIEAEIIPAETGQETAYFLLKLAGRWPVKTIHTDNGSNFTSTTVKAA-
CWWAGIKQEFGIPYNPQSQGVVESINKELKKIIGQVRDQAEHLKTAVQMA
VFIHNFKRKG-GIGGYSAGERIVDIIATDI---------------QTKEL
QKQITKIQNFRVYYRDSRDPLWKGPAKLLWKGEGAVVIQDN--SDIKVVP
RRKAKIIRDYGKQMAGDDCVASRQDED
>B.US.1994.94US_33931N.AY713410
FFRENLAFPQ-GKAREFSSEQ----------------TRTN--------S
--------------P---T---R---R-ELQV-----------WGGD---
NNSLS-------------ETGAD------------RQG--TV--SFSFPQ
ITLWQRPLVTIKIGGQIKEALLDTGADDTVLEE-MNLPGRWKPKMIGGIG
GFIKVKQYDQIPIEICGHKAIGTVLVGPTPVNI-IGRNLLTQIGCTLNFP
ISPIETVPVKLKPGM--DGPKVKQWPLTE-EKIKALVEIC--TEMEKEGK
ISKV-GPENPYNTPVFAIKKKD--GT---KWRKLVDFRELNKRTQDFWE-
VQLGIPHPAGLKK---KKSVTVLDVGDAYFSVPLDEEFRKYTAFTIPSIN
NETPGIRYQYNVLPQGWKGSPAIFQSSMTKILEPFRKQNPDIVIYQYMDD
LYVGSDLEIEQHRRKIDELRQHLLRWGFTTPDKKHQKEPPFLWMGYELHP
DKWIVQPIILPEKDSWTVNDIQKLVGKLNWA------SQIYAGIKVKQLC
KLLRGTKALTEVVPLTEEAELELAENREILKEPVHGVYYDPSKDL-----
-----------------------------IAE-----IQKQGQGQWTYQI
YQEPFKNLKTGKYAKMRGAHTNDVKQLTEAVHKIATESIVIWGKTPKFKL
PIQKETWEAWWTEYWQATWIPEWEFVNTPPLVKLWYQLEKEPIVGAETFY
VDGAANRETK-LGKAGYVTDRGRQKVVSFTDTTNQKTELQAIHLALQDSG
LEVNIVTDSQYVLGIIQATPDKSESELVNQIIEQLIKKEKVYLAWVPAHK
GIGGNEQVDKLVSAGIRRVLFLDGIDKAQEEHEKYHSNWRAMASDFNLPP
IVAKEIVASCDKCQLKGEAMHGQVDCSPGIWQLDCTHLEGKIILVAVHVA
SGYIEAEVIPAETGQDTAYFILKLAGRWPVKTIHTDNGSNFTSTTVKAA-
CWWAGIKQEFGIPYNPQSQGVVESMNKELKKIIGQVRDQAEHLKTAVQMA
VFIHNFKRKG-GIGEYSAGERIIDIIATDI---------------QTKEL
QKQITKIQNFRVYYRDNRDPLWKGPAKLLWKGEGAVVIQDN--SDIKVVP
RRKAKIIRDYGKQMAGDDCVASRQNED
>B.FR.1992.92FR_BX08.AY713411
FFRENLAFPQ-GKAREFSSEQ----------------TRAN--------S
--------------P---T---R---R-ELQV-----------WGSN---
-NSLS-------------EAGAD------------RQG--TV--SFSFPQ
ITLWQRPLVTIKIGGQLKEALLDTGADDTVLED-MNLPGRWKPKMIGGIG
GFIKVRQYDQILIEICGHKAIGTVLVGPTPVNI-IGRNLLTQIGCTLNFP
ISPIETVPVRLKPGM--DGPKVKQWPLTE-EKIKALVEIC--TEMEKEGK
ISKI-GPENPYNTPVFAIKKKD--ST---KWRKLVDFRELNKRTQDFWE-
VQLGIPHPAGLKK---KKSVTVLDVGDAYFSVPLHEDFRKYTAFTIPSIN
NETPGIRYQYNVLPQGWKGSPAIFQCSMTKILEPFRKQNPDIVIYQYMDD
LYVGSDLEIGQHRTKIENLRQHLLRWGFTTPDKKHQKEPPFLWMGYELHP
XKWTVQPIVLPEKDSWTVNDIQKLVGKLNWA------SQIYAGIKVKQLC
KLLRGTKALTEVIPLTEEAELELAENREILKEPVHGVYYDPSKDL-----
-----------------------------VAE-----IQKQGQGQWTYQI
YQEPFKNLKTGKYARMRGAHTNDVKQLTEAVQKIAQESIVIWGKTPKFKL
PIQKETWEAWWMEYWQATWIPEWEFVNTPPLVKLWYQLEREPIAGAETFY
VDGAANRETK-LGKAGYVTDRGRQKVVSLTDTTNQKTELQAIHLALQDSG
LEVNIVTDSQYALGIIQAQPDKSESELVSQIIEQLIKKEKVYLAWVPAHK
GIGGNEQVDKLVSTGIRKVLFLDGIDKAQEDHEKYHSNWRAMASDFNLPP
VVAKEIVASCDKCQLKGEAMHGQVDCSPGIWQLDCTHLEGKIILVAVHVA
SGYIEAEVIPAETGQETAYFLLKLAGRWPVKTIHTDNGSNFTSTTVKAA-
CWWAGIKQEFGIPYNPQSQGVVESMNNELKKIIGQVRDQAEHLKTAVQMA
VFIHNFKRKG-GIGGYSAGERIVDIIATDI---------------QTKEL
QKQITKIQNFRVYYRDSRDPLWKGPAKLLWKGEGAVVIQDN--SXIKVVP
RRKAKIIRDYGKQMAGDDCVASRQDED
>B.US.1990.90US_873.AY713412
FFREDLAFPQ-GKAREFPSEQ----------------TRAN--------S
--------------T---T---G---R-ELQV-----------WGGD---
NNALS-------------EAGAN------------RQG--TV--SFSFPQ
ITLWQRPLVTIRVGGQLKEALLDTGADDTVLEE-MNLPGRWKPKMIGGIG
GFIKVRQYDQILIEICGHKAIGTVLVGPTPVNI-IGRNLLTQIGCTLNFP
ISPIETVPVKLKPGM--DGPKVKQWPLTE-EKIKALVEIC--TEMEKEGK
ISKI-GPENPYNTPVFAIKKKD--ST---KWRKLVDFRELNKKTQDFWE-
VQLGIPHPAGLKK---KKSVTVLDVGDAYFSVPLDEDFRKYTAFTIPSIN
NETPGIRYQYNVLPQGWKGSPAIFQSSMTRILEPFRKQNPDIVIYQYMDD
LYIGSDLEIGQHRTKIEELRQHLLRWGFTTPDKKHQKEPPFLWMGYELHP
DKWTVQPIVLPEKDSWTVNDIQKLVGKLNWA------SQIYAGIKVKQLC
KLLRGTKALTEVIPLTAEAELELAENREILKEPVHGVYYDPSKDL-----
-----------------------------IAE-----IQKQGQGQWTYQI
YQEPFKNLKTGKYARTRGAHTNDVKQLTEAVQKITTESIVIWGKIPKFKL
PIQKETWETWWTEYWQATWIPEWEFVNTPPLVKLWYQLEKEPIAGAETFY
VDGAANRETK-LGKAGYVTNRGRQKVVPLTDTTNQKTELQAIHLALQDSG
LEVNIVTDSQYALGIIQAQPDRSESEIVSQIIEQLIKKEKVYLAWVPAHK
GIGGNEQVDKLVSTGIRKVLFLDGIDKAQEEHEKYHSNWRAMASDFNLPP
VVAKEIVASCDKCQVKGEAMHGQVDCSPGIWQLDCTHLEGKVILVAVHVA
SGYIEAEVIPAETGQETAYFLLKLAGRWPVKIIHTDNGSNFTSATVKAA-
CWWAGIKQEFGIPYNPQSQGVVESMNKELKKIIGQVRDQAEHLKTAVQMA
VFIHNFKRKG-GIGGYSAGERIVDIIATDI---------------QTKEL
QKQITKIQNFRVYYRDNRDPLWKGPAKLLWKGEGAVVIQDN--SDIKVVP
RRKAKIIRDYGKQMAGDDCVASRQDED
>B.RU.2004.04RU129005.AY751406
FFREDLAFPQ-GEAREFSSEQTRTI----------SPTSAI--------S
--------------P---T---X---R-ELQV-----------WGGD---
SSSLS-------------EAGAD------------RQG--DV--SLXLPQ
ITLWQRPLVTIRIGGQLKEALLDTGADDTVLEE-MNLPGRWKPKMIGGIG
GFIKVRQYDQIPIEICGHKAIGTVLIGXTPVNI-IGRNLLTQLGCTLNFP
ISPIETVPVKLKPGM--DGPKVKQWPLTE-EKIKALVEIC--TEMEKEGK
ISKI-GPENPYNTPVFAIXKKD--ST---KWRKLVDFRELNKRTQDFWE-
VQLGIPHPAGLKK---KKSVTVLDVGDAYFSVPLDEDFRKYTAFTIPSKN
NETPGIRYQYNVLPQGWKGSPAIFQSSMTKILEPFRKQNPDIVIYQYMDD
LYVGSDLEIGQHRTKIEELRQHLLRWGFTTPDKKHQKEPPFLWMGYELHP
DKWTVQPIVLPEKDIWTVNDXQKLVGKLNWA------SQIYSGIKVKQLC
KLLRGTKALTEVIQLTEEAELELAENREILKEPVHGVYYDPSKDL-----
-----------------------------IAE-----IQKQGQGQWTYQI
YQEPFKNLKTGKYAKMRGTHTNDVRQLTEAVQKIVTESIXIWGKIPKFKL
PIQKETWETWWTEYWQATWIPEWEFVNTPPLVKLWYQLEKXPIAGAETFY
VDGAANRETK-LGKAGYVTNRGRQKVISLTDTTNQKTELQAIHLALQDSG
SEVNIVTDSQYALGIIQXQPDKSESELVNQIIEQLIKKEKVYLAWVPAHK
GIGGNEQVDKLVSTGIRRVLFLDGIDKAQEEHEKYHSNWRAMAXDFNLPP
VVAKEIVASCDKCQLKGEAXHGQVDCSPGIWQLDCTHLEGKIILVAVHVA
SGYIEAEVIPAETGQETAYFILKLAGRWPVKTIHTDNGSNFTSNXVKAA-
CWWAGIKQEFGIPYNPQSQGVVESMNKELKKIIGQIRDQAEXLKTAVQMA
VFIHNFKRKG-GIGGYSAGERIVDIIATDI---------------QTKEL
QKQITKIQNFRVYYRDSREPLWKGPAKLLWKGEGAVVIQDN--SDIKVVP
RRKVKIIRDYGKQMAGDDCVASRQDED
>B.RU.2004.04RU139089.AY751407
FFREALAFPQ-GKAREFSSEQ----------------IRAN--------S
--------------P---T---R---R-ELQV-----------WGGN---
NNSLS-------------ETGAD------------RQG--TI--SLSFPQ
ITLWQRPIVSIKIGGQLKEALLDTGADDTVLED-MELPGRWKPKMIGGIG
GFIKVRQYDQIPIEIHGHKTKGTVLVGPTPVNI-IGRNLLTQLGCTLNFP
ISPIETVPVKLKPGM--DGPKVKQWPLTE-EKIKALVEIC--TEMEKEGK
ISKI-GPENPYNTPVFAIKKKD--ST---KWRKLVDFRELNKRTQDFWE-
VQLGIPHPAGLKR---KKSVTVLDVGDAYFSVPLDKDFRKYTAFTIPSIN
NETPGFRYQYNVLPQGWKGSPAIFQCTMTRILEPFRKQNPDMVIYQYMDD
LYVGSDLEIGQHRTKIEELRQHLLRWGFTTPDKKHQKEPPFLWMGYELHP
DKWTVQPIELPEKDSWTVNDIQKLVGKLNWA------SQIYPGIKVKQLC
KLLRGAKALTQVIPLTKEAELELAENREILREPVHGVYYDPSKDL-----
-----------------------------IAE-----IQKQEQGQWTYQI
YQEPFKNLKTGKYAKMRGAHTNDVRQLVEAVHKITMESIVIWGKTPKFKL
PIQKETWETWWTEYWQATWIPEWEFVNTPPLVKLWYQLEKEPITGAETFY
VDGAANRETK-LGKAGYVTDRGRQKVVSFNDTTNQKTELQAIHLALQDSG
AEVNIVTDSQYALGIIQAQPDKSESELVSQIIEQLIKKEKIYLAWVPAHK
GIGGNEQVDKLVSSGIRKVLFLDGIDKAQEDHEKYHSNWKAMASDFNLPP
XVAKEIVAXCDKCQLKGEAMHGQVDCSPGIWQLDCTHLEGKIILVAVHVA
SGYIEAEVIPAETGQETAYFILKLAGRWPVKTIHTDNGSNFISATVKAA-
CWWAGIKQEFGIPYNPQSQGVIESMNKELKKIIGQVRDQAEHLKTAVQMA
VFIHNFKRKG-GIGGYSAGERIVDIIASDI---------------QTKEL
QKQITKIQNFRVYYRDSRDPLWKGPAKLLWKGEGAVVIQDN--SDIKVVP
RRKAKIIRDYGKQMAGDDCVASRQDED
>B.CA.1998.CANA3FULL.AY779550
FFREDLAFLQ-GEAREFSSEQ----------------TRAN--------S
--------------P---T---T---R-ELQV-----------RGRD---
NTSLS-------------EAGAG------------RQG--TV--SFSFPQ
ITLWQRPLVTIRIGGQLKEALLDTGADDTVLEE-MNLPGRWKPKMIGGIG
GFIKVRQYDQIAIEICGHKAIGTVLVGPTPVNI-IGRNLLTQIGCTLNFP
ISPIETVPVKLKPGM--DGPKVKQWPLTE-EKIKALVEIC--TEMEKEGK
ISKI-GPENPYNTPIFAIKKKD--ST---KWRKLADFRELNKRTQDFWE-
VQLGIPHPAGLKK---KKSVTVLDVGDAYFSVPLDKDFRKYTAFTIPSIN
NETPGIRYQYNVLPQGWKGSPAIFQSSMTKILEPFRKQNPEIVIYQYMDD
LYVGSDLEIGQHRTKIEELRQHLLRWGFTTPDKKHQKEPPFLWMGYELHP
DKWTVQPIVLPEKDSWTVNDIQKLVGKLNWA------SQIYPGIKVRQLC
KLLRGTKALTEVIPLTEEAELELAENREILKEPVHGVYYDPSKDL-----
-----------------------------IAE-----IQKQGQGQWTYQI
YQEPFKNLKTGKYARMRGAHTNDVKQLTEAVQKIATESIVIWGKTPKFKL
PIQKETWEAWWMEYWQATWIPEWEFVNTPPLVKLWYQLEKEPIEGAETFY
VDGAANRDTK-LGKAGYVTDRGRQKVVSITDTTNQKTELQAIHLALQDSG
LEVNIVTDSQYALGIIQAQPDKSESELVSQIIEQLIKKEKVYLTWVPAHK
GIGGNDQVDKLVSAGIRKVLFLDGIDKAQEEHEKYHSNWRAMASDFNLPP
VVAKEIVASCDKCQLKGEAMHGQVDCSPGIWQLDCTHLEGKIILVAVHVA
SGYIEAEVIPAETGQETAYFLLKLAGRWPVKTIHTDNGSNFTSTQVKAA-
CWWAGIKQEFGIPYNPQSQGVVESMNKELKKIIGQVRDQAEHLKTAVQMA
VFIHIFKRKG-GIGGYSAGERIVDIIATDI---------------QTKEL
QKQITKIQNFRVYYRDSRDPLWKGPAKLLWKGEGAVVIQDN--SAIKVAP
RRKAKIIRDYGNQMAGDDCVAGRQDED
>B.CA.1999.CANA5FULL.AY779551
FFREDLAFLQ-GEAREFSSEQ----------------TRAN--------S
--------------P---T---T---R-ELQV-----------RGTD---
NTSLS-------------EAGAG------------RQG--TV--SFSFPQ
ITLWQRPLVTIKIGGQLKEALLDTGADDTVLEE-MNLPGRWKPKMIGGIG
GFIKVRQYDQIAIEICGHKAIGTVLVGPTPVNI-IGRNLLTQIGCTLNFP
ISPIETVPVKLKPGM--DGPKVKQWPLTE-EKIKALVEIC--TEMEKEGK
ISKI-GPENPYNTPIFAIKKKD--ST---KWRKLVDFRELNKRTQDFWE-
VQLGIPHPAGLKK---KKSVTVLDVGDAYFSVPLDKDFRKYTAFTIPSIN
NETPGIRYQYNVLPQGWKGSPAIFQSSMTKILEPFRKQNPEIVIYQYMDD
LYVGSDLEIGQHRTKIEELRQHLLRWGFTTPDKKHQKEPPFLWMGYELHP
DKWTVQPIVLPEKDSWTVNDIQKLVGKLNWA------SQIYPGIKVRQLC
KLLRGTKALTEVIPLTEEAELELAENREILKEPVHGVYYDPSKDL-----
-----------------------------IAE-----IQKQGQGQWTYQI
YQEPFKNLKTGKYARMRGAHTNDVKQLTEAVQKIATESIVIWGKTPKFKL
PIQKETWEAWWMEYWQATWIPEWEFVNTPPLVKLWYQLEKEPIEGAETFY
VDGAANRDTK-LGKAGYVTDRGRQKVVSITDTTNQKTELQAIHLALQDSG
LEVNIVTDSQYALGIIQAQPDKSESELVSQIIEQLINKEKVYLTWVPAHK
GIGGNEQVDKLVSAGIRKVLFLDGIDKAQEEHEKYHSNWRAMASDFNLPP
VVAKEIVASCDKCQLKGEAMHGQVDCSPGIWQLDCTHLEGKIILVAVHVA
SGYIEAEVIPAETGQETAYFLLKLAGRWPVKTIHTDNGSNFTSTTVKAA-
CWWAGIKQEFGIPYNPQSQGVVESMNKELKKIIGQVRDQAEHLKTAVQMA
VFIHNFKRKG-GIGGYSAGERIVDIIATDI---------------QTKEL
QKQITKIQNFRVYYRDSRDPLWKGPAKLLWKGEGAVVIQDN--SAIKVVP
RRKVKIIRDYGKQMAGDDCVASRQDED
>B.CA.2000.CANA6FULL.AY779552
FFREDLAFLQ-GEAREFSSEQ----------------TRAN--------S
--------------P---T---T---R-ELQV-----------RGRD---
NNSLS-------------EAGAG------------RQG--TV--SFSFPQ
ITLWQRPLVTIKIGGQLKEALLDTGADDTVLEE-MNLPGRWKPKMIGGIG
GFIKVRQYDQITIEICGHKAIGTVLVGPTPVNI-IGRNLLTQIGCTLNFP
ISPIETVPVKLKPGM--DGPKVKQWPLTE-EKIKALVEIC--TEMEKEGK
ISKI-GPENPYNTPIFAIKKKD--ST---KWRKLVDFRELNKRTQDFWE-
VQLGIPHPAGLKK---KKSVTVLDVGDAYFSVPLDKDFRKYTAFTIPSIN
NETPGIRYQYNVLPQGWKGSPAIFQSSMTKILEPFRKQNPEIVIYQYMDD
LYVGSDLEIGQHRTKIEELRQHLLRWGFTTPDKKHQKEPPFLWMGYELHP
DKWTVQPIVLPEKDSWTVNDIQKLVGKLNWA------SQIYPGIKVRQLC
KLLRGTKALTEVIPLTEEAELELAENREILKEPVHGVYYDPSKDL-----
-----------------------------IAE-----IQKQGQGQWTYQI
YQEPFKNLKTGKYARMRGAHTNDVKQLTEAVQKIATESIVIWGKTPKFKL
PIQKETWEAWWMEYWQATWIPEWEFVNTPPLVKLWYQLEKEPIEGAETFY
VDGAANRDTK-LGKAGYVTDRGRQKVVSITDTTNQKTELQAIHLALQDSG
LEVNIVTDSQYALGIIQAQPDKSESELVSQIIEQLINKEKVYLTWVPAHK
GIGGNEQVDKLVSAGIRKVLFLDGIDKAQEEHEKYHSNWRAMASDFNLPP
VVAKEIVASCDKCQLKGEAMHGQVDCSPGIWQLDCTHLEGKIILVAVHVA
SGYIEAEVIPAETGQETAYFLLKLAGRWPVKTIHTDNGSNFTSTTVKAA-
CWWAGIKQEFGIPYNPQSQGVVESMNKELKKIIGQVRDQAEHLKTAVQMA
VFIHNFKRKG-GIGGYSAGERIVDIIATDI---------------QTKEL
QKQITKIQNFRVYYRDSRDPLWKGPAKLLWKGEGAVVIQDN--SDIKVVP
RRKVKIIRDYGKQMAGDDCVASRQDED
>B.CA.1997.CANB3FULL.AY779553
FFRENLAFPQ-GKAREFSSEQ----------------TRAN--------S
--------------P---T---SPTTR-ELQV-----------WGRD---
ITSLS-------------EAGAD------------RPG--TV--SFSFPQ
ITLWQRPLVTIKIGGQLKEALLDTGADDTVLEE-MNLPGRWKPKMIGGIG
GFIKVRQYDQISIEICGHKAVGTVLIGPTPVNI-IGRNLLTQIGCTLNFP
ISPIETVPVKLKPGM--DGPKVKQWPLTE-EKIKALVEIC--TELEKDGK
ISKI-GPENPYNTPVFAIKKKD--GT---KWRKLVDFRELNKRTQDFWE-
VQLGIPHPAGLKK---KKSVTVLDVGDAYFSIPLDEDLRKYTAFTIPSIN
NETPGIRYQYNVLPQGWKGSPSIFQSSMTKILEPFRKQNPDIVIYQYMDD
LYVGSDLEIGQHRTKIEELRQHLWKWGFYTPDKKHQKEPPFLWMGYELHP
DKWTVQPIVLPEKDSWTVNDIQKLVGKLNWA------SQIYAGIKVKQLC
KLLRGTKALTEVIPLTEEAELELAENREILKEPVHGVYYDPSKDL-----
-----------------------------IAE-----IQKQGQRQWTYQI
YQEPFKNLKTGKYARMRGAHTNDVKQLTEAVKQITTESIVIWGKTPKFKL
PIQKETWEAWWTEYWQATWIPEWEFVNTPPLVKLWYQLEKEPIVGAETFY
VDGAANRETK-LGKAGYVTDRGRQKVVSIPDTTNQKTELQAINLALQDSG
SEVNIVTDSQYALGIIQAQPDKSESELVSQIIEQLIQKERVYLAWVPAHK
GIGGNEQVDKLVSSGIRKVLFLDGIDKAQEEHEKYHSNWRAMASDFNLPP
VVAKEIVASCDKCQLKGEAMHGQVDCSPGIWQLDCTHLEGKIILVAVHVA
SGYIEAEVIPAETGQETAYFLLKLAGRWPVKTIHTDNGSNFTSATVKAA-
CWWAGIKQEFGIPYNPQSQGVVESMNKELKKIIGQVRDQAEHLKTAVQMA
VFIHNFKRKG-GIGGYSAGERIVDILATDI---------------QTKEL
QKQITKIQNFRVYYRDSRDPLWKGPAKLLWKGEGAVVIQDN--SDIKVVP
RRKAKIIRDYGKQMAGDDCVASRQDED
>B.CA.1998.CANB4FULL.AY779554
FFRETLAFPQ-GKAREFSSEQ----------------TRAN--------S
--------------P---T---SPTTR-ELQV-----------WGRD---
SNSLS-------------EAGAD------------RPG--TV--SFSFPQ
ITLWQRPLVTIKIGGQLKEALLDTGADDTVLEE-MNLPGRWKPKMIGGIG
GFIKVRQYDQVTIEICGHKAIGTVLVGPTPVNI-IGRNLLTQIGCTLNFP
ISPIETVPVKLKPGM--DGPKVKQWPLTE-EKIKALIEIC--TEMEKEGK
ISKI-GPENPYNTPVFAIKKKD--ST---KWRKLVDFRELNKRTQDFWE-
VQLGIPHPAGLKK---KKSVTVLDVGDAYFSVPLDEDFRKYTAFTIPSIN
NETPGIRYQYNVLPQGWKGSPSIFQSSMTKILEPFRKQNPDIVIYQYMDD
LYVGSDLEIGQHRTKIEELRQHLLRWGFTTPDKKHQKEPPFLWMGYELHP
DKWTVQPIVLPEKDSWTVNDIQKLVGKLNWA------SQIYAGIKVKQLC
KLLRGTKALTEVIPLTEEAELELAENREILKEPVHGVYYDPSKDL-----
-----------------------------IAE-----IQKQGQRQWTYQI
YQEPFKNLKTGKYARMRGAHTNDVKQLTEAVNKITTESIVIWGKTPKFKL
PIQKETWEAWWMEYWQATWIPEWEFVNTPPLVKLWYQLEKEPIVGAETFY
VDGAANRETK-LGKAGYVTDRGRQKVVSIPDTTNQKTELQAIHLALQDSG
LEVNIVTDSQYALGFIQAQPDKSESELVSQIIEQLIKKEKVYLAWVPAHK
GIGGNEQVDKLVSSGIRKVLFLDGIDKAQEEHEKYHSNWRAMASDFNLPP
VVAKEIVASCDKCQLKGEAMHGQVDCSPGIWQLDCTHLEGKIILVAVHVA
SGYIEAEVIPAETGQETAYFLLKLAGRWPVKTIHTDNGSNFTSTTVKAA-
CWWAGIKQEFGIPYNPQSQGVVESMNKELKKIIGQVRDQAEHLKTAVQMA
VFIHNFKRKG-GIGGYSAGERIVDIIATDI---------------QTKEL
QKQITKIQNFRVYYRDSRDPLWKGPAKLLWKGEGAVVIQDN--SDIKVVP
RRKAKIIRDYGKQMAGDDCVASRQDED
>B.CA.1998.CANB5FULL.AY779555
FFRESLAFPQ-GKAREFSSEQT-------------RANSPN--------S
--------------P---T---T---R-ELQV-----------WGRD---
SNSLS-------------EAGAD------------RPG--TV--SFSFPQ
ITLWQRPIVTIRIGGQLKEALLDTGADDTVLEE-MNLPGRWKPKMIGGIG
GFIKVRQYDQITIEICGHKAIGTVLIGPTPANI-IGRNLLTQIGCTLNFP
ISPIETVPVKLKPGM--EGPKVKQWPLTE-EKIKALVEIC--TEMEKDGK
ISKI-GPENPYNTPVFAIKKKD--GT---KWRKLVDFRELNKRTQDFWE-
VQLGIPHPAGLKK---KKSVTVLDVGDAYFSIPLDEDFRKYTAFTIPSIN
NETPGIRYQYNVLPQGWKGSPSIFQSSMTKILEPFRKQNPDIVIYQYVDD
LYVGSDLEIGQHRTKIEELRQHLWKWGFYTPDKKHPKEPPFLWMGYELHP
DKWTVQPIVLPEKDSWTVNDIQKLVGKLNWA------SQIYAGIKVKHLC
KLLRGAKALTEVIPLTEEAELELAENREILKEPVHGAYYDPSKDL-----
-----------------------------IAE-----IQKQGHGQWTYQI
YQEPFKNLKTGKYARMRGAHTNDVKQLTEVVQKAATESIVIWGKTPKFKL
PIQKETWEAWWMEYWQATWIPEWEFVNTPPLVKLWYQLEKEPIVGAETFY
VDGAANRETK-LGKAGYVTDRGRQKVVSIPDTTNQKTELQAIHLALQDSG
LEVNIVTDSQYALGIIQAQPDKSESELVSQIIEQLIQKERVYLAWVPAHK
GIGGNEQVDKLVSSGIRKVLFLDGINKAQEEHEKYHSNWRAMASDFNLPP
VVAKEIVASCDKCQLKGEAMHGHVDCSPGIWQLDCTHLEGKIILVAVHVA
SGYIEAEVIPAETGQETAYFILKLAGRWPVKTLHTDNGSNFTSTTVKAA-
CWWAGIKQEFGIPYNPQSQGVVESMNKELKKIIGQVRDQAEHLKTAVQMA
VFIHNFKRKG-GIGGYSAGERIVDIIATDI---------------QTKEL
QKQITKIQNFRVYYRDSRDPLWKGPAKLLWKGEGAVVIQDN--SDTKVVP
RRKVKIIKDYGKQMAGDNCVASRQDED
>B.CA.1998.CANC10FULL.AY779557
FFRENLAFPQ-GEAREFCSEQ----------------TRAN--------S
--------------P---A---T---R-ELQV-----------WGRD---
NTSLS-------------EAGAD------------RQG--TV--SFSFPQ
ITLWQRPIVTVKIEGQLKEALLDTGADDTVLEE-MDLPGRWKPKIIGGIG
GFIKVRQYDQISIEICGHKAIGAVLIGPTPANI-IGRNLLTQLGCTLNFP
ISPIETVPVKLKPGM--DGPKVKQWPLTE-EKIKALVEIC--TELEKEGK
ISKI-GPENPYNTPVFAIKKKD--ST---KWRKVVDFRELNKRTQDFWE-
VQLGIPHPAGLKK---KKSVTVLDVGDAYFSVPLDKDFRKYTAFTIPSIN
NETPGIRYQYNVLPQGWKGSPAIFQSSMTRILEPFRKQNPDIIIYQYVDD
LHVASDLEIGQHRTKIEELREHLWKWGFYTPDKKHQKEPPFLWMGYELHP
DKWTVQPIVLPEKDSWTVNDIQKLVGKLNWA------SQIYAGIKVRQLC
KLLRGTKALTEVVPLTEEAELELAENREILKEPVHGAYYDPTKDL-----
-----------------------------IAE-----VQKQELGQWTYQI
YQEPFKNLKTGKYAKMRGAHTNDVRQLTEAVQKIATESIVIWGKTPKFRL
PIQKETWEAWWMEYWQATWIPEWEFVNTPPLVKLWYQLEKEPIVGVETFY
VDGAANRETK-LGKAGYVTDKGRQKVVSITAPTNQKTELQAIHLALQDSG
SEVNIVTDSQYALGIIQAHPDKSESELVSQIIEQLIKKEKVYLAWVPAHT
GIGGNEQVDKLVSAGIRRVLFLDGIDQAQEEHEKYHSNWRAMASDFNLPP
VVAKEIVASCDKCQLKGEAMHGQVDCSPGIWQLDCTHLEGKIILVAVHVA
SGYIEAEVIPAETGQETAYFLLKLAGRWPVKTIHTDNGSNFTSATVKAA-
CWWAGIKQEFGIPYNPQSQGVVVSMNKELKKIIGQVRDQAEHLKTAVQMA
VFIHNFKRKG-GIGGYSAGERIVDIIATDI---------------QTKEL
QKQITKIQNFRVYYRDSRDPLWKGPAKLLWKGEGAVLIQDN--SDIKVVP
RRKAKIIRDYGKQMAGDDCVASRQDED
>B.CA.1999.CAN11FULL.AY779558
FFRENLAFPQ-GEAREFCSEQ----------------TRAN--------S
--------------P---A---T---R-ELQV-----------WGRD---
NTSLS-------------EAGAD------------RQG--TV--SFSFPQ
ITLWQRPIVTVKVEGQLTEALLDTGADDTVLEE-MNLPGRWKPKMIGGIG
GFIKVGQYDQISIEICGHKVIGTVLIGPTPVNI-IGRNLMTQLGCTLNFP
ISPIETVPVKLKPGM--DGPKVKQWPLTE-EKIKALVEIC--TELEKEGK
ISKI-GPENPYNTPVFAIKKKD--ST---KWRKVVDFRELNKRTQDFWE-
VQLGIPHPAGLKK---KKSVTVLDVGDAYFSVPLDKDFRKYTAFTIPSIN
NETPGIRYQYNVLPQGWKGSPAIFQSSMTRILEPFRKQNPDIIIYQYVDD
LLVASDLEIGQHRTKIKELREHLWKWGFYTPDKKHQKEPPFLWMGYELHP
DKWTVQPIVLPEKDSWTVNDIQKLVGKLNWA------SQIYAGIKVRQLC
KLLRGTKALTEVVPLTEEAELELAENREILKEPVHGAYYDPTKDL-----
-----------------------------IAE-----VQKQELGQWTYQI
YQEPFKNLKTGKYAKMRGAHTNDVRQLTEAVQKIATESIVIWGKTPKFRL
PIQKETWEAWWMEYWQATWIPEWEFVNTPPLVKLWYQLEKEPIVGAETFY
VDGAANRETK-LGKAGYVTDKGRQKVVSITDTTNQKTELQAIHLALQASG
SEVNIVTDSQYALGIIQAQPDKSESELVSQIIEQLIKKEKVYLAWVPAHK
GIGGNEKVDKLVSAGIRKVLFLDGIDQAQEEHEKYHSNWRAMASDFNLPP
VVAKEIVPSCDKCQLKGEAMHGQVDCSPGIWQLDCTHLEGKIILVAVHVA
SGYIEAEVIPAETGQETAYFLLKLAGRWPVKTIHTDNGSNFTSATVKAA-
CWWAGIKQEFGIPYNPQSQGVVESMNKELKKIIGQVRDQAEHLKTAVQMA
VFIHNFKRKG-GIGGYSAGERIVDIIATDI---------------QTKEL
QKQITKIQNFRVYYRDSRDPLWKGPAKLLWKGEGAVVIQDN--SDIKVVP
RRKAKIIRDYGKQMAGDDCVASRQDED
>B.CA.1992.CANC2FULL.AY779559
FFRKDLAFPQ-GKAREFSSEQ----------------TRAN--------S
--------------P---A---T---R-ELQV-----------WGRD---
NTSLS-------------EAGAD------------RPG--TV--SFSFPQ
ITLWQRPIVTIKIGGQLKEALLDTGADDTVLEE-MNLPGRWKPKMIGGIG
GFIKVRQYDQISIEICGHKAIGTVLIGPTPVNI-IGRNLLTQLGCTLNFP
ISPIETVPVKLKPGM--DGPKVKQWPLTE-EKIKALVEIC--TEMEKEGK
ISKI-GPENPYNTPVFAIKKKD--ST---KWRKLVDFRELNKRTQDFWE-
VQLGIPHPAGLKK---KKSVTVLDVGDAYFSVPLDKDFRKYTAFTIPSIN
NETPGIRYQYNVLPQGWKGSPAIFQNSMTRILEPFRKQNPDIVIYQYMDD
LYVGSDLEIGQHRTKIEELREHLLKWGFTTPDKKHQKEPPFLWMGYELHP
DKWTVQPIVLPEKDSWTVNDIQKLVGKLNWA------SQIYAGIKVKHLC
KLLRGAKALTEVIPLTEEAELELAENREILTEPVHGVYYDPSEDL-----
-----------------------------IAE-----IQKQGHGQWTYQI
YQEPFKNLKSGKYARMRGAHTNDVKQLTEAVQKASTESIVIWGKTPKFKL
PIQKETWEAWWMEYWQATWIPEWEFVNTPPLVKLWYQLEKEPIVGAETFY
VDGAANRETK-LGKAGYVTDRGRQKVVSIADTTNQKTELQAIHLALQDSG
LEVNIVTDSQYALGIIQAQPDKSESELVSQIIEQLIQKEKVYLAWVPAHK
GIGGNEQVDKLVSSGIRKVLFLDGIDKAQEEHEKYHSNWRAMASDFNLPP
VVAKEIVASCDKCQLKGEAMHGQVDCSPGIWQLECTHLEGKIILVAVHVA
SGYIEAEVIPAKTGQETAYFFLKLAGRWPVKTIHTDNGSNFTSATVKAA-
CWWAGIKQEFGIPYNPQSQGVVESMNKELKKIIGQVKDQAEHLKTAVQMA
VFIHNFKRKG-GIGGYSAGERIVDILATDI---------------QTKEL
QNQITKIQNFRVYYRDSKNPLWKGPAKLLWKGEGAVVIQDN--SDIKVVP
RRKAKIIRDYGKQMAGDDCVASRQDED
>B.CA.1994.CANC3FULL.AY779560
FFREDLAFPQ-GKAREFCSEQ----------------TRAN--------S
--------------P---A---T---R-ELQV-----------WGRA---
NTSLS-------------EAGAD------------RQG--TV--SFSFPQ
ITLWQRPIVTVKIEGQLKEALLDTGADDTVLEE-MNLPGRWKPKMIGGIG
GFIKVRQYDQISIEICGHKAIGTVLVGPTPVNI-IGRNLLTQLGCTLNFP
ISPIETVPVKLKPGM--DGPKVKQWPLTE-EKIKALIEIC--TEMEKEGK
ISKI-GPENPYNTPVFAIKKKD--ST---KWRKVVDFRELNKRTQDFWE-
VQLGIPHPAGLKK---KKSVTVLDVGDAYFSVPLDKDFRKYTAFTIPSIN
NETPGSRYQYNVLPQGWKGSPAIFQSSMTRILDPFRKQNPDIVICQYMDD
LYVGSDLEIGQHRTKIEELREHLLKWGFTTPDKKHQKEPPFLWMGYELHP
DKWTVQPIVLPEKDSWTVNDIQKLVGKLNWA------SQIYAGIKVRQLC
KLLRGTKALTEVVPLTEEAELELAENREILKEPVHGAYYDPTKDL-----
-----------------------------IAE-----VQKQEQGQWTYQI
YQEPFKNLKTGKYAKMRGAHTNDVKQLTEAVQKIATESIVIWGKTPKFTL
PIQKETWEAWWTEYWQATWIPEWEFVNTPPLVKLWYQLEKEPIVGAETFY
VDGAANRETK-LGKAGYVTDKGRQKVVSITDTTNQKTELQAIHLALQDSG
LEVNIVTDSQYALGIIQAQPDKSESELVSQIIEQLIKKEKVYLAWVPAHK
GIGGNEQVDKLVSAGIRKVLFLDGIDQAQEEHEKYHSNWRAMASDFNLPP
VVAKEIVASCDKCQLKGEAMHGQVDCSPGIWQLNCTHLEGKVILVAVHVA
SGYIEAEVIPAETGQETAYFLLKLAGRWPVKTVHTDNGSNFTSATVKAA-
CWWAGIKQEFSIPYNPQSQGVVDSMNKELKKIIGQVRDQAEHLKTAVQMA
VFIHNFKRKG-GIGGYSAGERIVDIIATDI---------------QTKEL
QKQITKIQNFRVYYRDSRDPLWKGPAKLLWKGEGAVVIQDN--SDIKVVP
RRKAKIIRDYGKQMAGDDCVASRQDED
>B.CA.1992.CANC5FULL.AY779561
FFREDLAFPQ-RKAREFPSEQ----------------ARAN--------S
--------------P---T---I---R-ELQI-----------WGRD---
NTSLS-------------EAGAD------------RPG--TV--SFSFPQ
ITPWQRPIVTIKIGGQLKEALVDTGADDTVLEE-MNLPGRWKPKMIGGIG
GFIKVRQYDQIVIEICGHKAIGTVLVGPTPVNI-IGRNLLTQLGCTLNFP
ISPIETVPVKLKPGM--DGPKVKQWPLTE-EKIKALVEIC--TEMEKEGK
ISKI-GPENPYNTPVFAIKKKD--ST---KWRKLVDFRELNKRTQDFWE-
VQLGIPHPAGLKK---KKSVTVLDVGDAYFSVPLDKDFRKYTAFTIPSIN
NETPGIRYQYNVLPQGWKGSPAIFQSSMTKILEPFRKQNPDIVIYQYMDD
LYVGSDLEIGQHRTKIEELREHLLRWGFTTPDKKHQKEPPFLWMGYELHP
DKWTVQPIVLPEKDSWTVNDIQKLVGKLNWA------SQIYAGIKVRQLC
KLLRGTRALTEVVPLTEEAELELAENREILKEPVHGAYYDPTKDL-----
-----------------------------IAE-----VQKQELGQWTYQI
YQEPFKNLKTGKYAKMRGAHTNDVKQLTEAVQKIATESIVIWGKTPKFRL
PIQKETWEAWWMEYWQATWIPEWEFVNTPPLVKLWYQLEKEPIVGAETFY
VDGAANRETK-LGKAGYVTDKGRQKVVSITDTTNQKTELQAIHLALQDSG
LEVNIVTDSQYALGIIQAQPDKSESELVSQIIEQLIKKEKVYLAWVPAHK
GIGGNEQVDKLVSAGIRKVLFLDGIDKAQEEHEKYHSNWRAMASDFNLPP
VVAKEIVASCDKCQLKGEAMHGQVDCSPGIWQLNCTHLEGKVILVAVHVA
SGYIEAEVIPAETGQETAYFLLKLAGRWPVKTVHTDNGSNFTSATVKAA-
CWWAGIKQEFSIPYNPQSQGVVDSMNKELKKIIGQVRDQAEHLKTAVQMA
VFIHNFKRKG-GIGGYSAGERIVDIIATDI---------------QTKEL
QKQITKIQNFRVYYRDSRDPVWKGPAKLLWKGEGAVVIQDN--SDIKVVP
RRKAKIIRDYGKQMAGDDCVASRQDED
>B.CA.1993.CANC6FULL.AY779562
FFRENLAFPQ-GEAREFCSEQ----------------TRAN--------S
--------------P---A---T---R-ELQV-----------WGRD---
NTSLS-------------EAGAD------------RQG--TV--SFSFPQ
ITLWQRPIVTVKIEGQLKEALLDTGADDTVLEE-MDLPGRWKPKIIGGIG
GFIKVRQYDQISIEICGHKAIGAVLIGPTPANI-IGRNLLTQLGCTLNFP
ISPIETVPVKLKPGM--DGPKVKQWPLTE-EKIKALVEIC--TELEKEGK
ISKI-GPENPYNTPVFAIKKKD--ST---KWRKVVDFRELNKRTQDFWE-
VQLGIPHPAGLKK---KKSVTVLDVGDAYFSVPLDKDFRKYTAFTIPSIN
NETPGIRYQYNVLPQGWKGSPAIFQSSMTRILEPFRKQNPDIIIYQYVDD
LHVASDLEIGQHRTKIEELREHLWKWGFYTPDKKHQKEPPFLWMGYELHP
DKWTVQPIVLPEKDSWTVNDIQKLVGKLNWA------SQIYAGIKVRQLC
KLLRGTKALTEVVPLTEEAELELAENREILKEPVHGAYYDPTKDL-----
-----------------------------IAE-----VQKQELGQWTYQI
YQEPFKNLKTGKYAKMRGAHTNDVRQLTEAVQKIATESIVIWGKTPKFRL
PIQKETWEAWWMEYWQATWIPEWEFVNTPPLVKLWYQLEKEPIVGVETFY
VDGAANRETK-LGKAGYVTDKGRQKVVSITAPTNQKTELQAIHLALQDSG
SEVNIVTDSQYALGIIQAHPDKSESELVSQIIEQLIKKEKVYLAWVPAHT
GIGGNEQVDKLVSAGIRRVLFLDGIDQAQEEHEKYHSNWRAMASDFNLPP
VVAKEIVASCDKCQLKGEAMHGQVDCSPGIWQLDCTHLEGKIILVAVHVA
SGYIEAEVIPAETGQETAYFLLKLAGRWPVKTIHTDNGSNFTSATVKAA-
CWWAGIKQEFGIPYNPQSQGVVVSMNKELKKIIGQVRDQAEHLKTAVQMA
VFIHNFKRKG-GIGGYSAGERIVDIIATDI---------------QTKEL
QKQITKIQNFRVYYRDSRDPLWKGPAKLLWKGEGAVLIQDN--SDIKVVP
RRKAKIIRDYGKQMAGDDCVASRQDED
>B.CA.1996.CANC8FULL.AY779563
FFRENLAFPQ-GEAREFCSEQ----------------TRAN--------S
--------------P---A---T---R-ELQG-----------WGRD---
NTSLS-------------EAGAD------------RQG--TV--SFSFPQ
ITLWQRPIVTVKIEGQLKEALLDTGADDTVLEE-MDLPGRWKPKMIGGIG
GFIKVGQYDQISIEICGHKGIGTVLIGPTPVNI-IGRNLLTQLGCTLNFP
ISPIETVPVKLKPGM--DGPKVKQWPLTE-EKIKALVEIC--TEMEKEGK
ISKI-GPENPYNTPVFAIKKKD--ST---KWRKLVDFRELNKRTQDFWE-
VQLGIPHPAGLKK---KKSVTVLDVGDAYFSVPLDKDFRKYTAFTIPSIN
NETPGIRYQYNVLPQGWKGSPAIFQSSMTKILEPFRKQNPDIVIYQYVDD
LYVGSDLEIGQPRTKIEELREHLLKWGFYTPDKKHQKEPPFLWMGYELHP
DKWTVQPIVLPEKDSWTVNDIQKLVGKLNWA------SQIYAGIKVRQLC
KLLRGTKALTEVVPLTEEAELELAENREILKEPVHGAYYDPTKDL-----
-----------------------------IAE-----VQKQELGQWTYQI
YQEPFKNLKTGKYAKMRGAHTNDVRQLTEAVQKIATESIVIWGKTPKFRL
PIQKETWEAWWMEYWQATWIPEWEFVNTPPLVKLWYQLEKEPIVGVETFY
VDGAANRETK-LGKAGYVTDKGRQKVVSITDTTNQKTELQAIHLALQDSG
LEVNIVTDSQYALGIIQAQPDKSESELVSQIIEQLIKKEKVYLAWVPAHK
GIGGNEQIDKLVSAGIRKVLFLDGIDQAQEEHEKYHSNWRAMASDFNLPP
VVAKEIVASCDKCQLKGEAMHGQVACSPGIWQLDCTHLEGKIILVAVHVA
SGYIEAEVIPAKTGQETAYFLLKLAGRWPVKTIHTDNGSNFTSATVKAA-
CWWAGIKQEFGIPYNPQSQGVVESMNKELKKIIGQVRDQAEHLKTAVQMA
VFIHNFKRKG-GIGGYSAGERIVDIIAPDL---------------QTKEL
QNQFTKIQNFRVYYRDSKNPLWKGPAKLLGKGEGAVVIQDN--SDIKVVP
RRKAKIIRDYGKQMAGDDCVASRQDED
>B.CA.1996.CANA1FULL.AY779564
FFREDLAFPQ-GEAREFSSEQ----------------TRAN--------S
--------------P---T---T---R-ELQV-----------RGRD---
NTSLS-------------EAGAG------------RQG--TV--SFSFPQ
ITLWQRPLVTIKIGGQLKEALLDTGADDTVLEE-ISLPGRWKPKMIGGIG
GFIKVRQYDQITIEICGHKAIGTVLVGPTPVNI-IGRNLLTQIGCTLNFP
ISPIETVPVKLKPGM--DGPKVKQWPLTE-EKIKALVEIC--TEMEKEGK
ISKI-GPENPYNTPVFAIKKKD--ST---KWRKLVDFRELNKRTQDFWE-
VQLGIPHPAGLKK---KKSVTVLDVGDAYFSVPLDKNFRKYTAFTIPSIN
NETPGIRYQYNVLPQGWKGSPAIFQSSMTKILEPFRKQNPDIVIYQYMDD
LYVGSDLEIGQHRAKIEELRQHLLRWGFTTPDKKHQKEPPFLWMGYELHP
DKWTVQPIVLPEKDSWTVNDIQKLVGKLNWA------SQIYPGIRVRQLC
KLLRGTKALTEVIPLTEEAELELAENREILKEPVHGVYYDPSKDL-----
-----------------------------IAE-----IQKQGQGQWTYQI
YQEPFKNLKTGKYARMRGAHTNDVKQLTEAGQKIATESIVIWGKTPKFKL
PIQKETWEAWWMEYWQATWIPEWEFVNTPPLVKLWYQLEKEPIEGAETFY
VDGAANRDTK-MGKAGYVTDRGRQKGVSILDTTNQKTELQAIHLALQDSG
LEVNIVTDSQYALGIIQAQPDKSESELVSQIIEQLIKKEKVYLTWVPAHK
GIGGNDQVDKLVSAGIRKVLFLDGIDKAQEEHEKYHSNWRAMASDFNLPP
VVAKEIVASCDKCQLKGEAMHGQVACSPGIWQLDCTHLEGKIILVAVHVA
SGYIEAEVIPAETGQETAYFLLKLAGRWPVKTIHTDNGSNFTSNTVKAA-
CWWAGIKQEFGIPYNPQSQGVVESMNKELKKIIGQVRDQAEHLKTAVQMA
VFIHNFKRKG-GIGGYSAGERIVDIIATDI---------------QTKEL
QKQITKIQNFRVYYRDSRDPLWKGPAKLLWKGEGAVVIQDN--SDIKVVP
RRKVKIIRDYGKQMAGDDCVAGRQDED
>B.UY.2001.01UYTRA1092.AY781126
FFREDLAFPQ-GEARELSSEQ----------------TRAN--------S
--------------P---T---R---R-ELQV-----------WGRD---
NNSLS-------------EAGAN------------RQG--TV--SLSFPQ
ITLWQRPLVTIRIGGQLKEALLDTGADDTVLEE-INLPGRWKPKMIGGIG
GFIKVRQYDQILIEICGHKAIGTVLVGPTPVNI-IGRNLLTQIGCTLNFP
ISPIETVPVKLKPGM--DGPKVKQWPLTE-EKIKALVEIC--TEMEKEGK
ISKI-GPENPYNTPIFAIKKKD--ST---KWRKLVDFRELNKRTQDFWE-
VQLGIPHPAGLKK---KKSVTVLDVGDAYFSVPLDKEFRKYTAFAIPSTN
NETPGIRYQYNVLPQGWKGSPAIFQSSMTKILEPFRKQNPDIVIYQYMDD
LYVGSDLETGQHRTKIEELRQHLLRWGFTTPDKKHQKEPPFLWMGYELHP
DKWTVQPVVLPEKDSWTVNDIQKLVGKLNWA------SQIYAGIKVRQLC
KLLRGAKALTEVVPLTAEAELELAENREILKEPVHGVYYDPSKDL-----
-----------------------------VAE-----IQKQGHGQWTYQI
YQEPFKNLKTGKYARMRGTHTNDVKQLTEAVQKISMESIVIWGKTPKFKL
PIQKETWEAWWMEYWQATWIPEWEFVNTPPLVKLWYQLEKEPIVGAETFY
VDGAANRETR-LGKAGYVTDRGRQKVIPLTDTTNQKTELQAINLALQDSG
LEVNIVTDSQYALGIIQAKPDKSESELVSQIIEQLIKKEKVYLAWVPAHK
GIGGNEQVDKLVSAGVRKVLFLDGIDKAQEEHERYHSNWRAMASDFNLPP
VIAKEIVASCDKCQVKGEAMHGQVDCSPGIWQLDCTHLEGKIILVAVHVA
SGYIEAEVIPAETGQETAYFLLKLAGRWPVKAIHTDNGSNFTSTAVKAA-
CWWAGIKQEFGIPYNPQSQGVVESMNKELKKIIGQVRDQAEHLKTAVQMA
VFIHNFKRKG-GIGGYSAGERIVDIIATDI---------------QTKEL
QKQITKIQNFRVYYRDSRDPLWKGPAKLLWKGEGAVVIQDN--SDIKVVP
RRKAKIIRDYGKQMAGDDCVASRQDED
>B.UY.2001.01UYTRA1179.AY781127
FFRENLAFPQ-GEAREFPSEQ----------------TRAN--------S
--------------P---T---R---R-ELQV-----------WGRD---
NNSLS-------------EAGAD------------RQG--KV--SFSFPQ
ITLWQRPLVTIKIGGQLKEALLDTGADDTVLEE-MNLPGRWKPKMIGGIG
GFIKVRQYDQILIEICGHKAIGTVLVGPTPVNI-IGRNLLTQIGCTLNFP
ISPIETVPVKLKPGM--DGPKVKQWPLTE-EKIKALVEIC--TEMEKEGK
ISKI-GPENPYNTPVFAIRKKD--ST---KWRKLVDFRELNKRTQDFWE-
VQLGIPHPAGLKK---KKSVTVLDVGDAYFSVPLDKDFRKYTAFTIPSTN
NETPGIRYQYNVLPQGWKGSPAIFQSSMTKILEPFRKQNPDIVIYQYMDD
LYVGSDLEIGQHRAKIEELRQHLLRWGFTTPDKKHQKEPPFLWMGYELHP
DKWTVQPIVLPEKDSWTVNDIQKLVGKLNWA------SQIYAGIKVKQLC
KLLRGTKSLTEIVPLTAEAELELAENREILKEPVHGVYYDPSKDL-----
-----------------------------IAE-----IQKQGQGQWTYQI
YQEPFKNLKTGKYARMRGTHTNDVKQLTEAVQKITTESIVIWGKIPKFKL
PIQKETWEAWWIEYWQATWIPEWEFVNTPPLVKLWYQLEKEPIVGAETFY
VDGAANRETK-LGKAGYVTDRGRQKVVPLTDTTNQKTELQAIHLALQDSG
LEVNIVTDSQYALGIIQAQPDKSESEIVSKIIEQLINKEKVYLAWVPAHK
GIGGNEQVDKLVSSGIRKVLFLDGIDKAQEEHEKYHNNWRAMASDFNIPP
VVAKEIVASCDKCQLKGEAMHGQVDCSPGIWQLDCTHLEGKVILVAVHVA
SGYIEAEVIPAETGQETAYFILKLAGRWPVKTIHTDNGSNFTSTTVKAA-
CWWAGIKQEFGIPYNPQSQGVIESMNKELKKIIGQVRDQAEHLKTAVQMA
VFIHNFKRKG-GIGGYSAGERIVDIIATDI---------------QTKEL
QKQITKIQNFRVYYRDSRDPLWKGPAKLLWKGEGAVVIQDN--SDIKVVP
RRKVKIIRDYGKQMAGDDCVASRQDED
>B.YE.2002.02YE507.AY795904
FFRENLAFPQ-GEAREFSSEQ----------------TRAD--------S
--------------P---T---S---R-ELQV-----------WGRD---
NSSLS-------------EAGAD------------RQG--GDV-SLSFPQ
ITLWQRPIVTVKIGGQIKEALLDTGADDTVLEE-MNLPGKWKPKMIGGIG
GFIKVRQYEQIPIEISGHKAIGTVLVGPTPVNI-IGRNLLTQIGCTLNFP
ISPIETVPVKLKSGM--DGPKVKQWPLTE-EKIKALIEIC--SEMEKEGK
ISKI-GPENPYNTPVFAIKKKD--ST---KWRKLVDFRELNKRTQDFWE-
VQLGIPHPSGLKK---KKSVTVLDVGDAYFSVPLDEAFRKYTAFTIPSLN
NETPGIRYQYNVLPQGWKGSPAIFQSSMTKILEPFRKQNPDIVIYQYMDD
LYVGSDLEIEQHRTKIEKLRQHLLRWGFTTPDKKHQKEPPFLWMGYELHP
DKWTVQPIELPDKDSWTVNDIQKLVGKLNWA------SQIYPGIKVKQLC
KLLRGAKALTEVIQLTKEAELELAENREIIKEPVHGVYYDPSKEL-----
-----------------------------IAE-----IQKQGQGQWTYQI
YQEPFKNLKTGKYARMRGAHTNDVKQLTEAVQKITTESIVIWGKIPKFRL
PIQKETWETWWTEYWQATWIPEWEFVNTPPLVKLWYQLEKEPIPGAETYY
VDGAANRETR-LGKAGYVTNKGRQKVVSLTDTTNQKTELQAIYLALQDSG
LEVNIVTDSQYALGIIQAQPDKSESELVSQIIEQLIKKEKVYLAWVPAHK
GIGGNEQVDKLVSAGIRKVLFLDGIDKAQEEHEKYHSNWRAMASDFNLPP
VVAKEIVACCDKCQLKGEAIHGQVDCSPGIWQLDCTHLEGKVILVAVHVA
SGYIEAEVIPAETGQETAYFLLKLAGRWPVKTIHTDNGSNFTSATVKAA-
CWWAGIKQEFGIPYNPQSQGVVESMNKELKKIIGQVRDQAEHLKTAVQMA
VFIHNFKRKG-GIGGYSAGERIVDIIATDI---------------QTKEL
QKHITKIQNFRVYYRDSRDPLWKGPAKLLWKGEGAVVIQDN--SDIKVVP
RRKAKIIRDYGKQMAGDDCVASRQDED
>B.YE.2002.02YE508.AY795905
FFRENLAFPQ-GKARELSSEQ----------------TRTI--------S
--------------P---T---S---R-ELQV-----------WGGD---
NNSPS-------------EAGAD------------RQG--DV--SLNFPQ
ITLWQRPLVTIKIGGQIKEALLDTGADDTVLEE-MNLPGKWKPKMIGGIG
GFIKVRQYEQIPIEICGHKAIGTVLVGPTPVNI-IGRNLLTQIGCTLNFP
ISPIETVPVKLKPGM--DGPKVKQWPLTE-EKIKALIEIC--TEMEKEGK
ISKI-GPENPYNTPVFAIKKKD--ST---KWRKLVDFRELNKRTQDFWE-
VQLGIPHPSGLKK---KKSVTVLDVGDAYFSVPLDEEFRKYTAFTIPSLN
NETPGIRYQYNVLPQGWKGSPAIFQSSMTKILEPFRKQNPDMVIYQYMDD
LYVGSDLEIGQHRTKIEELRQHLLKWGFTTPDKKHQKEPPFLWMGYELHP
DKWTVQSIELPDKDSWTVNDIQKLVGKLNWA------SQIYPGIKVKQLC
KLLRGAKALTEVIPLTKEAELELAENREILKEPVHGVYYDPSKDL-----
-----------------------------IAE-----IQKQGQGQWTYQI
YQEPFKNLKTGKYARMKGAHTNDVRQLTEAVQKITTESIVIWGKIPKFRL
PIQKETWETWWTEYWQATWIPEWEFVNTPPLVKLWYQLEKEPIIGAETFY
VDGASNRETK-LGKAGYVTNRGRQKVVSLTDTTNQKTELQAIYLALQDSG
LEVNIVTDSQYALGIIQAQPDKSESELVSKIIEQLIKKEKVYLAWVPAHK
GIGGNEQVDKLVSTGIRKVLFLDGIEKAQEEHEKYHSNWRAMAGEFNLPP
VVAKEIVACCDKCQQKGEAMHGQVDCSPGIWQLDCTHLEGKVILVAVHVA
SGYIEAEVIPAETGQETAYFLLKLAGRWPVKTIHTDNGSNFTSTTVKAA-
CWWAGIKQEFGIPYNPQSQGVVESMNKELKKIIGQVRDQAEHLKTAVQMA
VFIHNFKRKG-GIGGYSAGERIVDIIATDI---------------QTKEL
QKHITKIQNFRVYYRDSRDPLWKGPAKLLWKGEGAVVIQDN--SDIKVVP
RRKAKIIRDYGKQMAGDDCVASRQDED
>B.AU.2004.Phcsffull04.AY818644
FFREDLAFPQ-RKARKLPSEQ----------------TRAN--------S
--------------P---T---R---R-ELQV-----------WRRD---
SNSLP-------------EAGAD------------RQG--PV--SFSFPQ
ITLWQRPLVTIKIGGQLKEALLDTGADDTVLEE-ISLPGKWKPKMIGGIG
GFIKVRQYDQILIEICGHKAIGTVLVGPTPVNI-IGRNLLTQIGCTLNFP
ISPIETVPVKLKPGM--DGPKVKQWPLTE-EKIKALVEIC--TEMEKEGK
ISKI-GPENPYNTPVFAIKKKD--ST---KWRKLVDFRELNKRTQDFWE-
VQLGIPHPAGLKK---KKSVTVLDVGDAYFSVPLDKNFRKYTAFTIPSIN
NETPGIRYQYNVLPQGWKGSPAIFQSSMTKILEPFRKQNPDIVIYQYMDD
LYVGSDLEIGQHRTKIEELRQHLLRWGFTTPDKKHQKEPPFLWMGYELHP
DKWTVQPIVLPEKDSWTVNDIQKLVGKLNWA------SQIYAGIKVKQLC
KLLRGAKALTEVIPLTEEAELELAENREILKEPVHGVYYDPSKDL-----
-----------------------------VAE-----IQKQGQGQWTYQI
YQEPFKNLKTGKYARMRGAHTNDVKQLTETVQKIATESIVIWGKTPKFKL
PIQKETWEAWWMEYWQATWIPEWEFVNTPPLVKLWYQLEKEPIVGAETFY
VDGAANRETK-LGKAGYVTDRGRQKVVPLTDTTNQKTELQAIHLALQDSG
LEVNIVTDSQYALGIIQAQPDKSESEVVSQIIEQLIKKEKVYLAWVPAHK
GIGGNEQIDKLVSAGIRKVLFLDGIDKAQEDHEKYHSNWRAMASDFNLPP
VVAKEIVASCDKCQLKGEAMHGQVDCSPGIWQLDCTHLEGKIILVAVHVA
SGYIEAEVIPAETGQETAYFLLKLAGRWPVKTIHTDNGGNFISATVKAA-
CWWAGIKQEFGIPYNPQSQGVVESMNKELKKIIGQVRDQAEHLKTAVQMA
VFIHNFKRKG-GIGGYSAGERIVDIIATDI---------------QTREL
QKQITKIQNFRVYYRDSRDPLWKGPAKLLWKGEGAVVIQDN--SDIKVVP
RRKVKIIRDYGKQMAGDDCVASRQDED
>B.RU.2004.04RU139095.AY819715
FFREXLAFPQ-RKAGEFSSEQ----------------TRAX--------S
--------------P---T---X---R-ELQV-----------WGGD---
NNXXS-------------EAG-D------------RQG--DV--SFNFPQ
ITLWQRPLVTIKIGGQLKEALLDTGADDTVLEX-MCLPGRWKPKMIGGIG
GFIKVRQYDEVTIDICGHKAIGTVLVGPTPVNI-IGRNLLTQIGCTLNFP
ISPIETVPVKLKPGM--DGPKVKQWPLTE-EKIKALVEIC--TEMEKEGK
ISKI-GPENPYNTPIFAIKKKD--ST---KWRKLVDFRELNKRTQDFWE-
VQLGIPHPAGLKK---KKSVTVLDVGDAYFSVPLDKDFRKYTAFTIPSIN
NETPGVRYQYNVLPQGWKGSPAIFQSSMTKILEPFRKQNPDIVIYQYMDD
LYVGSDLEIGEHRTKIEELRQHLLKWGFTTPDKKHQKEPPFLWMGYELHP
DKWTVQPIELPEKDSWTVNDIQKLVGKLNWA------SQIYPGIKVKQLC
KLLRGAKALTEIIPLTKEAELELAENREILREPVHGVYYDPSKDL-----
-----------------------------IAE-----IQKQEQGQWTYQI
YQEPFKNLKTGKYAKMRGAHTNDVRQLVEAVHKITMESIVIWGKTPKFKL
PIQKETWETWWTEYWQATWIPEWEFVNTPPLVKLWYQLEKEPITGAETFY
VDGAANRETK-LGKAGYVTDRGRQKVVSFNDTTNQKTELQAIHLALQDSG
VEVNIVTDSQYALGIIQAQPDKSESELVNQIIEQLIKKEKVYLAWVPAHK
GIGGNEQVDKLVSSGIRKVLFLDGIDKAQEDHEKYHSNWRAMASDFNLPP
VVAKEIVASCDKCQLKGEAMHGQVDCSPGMWQLDCTHLEGKIILVAVHVA
SGYIEAEVIPAETGQETAYFLLKLAGRWPVTTIHTDNGGNFISTTVKAA-
CWWAGIKQEFGIPYNPQSQGXVESMNKELKKIIGQVRDQAEHLKTAVQMA
VFIHNFKRKG-GIGGYSAGERIVDIIATDI---------------QTKEL
QKQITKIQNFRVYYRDSRDPLWKGPAKLLXKGEGAVVIQXN--SDIKVVP
RRKAKIIRDYXKQMAGNDCVASRQDED
>B.US.1983.5096_83.AY835748
FFREDLAFPQ-GEAREFSSEQ----------------TRAI--------S
--------------P---T---R---G-ELQV-----------WGRD---
NNSLS-------------EAGAD------------RQG--TI--SFSFPQ
ITLWQRPLVTIKIGGQLKEALLDTGADDTVLEE-MNLPGRWKPKMIGGIG
GFIKVRQYDQIPIEICGHKAIGTVLVGPTPVNI-IGRNLLTQLGCTLNFP
ISPIETVPVKLKPGM--DGPKVKQWPLTE-EKIKALVEIC--TEMEKEGK
ISKI-GPENPYNTPVFAIKKKD--ST---KWRKLVDFRELNKKTQDFWE-
VQLGIPHPAGLRK---KKSVTVLDVGDAYFSVPLDKDFRKYTAFTIPSIN
NETPGIRYQYNVLPQGWKGSPAIFPSSMTKILEPFRKQNPDLVIYQYMDD
LYVGSDLEIGQHRTKIEELRQHLLRWGFTTPDKKHQKEPPFLWMGYELHP
DKWTVQPIVLPEKDSWTVNDIQKLGGKLNWA------SQIYAGIKVRQLC
KLLRGTKALTEVVPLTTEAELELAENGEILKEPVRGVYYDPSKDL-----
-----------------------------IAK-----IQKQGQGQWTYQI
YQEPFKNLKTGKYARMRGAHTNDVKQLTEAVQKIPTESIVIWGKTPNFKL
PIQKETWETWGTEYWQAPWIPEGEFVNTPPLGKLWHQLKKEPIVGAETFY
VDGAANRETK-LGKAGCVSDRGRQKVVPLTDTTNQKTELQAILLALQDSG
LEVNIVTDSQFAYGIIQAQPDKSESELVSQIIEQLIKKEKVYLAWVPAHK
GIGGNEQVDKLVSTGIRKVLFLDGIDKAQEEHEKYHSNWTAMASDFNLPP
IVAKEIVASCDKCQLKGEAMHGQVDCSPGIWQLDCTHLEGKVILVAVHVA
SGYIEAEVIPAETGQETAYFLLKLAGRWPVRVIHTDNGSNFTSTTVKAA-
CWWAGIKQEFGIPYNPQSQGVVESMNKELKKIIGQVRDQAEHLKTAVQMA
VFIHNFKRKG-GIGGYSAGERIVDIIATDI---------------QTKEL
QKQITKIQNFRVYYRDSRDPLWKGPAKLLWKGEGAVVIQDN--SDIKVVP
RRKAKIIRDYGKQMAGDDCVASRQDED
>B.US.1986.5096_86.AY835749
FFREDLAFPQ-GKAREFSSEQ----------------TRAI--------S
--------------P---T---R---G-ELQV-----------WGRD---
NNSLS-------------EAGAD------------RQG--TV--SFSFPQ
ITLWQRPLVTIKIGGQLKEALLDTGADDTVLEE-MNLPGRWKPKMIGGIG
GFIKVRQYDQIPIEICGHKAIGTVLVGPTPVNI-IGRNLLTQIGCTLNFP
ISPIETVPVKLKPGM--DGPKVKQWPLTE-EKIKALVEIC--TEMEKEGK
ISKI-GPENPYNTPVFAIKKKD--ST---KWRKLVDFRELNKKTQDFWE-
VQLGIPHPAGLKK---KKSVTVLDVGDAYFSVPLDKDFRKYTAFTIPSIN
NETPGIRYQYNVLPQGWKGSPAIFQSSMTKILEPFRKQNPDIVIYQYMDD
LYVGSDLEIGQHRTKIEELRQHLLRWGFTTPDKKHQKEPPFLWMGYELHP
DKWTVQPIVLPEKDSWTVNDIQKLVRKLNWA------SHIYAGIRVRQLC
NLLRGTKALTVVVPLTKEAELELAKNGEFLKEPVRGVYYDPSKDL-----
-----------------------------IAK-----IQKRGQGQWTYHI
YQEPFKNLKTGKYARMRGAHTNDVKQLTEAVQKIPTESIVIWGKTPRFKL
PIQKETWETWGTEYWQATWFPEWEFVNTPPLVKLWYQLEKEPIVGAETFY
VDGAANRETK-LGKAGCVSDRGRQKVVPLTDTTNQKTELQAILLALQDSG
LEVNIVTDSQFAYGIIQAQPDKSESELVSQIIEQLIKKEKVYLAWVPAHK
GIGGNEQVDKLVSTGIRKVLFLDGIDKAQEEHEKYHNNWRAMASDFNLPP
IVAKEIVASCDKCQLKGEAMHGQVDCSPGIWQLDCTHLEGKVILVAVHVA
SGYIEAEVIPAETGQETAYFLLKLAGRWPVKAIHTDNGSNFTSTTVKAA-
CWWAGIKQEFGIPYNPQSQGVVESMNKELKKIIGQVRDQAEHLKTAVQMA
VFIHNFKRKG-GIGGYSAGERIVDIIATDI---------------QTKEL
QKQITKIQNFRVYYRDSRDPLWKGPAKLLWKGEGAVVIQDN--SDIKVVP
RRKVKIIRDYGKQMAGDDCVASRQDED
>B.US.1989.5096_89.AY835750
FFREDLAFPQ-GKAREFSSEQ----------------TRAI--------S
--------------P---T---R---G-ELQV-----------WGRD---
NNSLS-------------EAGAD------------RQG--TV--SFSFPQ
ITLWQRPLVTIKIGGQLKEALLDTGADDTVLEE-MNLPGRWKPKMIGGIG
GFIKVRQYDQIPIEICGHKAIGTVLVGPTPVNI-IGRNLLTQLGCTLNFP
ISPIETVPVKLKPGM--DGPKVKQWPLTE-EKIKALVEIC--TEMEKEGK
ISKI-GPENPYNTPVFAIKKKD--ST---KWRKLVDFRELNKKTQDFWE-
VQLGIPHPAGLKQ---KKSVTVLDVGDAYFSVPLDKDFRKYTAFTIPSIN
NETPGIRYQYNVLPQGWKGSPAIFQSSMTKILEPFRKQNPDIVIYQYMDD
LYVGSDLEIGQHRTKIEELRQHLLRWGFTTPDKKHQKEPPFLWMGYELHP
DKWTVQPIVLPEKDSWTVNDIQKLVRKLNWA------SHIYAGIRVRQLC
NLLRGTKALTVVVPLTKEAELELAKNGEFLKEPVRGVYYDPSKDL-----
-----------------------------IAK-----IQKQGQGQWTYHI
YQEPFKNLKTGKYARMRGAHTNDVKQLTEAVQKIPTESIVIWGKTPRFKL
PIQKETWETWGTEYWQATWFPEWEFVNTPPLVKLWYQLEKEPIVGAETFY
VDGAANRETK-LGKAGCVSDRGRQKVVPLTDTTNQKTELQAILLALQDSG
LEVNIVTDSQYALGIIQAQPDKSESELVSQIIEQLIKKEKVYLAWVPAHK
GIGGNEQVDKLVSTGIRKVLFLDGIDKAQEEHEKYHSNWRAMASDFNLPP
IVAKEIVASCDKCQLKGEAMHGQVDCSPGIWQLNCTHLEGKVILVAVHVA
GGYIEAEVIPAETGQETAYFLLKLAGRWPVRVIHTDNGSNFTSTTVKAA-
CWWAGIKQEFGIPYNPQSQGVVESMNKELKKIIGQVRDQAEHLKTAVQMA
VFIHNFKRKG-GIGGYSAGERIVDIIATDL---------------QTKEL
QKQITKIQNFRVYYRDSRDPLWKGPAKLLWKGEGAVYIQDN--SDIKVVP
RRKAKIIRDYGKQMAGDDCVASRQDEDY
>B.US.1990.5096_90.AY835751
FFRENLAFPQ-GEAREFSSEQ----------------TRAI--------S
--------------P---T---R---R-ELQV-----------WGRD---
NNSLS-------------EAGAD------------RQG--TV--SFSFPQ
ITLWQRPLVTIKIGGQLKEALLDTGADDTVLEE-MNLPGRWKPKMIGGIG
GFIKVRQYDQIPIEICGHKAIGTVLVGPTPVNI-IGRNLLTQLGCTLNFP
ISPIETVPVKLKPGM--DGPKVKQWPLTE-EKIKALVEIC--TEMEKEGE
ISKI-GPENPYNTPVFAIKKKD--ST---KWRKLVDFRELNKKTQDFWE-
VQLGIPHPAGLKK---KKSVTVLDVGDAYFSVPLDEDFRKYTAFTIPSIN
NETPGIRYQYNVLPQGWKGSPAIFQSSMTKILEPFRKQNPDLVIYQYMDD
LYVGSDLEIGQHRTKIEELRQHLLGWGFTTPDKKHQKEPPFLWMGYELHP
DKWTVQPIVLPEKDSWTVNDIQKLGGKLNWA------SQIYAGIKVGQLC
NLLRGTKALTEVVPLTKEAELELAKKREILKEPVRGVYYAPSKDL-----
-----------------------------IAK-----IQKQGQGLCTYQI
YQEPFKNLKTGKYAKMRGAHTNDVKQLTEAGQKIPTESIVIWGKTPNFKL
PIQKETWETWGTGYWQATWIPEWEFVNTPPLGNLWSQLEKEPIVGAETFY
VDGAANRETK-LGKAGCVSDRGRQKVVPLTDTTNQKTELQAILLALQDSG
LEVNIVTDSQFAYGIIQAQPDKSESELVSQIIEQLIKKEKVYLAWVPAHK
GIGGNEQVDKLVSTGIRKVLFLDGIDKAQEEHEKYHSNWTAMASDFNLPP
IVAKEIVASCDKCQLKGEAMHGQVDCSPGIWQLDCTHLEGKVILVAVHVA
SGYIEAEVIPAETGQETAYFLLKLAGRWPGRVIHTDNGSNFTSTTVKAA-
CWWAGIKQEFGIPYNPQSQGVVESMNKELKKIIGQVRDQAEHLKTAVQMA
VFIHNFKRKG-GIGGYSAGERIVDIIATDI---------------QTKEL
QKQITKIQNFRVYYRDSRDPLWKGPAKLLWKGEGAVVIQDN--SDIKVVP
RRKAKIIRDYGKQMAGDDCVASRQDED
>B.US.1992.5096_92.AY835752
FFREDLAFPQ-GEAREFSSEQ----------------TRAI--------S
--------------P---T---R---G-KLQV-----------WGRD---
NNSLS-------------EAGAD------------RQG--TV--SFSFPQ
ITLWQRPLVTIKIGGQLKEALLDTGADDTVLEE-MNLPGRWKPKMIGGIG
GFIKVRQYDQIPIEICGHKAIGTVLVGPTPVNI-IGRNLLTQLGCTLNFP
ISPIETVPVRLKPGM--DGPKVKQWPLTE-EKIKALVEIC--TELEKEGK
ISKI-GPENPYNTPVFAIKKKD--ST---KWRKLVDFRELNKKTQDFWE-
VQLGIPHPSGLKK---KKSVTVLDVGDAYFSVPLDKDFRKYTAFTIPSVN
NETPGIRYQYNVLPQGWKGSPAIFPSSMTRILEPFRKQNPDLVIYQYMDD
LYVGSDLEIGQHRTKIEELRQHLLRWGFYTPDKKHQKEPPFLWMGYELHP
DKWTVQPIVLPEKDRWTVNDIQKLGGKLNWA------SQISPGIKVGQLC
NLLRGPKALTEVVPLTTEAELELAKNGEFLKEPVRGVYYAPSKDL-----
-----------------------------IAE-----IQKRGQGQWTYHI
YQEPFKNLKTGKYARMRGAHTNDVKQLTEAVQKIPTESIVLWGKTPKFKL
PIQRETWETWGTEYWQATWIPEGEFVNTPPLGKLWYQLEKGPIVEAETFY
VDGAATREAK-LGKAGYTTDRGRQKVVPLTDTPNQKTELQAILLALQDSG
LEVNIVTDSQYALGIIQAQPDKSESELVSQIIEQLIKKEKVYLAWVPAHK
GIGGNEQVDKLVSTGIRKVLFLDGIDKAQEEHEKYHSNWRAMASDFNLPP
VVAKEIVASCDKCQLKGEAMHGQVDCSPGIWQLDCTHLEGKVILVAVHVA
GGYIEAEVIPAETGQETAYFLLKLAGRWPVRVIHTDNGSNFTSTTVKAA-
CWWAGIKQEFGIPYNPQSQGVVESMNKELKKIIGQVRDQDEHLKTAVQMA
VFIHNFKRKG-GIGGYSAGERIVDLIATDL---------------QTKEL
QKQITKIQNFRVYYRDSKDPLWKGPAKLLWKGEGAVVIQDN--SDIKVVP
RRKAKIIRDYGKQMAGDDCVASKRDED
>B.US.1996.5155_96.AY835753
FFREDLAFPQ-GKAREFPSEQ----------------TRAN--------S
--------------P---T---R---I-QLQV-----------WGRD---
NNSLS-------------EAGAD------------RQG--NV--SFGFPQ
ITLWQRPLVTIKYEGQLKEALLDTGADDTVLED-MSLPGKWKPKMIGGIG
GFIKVRQYDQVLVEICGHKAIGAVLVGPTPVNI-IGRNLLTQIGCTLNFP
ISPIETVPVKLKPGM--DGPKVKQWPLTE-EKIKALVEIC--TEMEKEGK
ISKI-GPENPYNTPVFAIKKKD--ST---KWRKLVDFRELNKRTQDFWE-
VQLGIPHPAGLKK---KKSVTVLDVGDAYFSVPLDKDFRKYTAFPIPSIN
NETPGVRYQYNVLPQGWKGSPAIFQSSMTKILEPFRKQNPDIVIYQYMDD
LYVGSDLEIGQHRTKIEELRQHLLKWGFTTPDKKHQKEPPFLWMGYELHP
DKWTVQPIVLPEKDSWTVNDIQKLVGKLNWA------SQIYPGIKVRQLC
KLLRGAKALTEVVPLTKEAELELAKNREILKEPVRGVYYDPSKDL-----
-----------------------------IAK-----LQKQERGQWTYQI
YQEPFKNLKTGKYARTKGAHTNDVKQLTEAVQKIATESIVIWGKTPNFKL
PIQKETWESWGTECWQATWIPEGEFVNTPPLGKLWTQLEKEPIVGAESFY
VEGAANRETK-LGKAGYVTNRGRQKVVPLTDTTNQKTELQAIHLALQDSG
LEVNIVTDSQYALGIIQAQPDKSESELVSQIIEQLIKKEKVYLAWVPAHK
GIGGNEQVDKLVSAGIRKVLFLDGIDKAQEDHEKYHSNWRTMASDFNLPP
VVAKEIVASCDKCQLKGEATHGQVDCSPGIWQLDCTHLEGKVILVAVHVA
GGYIEAEVIPAETGQETAYFLLKLAGRWPVKTIHTDNGPNFISTAVKAA-
CWWAGIKQEFGIPYNPQSQGVVESMNKELKKIIGQVRDQAEHLKTAVQMA
VFIHNFKRKG-GIGGYSAGERIVDIIATDL---------------QTKEL
QKHITKIQNFRVYYRDSKDPLWKGPAKLLWKGEGAVLIQDN--SEIKVVP
PRKAKIIRDYGKQMAGDDCVASRQDED
>B.US.1983.5084_83.AY835754
FFREDLAFLQ-GKAREFSSEQ----------------TRAN--------S
--------------P---T---R---R-KLQV-----------WGRD---
NNSLS-------------EAGAE------------RQG--TV--SFNFPQ
ITLWQRPLVTIKIGGQLKEALLDTGADDTVLEE-MNLPGRWKPKMIGGIG
GFIKVRQYDQILIEICGHKAIGTVLVGPTPVNI-IGRNLLTQIGCTLNFP
ISPIETVPVKLKPGM--DGPKVKQWPLTE-EKIKALVEIC--TEMEQEGK
ISRI-GPENPYNTPVFAIKKKD--ST---KWRKLVDFRELNKRTQDFWE-
VQLGIPHPAGLKK---KKSVTVLDVGDAYFSVPLDKDFRKYTAFTIPSIN
NETPGIRYQYNVLPQGWKGSPAIFQSSMTKILEPFRKQNPDVVIYQYMDD
LYVGSDLEIGRHGTKIEELRQHLLRWGFTTPDKKHQKEPPFLWMGYELHP
DKWTVQPIVLPEKDSWTVNDIQKLVGKLNWA------SQIYAGIKVRQLC
KLLRGTKALTEVIPLTKEAELELAENREILKEPVHGVYYDPSKDL-----
-----------------------------IVE-----IQKQGQGQWTYQI
YQEPFKNLKTGKYARMRGAHTNDVKQLTEAVQKITTESIVIWGKTPKFRL
PIQKETWEAWWTEYWQATWIPEWEFVNTPPLVKLWYQLEKEPIVGAETFY
VDGAANRETK-LGKAGYVTDRGRQKVVPLTDTTNQKTELQAIHLALQDSG
LEVNIVTDSQYALGIIQAQPDKSESELVSQIIEQLIKKEKVYLAWVPAHK
GIGGNEQVDKLVSAGIRKVLFLDGIDKAQDEHERYHSNWRAMASDFNLPP
VVAKEIVASCDKCQLKGEAMHGQVDCSPGIWQLDCTHLEGKVILVAVHVA
SGYIEAEVIPAETGQETAYFLLKLAGRWPVKTIHTDNGGNFISTAVKAA-
CWWAGIKQEFGIPYNPQSQGVVESINKELKKIIGQVRDQAEHLKTAVQMA
VFIHNFKRKG-GIGGYSAGERIIDIIATDI---------------QTKEL
QKQITKIQNFRVYYRDSRDPLWKGPAKLLWKGEGAVVIQDN--SDIKVVP
RRKAKIIRDYGKQMAGDDCVASTRDED
>B.US.1985.5157_85.AY835755
FFREDLAFPQ-GKAREFSSEQ----------------TRAN--------S
--------------P---T---R---R-ELQV-----------WGGD---
NNSLS-------------EAGAD------------RQG--NV--SFSFPQ
ITLWQRPLVTIKIGGQLKEALLDTGADDTVLEE-MNLPGRWKPKMIGGIG
GFIKVRQYDQVPIEICGHKAIGTVLVGPTPVNI-IGRNLLTQLGCTLNFP
ISPIETVPVKLKPGM--DGPKVKQWPLTE-EKIKALVEIC--TEMEKEGK
ISKI-GPENPYNTPVFAIKKKD--ST---KWRKLVDFRELNKRTQDFWE-
VQLGIPHPAGLKK---KKSVTVLDVGDAYFSVPLDKDFRKYTAFTIPSIN
NETPGIRYQYNVLPQGWKGSPAIFQSSMTKILEPFRKQNPDIVIYQYMDD
LYVGSDLEIGQHRTKIEELREHLLKWGFTTPDKKHQKEPPFLWMGYELHP
DKWTVQPIVLPEKDSWTVNDIQKLVGKLNWA------SQIYAGIKVRQLC
KLLRGAKALTEVIPLTEEAELELAENREILKEPVHGVYYDPSKDL-----
-----------------------------VAE-----VQKQGYGQWTYQI
YQEPFKNLKTGKYARMRGAHTNDVKQLTEAVQKIATESIVIWGKTPKFKL
PIQKETWEAWWMEYWQATWIPEWEFVNTPPLVKLWYQLEKEPIVGAETFY
VDGAANRETK-LGKAGYVTDRGRQKIVSLTNTTNQKTELQAIHLALQDSG
LEVNIVTDSQYALGIIQAQPDKSESELVSQIIEQLIKKEKVYLAWVPAHK
GIGGNEQVDKLVSAGIRKVLFLDGMDKAQEEHEKYHSNWRAMASDFNLPP
VVAKEIVASCDKCQLKGEAMHGQVDCSPGIWQLDCTHLEGKIILVAVHVA
SGYIEAEVIPAETGQETAYFLLKLAGRWPVKTIHTDNGPNFTSTTVKAA-
CWWAGIKQEFGIPYNPQSQGVVESMNKELKKIIGQVRDQAEHLKTAVQMA
VFIHNFKRKG-GIGGYSAGERIVDIIATDI---------------QTKEL
QKQITKIQNFRVYYRDSREPIWKGPAKLLWKGEGAVIIQDN--SDIKVVP
RRKAKIIRDYGKQMAGDDCVASRQDED
>B.US.1986.5157_86.AY835756
FFREDLAFPQ-GKAREFSSEQ----------------TRAN--------S
--------------P---T---S---R-ELQV-----------WGGD---
NNSLS-------------EAGAD------------RQG--DV--SFSFPQ
ITLWQRPLVTIKIGGQLKEALLDTGADDTVLEE-MNLPGRWKPKMIGGIG
GFIKVRQYDQVPIEICEHKVIGTVLVGPTPVNI-IGRNLLTQLGCTLNFP
ISPIETVPVKLKPGM--DGPKVKQWPLTE-EKIKALVEIC--TEMEKEGK
ISKI-GPENPYNTPVFAIKKKD--ST---KWRKLVDFRELNKRTQDFWE-
VQLGIPHPAGLKK---KKSVTVLDVGDAYFSVPLDKDFRKYTAFTIPSIN
NETPGIRYQYNVLPQGWKGSPAIFQSSMTKILEPFRKQNPDIVIYQYMDD
LYVGSDLEIGQHRTKIEELREHLLRWGFTTPDKKHQKEPPFLWMGYELHP
DKWTEQPIKLPEKDSWTVNDIQKLVGKLNWA------SQIYAGIKVKQLC
KLLRGTKALTEVIPLTEEAELELAENREILKEPVHGVYYDPSKDL-----
-----------------------------VAE-----VQKQGYGQWTYQI
YQEPFKNLKTGKYARMKGAHTNDVKQLTEAVQKIATESIVIWGKTPKFKL
PIQKETWEAWWMEYWQATWIPEWEFVNTPPLVKLWYQLEKEPIVGAETFY
VDGAANRETK-LGKAGYVTDRGRQKIISLPHTTNQKTELQAIYLALQDSG
LEVNIVTDSQYALGIIQAQPDKSESELVSQIIEQLINKEKVYLAWVPAHK
GIGGNEQVDKLVSAGIRKVLFLDGIDKAQEEHEKYHSNWRAMASDFNLPP
VVAKEIVASCDKCQLKGEAMHGQVDCSPGIWQLDCTHLEGKIILVAVHVA
SGYIEAEVIPAETGQETAYFLLKLAGRWPVKTIHTDNGTNFTSTTVKAA-
CWWAGIKQEFGIPYNPQSQGVVESMNKELKKIIGQVKDQAEHLKTAVQMA
VFIHNFKRKG-GIGGYSAGERIVDIIATDI---------------QTKEL
QKQITKIQNFRVYYRDSREPFWKGPAKLLWKGEGAVVIQDN--SDIKVVP
RRKAKIIRDYGKQMAGDDCVASKQDED
>B.US.1986.5113_86.AY835757
FFREDLAFLQ-GEAREFSSEQ----------------TRAN--------S
--------------P---T---R---R-ELQV-----------WGRD---
NNSLS-------------EAGAD------------RQG--NV--SFSFPQ
ITLWQRPLVTVKIGGQLKEALLDTGADDTVLEE-MNLPGRWKPKMIGGIG
GFIKVRQYDQIPIEICGHKAIGTVLVGPTPVNI-IGRNLLTQIGCTLNFP
ISPIETVPVKLKPGM--DGPRVKQWPLTE-EKIKALVEIC--TEMEKEGK
ISKI-GPENPYNTPVFAIKKKD--ST---KWRKLVDFRELNKRTQDFWE-
VQLGIPHPAGLKK---KKSVTVLDVGDAYFSVPLDEDFRKYTAFTIPSIN
NETPGIRYQYNVLPQGWKGSPAIFQSSMTKILEPFRKQNPDIVIYQYMDD
LYVGSDLEIGQHRTKIEELRQHLLRWGFTTPDKKHQKEPPFLWMGYELHP
DKWTVQPIVLPEKDSWTVNDIQKLVGKLNWA------SQIYAGIKVKQLC
KLLRGTKALTEVIPLTAEAELELAENREILKEPVHGVYYDPSKDL-----
-----------------------------IAE-----IQKQGQGQWTYQI
YQEPFKNLKTGKYARTRGAHTNDVRQLTEAVQKITTESIVIWGKTPKFKL
PIQKETWETWWTEYWQATWIPEWEFVNTPPLVKLWYQLEKEPIVGAETFY
VDGAANRETK-LGKAGYVTNKGRQKVVSITDTTNQKTELQAIHLALQDSG
SEVNIVTDSQYALGIIQAQPDRSESEIVSQIIEELIKKEKVYLAWVPAHK
GIGGNEQVDKLVSTGIRKVLFLDGIDKAQEEHEKYHNNWRAMASDFNLPP
VVAKEIVASCDKCQLKGEAMHGQVDCSPGIWQLDCTHLEGKVILVAVHVA
SGYIEAEVIPAETGQETAYFLLKLAGRWPVKTIHTDNGSNLTSATVKAA-
CWWAGIKQEFGIPYNPQSQGVVESMNKELKKIIGQVKDQAEHLKTAVQMA
VFIHNFKRKG-GIGGYSAGERIIDIIATDI---------------QTKEL
QKQITKIQNFRVYYRDSRDPLWKGPAKLLWKGEGAVIIQDN--SDIKVVP
RRKVKIIRDYGKQMAGDDCVASRQDED
>B.US.1987.5113_87.AY835758
FFREDLAFLQ-GEAREFSSEQ----------------TRAI--------S
--------------P---T---R---R-ELQV-----------WGRD---
NNSRS-------------EAGAD------------RQG--TV--SFSFPQ
ITLWQRPLVTVKIGGQLKEALLDTGADDTVLEE-MNLPGRWKPKMIGGIG
GFIKVRQYDQIPIEICGHKAIGTVLVGPTPVNI-IGRNLLTQIGCTLNFP
ISPIETVPVKLKPGM--DGPRVKQWPLTE-EKIKALLEIC--TEMEKEGK
ISKI-GPENPYNTPVFAIKKKD--ST---KWRKLVDFRELNKRTQDFWE-
VQLGIPHPAGLKK---KKSVTVLDVGDAYFSVPLDEDFRKYTAFTIPSIN
NETPGIRYQYNVLPQGWKGSPAIFQSSMTKILEPFRKQNPDIVIYQYMDD
LYVGSDLEIGQHRTKIEELRQHLLRWGLTTPDKKHQKEPPFLWMGYELHP
DKWTVQPIVLPEKDSWTVNDIQKLVGKLNWA------SQIYAGIKVKQLC
KLLRGTKALTEVIPLTAEAELELAENREILKEPVHGVYYDPSKDL-----
-----------------------------IAE-----IQKQGQGQWTYQI
YQEPFKNLKTGKYARTRGAHTNDVKQLTEAVQKITTESIVIWGKTPKFEL
PIQKETWETWWTEYWQATWIPEWEFVNTPPLVKLWYQLEKEPIVGAETFY
VDGAANRETK-LGKAGYVTNKGRQKVVSIADTTNQKTELQAIHLALQDSG
SEVNIVTDSQYALGIIQAQPDKSESEIVSQIIEELIKKEKVYLAWVPAHK
GIGGNEQVDKLVSTGIRKVLFLDGIDKAQEEHEKYHNNWRAMASDFNLPP
VVAKEIVASCDKCQLKGEAMHGQVDCSPGIWQLDCTHLEGKVILVAVHVA
SGYIEAEVIPAETGQETAYFLLKLAGRWPVKTIHTDNGSNFTSATVKAA-
CWWAGIKQEFGIPYNPQSQGVVESMNKELKKIIGQVKDQAEHLKTAVQMA
VFIHNFKRKG-GIGGYSAGERIVDIIATDI---------------QTKEL
QKQITKIQNFRVYYRDSRDPLWKGPAKLLWKGEGAVVIQDN--SDIKVVP
RRKVKIIRDYGKQMAGDDSVASRQDED
>B.US.1982.5048_82.AY835759
FFRENLAFPQ-GKAREFSSEQ----------------TRAN--------S
--------------P---T---R---R-ELQV-----------WGRD---
NSSLS-------------EAGAD------------RQG--TI--SFSFPQ
ITLWQRPLVTIKIGGQLKEALLDTGADDTVLEE-MSLPGRWKPKMIGGIG
GFIKVRQYDQILIEICGHKAIGTVLVGPTPVNI-IGRNLLTQIGCTLNFP
ISPIETVPVKLKPGM--DGPKVKQWPLTE-EKIKALVEIC--TEMEKEGK
ISKI-GPENPYNTPVFAIKKKD--ST---KWRKLVDFRELNKKTQDFWE-
VQLGIPHPAGLKK---KKSVTVLDVGDAYFSVPLDKDFRKYTAFTIPSIN
NETPGIRYQYNVLPQGWKGSPAIFQSSMTKILEPFRKQNPDIVIYQYMDD
LYVGSDLEIGQHRTKIEELRQHLLRWGFTTPDKKHQKEPPFLWMGYELHP
DKWTVQPIVLPEKDSWTVNDIQKLVGKLNWA------SQIYAGIKVKQLC
KLLRGAKALTEVIPLTEEAELELAENREILKEPVHGVYYDPSKDL-----
-----------------------------IAE-----LQKQGQGQWTYQI
YQEPFKNLKTGKYARMRGAHTNDVKQLTEAVQKIATESIVIWGKTPKFKL
PIQKETWETWWSEYWQATWIPEWEFVNTPPLVKLWYQLEKEPIVGAETFY
VDGAANRETK-LGKAGYVTNKGRQKVVSLTDTTNQRTELQAIHLALQDSG
LEVNIVTDSQYALGIIQAQPDKSESELVNQIIEQLIKKEKVYLAWVPAHK
GIGGNEQVDKLVSAGIRKVLFLDGIDKAQEDHEKYHSNWRAMASDFNLPP
VVAKEIVASCDKCQLKGEAMHGQVDCSPGIWQLDCTHLEGKVILVAVHVA
SGYIEAEVIPAETGQETAYFLLKLAGRWPVKTIHTDNGSNFTSTTVKAA-
CWWAGIKQEFGIPYNPQSQGVVESMNKELKKIIGQVRDQAEHLKTAVQMA
VFIHNFKRKG-GIGGYSAGERIVDIIASDI---------------QTKEL
QKQITKIQNFRVYYRDSRDPLWKGPAKLLWKGEGAVVIQDN--SDIKVVP
RRKVKIIRDYGKQMAGDDCVASRQDED
>B.US.1987.5048_87.AY835760
FFRENLAFPQ-GKAREFSSEQ----------------TRAN--------S
--------------P---T---S---R-ELQV-----------WGRD---
NSSLS-------------EAGAD------------RQG--TI--SFSFPQ
ITLWQRPLVTIKIGGQLKEALLDTGADDTVLEE-MNLPGRWKPKMIGGIG
GFIKVRQYDQILIEICGHKAIGTVLVGPTPVNI-IGRNLLTQIGCTLNFP
ISPIETVPVKLKPGM--DGPKVKQWPLTE-EKIKALVEIC--TEMEKEGK
ISKI-GPENPYNTPVFAIKKKD--ST---KWRKLVDFRELNKRTQDFWE-
VQLGIPHPAGLKK---KKSVTVLDVGDAYFSVPLDKDFRKYTAFTIPSIN
NETPGIRYQYNVLPQGWKGSPAIFQSSMTKILGPFRKQNPDIVIYQYMDD
LYVGSDLEIGQHRTKIEELRQHLLRWGFTTPDKKHQKEPPFLWMGYELHP
DKWTVQPIVLPEKDSWTVNDIQKLVGKLNWA------SQIYAGIKVKQLC
KLLRGAKALTEVIPLTEEAELELAENREILKEPVHGVYYDPSKDL-----
-----------------------------IAE-----LQKQGQGQWTYQI
YQEPFKNLKTGKYARMRGAHTNDVKQLTEAVQKIATESIVIWGKTPKFRL
PIQKETWETWWSEYWQATWIPEWEFVNTPPLVKLWYQLEKEPIVGAETFY
VDGAANRETK-LGKAGYVTNKGRQNVVTLTDTTNQKTELQAIYLALQDSG
LEVNIVTDSPYALGIIQAQPDKSESELVSQIIEQLIKKEKVYLAWVPAHK
GIGGNEQVDKLVSAGIRKVLFLDGIDKAQEEHEKYHSNWRAMASDFNLPP
IVAKEIVASCDKCQLKGEAMHGQVDCSPGIWQLDCTHLEGKIILVAVHVA
SGYIEAEVIPAETGQETAYFLLKLAGRWPVKTIHTDNGSNFTSTTVKAA-
CWWAGIKQEFGIPYNPQSQGVVESMNKELKKIIGQVRDQAEHLKTAVQMA
VFIHNFKRKG-GIGGYSAGERIVDIIASDI---------------QTKEL
QKQITKIQNFRVYYRDSRDPLWKGPAKLLWKGEGAVVIQDN--SDIKVVP
RRKAKIIRDYGKQMAGDDCVASRQDED
>B.US.1991.5048_91.AY835761
FFRENLAFPQ-GKAREFSSEQ----------------TRAN--------S
--------------P---T---T---R-ELQV-----------WGRD---
NSSLS-------------EAGAD------------RQG--TI--SFSFPQ
ITLWQRPLVTIKIGGQLKEALLDTGADDTVLEE-MNLPGRWKPKMIGGIG
GFIKVRQYDQILVEICGHKAIGTVLVGPTPVNI-IGRNLLTQIGCTLNFP
ISPIETVPVKLKPGM--DGPKVKQWPLTE-EKIKALVEIC--TELEKEGK
ISKI-GPENPYNTPVFAIKKKD--ST---KWRKLVDFRELNKRTQDFWE-
VQLGIPHPAGLKK---KKSVTVLDVGDAYFSVPLDKDFRKYTAFTIPSIN
NETPGVRYQYNVLPQGWKGSPAIFQSSMTKILEPFRKQNPDIVIYQYMDD
LYVGSDLEIGQHRTKIEELRQHLLRWGFYTPDKKHQKEPPFLWMGYELHP
DKWTVQPIVLPEKDSWTVNDIQKLVGKLNWA------SQIYAGIKVKQLC
KLLRGAKALTEVIPLTEEAELELAENREILKEPVHGVYYDPSKEL-----
-----------------------------IAE-----LQKQGQGQWTYQI
YQEPFKNLKTGKYARTRGVHTNDVKQLTEAVQKIATESIVIWGKTPKFRL
PIQKETWETWWLEYWQATWIPEWEFVNTPPLVKLWYQLEKEPIVGAETFY
VDGAANRETK-LGKAGYVTNKGRQKVITLTDTTNQKTELQAIHLALQDSG
LEVNIVTDSQYAIGIIQAQPDKSESELVSQIIEQLIKKEKVYLAWVPAHK
GIGGNEQVDKLVSAGIRKVLFLDGIDKAQEEHEKYHSNWRAMASDFNLPP
IVAKEIVASCDKCQLKGEAMHGQVDCSPGIWQLDCTHLEGKIILVAVHVA
SGYIEAEVIPAETGQETAYFLLKLAGRWPVKTIHTDNGSNFTSATVKAA-
CWWAGIKQEFGIPYNPQSQGVVESMNKELKKIIGQVRDQAEHLKTAVQMA
VFIHNFKRKG-GIGGYSAGERIVDIIASDI---------------QTKEL
QKQITKIQNFRVYYRDSRDPLWKGPAKLLWKGEGAVVIQDN--SDIKVVP
RRKAKIIRDYGKQMAGDDSVASRQDED
>B.US.1984.5160_84.AY835762
FFREDLAFLQ-GKARKLPSEQ----------------TRAN--------S
--------------P---T---R---R-ELQV-----------WGRD---
NNSPS-------------EAGAD------------RQG--TV--SFSFPQ
ITLWQRPLVTIKIEGQLKEALLDTGADDTVLEE-MSLPGKWKPKMIGGIG
GFIKVRQYDQILIEICGHRAIGTVLVGPTPVNI-IGRNLLTQIGCTLNFP
ISPIETVPVKLKPGM--DGPKVKQWPLTE-EKIKALVEIC--TEMEREGK
ISKI-GPENPYNTPVFAIKKKD--ST---KWRKLVDFRELNKRTQDFWE-
VQLGIPHPAGLKK---KKSVTVLDVGDAYFSVPLDEDFRKYTAFTIPSTN
NETPGIRYQYNVLPQGWKGSPAIFQCSMTKILEPFRKQNPDIVIYQYMDD
LYVGSDLEIGQHRTKIEELRQHLLRWGFTTPDKKHQKEPPFLWMGYELHP
DKWTVQPIVLPEKDSWTVNDIQKLVGKLNWA------SQIHAGIKVKQLC
KLLRGTKALTEVVSLTEEAELELAENREILKEPVHGVYYDPSKDL-----
-----------------------------IAE-----IQKQGQGQWTYQI
YQEPFKNLKTGKYARTRGAHTNDVKQLTEAVQKIATESIVIWGKTPKFKL
PIQKETWESWWTEYWQATWIPEWEFVNTPPLVKLWYQLEKEPIVGAETFY
VDGAANRETK-LGKAGYVTNRGRQKVVTLTDTTNQKTELQAIHLALQDSG
LEVNIVTDSQYALGIIQAQPDKSESELVSQIIEQLIKKEKVYLAWVPAHK
GIGGNEQVDKLVSAGIRKVLFLDGIDKAQEEHEKYHSNWRAMASDFNLPP
VVAKEIVASCDKCQLKGEAMHGQVDCSPGIWQLDCTHLEGKVILVAVHVA
SGYIEAEVIPAETGQETAYFLLKLAGRWPVKTIHTDNGSNFTSTTVKAA-
CWWAGIKQEFGIPYNPQSQGVVESMNKELKKIIGQVRDQAEHLKTAVQMA
VFIHNFKRKG-GIGGYSAGERIVDIIATDI---------------QTKEL
QKQITKIQNFRVYYRDSRDPLWKGPAKLLWKGEGAVVIQDN--SDIKVVP
RRKVKIIRDYGKQMAGDDCVASRQDED
>B.US.1988.5160_88.AY835763
FFRENLAFPQ-GKARKFPSEQ----------------TRAN--------S
--------------P---T---R---R-ELQL-----------WGRD---
NNSLS-------------EAGAD------------RPG--KV--SFSFPQ
ITLWQRPLVTIKIGGQLKEALLDTGADDTVLEE-MSLPGKWKPKMIGGIG
GFIKVRQYDQIHIEICGHKAIGTVLVGPTPVNI-IGRNLLTQIGCTLNFP
ISPIETVPVKLKPGM--DGPRVKQWPLTE-EKIKALVEIC--TEMEKEGK
ISRI-GPENPYNTPVFAIKKKD--ST---KWRKLVDFRELNKRTQDFWE-
VQLGIPHPAGLKK---KKSVTVLDVGDAYFSVPLDEDFRKYTAFTIPSTN
NETPGIRYQYNVLPQGWKGSPAIFQCSMTKILEPFRKQNPDIVIYQYMDD
LYVGSDLEIGQHRTKIEELRQHLLRWGFTTPDKKHQKEPPFLWMGYELHP
DKWTVQPIVLPEKDSWTVNDIQKLVGKLNWA------SQIYAGIKVKQLC
KLLRGTKALTEVVPLTEEAELELAENREILKEPVRGVYYDPSKDL-----
-----------------------------IAE-----IQKQGQGQWTYQI
YQEPFKNLKTGKYARTRGAHTNDVKQLTEAVQKIATESIVIWGKTPKFRL
PIQKETWESWWTDYWQATWIPEWEFVNTPPLVKLWYQLEKEPIVGAETFY
VDGAANRETK-LGKAGYVTNRGRQKGCHLTDTTNQKTELQAIHLALQDSG
LEVNIVTDSQYALGIIQAQPDKSESELVSQIIEQLIKKEKVYLAWVPAHK
GIGGNEQVDKLVSAGIRKVLFLDGIDKAQEEHEKYHSNWRAMASDFNLPP
VVAKEIVASCDKCQLKGEAMHGQVDCSPGIWQLDCTHLEGKVILVAVHVA
SGYIEAEVIPAETGQETAYFLLKLAGRWPVKTIHTDNGSNFTSTTVKAA-
CWWAGIKQEFGIPYNPQSQGVVESMNKELKKIIGQVRDQAEHLKTAVQMA
VFIHNFKRKG-GIGGYSAGERIVDIIATDI---------------QTKEL
QKQITKIQNFRVYYRDSRDPLWKGPAKLLWKGEGAVVIQDN--SDIKVVP
RRKVKIIRDYGKQMAGDDCVASRQDED
>B.US.1992.5160_92.AY835764
FFREDLAFLQ-GKARKFPSEQ----------------TRAN--------S
--------------P---T---R---R-ELQV-----------WRRD---
NNSLS-------------EAGAD------------RPG--NV--SFSFPQ
ITLWQRPLVTIKIGGQLKEALLDTGADDTVLEE-MSLPGKWKPKMIGGIG
GFIKVRQYDQIHIEICGHKAIGTVLVGPTPVNI-IGRNLLTQIGCTLNFP
ISPIETVPVKLKPGM--DGPRVKQWPLTE-EKIKALVEIC--TEMEKEGK
ISRI-GPENPYNTPVFAIKKKN--ST---RWRKLVDFRELNKRTQDFWE-
VQLGIPHPAGLKK---KNSVTVLDVGDAYFSVPLDEDFRKYTAFTIPSIN
NEMPGIRYQYNVLPQGWKGSPAIFQCSMTKILEPFRKQNPDIVIYQYMDD
LYVGSDLEIGQHRTKIEELRQHLWRWGFYTPDKKHQKEPPFLWMGYELHP
DKWTVQPIVLPEKDSWTVNDIQKLVGKLNWA------SQIYAGIKVKQLC
KLLRGTKALTEVVSLTEEAELELAENREILKEPVHGVYYDPSEDL-----
-----------------------------IAE-----IQKQGQGQWTYQI
YQEPFKNLKTGKYARTRGAHTNDVKQLTEAVQKIATESIVIWGKTPKFRL
PIQKETWESWWTDYWQATWIPEWEFVNTPPLVKLWYQLEKEPIVGAETFY
VDGAANRETK-LGKAGYVTNRGRQKVVTLNDTTNQKTELQAIHLALQDSG
LEVNIVTDSQYALGIIQAQPDKSESELVSQIIEQLIKKEKVYLAWVPAHT
GIGGNEQVDKLVSAGIRKVLFLDGIDKAQEEHEKYHSNWRAMASDFNLPP
VVAKEIVASCDKCQLKGEAMHGQVDCSPGIWQLDCTHLEGKVILVAVHVA
SGYIEAEVIPAETGQETAYFLLKLAGRWPVKTIHTDNGSNFTSTTVKAA-
CWWAGIKQEFGIPYNPQSQGVVESMNKELKKIIGQVRDQAEHLKTAVQMA
VFIHNFKRKG-GIGGYSAGERIIDIIATDI---------------QTKEL
QKQITKIQNFRVYYRDSRDPLWKGPAKLLWKGEGAVVIQEN--SDIKVVP
RRKVKIIRDYGKQMAGDDCVASRQDED
>B.US.1984.5084_84.AY835765
FFREDLAFLQ-GKAREFSSEQ----------------TRAN--------S
--------------P---T---R---R-ELQV-----------WGRD---
NNSLS-------------EAGAD------------RQG--TI--SFNFPQ
ITLWQRPLVTIKIGGQLKEALLDTGADDTVLEE-MNLPGRWKPKMIGGIG
GFIKVRQYDQILIEICGHKAIGTVLVGPTPVNI-IGRNLLTQIGCTLNFP
ISPIETVPVKLKPGM--DGPKVKQWPLTE-EKIKALVEIC--TEMENEGK
ISKI-GPENPYNTPVFAIKKKD--ST---KWRKLVDFRELNKRTQDFWE-
VQLGIPHPAGLKK---KKSVTVLDVGDAYFSVPLDKDFRKYTAFTIPSIN
NETPGIRYQYNVLPQGWKGSPAIFQSSMTKILEPFRKQNPDIIIYQYMDD
LYVGSDLEIGRHRTKIEELRQHLLRWGFTTPDKKHQKEPPFLWMGYELHP
DKWTVQPIVLPEKDSWTVNDIQKLVGKLNWA------SQIYAGIKVRQLC
KLLRGTKALTEVIPLTKEAELELAENREILKEPVHGVYYDPSKDL-----
-----------------------------IAE-----IQKQGQGQWTYQI
YQEPFKNLKTGKYARMRGAHTNDVKQLTEAVQKITTESIVIWGKTPKFRL
PIQKETWEAWWTEYWQATWIPEWEFVNTPPLVKLWYQLEKEPIVGAETFY
VDGAANRETK-LGKAGYVTDRGRQKVVPLTDTTNQKTELQAIHLALQDSG
LEVNIVTDSQYALGIIQAQPDKSESELVSQIIEQLIKKEKVYLAWVPAHK
GIGGNEQVDKLVSAGIRKVLFLDGIDKAQEEHEKYHSNWRAMASDFNLPP
VVAKEIVASCDKCQLKGEAMHGQVDCSPGIWQLDCTHLEGKVILVAVHVA
GGYIEAEVIPAETGQETAYFLLKLAGRWPVKTIHTDNGGNFISTAVKAA-
CWWAGIKQEFGIPYNPQSQGVVESMNKELKKIIGQVRDQAEHLKTAVQMA
VFIHNFKRKG-GIGGYSAGERIIDIIATDI---------------QTKEL
QKQITKIQNFRVYYRDSRDPLWKGPAKLLWKGEGAVVIQDN--SDIKVVP
RRKAKIIRDYGKQMAGDDCVANRRDED
>B.US.1989.5073_89.AY835766
FFREDLAFPQ-GKAREFSSKQ----------------TRAI--------S
--------------P---T---S---G-ELQV-----------WGRD---
NNSLS-------------EAGAD------------RQG--TV--SFSFPQ
ITLWQRPLVTIKIGGQLKEALLDTGADDTVLEE-MSLPGRWKPKMIGGIG
GFIKVRQYDQILIEICGHKAIGTVLVGPTPVNI-IGRNLLTQIGCTLNFP
ISPIETVPVKLKPGM--DGPKVKQWPLTE-EKIKALIEIC--TEMEKEGK
ISRV-GPENPYNTPVFAIKKKD--ST---KWRKLVDFRELNKKTQDFWE-
VQLGIPHPAGLKK---KKSVTVLDVGDAYFSVPLDKDFRKYTAFTIPSIN
NETPGIRYQYNVLPQGWKGSPSIFQSSMTKILEPFRKQNPDIVIYQYMDD
LYVGSDLEIGQHRTKIEELRQHLLKWGFTTPDKKHQKEPPFLWMGYELHP
DKWTVQPIVLPEKDSWTVNDIQKLVGKLNWA------SQIYAGIKVKQLC
KLLRGTKALTEVIPLTREAELELAENREILKEPVHGVYYDPSKDL-----
-----------------------------IAE-----LQKQGQGQWTYQI
YQEPFKNLKTGKYARMRGAHTNDVKQLTEAVHKIATESIIIWGKTPKFKL
PIQKETWEAWWTEYWQATWIPEWEFVNTPPLVKLWYQLEKEPIVGAETFY
VDGAANRDTK-LGKAGYVTNRGRQKVVSLTDTTNQKTELQAIHLALQDSG
SEVNIVTDSQYALGIIQAQPDKSESELVSQIIEQLIKKEKVYLAWVPAHK
GIGGNEQVDKLVSAGIRKVLFLDGIDKAQDEHEKYHSNWRAMASDFNLPP
IVAKEIVASCDKCQLKGEAIHGQVDCSPGIWQLDCTHLEGKVILVAVHVA
SGYIEAEVIPAETGQETAYFLLKLAGRWPVKAIHTDNGSNFTSATVKAA-
CWWAGIKQEFGIPYNPQSQGVVESMNKELKKIIGQVRDQAEHLKTAVQMA
VFIHNFKRKG-GIGGYSAGERIIDIIATDI---------------QTKEL
QKQITKIQNFRVYYRDSRDPLWKGPAKLLWKGEGAVVIQDN--SDIKVVP
RRKVKIIRDYGKQMASDDCVASRQDED
>B.US.1993.5073_93.AY835767
FFRENLAFPQ-GKARELPSKQ----------------TRAI--------S
--------------P---T---S---G-ELQV-----------WGRD---
NNSLS-------------EAGAD------------RQG--PVS-SFSFPQ
ITLWQRPLVTIKIGGQLKEALLDTGADDTVLEE-MCLPGRWKPKMIGGIG
GFIKVRQYDQILIEICGHKAIGTVLVGPTPVNI-IGRNLLTQIGCTLNFP
ISPIETVPVKLKPGM--DGPKVKQWPLTE-EKIKALIEIC--TEMEKEGK
ISRV-GPENPYNTPVFAIKKKD--ST---KWRKLVDFRELNKKTQDFWE-
VQLGIPHPAGLKK---KKSVTVLDVGDAYFSVPLDKDFRKYTAFTIPSIN
NETPGIRYQYHVLPQGWKGSPSIFQSSMTKILEPFRKQNPDIVIYQYMDD
LYVGSDLEIGQHRTKIEELRQHLLKWGFTTPDKKHQKEPPFLWMGYELHP
DKWTVQPIVLPEKDSWTVNDIQKLVGKLNWA------SQIYAGIKVKQLC
KLLRGTKALTEVIPLTREAELELAENREILKEPVHGVYYDPSKDL-----
-----------------------------IAE-----LQKQGQGQWTYQI
YQEPFKNLKTGKYARMRGAHTNDVKQLTEAVHKIATESIIIWGKTPKFKL
PIQKETWEAWWTDYWQATWIPEWEFVNTPPLVKLWYQLEKEPIVGAETFY
VDGAANRDTK-LGKAGYVTNRGRQKVVSLTDTTNQKTELQAIHLALQDSG
LEVNIVTDSQYALGIIQAQPDKSESELVSQIIEQLIKKEKVYLAWVPAHK
GIGGNEQVDKLVSAGIRKVLFLDGIDKAQDEHEKYHSNWRAMASDFNLPP
VVAKEIVASCDKCQLKREAMHGQVDCSPGIWQLDCTHLEGKVILVAVHVA
SGYIEAEVIPAETGQETAYFLLKLAGRWPVKAIHTDNGSNFTSATVKAA-
CWWAGIKQEFGIPYNPQSQGVVESMNKELKKIIGQVRDQAEHLKTAVQMA
VFIHNFKRKG-GIGGYSAGERIIDIIATDI---------------QTKEL
QKQITKIQNFRVYYRDSRDPLWKGPAKLLWKGEGAVVIQDN--SDIKVVP
RRKAKIIRDYGKQMAGDDCVASRQDED
>B.US.1995.5073_95.AY835768
FFREDLAFPQ-GKARELPSKQ----------------TRAI--------S
--------------P---T---S---G-ELQV-----------WGRD---
NNSLS-------------EAGAD------------RQG--PVS-SFSFPQ
ITLWQRPLVTIKIGGQLKEALLDTGADDTVLED-MSLPGRWKPKMIGGIG
GFIKVRQYDQIPIEICGHKAIGTVLVGPTPVNI-IGRNLLTQIGCTLNFP
ISPIETVPVKLKPGM--DGPKVKQWPLTE-EKIKALIEIC--TELEQEGK
ISKV-GPENPYNTPVFAIKKKD--ST---KWRKLVDFRELNKKTQDFWE-
VQLGIPHPAGLKK---KKSVTVLDVGDAYFSVPLDKDFRKYTAFTIPSIN
NETPGIRYQYNVLPQGWKGSPSIFQSSMTKILEPFRKQNPDIVIYQYMDD
LYVGSDLEIGQHRTKIEELRQHLWKWGFYTPDKKHQKEPPFLWMGYELHP
DKWTVQPIVLPEKDSWTVNDIQKLVGKLNWA------SQIYAGIKVKQLC
KLLRGTKALTEVVPLTREAELELAENREILKEPVHGVYYDPSKDL-----
-----------------------------IAE-----LQKQGQGQWTYQI
YQEPFKNLKTGKYARMKGVHTNDVQQLTEAVQKIAIESIVIWGKTPKFKL
PIQKETWETWWTDYWQATWIPEWEFVNTPPLVKLWYQLEKEPIVGAETFY
VDGAANRDTK-LGKAGYVTNRGRQKVVSLTDTTNQKTELQAIHLALQDSG
SEVNIVTDSQYALGIIQAQPDKSESELVSQIIEQLIKKEKVYLAWVPAHK
GIGGNEQVDKLVSAGIRKVLFLDGIDKAQEEHEKYHSNWRAMASDFNLPP
VVAKEIVASCDKCQLKGEAMHGQVGCSPGIWQLDCTHLEGKVILVAVHVA
SGYIEAEVIPAETGQETAYFLLKLAGRWPVKAIHTDNGSNFTSTTVKAA-
CWWAGIKQEFGIPYNPQSQGVVESMNKELKKIIGQVRDQAEHLKTAVQMA
VFIHNFKRKG-GIGGYSAGERIIDIIATDI---------------QTKEL
QKQITKIQNFRVYYRDSRDPLWKGPAKLLWKGEGAVVIQDN--SDIKVVP
RRKAKIIRDYGKQMAGDDCVASRQDED
>B.US.1985.5077_85.AY835769
FFRENLAFPQ-GKAREFSSEQ----------------TRAI--------S
--------------P---T---R---G-ELQV-----------WGRD---
NNSLS-------------EAGAD------------RQG--NV--SFSFPQ
ITLWQRPLVTIKIGGQLKEALLDTGADDTVLEE-MNLPGRWKPKMIGGIG
GFIKVRQYDQIHIEICGHKAIGTVLVGPTPVNI-IGRNLLTQIGCTLNFP
ISPIETVPVKLKPGM--DGPKVKQWPLTE-EKIKALIEIC--TEMEKEGK
ISKI-GPENPYNTPVFAIKKKD--ST---KWRKLVDFRELNKKTQDFWE-
VQLGIPHPAGLKK---KKSVTVLDVGDAYFSVPLDKDFRKYTAFTIPSIN
NETPGIRYQYNVLPQGWKGSPAIFQSSMTKILDPFRKQNPDIVIYQYMDD
LYVGSDLEIGQHRTKIEELRQHLLRWGFTTPDKKHQKEPPFLWMGYELHP
DKWTVQPIVLPEKDSWTVNDIQKLVGKLNWA------SQIYAGIKVKQLC
KLLRGAKALTEVIPLTKEAELELAENREILKEPVHGVYYDPSKDL-----
-----------------------------IAE-----IQKQGHGQWTYQI
YQEPFKNLKTGKYARMRGAHTNDVKQLTEALQKIATESIVIWGKTPKFIL
PIQKETWETWWTEYWQATWIPEWEFVNTPPLVKLWYQLEKEPIVGAETFY
VDGAANRETK-LGKAGYVTNRGRQKVVSLTDTTNQKTELQAIHLALQDSG
LEVNIVTDSQYALGIIQAQPDKSESELVSQIIEQLIKKEKVYLAWVPAHK
GIGGNEQVDKLVSTGIRKVLFLDGIDKAQEEHEKYHSNWRAMANDFNLPP
VVAKEIVASCDKCQLKGEAMHGQVDCSPGIWQLDCTHLEGKVILVAVHVA
SGYIEAAVIPAETGQETAYFLLKLAGRWPVKAIHTDNGSNFTSTTVKAA-
CWWAGIKQEFGIPYNPQSQGVVESMNKELKKIIGQVRDQAEHLKTAVQMA
VFIHNFKRKG-GIGGYSAGERIVDIIATDI---------------QTKEL
QKQITKIQNFRVYYRDSRDPLWKGPAKLLWKGEGAVVIQDN--SDIKVVP
RRKAKIIRDYGKQMAGDDCVASRQDED
>B.US.1983.5082_83.AY835770
FFRENLALPQ-GKAREFSSEQ----------------TRAN--------S
--------------P---T---R---R-ELQV-----------WGRD---
NNSHS-------------ETGAD------------RQG--TI--SFSFPQ
ITLWQRPLVTIKIGGQLKEALLDTGADDTVLEE-MNLPGRWKPKMIGGIG
GFIKVRQYDQIPIEICGHKAIGTVLVGPTPVNI-IGRNLLTQLGCTLNFP
ISPIETVPVKLKPGM--DGPKVKQWPLTE-EKIKALVEIC--TEMEKEGK
ISKI-GPENPYNTPVFAIKKKD--ST---KWRKLVDFRELNKKTQDFWE-
VQLGIPHPAGLKK---KKSVTVLDVGDAYFSVPLDKDFRKYTAFTIPSIN
NETPGIRYQYNVLPQGWKGSPAIFQSSMTKILEPFRKQNPDIVIYQYMDD
LYVGSDLEIGQHRTKIEELRQHLLKWGFTTPDKKHQKEPPFLWMGYELHP
DKWTVQPIVLPEKDSWTVNDIQKLVGKLNWA------SQIYPGIKVRQLC
KLLRGTKALTEVIPLTEEAELELAENREILKEPVHGVYYDPSKDL-----
-----------------------------IAE-----IQKQGQGQWTYQI
YQEPFKNLKTGKYARVRGAHTNDVKQLTEAVQKITTESIVIWGKIPKFKL
PIQKKTWETWWTEYWQATWIPEWEFVNTPPLVKLWYQLEKEPIVGAETFY
VDGAANRETK-LGKAGYVTNRGRQKIVSLTDTTNQKTELQAIHLALQDSG
LEVNIVTDSQYALGIIQAQPDESESELVNQIIEQLIKKEKVYLAWVPAHK
GIGGNEQVDKLVSAGIRKVLFLDGINKAQEEHEKYHNNWRAMASDFNLPP
VVAKEIVASCDKCQLKGEAMHGQVDCSPGIWQLDCTHLEGKVILVAVHVA
SGYIEAEVIPAETGQETAYFLLKLAGRWPVKTEHTDNGTNFTSTTVKAA-
CWWAGIKQEFGIPYNPQSQGVVESMNKELKKIIGQVRDQAEHLKTAVQMA
VFIHNFKRKG-GIGGYSAGERIVDIIATDI---------------QTKEL
QKQITKIQNFRVYYRDSRDPLWKGPAKLLWKGEGAVVIQDN--SEIKVVP
RRKVKIIRDYGKQMAGDDCVASRQDED
>B.US.1986.5082_86.AY835771
FFRENLALPQ-GKAREFSSEQ----------------TRAN--------S
--------------P---T---R---R-ELQV-----------WGRD---
NNSHS-------------ETGAD------------RRG--TI--SFSFPQ
ITLWQRPLVTIKIGGQLKEALLDTGADDTVLEE-MNLPGRWKPKMIGGIG
GFIKVRQYDQILIEICGHKAIGTVLVGPTPVNI-IGRNLLTQLGCTLNFP
ISPIETVPVKLKPGM--DGPKVKQWPLTE-EKIKALVEIC--TEMEKEGK
ISKI-GPENPYNTPVFAIKKKD--ST---KWRKLVDFRELNKKTQDFWE-
VQLGIPHPAGLKK---KKSVTVLDVGDAYFSVPLDKDFRKYTAFTIPSIN
NETPGIRYQYNVLPQGWKGSPAIFQSSMTKILEPFRKQNPDIVIYQYMDD
LYVGSDLEIGQHRTKIEELRQHLLAWGFTTPDKKHQKEPPFLWMGYELHP
DKWTVQPIVLPEKDSWTVNDIQKLVGKLNWA------SQIYPGIKVRQLC
KLLRGTKALTEVIPLTEEAELELAENREILKEPVHGVYYDPSKDL-----
-----------------------------IAE-----IQKQGLGQWTYQI
YQEPFKNLKTGKYARMRGAHTNDVKQLTEAVQKITTESIVIWGKIPKFKL
PIQKETWETWWTEYWQATWIPEWEFVNTPPLVKLWYQLEKEPIVGAETFY
VDGAANRETK-LGKAGYVTNRGRQKIVSLTDTTNQKTELQAIHLALQDSG
LEVNIVTDSQYALGIIQAQPDRSESELVNQIIEQLIKKEKVYLAWVPAHK
GIGGNEQVDKLVSAGIRKVLFLDGIDKAQEDHEKYHTNWRAMASDFNLPP
VVAKEIVASCDKCQLKGEAMHGQVDCSPGIWQLDCTHLEGKVILVAVHVA
SGYIEAEVIPAETGQETAYFILKLAGRWPVTTIHTDNGTNFTSTTVKAA-
CWWAGIKQEFGIPYNPQSQGVVESMNKELKKIIGQVRDQAEHLKTAVQMA
VFIHNFKRKG-GIGGYSAGERIVDIIATDI---------------QTKEL
QKQITKIQNFRVYYRDSRDPLWKGPAKLLWKGEGAVVIQDS--SEIKVVP
RRKAKIIRDYGKQMAGDDCVASRQDED
>B.US.1997.5082_97.AY835772
FFRENLALPQ-GKAREFSSEQ----------------IRAN--------S
--------------P---T---R---R-ELQV-----------WGRD---
SNSQS-------------ETGAD------------RQG--VI--SFSFPQ
ITLWQRPLVTIKVGGQLKEALLDTGADDTVLED-MNLPGRWKPKMIGGIG
GFIKVRQYDQIPIEICGHKAIGTVLVGPTPVNI-IGRNLLTQLGCTLNFP
ISPIETVPVKLKPGM--DGPKVKQWPLTE-EKIKALVEIC--TEMEKEGK
ISKI-GPENPYNTPVFAIEKKD--ST---RWRKLVDFRELNKRTQDFWE-
VQLGIPHPAGLKK---KKSVTVLDVGDAYFSVPLDKDFRKYTAFTIPSIN
NETPGIRYQYNVLPQGWKGSPAIFQSSMTKILEPFRKQNPDIVIYQYMDD
LYVGSDLEIGQHRTKIEELRQHLLGWGFTTPDKKHQKEPPFLWMGYELHP
DKWTVQPIVLPEKDSWTVNDIQKLVGKLNWA------SQIYPGIKVRQLC
KLLRGTKALTEVIPLTEEAELELAENREILKEPVHGVYYDPSKEL-----
-----------------------------IAE-----IQKQEQGQWTYQI
YQEPFKNLKTGKYARVRGVHTNDVKQLTEAVQKITTESIVIWGKTPKFRL
PIQKETWDTWWTEYWQATWIPEWEFVNTPPLVKLWYQLEKEPIVGAETFY
VDGAANRETK-LGKAGYVTNKGRQKIVSLTDTTNQKTELQAIHLALQDSG
LEVNIVTDSQYALGIIQAQPDRSESELVNQIIEQLIKKEKVYLAWVPAHK
GIGGNEQVDKLVSAGIRKVLFLDGINKAQEEHEKYHNNWRAMASDFNLPP
VVAKEIVASCDKCQLKGEAMHGQVDCSPGIWKLDCTHLEGKIILVAVHVA
SGYIEAEVIPAETGQETAYFILKLAGRWPVTTINTDNGPNFTSTTVKAA-
CWWAGVKQEFGIPYNPQSQGVVESMNKELKKIIGQVRDQAEHLKTAVQMA
VFIHNFKRKG-GIGGYSAGERIVDIIATDI---------------QTKEL
QKQITKIQNFRVYYRDSRDPLWKGPAKLLWKGEGAVVIQDN--SEIKVVP
RRKAKIIRDYGKQMAGDDCVAGRQDD
>B.US.1994.5082_94.AY835773
FFRENLALPQ-GKAREFSSEQ----------------TRAN--------S
--------------P---T---R---R-ELQV-----------WRRD---
NSSPS-------------ETGAD------------RQG--AI--SFSFPQ
ITLWQRPLVTIKIGGQLKEALLDTGADDTVLED-MSLPGRWKPKMIGGIG
GFIKVRQYDQIPIEICGHKAIGTVLIGPTPVNI-IGRNLLTQLGCTLNFP
ISPIETVPVKLKPGM--DGPKVKQWPLTE-EKIKALVEIC--IEMEKEGK
ISKI-GPENPYNTPVFAIKKKD--ST---KWRKLVDFRELNKRTQDFWE-
VQLGIPHPAGLKK---KKSVTVLDVGDAYFSVPLDKDFRKYTAFTIPSIN
NETPGIRYQYNVLPQGWKGSPAIFQSSMTKILEPFRKQNPDIVIYQYMDD
LYVGSDLEIGQHRTKVEELRKHLLAWGFTTPDKKHQKEPPFLWMGYELHP
DKWTVQPIVLPEKDSWTVNDIQKLVGKLNWA------SQIYPGIKVRQLC
KLLRGTKALTEVIPLTEEAELELAENREILKEPVHGVYYDPLKDL-----
-----------------------------IAE-----IQKQGQGQWTYQI
YQEPFKNLKTGKYARERGAHTNDVKQLTEAVQKITTESIVIWGKIPKFRL
PIQKETWDTWWTEYWQATWIPEWEFVNTPPLVKLWYQLEKEPIVGAETFY
VDGAANRETK-LGKAGYVTNRGRQKIVSLTDTTNQKTELQAIHLALQDSG
LEVNIVTDSQYALGIIQAQPDRSESELVNQIIEQLIKKEKVYLAWVPAHK
GIGGNEQVDKLVSAGIRRVLFLDGIDKAQEDHEKYHTNWRAMVSDFNLPP
IVAKEIVASCDKCQLKGEAMHGQVDCSPGIWQLDCTHLEGKIILVAVHVA
SGYIEAEVIPAETGQETAYFILKLAGRWPVTTIHTDNGPNFTSTTVKAA-
CWWAGVKQEFGIPYNPQSQGVVESMNKELKKIIGQVRDQAEHLKTAVQMA
VFIHNFKRKG-GIGGYSAGERIVDIIATDI---------------QTKEL
QKQITKIQNFRVYYRDSRDPLWKGPAKLLWKGEGAVVIQDN--SEIKVVP
RRKAKIIRDYGKQMAGDDCVASRQDED
>B.US.1986.5127_86.AY835774
FFREDLAFPQ-GKAREFSSEQ----------------TRAN--------S
--------------P---T---R---R-ELQV-----------WGRD---
NNSLS-------------KAGAD------------RQG--TV--SFSFPQ
ITLWQRPLVTIKIGGQLKEALLDTGADDTVLEE-MNLPGRWKPKMIGGIG
GFIKVRQYDQILIEICGHKAIGTVLVGPTPVNI-IGRNLLTQIGCTLNFP
ISPIETVPVKLKPGM--DGPKVKQWPLTE-EKIKALVEIC--TEMEKEGK
ISKI-GPENPYNTPVFAIKKKD--ST---KWRKLVDFRELNKRTQDFWE-
VQLGIPHPAGLKK---KKSVTVLDVGDAYFSVPLDKDFRKYTAFTIPSIN
NETPGVRYQYNVLPQGWKGSPAIFQSSMTKILEPFRKQNPDIVIYQYMDD
LYVGSDLEIGQHRTKIEELRQHLLRWGFTTPDKKHQKEPPFLWMGYELHP
DKWTVQPIMLPEKDSWTVNDIQKLVGKLNWA------SQIYAGIKVRQLC
KLLRGTKALTEVVPLTEEAELELAENREILKEPVHGVYYDPSKDL-----
-----------------------------VAE-----IQKQGQGQWTYQI
YQEPYKNLKTGKYARMRGAHTNDVKQLTEAVQKIATESIVIWGKTPKFKL
PIQKETWEAWWMEYWQATWIPEWEFVNTPPLVKLWYQLEKEPIVGAETFY
VDGAANRETK-LGKAGYVTDRGRQKGVSLTDTTNQKTELQAIHLALQDSG
LEVNIVTDSQYALGIIQAQPDKSESELVSQIIEQLIKKEKVYLAWVPAHK
GIGGNEQVDKLVSAGIRKVLFLDGIDKAQEEHEKYHSNWRAMASDFNLPP
VVAKEIVASCDKCQLKGEAMHGQVDCSPGIWQLDCTHLEGKIILVAVHVA
SGYIEAEVIPAETGQETAYFLLKLAGRWPVKTIHTDNGSNFISNTVKAA-
CWWAGIKQEFGIPYNPQSQGVVESMNKELKKIIGQVRDQAEHLKTAVQMA
VFIHNFKRKG-GIGGYSAGERIVDIIATDI---------------QTKEL
QKQITKIQNFRVYYRDSRDPLWKGPAKLLWKGEGAVVIQDN--SDIKVVP
RRKVKIIRDYGKQMAGDDCVASRQDED
>B.US.1986.5084_86.AY835775
FFREDLAFLQ-GKAREFSSEQ----------------TRAI--------S
--------------P---T---R---R-ELRV-----------WGRD---
NNSPS-------------EAGAD------------RQG--KV--SFDFPQ
ITLWQRPLVTIKIGGQLKEALLDTGADDTVLEE-MNLPGRWKPKMIGGIG
GFIKVRQYDQIPIEICGHKAIGTVLVGPTPVNI-IGRNLLTQIGCTLNFP
ISPIETVPVKLKPGM--DGPKVKQWPLTE-EKIKALVEIC--TEMENEGK
ISKI-GPENPYNTPVFAIKKKD--ST---KWRKLVDFRELNKRTQDFWE-
VQLGIPHPAGLKK---KKSVTVLDVGDAYFSVPLDESFRKYTAFTIPSIN
NETPGIRYQYNVLPQGWKGSPAIFQSSMTRILEPFRKQNPEIVIYQYMDD
LCVGSDLEIGRHRTKIEELRQHLLRWGFTTPDKKHQKEPPFLWMGYELHP
DKWTVQPILLPEKDSWTVNDIQKLVGKLNWA------SQIYAGIKVRQLC
KLLRGTKALTEVIPLTKEAELELAENREILKEPVHGVYYDPSKDL-----
-----------------------------IAE-----IQKQGQGQWTYQI
YQEPFKNLKTGKYARMRGAHTNDVKQLTEAVQKITTESIVIWGKTPKFRL
PIQKETWEAWWTDYWQATWIPEWEFVNTPPLVKLWYQLEKEPIIGAETFY
VDGAANRETK-LGKAGYVTDRGRQKVVPLTDTTNQKTELQAIHLALQDSG
LEVNIVTDSQYALGIIQAQPDKSESELVSQIIEQLIKKEKVYLAWVPAHK
GIGGNEQVDGLVSAGIRKVLFLDGIDKAQEEHEKYHNNWRAMASDFNLPP
VVAKEIVASCDKCQLKEEAMHGQVDCSPGIWQLDCTHLEGKVILVAVHVA
SGYIEAEVIPAETGQETAYFLLKLAGRWPVKTIHTDNGGNFISTAVKAA-
CWWAGIKQEFGIPYNPQSQGVVESMNKELKKIIGQVRDQAEHLKTAVQMA
VFIHNFKRKG-GIGGYSAGERIIDIIATDI---------------QTKEL
QKQITKIQNFRVYYRDSRDPLWKGPAKLLWKGEGAVVIQDN--SDIKVVP
RRKAKIIRDYGKQMAGDDCVANRRDED
>B.US.1993.5127_93.AY835776
FFRENLAFPQ-GKAREFSSEQ----------------TRAI--------S
--------------P---T---R---R-ELQV-----------WGRD---
KSSLS-------------EAGAD------------RQG--TV--SFSFPQ
ITLWQRPLVTIKVGGQLKEALLDTGADDTVLEE-MNLPGRWKPKMIGGIG
GFIKVRQYDQIPIEICGHKAIGTVLVGPTPVNI-IGRNLLTQIGCTLNFP
ISPIETVPVKLKPGM--DGPKVKQWPLTE-EKIKALVEIC--TEMEKEGK
ISKI-GPENPYNTPVFAIKKKD--ST---KWRKLVDFRELNKRTQDLWE-
VQLGIPHPAGLKK---KKSVTVLDVGDAYFSVPLDKDFRKYTAFTIPSIN
NETPGIRYQYNVLPQGWKGSPAIFQCSMTKILEPFRKQNPDIVIYQYMDD
LYVGSDLEIGQHRTKIEELRQHLLRWGFTTPDKKHQKEPPFLWMGYELHP
DKWTVQPIMLPEKDSWTVNDIQKLVGKLNWA------SQIYAGIKVRQLC
KLLRGTKALTEVVPLTEEAELELAENREILKEPVHGVYYDPSKDL-----
-----------------------------VAE-----IQKQGQGQWTYQI
YQEPYKNLKTGKYARMKGAHTNDVKQLTEAVQKIATESIVIWGKTPKFKL
PIQKETWEAWWMEYWQATWIPEWEFVNTPPLVKLWYQLEKEPIVGAETFY
VDGAANRETK-LGKAGYVTDRGRQKIISLTDTTNQKTELQAIHLALQDSG
LEVNIVTDSQYALGIIQAQPDKSESELVSQIIEQLIKKEKIYLAWVPAHK
GIGGNEQVDKLVSSGIRKVLFLDGIDKAQEEHEKYHSNWRAMASDFNLPP
VVAKEIVASCDKCQLKGEAMHGQVDCSPGIWQLDCTHLEGKIILVAVHVA
SGYIEAEVIPAETGQGTAYFLLKLAGRWPVKTIHTDNGSNFISNTVKAA-
CWWAGIKQEFGIPYNPQSQGVVESMNKELKKIIGQVRDQAEHLKTAVQMA
VFIHNFKRKG-GIGGYSAGERIVDIIATDI---------------QTKEL
QKQITKIQNFRVYYRDSRDPLWKGPAKLLWKGEGAVVIQDN--SDIKVVP
RRKVKIIRDYGKQMAGDDCVASRQDED
>B.US.1983.5018_83.AY835777
FFREDLAFPQ-RKAREFSSEQ----------------TRAN--------S
--------------P---T---R---R-ELQV-----------WGRD---
NNSLS-------------EAGAD------------RQG--TV--SFSFPQ
ITLWQRPLVTIKIGGQLKEALLDTGADDTVLED-MNLPGRWKPKMIGGIG
GFIKVRQYDQICIEICGHKAIGTVLVGPTPVNI-IGRNLLTQIGCTLNFP
ISPIETVPVKLKPGM--DGPKVKQWPLTE-EKIKALVEIC--TEMEKEGK
ISKI-GPENPYNTPVFAIKKKD--ST---KWRKLVDFRELNKRTQDFWE-
VQLGIPHPAGLKK---KKSVTVLDVGDAYFSVPLDKDFRKYTAFTIPSIN
NETPGIRYQYNVLPQGWKGSPAIFQSSMTKILEPFRKQNPDIVIYQYMDD
LYVGSDLEIGQHRTKIEELRQHLLKWGFTTPDKKHQKEPPFLWMGYELHP
DKWTVQPIVLPEKDSWTVNDIQKLVGKLNWA------SQIYAGIKVRQLC
KLLRGTRALTEVVPLTEEAELELAENREILKEPVHGVYYDPTKDL-----
-----------------------------IAE-----IQKQGQGQWTYQI
YQEPFKNLKTGKYARMRGAHTNDVKQLTEAVQKVATESIVIWGKTPKFKL
PIQKETWEAWWIEYWQATWIPEWEFVNTPPLVKLWYQLEKEPIVGAETFY
VDGAANRETK-SGKAGYVTDRGRQKVVPLTDTTNQKTELQAIHLALQDSG
LEVNIVTDSQYALGIIQAQPDKSESELVSQIIEQLIKKEKVYLAWVPAHK
GIGGNEQVDKLVSAGIRKVLFLDGIDKAQEDHEKYHSNWRAMASDFNLPP
IVAKEIVASCDKCQLKGEAMHGQVDCSPGIWQLDCTHLEGKVILVAVHVA
SGYIEAEVIPAETGQETAYFLLKLAGRWPVKTIHTDNGGNFVSTTVKAA-
CWWAEIKQEFGIPYNPQSQGVIESMNKELKKIIGQVRDQAEHLKTAVQMA
VFIHNFKRKG-GIGGYSAGERIVDIIATDI---------------QTKEL
QKQITKIQNFRVYYRDSRDPLWKGPAKLLWKGEGAVIIQDN--SDIKVVP
RRKAKIIRDYGKQMAGDDCVASTQDED
>B.US.1986.5018_86.AY835778
FFREDLAFPQ-GKARELSPEQ----------------TRAN--------S
--------------P---T---R---R-ELQV-----------WGRD---
SNSLS-------------EAGAD------------RQG--TV--SFSFPQ
ITLWQRPLVTIKIGGQLKEALLDTGADDTVLED-MNLPGRWKPKMIGGIG
GFIKVRQYDQVCIEICGHKAIGTVLVGPTPVNI-IGRNLLTQIGCTLNFP
ISPIETVPVKLKPGM--DGPKVKQWPLTE-EKIKALVEIC--TEMEKEGK
ISKI-GPENPYNTPVFAIKKKD--ST---KWRKLVDFRELNKRTQDFWE-
VQLGIPHPAGLKK---KKSVTVLDVGDAYFSVPLDKEFRKYTAFTIPSIN
NETPGIRYQYNVLPQGWKGSPAIFQSSMTKILEPFRKQNPEIVIYQYMDD
LYVGSDLEIGQHRTKIEELRQHLLKWGFTTPDKKHQKEPPFLWMGYELHP
DKWTVQPIVLPEKDSWTVNDIQKLVGKLNWA------SQIYAGIKVRQLC
KLLRGTKALTEVVPLTEEAELELAENREILKEPVHGVYYDPTKDL-----
-----------------------------IAE-----IQKQGEGPWTYQI
YQEPFKNLKTGKYARMRGAHTNDVKQLTEAVQKVATESIVIWGKTPKFKL
PIQKETWDAWWIEYWQATWIPEWEFVNTPPLVKLWYQLEKEPIVGAETFY
VDGAANRETK-SGKAGYVTDRGRQKVVPLTDTTNQKTELQAIHLALQDSG
LEVNIVTDSQYALGIIQAQPDKSESELVSQIIEQLIKKEKVYLAWVPAHK
GIGGNEQVDKLVSAGIRKVLFLDGIDKAQEDHEKYHSNWRAMASDFNLPP
VVAKEIVASCDKCQLKGEAMHGQVDCSPGIWQLDCTHLEGKIILVAVHVA
GGYIEAEVIPAETGQETAYFLLKLAGRWPVKTIHTDNGGNFVSTTVKAA-
CWWAEIKQEFGIPYNPQSQGVIESMNKELKKIIGQVRDQAEHLKTAVQMA
VFIHNFKRKG-GIGGYSAGERIVDIIATDI---------------QTKEL
QKHITKIQNFRVYYRDSRDPLWKGPAKLLWKGEGAVVIQDN--SDIKVVP
RRKAKIIRDYGKQMAGDDCVASKQDED
>B.US.1984.5019_84.AY835779
FFRENLAFPQ-GKAREFSSEQ----------------TRAN--------S
--------------P---T---S---R-ELQV-----------WGRD---
NNSSS-------------EAGAD------------RQG--TI--SFSFPQ
ITLWQRPLVTIKIGGQLKEALLDTGADDTVLED-MDLPGRWKPKMIGGIG
GFIKVRQYDQILIEICGHKAIGTVLVGPTPVNI-IGRNLLTQIGCTLNFP
ISPIETVPVKLKPGM--DGPKVKQWPLTE-EKIKALVEIC--TEMEKEGK
ISKI-GPENPYNTPVFAIKKKD--ST---KWRKLVDFRELNKRTQDFWE-
VQLGIPHPAGLKK---KKSVTVLDVGDAYFSVPLDKDFRKYTAFTIPSIN
NETPGIRYQYNVLPQGWKGSPAIFQSSMTKILEPFRKQNPDIVIYQYMDD
LYVGSDLEIGQHRTKIEELREHLLRWGFTTPDKKHQKEPPFLWMGYELHP
DKWTVQPIVLPEKDSWTVNDIQKLVGKLNWA------SQIYAGIKVRQLC
KLLRGTKALTEVVQLTEEAELELAENREILKEPVHGVYYDPTKDL-----
-----------------------------IAE-----IQKQGQGQWTYQI
YQEPFKNLKTGKYARMRGAHTNDVKQLTEAVQKITTESIVIWGKTPKFKL
PILKETWEAWWTDYWQATWIPEWEFVNTPPLVKLWYQLEKEPIVGAETFY
VDGAANRETK-LGKAGYVTNRGRQKVVSLTDTTNQKTELQAIHLALQDSG
LEVNIVTDSQYALGIIQAQPDKSESELVSQIIEQLIKKEKVYLAWVPAHK
GIGGNEQVDKLVSAGIRKVLFLDGIDKAQEDHEKYHSNWRAMASDFNLPP
IVAKEIVASCDKCQLKGEAMHGQVDCSPGIWQLDCTHLEGKVILVAVHVA
SGYIEAEVIPAETGQETAYFILKLAGRWPVKTIQTDNGGNFTSTTVKAA-
CWWAGIKQEFGIPYNPQSQGVVESMNKELKKIIGQVKDQAEHLKTAVQMA
VFIHNFKRKG-GIGGYSAGERIVDIIATDI---------------QTKEL
QKQITKIQNFRVYYRDSRDPLWKGPAKLLWKGEGAVVIQDN--SDIKVVP
RRKAKIIRDYGKQMAGDDCVASRRDED
>B.US.1986.5019_86.AY835780
FFRENLAFPQ-GKAREFCSEQ----------------TRAN--------S
--------------P---T---S---R-ELQV-----------WGRD---
SNSPS-------------EAGAD------------RQG--TI--SFSFPQ
ITLWQRPLVTIKIGGQLKEALLDTGADDTVLED-MDLPGRWKPKMIGGIG
GFIKVRQYDQILIEICGHKAIGTVLIGPTPVNI-IGRNLLTQIGCTLNFP
ISPIETVPVKLKPGM--DGPKVKQWPLTE-EKIKALVEIC--TEMEKEGK
ISKI-GPENPYNTPVFAIRKKD--ST---KWRKLVDFRELNKRTQDFWE-
VQLGIPHPAGLKK---KKSVTVLDVGDAYFSVPLDKDFRKYTAFTVPSIN
NETPGIRYQYNVLPQGWKGSPAIFQSSMTKILEPFRKQNPDIVIYQYMDD
LYVGSDLEIGQHRTKIEELREHLLKWGFTTPDKKHQKEPPFLWMGYELHP
DKWTVQPIVLPEKDSWTVNDIQKLVGKLNWA------SQIYAGIKVKQLC
KLLRGTKALTEVIQLTEEAELELAENREILKEPVHGVYYDPTKDL-----
-----------------------------IAE-----IQKQGRGQWTYQI
YQEPFKNLKTGKYARMRGAHTNDVKQLTEAVQKITTESIVIWGKTPKFRL
PILKETWDAWWTDYWQATWIPEWEFVNTPPLVKLWYQLEKEPIVGAETFY
VDGAANRETK-LGKAGYVTNRGRQKVVSLTDTTNQKTELQAIHLALQDSG
LEVNIVTDSQYALGIIQAQPDKSESELVSQIIEQLIKKEKVYLAWVPAHK
GIGGNEQVDKLVSAGIRKVLFLDGIDKAQEDHEKYHSNWRAMASDFNLPP
VVAKEIVASCDKCQLKGEAMHGQVDCSPGIWQLDCTHLEGKIILVAVHVA
SGYIEAEVIPAETGQETAYFILKLAGRWPVKTIHTDNGGNFISTTVKAA-
CWWAGIKQEFGIPYNPQSQGVVESMNKELKKIIGQVKDQAEHLKTAVQMA
VFIHNFKRKG-GIGGYSAGERIVDLIATDI---------------QTKEL
QKQITKIQNFRVYYRDSRDPLWKGPAKLLWKGEGAVVIQDN--SDIKVVP
RRKAKIIRDYGKQMAGDDCVASTQDED
>B.US.1983.5157_83.AY835781
FFREDLAFPQ-GKAREFSSEQ----------------TRAN--------S
--------------P---T---R---R-ELQV-----------WGGD---
NSSLS-------------EAGAD------------RQG--NV--SFSFPQ
ITLWQRPLVTIKIGGQLKEALLDTGADDTVLEE-MNLPGRWKPKMIGGIG
GFIKVGQYDQVPIEICGHKAIGTVLVGPTPVNI-IGRNLLTQLGCTLNFP
ISPIETVPVKLKPGM--DGPKVKQWPLTE-EKIKALVEIC--TEMEKEGK
ISKI-GPENPYNTPVFAIKKKD--ST---KWRKLVDFRELNKRTQDFWE-
VQLGIPHPAGLKK---KKSVTVLDVGDAYFSVPLDKDFRKYTAFTIPSVN
NETPGIRYQYNVLPQGWKGSPAIFQSSMTKILEPFRKQNPDIVIYQYMDD
LYVGSDLEVGQHRTKIEELRQHLLRWGFTTPDKKHQKEPPFLWMGYELHP
DKWTVQPIKLPEKDSWTVNDIQKLVGKLNWA------SQIYAGIKVRQLC
KLLRGTKALTEVIPLTEEAELELAENREILKEPVHGVYYDPSKDL-----
-----------------------------VAE-----VQKQGYGQWTYQI
YQEPFKNLKTGKYARMRGAHTNDVKQLTEAVQKIATESIVIWGKTPKFKL
PIQKETWEAWWMEYWQATWIPEWEFVNTPPLVKLWYQLEKEPIVGAETFY
VDGAANRETK-LGKAGYVTDRGRQKIISLTNTTNQKTELQAIHLALQDSG
LEVNIVTDSQYALGIIQAQPDKSESELVSQIIEQLIKKEKVYLAWVPAHK
GIGGNEQVDKLVSAGIRKVLFLDGIDKAQEDHEKYHSNWRAMASDFNLPP
VVAKEIVASCDKCQLKGEAMHGQVDCSPGIWQLDCTHLEGKIILVAVHVA
SGYIEAEVIPAETGQETAYFLLKLAGRWPVKTIHTDNGPNFTSTTVKAA-
CWWAGIKQEFGIPYNPQSQGVVESMNKELKKIIGQVKDQAEHLKTAVQMA
VFIHNFKRKG-GIGGYSAGERIVDIIATDI---------------QTKEL
QKQITKIQNFRVYYGDSRDPIWKGPAKLLWKGEGAVVIQDN--SDIKVVP
RRKVKIIRDYGKQMAGDDCVASREDED
>B.KR.2004.04LHS6.AY839827
FFRENLAFPQ-GKARELSSEQ----------------TRAD--------S
--------------P---T---R---R-ELQV-----------RGRD---
-N----------------EAGADRQGT--------GTG--TI--SYGFPQ
ITLWQRPLVIIKVEGQLREALLDTGADDTVLEE-INLPGRWKPKMIVGIG
GFTKVKQYDQVAIEICGHKAVGTVLVGPTPANI-IGRNLLTQIGCTLNFP
ISQISTIPVKLKPGM--DGPKVKQWPLTE-EKIKALVEIC--TEMEKEGK
ISKI-GPENPYNTPVFAIKKKD--ST---KWRKLVDFRELNKRTQDFWE-
VQLGIPHPAGLKK---KKSVTVLDVGDAYFSVPLDEDFRKYTAFTIPSIN
NETPGIRYQYNVLPQGWKGSPAIFQSSMTKILEPFRKKNPDIVIYQYVDD
LYVGSDLEIGQHRIKVEELREHLLKWGFTTPDKKHQKEPPFLWMGYELHP
DKWTVQPIMLPEKDSWTVNDIQKLVGKLNWA------SQIYAGIKVKQLC
KLLRGAKALTEVVPLTEEAELELAENREILKTPVHGVYYDPSKDL-----
-----------------------------IAE-----IQKQGQGQWTYQI
YQDPFKNLKTGKYARMRGAHTNDVKQLTEAVQKIATESIVIWGKTPKFKL
PIQKETWEAWWTEYWQATWDPEWEFVNTPPLVKLWYQLEKEPIVGAETFY
VDGAANRETK-LGKAGYVTDRGRQKVVPITDTTNQKTELQAINLALQDSG
SEVNIVTDSQYALGIIQAQPDKSESELVSQIIEQLIKKEKVYLAWVPAHK
GIGGNEQVDKLVSAGIRRVLFLDGIDKAQEEHEKYHNNWRAMASDFNLPP
IVAKEIVASCDKCQLKGEAMHGQVDCSPGIWQLDCTHLEGKIILVAVHVA
SGYIEAEVIPAETGQETAYFLLKLAGRWPVKTVHTDNGSNFTSNTVKAA-
CWWAGIKQEFGIPYNPQSQGVVESMNKELKKIIGQVRDQAEHLKTAVQMA
VFIHNFKRKG-GIGGYSPGERIIDIIATDI---------------QTKEL
QKQITKIQNFRVYYRDSRDPLWKGPAKLLWKGEGAVVIQDN--SDIKVVP
RRKAKIIRDYGKQMAGDDCVASRQDED
>B.AU.-.2870718.AY857022
FFREDLAFPQ-GEARKFPSEQ----------------TRAN--------S
--------------P---X---S---X-ELQL-----------WGRX---
DKSLS-------------EAGAN------------RQG--EV--SFSFPQ
ITLWQRPIVTIKIGGQPKEALLDTGADDTVLED-INLPGKWKPKMIGGIG
GFIKVRQYDQVSVEICGHKVIGTVLIGXTXVNI-IGRNLLTQLGCTLNFP
ISXIETVPVKLKPGM--DGPKVKQWPLTE-EKIKALVEIC--TEMEKEGK
ISKI-GPENPYNTPVFAIKKKD--ST---KWRKLVDFRELNKRTQDFWE-
VQLGIPHPAGLKK---KKSVTVLDVGDAYFSVPLDKEFRKYTAFTIPSIN
NETPGXRYQYNVLPQGWKGSPXIFQCSMTXILEPFRKQNPDIVIYQYMDD
LYVGSDLEIGQHRTKIEELRQHLLKWGFTTPDKKHQKEPPFLWMGYELHP
DKWTVQPIVLPEKDSWTVNDIQKLVGKLNWA------SQIYAGIKVKQLC
KLLRGTKSLTEVVPLTKEAELELAENREILKEPVHGVYYDPSKDL-----
-----------------------------IAE-----IQKQEQGQWTYQI
YQEPFKNLKTGKYARMRGTHTNDVRQLTEAVQKITTESIVIWGKTPKFRL
PIQKETWETWWTEYWQATWIPEWEFVNTPPLVKLWYQLEKEPIVGAETFY
VDGAANRETK-LGXAGYVTNRGRQKVVSITDTTXQKTELQAXHLALQDSG
SEVNIVTDSQYALGIIQAQPDKSESELVSQIIEQLIKKEKVYLAWVPAHK
GIGGNEQVDKLVSAGVRXVLFLDGIDKAQEEHEKYHSNWRAMASDFNLPP
VVAKEIVASCDKCQLKGEAIHGQVDCSPGIWQLDCTHLEDKIILVAVHVA
SGYIEAEVIPAETGQETAYFLLKLAGRWPVKTVHTDNGRNFTSNAVKAA-
CWWAGIKQEFGIPYNPQSQGVVESMNNELKKIIGQVRDQAEHLKTAVQMA
VFIHNFKRKG-GIGGYSAGERI-DIIATDI---------------QTKEL
QKQITKIQNFRVYYRDSRDPLWKGPAKLLWKGEGAVVIQDN--SEIKVVP
RRKAKIIRDYGKQMAGDDCVASRQDED
>B.AU.-.8634991.AY857144
FFREDLAFPQ-GKARELSSEQ----------------TRAI--------S
--------------P---T---R---R-ELQV-----------WGRD---
NSSLT-------------EAGAD------------RQG--SV--SFSFPQ
ITLWQRPLVTIKIGGQQKEALLDTGADDTVIEE-MSLPGRWKPKMIGGIG
GFI-VKQYDQILIEICGHKTIGTVLIGPTPVNI-IGRNLLTQLGCTLNFP
ISPIETVPVKLKPGM--DGPKVKQWPLTE-EKIKALVEIC--TEMEKEGK
ISKI-GPENPYNTPVFAIKKKD--SN---RWRKLVDFRELNKRTQDFWE-
VQLGIPHPAGLKK---KKSVTVLDVGDAYFSVPLDKDFRKYTAFTIPSIN
NETPGIRYQYNVLPQGWKGSPSIFQSSMTKILDPFRKQNPDIVICQYMDD
LYVGSDLEIGQHRAKIEELREHLLKWGLTTPDKKHQKEPPFLWMGYELHP
DKWTVQPIVLPEKDSWTVNDIQKLVGKLNWA------SQIYAGIKVRQLC
KLLRGTKALTEVVPLTEEAELELAENREILKQPVHGVYYDPTKDL-----
-----------------------------IAE-----IQKQGLGQWTYQI
YQEPFKNLKTGKYAKMKGAHTNDVKQLTEAVQKIATESIVIWGKTPKFRL
PIQKETWEAWWTEYWQATWIPEWEFVNTPPLVKLWYQLETEPIVGAETFY
VDGAANRETK-LGKAGYVTDRGRQKVVSITDTTNQKTELQAIHLALQDSG
LEVNIVTDSQYALGIIQAQPDKSESELVSQIIEQLIKKEKVYLAWVPAHK
GIGGNEQVDKLVSAGIRRVLFLDGIDKAQEDHEKYHSNWRTMASDFNLPP
VVAKEIVASCDKCQLKGEAMHGQVDCSPGIWQLDCTHLEGKIILVAVHVA
SGYIEAEVIPAETGQETAYFLLKLAGRWPVKIIHTDNGPNFISTTVKAA-
CWWAGIKQEFGIPYNPQSQGVIESMNKELKKIIGQVRDQAEHLKTAVQMA
VFIHNFXXXX-XXXXXXXXXX-VDIIATDI---------------QTKEL
QKQITKIQNFRVYYRDSRDPLWKGPAKLLWKGEGAVVIQDN--SEIKVVP
RRKAKIIRDYGKQMAGDDCVASRQDED
>B.AU.-.9125091.AY857165
FFREDLAFPQ-GKAREFSAEQ----------------TRAN--------S
--------------P---T---R---R-KLQV-----------WGRD---
-NSLA-------------EAGAD------------RQG--KV--SYGFPQ
ITLWQRPLVTIKIGGQIKEALLDTGADDTVLED-MNLPGRWKPKMIGGIG
GFIKVRQYDQILVEICGHKAIGTVLVGPTPVNI-IGRNLLTQIGCTLNFP
ISPIETVPVKLKPGM--DGPNVKQWPLTE-EKIKALVEIC--TEMEKEGK
ISKI-GPENPYNTPVFAIKKKD--ST---KWRKLVDFRELNKRTQDFWE-
VQLGIPHPAGLKK---KKSVTVLDVGDAYFSVPLDKEFRKYTAFTIPSIN
NETPGIRYQYNVLPQGWKGSPAIFQSSMTKILEPFRKQNPDIVIYQYMDD
LYVGSDLEIGQHRTKIEELRQHLLRWGLTTPDKKHQKEPPFLWMGYELHP
DKWTVQPIVLPEKDSWTVNDIQKLVGKLNWA------SQIYAGIKVKQLC
KLLRGTKALTEVIPLTEEAELELAENREILKEPVHGVYYDPSKDL-----
-----------------------------IAE-----IQKQGQGQWTYQI
YQEPFKNLKTGKYARMRGAHTNDVKQLTEAVQKIATEGIVIWGKTPKFRL
PIQKETWETWWTEYWQATWIPEWEFVNTPPLVKLWYQLEKEPIVGAETFY
VDGAANRETR-LGKAGYVTDRGRQKVVPLTDTTNQKTELQAIQLALQDSG
LEVNIVTDSQYALGIIQAQPDKSESELVNQIIEQLIKKEKVYLAWVPAHK
XIGGNEQVDKLVSAGIRKVLFLDGIDKAQEDHEKYHSNWRAMANDFNLPP
VVAKEIVASCDKCQLKGEATHGQVDCSPGIWQLDCTHLEGKIILVAVHVA
SGYIEAXVIPAENGQETAYFILKLAGRWPVKTIHTDNGSNFTSTTVKAA-
CWWAGIKQEFGIPYNPQSQGVVESMNKELKKIIGQVRDQAEHLKTAVQMA
VFIHNFKRKG-XIGGYSAGERIVDMIATDI---------------QTKEL
QKQITKIQXFRVYYRDSRDPLWKGPAKLLWKGEGAVVIQDN--SDIKVVP
RRKAKIIRDYGKQMAGDDCVASRQDED
>B.TH.2000.00TH_C3198.AY945710
FFRENLACPQ-GEAREFSSEQ----------------TRAN--------S
--------------P---T---R---G-ELQV-----------WGRD---
SNSIS-------------EAGAD------------RQR--PI--SFSFPQ
ITLWQRPLVTIKIGGQLKEALLDTGADDTVLED-MNLPGRWKPKMIGGIG
GFIKVRQYDQIPIEICGHKAVGTVLIGPTPVNI-IGRNLLTQLGCTLNFP
ISPIETVPVKLKPGM--DGPKVKQWPLTE-EKIKALVEIC--TEMEKEGK
ISKI-GPENPYNTPVFAIKKKD--ST---KWRKLVDFRELNKRTQDFWE-
VQLGIPHPAGLKK---KKSVTVLDVGDAYFSVPLDKDFRKYTAFTIPSVN
NETPGIRYQYNVLPQGWKGSPAIFQSSMTKILEPFRKQNPDIIIYQYMDD
LYVGSDLEIGQHRTKIEELRQHLLKWGFTTPDKKHQKEPPFLWMGYELHP
DKWTVQPIILPVKDSWTVNDIQKLVGKLNWA------SQIYGGIRVKELC
KLLRGTKALTEVVPLTEEAELELAENREILKEPVHGVYYDPSKDL-----
-----------------------------IAE-----IQKQGLGQWTYQI
YQEPYKNLKTGKYARMRGAHTNDVKQLTEAVQKIATESIVIWGKTPKFKL
PIQKETWEAWWTEYWQATWVPEWEFVNTPPLVKLWYQLEKEPIEGAETFY
VDGAANRETK-LGKAGYVTNKGRQKVVTLTDTTNQKTELQAIHLALQDSG
LEVNIVTDSQYALGIIQAQPDKSESELVSQIIEQLIKKEKVYLAWVPAHK
GIGGNDQIDKLVSAGIRKVLFLDGIDKAQEEHEKYHSNWRAMASDFNLPP
VVAKEIVASCDKCQLKGEAMHGQVDCSPGIWQLDCTHLEGKIILVAVHVA
SGYIEAEVIPTETGQETAYFLLKLAGRWPVKTIHTDNGRNFTSNSVKAA-
CWWAGIKQEFGIPYNPQSQGVVESMNKELKKIIGQVRDQAEHLKTAVQMA
VFIHNYKRKG-GIGGYSAGERIVDIIATDI---------------QTREL
QKQITKIQNFRVYYRDSRDPLWKGPAKLLWKGEGAVVIQDN--SDIKVVP
RRKAKIIRDYGKQMAGDDCVASRQDED
>B.TH.1999.99TH_C1416.AY945711
FFREDLAFPQ-RKAREFSSEQ----------------TRAN--------S
--------------P---T---R---G-ELQV-----------WGRD---
NNPIS-------------EAGAD------------RQG--GPI-SFSFPQ
ITLWQRPLVTIKIGGQLKEALLDTGADDTVLEE-MNLPGRWKPKMIGGIG
GFIKVRQYDQIPIEICGHKAIGTVLVGPTPVNI-IGRNLLTQLGCTLNFP
ISPIETVPVKLKPGM--DGPKVKQWPLTE-EKIKALVEIC--TEMEKEGK
ISKI-GPENPYNTPVFAIKKKD--ST---KWRKLVDFRELNKRTQEFWE-
VQLGIPHPAGLKK---KKSVTVLDVGDAYFSVPLDKDFRKYTAFTIPSVN
NETPGIRYQYNVLPQGWKGSPAIFQCSMTKILEPFRKQNPDIVIYQYMDD
LYVGSDLEIGQHRTKVEELRQHLLRWGFTTPDKKHQKEPPFLWMGYELHP
DKWTVQPIVLPEKDSWTVNDIQKLVGKLNWA------SQIYAGIKVRELC
KLLRGTKALTEVIPLTEEAELELAENREILREPVHGVYYDPSKDL-----
-----------------------------IAE-----IQKQGLGQWTYQI
YQEPYKNLKTGKYARMRGAHTNDVKQLTEAVQKIAIESIVIWGKTPKFKL
PIQKETWETWWTEYWQATWIPEWEFVNTPPLVKLWYQLEKEPIEGAETFY
VDGAANRETK-LGKAGYVTNKGRQKVVTLTDTTNQKTELQAIHLALQDSG
LEVNIVTDSQYALGIIQAQPDKSESELVSQIIEQLIKKEKVYLAWVPAHK
GIGGNEQVDKLVSAGIRKVLFLDGIDKAQEEHERYHCNWRAMASDFNLPP
VVAKEIVASCDKCQLKGEAMHGQVDCSPGIWQLDCTHLEGKIILVAVHVA
SGYIEAEVIPAETGQETAYFILKLAGRWPVKTIHTDNGRNFTSTAVKAA-
CWWAGVKQEFGIPYNPQSQGVVESMNKELKTIIGQVRDQAEHLKTAVQMA
VFIHNFKRKG-GIGGYSAGERIVDIIATDI---------------QTREL
QKQITKIQNFRVYYRDSRDPLWKGPAKLLWKGEGAVVIQDN--SDIKVVP
RRKAKIIRDYGKQMAGDDCVASRQDED
>B.NL.1986.H434-8-A3.AY970946
FFRENLAFPQ-GKAREFSSEQ----------------TRAN--------S
--------------P---T---R---R-ELQV-----------WGRD---
NNSFS-------------EAGAD------------RQG--TV--SFSFPQ
ITLWQRPLVTIKIGGQLKEALLDTGADDTVLED-MNLPGKWKPKMIGGIG
GFIKVRQYDQIPLEICGHKAIGTVLVGPTPVNI-IGRNLLTQIGCTLNFP
ISPIETVPVKLKPGM--DGPKVKQWPLTE-EKIKALVEIC--TEMEKEGK
ISKI-GPENPYNTPVFAIKKKD--ST---KWRKLVDFRELNKRTQDFWE-
VQLGIPHPAGLKK---KKSVTVLDVGDAYFSVPLDKDFRKYTAFTIPSIN
NETPGIRYQYNVLPQGWKGSPAIFQSSMTKILEPFRKQNPDMVIYQYMDD
LYVGSDLEIGQHRTKIEELRQHLLSWGFTTPDKKHQKEPPFLWMGYELHP
DKWTVQPIMLPEKDSWTVNDIQKLVGKLNWA------SQIYAGIKVRQLC
KLLRGTKALTEVIPLTKEAELELAENREILKVPVHGVYYDPSKDL-----
-----------------------------VAE-----IQKQGLGQWTYQI
YQEPFKNLKTGKYARMRGAHTNDVKQLTEAVQKIATESIVIWGKTPKFKL
PIQKETWEAWWMEYWQATWIPEWEFVNTPPLVKLWYQLEKEPIVGAETFY
VDGAANRETK-LGKAGYVTDRGRQKVVPLTDTTNQKTELQAIHLALQDSG
LEVNIVTDSQYALGIIQAQPDKSESEIVSQIIEQLIKKEKVYLAWVPAHK
GIGGNEQVDKLVSAGIRKVLFLDGIDKAQEDHEKYHSNWRAMANDFNLPP
IVAKEIVASCDKCQIKGEAMHGQVDCSPGIWQLDCTHLEGKIILVAVHVA
SGYIEAEVIPAETGQETAYFLLKLAGRWPVKTIHTDNGSNFTSTTVKAA-
CWWAGIKQEFGIPYNPQSQGVVESMNKELKKIIGQVRDQAEHLKTAVQMA
VFIHNFKRKG-GIGGYSAGERIIDIIATDI---------------QTKEL
QKQITKIQNFRVYYRDNRDPLWKGPAKLLWKGEGAVVIQDN--SDIKVVP
RRKVKIIRDYGKQMAGDDCVASRQDED
>B.NL.1986.H434-8-F4.AY970947
FFRENLAFSQ-GKAREFSSEQ----------------TRAN--------S
--------------P---T---R---R-ELQV-----------WGRD---
NNSLS-------------EAGAD------------RQG--TV--SFSFPQ
ITLWQRPLVTIKIGGQLKEALLDTGADDTVLED-MNLPGKWKPKMIGGIG
GFIKVRQYDQIPLEICGHKAIGTVLVGPTPVNI-IGRNLLTQIGCTLNFP
ISPIETVPVKLKPGM--DGPKVKQWPLTE-EKIKALVEIC--TEMEKEGK
ISKI-GPENPYNTPVFAIKKKD--ST---KWRKLVDFRELNKRTQDFWE-
VQLGIPHPAGLKK---KKSVTVLDVGDAYFSVPLDKDFRKYTAFTIPSIN
NETPGIRYQYNVLPQGWKGSPAIFQSSMTKILEPFRKQNPDMVIYQYMDD
LYVGSDLEIGQHRTKIEELRQHLLSWGFTTPDKKHQKEPPFLWMGYELHP
DKWTVQPIMLPEKDSWTVNDIQKLVGKLNWA------SQIYAGIKVRQLC
KLLRGTKALTEVIPLTKEAELELAENREILKVPVHGVYYDPSKDL-----
-----------------------------VAE-----IQKQGLGQWTYQI
YQGPFKNLKTGKYARMRGAHTNDVKQLTEAVQKIATESIVIWGKTPKFKL
PIQKETWEAWWMEYWQATWIPEWEFVNTPPLVKLWYQLEKEPIVGAETFY
VDGAANRETK-LGKAGYVTDRGRQKVVSLTDTTNQKTELQAIHLALQDSG
LEVNIVTDSQYALGIIQAQPDKSESEIVSQIIEQLIKKEKVYLAWVPAHK
GIGGNEQVDKLVSAGIRKVLFLDGIDKAQEDHEKYHSNWRAMANDFNLPP
IVAKEIVASCDKCQIKGEAMHGQVDCSPGIWQLDCTHLEGKIILVAVHVA
SGYIEAEVIPAETGQETAYFLLKLAGRWPVKTIHTDNGSNFTSTTVKAA-
CWWAGIKQEFGIPYNPQSQGVVESMNKELKKIIGQVRDQAEHLKTAVQMA
VFIHNFKRKG-GIGGYSAGERIIDIIATDI---------------QTKEL
QKQITKIQNFRVYYRDNRDPLWKGPAKLLWKGEGAVVIQDN--SDIKVVP
RRKVKIIRDYGKQMAGDDCVASRQDED
>B.NL.1996.H434-42-A1.AY970948
FFRENLAFPQ-GEAREFSSEQ----------------TRAN--------S
--------------P---T---R---R-ELQV-----------WGRD---
NNSLS-------------EAGAD------------RQG--TV--SFSFPQ
ITLWQRPLVTIKIGGQLKEALLDTGADDTVLED-MNLPGKWKPKMIGGIG
GFIKVRQYDQIPLEICGHKAIGTVLVGPTPVNI-IGRNLLTQIGCTLNFP
ISPIETVPVKLKPGM--DGPKVKQWPLTE-EKIKALVEIC--TEMEKEGK
ISKI-GPENPYNTPIFAIKKKD--ST---KWRKLVDFRELNKRTQDFWE-
VQLGIPHPAGLKK---KKSVTVLDVGDAYFSVPLDKDFRKYTAFTIPSVN
NETPGIRYQYNVLPQGWKGSPAIFQCSMTKILEPFRKQNPDIVIYQYMDD
LYVGSDLEIGQHRTKIEELRQHLLKWGFTTPDKKHQKEPPFLWMGYELHP
DKWTVQPIVLPEKDSWTVNDIQKLVGKLNWA------SQIYAGIKVKQLC
KLLRGAKALTEVIPLTKEAELELAENREILKVPVHGVYYDPSKDL-----
-----------------------------VAE-----IQKQGLGQWTYQI
YQEPFKNLKTGKYARMRGAHTNDVKQLTEAVQKIATESIVIWGKTPKFKL
PIQKETWEAWWMEYWQATWIPEWEFVNTPPLVKLWYQLEKEPIVGAETFY
VDGAANRETK-LGKAGYVTDRGRQKVVSLTDTTNQKTELQAIHLALQDSG
LEVNIVTDSQYALGIIQAQPDKSESEIVSQIIEQLIKKEKVYLAWVPAHK
GIGGNEQVDKLVSAGIRKVLFLDGIDKAQEDHEKYHSNWRAMASDFNLPP
IVAKEIVASCDKCQLKGEAIHGQVDCSPGIWQLDCTHLEGKIILVAVHVA
SGYIEAEVIPAETGQETAYFLLKLAGRWPVKTIHTDNGSNFTSTTVKAA-
CWWAGIKQEFGIPYNPQSQGVVESMNKELKKIIGQVRDQAEHLKTAVQMA
VFIHNFKRKG-GIGEYSAGERIIDIIATDI---------------QTKEL
QKQITKIQNFRVYYRDNRDPLWKGPAKLLWKGEGAVVIQDN--SDIKVVP
RRKAKIIRDYGKQMAGDDCVASRQDED
>B.NL.1996.H434-42-C1.AY970949
FFRENLAFPQ-GEAREFSSEQ----------------TRTN--------S
--------------P---T---R---G-ELQV-----------WGGD---
NNSLS-------------EAGAD------------RQG--TV--SFIFPQ
ITLWQRPLVTIKIGGQLKEALLDTGADDTVLED-MNLPGKWKPKMIGGIG
GFIKVRQYDQIPLEICGHKAIGTVLVGPTPVNI-IGRNLLTQIGCTLNFP
ISPIETVPVKLKPGM--DGPKVKQWPLTE-EKIKALVEIC--TEMEKEGK
ISKI-GPENPYNTPVFAIKKKD--ST---KWRKLVDFRELNKRTQDFWE-
VQLGIPHPAGLKK---KKSVTVLDVGDAYFSVPLDKDFRKYTAFTIPSVN
NETPGIRYQYNVLPQGWKGSPAIFQCSMTKILEPFRKQNPDIVIYQYMDD
LYVGSDLEIGQHRAKIEELRQHLLKWGFTTPDKKHQKEPPFLWMGYELHP
DKWTVQPIVLPEKDSWTVNDIQKLVGKLNWA------SQIYAGIKVKQLC
KLLRGAKALTEVIPLTKEAELELAENREILKAPVHGVYYDPSKDL-----
-----------------------------VAE-----IQKQGLGQWTYQI
YQEPFKNLKTGKYARMRGAHTNDVKQLTEAVQKIATESIVIWGKTPKFKL
PIQKETWEAWWMEYWQATWIPEWEFVNTPPLVKLWYQLEKEPIVGAETFY
VDGAANRETK-LGKAGYVTDRGRQKVVSLTDTTNQKTELQAIHLALQDSG
LEVNIVTDSQYALGIIQAQPDKSESEIVSQIIEQLIKKEKVYLAWVPAHK
GIGGNEQVDKLVSAGIRKVLFLDGIDKAQEGHEKYHSNWRAMASDFNLPP
IVAKEIVASCDKCQLKGEAIHGQVDCSPGIWQLDCTHLEGKIILVAVHVA
SGYIEAEVIPAETGQETAYFLLKLAGRWPVKTIHTDNGSNFTSTTVKAA-
CWWAGIKQEFGIPYNPQSQGVVESMNKELKKIIGQVRDQAEHLKTAVQMA
VFIHNFKRKG-GIGEYSAGERIIDIIATDI---------------QTKEL
QKQITKIQNFRVYYRDNRDPLWKGPAKLLWKGEGAVVIQDN--SDIKVVP
RRKAKIIRDYGKQMAGDDCVASRQDED
>B.NL.1996.H434-42-E12.AY970950
FFRENLAFPQ-GEAREFSSEQ----------------TRAN--------S
--------------P---N---R---R-ELQV-----------WGRD---
NNSLS-------------EAGAD------------RQG--TV--SFSFPQ
ITLWQRPLVTIKIGGQLKEALLDTGADDTVLED-MNLPGKWKPKMIGGIG
GFIKVRQYDQIPLEICGHKAIGTVLVGPTPVNI-IGRNLLTQIGCTLNFP
ISPIETVPVKLKPGM--DGPKVKQWPLTE-EKIKALVEIC--TEMEKEGK
ISKI-GPENPYNTPVFAIKKKD--ST---KWRKLVDFRELNKRTQDFWE-
VQLGIPHPAGLKK---KKSVTVLDVGDAYFSVPLDKDFRKYTAFTIPSVN
NETPGIRYQYNVLPQGWKGSPAIFQCSMTKILEPFRKQNPDIVIYQYMDD
LYVGSDLEIGQHRTKIEELRQHLLKWGFTTPDKKHQKEPPFLWMGYELHP
DKWTVQPIVLPEKDSWTVNDIQKLVGRLNWA------SQIYAGIKVKQLC
KLLRGAKALTEVIPLTKEAELELAENREILKAPVHGVYYDPSKDL-----
-----------------------------VAE-----IQKQGLGQWTYQI
YQEPFKNLKTGKYARMRGAHTNDVKQLTEAVQKIATESIVIWGKTPKFKL
PIQKETWEAWWMEYWQATWIPEWEFVNTPPLVKLWYQLEKEPIVGAETFY
VDGAANRETK-LGKAGYVTDRGRQKVVSLTDTTNQKTELQAIHLALQDSG
LEVNIVTDSQYALGIIQAQPDKSESEIVSQIIEQLIKKEKVYLAWVPAHK
GIGGNEQVDKLVSAGIRKVLFLDGIDKAQEDHEKYHSNWRAMASDFNLPP
IVAKEIVASCDKCQLKGEAMHGQVDCSPGIWQLDCTHLEGKIILVAVHVA
SGYIEAEVIPAETGQETAYFLLKLAGRWPVKTIHTDNGSNFTSTTVKAA-
CWWAGIRQEFGIPYNPQSQGVVESMNKELKKIIGQVRDQAEHLKTAVQMA
VFIHNFKRKG-GIGEYSAGERIIDIIATDI---------------QTKEL
QKQITKIQNFRVYYRDNRDPLWKGPAKLLWKGEGAVVIQDN--SDIKVVP
RRKAKIIRDYGKQMAGDDCVASRQDED
>B.GB.1983.CAM1.D10112
FFRENLAFPQ-GEAREFSSEQ----------------TRAN--------S
--------------P---T---R---R-ELQV-----------WGRE---
NNSLS-------------EAGAD------------RQG--TV--SFSFPQ
ITLWQRPLVTIKIGGQLKEALLDTGADDTVLEE-MNLPGRWKPKMIGGIG
GFIKVRQYDQIPIEICGHKAIGTVLVGPTPVNI-IGRNLLTQIGCTLNFP
ISPIETVPVKLKPGM--DGPKVKQWPLTE-EKIKALVEIC--TEMEKEGK
ISKI-GPENPYNTPVFAIKKKD--ST---KWRKLVDFRELNKRTQDFWE-
VQLGIPHPAGLKK---KKSVTVLDVGDAYFSVPLDKDFRKYTAFTIPSTN
NETPGIRYQYNVLPQGWKGSPAIFQSSMTKILEPFRKQNPDIVIYQYMDD
LYVGSDLEIGQHRTKIEELRQHLLRWGLTTPDKKHQKEPPFLWMGYELHP
DKWTVQPIMLPEKDSWTVNDIQKLVGKLNWA------SQIYAGIKVKQLC
KLLRGTKALTEVVPLTEEAELELAENREILKEPVHGVYYDPSKDL-----
-----------------------------IAE-----LQKQGQGQWTYQI
YQEPFKNLKTGKYAKMRGTHTNDVKQLTEAVQKIATESIVIWGKTPKFKL
PIQKETWDAWWIDYWQATWIPEWEFVNTPPLVKLWYQLEKEPIVGAETFY
VDGAANRETR-LGKAGYVTDRGRQKVVPLTDTTNQKTELQAIYLALQDSG
LEVNIVTDSQYALGIIQAQPDKSESELVSQIIEELIKKEKVYLAWVPAHK
GIGGNEQVDKLVSAGIRKVLFLDGIDKAQEEHEKYHSNWRAMASDFNLPP
VVAKEIVASCDKCQLKGEAMHGQVDCSPGIWQLDCTHLEGKVILVAVHVA
SGYIEAEVIPAETGQETAYFLLKLAGRWPVKTIHTDNGGNFISTTVKAA-
CWWAGIKQEFGIPYNPQSQGVVESMNNELKKIIGQVRDQAEHLKTAVQMA
VFIHNFKRKG-GIGGYSAGERIIDIIATDI---------------QTKEL
QKQITKIQNFRVYYRDSRDPLWKGPAKLLWKGEGAVVIQDN--SDIKVVP
RRKAKIIRDYGKQMAGDDCVASRQDED
>B.FR.1983.MCK1_LAI_IIIB.D86068
FFREDLAFLQ-GKAREFSSEQTRANSPTISS----EQTRAN--------S
--------------P---T---R---R-ELQV-----------WGRD---
NNSLS-------------EAGAD------------RQG--TV--SFNFPQ
ITLWQRPLVTIKIGGQLKEALLDTGADDTVLEE-MSLPGRWKPKMIGGIG
GFIKVRQYDQILIEICGHKAIGTVLVGPTPVNI-IGRNLLTLIGCTLNFP
ISPIGTVPVKLKPGM--DGPKVKQWPLTE-EKIKALVEIC--TEMEKEGK
ISKI-GPENPYNTPVFAIKKKD--ST---KWRKLVDFRELNKRTQDFWE-
VQLGIPHPAGLKK---KKSVTVLDVGDAYFSVPLDEDFRKYTAFTIPSIN
NETPGIRYQYNVLPQGWKGSPAIFQSSMTKILEPFKKQNPDIVIYQYMDD
LYVGSDLEIGQHRTKIEELRQHLLRWGFTTPDKKHQKEPPFLWMGYELHP
DKWTVQPIVLPEKDSWTVNDIQKLVGKLNWA------SQIYPGIKVRQLC
KLLRGTKALTEVIPLTEEAELELAENREILKEPVHGVYYDPSKDL-----
-----------------------------IAE-----IQKQGQGQWTYQI
YQEPFKNLKTGKYARMRGAHTNDVKQLTEAVQKITTESIVIWGKTPKFKL
PIQKETWETWWTEYWQATWIPEWEFVNTPPLVKLWYQLEKEPIVGAETFY
VDGAANRETR-LGKAGYVTNKGRQKVVPLTNTTNQKTELQAIYLALQDSG
LEVNIVTDSQYALGIIQAQPDQSESELVNQIIEQLIKKEKVYLAWVPAHK
GIGGNEQVDKLVSAGIRKILFLDGIDKAQDEHEKYHSNWRAMASDFNLPP
VVAKEIVASCDKCQLKGEAMHGQVDCSPGIWQLDCTHLEGKVILVAVHVA
SGYIEAEVIPAETGQETAYFLLKLAGRWPVKTIHTDNGSNFTSTTVKAA-
CWWAGIKQEFGIPYNPQSQGVVESMNKELKKIIGQVRDQAEHLKTAVQMA
VFIHNFKRKR-GIGGYSAGERIVDIIATDI---------------QTKEL
QKQITKIQNFRVYYRDSRNPLWKGPAKLLWKGEGAVVIQDN--SDIKVVP
RRKAKIIRDYGKQMAGDDCVASRQDED
>B.FR.1983.PM213_LAI_IIIB.D86069
FFREDLAFLQ-GKAREFSSEQTRANSPTISS----EQTRAN--------S
--------------P---T---R---R-ELQV-----------WGRG---
NNSPS-------------EAGAD------------RQG--TV--SFNFPQ
ITLWQRPLVTIKIGGQLKEALLDTGADDTVLEE-MSLPGRWKPKMIGGIG
GFIKVRQYDQILIEICGHKAIGTVLVGPTPVNI-IGRNLLTQIGCTLNFP
ISPIETVPVKLKPGM--DGPKVKQWPLTE-EKIKALVEIC--TEMEKEGK
ISKI-GPENPYNTPVFAIKKKD--ST---KWRKLVDFRELNKRTQDFWE-
VQLGIPHPAGLKK---KKSVTVLDVGDAYFSVPLDEDFRKYTAFTIPSIN
NETPGIRYQYNVLPQGWKGSPAIFQSSMTKILEPFRKQNPDIVIYQYMDD
LYVGSDLEIGQHRTKIEELRQHLLRWGLTTPDKKHQKEPPFLWMGYELHP
DKWTVQPIVLPEKDSWTVNDIQKLVGKLNWA------SQIYPGIKVRQLC
KLLRGTKALTEVIPLTEEAELELAENREILKEPVHGVYYDPSKDL-----
-----------------------------IAE-----IQKQGQGQWTYQI
YQEPFKNLKTGKYARTRGAHTNDVKQLTEAVQKITTESIVIWGKTPKFKL
PIQKETWETWWTEYWQATWIPEWEFVNTPPLVKLWYQLEKEPIVGAETFY
VDGAASRETK-LGKAGYVTNRGRQKVVTLTDTTNQKTELQAIYLALQDSG
LEVNIVTDSQYALGIIQAQPDKSESELVNQIIEQLIKKEKVYLAWVPAHK
GIGGNEQVDKLVSAGIRKILFLDGIDKAQDEHEKYHSNWRAMASDFNLPP
VVAKEIVASCDKCQLKGEAMHGQVDCSPGIWQLDCTHLEGKVILVAVHVA
SGYIEAEVIPAETGQETAYFLLKLAGRWPVKTIHRDNGSNFTSTTVKAA-
CWWAGIKQEFGIPYNPQSQGVVESMNKELKKIIGQVRDQAEHLKTAVQMA
VFIHNFKRKG-GIGGYSAGERIVDIIATDI---------------QTKEL
QKQITKIQNFRVYYRDSRDPLWKGPAKLLWKGEGAVVIQDN--SDIKVVP
RRKAKIIRDYGKQMAGDDCVASRQDED
>B.CN.2002.02HNsmx2.DQ007901
FFRENLAFPQ-GEARKFSSEQ----------------TRAN--------S
--------------P---T---R---G-ELQV-----------WGRD---
NTSIS-------------EAGAD------------RQG--TI--SFSLHQ
ITLWQQTLVTIKIGGQLKEALLDTGADDTVLED-MNLPGRWKPKMIGGIG
GFIKVKQYDQVPIEICGHKAVGTVLIGPTPINI-IGRNLLTQLGCTLNFP
ISPIETVPVKLKPGM--DGPKVKQWPLTE-EKIKALVEIC--TEMEKEGK
ISKI-GPENPYNTPVFAIKKKD--ST---KWRKLVDFRELNKRTQDFWE-
VQLGIPHPAGLKR---KKSVTVLDVGDAYFSVPLDKDFRKYTAFTIPSVN
NETPGIRYQYNVLPQGWKGSPAIFQCSMTKILEPFRNQNPDIIIYQYMDD
LYVGSDLEIGQHRAKIEELRQHLLRWGFTTPDKKHQKEPPFLWMGYELHP
DKWTVQPIVLPEKDR-TVNDIQKLVGKLNWA------SQIYAGIKVKELC
KLLRGTKALTEVIPLTEEAELELAENREILKEPVHGVYYDPSKDL-----
-----------------------------IAE-----IQKQGLGQWTYQI
YQEPYKNLKTGKYARMRGAHTNDVKQLTEAVQKIATESIVIWGKTPKFKL
PIQKETWETWWTEYWQATWVPEWEFTNTPPLVKLWYQLEKDPIEGAETFY
VDGAANRETK-LGKAGYVTNKGRQKVVTLTDTTNQKTELQAIHLALQDSG
VEVNIVTDSQYALGIIQAQPDKSESELVSQIIEQLIKKEKVYLAWVPAHK
GIGGNEQIDKLVSAGIRKVLFLDGIDKAQEEHEKYHSNWRAMASDFNLPP
VVAKEIVASCDKCQLKGEAMHGQVDCSPGIWQLDCT-------MVAVHVA
SGYIEAEIIPTETGQETAYFILKLAGRWPVKTIHTDNGRNFTSNSVKAA-
CWWAGIKQEFGIPYNPQSQGVVESMNNELKKIIGQVRDQAEHLKTAVQMA
VFIHNFKRKG-GIGGYSAGERIVDIIATDI---------------QTREL
QKQITKIQNFRVYYRDSRDPLWKGPAKLLWKGEGAVVIQDN--SDIKVVP
RRKAKIIRDYGKQMAGDDCVASRQDED
>B.CN.2002.02HNsq4.DQ007902
FFREDLAFPQ-GEAREFSPEQ----------------TRAN--------S
--------------P---T---R---G-ELQV-----------WGRD---
NTSIS-------------EAGAD------------RQG--TI--SFSLPQ
ITLWQRPLVTIKIGGQLKEALLDTGADDTVLED-MNLPGKWKPKMIGGIG
GFIKVRQYDQIPIEICGHKAVGTVLIGPTPVNI-IGRNLLTQLGCTLNFP
ISPIETVPVKLKPGM--DGPKVKQWPLTE-EKIKALVEIC--TEMEKEGK
ISKI-GPENPYNTPVFAIKKKD--ST---KWRKLVDFRELNKRTQDFWE-
VQLGIPHPAGLKK---KKSVTVLDVGDAYFSVPLDKDFRKYTAFTIPSVN
NETPGIRYQYNVLPQGWKGPPAIFQCSMTKILEPFRKQNPDIVIYQYMDD
LYVGSDLEIGQHRAKIEELRQHLLRWGFTTPDKKHQKEPPFLWMGYELHP
DKWTVQPIELPEKDSWTVNDIQKLVGKLNWA------SQIYAGIKVKELC
KLIRGTKALTEVVPLSEEVELELAENREILKESVHGVYYDPSKDL-----
-----------------------------IAE-----IQKQGLGQWTYQI
YQEPYKNLKTGKYARMRGAHTNDVKQLTEAVQKIASESIVIWGKTPKFKL
PIQKETWEAWWTEYWQATWIPEWEFINTPPLVKLWYQLEKEPIEGAETFY
VDGAANRETK-LGKAGYVTNKGRQKVVTLTDTTNQKTELQAIHLALQDSG
VEVNIVTDSQYALGIIQAQPDKSESELVSKIIEQLIKKEKVYLAWVPAHK
GIGGNEQIDKLVSAGIRKVLFLDGIDKAQEEHEKYHSNWRAMASDFNLPP
VVAKEIVASCDKCQLKGEAMHGQVDCSPGIWQLDCTHVEGQIILVAVHVA
SGYIEAEIIPTETGQETAYFILKLAGRWPVKAIHTDNGRNFTSNAVKAA-
CWWAGIKQEFGIPYNPQSQGVVESMNNELKKIIGQVRDQAEHLKTAVQMA
VFIHNFKRKG-GIGGYSAGERIVDIIATDI---------------QTREL
QKQITKIQNFRVYYRDSRDPLWKGPAKLLWKGEGAVVIQDN--SDIKVVP
RRKAKIIRDYGKQMAGDDCVASRQDED
>B.CN.2002.02HNsc11.DQ007903
FFREALAFPQ-GEAREFPSEQ----------------TRAN--------S
--------------P---T---R---G-ELQV-----------WGRD---
NNSIS-------------EAGAE------------RPG--TI--SFSLPQ
ITLWQRPLVTIKIGGQLKEALLDTGADDTVLED-MNLPGRWKPKMIGGIG
GFIKVRQYDHIPIEICGHKAVGTVLIGPTPVNI-IGRNLLTQLGCTLNFP
ISPIETVPVKLKPGM--DGPKVKQWPLTE-EKIKALVEIC--TEMEKEGK
ISKI-GPENPYNTPVFAIKKKD--ST---KWRKLVDFRELNKRTQDFWE-
VQLGIPHPAGLKK---KKSVTVLDVGDAYFSVPLDKDFRKYTAFTIPSVN
NETPGIRYQYNVLPQGWKGSPAIFQCSMTKILEPFRKQNPDIVIYQYMDD
LYVGSDLEIGQHRAKIEELRQHLLRWGFTTPDKKHQKEPPFLWMGYELHP
DKWTVQPIELPEKDSWTVNDIQKLVGKLNWA------SQIYAGIKVRELC
KLLRGTKALTEVVPLTEEAELELAENREILKEPVHGVYYDPSKDL-----
-----------------------------IAE-----IQKQGLGQWTYQI
YQEPYKNLKTGKYAKMRGAHTNDVKQLTEAVQKIATESIVIWGKTPKFKL
PIQKETWEAWWTEYWQATWIPEWEFTNTPPLVKLWYQLEKEPIEGAETFY
VDGAANRETK-LGRAGYVTNKGRQKVVTLTDTTNQKTELQAIHLALQDSG
VEVNIVTDSQYALGIIQAQPDKSESELVNQIIEQLIKKEKVYLAWVPAHK
GIGGNEQIDKLVSAGIRKVLFLDGIDKAQEEHEKYHSNWRAMASDFNLPP
VVAKEIVASCDKCQLKGEAMHGQVDCSPGIWQLDCTHIEGKIILVAVHVA
SGYIEAEVIPTETGQETAYFILKLAGRWPVRTIHTDNGRNFTSNSVKAA-
CWWAGIKQEFGIPYNPQSQGVVESMNNELKKIIGQIRDQAEHLKTAVQMA
VFIHNFKRKG-GIGGTCAGERIVDIIATDI---------------QTREL
QKQITKIQNFRVYYRDSRDPLWKGPAKLLWKGEGAVVIQDN--SDIKVVP
RRKAKIIRDYGKQMAGDDCVASRQDED
>B.US.-.AC_04_0_Days_Consen_fa.DQ127534
FFREDLAFLQ-GKAREFSSEQTRAN----------SPNSPN--------S
--------------P---T---R---G-ELQV-----------WGRD---
-DSLS-------------EAGAD------------RQG--TV--SFSFPQ
ITLWQRPLVTIKIGGQLKEALLDTGADDTVLEE-MNLPGKWKPKMIGGIG
GFIKVRQYDQILIEICGHKAIGAVLVGPTPVNI-IGRNLLTQIGCTLNFP
ISPIETVPVKLKPGM--DGPKVKQWPLTE-EKIKALVEIC--TEMEKEGK
ISKI-GPENPYNTPVFAIKKKD--ST---KWRKLVDFRELNKRTQDFWE-
VQLGIPHPAGLKK---KKSVTVLDVGDAYFSVPLDKDFRKYTAFTIPSIN
NETPGIRYQYNVLPQGWKGSPAIFQSSMTKILEPFRKQNPEIVIYQYMDD
LYVGSDLEIEQHRTKIEELRQHLLRWGFTTPDKKHQKEPPFLWMGYELHP
DKWTVQPIKLPEKDSWTVNDIQKLVGKLNWA------SQIYAGIKVKQLC
KLLRGTKALTEVVPLTEEAELELAENREILKEPVHGVYYDPSKDL-----
-----------------------------IAE-----IQKQEQGQWTYQI
YQEPFKNLKTGKYARTRGAHTNDVKQLTEVVQKIAREAVVVWGKIPKFRL
PIQKETWEAWWMEHWQATWIPEWEFVNTPPLVKLWYQLEKEPIVGAETFY
VDGAANRETK-LGKAGYVTDRGRQKVVPLTDTTNQKTELQAIHLALQDSG
LEVNIVTDSQYALGIIQAQPDKSESELVSQIIEQLIRKEKVYLAWVPAHK
GIGGNEQVDKLVSTGIRKVLFLDGIDKAQEEHEKYHNNWRAMASDFNLPP
VVAKEIVASCDKCQLKGEAMHGQVDCSPGIWQLDCTHLEGKIILVAVHVA
SGYIEAEVIPAETGQETAYFLLKLAGRWPVKVIHTDNGGNFISNAVKAA-
CWWAGIKQEFGIPYNPQSQGVVESMNKELKKIIGQVRDQAEHLKTAVQMA
VFVHNFKRKG-GIGGYSAGERIIDIIATDI---------------QTKEL
QKQITKIQNFRVYYRDSRDPLWKGPAKLLWKGEGAVVIQDN--SDIKVVP
RRKVKIIRDYGKQMAGDDCVASRQDED
>B.US.-.AC_04_1650_Days_Seq1_fa.DQ127535
FFREDLAFLQ-GKAREFSSEQT-------------RANSPN--------S
--------------P---T---R---G-ELQV-----------WGRD---
-DSLS-------------EAGAD------------RQG--TV--SFNFPQ
ITLWQRPLVTIKIGGQLKEALLDTGADDTVLEE-MNLPGKWKPKMIGGIG
GFIKVRQYDQILIEICGHKAIGTVLVGPTPVNI-IGRNLLTQIGCTLNFP
ISPIETVPVKLKPGM--DGPKVKQWPLTE-EKIKALVEIC--TEMEKEGK
IQKI-GPENPYNTPVFAIKKKD--ST---KWRKLVDFRELNKRTQDFWE-
VQLGIPHPAGLKK---KKSVTVLDVGDAYFSVPLDKDFRKYTAFTIPSIN
NETPGIRYQYNVLPQGWKGSPAIFQSSMTKILEPFRKQNPEIVIYQYMDD
LYVGSDLEIEQHRTKIEELRQHLLRWGFTTPDKKHQKEPPFLWMGYELHP
DKWTVQPIKLPEKDSWTVNDIQKLVGKLNWA------SQIYAGIKVKQLC
KLLRGTKALTEVVPLTEEAELELAENREILKEPVHGVYYDPSKDL-----
-----------------------------IAE-----IQKQEQGQWTYQI
YQEPFKNLKTGKYARTRGAHTNDVKQLTEVVQKIAREAVVVWGKIPKFRL
PIQKETWEAWWMEHWQATWIPEWEFVNTPPLVKLWYQLEKEPIVGAETFY
VDGAANRETK-LGKAGYVTDRGRQKVVPLTDTTNQKTELQAIHLALQDSG
LEVNIVTDSQYALGIIQAQPDKSESELVSQIIEQLIRKEKVYLAWVPAHK
GIGGNEQVDKLVSTGIRKVLFLDGIDKAQEEHEKYHNNWRAMASDFNLPP
VVAKEIVASCDKCQLKGEAMHGQVDCSPGIWQLDCTHLEGKIILVAVHVA
SGYIEAEVIPAETGQETAYFLLKLAGRWPVKVIHTDNGGNFISNAVKAA-
CWWAGIKQEFGIPYNPQSQGVVESMNKELKKIIGQVRDQAEHLKTAVQMA
VFVHNFKRKG-GIGGYSAGERIIDIIATDI---------------QTKEL
QKQITKIQNFRVYYRDSRDPLWKGPAKLLWKGEGAVVIQDN--SDIKVVP
RRKVKIIRDYGKQMAGDDCVASRQDED
>B.US.-.AC_04_1650_Days_Seq2_fa.DQ127536
FFREDLAFLQ-GKAREFSSEQT-------------RANSPN--------S
--------------P---T---R---G-ELQV-----------WGRD---
-DSLS-------------EAGAD------------RQG--TV--SFNFPQ
ITLWQRPLVTIKIGGQLKEALLDTGADDTVLEE-MNLPGKWKPKMIGGIG
GFIKVRQYDQILIEICGHKAIGTVLVGPTPVNI-IGRNLLTQIGCTLNFP
ISPIETVPVKLKPGM--DGPKVKQWPLTE-EKIKALVEIC--TEMEKEGK
IQKI-GPENPYNTPVFAIKKKD--ST---KWRKLVDFRELNKRTQDFWE-
VQLGIPHPAGLKK---KKSVTVLDVGDAYFSVPLDKDFRKYTAFTIPSIN
NETPGIRYQYNVLPQGWKGSPAIFQSSMTKILEPFRKQNPEIVIYQYMDD
LYVGSDLEIEQHRTKIEELRQHLLRWGFTTPDKKHQKEPPFLWMGYELHP
DKWTVQPIKLPEKDSWTVNDIQKLVGKLNWA------SQIYAGIKVKQLC
KLLRGTKALTEVVPLTEEAELELAENREILKEPVHGVYYDPSKDL-----
-----------------------------IAE-----IQKQEQGQWTYQI
YQEPFKNLKTGKYARTRGAHTNDVKQLTEVVQKIAREAVVVWGKIPKFRL
PIQKETWEAWWMEHWQATWIPEWEFVNTPPLVKLWYQLEKEPIVGAETFY
VDGAANRETK-LGKAGYVTDRGRQKVVPLTDTTNQKTELQAIHLALQDSG
LEVNIVTDSQYALGIIQAQPDKSESELVSQIIEQLIRKEKVYLAWVPAHK
GIGGNEQVDKLVSTGIRKVLFLDGIDKAQEEHEKYHNNWRAMASDFNLPP
VVAKEIVASCDKCQLKGEAMHGQVDCSPGIWQLDCTHLEGKIILVAVHVA
SGYIEAEVIPAETGQETAYFLLKLAGRWPVKVIHTDNGGNFISNAVKAA-
CWWAGIKQEFGIPYNPQSQGVVESMNKELKKIIGQVRDQAEHLKTAVQMA
VFVHNFKRKG-GIGGYSAGERIIDIIATDI---------------QTKEL
QKQITKIQNFRVYYRDSRDPLWKGPAKLLWKGEGAVVIQDN--SDIKVVP
RRKVKIIRDYGKQMAGDDCVASRQDED
>B.US.-.AC_16_0_Days_Consen_fa.DQ127537
FFREDLVFPQ-GEAREFPPEQ----------------TRAN--------S
--------------P---T---R---R-ELQV-----------WGRD---
NNSLS-------------EAGDD------------RQG--TV--SFSFPQ
ITLWQRPLVTIKIGGQLKEALLDTGADDTVLEE-MNLPGRWKPKMIGGIG
GFIKVRQYDQVSIEICGHKTIGTVLIGPTPVNI-IGRNLLTQIGCTLNFP
ISPIETVPVKLKPGM--DGPKVKQWPLTE-EKIKALVEIC--TEMEKEGK
ISKI-GPENPYNTPVFAIKKKD--ST---KWRKLVDFRELNKRTQDFWE-
VQLGIPHPSGLKK---KKSVTVLDVGDAYFSVPLDKDFRKYTAFTIPSIN
NETPGIRYQYNVLPQGWKGSPAIFQSSMTKILEPFRKQNPDIVIYQYMDD
LYVGSDLEIGQHRTKIEELRQHLLRWGFTTPDKKHQKEPPFLWMGYELHP
DKWTVQPIVLPEKDSWTVNDIQKLVGKLNWA------SQIYAGIKVKQLC
KLLRGTKTLTEVVPLTEEAELELAENREILKEPVHGVYYDPSKDL-----
-----------------------------IAE-----IQKQGQGQWTYQI
YQEPFKNLKTGKYAKTRGAHTNDVKQLAEAVQKITTESIVIWGKTPRFKL
PIQKETWEIWWTEYWQATWIPEWEFVNTPPLVKLWYQLEKEPIVGAETFY
VDGAANRETK-LGKAGYVTDRGRQKVVSLTDTTNQKTELQAIHLALQDSG
LEVNIVTDSQYALGIIQAQPDKSESELVSQIIEQLIKKEKVYLAWVPAHK
GIGGNEQVDKLVSTGIRRVLFLDGIDKAQEEHEKYHSNWRAMASDFNLPP
IVAKEIVASCDKCQLKGEAMHGQVDCSPGIWQLDCTHLEGKVILVAVHVA
SGYIEAEVIPAETGQETAYFLLKLAGRWPVKTIHTDNGSNFTSTTVKAA-
CWWAGIKQEFGIPYNPQSQGVVESMNKELKKIIGQVRDQAEHLKTAVQMA
VFIHNFKRKG-GIGGYSAGERIIDIIATDI---------------QTKEL
QKQITKIQNFRVYFRDSRDPLWKGPAKLLWKGEGAVVIQDN--SDIKVVP
RRKVKIIRDYGKQMAGDDCVASRQDED
>B.US.-.AC_16_1934_Days_Seq1_fa.DQ127538
FFREDLVFPQ-GEAREFPPEQ----------------TRAN--------S
--------------P---T---R---R-ELQV-----------WGRD---
NNSLS-------------EAGDE------------RQG--TV--SFSFPQ
ITLWQRPLVTIKIGGQLKEALLDTGADDTVLEE-MNLPGRWKPKMIGGIG
GFIKVRQYDQVSIEICGHKTIGTVLIGPTPVNI-IGRNLLTQIGCTLNFP
ISPIETVPVKLKPGM--DGPKVKQWPLTE-EKIKALVEIC--TEMEKEGK
ISKI-GPENPYNTPVFAIKKKD--ST---KWRKLVDFRELNKRTQDFWE-
VQLGIPHPSGLKK---KKSVTVLDVGDAYFSVPLDKDFRKYTAFTIPSIN
NETPGIRYQYNVLPQGWKGSPAIFQSSMTKILEPFRKQNPDIVIYQYMDD
LYVGSDLEIGQHRTKIEELRQHLLRWGFTTPDKKHQKEPPFLWMGYELHP
DKWTVQPIVLPEKDSWTVNDIQKLVGKLNWA------SQIYAGIKVKQLC
KLLRGTKTLTEVVPLTEEAELELAENREILKEPVHGVYYDPSKDL-----
-----------------------------IAE-----IQKQGQGQWTYQI
YQEPFKNLKTGKYAKTRGAHTNDVKQLAEAVQKITTESIVIWGKTPRFKL
PIQKETWEIWWTEYWQATWIPEWEFVNTPPLVKLWYQLEKEPIVGAETFY
VDGAANRETK-LGKAGYVTDRGRQKVVSLTDTTNQKTELQAIHLALQDSG
LEVNIVTDSQYALGIIQAQPDKSESELVSQIIEQLIKKEKVYLAWVPAHK
GIGGNEQVDKLVSTGIRKVLFLDGIDKAQAEHEKYHSNWRAMASDFNLPP
IVAKEIVASCDKCQLKGEAMHGQVDCSPGIWQLDCTHLEGKVILVAVHVA
SGYIEAEVIPAETGQETAYFLLKLAGRWPVKTIHTDNGSNFTSTTVKAA-
CWWAGIKQEFGIPYNPQSQGVVESMNKELKKIIGQVRDQAEHLKTAVQMA
VFIHNFKRKG-GIGGYSAGERIIDIIATDI---------------QTKEL
QKQITKIQNFRVYFRDSRDPLWKGPAKLLWKGEGAVVIQDN--SDIKVVP
RRKVKIIRDYGKQMAGDDCVASRQDED
>B.US.-.AC_16_1934_Days_Seq2_fa.DQ127539
FFREDLVFPQ-GEAREFPPEQ----------------TRAN--------S
--------------P---T---R---R-ELQV-----------WGRD---
NNSLS-------------EAGDE------------RQG--TV--SFSFPQ
ITLWQRPLVTIKIGGQLKEALLDTGADDTVLEE-MNLPGRWKPKMIGGIG
GFIKVRQYDQVSIEICGHKTIGTVLIGPTPVNI-IGRNLLTQIGCTLNFP
ISPIETVPVKLKPGM--DGPKVKQWPLTE-EKIKALVEIC--TEMEKEGK
ISKI-GPENPYNTPVFAIKKKD--ST---KWRKLVDFRELNKRTQDFWE-
VQLGIPHPSGLKK---KKSVTVLDVGDAYFSVPLDKDFRKYTAFTIPSIN
NETPGIRYQYNVLPQGWKGSPAIFQSSMTKILEPFRKQNPDIVIYQYMDD
LYVGSDLEIGQHRTKIEELRQHLLRWGFTTPDKKHQKEPPFLWMGYELHP
DKWTVHPIVLPEKDSWTVNDIQKLVGKLNWA------SQIYAGIKVKQLC
KLLRGTKTLTEVVPLTEEAELELAENREILKEPVHGVYYDPSKDL-----
-----------------------------IAE-----IQKQGQGQWTYQI
YQEPFKNLKTGKYAKTRGAHTNDVKQLAEAVQKITTESIVIWGKTPRFKL
PIQKETWEIWWTEYWQATWIPEWEFVNTPPLVKLWYQLEKEPIVGAETFY
VDGAANRETK-LGKAGYVTDRGRQKVVSLTDTTNQKTELQAIHLALQDSG
LEVNIVTDSQYALGIIQAQPDKSESELVSQIIEQLIKKEKVYLAWVPAHK
GIGGNEQVDKLVSTGIRKVLFLDGIDKAQAEHEKYHSNWRAMASDFNLPP
IVAKEIVASCDKCQLKGEAMHGQVDCSPGIWQLDCTHLEGKVILVAVHVA
SGYIEAEVIPAETGQETAYFLLKLAGRWPVKTIHTDNGSNFTSTTVKAA-
CWWAGIKQEFGIPYNPQSQGVVESMNKELKKIIGQVRDQAEHLKTAVQMA
VFIHNFKRKG-GIGGYSAGERIIDIIATDI---------------QTKEL
QKQITKIQNFRVYFRDSRDPLWKGPAKLLWKGEGAVVIQDN--SDIKVVP
RRKVKIIRDYGKQMAGDDCVASRQDED
>B.US.-.AC_59_41_Days_Seq1_fa.DQ127548
FFREDLAFLQ-GEAREFSSEQ----------------ARAN--------S
--------------P---T---R---R-ELQV-----------WGRD---
NNSPS-------------EAGDD------------RPG--KV--SLSFPQ
ITLWQRPLVTIKIGGQLKEALLDTGADDTVLED-INLPGRWKPKMIGGIG
GFIKVRQYDQVSIEICGHKAVGTVLVGPTPVNI-IGRNLLTQIGCTLNFP
ISPIDTVPVKLKPGM--DGPKVKQWPLTE-EKIKALIEIC--AEMEKEGK
ISKI-GPENPYNTPVFAIKKKD--ST---KWRKLVDFRELNKKTQDFWE-
VQLGIPHPAGLKK---KKSVTVLDVGDAYFSVPLDKDFRKYTAFTIPSIN
NETPGIRYQYNVLPQGWKGSPAIFQSSMTKILEPFRKQNPDIVIYQYMDD
LYVGSDLEIGQHRIKIEELRDHLLKWGFTTPDKKHQKEPPFLWMGYELHP
DKWTVQPIALPEKDSWTVNDIQKLVGKLNWA------SQIYPGIKVRQLC
KLLRGTKALTEVVPLTEEAELELAENREILREPVHGVYYDPSKDL-----
-----------------------------IAE-----IQKQEHGQWTYQI
YQEPFKNLKTGKYARMRGAHTNDVKQLTEAVQKIANECIVIWGKTPKFRL
PIQKETWETWWTEYWQATWIPEWEFVNTPPLVKLWYQLEKEPIEGAETFY
VDGAANRETK-LGKAGYVTNRGRQKVVPLTDTTNQKTELQAIYLALQDSG
SEVNIVTDSQYSLGIIQAQPDKSESEIVSQIIEQLIKKEKVYLAWVPAHK
GIGGNEQVDKLVSAGIRRVLFLDGIDKAQEDHEKYHSNWRAMASDFNLPP
IVAKEIVASCDKCQLKGEAMHGQVDCSPGIWQLDCTHLEGKIVLVAVHVA
SGYIEAEVIPAETGQETAYFILKLAGRWPVKTIHTDNGPNFISTTVKAA-
CWWAGIKQEFGIPYNPQSQGVVESMNKELKKIIGQVRDQAEHLKTAVQMA
VFIHNFKRKG-GIGGYTAGERIVDIIATDI---------------QTKEL
QKQITKIQNFRVYFRDNRDPLWKGPAKLLWKGEGAVVIQDN--NEIKVVP
RRKAKIIRDYGKQMAGDDCVASGQDED
>B.US.-.AC_59_41_Days_Seq2_fa.DQ127549
FFREDLAFLQ-GEAREFSSEQ----------------ARAN--------S
--------------P---T---R---R-ELQV-----------WGRD---
NNSPS-------------EAGDD------------RPG--KV--SLSFPQ
ITLWQRPLVTIKIGGQLKEALLDTGADDTVLED-INLPGRWKPKMIGGIG
GFIKVRQYDQVSIEICGHKAVGTVLVGPTPVNI-IGRNLLTQIGCTLNFP
ISPIDTVPVKLKPGM--DGPKVKQWPLTE-EKIKALIEIC--AEMEKEGK
ISKI-GPENPYNTPVFAIKKKD--ST---KWRKLVDFRELNKKTQDFWE-
VQLGIPHPAGLKK---KKSVTVLDVGDAYFSVPLDKDFRKYTAFTIPSIN
NETPGIRYQYNVLPQGWKGSPAIFQSSMTKILEPFRKQNPDIVIYQYMDD
LYVGSDLEIGQHRIKIEELRDHLLKWGFTTPDKKHQKEPPFLWMGYELHP
DKWTVQPIALPEKDSWTVNDIQKLVGKLNWA------SQIYPGIKVRQLC
KLLRGTKALTEVVPLTEEAELELAENREILREPVHGVYYDPSKDL-----
-----------------------------IAE-----IQKQEHGQWTYQI
YQEPFKNLKTGKYARMRGAHTNDVKQLTEAVQKIANECIVIWGKTPKFRL
PIQKETWETWWTEYWQATWIPEWEFVNTPPLVKLWYQLEKEPIEGAETFY
VDGAANRETK-LGKAGYVTNRGRQKVVPLTDTTNQKTELQAIYLALQDSG
SEVNIVTDSQYSLGIIQAQPDKSESEIVSQIIEQLIKKEKVYLAWVPAHK
GIGGNEQVDKLVSAGIRRVLFLDGIDKAQEDHEKYHSNWRAMASDFNLPP
IVAKEIVASCDKCQLKGEAMHGQVDCSPGIWQLDCTHLEGKIVLVAVHVA
SGYIEAEVIPAETGQETAYFILKLAGRWPVKTIHTDNGPNFISTTVKAA-
CWWAGIKQEFGIPYNPQSQGVVESMNKELKKIIGQVRDQAEHLKTAVQMA
VFIHNFKRKG-GIGGYTAGERIVDIIATDI---------------QTKEL
QKQITKIQNFRVYFRDNRDPLWKGPAKLLWKGEGAVVIQDN--NEIKVVP
RRKAKIIRDYGKQMAGDDCVASGQDED
>B.US.-.AC_59_111_Days_Seq1_fa.DQ127550
FFREDLAFLQ-GEAREFSSEQ----------------ARAN--------S
--------------P---T---R---R-ELQV-----------WGRD---
NNSPS-------------EAGDD------------RPG--KV--SLSFPQ
ITLWQRPLVTIKIGGQLKEALLDTGADDTVLED-INLPGRWKPKMIGGIG
GFIKVRQYDQVSIEICGHKAVGTVLVGPTPVNI-IGRNLLTQIGCTLNFP
ISPIDTVPVKLKPGM--DGPKVKQWPLTE-EKIKALIEIC--AEMEKEGK
ISKI-GPENPYNTPVFAIKKKD--ST---KWRKLVDFRELNKKTQDFWE-
VQLGIPHPAGLKK---KKSVTVLDVGDAYFSVPLDKDFRKYTAFTIPSIN
NETPGIRYQYNVLPQGWKGSPAIFQSSMTKILEPFRKQNPDIVIYQYMDD
LYVGSDLEIGQHRIKIEELRDHLLKWGFTTPDKKHQKEPPFLWMGYELHP
DKWTVQPIALPEKDSWTVNDIQKLVGKLNWA------SQIYPGIKVRQLC
KLLRGTKALTEVVPLTEEAELELAENREILREPVHGVYYDPSKDL-----
-----------------------------IAE-----IQKQEHGQWTYQI
YQEPFKNLKTGKYARMRGAHTNDVKQLTEAVQKIANECIVIWGKTPKFRL
PIQKETWETWWTEYWQATWIPEWEFVNTPPLVKLWYQLEKEPIEGAETFY
VDGAANRETK-LGKAGYVTNRGRQKVVPLTDTTNQKTELQAIYLALQDSG
SEVNIVTDSQYSLGIIQAQPDKSESEIVSQIIEQLIKKEKVYLAWVPAHK
GIGGNEQVDKLVSAGIRRVLFLDGIDKAQEDHEKYHSNWRAMASDFNLPP
IVAKEIVASCDKCQLKGEAMHGQVDCSPGIWQLDCTHLEGKIVLVAVHVA
SGYIEAEVIPAETGQETAYFILKLAGRWPVKTIHTDNGPNFISTTVKAA-
CWWAGIKQEFGIPYNPQSQGVVESMNKELKKIIGQVRDQAEHLKTAVQMA
VFIHNFKRKG-GIGGYTAGERIVDIIATDI---------------QTKEL
QKQITKIQNFRVYFRDNRDPLWKGPAKLLWKGEGAVVIQDN--NEIKVVP
RRKAKIIRDYGKQMAGDDCVASGQDED
>B.US.-.AC_59_111_Days_Seq2_fa.DQ127551
FFREDLAFLQ-GEAREFSSEQ----------------ARAN--------S
--------------P---T---R---R-ELQV-----------WGRD---
NNSPS-------------EAGDD------------RPG--KV--SLSFPQ
ITLWQRPLVTIKIGGQLKEALLDTGADDTVLED-INLPGRWKPKMIGGIG
GFIKVRQYDQVSIEICGHKAVGTVLVGPTPVNI-IGRNLLTQIGCTLNFP
ISPIDTVPVKLKPGM--DGPKVKQWPLTE-EKIKALIEIC--AEMEKEGK
ISKI-GPENPYNTPVFAIKKKD--ST---KWRKLVDFRELNKKTQDFWE-
VQLGIPHPAGLKK---KKSVTVLDVGDAYFSVPLDKDFRKYTAFTIPSIN
NETPGIRYQYNVLPQGWKGSPAIFQSSMTKILEPFRKQNPDIVIYQYMDD
LYVGSDLEIGQHRIKIEELRDHLLKWGFTTPDKKHQKEPPFLWMGYELHP
DKWTVQPIALPEKDSWTVNDIQKLVGKLNWA------SQIYPGIKVRQLC
KLLRGTKALTEVVPLTEEAELELAENREILREPVHGVYYDPSKDL-----
-----------------------------IAE-----IQKQEHGQWTYQI
YQEPFKNLKTGKYARMRGAHTNDVKQLTEAVQKIANECIVIWGKTPKFRL
PIQKETWETWWTEYWQATWIPEWEFVNTPPLVKLWYQLEKEPIEGAETFY
VDGAANRETK-LGKAGYVTNRGRQKVVPLTDTTNQKTELQAIYLALQDSG
SEVNIVTDSQYSLGIIQAQPDKSESEIVSQIIEQLIKKEKVYLAWVPAHK
GIGGNEQVDKLVSAGIRRVLFLDGIDKAQEDHEKYHSNWRAMASDFNLPP
IVAKEIVASCDKCQLKGEAMHGQVDCSPGIWQLDCTHLEGKIVLVAVHVA
SGYIEAEVIPAETGQETAYFILKLAGRWPVKTIHTDNGPNFISTTVKAA-
CWWAGIKQEFGIPYNPQSQGVVESMNKELKKIIGQVRDQAEHLKTAVQMA
VFIHNFKRKG-GIGGYTAGERIVDIIATDI---------------QTKEL
QKQITKIQNFRVYFRDNRDPLWKGPAKLLWKGEGAVVIQDN--NEIKVVP
RRKAKIIRDYGKQMAGDDCVASGQDED
>B.GE.2003.03GEMZ004.DQ207940
FFREDLAFPQ-GEARKFPPEQ----------------TRAN--------S
--------------P---T---S---R-ELRV-----------WGGD---
NNSLS-------------EGGAD------------RQG--TV--SLSFPQ
ITLWQRPLVSIKIGGQLKEALLDTGADDTVLEE-MNLPGRWKPKMIGGIG
GFIKVRQYDQILIEICGHKAIGTVLIGPTPVNI-IGRNLLTQIGCTLNFP
ISPIETVPVKLKPGM--DGPKVKQWPLTE-EKIKALVEIC--TEMEKEGK
IXKI-GPENPYNTPIFAIKKKD--SN---KWRKLVDFRELNKRTQDFWE-
VQLGIPHPSGLKK---KKSVTVLDVGDAYFSVPLDEEFRKYTAFTIPSTN
NETPGIRYQYNVLPQGWKGSPAIFQSSMTKILEPFRKQNPDIVIYQYMDD
LYVGSDLEIGQHRAKIEELRQHLLRWGFTTPDKKHQKEPPFLWMGYELHP
DKWTVQPIELPEKDSWTVNDIQKLVGKLNWA------SQIYPGIKVRQLC
KLLRGAKALTEVITLTEEAELELAENREILKEPVHGVYYDPSKDL-----
-----------------------------VAE-----IQKQGNGQWTYQI
YQEPFKNLKTGKYAKMRGAHTNDVKQLTEAVQKIATESIVIWGKTPKFKL
PIQKETWEAWWTEYWQATWIPEWEFVNTPPLVKLWYQLEKEPIVGAETFY
VDGAANRETK-LGKAGYVTDRGRQKVVSLADTTNQKTELQAIHLALQDSG
LEVNIVTDSQYALGIIQAQPDRSESEIVSQIIEQLIKKEKVYLAWVPAHK
GIGGNEQVDKLVSSGIRKVLFLDGIEKAQEEHDKYHSNWRAMASDFNLPP
VVAKEIVASCDKCQLKGEAMHGQVDCSPGIWQLDCTHLEGKIVLVAVHVA
SGYIEAEVIPAETGQETAYFILKLAGRWPVKIIHTDNGSNFTSAVVKAA-
CWWAGIKQEFGIPYNPQSQGVVETMNKELKKIIGQVRDQAEHLKTAVQMA
VFIHNFKRKG-GIGGYSAGERIVDIIATDI---------------QTKEL
QKHITKIQNFRVYYRDSRDPLWKGPAKLLWKGEGAVVIQDN--SDIKVVP
RRKAKIIRDYGKQMAGDDCVASRQDED
>B.GE.2003.03GEMZ010.DQ207942
FFRENLAFPQ-GKAREFSSEQ----------------TRAN--------S
--------------P---T---R---G-ELQV-----------WGGD---
SNSLS-------------EAGDD------------RQG--SV--SLSFPQ
ITLWQRPLVTVRVGGQLKEALLDTGADDTVLEE-MNLPGRWKPKMIGGIG
GFIKVRQYDQIPIEICGHKAIGTVLVGPTPVNI-IGRNLLTQIGCTLNFP
ISPIDTVPVKLKPGM--DGPKVKQWPLTE-EKIKALVEIC--TEMEKEGK
ISKI-GPENPYNTPVFAIKKKD--ST---KWRKLVDFRELNKRTQDFWE-
VQLGIPHPAGLKK---KKSVTVLDVGDAYFSVPLDKEFRKYTAFTIPSTN
NETPGIRYQYNVLPQGWKGSPAIFQSSMTKILEPFRKQNPDIVIYQYMDD
LYVGSDLEIGQHRTKIEELRKHLLSWGFTTPDKKHQKEPPFLWMGYELHP
DKWTVQPVVLPEKDSWTVNDIQKLVGKLNWA------SQIYAGIKVRQLC
KLLRGTKALTEVVSLTEEAELELAENREILREPVHGVYYDPSKDL-----
-----------------------------IAE-----VQKQEQGQWTYQI
YQEPFKNLKTGKYARMRGAHTNDVKQLTEAVQKIATESIVIWGKIPKFRL
PIQKETWETWWAEYWQATWIPEWEFVNTPPLVKLWYQLETEPIVGAETFY
VDGAANRETK-LGKAGYVTDRGRQKVVSLTDTTNQKTELQAIHLALQDSG
LEVNIVTDSQYALGIIQGQPDKSESELVSQIIEQLINKEKVYLAWVPAHK
GIGGNEQVDKLVSAGIRKILFLDGIDKAQEEHEKYHSNWRALASDFNLPP
VVAKEIIACCDKCQIKGEAMHGQVDCSPGIWQLDCTHLEGKIILVAVHVA
SGYIEAEVIPAETGQETAYFLLKLAGRWPVKVIHTDNGSNFTSNALKAA-
CWWAGIKQEFGIPYNPQSQGVVESMNKELKKIIAQVRDQAEHLKTAVQMA
VFIHNFKRKG-GIGGYSAGERIVDIIATDI---------------QTKEL
QKQITKLQNFRVYFRDSRDPLWKGPAKLLWKGEGAVVIQDN--SDIKVVP
RRKAKIIRDYGKQMAGDDCVASRQDED
>B.GE.1998.98GEMZ003.DQ207943
FFRENLAFPQ-RKARELSSEQ----------------TRAN--------S
--------------P---T---R---G-ELQV-----------WGGD---
NNSLS-------------EAGAE------------RQG--TV--SLSFPQ
ITLWQRPLVAIRIGGQLKEALLDTGADDTVVEE-MYLPGRWKPKMIGGIG
GFIKVRQYDQVPLEICGQKAIGTVLVGPTPVNI-IGRNLLTQIGCTLNFP
ISPIETVPVKLKPGM--DGPKVKQWPLTK-EKIEALIETC--TEMEKEGK
ISKI-GPENPYNTPVFAIKKKD--ST---KWRKLVDFRELNKRTQDFWE-
VQLGIPHPAGLKK---KKSVTVLDVGDAYFSVPLDQDFRKYTAFTIPSTN
NETPGIRYQYNVLPQGWKGSPAIFQSSMTKILEPFRKQNPEIVIYQYMDD
LYVGSDLEIGQHRTKIEELREHLLRWGFTTPDKKHQKEPPFLWMGYELHP
DKWTVQPIMLPEKDSWTVNDIQKLVGKLNWA------SQIYAGIKVRQLC
KLLRGAKALTEVIPLTAEAELELAENREILKEPVHGVYYDPSKDL-----
-----------------------------IAE-----IQKQGQGQWTYQI
YQEPFKNLKTGKYARMRGAHTNDVKQLTEAVQKIATESIVIWGKTPKFKI
PIQKETWETWWTEYWQATWIPEWEFVNTPPLVKLWYQLEKEPIVGAETFY
VDGAANRETK-LGKAGYVTDRGRQKVVSLTDTTNQKTELQAIHLALQDSG
LEVNIVTDSQYALGIIQAQPDKSESELVSQIIEQLIKKEKVYLAWVPAHK
GIGGNEQVDKLVSAGIRKVLFLDGIDKAQEEHEKYHSNWRAMAGDFNLPP
VVAKEIVASCDKCQLKGEAMHGQVDCSPGIWQLDCTHLEGKIILVAVHVA
SGYIEAEVIPAETGQETAYFVLKLAGRWPVRIIHTDNGSNFTSTAVKAA-
CWWAGIKQEFGIPYNPQSQGVVESMNKQLKQIIGQVRDQAEHLKTAVQMA
VFIHNFKRKG-GIGGYSAGERIVDIIATDI---------------QTKEL
QKQITKIQNFRVYYRDNRDPIWKGPAKLLWKGEGAVVIQDN--SDIKVVP
RRKVKIIRDYGKQMAGDGCVASRQDED
>B.KR.2004.04LSK7.DQ295192
FFRENLAFPQ-GKAREFPSEQ----------------TRAN--------S
--------------P---A---R---G-ELQV-----------WGGD---
NNSLS-------------EAGDG------------RQG--TV--SFSFPQ
ITLWQRPLVTIKVGGQLKEALLDTGADDTVLEE-MSLPGRWRPKMIGGIG
GFIKVRQYDQITIEICGHKAVGTVLIGPTPVNI-IGRNLLTQIGCTLNFP
ISPIETVPVKLKPGM--DGPKVKQWPLTE-EKIKALVEIC--TEMEKEGK
ISKI-GPENPYNTPVFAIKKKD--ST---KWRKLVDFRELNKRTQDFWE-
VQLGIPHPAGLKK---KKSVTVLDVGDAYFSVPLDEDFRKYTAFTIPSIN
NETPGIRYQYNVLPQGWKGSPAIFQSSMTKILEPFRKQNPDIVIYQYMDD
LYVGSDLEIGQHRIKIEELREHLLRWGFTTPDKKHQKEPPFLWMGYELHP
DKWTVQPIVLPEKDSWTVNDIQKLVGKLNWA------GQIYAGIKVKHLC
KLLRGTKALTEVVPLTEEAELELAENREILKVPVHGVYYDPSKDL-----
-----------------------------IAE-----IQKQGQGQWTYQI
YQEPFKNLKTGKYARMRSAHTNDVKQLTEAVQKIATESIVIWGKTPKFKL
PIQKETWEAWWTEYWQATWIPEWEFVNTPPLVKLWYQLEKEPIVGAETFY
VDGAANRESK-LGKAGYVTDRGRQKVVPLTDTTNQKTELQAIHLALQDSG
LEVNIVTDSQYALGIIQAQPDKSESELVSQIIEQLINKKKVYLAWVPAHK
GIGGNEQIDKLVSAGIRKVLFLDGIDKAQEEHEKYHSNWRAMASDFNLPP
IVAKEIVASCDKCQLKGEAMHGQVDCSPGIWQLDCTHLEGKIILVAVHVA
SGYIEAEVIPAETGQETAYFLLKLAGRWPVKTIHTDNGSNFTSNTVKAA-
CWWAGIKQEFGIPYNPQSQGVVESMNKELKKIIGQVRDQAEHLKTAVQMA
VFIHNFKRKG-GIGEYSAGGRIVDIIASDI---------------QTKEL
QKQITKIQNFRVYYRDSRDPLWKGPAKLLWKGEGAVVIQDN--SDIKVVP
RRKAKIIRDYGKQMAGDDCVASRQDEN
>B.KR.2004.04KMH5.DQ295193
FFRENLAFPQ-GKAREFSSEQ----------------TRAN--------S
--------------P---T---R---R-ELQV-----------WGRD---
NNSLS-------------EAGDD------------RQG--TV--SFSFPQ
ITLWQRPLVKIKIGGQIKEALLDTGADDTVLEE-MNLPGRWKPKMIGGIG
GFIKVRQYDQIAIEICGHKAVGTVLIGPTPINI-IGRNLLTQLGCTLNFP
ISPIETVPVKLKPGM--DGPKVKQWPLTE-EKIKALVEIC--TEMEKEGK
ISKI-GPENPYNTPVFAIKKKD--ST---KWRKLVDFRELNKRTQDFWE-
VQLGIPHPAGLKK---KKSVTVLDVGDAYFSVPLDEDFRKYTAFTIPSIN
NETPGIRYQYNVLPQGWKGSPAIFQSSMTKILEPFRKQNPDIVIYQYMDD
LYVGSDLEIGQHRIKIEELREHLLKWGFTTPDKKHQKEPPFLWMGYELHP
DKWTVQPIILPEKDSWTVNDIQKLVGKLNWA------SQIYAGIKVRQLC
KLLRGTKALTEVVPLTEEAELELAENREILKEPVHGAYYDPSKDL-----
-----------------------------IAE-----IQKQGLGQWTYQI
YQEPFKNLKTGKYARMRGAHTNDVKQLTEAVQKIATESIVIWGKTPKFKL
PIQKETWEAWWTEYWQATWIPEWEFVNTPPLVKLWYQLEKEPIVGAETFY
VDGAANRETK-LGKAGYVTDRGRQKVVPLTDTTNQKTELQAIHLALQDSG
LEVNIVTDSQYALGIIQAQPDKSESELVSQIIEQLIKKEKVYLAWVPAHK
GIGGNEQIDKLVSAGIRKVLFLDGIDKAQEEHEKYHSNWRAMASDFNLPP
IVAKEIVASCDKCQLKGEAMHGQVDCSPGIWQLDCTHLEGKIIIVAVHVA
SGYIEAEVIPAETGQETAYFLLKLAGRWPVKTIHTDNGSNFTSNTVKAA-
CWWAGIKQEFGIPYNPQSQGVVESMNKELKKIIGQVRDQAEHLKTAVQMA
VFIHNFKRKG-GIGGYSAGERIVDIIATDI---------------QTKEL
QKQITKIQNFRVYYRDSRDPLWKGPAKLLWKGEGAVVIQDN--SDIKVVP
RRKVKIIRDYGKQMAGDDCVASRQDED
>B.KR.2004.04WK7_HIV_1_wk.DQ295194
FFREDLAFPQ-GKAREFPSEQ----------------ARAI--------S
--------------P---T---R---G-ELQV-----------WGRD---
NNSLS-------------EAGVE------------RQG--TV--SFSFPQ
ITLWQRPLVAVKIEGQLKEALLDTGADDTVLEE-MSLPGRWKPKMIGGIG
GFIKVRQYDQIAIEICGHKAIGTVLIGPTPVNI-IGRNLLTQIGCTLNFP
ISPIETVPVKLKPGM--DGPKVKQWPLTE-EKIKALVEIC--TEMEKEGK
ISKI-GPENPYNTPVFAIKKKD--ST---KWRKLVDFRELNKRTQDFWE-
VQLGIPHPAGLKK---KKSVTVLDVGDAYFSVPLDEEFRKYTAFTIPSTN
NETPGIRYQYNVLPQGWKGSPAIFQSSMTKILEPFRKQNPDIVIYQYMDD
LYVGSDLEIGQHRTKIEELRQHLLRWGFTTPDKKHQKEPPFLWMGYELHP
DKWTVQPIVLPEKDSWTVNDIQKLVGKLNWA------SQIYAGIKVKQLC
KLLRGTKALTEVVPLTEEAELELAENREILKEPVHGVYYDPSKDL-----
-----------------------------IAE-----IQKQGQGQWTYQI
YQEPFKNLKTGKYARMRGAHTNDVKQLTEAVQKVAIESIVIWGKTPKFKL
PIQKETWEAWWTEYWQATWIPEWEFVNTPPLVKLWYQLEKEPIVGAETFY
VDGAANRETK-LGKAGYVTDRGRQKVVPLTDTTNQKTELQAIHLALQDSG
LEVNIVTDSQYALGIIQAQPDKSESELVSQIIEQLIKKEKVYLAWVPAHK
GIGGNEQVDKLVSAGIRKVLFLDGIDKAQEEHEKYHSNWRAMASDFNLPP
VVAKEIVACCDKCQLKGEAMHGQVDCSPGIWQLDCTHLEGKIILVAVHVA
SGYIEAEVIPAETGQETAYFLLKLAGRWPVKTIHTDNGSNFTSNTVKAA-
CWWAGIKQEFGIPYNPQSQGVVESMNKELKKIIGQVRDQAEHLKTAVQMA
VFIHNFKRKG-GIGGYSAGERIIDIIATDI---------------QTKEL
QKQITKIQNFRVYYRDSRDPLWKGPAKLLWKGEGAVVIQDN--SDIKVVP
RRKAKIIRDYGKQMAGDDCVASRQDED
>B.KR.2004.04KJin8_1955.DQ295195
FFRENLAFPQ-GKAREFSSEQ----------------TRAI--------S
--------------P---T---R---G-ELQV-----------WGRD---
NPSRS-------------EAGAE------------RQG--TV--SFSFPQ
ITLWQRPLVTIKVGGQLKEALLDTGADDTVLEE-INLPGRWKPKMIGGIG
GFIKVRQYDQITIEICGHKATGTVLVGPTPVNI-IGRNLLTQIGCTLNFP
ISPIETVPVKLKPGM--DGPKVKQWPLTE-EKIKALVEIC--TEMEKEGK
ISKI-GPENPYNTPVFAIKKKD--ST---KWRKLVDFRELNKRTQDFWE-
VQLGIPHPAGLKK---KKSVTVLDVGDAYFSVPLDEDFRKYTAFTIPSIN
NETPGIRYQYNVLPQGWKGSPSIFQSSMTKILEPFRKQNPDIVIYQYMDD
LYVGSDLEIGKHRTKIEELRQHLLRWGFTTPDKKHQKEPPFLWMGYELHP
DKWTVQPIMLPEKDSWTVNDIQKLVGKLNWA------SQIYAGIKVKQLC
KLLRGTKALTEVVPLTEEAELELAENREILKVPVHGVYYDPSKDL-----
-----------------------------IAE-----IQKQGQGQWTYQI
YQEPFKNLKTGKYARMRGAHTNDVKQLTEAVQKIATESIVIWGKTPKFKL
PIQKETWEAWWTEYWQATWIPEWEFVNTPPLVKLWYQLEKEPIVGAETFY
VDGAASRETK-LGKAGYVTDRGRQKVVPLTDTTNQKTELQAIHLALQDSG
LEVNIVTDSQYALGIIQAQPDKSESELVSQIIEQLINKEKVYLAWVPAHK
GIGGNEQVDKLVSAGIRKVLFLDGIDKAQEEHEKYHSNWRAMASDFNLPP
IVAKEIVASCDKCQLKGEAMHGQVDCSPGIWQMDCTHLEGKIILVAVHVA
SGYIEAEVIPAETGQETAYFLLKLAGRWPVQTIHTDNGSNFTSSTVKAA-
CWWAGIKQEFGIPYNPQSQGVVESMNKELKKIIGQVRDQAEHLKTAVQMA
VFIHNFKRRG-GIGGYSAGERIVDIIATDI---------------QTKEL
QKQITKIQNFRVYYRDSRDPLWKGPAKLLWKGEGAVVIQDN--SDIKVVP
RRKAKIIRDYGKQMAGDDCVASRQDED
>B.KR.2004.04KYR8.DQ295196
FFRENLAFPQ-GKAREFSSEQ----------------TRAN--------S
--------------P---T---R---G-ELQV-----------WGRD---
TNSLS-------------EAGAD------------RQG--TV--SFSFPQ
ITLWQRPLVTIKIGGQLKEALLDTGADDTVLEE-INLPGRWKPKMIGGIG
GFIKVRQYDQVTIEICGHKVTGTVLVGPTPVNI-IGRNLLTQLGCTLNFP
ISPIETVPVKLKPGM--DGPRVKQWPLTE-EKIKALVEIC--TEMEKEGK
ISKI-GPENPYNTPVFAIKKKD--SN---KWRKLVDFRELNKRTQDFWE-
VQLGIPHPAGLKK---KKSVTVLDVGDAYFSIPLDEDFRKYTAFTIPSTN
NETPGIRYQYNVLPQGWKGSPAIFQSSMTKILEPFRKRYPDIVIYQYMDD
LYVGSDLEIGQHRMRIEELREHLLRWGLTTPDKKHQKEPPFLWMGYELHP
DKWTVQPIRLPEKDSWTVNDIQKLVGKLNWA------SQIYAGIKVKQLC
KLLRGTKALTEVVPLTEEAELELAENREILKEPVHGVYYDPSKDL-----
-----------------------------IAE-----VQKQGLGQWTYQI
YQEPFKNLKTGKYARMRGAHTNDVKQLTEAVQKIATESIVIWGKTPKFRL
PIQKETWEAWWTEYWQATVIPEWEFVNTPPLVKLWYQLEKEPIVGAETFY
VDGAANRETK-LGKAGYVTDRGRQKVVPLTDTTNQKTELQAIHLALQDSG
LEVNIVTDSQYALGIIQAQPDKSESELVSQIIEQLIKKEKVYLAWVPAHK
GIGGNEQVDKLVSAGIRKVLFLDGIDKAQEEHEKYHNNWRAMASDFNLPP
IVAKEIVASCDKCQLKGEAMHGQVDCSPGIWQLDCTHLEGKVILVAVHVA
SGYIEAEVIPAETGQETAYFILKLAGRWPVKTIHTDNGSNFTSNTVKAA-
CWWAGIKQEFGIPYNPQSQGVVESMNKELKKIIGQVRDQAEHLKTAVQMA
VFIHNFKRKG-GIGGYSAGERIVDIIATDI---------------QTKEL
QKQITKIQNFRVYYRDSREPLWKGPAKLLWKGEGAVVIQDN--SDIKVVP
RRKVKIIRDYGKQMAGDDCVASRQDED
>B.CA.-.GOL016V01.DQ322223
FFRENLAFPQ-GKAREFSSEQ----------------TRAN--------S
--------------P---T---R---R-ELQV-----------WGRD---
TNALS-------------EAGAD------------RQE--HV--SLSFPQ
ITLWRRPLVTVKVGGILREALLDTGADDTVLEE-MNLPGKWKPKMIGGIG
GFIRVRQYDQIHVEICGHKAIGTVLVGPTPVNI-IGRNLLTQIGCTLNFP
ISPIETVPVKLKPGM--DGPKVKQWPLTE-EKIKALTEIC--AEMEKEGK
ISRI-GPENPYNTPVFAIKKKD--ST---KWRKLVDFRELNKRTQDFWE-
VQLGIPHPAGLKK---KKSVTVLDVGDAYFSVPLDKDFRKYTAFTIPSMN
NETPGVRYQYNVLPQGWKGSPAIFQSSMTKILEPFRKQNPDIVIYQYMDD
LYVGSDLEIGQHRTKIEELRQHLLKWGFTTPDKKHQKEPPFLWMGYELHP
DKWTVQPIKLPEQDSWTVNDIQKLVGKLNWA------SQIYAGIKVKQLC
KLLRGAKSLTEVIPLTKEAELELAENREILKEPVHGVYYDPSKDL-----
-----------------------------IAE-----LQKQGQGQWTYQI
YQEPFKNLKTGKYARMRGAHTNDVKQLTEAVQKITTESIVIWGKIPKFRL
PIQKETWETWWTDYWQATWIPEWEFVNTPPLVKLWYQLEKEPIVGAETFY
VDGAANRETK-SGKAGYVTDRGRQKIVPMTDTTNQKTELQAIHLALQDSG
SEVNIVTDSQYALGIIQSQPDKSESELVGQIIEQLIKKEKVYLAWVPAHK
GIGGNEQIDKLVSNGIRKVLFLDGIDKAQEDHEKYHSNWRAMASDFNIPP
VVAKEIIASCDKCQLKGEAIHGQVDCSPGIWQLDCTHLEGKVILVAVHVA
SGYIEAEVIPAETGQETAYFILKLAGRWPVKTIHTDNGGNFISTTVKAA-
CWWAGIQQEFGIPYNPQSQGVVESMNKELKKIIGQVRDQAEHLKTAVQMA
VFIHNFKRKG-GIGGYSAGERIIDIIASDI---------------QTKEL
QKQITKIQNFRVYYRDSRDPLWKGPAKLLWKGEGAVVIQDN--SEIKVVP
RRKAKIIRDYGKQMAGDDCVASGQNED
>B.CA.-.GOL016V10.DQ322224
FFRXNLAFPQ-GKAREFSSEQ----------------TRAN--------S
--------------P---T---R---R-ELQV-----------WGRD---
TNALS-------------EAGAD------------RQE--HV--XLSFPQ
ITLWRRPLVTVKVGGILREALLDTGADDTVLEX-MNLPGKWKPKXIGGIG
GFIRVRQYDQIHVEICGHKAIGTXLVGPTPVNI-IGRNLLTQIGCTLNFP
ISPIETVPVKLKPGM--DGPKVKQWPLTE-EKIKALTEIC--AEMEKEGK
ISXI-GPENPYNTPVFAIKKKD--ST---KWRKLVDFRELNKRTQDFWE-
VQLGIPHPAGLKK---KKSVTVLDVGDAYFSVPLDKDFRKYTAFTIPSMN
NETPGVRYQYNVLPQGWXGSPAIFQSSMTKILEPFRKQNPXIVIYQYMDD
LYVGSDLEIGQHRTKIEELRQHLLKWGFTTPDKKHQKEPPFLWMGYELHP
DKWTVQPIKLPEQDSWTVNDIQKLVGKLNWA------SQIYAGIKVKQLC
KLLRGAKSLTEVIPLTKEAELELAENREILKEPVHGVYYDPSKDL-----
-----------------------------IAE-----LQKQGQGQWTYQI
YQEPFKNLKTGKYARMRGAHTNDVKQLTEAVQKITTESIVIWGKIPKFRL
PIQKETWETWXTXYWQATWIPEWEFVNTPPLVKLWYQLEKEPIXGAETFY
VDGAANRETK-SGKAGYVTDRGRQKIVPMTDTTNQKTELQAIXLALQDSG
SEVNIVTDSQYALGIIQSQPDKSESELVGQIIEQLIKKEKVYLAWVPAHK
GIGGNEQIDKLVSNGIRKVLFLDGIDKAQEDHEKYHSNWRXMASDFNIPP
VVAKEIIASCDKCQLKGEAIHGQVDCSPGIWQLDCTHLEGKVILVAVHVA
SGYIEAEVIPAETGQETAYFILKLAGRWPVKTIHTDNGGNFISTXVKAA-
CWWAGIQQEFGIPYNPQSQGVVESMNKELKXIIGQVRDQAEHLKTAVQMA
VFIHNFKRKG-GIGGYSAGERIIDIIASDI---------------QTKEL
QKQITKIQNFRVYYRDSRDPLWKGPAKLLWKGEGAVVIQDN--SEIKVVP
RRKAKIIRDYGKQMAGDDCVASGQNED
>B.CA.-.HND_DRPI039V01.DQ322225
FFRENLAFPQ-GKAGEFPSEQT-------------RANSPT--------S
--------------P---T---R---G-EFQV-----------WGRD---
-NSLS-------------EAGAGDN----------RQE--YV--SLNLPQ
ITLWQRPLVTIKIGGQLKKALLDTGADDTVLEE-MNLSGKWKPKMIGGIG
GFIKVRQYDQIPIEICGHKVLGTVLVGPTPVNI-IGRNLLTQLGCTLNFP
ISPIETVPVKLKPGM--DGPKVKQWPLTE-EKIKALVEIC--TEMEKEGK
ISKI-GPENPYNTPVFAIKKKD--ST---KWRKLVDFRELNKRTQEFWE-
IQLGIPHPAGLKK---KKSVTVLDVGDAYFSVPLDPEFRKYTAFTIPSIN
NETPGVRYQYNVLPQGWKGSPAIFQSSMTKILEPFRKQNPEMVIYQYMDD
LYVGSDLEIEQHRIKIEELRQHLLRWGFTTPDKKHQKEPPFLWMGYELHP
DKWTVQPIMLPDKDSWTVNDIQKLVGKLNWA------SQIYPGIKTRQLC
KLLRGTKALTEVIPLTKEAELELAENREILREPVHGVYYDPSKDL-----
-----------------------------IAE-----IQKQGQGQWTYQI
YQEPFKNLKTGKYARMRGAHTNDVKQLTEAVQKITTESIVIWGKTPKFKL
PIQKETWEARWTEYWQATWIPEWEFVNTPPLVKLWYQLEKEPIAGAETFY
VDGAANRETK-LGKAGYVTDKGRQKVVSITDTTNQKTELQAIYLALQDSG
LEVNIVTDSQYALGIIQAQPDKSESELVSQIIEELVRKEKVYLAWVPAHK
GIGGNEQVDKLVSAGIRKVLFLDGIDKAQEEHEKYHSNWRAMASEFNLPP
VVAKEIVASCDKCQLKGEAMHGQVDCSPGIWQLDCTHLEGKIILVAVHVA
SGYIEAEVIPAETGQETAYFILKLAGRWPVKTIHTDNGSNFTSTTVKAA-
CWWAGIKQEFGIPYNPQSQGVVESMNKELKKIIGQVRDQAEHLKTAVQMA
VFIHNFKRKG-GIGGYSAGERIIDIIATDI---------------QTKEL
QKQITKIQNFRVYYRDSRDPLWKGPAKLLWKGEGAVVIQDN--SDIKVVP
RRKAKIIRDYGKQMAGDDCVASRQDED
>B.CA.-.HND_DRPI039V08.DQ322226
FFRXNLAFPQ-GKAGEFPSEQT-------------RANSPT--------S
--------------P---T---R---G-EFQV-----------WGRD---
-NSLS-------------EAGAGDN----------RQX--YV--SLNLPQ
ITLWQRPLVTIKIGGQLKEALLDTGADDTVLEE-MNLSGKWKPKMIGGIG
GFIKVRQYDQIPIEICGHKVLGTVLVGPTPVNI-IGRNLLTQLGCTLNFP
ISPIETVPVKLKPGM--DGPKVKQWPLTE-EKIKALVEIC--TEMEKEGK
ISKI-GPENPYNTPVFAIKKKD--ST---KWRKLVDFRELNKRTQEFWE-
IQLGIPHPAGLKK---KKSVTVLDVGDAYFSVPLDPEFRKYTAFTIPSIN
NETPGVRYQYNVLPQGWKGSPAIFQSSMTKILEPFRKQNPEMVIYQYMDD
LYVGSDLEIEQHRIKIEELRQHLLRWGFTTPDKKHQKEPPFLWMGYELHP
DKWTVQPIMLPDKDSWTVNDIQKLVGKLNWA------SQIYPGIKTRQLC
KLLRGTKALTEVIPLTKEAELELAENREILREPVHGVYYDPSKDL-----
-----------------------------IAE-----IQKQGQGQWTYQI
YQEPFKNLKTGKYARMRGAHTNDVKQLTEAVQKITTESIVIWGKTPKFKL
PIQKETWEAWWTEYWQATWIPEWEFVNTPPLVKLWYQLEKEPIAGAETFY
VDGAANRETK-LGKAGYVTXKGRQKVVSITDTTNQKTELQAIYLALQDSG
LEVNIVTDSQYALGIIQAQPDKSESELVXQIIEELVRKEKVYLAWVPAHK
GIGGNEQVDKLVSAGIRKVLFLDGIDKAQEEHEKYHSNWRAMASDFNLPP
XVAKEIVASCDKCQLKGEAMHGQVDCSPGIWQLDCTHLEGKIILVAVHVA
SGYIEAEVIPAETGQETAYFILKLAGRWPVKTIHTDNGSNFTSTTVKAA-
CWWAGIKQEFGIPYNPQSQGVVESMNKELKKIIGQVRDQAEHLKTAVQMA
VXIHNFKRKG-GIGGYSAGERIIDIIATDI---------------QTKEL
QKQITKIQNFRVYYRDSRDPLWKGPAKLLWKGEGAVVIQDN--SDIKVVP
RRKAKIIRDYGKQMAGDDCVASRQDED
>B.CA.-.HDM003V01.DQ322227
FFRENLAFPQ-GEAREFSSEQ----------------TRAN--------S
--------------P---T---R---G-ELQV-----------WGGD---
SNSLS-------------EAGADRQ----------GQG--TV--SFSFPQ
ITLWQRPLVNIRIGGQLKEALLDTGADDTVLED-MSLPGRWKPKMIGGIG
GFIKVRQYDQIPIEICGHKAIGTVLVGPTPVNI-IGRNLLTQIGCTLNFP
ISPIETVPVKLKPGM--DGPKVKQWPLTE-EKIKALVEIC--TEMEKEGK
ITKI-GPENPYNTPVFAIKKKD--ST---KWRKLVDFRELNKRTQDFWE-
VQLGIPHPAGLKK---KKSVTVLDVGDAYFSVPLDENFRKYTAFTIPSIN
NETPGIRYQYNVLPQGWKGSPAIFQSSMTKILEPFRKQNPDIVIYQYMDD
LYVGSDLEIGQHRTKIEELRQHLLKWGFTTPDKKHQKEPPFLWMGYELHP
DKWTVQPIVLPEKDSWTVNDIQKLVGKLNWA------SQIXAGIKVXQLC
KLLRGTKALTEVIPLTKEAELELAENREILKEPVHGVYYDPSKDL-----
-----------------------------IAE-----LQKQGQGQWTYQI
YQEPFKNLKTGKYARMRSAHTNDVKQLTEAVQKITTESIVIWGKIPKFKL
PIQKETWETWWTEYWQATWIPEWEFVNTPPLVKLWYQLEKEPIAGAETFY
VDGAANRDTK-LGKAGYVTNRGRQKVVPLTDTTNQKTELQAIYLALQDSG
LEVNIVTDSQYALGIIQAQPDKSESELVSQIIEQLIKKEKVYLAWVPAHK
GIGGNEQVDKLVSAGVRKVLFLDGIDKAQEDHERYHTNWRAMVSDFNIPP
VVAKEIIACCDKCQLKGEAIHGQVDCSPGIWQLDCTHLEGKVILVAVHVA
SGYIEAEVIPAETGQETAYFLLKLAGRWPVKTVHTDNGSNFTSATVKAA-
CWWAGIKQEFGIPYNPQSQGVVESMNKELKKIIGQVRDQAEHLKTAVQMA
VFIHNFKRKG-GIGGYSAGERIIDIIATDI---------------QTKEL
QKQITKIQNFRVYYRDSRDPLWKGPAKLLWKGEGAVVIQDN--SDIKVVP
RRKAKIIRDYGKQMAGDDCVAGRQDED
>B.CA.-.HDM003V04.DQ322228
FFRENLAFPQ-GEAREFSSEQ----------------TRAN--------S
--------------P---T---R---G-ELQV-----------WGGD---
SNSLS-------------EAGADRQ----------GQG--TV--SFSFPQ
ITLWQRPLVNIRIGGQLKEALLDTGADDTVLED-MSLPGRWKPKMIGGIG
GFIKVRQYDQIPIEICGHKAIGTVLVGPTPVNI-IGRNLLTQIGCTLNFP
ISPIETVPVKLKPGM--DGPKVKQWPLTE-EKIKALVEIC--TEMEKEGK
ITKI-GPENPYNTPVFAIKKKD--ST---KWRKLVDFRELNKRTQDFWE-
VQLGIPHPAGLKK---KKSVTVLDVGDAYFSVPLDENFRKYTAFTIPSIN
NETPGIRYQYNVLPQGWKGSPAIFQSSMTKILEPFRKQNPDIVIYQYMDD
LYVGSDLEIGQHRTKIEELRQHLLKWGFTTPDKKHQKEPPFLWMGYELHP
DKWTVQPIVLPEKDSWTVNDIQKLVGKLNWA------SQIYAGIKVQQLC
KLLRGTKALTEVIPLTKEAELELAENREILKEPVHGVYYDPSKDL-----
-----------------------------IAE-----LQKQGQGQWTYQI
YQEPFKNLKTGKYARMRSAHTNDVKQLTEAVQKITTESIVIWGKIPKFKL
PIQKETWETWWTEYWQATWIPEWEFVNTPPLVKLWYQLEKEPIAGAETFY
VDGAANRDTK-LGKAGYVTNRGRQKVVPLTDTTNQKTELQAIYLALQDSG
LEVNIVTDSQYALGIIQAQPDKSESELVSQIIEQLIKKEKVYLAWVPAHK
GIGGNEQVDKLVSAGVRKVLFLDGIDKAQEDHERYHTNWRAMVSDFNIPP
VVAKEIIACCDKCQLKGEAIHGQVDCSPGIWQLDCTHLEGKVILVAVHVA
SGYIEAEVIPAETGQETAYFLLKLAGRWPVKTVHTDNGSNFTSATVKAA-
CWWAGIKQEFGIPYNPQSQGVVESMNKELKKIIGQVRDQAEHLKTAVQMA
VFIHNFKRKG-GIGGYSAGERIIDIIATDI---------------QTKEL
QKQITKIQNFRVYYRDSRDPLWKGPAKLLWKGEGAVVIQDN--SDIKVVP
RRKAKIIRDYGKQMAGDDCVAGRQDED
>B.CA.-.HDM003V09_2.DQ322229
FFRENLAFPQ-GEAREFSSEQ----------------TRAN--------S
--------------P---T---R---G-ELQV-----------WGGD---
SNSLS-------------EAGADRQ----------GQG--TV--SFSFPQ
ITLWQRPLVNIRIGGQLKEALLDTGADDTVLED-MSLPGRWKPKMIGGIG
GFIKVRQYDQIPIEICGXKAIGTVLVGPTPVNI-IGRNLLTQIGCTLNFP
ISPIETVPVKLKPGM--DGPKVKQWPLTE-EKIKALVEIC--TEMEKEGK
ITKI-GPENPYNTPVFAIKKKD--ST---KWRKLVDFRELNKRTQDFWE-
VQLGIPHPAGLKK---KKSVTVLDVGDAYFSVPLDENFRKYTAFTIPSIN
NETPGIRYQYNVLPQGWKGSPAIFQSSMTKILEPFRKQNPDIVIYQYMDD
LYVGSDLEIGQHRTKIEELRQHLLKWGFTTPDKKHQKEPPFLWMGYELHP
DKWTVQPIVLPEKDSWTVNDIQKLVGKLNWA------SQIYAGIKVRQLC
KLLRGTKALTEVIPLTKEAELELAENREILKEPVHGVYYDPSKDL-----
-----------------------------IAE-----LQKQGQGQWTYQI
YQEPFKNLKTGKYARMRSAHTNDVKQLTEAVQKITTESIVIWGKIPKFKL
PIQKETWETWWTEYWQATWIPEWEFVNTPPLVKLWYQLEKEPIAGAETFY
VDGAANRDTK-LGKAGYVTNRGRQKVVPLTDTTNQKTELQAIYLALQDSG
LEVNIVTDSQYALGIIQAQPDKSESELVSQIIEQLIKKEKVYLAWVPAHK
GIGGNEQVDKLVSAGVRKVLFLDGIDKAQEDHERYHTNWRAMVSDFNIPP
VVAKEIIACCDKCQLKGEAIHGQVDCSPGIWQLDCTHLEGKVILVAVHVA
SGYIEAEVIPAETGQETAYFLLKLAGRWPVKTVHTDNGSNFTSATVKAA-
CWWAXIKQEFGIPYNPQSQGVVESMNKELKKIIGQVRDQAEHLKTAVQMA
VFIHNFKRKG-GIGGYSAGEXIIDIIATDI---------------QTKEL
QKQITKIQNFRVYYRDSRDPLWKGPAKLLWKGEGAVVIQDN--SDIKVVP
RRKAKIIRDYGKQMAGDDCVAGRQDED
>B.CA.-.HDM003V09_5.DQ322230
FFRENLAFPQ-GEAREFSSEQ----------------TRAN--------S
--------------P---T---R---G-ELQV-----------WGGD---
SNSLS-------------EAGADRQ----------GQG--TV--SFSFPQ
ITLWQRPLVNIRIGGQLKEALLDTGADDTVLED-MSLPGRWKPKMIGGIG
GFIKVRQYDQIPIEICGXKAIGTVLVGPTPVNI-IGRNLLTQIGCTLNFP
ISPIETVPVKLKPGM--DGPKVKQWPLTE-EKIKALVEIC--TEMEKEGK
ITKI-GPENPYNTPVFAIKKKD--ST---KWRKLVDFRELNKRTQDFWE-
VQLGIPHPAGLKK---KKSVTVLDVGDAYFSVPLDENFRKYTAFTIPSIN
NETPGIRYQYNVLPQGWKGSPAIFQSSMTKILEPFRKQNPDIVIYQYMDD
LYVGSDLEIGQHRTKIEELRQHLLKWGFTTPDKKHQKEPPFLWMGYELHP
DKWTVQPIVLPEKDSWTVNDIQKLVGKLNWA------SQIYAGIKVRQLC
KLLRGTKALTEVIPLTKEAELELAENREILKEPVHGVYYDPSKDL-----
-----------------------------IAE-----LQKQGQGQWTYQI
YQEPFKNLKTGKYARMRSAHTNDVKQLTEAVQKITTESIVIWGKIPKFKL
PIQKETWETWWTEYWQATWIPEWEFVNTPPLVKLWYQLEKEPIAGAETFY
VDGAANRDTK-LGKAGYVTNRGRQKVVPLTDTTNQKTELQAIYLALQDSG
LEVNIVTDSQYALGIIQAQPDKSESELVSQIIEQLIKKEKVYLAWVPAHK
GIGGNEQVDKLVSAGVRKVLFLDGIDKAQEDHERYHTNWRAMVSDFNIPP
VVAKEIIACCDKCQLKGEAIHGQVDCSPGIWQLDCTHLEGKVILVAVHVA
SGYIEAEVIPAETGQETAYFLLKLAGRWPVKTVHTDNGSNFTSATVKAA-
CWWAXIKQEFGIPYNPQSQGVVESMNKELKKIIGQVRDQAEHLKTAVQMA
VFIHNFKRKG-GIGGYSAGERIIDIIATDI---------------QTKEL
QKQITKIQNFRVYYRDSRDPLWKGPAKLLWKGEGAVVIQDN--SDIKVVP
RRKAKIIRDYGKQMAGDDCVAGRQDED
>B.CA.-.HTM360V05_variant_3.DQ322239
FFREDLAFPQ-GKAREFPSEQ----------------TRTN--------S
--------------P---T---X---R-ELQV-----------WGGD---
SNSPS-------------EAGAD------------RQG--TV--SFNLPQ
ITLWQRPLVTIKIGGQLKEALLDTGADDTVLEE-MNLPGRWKPKMIGGIG
GFIKVRQYDQILIEICGHKAIGTVLVGPTPVNI-IGRNLLTQIGCTLNFP
ISPIETVPVKLKPGM--DGPKVKQWPLTE-EKIKALVEIC--TEMEKEGK
ISKI-GPENPYNTPVFAIKKKD--ST---KWRKLVDFRELNKRTQDFWE-
VQLGIPHPAGLKK---KKSVTVLDVGDAYFSVPLDKDFRKXTAFTIPSIN
NETPXXRYQYNVLPQGWKGSPAIFQSSMTKILEPFRKXNPDIVIYQYMDD
LYVGSDLEIGQHRTKIEELRQHLLRWGLTTPDKKHQKEPPFLWMGYELHP
DKWTVQPIMLPEKESWTVNDIQKLVGKLNWA------SQIYAGIKVRQLC
KLLRGTKALTEVIPLTEEAELELAENREILKEPVHGVYYDPSKDL-----
-----------------------------IAE-----IQKQGQGQWTYQI
YQEXFKNLKTGKYARMRGAHTNDVKQLTEVVQKVVTESIVIWGKTPKFKL
PIQKETWETWWMEYWQATWIPEWEFVNTPPLVKLWYQLEKEPIVGAETFY
VDGAANRETK-IGKAGYVTDRGRQKVISLTDTTNQKTELQAIHLALQDSG
LEVNIVTDSQYALGIIQAQPDKSESELVSQIIEQLIKKEKVYLAWVPAHK
GIGGNEQVDKLVSAGVRRVLFLDGIDKAQEEHEKYHSNWRAMAADFNLPP
VVAKEIVASCDKCQLKGEAMHGQVDCSPGIWQLDCTHLEGKIILVAVHVA
SGYIEAEVIPAETGQETAYFLLKLAGRWPVKTIHTDNGSNFTSTTVKAA-
CWWAGIKQEFGIPYNPQSQGVVESMNKELKKIIGQVRDQAEHLKTAVQMA
VFIHNFKRXG-GIGXYSAGERIXDIIATDI---------------QTREL
QKQITKIXNFRVYYRDNREPLWKGPAKLLWKGEGAVVIQDN--TDIKVVP
RRKVKIIRDYGKQMAGDDCVASRQDED
>B.TH.1996.M140.DQ354112
FFRENLAFQQ-GKAREFSSEQ----------------TRAN--------S
--------------P---A---R---G-ELQV-----------WGRD---
NNSLS-------------EAGAD------------KQG--NV--SFSFPQ
ITLWQRPLVTIKVGGQLKEALLDTGADDTVLEE-INLPGKWKPKMIGGIG
GFIKVRQYDQILIEICGHKAIGTVLVGPTPVNI-IGRNLLTQIGCTLNFP
ISPIETVPIKLKPGM--DGPKVKQWPLTE-EKIKALVEIC--AEMEKEGK
ISKI-GPENPYNTPVFAIKKKD--ST---KWRKLVDFRELNKRTQDFWE-
VQLGIPHPAGLKK---KKSVTVLDVGDAYFSVPLDKDFRKYTAFTIPSVN
NETPGIRYQYNVLPQGWKGSPAIFQCSMTKILEPFRKQNPDIVIYQYMDD
LYVGSDLEIGQHRTKIEELRQHLLRWGFTTPDKKHQKEPPFLWMGYELHP
DKWTVQPIMLPEKDSWTVNDIQKLVGKLNWA------SQIYPGIKVRQLC
KLLRGTKALTEVIPLTEEAELELAENREILKETVHGVYYDPSKEL-----
-----------------------------VAE-----IQKQGQGQWTYQI
YQEPFKNLKTGKYARMKGAHTNDVKQLTEAVQKIATESIVIWGKTPKFKL
PIQKETWEAWWMEYWQATWIPEWEVVNTPPLVKLWYQLEKEPIVGAETFY
VDGAANRETK-LGKAGYVTDRGKQKVVPLTDTTNQKTELQAIYLALQDSG
LEVNIVTDSQYALGIIQAQPDKSESELVSQIIEQLIKKEKVYLAWVPAHK
GIGGNEQVDKLVSAGIRKVLFLDGIDKAQEDHEKYHSNWRAMASEFNLPP
IVAKEIVASCDKCQLKGEAMHGQVDCSPGIWQLDCTHLEGKIILVAVHVA
SGYIEAEVIPAETGQETAYFLLKLAGRWPVKTIHTDNGSNFTSTTVKAA-
CWWAGIKQEFGIPYNPQSQGVVESMNNELKKIIGQVRDQAEHLKTAVQMA
VFIHNFKRKG-GIGGYSAGERIIDIIATDI---------------QTKEL
QKQISKIQNFRVYYRDNRDPLWKGPAKLLWKGEGAVVIQDN--SDIKVVP
RRKAKIIRDYGKQMAGDGCVASRQDED
>B.TH.1996.M041.DQ354114
FFRENLALPQ-GKAREFSSEQ----------------TRAN--------S
--------------P---T---R---G-ELQV-----------WGRD---
NNSIS-------------EAGAD------------RQG--TI--SFSLPQ
ITLWQRPLVTIKIGGQLKEALLDTGADDTVLED-INLPGRWKPKMIGGIG
GFIKVRQYDQIPIEICGHKAIGTVLVGPTPVNI-IGRNLLTQLGCTLNFP
ISPIETVPVKLKPGM--DGPKVKQWPLTE-EKIKALVEIC--TEMEKEGK
ISKI-GPENPYNTPVFAIKKKD--ST---KWRKLVDFRELNKRTQDFWE-
VQLGIPHPAGLKK---KKSVTVLDVGDAYFSVPLDKDFRKYTAFTIPSVN
NETPGIRYQYNVLPQGWKGSPAIFQCSMTKILEPFRKQNPDIVIYQYMDD
LYVGSDLEIGQHRTKIEELRQHLLRWGFTTPDKKHQKEPPFLWMGYELHP
DKWTVQPIMLPEKDSWTVNDIQKLVGKLNWA------SQIYAGIKVRELC
KLLRGTKALTEVIPLTEEAELELAENREILKEPVHGVYYDPSKDL-----
-----------------------------VAE-----IQKQGLGQWTYQI
YQEPYKNLKTGKYARMRGAHTNDVKQLAEAVQKIATESIVIWGKTPKFKL
PIQKETWEAWWTEYWQATWVPEWEFVNTPPLVKLWYQLEKEPIEGAETFY
VDGAANRETK-LGKAGYVTNKGRQKVVTLTDTTNQKTELQAIHLALQDSG
LEVNIVTDSQYALGIIQAQPDKSESELVSQIIEQLIKKEKVYLAWVPAHK
GIGGNEQVDKLVSAGIRKVLFLDGIDKAQEEHERYHCNWRAMASDFNLPP
VVAKEIVASCDKCQLKGEAMHGQVDCSPGIWQLDCTHLEGKIILVAVHVA
SGYIEAEVIPAETGQETAYFLLKLAGRWPVKTIHTDNGRNFTSNSVKAA-
CWWAGIKQEFGIPYNPQSQGVVESMNKELKKIIGQVRDQAEHLKTAVQMA
VFIHNFKRKG-GIGGYSAGERIVDIIATDI---------------QTREL
QKQITKIQNFRVYYRDSRDPLWKGPAKLLWKGEGAVVIQDN--SDIKVVP
RRKVKIIRDYGKQMAGDDCVASRQDED
>B.TH.1996.M081.DQ354116
FFREDLAFPQ-GKAREFSSEQ----------------TRAN--------S
--------------P---T---R---G-ELQV-----------WGRD---
NNSIS-------------EAGAD------------RQG--AI--SFNFPQ
ITLWQRPLVKIKIGGQLKEALLDTGADDTVLED-MNLPGKWKPKMIGGIG
GFIKVRQYDQIPLEICGHKAIGTVLVGPTPVNI-IGRNLLTQLGCTLNFP
ISPIDTVPVKLKPGM--DGPKVKQWPLTE-EKIKALVEIC--TEMEKEGK
ISKI-GPENPYNTPVFAIKKKD--ST---KWRKLVDFRELNKRTQDFWE-
VQLGIPHPAGLKK---KKSITVLDVGDAYFSVPLDKDFRKYTAFTIPSVN
NETPGIRYQYNVLPQGWKGSPAIFQCSMTKILEPFRKQNPDIVIYQYMDD
LYVGSDLEIGQHRIKIEELRQHLLRWGFTTPDKKHQKEPPFLWMGYELHP
DKWTVQPIILPEKDSWTVNDIQKLVGKLNWA------SQIYAGIKVKELC
KLLRGTKALTEVIQLTEEAELELAENREILKESVHGVYYDPSKDL-----
-----------------------------IAE-----IQKQGLGQWTYQI
YQEQYKNLKTGKYARMRGAHTNDVKQLTEAVQKIATESIVIWGKTPKFKL
PIQKETWEAWWTEYWQATWIPEWEFVNTPPLVKLWYQLEKEPIEGAETFY
VDGAANRETK-IGKAGYVTNKGRQKVVTLNDTTNQKTELQAIHLALQDSG
LEVNIVTDSQYALGIIQAQPDKSESELVSQIIEQLVKKEKVYLAWVPAHK
GIGGNEQIDKLVSAGIRKVLFLDGIDKAQEEHEKYHNNWRAMASDFNIPP
VVAKEIVASCDKCQLKGEAMHGQVDCSPGIWQLDCTHLEGKIILVAVHVA
SGYIEAEVIPTETGQETAYFLLKLAGRWPVKTIHTDNGRNFTSNSVKAA-
CWWAGIKQEFGIPYNPQSQGVVESINKELKKIIGQVRDQAEHLKTAVQMA
VFIHNFKRKG-GIGGYSAGERIVDIIATDI---------------QTREL
QKQITKIQNFRVYYRDSRDPLWKGPAKLLWKGEGAVVIQDN--SDIKVVP
RRKAKIIRDYGKQMAGDDCVASRQDED
>B.TH.1996.M145.DQ354118
FFREDLAFPQ-GEAREFSSEQ----------------TRAN--------S
--------------P---T---R---G-ELQV-----------WGRD---
NNSTS-------------EAGAD------------RQG--TI--SCNFPQ
ITLWQRPLVTIKIGGQLKEALLDTGADDTVLEE-MNLPGKWKPKMIGGIG
GFIKVRQYDQIPIEICGHKAIGTVLVGPTPVNI-IGRNLLTQLGCTLNFP
ISPIDTVPVKLKPGM--DGPKVKQWPLTE-EKIKALVEIC--TEMEKEGK
ISKI-GPENPYNTPVFAIKKKD--ST---KWRKLVDFRELNKRTQDFWE-
VQLGIPHPAGLKQ---KKSVTVLDVGDAYFSVPLDKDFRKYTAFTIPSIN
NETPGIRYQYNVLPQGWKGSPAIFQCSMTKILEPFRKQNPDIVIYQYMDD
LYVGSDLEIGQHRTKIEELREHLLRWGFTTPDKKHQKEPPFLWMGYELHP
DKWTVQPIMLPEKDSWTVNDIQKLVGKLNWA------SQIYAGIKVRELC
KLLRGTKALTEVVPLTEEAELELAENREILREPVHGVYYDPSKDL-----
-----------------------------IAE-----IQKQGLGQWTYQI
YQEQYKNLKTGKYARMRGAHTNDVKQLTEAVQKITTESIIIWGKTPKFKL
PIQKETWEAWWTEYWQATWIPEWEFVNTPPLVKLWYQLEKEPIEGAETFY
VDGAANRETK-LGKAGYVTNKGRQKVVTLTDTTNQKTELQAIHLALQDSG
LEVNIVTDSQYALGIIQAQPDKSESELVSQIIEQLIKKEKVYLAWVPAHK
GIGGNEQIDKLVSAGIRKVLFLDGIDRAQEEHEKYHSNWRAMASDFNLPP
VVAKEIVASCDKCQLKGEAMHGQVDCSPGIWQLDCTHLEGKIILVAVHVA
SGYIEAEVIPTETGQETAYFLLKLAGRWPVKTIHTDNGRNFTSNSVKAA-
CWWAGIKQEFGIPYNPQSQGVVESMNKELKKIIGQVRDQAEHLKTAVQMA
VFIHNFKRKG-GIGGYSAGERIVDIIATDI---------------QTKEL
QKQITKIQNFRVYYRDSRDPLWKGPAKLLWKGEGAVVIQDN--SDIKVVP
RRKAKIIRDYGKQMAGDDCVASRQDED
>B.TH.1996.M149.DQ354119
FFRENLALPQ-GKAGELSSEQ----------------TRTN--------S
--------------P---T---R---G-ELQI-----------WGGD---
NNSPS-------------EAGAD------------RQG--SV--SFSFPQ
ITLWQRPLVTIKIGGQLKEALLDTGADDTVLEE-MNLPGRWKPKMIGGIG
GFIKVRQYDQIPIEICGHKVIGTVLIGPTPVNI-IGRNLLTQLGCTLNFP
ISPIETVPVKLKPGM--DGPKVKQWPLTE-EKIKALVEIC--TEMEREGK
ISKI-GPENPYNTPVFAIKKKD--ST---KWRKLVDFRELNKRTQDFWE-
VQLGIPHPAGLKK---KKSVTVLDVGDAYFSVPLDEDFRKYTAFTIPSIN
NETPGIRYQYNVLPQGWKGSPAIFQSSMTKILEPFRKQNPDIVIYQYMDD
LYVGSDLEIGQHRTKIEELRQHLLRWGFTTPDKKHQKEPPFLWMGYELHP
DKWTVQPIVLPEKDSWTVNDIQKLVGKLNWA------SQIYAGIKVKQLC
KLLRGTKALTEVVPLTEEAELELAENREILKEPVHGVYYDPAKDL-----
-----------------------------IAE-----IQKQGQGQWTYQI
YQEPFKNLKTGKYARMRGAHTNDVKQLTEAVQKVATESIVIWGKTPKFKL
PIQKETWEAWWTEYWQATWIPEWEFVNTPPLVKLWYQLEKEPIVGAETFY
VDGAANRETK-LGKAGYVTDRGRQKVVSLTDTTNQKSELQAIYIALQDSG
LEVNIVTDSQYALGIIQAQPDKSESELVSQIIEQLIKKEKVYLAWVPAHK
GIGGNEQVDKLVSTGIRRVLFLDGIDKAQEDHEKYHSNWRAMASDFNLPP
VVAKEIVASCDKCQQKGEAMHGQVDCSPGIWQLDCTHLEGKIILVAVHVA
SGYIEAEVIPAETGQETAYFILKLAGRWPVKTIHTDNGSNFTSTTVKAA-
CWWAGIKQEFGIPYNPQSQGVIESMNKDLKRIIGQVRDQAEHLKTAVQMA
VFIHNFKRKG-GIGGYSAGERIIDIIATDL---------------QTKEL
QKQITKIQNFRVYYRDSRDPLWKGPAKLLWKGEGAVVIQDN--SDIKVVP
RRKAKIIRDYGKQMAGDDCVASRQDEN
>B.BR.2002.02BR002.DQ358805
FFRETLAFPQ-GKAREFSSEQ----------------TRAN--------S
--------------P---TSPIR---G-ELQV-----------WGRD---
NNSLS-------------EAGAE------------RQG--TV--SLDFPQ
ITLWQRPLVTVKIGGQLKEALLDTGADDTVLEE-INLPGKWKPKMIGGIG
GFIKVRQYDQMLVEICGHKAIGTVLVGPTPVNI-IGRNLLTQIGCTLNFP
ISPIETVPVKLKPGM--DGPKVKQWPLTE-EKIKALVEIC--TELEKEGK
ISKI-GPENPYNTPVFAIKKKD--ST---KWRKLVDFRELNKRTQDFWE-
VQLGIPHPAGLKK---KNSVTVLDVGDAYFSVPLDKDFRKYTAFTIPSIN
NETPGVRYQYNVLPQGWKGSPAIFQSTMTKILEPFRKQNPDIVIYQYVDD
LYVGSDLEIGQHRTKIEELRQHLLKWGFYTPDKKHQKEPPFLWMGYELHP
DKWTVQPIVLPEKDSWTVNDIQKLVGKLNWA------SQIYAGIKVKQLC
KLLRGTKALTEVVPLTAEAELELAENREILKEPVHGVYYDPSKDL-----
-----------------------------IAE-----IQKQGQGQWTYQI
YQEPFKNLKTGKYARMRGAHTNDVKQLTEVVQKISTESIVIWGKIPKFRL
PIQRETWDTWWMEYWQATWIPEWEFVNTPPLVKLWYQLEKEPIVGAETFY
VDGAANRETK-LGKAGYVTDRGRQKVVPLADTTNQKTELQAIHLALQDSG
LEVNIVTDSQYALGIIQAQPDKSESELVSQIIEQLIKKEKVYLAWVPAHK
GIGGNEQVDKLVSTGIRKVLFLDGIDKAQEEHEKYHNNWRAMASDFNLPP
IVAKEIVASCDKCQLKGEAMHGQVDCSPGIWQLDCTHLEGKVILVAVHVA
SGYIEAEVIPAETGQETAYFLLKLAGRWPVKTVHTDNGSNFTSAAVKAA-
CWWAGIKQEFGIPYNPQSQGVIESMNKELKKIIGQVRDQAEHLKTAVQMA
VFIHNFKRKG-GIGGYSAGERIVDIIATDI---------------QTKEL
QKHITKIQNFRVYYRDSRDPLWKGPAKLLWKGEGAVVIQDN--SDIKVVP
RRKAKIIRDYGKQMAGDDCVASRQDED
>B.BR.2002.02BR008.DQ358808
FFRENLAFPQ-GKARKLSSEQ----------------NRAN--------S
--------------P---T---R---R-ELQV-----------WGGD---
NNSPS-------------EAGAD------------GQG--TI--SFSFPQ
ITLWQRPIVSIKIGGQLKEALLDTGADDTVLEE-MNLPGRWKPKMIGGIG
GFIKVRQYDQILVEICGHKAIGTVLVGPTPVNI-IGRNLLTQLGCTLNFP
ISPIETVPVKLKPGM--DGPKVKQWPLTE-EKIKALVEIC--TEMEKEGK
ISKI-GPENPYNTPVFAIKKKD--ST---KWRKLVDFRELNKRTQDFWE-
VQLGIPHPAGLKK---KKSVTVLDVGDAYFSVPLHEDFRKYTAFTIPSTN
NETPGIRYQYNVLPQGWKGSPAIFQSSMTKILEPFRKQNPDVVIYQYMDD
LYVGSDLEIGQHRTKIEELRQHLLKWGFTTPDKKHQKEPPFLWMGYELHP
DKWTVQPIVLPDKDSWTVNDIQKLVGKLNWA------SQIYAGIKVRQLC
KLIRGTKALTEVVTLTKEAELELAENREILKEPVHGVYYDPSKDL-----
-----------------------------IAE-----IQKQGQGQWTYQI
YQEPFKNLKTGKYARMRGAHTNDVKQLTEAVQKVATESIVIWGKIPKFKL
PIQKETWEAWWTEYWQATWIPEWEFVNTPPLVKLWYQLEKEPIMGAETFY
VDGAANRETK-LGKAGYVTDRGRQKVVPLQDTTNQKSELQAIHLALQDSG
LEVNIVTDSQYALGIIQAQPDKSESELVSQIIEQLINKEKVYLAWVPAHK
GIGGNEQIDKLVSSGIRKVLFLDGIDKAQEEHEKYHSNWRAMASDFNLPP
IVAKEIVASCDKCQLKGEAMHGQVDCSPGIWQLDCTHLEGKVILVAVHVA
SGYIEAEVIPAETGQETAYFLLKLAGRWPVKTIHTDNGTNFTSTTVKAA-
CWWAGIQQEFGIPYNPQSQGVVESMNKELKKIIGQVRDQAEHLKTAVQMA
VFIHNFKRKG-GIGGYSAGERIVDMIATDI---------------QTKEL
QKQITKIQNFRVYYRDSRDPLWKGPAKLLWKGEGAVVIQDN--SDIKVVP
RRKAKIIRDYGKQMAGDDCVASRQDED
>B.BR.2002.02BR011.DQ358809
FFRENLAFPQ-GEARKFLSEQ----------------TRAN--------S
--------------P---T---R---R-ELQV-----------WGRD---
NNSLS-------------EAGDG------------RQG--TVS-SFSFPQ
ITLWQRPVVTIKVGGQLKEALLDTGADNTVLEE-MNLPGKWKPRMIGGIG
GFIKVKQYDQIPLEICGHRAIGTVLIGPTPVNI-IGRDLLTQIGCTLNFP
ISPIETVPVKLKPGM--DGPKVKQWPLTE-EKIKALVEIC--TEMEKEGK
ISRI-GPENPYNTPIFAIKKKN--ST---RWRKLVDFRELNKRTQDFWE-
VQLGIPHPAGLKK---KKSVTVLDVGDAYFSVPLDKEFRKYTAFTIPSTN
NETPGIRYQYNVLPQGWKGSPAIFQSSMTKILEPFRKQNPEIVIYQYVDD
LYVGSDLEIGQHRAKIEELRQHLLRWGLTTPDQKHQKEPPFLWMGYELHP
DKWTVQPITLPEKDSWTVNDIQKLVGKLNWA------SQIYPGIKVKQLC
KLLRGTKALTEVVPLTEEAELELAENREILKEPVHGVYYDPSKDL-----
-----------------------------IAE-----IQKQGQGQWTYQI
YQEPFKNLKTGKYARMRGAHTNDVKQLTEAVQKIATESIVIWGKIPKFKL
PIQKETWETWWIEYWQATWIPEWEFVNTPPLVKLWYQLEKEPIVGAETFY
VDGAANRETK-LGKAGYVTDRGRQKAVSLTDTTNQKTELQAIHLALQDSG
SEVNIVTDSQYALGIIQAQPDKSESELVNQIIEQLIKKEKVYLAWVPAHK
GIGGNEQVDKLVSAGIRRVLFLEGIDKAQEEHEKYHSNWRAMASDFNIPA
VVAKEIVASCDKCQLKGEAMHGQVDCSPGIWQLDCTHLEGKVILVAVHVA
SGYIEAEVIPAETGQETAYFILKLAGRWPVKTIHTDNGSNFTSTTVKAA-
CWWAGIKQEFGIPYNPQSQGAIESMNKQLKTIIQQVRDQAEHLKTAVQMA
VFIHNFKRKG-GIGGYSAGERIIDIIATDI---------------QTKEL
QKQITKIQNFRVYYRDSRDPLWKGPAKLLWKGEGAVVIQDN--SDIKVVP
RRKAKIIRDYGKQMAGDDCVASRQDED
>B.BR.2002.02BR013.DQ358810
FFREDLAFPQ-GKAREFSSEQ----------------TRAN--------S
--------------P---T---R---R-ELQV-----------WGRD---
SNSLS-------------EAGAD------------RQG--TV--SFSFPQ
ITLWQRPLVTIKIGGQLKEALLDTGADDTVLEE-MDLPGRWKPKMIGGIG
GFIKVRQYDQIPIEICGHKAIGTVLIGPTPVNI-IGRNLLTQLGCTLNFP
ISPIETVPVKLKPGM--DGPKVKQWPLTE-EKIKALVEIC--TEMEKEGK
ISKI-GPENPYNTPVFAIRKKG--SD---RWRKLVDFRELNKRTQDFWE-
VQLGIPHPGGLKK---KKSVTVLDVGDAYFSVPLDEKFRKYTAFTIPSTN
NETPGIRYQYNVLPQGWKGSPAIFQSSMTKILEPFRKQNPDIIIYQYMDD
LYVGSDLEIGQHRIKVEELRQHLLRWGLTTPDQKHQKEPPFLWMGYELHP
DKWTVQPIMLPEKDSWTVNDIQKLVGKLNWA------SQIYPGIKVKQLC
KLLRGTKALTEVVPLTKEAELELAENREILKEPVHGVYYDPSKDL-----
-----------------------------IAE-----LQKQGQGQWTYQI
YQEPFKNLKTGKYAKMKGAHTNDVKQLTEAVQKITTESIVIWGKIPKFKL
PIQKETWETWWIEYWQATWIPEWEFVNTPPLVKLWYQLEKEPIVGAETFY
VDGAANRETK-LGKAGYVTDRGRQKVIPLTDTTNQKTELQAIYLALQDSG
LEVNIVTDSQYALGIIQAQPDKSESELVSQIIEQLINKEKVYLAWVPAHK
GIGGNEQVDKLVSTGIRKVLFLDGIDKAQEEHEKYHSNWRAMASDFNLPP
IVAKEIVASCDKCQLKGEAMHGQVDCSPGIWQLDCTHLEGKIILVAVHVA
SGYIEAEVIPAETGQETAYFLLKLAGRWPVKTIHTDNGSNFTSTTVKAA-
CWWAGIKQEFGIPYNPQSQGVIESMNKELKKIIGQVRDQAEHLKTAVQMA
VFIHNFKRKG-GIGGYSAGERIVDIIATDI---------------QTKEL
QKQITKIQNFRVYYRDSRDPLWKGPAKLLWKGEGAVVIQDN--SDIKVVP
RRKAKIIRDYGKQMAGDDCVASRQDED
>B.AR.2002.02AR114146.DQ383746
FFREGLAFPQ-RKAREFSSEQ----------------TRAN--------S
--------------P---T---R---R-ELQV-----------WGGN---
NNSLS-------------EAGAE------------GQG--TV--SLDLPQ
ITLWQRPLVTIKIGGQLKEALLDTGADDTVLEE-MSLPGRWKPKMIGGIG
GFIKVRQYDQVQVEICGHKAMGTVLIGPTPVNI-IGRNLLTQIGCTLNFP
ISPIETVPVKLKPGM--DGPKVKQWPLTE-EKIKALVEIC--TEMEKEGK
ISKI-GPENPYNTPVFAIKKKD--ST---KWRKLVDFRELNKRTQDFWE-
VQLGIPHPAGLKK---KKSVTVLDVGDAYFSVPLDKDFRKYTAFTIPSTN
NETPGIRYQYNVLPQGWKGSPAIFQSSMTKILEPFRKQNPDIVIYQYMDD
LYVGSDLEIGQHRTKIEELRQHLLKWGFTTPDKKHQKEPPFFWMGYELHP
DKWTVQPIVLPEKDSWTVNDIQKLVGKLNWA------SQIFPGIKVKQLC
KLLRGTKALTEVVPLTEEAELELAENREILKEPVHGVYYDPSKEL-----
-----------------------------IAE-----IQKQGEGQWTYQI
YQEPFKNLKTGKYARMRGAHTNDVKQLAEAVQRVTTESIVIWGKIPKFRL
PIQKETWETWWTEYWQATWIPEWEFVNTPPLVKLWYQLEKEPIAGAETFY
VDGAANRETK-SGKAGYVTDRGRQKVVPLTDTTNQKTELQAIYLALQDSG
LEVNIVTDSQYALGIIQAQPDKSESELVNQIIEQLIKKEKVYLAWVPAHK
GIGGNEQVDKLVSAGIRKILFLDGIDKAQEDHEKYHSNWRAMASDFNLPP
IVAKEIIASCDKCQLKGEAMHGQVDCSPEIWQLDCTHLEGKVILVAVHVA
SGYIEAEVIPAETGQETAYFLLKLAGRWPVKAIHTDNGSNFTSAAVKAA-
CWWAGIKQEFGIPYNPQSQGVVESMNKELKKIIGQVRDQAEHLKTAVQMA
VFIHNFKRKG-GIGGYSAGERIIDIIATDI---------------QTKEL
QKQITKIQNFRVYYRDSRDPLWKGPAKLLWKGEGAVVIQEN--SDIKVVP
RRKAKIIRDYGKQMAGDDCVAGRQDED
>B.AR.2003.03AR137681.DQ383748
FFREDLAFPQ-GKAREFSSEQ----------------TRAN--------S
--------------P---T---R---R-ELQV-----------WGRD---
SNSLS-------------EAGVD------------RQG--TV--SLSFPQ
ITLWQRPLVTIKVGGQMKEALLDTGADDTVLEE-MNLPGRWKPKMIGGIG
GFIKVRQYDQILIEICGHKAIGTVLVGPTPVNI-IGRNLLTQIGCTLNFP
ISPIETVPVKLKPGM--DGPKVKQWPLTE-EKIKALVEIC--TEMEKEGK
ISKI-GPENPYNTPVFAIKKKD--ST---KWRKLVDFRELNKRTQDFWE-
VQLGIPHPAGLKK---KKSVTVLDVGDAYFSVPLDKDFRKYTAFTIPSTN
NETPGIRYQYNVLPQGWKGSPAIFQSSMTKILEPFRKRNPDMVIYQYMDD
LYVGSDLEIGQHRTKIEELRQHLLKWGFTTPDKKHQKEPPFLWMGYELHP
DKWTVQPIKLPEKDSWTVNDIQKLVGKLNWA------SQIYAGIKVRQLC
KLLRGAKALTEVIPLTAEAELELAENREILKEPVHGVYYDPSKDL-----
-----------------------------VAE-----IQKQGQGQWTYQI
YQEPFKNLKTGKYARIRGAHTNDVKQLTEAVQKIVTESIVIWGKIPKFRL
PIQRETWETWWMEYWQATWIPEWEFVNTPPLVKLWYQLETEPIVGAETFY
VDGAANRETN-LGKAGYVTDRGRQKVVSLTDTTNQKTELQAIHLALQDSE
LEVNIVTDSQYALGIIQAKPDKSESELVSQIIEQLIKKEKVYLAWVPAHK
GIGGNEQVDKLVSNGIRKVLFLDGIDKAQEEHEKYHSNWRAMASDFNLPP
VVAKEIVASCDKCQLKGEAMHGQVDCSPGIWQLDCTHLEGKVILVAVHVA
SGYIEAEVIPAETGQETAYFLLKLAARWPVQAIHTDNGSNFTSNAVKAA-
CWWAGIKQEFGIPYNPQSQGVVESMNKELKKIIGQVRDQAEHLKTAVQMA
VFIHNFKRKG-GIGGYSAGERIVDIIATDI---------------QTKEL
QKQITKIQNFRVYYRDSRDPLWKGPAKLLWKGEGAVVIQDN--SDIKVVP
RRKAKIIRDYGKQMAGDDCVASRQDED
>B.AR.2003.03AR138910.DQ383749
FFREDLAFPQ-GKAREFPSEQT-------------RANSPN--------S
--------------P---T---S---R-ELQV-----------WGGD---
NNSFS-------------EAGDD------------RQG--NV--SFGFPQ
ITLWQRPLVTIKIGGQIKEALLDTGADDTVLED-MNLPGRWKPKMIGGIG
GFIKVRQYDQIPIEICGHKAIGTVLIGPTPVNI-IGRNLLTQLGCTLNFP
ISPIETVPVKLKPGM--DGPKVKQWPLTE-EKIKALVEIC--TEMEKEGK
ISKI-GPENPYNTPVFAIKKKD--ST---KWRKLVDFRELNKRTQDFWE-
VQLGIPHPSGLKK---KKSVTVLDVGDAYFSVPLDEDFRKYTAFTIPSIN
NETPGIRYQYNVLPQGWKGSPAIFQSSMTKILEPFRKQNPDIVIYQYMDD
LYVGSDLEIGQHRVIIEELRQHLLRWGFTTPDKKHQKEPPFLWMGYELHP
DKWTVQPILLPEKDSWTVNDIQKLVGKLNWA------SQIYAGIKVKQLC
KLLRGTKALTEVVQLTEEAELELAENREILKEPVHGVYYDPSKDL-----
-----------------------------IAE-----LQKQGQGQWTYQI
YQEPFKNLKTGKYARMRGTHTNDVKQLTEAVQKIATESIVIWGKTPKFRL
PIQKETWETWWTEYWQATWIPEWEFVNTPPLVKLWYQLEKEPIVGAETFY
VDGAANRETK-SGKAGYVTDRGRQKVVSLTDTTNQKTELQAIYLALQDSG
LEVNIVTDSQYALGIIQAQPDKSESEIVNQIIEQLIKKEKVYLAWVPAHK
GIGGNEQVDKLVSKGIRRVLFLDGIEKAQDEHEKYHSNWRAMASEFNLPP
VVAKEIVASCDKCQLKGEAMHGQVDCSPGIWQLDCTHLEGKVILVAVHVA
SGYIEAEVIPAETGQETAYFILKLAGRWPVKIIHTDNGPNFISAAAKAA-
CWWAGIQQEFGIPYNPQSQGVVESMNKELKKIIGQIRDQAEHLKTAVQMA
VFIHNFKRKG-GIGGYSAGERIVDIIATDI---------------QTKEL
QKQITKIQNFRVYYRDSRDPLWKGPAKLLWKGEGAVVIQDN--SDIKVVP
RRKAKIIRDYGKQMAGDDCVASRQDED
>B.AR.2004.04AR143170.DQ383750
FFRETLAFPQ-RKAREFSSEQ----------------ARAN--------S
--------------P---T---R---R-ELQV-----------WRGD---
NSSLS-------------EAGAD------------RQG--DV--SLSFPQ
ITLWQRPLVTIKIGGQIKEALLDTGADDTVLED-MNLSGRWKPKMIGGIG
GFIKVKQYEQVTIEICGHKVTGTVLIGPTPVNI-IGRNLLTQLGCTLNFP
ISPIETVPVKLKPGM--DGPKVKQWPLTE-EKIKALVEIC--TEMEKEGK
ISKI-GPENPYNTPVFAIKKKD--ST---KWRKLVDFRELNKRTQDFWE-
VQLGIPHPAGLKK---KKSVTVLDVGDAYFSVPLDESFRKYTAFTIPSIN
NETPGIRYQYNVLPQGWKGSPSIFQSSMTKILEPFRKQNPDIVIYQYMDD
LYVGSDLEIGQHRAKIEDLRQHLLRWGLTTPDKKHQKEPPFLWMGYELHP
DKWTVQPIELPEKDSWTVNDIQKLVGKLNWA------SQIYSGIKVRQLC
KLLRGAKALTEVVPLTEEAELELAENREILKEPVHGVYYDPSKDL-----
-----------------------------IVE-----VQKQGHGQWTYQI
YQEPFKNLKTGKYAKMRGAHTNDVKQLAEAVQKIATESIVIWGKIPKFRL
PIQKETWETWWTEYWQATWIPEWEFVNTPPLVKLWYQLEKEPIIGAETFY
VDGAANRDTK-LGKAGYVTDRGRQKAVPLTDTTNQKTELQAIYLALQDSE
LEVNIVTDSQYALGIIQAHPDKSESELVNQIIEELIKKEKVYLAWVPAHK
GIGGNEQVDKLVSNGIRKILFLDGINEAQEDHEKYHSNWRAMASXFNLPP
IVAKEIVASCDKCQLKGEAMHGQVDCSPGIWQLDCTHLEGKVILVAVHVA
SGYIEAEVIPAETGQETAYFLLKLAGRWPVKTIHTDNGGNFISTTVKAA-
CWWAGIKQEFGIPYNPQSQGVIESMNKELKKIIGQVRDQAEHLKTAVQMA
VLIHNFKRKG-GIGGYSAGERIVDIIATDI---------------QTREL
QKQITKIQNFRVYYRDSRDPLWKGPAKLLWKGEGAVVIQDN--SEIKVVP
RRKAKIIRDYGKQMAGDDCVASRQDED
>B.AR.2004.04AR151263.DQ383751
FFRENLAFPQ-GEAREFSSEQTRA-----------NQIRAN--------S
--------------P---T---S---R-EXQV-----------WGGD---
SNPLS-------------ETGAD------------RQG--DGDVSXSFPQ
ITLWQRPLVPIRIGGQLKEALLDTGADDTVLEE-MNLPGRWKPKMIGGIG
GFIKVRQYDEIPIEICGHKAIGTVLIGPTPVNI-IGRNLLTQLGCTLNFP
ISPIETVPVKLKPGM--DGPKVKQWPLTE-EKIKALTEIC--AEMEKEGK
ISKI-GPENPYNTPVFAIKKKD--ST---KWRKLVDFRELNKKTQDFWE-
VQLGIPHPAGLKK---KKSVTVLDVGDAYFSVPLDKEFRKYTAFTIPSTN
NETPGIRYQYNVLPQGWKGSPAIFQCSMTKILEPFRKQNPELVIYQYMDD
LYVGSDLEIEQHRIKIDELRQHLLKWGFTTPDKKHQKEPPFLWMGYELHP
DKWTVQPVELPEKDSWTVNDIQKLVGKLNWA------SQIYPGIKVKQLC
KLLRGTKALTEVIPLTAEAELELAENREILKEPVHGVYYDPSKDL-----
-----------------------------IAE-----IQKQGQGQWTYQI
YQEPFKNLKTGKYARTRGAHTNDVKQLTEAVQKISTESIVIWGKIPKFKL
PIQKETWEIWWTEYWQATWIPEWEFVNTPPLVKLWYQLEKDPIAGAETFY
VDGAANRETK-LGKAGYVTNRGRQKVVPLTDTTNQQTELQAIHLALQDSG
SEVNIVTDSQYALGIIQAQPDRSESEVVSKIIEQLIKKEKVYLAWVPAHK
GIGGNEQVDKLVSSGIRKVLFLEGIDKAQEEHEKYHNNWRAMASDFNIPP
VVAKEIVACCDKCQLKGEAMHGQVDCSPGIWQLDCTHLEGKIILVAVHVA
SGYIEAEVIPAETGQETAYFILKLAGRWPVKTIHTDNGPNFTSTAVKAA-
CWWAGIKQEFGIPYNPQSQGVVESMNKELKKIIGQVRDQAEHLKTAVQMA
VFIHNFKRKG-GIGGYSAGEXIVDIIATDI---------------QTKEL
QKHITKIQNFRVYYRDSRDPLWKGPAKLLWKGEGAVVIQDN--SDIKVVP
RRKAKIIRDYGKQMAGDDCVAGRQDED
>B.AR.2004.04AR151516.DQ383752
FFRETLAFPQ-GEARKFPSEQTRA-----------NSPRAN--------S
--------------P---T---R---R-ELQV-----------WGRD---
TNSLS-------------EAGNN------------RQG--TV--SLDLPQ
ITLWQRPLVNIKIGGQIKEALLDTGADDTVLED-MNLPGKWKPKMIGGIG
GFIKVRQYDQISIEICGHKAVGTVLVGPTPVNI-IGRNLLTQIGCTLNFP
ISPIETVPVKLKPGM--DGPKVKQWPLTE-EKIKALVEIC--TEMEKEGK
ISKI-GPENPYNTPVFAIKKKD--ST---KWRKLVDFRELNKRTQDFWE-
VQLGIPHPAGLKK---KKSVTVLDVGDAYFSVPLYEDFRKYTAFTIPSTN
NETPGIRYQYNVLPQGWKGSPAIFQSSMTKILEPFRKQNPDIVIYQYMDD
LYVGSDLEIGQHRTKVEELRKHLLKWGFTTPDKKHQKEPPFLWMGYELHP
DKWTVQPIVLPEKDSWTVNDIQKLVGKLNWA------SQIYGGIKVKQLC
KLLRGAKSLTEVVPLTKEAELELAENREILKEPVHGVYYDPSKDL-----
-----------------------------IAE-----IQKQDQGQWTYQI
YQEPFKNLKTGKYAXMRGAHTNDVKQLTEAVNKIATEGIVIWGKIPKFRL
PIQKETWDAWWMEYWQATWIPEWEFVNTPPLVKLWYQLEKEPIAGAETFY
VDGAANRETK-LGRAGYVTDRGRQKVVSLTDTTNQKTELQAIHLALQDSG
LEVNIVTDSQYALGIIQAQPDKSESEIVSQIIEQLIKKERVYLAWVPAHK
GIGGNEQVDKLVSSGIRKVLFLDGIDKAQEDHEKYHSNWRAMANDFNLPP
VVAKEIVASCDKCQLKGEAIHGQVDCSPGIWQLDCTHLEGKVILVAVHVA
SGYIEAEVIPAETGQETAYFILKLAGRWPVKTIHTDNGSNFTSTTVKAA-
CWWAGINQEFGIPYNPQSQGVVESMNKELKKIIGQVRDQAEHLKTAVQMA
VFIHNFKRKG-GIGGYSAGERIVDIIATDI---------------QTKEL
QKQITKIQNFRVYYRDSRDPLWKRPAKLLWKGEGAVVIQDN--SDIKVVP
RRKAKIIRDYGKQMAGDDCVASRQDED
>B.ZA.2003.03ZAPS045MB2.DQ396398
FFRENLAFPQ-GEARELSSEQ----------------TRAN--------S
--------------P---T---S---R-ELQV-----------WGRD---
NNSLS-------------ETGDS------------GQG--SV--SFSFPQ
ITLWQRPLVTIKIGGQLKEALLDTGADDTVLED-MSLPGRWKPKMIGGIG
GFIKVKQYDQIPIEICGHRAIGTVLIGPTPVNI-IGRNLLTQLGCTLNFP
ISPIETVPVKLKPGM--DGPKVKQWPLTE-EKIKALVEIC--TEMEKEGK
ISKI-GPENPYNTPVFAIKKKD--ST---KWRKLVDFRELNKRTQDFWE-
VQLGIPHPAGLKK---KKSVTVLDVGDAYFSVPLDKDFRKYTAFTIPSIN
NETPGIRYQYNVLPQGWKGSPAIFQSSMTKILEPFRNQNPEIVIYQYMDD
LYVGSDLEIGQHRTKIEELRGHLLKWGFTTPDKKHQKEPPFLWMGYELHP
DKWTVQPIMLPEKDSWTVNDIQKLVGKLNWA------SQIYPGIKIKQLC
KLLRGTKALTEVVPLTEEAELELAENREILKEPVHGVYYDPSKDL-----
-----------------------------IAE-----LQKQGLNQWTYQI
YQEPFKNLKTGKYARTKGAHTNDVKQLTEAVQKIATEGIVIWGKIPKFRL
PIQKDTWETWWTEYWQATWIPEWEFVNTPPLVKLWYQLEKEPIIGAETFY
VDGAANRETK-RGKAGYVTNKGRQKVVPLTDTTNQKTELQAIHLALQDSG
PEVNIVTDSQYALGIIQAQPDTSESELANQIIEQLIKKEKVYLAWVPAHK
GIGGNEQVDKLVSAGIRKVLFLDGIDKAQEDHDKYHSNWKTMASDFNLPP
VVAKEIVASCGKCQLKGEAMHGQVDCSPGIWQLDCTHLEGKVILVAVHVA
SGYIEAEVIPAETGQETAYFLLKLAGRWPVRTIHTDNGSNFTSATVKAA-
CWWAGIKQEFGIPYNPQSQGVVESLNKELKKIIGQIRDQAEHLKTAVQMA
VFIHNFKRKG-GIGGYSAGERIVDIIATGI---------------QTREL
QKQIIKIQNFRVYYRDNRDPLWKGPAKLLWKGEGAVVIQDN--SDIKVVP
RRKAKIIRDYGKQMAGDDCVASRQDED
>B.US.1993.WCD32P0793.DQ487188
FFREDLAFLQ-GKAREFSSEQTRA-----------EQTRAN--------S
--------------P---T---R---R-ELQV-----------WGGD---
NNSPS-------------EAGAD------------RQG--TV--SFSFPQ
ITLWQRPLVTIKIGGQLKEALLDTGADDTVLEE-MNLPGRWKPKMIGGIG
GFIKVRQYDQILVEICGHKAIGTVLVGPTPVNI-IGRNLLTQIGCTLNFP
ISPIETVPVKLKPGM--DGPKVKQWPLTE-EKIKALIEIC--TEMEKEGK
ISKI-GPENPYNTPVFAIKKKD--ST---KWRKLVDFRELNKKTQDFWE-
VQLGIPHPAGLKK---KKSVTVLDVGDAYFSVPLDKEFRKYTAFTIPSIN
NETPGIRYQYNVLPQGWKGSPAIFQSSMTKILEPFRKQNPEVVIYQYMDD
LYVGSDLEIGQHRTKIEELRQHLLRWGFTTPDKKHQKEPPFLWMGYELHP
DKWTVQPIVLPEKDSWTVNDIQKLVGKLNWA------SQIYPGIKVKLLC
RLLRGAKALTEVIPLTKEAELELAENREILKEPVHGVYYDPSKDL-----
-----------------------------IAE-----IQKQELGQWTYQI
YQEPFKNLKTGKYARMRGAHTNDVKQLTEAVQKIATESIVIWGKTPKFRL
PIQKETWETWWTEYWQATWIPEWEFVNTPPLVKLWYQLEKEPIIGAETFY
VDGAANRETK-LGKAGYVTNRGRQKVVPLTDTTNQKTELQAIHLALQDSG
SEVNIVTDSQYALGIIQAQPDKSESELVSQIIEQLIKKEKVYLAWVPAHK
GIGGNEQVDKLVSNGIRRVLFLDGIEKAQEEHEKYHSNWRAMASEFNLPP
VVAKEIVASCDKCQLKGEAMHGQVDCSPGIWQLDCTHLEGKIILVAVHVA
SGYIEAEVIPAETGQETAYFILKLAGRWPVKTIHTDNGSNFTSTTVKAA-
CWWAGIKQEFGIPYNPQSQGVVESMNNELKKIIGQVRDQAEHLKTAVQMA
VFIHNFKRKG-GIGGYSAGERIVDIIATDI---------------QTKEL
QKQIIKIQNFRVYYRDSRDPLWKGPAKLLWKGEGAVVIQDN--SDIKVVP
RRKAKIIRDYGKQMAGDDCVASRQDED
>B.US.1995.WCD32P1195.DQ487189
FFREDLAFLQ-GKAREFSSEQTRA-----------XQARAN--------S
--------------P---T---R---R-ELQV-----------XGGD---
NNSPS-------------EAGAD------------RQG--TV--SFSFPQ
ITLWQRPLVTIRIGGQLKEALLDTGADDTVLEE-MNLPGRWKPKMIGGIG
GFIKVRQYDQIQVEICGHKAIGTVLVGPTPVNI-IGRNLLTQIGCTLNFP
ISPIETVPVKLKPGM--DGPKVKQWPLTE-EKIKALIEIC--TEMEKEGK
ISKI-GPENPYNTPVFAIKKKD--ST---KWRKLVDFRELNKKTQDFWE-
VQLGIPHPAGLKK---KKSVTVLDVGDAYFSVPLDKEFRKYTAFTIPSIN
NETPGIRYQYNVLPQGWKGSPAIFQSSMTKILEPFRKQNPEMCIYQYMDD
LYVGSDLEIGQHRTKIEELRQHLLRWGFTTPDKKHQKEPPFLWMGYELHP
DKWTVQPIVLPEKDSWTVNDIQKLVGKLNWA------SQIYPGIKVKQLC
RLLRGAKALTEVIPLTKEAELELAENREILKEPVHGVYYDPSKDL-----
-----------------------------IAE-----IQKQELGQWTYQI
YQEPFKNLKTGKYAKMRGAHTNDVKQLTEAVQKIATESIVIWGRTPKFRL
PIQKETWETWWTEYWQATWIPEWEFVNTPPLVKLWYQLEKEPIVGAETFY
VDGAANRETK-LGKAGYVTNRGRQKVVPLTDTTNQKTELQAIHLALQDSG
SEVNIVTDSQYALGIIQAQPDKSESELVSQIIEQLIKKEKVYLAWVPAHK
GIGGNEQVDKLVSNGIRRVLFLDGIEKAQEEHEKYHNNWRAMASEFNLPP
VVAKEIVASCDKCQLKGEAMHGQVDCSPGIWQLDCTHLEGKIILVAVHVA
SGYIEAEVIPAETGQETAYFILKLAGRWPVKTIHTDNGSNFTSTTVKAA-
CWWAGIKQEFGIPYNPQSQGVVESMNNELKKIIGQVRDQAEHLRTAVQMA
VFIHNFKRKG-GIGGYSAGERIVDIIATDI---------------QTKEL
QKQIIKIRNFRVYYRDSRDPLWKGPAKLLWKGEGAVVIQDN--SDIKVVP
RRKAKIIRDYGKQMAGDDCVASRQDED
>B.US.1993.WCM32P0793.DQ487190
FFREDLAFLQ-GKAREFSSEQ----------------TRAN--------S
--------------P---T---R---R-ELQV-----------WGRD---
NNSLS-------------EAGAD------------KQG--TV--SFSFPQ
ITLWQRPLVTIKIGGQLKEALLDTGEDDTVLEE-MNLPGRWKPKMIGGIG
GFIKVRQYDQILIEICGHKAIGTVLVGPTPVNI-IGRNLLTQIGCTLNFP
ISPIETVPVKLKPGM--DGPKVKQWPLTE-EKIKALVEIC--TEMEKEGK
ISKI-GPENPYNTPVFAIKKKD--ST---KWRKLVDFRELNKKTQDFWE-
VQLGIPHPAGLKK---KKSVTVLDVGDAYFSVPLDREFRKYTAFTIPSIN
NETPGIRYQYNVLPQGWKGSPAIFQSSMTKILEPFRKQNPEIVIYQYMDD
LYVGSDLEIGQHRAKIEELRQHLLRWGFTTPDKKHQKEPPFLWMGYELHP
DRWTVQPITLPEKESWTVNDIQKLVGKLNWA------SQIYPGIKVKQLC
RLLRGTKALTEVVPLTKEAELELAENREILKEPVHGVYYDPSKDL-----
-----------------------------IAE-----IQKQGQGQWTYQI
YQEPFKNLKTGKYARMRGAHTNDVKQLTEAVQKITTESIVIWGKVPKFKL
PIQKDTWETWWTEYWQATWIPEWEFVNTPPLVKLWYQLEKEPIIGAETFY
VDGAANRETK-LGKAGYVTNRGRQKVVSLTDTTNQKTELQAIHLALQDSG
SEVNIVTDSQYALGIIQAQPDKSESELVSQIIEQLINKEKIYLAWVPAHK
GIGGNEQVDKLVSTGIRKVLFLDGIDRAQEEHEKYHSNWRAMASDFNLPP
VVAKEIVASCDKCQLKGEAMHGQVDCSPGIWQLDCTHLEGKVILVAVHVA
SGYIEAEVIPAETGQETAYFLLKLAGRWPVKTIHTDNGSNFTSTTVKAA-
CWWAGIKQEFGIPYNPQSQGVVESINKELKKIIGQVRDQAEHLKTAVQMA
VFIHNFKRKG-GIGGYSAGERIVDIIATDI---------------QTKEL
QKQITKIQNFRVYYRDSRDPLWKGPAKLLWKGEGAVVIQDN--SDIKVVP
RRKAKIIRDYGKQMAGDDCVASRQDED
>B.US.1996.WCM32P0896.DQ487191
FFREDLAFLQ-GKAREFSSEQ----------------TRAI--------S
--------------P---T---R---G-ELQV-----------WGRD---
NNSPS-------------EAGAD------------RQG--TV--SFSFPQ
ITLWQRPLVTIKIGGQLKEALLDTGADDTVLEE-MDLPGRWRPKMIGGIG
GFIKVRQYEQILVEICGHKAIGTVLVGPTPVNI-IGRNLLTQIGCTLNFP
ISPIETVPVKLKPGM--DGPKVKQWPLTE-EKIKALVEIC--TEMEKEGK
ISKI-GPENPYNTPVFAIKKKD--ST---KWRKLVDFRELNKKTQDFWE-
VQLGIPHPAGLKK---KKSVTVLDVGDAYFSVPLDKEFRKYTAFTIPSIN
NETPGIRYQYNVLPQGWKGSPAIFQSSMTKILEPFRKQNPEIVIYQYMDD
LYVGSDLEIGQHRAKIEELRQHLLRWGFTTPDKKHQKEPPFLWMGYELHP
DKWTVQPIILPEKDSWTVNDIQKLVGKLNWA------SQIYPGIKVKQLC
RLLRGTKALTEVIPLTKEAELELAENREILKEPVHGVYYDPSKDL-----
-----------------------------IAE-----IQKQGQGQWTYQI
YQEPFKNLKTGKYARMKGAHTNDVKQLTEAVQKITTESIVIWGKIPKFKL
PIQKDTWETWWTEYWQATWIPEWEFVNTPPLVKLWYQLEKEPIIGAETFY
VDGAANRETK-LGKAGYVTNRGRQKVVSLTDTTNQKTELQAIYLALQDSG
SEVNIVTDSQYALGIIQAQPDKSESELVSQIIEQLINKEKVYLAWVPAHK
GIGGNEQVDKLVSTGIRKVLFLDGIDKAQEEHEKYHSNWRAMASDFNLPP
VVAKEIVASCDKCQLKGEAMHGQVDCSPGIWQLDCTHLEGKVILVAVHVA
SGYIEAEVIPAETGQETAYFLLKLAGRWPVKTIHTDNGSNFTSTTVKAA-
CWWAGIKQEFGIPYNPQSQGVVESINKELKKIIGQVRDQAEHLKTAVQMA
VFIHNFKRKG-GIGGYSAGERIVDIIATDI---------------QTKEL
QKQITKIQNFRVYYRDSRDPLWKGPAKLLWKGEGAVVIQDN--SDIKVVP
RRKAKIIRDYGKQMAGDDCVASRQDED
>B.IT.2005.SG1.DQ672623
FFREDLAFLQ-GKARXFSSEQ----------------ARAN--------S
--------------P---T---R---R-ELQV-----------WGRD---
XNSPS-------------EAGAD------------RQG--NV--SFNFPQ
IPLWQRPLVTIKIGGQLKEALLDTGADDTV-EE-MNLPGRWKPKMIGGVG
GFIKVRQYDQIPIEICGXKAIGTV-VRPTPVNI-VERN-LTRMVCTLNFP
ISPIETVPVKLKPGM--DGPKVXQWPLT--EKIKALXEIC--TEMEKEGK
XSKX-GPEXPXNTPVXAXKKKD--ST---KWRKXVDFRELXKRTQDFWE-
VQLGIPHPAGLKK---KKSVTVLDVGDAXFSVPLDEDFRKYTAFTIPSXN
NETPGIRYQYNVLPQGWKGSPAICQSSMTRILEPFRKQNPDIVIYQYMDD
LYVGSDLEIGQHSIKIEELRQXLLRWGFTTPDKXHQKXPPFLWMGYELHP
DKWTVQPIKLPEXDSWTVNDIQKLVGKLXWA------SQIYPGIKVKQLC
KLLRGTKALTEIIPLTEEAELELAENREILKESVHGAYYDPSKDX-----
-----------------------------IAE-----IQKQGQGQWTYXI
FQEXFKNLXTGKYARMRGAHTNDIKQLTEAVQKISXESIVIWGKTPKFRL
PIQKETWEAWWTEYWQATWIPEWEFVNTPPLVKLWYQLEKEPIEGAETFY
VDGAANRETR-LGIAGYVTTRGRRKVVSLPDTTIQKTELQAIHLALQDSV
LEVNIVTDSQYALGILQAQPDKRXSELVSQIIEQLIKKEKVYLAWVPAHK
GIGGNEQVDKLVSVGIRKVLF-DGIDKXQXEPENYHSN-RPXASDLXRPP
IVPKKLVPSGDNCQLKGEALLGQVDXSPGLWQLNGTH-KGKVIXVPVHVA
SXFIEAEVIPAETGQETAYFLLKIAGRWPVKTIHTDNGSNFTSSTVKAA-
CWWAGIKQEFGIPYNPQSQGVVESMNKELKKIIGQVRDQAEHLKTAVQMA
VFIHNFKRKG-GIGGYSAGERIIDIIATDI---------------QTKEL
QNQITKIQNFRVYYRDNRDPFWKGPAKLLWKGEGAVVIQDN--SDIKVVP
RRKAKIIRDYGKQMAGDDCVASRQDED
>B.AU.2003.PS1038_Day0.DQ676870
FFRENLAFLQ-GKAREFSSEQ----------------TRAX--------S
--------------P---T---S---R-ELQL-----------WGXE---
NNSPS-------------EAGAD------------RQG--DV--SFNCPQ
ITLWQRPLVSIKIGGQLKEALLDTGADDTVLEE-XNLPGKWKPKMIGGIG
GFIKVRQYDQISIEICGHKXXGTVLIGPTPVNI-IGRNLLTQLGCTLNFP
ISPIETVPVKLKPGM--DGPKVKQWPLTE-EKIKALVEIC--TEMEKEGK
ISKI-GPENPYNTPVFAIKKKD--ST---KWRKLVDFRELNKRTQDFWE-
VQLGIPHPAGLKK---KKSVTVLDVGDAYFSVPLDKEFRKYTAFTIPSTN
NETPGIRYQYNVLPQGWKGSPAIFQSSMTKILEPFRKQNPEIVIYQYMDD
LYVGSDLEIGQHRTKIEELRQHLLRWGLTTPDKKHQKEPPFLWMGYELHP
DKWTVQPIVLPEKDSWTVNDIQKLVGKLNWA------SQIYAGIKXKQLC
KLLRGTKALTEVIPLTEEAELELAENREILKEPVHGXYYDPSKDL-----
-----------------------------IAE-----IQKQGQGQWTYQI
YQEPFKNLKTGKYARMRGTHTNDVKQLTEAVQKITTESIIIWGKTPKFRL
PIQKETWETWWTEYWQATWIPEWEFVNTPPLVKLWYQLEKXPIVGAETFY
VDGAANRETK-LGKAGYVTNKGRQKVVTLTDTTNQKTELQAIHLALQDSG
SEVNIVTDSQYALGIXQAQPDKSESELVSQIIEQLIKKEKVYLAWVPAHK
GIGGNEQVDKLVSAGIRKVLFLDGIDKAQEDHERYHSNWRTMASDFNLPP
VVAKEIVASCDKCQVKGEAIHGQVDCSPGIWQLDCTHLEGKIILVAVHVA
SGYIEAEVIPAETGQETAYFILKLAGRWPVKTIHTDNGSNFTSTTVKAA-
CWWAGVKQEFGIPYNPQSQGVVESMNKELKKIIGQVRDQAEHLKTAVQMA
VFIHNFKRKG-GIGGYSAGERIIDIIATDI---------------QTKEL
QKQITKVQNFRVYYRDNRDPLWKGPAKLLWKGEGAVVIQDN--SEIKVVP
RRKAKIIRDYGKQMAGDDCVASXQDED
>B.AU.2004.PS1038_Day174.DQ676871
FFRENLAFLQ-GKAREFSSEQ----------------TRAX--------S
--------------P---T---S---R-ELQL-----------WGXE---
NNSPS-------------EAGAD------------RQG--DV--SFNCPQ
ITLWQRPLVSIKIGGQLKEALLDTGADDTVLEE-XNLXGKWKPKMIGGIG
GFIKVRQYDQISIEICGHKVTGTVLIGPTPVNI-IGRNLLTQLGCTLNFP
ISPIETVPVKLKPGM--DGPKVKQWPLTE-EKIKALVEIC--TEMEKEGK
ISKI-GPENPYNTPVFAIKKKD--ST---KWRKLVDFRELNKRTQDFWE-
VQLGIPHPAGLKK---KKSVTVLDVGDAYFSVPLDKEFRKYTAFTIPSTN
NETPGIRYQYNVLPQGWKGSPAIFQSSMTKILEPFRKQNPEIVIYQYMDD
LYVGSDLEIGQHRTKIEELRQHLLRWGLTTPDKKHQKEPPFLWMGYELHP
DKWTVQPIVLPEKDSWTVNDIQKLVGKLNWA------SQIYAGIKXKQLC
KLLRGTKALTEVIPLTEEAELELAENREILKEPVHGVYYDPSKDL-----
-----------------------------IAE-----IQKQGQGQWTYQI
YQEPFKNLKTGKYARMRGTHTNDVKQLTEAVQKITTESIIIWGKTPKFRL
PIQKETWETWWTEYWQATWIPEWEFVNTPPLVKLWYQLEKDPIVGAETFY
VDGAANRETX-LGKAGYVTXKGRQKVVTLTDTTNQKTELQAIHLALQDSG
SEVNIVTDSQYALGIXQAQPDKSESELVSQIIEQLIKKEKVYLAWVPAHK
GIGGNEQVDKLVSAGIRKVLFLDGIDKAQEDHERYHSNWRTMASDFNLPP
VVAKEIVASCDKCQVKGEAIHGQVDCSPGIWQLDCTHLEGKIILVAVHVA
SGYIEAEVIPXETGQETAYFILKLAGRWPVKTIHTDNGSNFTSTXVKAA-
CWWAGVKQEFGIPYNPQSQGVVESMNKELKKIIGQVRDQAEHLKTAVQMA
VFIHNFKRKG-GIGGYSAGERIIDIIATDI---------------QTKEL
QKQITKVQNFRVYYRDNRDPLWKGPAKLLWKGEGAVVIQDN--SEIKVVP
RRKAKIIRDYGKQMAGDDCVASXQDED
>B.AU.2002.PS2008_Day0.DQ676874
FFRENLAFPQ-GEAGKLYTKQ----------------NRTN--------S
--------------P---T---R---R-ELQV-----------WGRD---
NNSLS-------------EAGDG------------GQG--DV--SFSFPQ
ITLWQRPIVTVRVGGQLKEALLDTGADDTVLEE-MDLPGRWKPKMIGGIG
GFIKVRQYEQITIEIYGHKAIGTVLVGPTPVNI-IGRNLLTQIGCTLNFP
ISPIETVPVKLKPGM--DGPKVKQWPLTE-XKIKALVEIC--TEMEKEGK
ISKI-GPENPYNTPIFAIKKKD--GT---KWRKLVDFRELNKRTQDFWE-
VQLGIPHPAGLKK---KKSVTVLDVGDAYFSVPLDKEFRKYTAFTIPSTN
NETPGIRYQYNVLPQGWKGSPAIFQSSMTKILEPFRKQNPDIVIYQYMDD
LYVGSDLEIGQHRTKIEELRQHLLKWGFTTPDKKHQKEPPFLWMGYELHP
DKWTVQPIVLPEKDSWTVNDIQKLVGKLNWA------SQIYPGIKVKQLC
KLLRGAKALTEVIPLTEEAELELAENREILKEPVHGVYYDPSKDL-----
-----------------------------IAE-----IQKQGHGQWTYQI
YQEPFKNLKTGKYARMRGVHTNDVKQLAEAVQRVATESIVIWGKTPKFRL
PIQKETWETWWVDYWQATWIPEWEFVNTPPLVKLWYQLEKEPIVGAETFY
VDGAANRETK-LGKAGYVTDRGRQKVVSLTDTTNQKTELHAIHLALQDSG
SEVNIVTDSQYALGIIQAQPDKSESELVNQIIEQLINKEKIYLAWVPAHK
GIGGNEQVDKLVSAGIRKVLFLDGIDKAQEEHERYHSNWRAMASDFNIPA
VVAKEIVACCDKCQLKGEAIHGQVDCSPGIWQLDCTHLEGKIILVAVHVA
SXYIEAEVIPAETGQETAYFILKLAGRWPVKTIHTDNGSNFTSATVKAA-
CWWAGIKQEFGIPYNPQSQGVVXSMNKXLKKIIGQVRDQAEHLKTAVQMA
VFIHNFKRKG-GIGGYSAGERIIDIIASDI---------------QTKEL
QKQISKIQNFRVYYRDSRDPLWKGPAKLLWKGEGAVVIQEN--SDIKVVP
RRKAKIIRDYGKQVAGDDCVASRQDED
>B.AU.2003.PS2008_Day182.DQ676875
FFRENLAFPQ-GEAGKLYTKQ----------------NRTN--------S
--------------P---T---R---R-ELQV-----------WGRD---
NNSLS-------------EAGDG------------GQG--XV--SFSFPQ
ITLWQRPIVTVRVGGQLKEALLDTGADDTVLEE-MDLPGRWKPKMIGGIG
GFIKVRQYEQITIEIYGHKAIGTVLVGPTPVNI-IGRNLLTQIGCTLNFP
ISPIETVPVKLKPGM--DGPKVKQWPLTE-EKIKALVEIC--TEMEKXGK
ISKI-GPENPYNTPIFAIKKKD--GT---KWRKLVDFRELNKRTQDFWE-
VQLGIPHPAGLKK---KKSVTVLDVGDAYFSVPLXKEFRKYTAFTIPSXN
NXTPGIRYQYNVLPQGWKGSPAIFQSSMTKILEPFRKQNPDIVIYQYMDD
LYVGSDLEIGQHRTKIEELRQHLLKWGFTTPDKKHQKEPPFLWMGYELHP
DKWTVQPIVLPEKDSWTVNDIQKLVGKLNWA------SQIYPGIKVKQLC
KLLRGAKALTEVIPLTEEAELELAENREILKEPVHGVYYDPSKDL-----
-----------------------------IAE-----IQKQGHGQWTYQI
YQEPFKNLKTGKYARMRGVHTNDVKQLAEAVQRVATESIVIWGKTPKFRL
PIQKETWETWWVDYWQATWIPEWEFVNTPPLVKLWYQLEKEPIVGAETFY
VDGAANRETK-LGKAGYVTDRGRQKVVSLTDTTNQKTELHAIHLALQDSG
SEVNIVTDSQYALGIIQAQPDKSESELVNQIIEQLINKEKIYLAWVPAHK
GIGGNEQVXKLVSAGIRKVLFLDGIDKAQEEHEXYHSNWRAMASXFNIPA
VVAKEIVACCDKCQLKGEAIHGQVDCSPGIWQLDCTHLEGKIILVAVHVA
SGYIEAEVIPAETGQETAYFILKLAGRWPVKTIHTDNGSNFTSATVKAA-
CWWAGIKQEFGIPYNPQSQGVVESMNKELKKIIGQVRDQAEHLKTAVQMA
VFIHNFKRKG-GIGGYSAGERIIDIIASDI---------------QTKEL
QKQISKIQNFRVYYRDSRDPLWKGPAKLLWKGEGAVVIQEN--SDIKXVP
RRKAKIIRDYGKQVAGDDCVASRQDED
>B.AU.2003.PS2008_Day377.DQ676876
FFRENLAFPQ-GEAGKLYTKQ----------------NRTN--------S
--------------P---X---R---R-ELQV-----------WGRX---
NNSLS-------------EAGDG------------GQG--XV--SFSFPQ
ITLWQRPIVTXRVGGQLKEALLDTGADDTVLEX-MDLPGRWKPKMIGGIG
GFIKVRQYEQITIEIYGHKAIGTVLVGPTPVNI-IGRNLLTQIGCTLNFP
ISPIETVPVKLKPGM--DGPKVKQWPLTE-EKIKALVEIC--TEMEKEGK
ISKI-GPENPYNTPIFAIKKKD--GT---KWRKLVDFRELNKRTQDFWE-
VQLGIPHPAGLKK---KKSVTVLDVGDAYFSVPLDKEFRKYTAFTIPSTN
NETPGIRYQYNVLPQGWKGSPAIFQSSMTKILEPFRKQNPDIVIYQYMDD
LYVGSDLEIGQHRTKIEELRQHLLKWGFTTPDKKHQKEPPFLWMGYELHP
DKWTVQPIVLPEKDSWTVNDIQKLVGKLNWA------SQIYPGIKVKQLC
KLLRGAKALTEVIPLTEEAELELAENREILKEPVHGVYYDPSKDL-----
-----------------------------IAE-----IQKQGHGQWTYQI
YQEPFKNLKTGKYARMRGVHTNDVKQLAEAVQRVATESIVIWGKTPKFRL
PIQKETWETWWVDYWQATWIPEWEFVNTPPLVKLWYQLEKEPIVGAETFY
VDGAANRETK-LGKAGYVTDRGRQKVVSLTDTTNQKTELHAIHLALQDSG
SEVNIVTDSQYALGIIQAQPDKSESELVNQIIEQLINKEKIYLAWVPAHK
GIGGNEQVDKLVSAGIRKVLFLDGIDKAQEEHERYHSNWRAMASDFNIPA
VVAKEIVACCDKCQLKGEAIHGQVDCSPGIWQLDCTHLEGKIILVAVHVA
SGYIEAEVIPAETGQETAYFILKLAGRWPVKTIHTDNGSNFTSATVKAA-
CWWAGIKQEFGIPYNPQSQGVVESMNKELKKIIGQVRDQAEHLKTAVQMA
VFIHNFKRKG-GIGGYSAGERIIDIIASDI---------------QTKEL
QKQISKIQNFRVYYRDSRDPLWKGPAKLLWKGEGAVVIQEN--SDIKVVP
RRKAKIIRDYGKQVAGDDCVASRQDED
>B.AU.2003.PS2016_Day0.DQ676877
FFRENLVFPQ-GKAREFSSEQ----------------TRAN--------S
--------------P---T---R---R-ELQV-----------WGGD---
NNSSS-------------EAGAD------------RQG--AV--SFSFPQ
ITLWQRPLVTIKIGGQLKEALLDTGADDTVLED-MNLPGRWKPKMIGGIG
GFIKVRQYDQIPIEICGHKAIGTVLVGPTPVNI-IGRNLLTQIGCTLNFP
ISPIETVPVKLKPGM--DGPKVKQWPLTE-EKIKALVEIC--TEMEKEGK
ISKI-GPENPYNTPVFAIKKKD--ST---KWRKLVDFRELNKRTQDFWE-
VQLGIPHPAGLKK---KKSVTVLDVGDAYFSVPLDKDFRKYTAFTIPSIN
NETPGTRYQYNVLPQGWKGSPAIFQSSMTKILEPFRKQNPDIVIYQYMDD
LYVGSDLEIGQHRTKIEELRQHLLKWGLTTPDKKHQKEPPFLWMGYELHP
DKWTVQPIMLPEKDSWTVNDIQKLVGKLNWA------SQIYAGIQVKQLC
KLLRGAKALTDVIPLTEEAELELAENREILKEPVHGVYYDPSKDL-----
-----------------------------IAE-----LQKQGQGQWTYQI
YQEPFKNLKTGKYAKTRGAHTNDVKQLTEAVQKITTESIVIWGKTPKFKL
PIQKETWDTWWTEYWQATWILEWEFVNTPPLVKLWYQLEKEPIVGAETFY
VDGAANRETK-VGKAGYVTDRGRQKVVSITDTTNQKTELQAIHLALQDSG
PEVNIVTDSQYALGIIQAQPDKSESELVSQIIEQLIKKEKIYLAWVPAHK
GIGGNEQVDKLVSAGIRKVLFLDGIDKAQEDHEKYHSNWRAMASDFNLPP
IVAKEIVASCDKCQLKGEAMHGQVDSSPGIWQLDCTHLEGKIILVAVHVA
SGYIEAEVIPAETGQETAYFILKLAGRWPVNTIHTDNGPNFISTTVKAA-
CWWAGIKQEFGIPYNPQSQGVVESMNKELKKIIGQVRDQAEHLKTAVQMA
VFIHNFKRKG-GIGGYSAGERIIDIIASDI---------------QTKEL
QKQITKIQNFRVYYRDSRDPLWKGPAKLLWKGEGAVVIQDN--SEIKVVP
RRKAKIIRDYGKQMAGDDCVASRQDED
>B.AU.2003.PS2016_Day193.DQ676878
FFRENLVFPQ-GKAREFSSEQ----------------TRAN--------S
--------------P---T---R---R-ELQV-----------WGGD---
NNSSS-------------EAGAD------------RQG--AV--SFSFPQ
ITLWQRPLVTIKIGGQLKEALLDTGADDTVLED-MNLPGRWKPKMIGGIG
GFIKVRQYDQIPIEICGHKAIGTVLVGPTPVNI-IGRNLLTQIGCTLNFP
ISPIETVPVKLKPGM--DGPKVKQWPLTE-EKIKALVEIC--TEMEKEGK
ISKI-GPENPYNTPVFAIKKKD--ST---KWRKLVDFRELNKRTQDFWE-
VQLGIPHPAGLKK---KKSVTVLDVGDAYFSVPLDKDFRKYTAFTIPSIN
NETPGTRYQYNVLPQGWKGSPAIFQSSMTKILEPFRKQNPDIVIYQYMDD
LYVGSDLEIGQHRTKIEELRQHLLKWGLTTPDKKHQKEPPFLWMGYELHP
DKWTVQPIMLPEKDSWTVNDIQKLVGKLNWA------SQIYAGIQVKQLC
KLLRGAKALTDVIPLTEEAELELAENREILKEPVHGVYYDPSKDL-----
-----------------------------IAE-----LQKQGQGQWTYQI
YQEPFKNLKTGKYAKTRGAHTNDVKQLTEAVQKITTESIVIWGKTPKFKL
PIQKETWDTWWTEYWQATWIPEWEFVNTPPLVKLWYQLEKEPIVGAETFY
VDGAANRETK-VGKAGYVTDRGRQKVVSITDTTNQKTELQAIHLALQDSG
PEVNIVTDSQYALGIIQAQPDKSESELVSQIIEQLIKKEKIYLAWVPAHK
GIGGNEQVDKLVSAGIRKVLFLDGIDKAQEDHEKYHSNWRAMASDFNLPP
IVAKEIVASCDKCQLKGEAMHGQVDSSPGIWQLDCTHLEGKIILVAVHVA
SGYIEAEVIPAETGQETAYFILKLAGRWPVNTIHTDNGPNFISTTVKAA-
CWWAGIKQEFGIPYNPQSQGVVESMNKELKKIIGQVRDQAEHLKTAVQMA
VFIHNFKRKG-GIGGYSAGERIIDIIASDI---------------QTKEL
QKQITKIQNFRVYYRDSRDPLWKGPAKLLWKGEGAXVIQDN--SEIKVVP
RRKAKIIRDYGKQMAGDDCVASRQDED
>B.AU.2004.PS2016_Day380.DQ676879
FFRENLVFPQ-GKAREFSSEQ----------------TRAN--------S
--------------P---T---R---R-ELQV-----------WGGD---
NNSSS-------------EAGAD------------RQG--AV--SFSFPQ
ITLWQRPLVTIKIGGQLKEALLDTGADDTVLED-MNLPGRWKPKMIGGIG
GFIKVRQYDQIXIEICGHKAIGTVLVGPTPVNI-IGRNLLTQIGCTLNFP
ISPIETVPVKLKPGM--DGPKVKQWPLTE-EKIKALVEIC--TEMEKEGK
ISKI-GPENPYNTPVFAIKKKD--ST---KWRKLVDFRELNKRTQDFWE-
VQLGIPHPAGLKK---KKSVTVLDVGDAYFSVPLDKDFRKYTAFTIPSIN
NETPGTRYQYNVLPQGWKGSPAIFQSSMTKILEPFRKQNPDXVIYQYMDD
LYVGSDLEXGQHRTKIEELRQHLLKWGLTTPDKKHQKEPPFLWMGYELHP
DKWTVQPIMLPEKDSWTVNDIQKLVGKLNWA------SQIYAGIQVKQLC
KLLRGAKALTDVIPLTEEAELELAENREILKEPVHGVYYDPSKDL-----
-----------------------------IAE-----LQKQGQGQWTYQI
YQEPFKNLKTGKYAKTRGAHTNDXKQLTEAVQKITTESIVIWGKTPKFKL
PIQKETWDTWWTEYWQATWIPEWEFVNTPPLVKLWYQLEKEPIVGAETFY
VDGAANRETK-VXKAGYVTDRGRQKVVSITDTTNQKTELQAIHLALQDSG
PEVNIVTDSQYALGIIQAQPDKSESELVSQIIEQLIKKEKIYLAWVPAHK
GIGGNEQVDKLVSAGIRKVLFLDGIDKAQEDHEKYHSNWRAMASDFNLPP
IVAKEIVASCDKCQLKGEAMHGQVDSSPGIWQLDCTHLEGKIILVAVHVA
SGYIEAEVIPAETGQETAYFILKLAGRWPVNTIHTDNGPNFISTTVKAA-
CWWAGIKQEFGIPYNPQSQGVVESMNKELKKIIGQVRDQAEHLKTAVQMA
VFIHNFKRKG-GIGGYSAGERIIDIIASDI---------------QTKEL
QKQITKIQNFRVYYRDSRDPLWKGPAKLLWKGEGAVVIQDN--SEIKVVP
RRKAKIIRDYGKQMAGDDCVASRQDED
>B.AU.2003.PS2019_Day0.DQ676880
FFRENLVFPQ-GKARGFSSEQ----------------TRAN--------S
--------------P---T---R---R-ELQV-----------WGGD---
NNSSS-------------EAGAD------------RQG--AV--SFGFPQ
ITLWQRPLVTIKIGGQLKEALLDTGADDTVLED-MNLPGRWKPKMIGGIG
GFIKVRQYDQIPIEICGHKAIGTVLVGPTPVNI-IGRNLLTQIGCTLNFP
ISPIETVPVKLKPGM--DGPKVKQWPLTE-EKIKALVEIC--TEMEKEGK
ISKI-GPENPYNTPVFAIKKKD--ST---KWRKLVDFRELNKRTQDFWE-
VQLGIPHPAGLKK---KKSVTVLDVGDAYFSVPLDKDFRKYTAFTIPSIN
NETPGIRYQYNVLPQGWKGSPAIFQSSMTKILEPFRKQNPDIVIYQYMDD
LYVGSDLEIGQHRTKIEELRQHLLKWGLTTPDKKHQKEPPFLWMGYELHP
DKWTVQPIMLPEKDSWTVNDIQKLVGKLNWA------SQIYAGIKVKQLC
KLLRGAKALTDVIPLTEEAELELAENREILKEPVHGVYYDPSKDL-----
-----------------------------IAE-----LQKQGQGQWTYQI
YQEPFKNLKTGKYAKTRGAHTNDVKQLTEAVQKITTESIVIWGKTPKFKL
PIQKETWDTWWTEYWQATWIPEWEFVNTPPLVKLWYQLEKEPIVGAETFY
VDGAANRETK-VGKAGYVTDRGRQKVVSITDTTNQKTELQAIHLALQDSG
PEVNIVTDSQYSLGIIQAQPDKSESELVSQIIEQLIKKEKIYLAWVPAHK
GIGGNEQVDKLVSAGIRKVLFLDGIDKAQEDHEKYHSNWRAMASDFNLPP
IVAKEIVASCDKCQLKGEAMHGQVDSSPGIWQLDCTHLEGKIILVAVHVA
SGYIEAEVIPAETGQETAYFILKLAGRWPVNTIHTDNGPNFTSTTVKAA-
CWWAGIKQEFGIPYNPQSQGVVESMNKELKKIIGQVRDQAEHLKTAVQMA
VFIHNFKRKG-GIGGYSAGERIIDIIASDI---------------QTKEL
QKQITKIQNFRVYYRDSRDPLWKGPAKLLWKGEGAVVIQDN--SEIKVVP
RRKAKIIRDYGKQMAGDDCVASRQDED
>B.AU.2003.PS2019_Day171.DQ676881
FFRENLVFPQ-GKAREFSSEQ----------------TRAN--------S
--------------P---T---R---R-ELQV-----------WGGD---
NNSSS-------------EAGAD------------RQG--AV--SFGFPQ
ITLWQRPLVTIKIGGQLKEALLDTGADDTVLED-MNLPGRWKPKMIGGIG
GFIKVRQYDQIPIEXCGHXAIGTVLVGPTPVNI-IGRNLLTXXGCTLNFP
ISPIETVPVKLKPGM--DGPKVKQWPLTE-EKIKALVEIC--TEMEKEGK
ISKI-GPENPYNTPVFAIKKKD--ST---KWRKLVDFRELNKRTQDFWE-
VQLGIPHPAGLKK---KKSVTVLDVGDAYFSVPLDKDFRKYTAFTIPSIN
NETPGIRYQYNVLPQGWKGSPAIFQSSMTKILEPFRKQNPDIVIYQYMDD
LYVGSDLEIGQHRTKIEELRQHLLKWGLTTPDKKHQKEPPFLWMGYELHP
DKWTVQPIMLPEKDSWTVNDIQKLVGKLNWA------SQIYAGIKVKQLC
KLLRGAKALTDVIPLTEEAELELAENREILKEPVHGVYYDPSKDL-----
-----------------------------IAE-----LQKQGQXQWTYQI
YQEPFKNLKTGKYAKTRGAHTNDVKQLTEAVQKITTESIVIWGKTPKFKL
PIQKETWDTWWTEYWQATWIPEWEFVNTPPLVKLWYQLEKEPIVGAETFY
VDGAANRETK-VGKAGYVTDRGRQKVVSITDTTNQKTELQAIHLALQDSG
XEVNIVTDSQYSLGIIQAQPDKSESELVSQIIEQLIKKEKIYLAWVPAHK
GIGGNEQVDKLVSAGIRKVLFLDGIDKAQEDHEKYHSNWRAMASDFNLPP
IVAKEIVASCDKCQLKGEAMHGQVDSSPGIWQLDCTHLEGKIILVAVHVA
SGYIEAEVIPAETGQETAYFILKLAGRWPVNTIHTDNGPNFTSTTVKAA-
CWWAGIKQEFGIPYNPQSQGVVESMNKELKKIIGQVRDQAEHLKTAVQMA
VFIHNFKRKG-GIGGYSAGERIIDIIASDI---------------QTKEL
QKQIXKIQNFRVYYRDSRDPLWKGPAKLLWKGEGAVVIQDN--SEIKVVP
RRKAKIIRDYGKQMAGDDCVASRQDED
>B.AU.2004.PS2019_Day367.DQ676882
FFRENLVFPQ-GKAREFSSEQ----------------TRAN--------S
--------------P---T---R---R-ELQV-----------WGGD---
NNSSS-------------EAGAD------------RQG--AV--SFGFPQ
ITLWQRPLVTIKIGGQLKEALLDTGADDTVLED-MNLPGRWKPKMIGGIG
GFIKVRQYDQIPIEXCGHXAIGTVLVGPTPVNI-IGRNLLTQXGCTLNFP
ISPIETVPVKLKPGM--DGPKVKQWPLTE-EKIKALVEIC--TEMEKEGK
ISKI-GPENPYNTPVFAIKKKD--ST---KWRKLVDFRELNKRTQDFWE-
VQLGIPHPAGLKK---KKSVTVLDVGDAYFSVPLDKDFRKYTAFTIPSIN
NETPGIRYQYNVLPQGWKGSPAIFQSSMTKILEPFRKQNPDIVIYQYMDD
LYVGSDLEIGQHRTKIEELRQHLLKWGLTTPDKKHQKEPPFLWMGYELHP
DKWTVQPIMLPEKDSWTVNDIQKLVGKLNWA------SQIYAGIKVKQLC
KLLRGAKALTDVIPLTEEAELELAENREILKEPVHGVYYDPTKDL-----
-----------------------------IAE-----LQKQGQGQWTYQI
YQEPFKNLKTGKYAKTRGAHTNDVKQLTEAVQKITTESIVIWGKTPKFKL
PIQKETWDTWWTEYWQATWIPEWEFVNTPPLVKLWYQLEKEPIVGAETFY
VDGAANRETK-XGKAGYVTDRGRQKVVSITDTTNQKTELQAIHLALQDSG
PEVNIVTDSQYSLGIIQAQPDKSESELVSQIIEQLIKKEKIYLAWVPAHK
GIGGNEQVDKLVSAGIRKVLFLDGIDKAQEDHEKYHSNWRAMASDFNLPP
IVAKEIVASCDKCQLKGEAMHGQVDSSPGIWQLDCTHLEGKIILVAVHVA
SGYIEAEVIPAETGQETAYFILKLAGRWPVNTIHTDNGPNFTSTTVKAA-
CWWAGIKQEFGIPYNPQSQGVVESMNKELKKIIGQVRDQAEHLKTAVQMA
VFIHNFKRKG-GIGGYSAGERIIDIIASDI---------------QTKEL
XKQIXKIQNFRVYYRDSRDPLWKGPAKLLWKGEGAVVIQDN--SEIKVVP
RRKAKIIRDYGKQMAGDDCVASRQDED
>B.AU.2002.PS3002_Day0.DQ676883
FFREDLAFPQQGKAREXPSEQ----------------XRAN--------S
--------------P---T---R---R-ELQV-----------WGGN---
NNSLS-------------EAGTD------------RQG--TV--SFSFPQ
IXLWQRPIVTIKIGGQLKEALLDTGADDTVLED-ISLPGKWKPKMIGGIG
GFVKVRQYDQVPIEICGHKVIGTVLVGPTPANI-IGRNLMTQLGFTLNFP
ISPIETVPVRLKPGM--DGPKVKQWPLTE-EKIKALVEIC--TEMEKEGK
ISKI-GPENPYNTPVFAIKKKD--ST---KWRKLVDFRELNKRTQDFWE-
VQLGIPHPSGLKK---NKSVTVLDVGDAYFSVPLDKEFRKYTAFTIPSTN
NETPGIRYQYNVLPQGWKGSPAIFQSSMTKILEPFRKQNPEIVIYQYMDD
LYVGSDLEIGQHRTKIEELRQHLLKWGFITPDKKHQKEPPFLWMGYELHP
DKWTVQPIELPEKDSWTVNDIQKLVGKLNWA------SQIYAGIKVKQLC
KLLRGTKALTEVVPLTEEAEIELAENREILKEPVHGVYYDPSKDL-----
-----------------------------IAE-----LQKQEHGQWTYQI
YQEPFKNLKTGKYARMKGAHTNDVKQLTEAVQKIAMECIVIWGKTPKFRL
PIQKETWDAWWMEYWQATWIPEWEFVNTPPLVKLWYQLEKEPIIGAETFY
VDGAANRETK-LGKAGYVTDRGRQKVVSITDTTNQKTELQAIHLALQDSG
SAVNIVTDSQYALGIIQAQPDKSESELVNQIIEQLIKKEKIYLAWVPAHK
GIGGNEQVDKLVSAGIRKVLFLDGIDKAQEEHEKYHSNWRAMANDFNLPP
IVAKEIVASCDKCQLKGEATHGQVDCSPGIWQLDCTHLEGKIILVAVHVA
SGYIEAEVIPAETGQETAYFILKLAGRWPVKIIHTDNGGNFISNTVKAA-
CWWAGIKQEFGIPYNPQSQGVVESMNKELKKIIGQVRDQAEHLKTAVQMA
VFIHNFKRKG-GIGGYSAGERIVDIIATDI---------------QTKEL
QKQITKIQNFRVYYRDSRDPLWKGPAKLLWKGEGAVVIQDN--SDIKVVP
RRKAKIIRDYGKQMAGDDCVASRQDED
>B.AU.2003.PS3002_Day199.DQ676884
FFREDLAFPQQGKARELPSEQ----------------TRAN--------S
--------------P---T---R---R-ELQV-----------WGGN---
NNSLS-------------EAGTD------------RQG--TV--SFSFPQ
ITLWQRPIVTIKIGGQLKEALLDTGADDTVLED-XSLPGKWKPKMIGGIG
GFVKVRQYDQVPIEICGHKVIGTVLVGPTPANI-IGRNLMTQLGFTLNFP
ISPIETVPVRLKPGX--DGPKVKQWPLTE-EKIKALVEIC--TEMEKEGK
ISKI-GPENPYNTPVFAIXKKD--ST---KWRKLVDFRELNKRTQDFWE-
VQLGIPHPSGLKK---NKSVTVLDVGDAYFSVPLDKEFRKYTAFTIPSXN
NETPGIRYQYNVLPQGWKGSPAIFQSSMTKILEPFRKQNPEIVIYQYMDD
LYVGSDLEIGQHRTKIEELRQHLLKWGFITPDKKHQKEPPFLWMGYELHP
DKWTVQPIELPEKDSWTVNDIQKLVGKLNWA------SQIYAGIKVKQLC
KLLRGTKALTEVVXLTEEAEIELAENREILKEPVHGVYYDPSKDL-----
-----------------------------IAE-----LQKQEHGQWTYQI
YQEPFKNLKTGKYARMKGAHTNDVKQLTEAVQKIAMECIVIWGKTPKFRL
PIQKETWDAWWMEYWQATWIPEWEFVNTPPLVKLWYQLEKEPIIGAETFY
VDGAANRETK-LGKAGYVTDXGRQKVVSITDTTNQKTELQAIHLALQDSG
SAVNIVTDSQYALGIIQAQPDKSESELVNQIIEQLIKKEKIYLAWVPAHK
GIGGNEQVDKLVSAGIRKVLFLDGIDKAQEEHEKYHSNWRAMAXDFNLPP
IVAKEIVASCDKCQLKGEATHGQVDCSPGIWQLDCTHLEGKIILVAVHVA
SGYIEAEVIPAETGQETAYFILKLAGRWPVKIIHTDNGGNFISNTVKAA-
CWWAGIKQEFGIPYNPQSQGVVESMNKELKKIIGQVRDQAEHLKTAVQMA
VFIHNFKRKG-GIGGYSAGERIVDIIATDI---------------QTKEL
QKQITKIQNFRVYYRDSRDPLWKGPAKLLWKGEGAVVIQDN--SDIKVVP
RRKAKIIRDYGKQMAGDDCVASRQDED
>B.AU.2003.PS3002_Day385.DQ676885
FFREDLAFPQQGKARELPSEQ----------------TRAN--------S
--------------P---T---R---R-ELQV-----------WGGN---
NNSLS-------------EAGXD------------RQG--TV--SFSFPQ
ITLWQRPIVTIKIGGQLKEALLDTGADDTVLED-XSLPGKWKPKMIGGIG
GFVKVRQYDQVPIEICGHKVIGTVLVGPTPANI-IGRNLMTQLGFTLNFP
ISPIETVPVRLKPGM--DGPKVKQWPLTE-EKIKALVEIC--TEMEKEGK
ISKI-GPENPYNTPVFAIKKKD--ST---KWRKLVDFRELNKRTQDFWE-
VQLGIPHPSGLKK---NKSVTVLDVGDAYFSVPLDKEFRKYTAFTIPSIN
NETPGIRYQYNVLPQGWKGSPAIFQSSMTKILEPFRKQNPEIVIYQYMDD
LYVGSDLEIGQHRTKIEELRQHLLKWGFXTPDKKHQKEPPFLWMGYELHP
DKWTVQPIELPEKDSWTVNDIQKLVGKLNWA------SQIYAGIKVKQXC
KLLRGTKALTEVVTLTEEAELELAENREILKEPVHGVYYDPSKDL-----
-----------------------------IAE-----LQKQEHGQWTYQI
YQEPFKNLKTGKYARMKGAHTNDVKQLTEAVQKIAMECIVIWGKTPKFRL
PIQKETWDAWWMEYWQATWIPEWEFVNTPPLVKLWYQLEKEPIIGAETFY
VDGAANRETK-LGKAGYVTDXGRQKXVSITDTTNQKTELQAIHLALQDSG
SAVNIVTDSQYALGIIQAQPDKSESELVNQIIEQLIKKEKIYLAWVPAHK
GIGGNEQVDKLVSAGIRKVLFLDGIDKAQEEHEKYHSNWRAMASDFNLPP
IVAKEIVASCDKCQLKGEATHXQVDCSPGIWQLDCTHLEGKIILVAVHVA
SGYIEAEVIPAETGQETAYFILKLAGRWPVKIIHTDNGGNFISNTVKAA-
CWWAGIKQEFGIPYNPQSQGVVESMNKELKKIIGQVRDQAEHLKTAVQMA
VFIHNFKRKG-GIGGYSAGERIVDIIATDI---------------QTKEL
QKQITKIQNFRVYYRDSRDPLWKGPAKLLWKGEGAVVIQDN--SDIKVVP
RRKAKIIRDYGKQMAGDDCVASRQDED
>B.AU.2003.PS4048_Day0.DQ676886
FFRENLAFPE-GEARKFPSEQ----------------TRAN--------S
--------------P---T---S---R-ELQL-----------WGGD---
TSSLS-------------EAGAD------------RQG--DV--SLSFPQ
ITLWQRPLVTVKIGGQLKEALLDTGADDTVLEE-MNLPGKWKPKMIGGIG
GFIKVRQYEQILVEICGHKAIGTVLVGPTPVNI-IGRNLLTQIGCTLNFP
[truncated: 2,835,582 more chars]
