# Supplementary material for: Amino acid impact factor
Source: PLoS One. 2018 Jun 13;13(6):e0198645. doi: 10.1371/journal.pone.0198645 (PMC5999116; doi:10.1371/journal.pone.0198645)
Supplement: S2 File — (ZIP) [file pone.0198645.s002.zip › Supporting Information/rt.fasta]

>B.FR.1983.HXB2-LAI-IIIB-BRU.K03455
PISPIETVPVKLKPGM--DGPKVKQWPLTE-EKIKALVEIC--TEMEKEGKISKI-GPENPYNTPVFAIKKKD--ST---
KWRKLVDFRELNKRTQDFWE-VQLGIPHPAGLKK---KKSVTVLDVGDAYFSVPLDEDFRKYTAFTIPSINNETPGIRYQ
YNVLPQGWKGSPAIFQSSMTKILEPFRKQNPDIVIYQYMDDLYVGSDLEIGQHRTKIEELRQHLLRWGLTTPDKKHQKEP
PFLWMGYELHPDKWTVQPIVLPEKDSWTVNDIQKLVGKLNWA------SQIYPGIKVRQLCKLLRGTKALTEVIPLTEEA
ELELAENREILKEPVHGVYYDPSKDL----------------------------------IAE-----IQKQGQGQWTYQ
IYQEPFKNLKTGKYARMRGAHTNDVKQLTEAVQKITTESIVIWGKTPKFKLPIQKETWETWWTEYWQATWIPEWEFVNTP
PLVKLWYQLEKEPIVGAETF
>B.FR.1983.IIIB_LAI.A04321
PISPIETVPVKLKPGM--DGPKVKQWPLTE-EKIKALVEIC--TEMEKEGKISKI-GPENPYNTPVFAIKKKD--ST---
KWRKLVDFRELNKRTQDFWE-VQLGIPHPAGLKK---KKSVTVLDVGDAYFSVPLDEDFRKYTAFTIPSINNETPGIRYQ
YNVLPQGWKGSPAIFQSSMTKILEPFRKQNPDIVIYQYMDDLYVGSDLEIGQHRTKIEELRQHLLRWGLTTPDKKHQKEP
PFLWMGYELHPDKWTVQPIVLPEKDSWTVNDIQKLVGKLNWA------SQIYPGIKVRQLCKLLRGTKALTEVIPLTEEA
ELELAENREILKEPVHGVYYDPSKDL----------------------------------IAE-----IQKQGQGQWTYQ
IYQEPFKNLKTGKYARTRGAHTNDVKQLTEAVQKITTESIVIWGKTPKFKLPIQKETWETWWTEYWQATWIPEWEFVNTP
PLVKLWYQLEKEPIVGAETF
>B.FR.1983.LAI-J19.A07867
PISPIETVPVKLKPGM--DGPKVKQWPLTE-EKIKALVEIC--TEMEKEGKISKI-GPENPYNTPVFAIKKKD--ST---
KWRKLVDFRELNKRTQDFWE-VQLGIPHPAGLKK---KKSVTVLDVGDAYFSVPLDEDFRKYTAFTIPSINNETPGIRYQ
YNVLPQGWKGSPAIFQSSMTKILEPFRKQNPDIVIYQYMDDLYVGSDLEIGQHRTKIEELRQHLLRWGLTTPDKKHQKEP
PFLWMGYELHPDKWTVQPIVLPEKDSWTVNDIQKLVGKLNWA------SQIYPGIKVRQLCKLLRGTKALTEVIPLTEEA
ELELAENREILKEPVHGVYYDPSKDL----------------------------------IAE-----IQKQGQGQWTYQ
IYQEPFKNLKTGKYARTRGAHTNDVKQLTEAVQKITTESIVIWGKTPKFKLPIQKETWETWWTEYWQATWIPEWEFVNTP
PLVKLWYQLEKEPIVGAETF
>B.US.1997.ARES2.AB078005
PISPIETVPVKLKPGM--DGPKVKQWPLTE-EKIKALVEIC--TEMEKEGKISKI-GPENPYNTPVFAIKKKD--ST---
KWRKLVDFRELNKRTQDFWE-VQLGIPHPAGLKK---KKSVTVLDVGDAYFSVPLDEDFRKYTAFTIPSINNETPGIRYQ
YNVLPQGWKGSPAIFQCSMTKILEPFRQQNPDIVIYQYMDDLYVGSDLEIGQHRTKIEELRQHLLRWGFTTPDKKHQKEP
PFLWMGYELHPDKWTVQPIVLPEKDSWTVNDIQKLVGKLNWA------SQIYAGIKVKQLCKLLRGTKALTEVIPLTEEA
ELELAENREILKEPVHGVYYDPSKDL----------------------------------IAE-----LQKQGQGQWTYQ
IYQEPFKNLKTGKYTRMRGAHTNDVKQLTEAVQKVATESIVIWGKTPKFKLPIQKETWETWWTEYWQATWIPEWEFVNTP
PLVKLWYQLEKEPIVGAETF
>B.MM.1999.mSTD101.AB097870
PISPIETVPVKLKPGM--DGPKVKQWPLTE-EKIKALVEIC--TEMEKEGKISKI-GPENPYNTPVFAIKKKN--ST---
RWRKLVDFRELNRRTQDFWE-VQLGIPHPAGLKK---KKSVTVLDVGDAYFSVPLDKDFRKYTAFTIPSVNNETPGVRYQ
YNVLPQGWKGSPAIFQCSMTKILEPFRKQNPDIVIYQYMDDLYVGSDLEIGQHRTKIDELRQHLLKWGFYTPDKKHQKEP
PFLWMGYELHPDKWTVQPIVLPEKDSWTVNDIQKLVGKLNWA------SQIYAGIKVKELCKLLRGTKALTEVVPLTEEA
ELELAENREILKEPVHGVYYDPSKEL----------------------------------VAE-----IQKQGLGQWTYQ
IYQEPYKNLKTGKYAKMRGAHTNDVKQLTEAVQKIATESIVIWGKTPKFKLPIQKETWETWWVEYWQATWIPEWEFVNTP
PLVKLWYQLEKEPIEGVETF
>B.US.1985.Ba_L.AB221005
PISPIETVPVKLKPGM--DGPKVKQWPLTE-EKIKALMEIC--TEMEKEGKISKI-GPENPYNTPVFAIKKKD--ST---
KWRKLVDFRELNKKTQDFWE-VQLGIHIPQGLKK---KKSVTVLDVGDAYFSVPLDKEFRKYTAFTIPSINNETPGIRYQ
YNVLPQGWKGSPAIFQSSMTRILEPFRKQNPEIVIYQYMDDLYVGSDLEIGQHRTKIEELRQHLLRWGFTTPDKKHQKEP
PFLWMGYELHPDKWTVQPIVLPEKDSWTVNDIQKLVGKLNWA------SQIYPGIKVKQLCRLLRGTKALTEVIPLTKET
ELELAENREILKEPVHGVYYDPSKDL----------------------------------IAE-----IQKQGQGQWTYQ
IYQEPFKNLKTGKYARMRGAHTNDVKQLTEAVQKITTESIVIWGKTPKFKLPIQKETWETWWTEYWQATWIPEWEFVNTP
PLVKLWYQLEKEPIIGAETF
>B.JP.2004.04JPDR6075B.AB221125
PISPIETVPVKLKPGM--DGPKVKQWPLTE-EKIKALVEIC--TEMEKEGKISKI-GPENPYNTPVFAIKKKD--ST---
KWRKLVDFRELNKRTQDFWE-VQLGIPHPAGLKK---KKSVTVLDVGDAYFSVPLDKDFRKYTAFTIPSTNNETPGIRYQ
YNVLPQGWKGSPAIFQSSMTKILEPFRKQNPDIVIYQYMDDLYVGSDLEIGQHREKVEDLRQHLLKWGFTTPDKKHQKEP
PFLWMGYELHPDKWTVQPIMLPEKDSWTVNDIQKLVGKLNWA------SQIYPGIRIKQLCKLLRGTKALTEVVPLTEEA
ELELAENREILKEPVHGAYYDPSKDL----------------------------------IAE-----IQKQGYGQWTYQ
IYQEPFKNLKTGKYARMRGAHTNDVKQLTEAVQKIATESIVIWGKIPKFKLPIQKETWEAWWLEYWQATWIPEWEFVNTP
PLVKLWYQLEKEPIVGAETF
>B.JP.2004.04JPDR6075B.AB221126
PISPIETVPVKLKPGM--DGPKVKQWPLTE-EKIKALVEIC--TEMEKEGKISKI-GPENPYNTPVFAIKKKD--ST---
KWRKLVDFRELNKRTQDFWE-VQLGIPHPAGLKK---KKSVTVLDVGDAYFSVPLDKDFRKYTAFTIPSTNNETPGIRYQ
YNVLPQGWKGSPAIFQSSMTKILEPFRKQNPDIVIYQYMDDLYVGSDLEIGQHREKVEDLRQHLLKWGFTTPDKKHQKEP
PFLWMGYELHPDKWTVQPIMLPEKDSWTVNDIQKLVGKLNWA------SQIYPGIRIKQLCKLLRGTKALTEVVPLTEEA
ELELAENREILKEPVHGAYYDPSKDL----------------------------------IAE-----IQKQGYGQWTYQ
IYQEPFKNLKTGKYARMRGAHTNDVKQLTEAVQKIATESIVIWGKIPKFKLPIQKETWEAWWLEYWQATWIPEWEFVNTP
PLVKLWYQLEKEPIVGAETF
>B.US.1985.Ba_L.AB253432
PISPIETVPVKLKPGM--DGPKVKQWPLTE-EKIKALMEIC--TEMEKEGKISKI-GPENPYNTPVFAIKKKD--ST---
KWRKLVDFRELNKKTQDFWE-VQLGIHIPQGLKK---KKSVTVLDVGDAYFSVPLDKEFRKYTAFTIPSINNETPGIRYQ
YNVLPQGWKGSPAIFQSSMTRILEPFRKQNPEIVIYQYMDDLYVGSDLEIGQHRTKIEELRQHLLRWGFTTPDKKHQKEP
PFLWMGYELHPDKWTVQPIVLPEKDSWTVNDIQKLVGKLNWA------SQIYPGIKVKQLCRLLRGTKALTEVIPLTKET
ELELAENREILKEPVHGVYYDPSKDL----------------------------------IAE-----IQKQGQGQWTYQ
IYQEPFKNLKTGKYARMRGAHTNDVKQLTEAVQKITTESIVIWGKTPKFKLPIQKETWETWWTEYWQATWIPEWEFVNTP
PLVKLWYQLEKEPIIGAETF
>B.JP.2004.DR6089.AB286955
PISPIETVPVKLKPGM--DGPRVKQWPLTE-EKIKALVEIC--TEMEKEGKISKI-GPENPYNTPVFAIKKKD--ST---
KWRKLVDFRELNKRTQDFWE-VQLGIPHPAGLKK---KKSVTVLDVGDAYFSVPLDKEFRKYTAFTIPSINNETPGIRYQ
YNVLPQGWKGSPAIFQCSMTKILEPFRKQNPEIVIYQYMDDLYVGSDLEIGQHRAKIEELRQHLLRWGFTTPDKKHQKEP
PFLWMGYELHPDKWTVQPIVLPEKDSWTVNDIQKLVGKLNWA------SQIYPGIKVKQLCKLLRGAKALTEVIQLTEEA
ELELVENREILKEPVHGVYYDPSKDL----------------------------------IAE-----IQKQGQGQWTYQ
IYQEPFKNLKTGKYAKTKGAHTNDVKQLTEAVQKIATESIVIWGKTPKFKLPIQKETWEAWWTEYWQATWIPEWEFVNTP
PLVKLWYQLEKEPIAGAETF
>B.JP.2004.DR6089.AB286956
PISPIETVPVKLKPGM--DGPRVKQWPLTE-EKIKALVEIC--TEMEKEGKISKI-GPENPYNTPVFAIKKKD--ST---
KWRKLVDFRELNKRTQDFWE-VQLGIPHPAGLKK---KKSVTVLDVGDAYFSVPLDKEFRKYTAFTIPSINNETPGIRYQ
YNVLPQGWKGSPAIFQCSMTKILEPFRKQNPEIVIYQYMDDLYVGSDLEIGQHRAKIEELRQHLLRWGFTTPDKKHQKEP
PFLWMGYELHPDKWTVQPIVLPEKDSWTVNDIQKLVGKLNWA------SQIYPGIKVKQLCKLLRGAKALTEVIQLTEEA
ELELAENREILKEPVHGVYYDPSKDL----------------------------------IAE-----IQKQGQGQWTYQ
IYQEPFKNLKTGKYARTKGAHTNDVKQLTEAVQKIATESIVIWGKTPKFKLPIQKETWEAWWTEYWQATWIPEWEFVNTP
PLVKLWYQLEKEPIAGAETF
>B.JP.2005.DR6538.AB287363
PISPIETVPVKLKPGM--DGPKVKQWPLTE-EKIKALVEIC--TEMEKEGKISKI-GPENPYNTPVFAIKKKD--ST---
KWRKLVDFRELNKRTQDFWE-VQLGIPHPAGLKK---KKSVTVLDVGDAYFSVPLDKDFRKYTAFTIPSVNNETPGIRYQ
YNVLPQGWKGSPAIFQCSMTKILEPFRKQNPEIVIYQYMDDLYVGSDLEIGQHRTKIEELRQHLLGWGFTTPDKKHQKEP
PFLWMGYELHPDKWTVQPIVLPEKDSWTVNDIQKLVGKLNWA------SQIYAGIKVKQLCKLLRGAKALTEIIVLTEEA
ELELAENREILKEPVHGAYYDPSKDL----------------------------------VAE-----VQKQGQGQWTYQ
IYQEPFKNLKTGKYARMKGAHTNDVKQLTEAVQKIATESIVIWGKTPKFKLPIQKETWEAWWMEYWQATWIPEWEFVNTP
PLVKLWYQLEKEPIVGAETF
>B.JP.2005.DR6737.AB287364
PISPIETVPVKLKPGM--DGPKVKQWPLTE-EKIKALVEIC--TEMEKEGKISKI-GPENPYNTPVFAIKKKD--ST---
KWRKLVDFRELNKRTQDFWE-VQLGIPHPAGLKK---KKSVTVLDVGDAYFSVPLDKEFRKYTAFTIPSVNNETPGIRYQ
YNVLPQGWKGSPAIFQCSMTKILEPFRKQNPEIVIYQYMDDLYVGSDLEIGQHRTKIEELRQHLLKWGFTTPDKKHQKEP
PFLWMGYELHPDKWTVQPIVLSEKDSWTVNDIQKLVGKLNWA------SQIYPGIKVRQLCKLLRGAKALTEVVPLTAEA
ELELAENREILKEPVHGVYYDPSKDL----------------------------------IAE-----IQKQGQGQWTYQ
LYQEPFKNLKTGKYARTKGAHTNDVRQLTEAVQKIATESIVIWGKTPKFKLPIQKETWEAWWTEYWQATWIPEWEFVNTP
PLVKLWYQLETEPIAEAETF
>B.JP.2005.DR6737.AB287365
PISPIETVPVKLKPGM--DGPKVKQWPLTE-EKIKALVEIC--TEMEKEGKISKI-GPENPYNTPVFAIKKKD--ST---
KWRKLVDFRELNKRTQDFWE-VQLGIPHPAGLKK---KKSVTVLDVGDAYFSVPLDKEFRKYTAFTIPSVNNETPGIRYQ
YNVLPQGWKGSPAIFQCSMTKILEPFRKQNPEIVIYQYMDDLYVGSDLEIGQHRTKIEELRQHLLKWGFTTPDKKHQKEP
PFLWMGYELHPDKWTVQPIVLSEKDSWTVNDIQKLVGKLNWA------SQIYPGIKVRQLCKLLRGAKALTEVVPLTAEA
ELELAENREILKEPVHGVYYDPSKDL----------------------------------IAE-----IQKQGQGQWTYQ
LYQEPFKNLKTGKYARTKGAHTNDVRQLTEAVQKIATESIVIWGKTPKFKLPIQKETWEAWWTEYWQATWIPEWEFVNTP
PLVKLWYQLETEPIAEAETF
>B.JP.2005.DR7060.AB287366
PISPIETVPVKLKPGM--DGPKVKQWPLTE-EKIKALVEIC--TEMEKEGKISKI-GPENPYNTPVFAIKKKD--ST---
KWRKLVDFRELNKRTQDFWE-VQLGIPHPAGLKK---KKSVTVLDVGDAYFSVPLDEDFRKYTAFTIPSINNETPGLRYQ
YNVLPQGWKGSPAIFQSSMTKILEPFRKQNPDIVIYQYMDDLYVGSDLEIEQHRTKIEELRQHLLGWGFTTPDKKHQKEP
PFLWMGYELHPDKWTVQPIELPEKDSWTVNDIQKLVGKLNWA------SQIYPGIKVKHLCKLLRGTKALTEVVPLTKEA
ELELAENREILREPVHGVYYDPSKDL----------------------------------IAE-----VQKQENGQWTYQ
IYQEPFKNLKTGKYARMRGTHTNDVKQLTEAVQKIAKESIVIWGKTPKFKLPIQKETWEAWWMEYWQATWIPEWEFVNTP
PLVKLWYQLEKEPIVGAETF
>B.JP.2005.DR7060.AB287367
PISPIETVPVKLKPGM--DGPKVKQWPLTE-EKIKALVEIC--TEMEKEGKISKI-GPENPYNTPVFAIKKKD--ST---
KWRKLVDFRELNKRTQDFWE-VQLGIPHPAGLKK---KKSVTVLDVGDAYFSVPLDEDFRKYTAFTIPSINNETPGLRYQ
YNVLPQGWKGSPAIFQSSMTKILEPFRKQNPDIVIYQYMDDLYVGSDLEIEQHRTKIEELRQHLLGWGFTTPDKKHQKEP
PFLWMGYELHPDKWTVQPIELPEKDSWTVNDIQKLVGKLNWA------SQIYPGIKVKHLCKLLRGTKALTEVVPLTKEA
ELELAENREILREPVHGVYYDPSKDL----------------------------------IAE-----VQKQENGQWTYQ
IYQEPFKNLKTGKYARMRGTHTNDVKQLTEAVQKIAKESIVIWGKTPKFKLPIQKETWEAWWMEYWQATWIPEWEFVNTP
PLVKLWYQLEKEPIVGAETF
>B.JP.2005.DR7065.AB287368
PISPIDTVPVKLKPGM--DGPKVKQWPLTE-EKIKALTEIC--TEMEKEGKISKI-GPENPYNTPVFAIKKKD--ST---
KWRKLVDFRELNKRTQDFWE-VQLGIPHPAGLKK---KKSVTVLDVGDAYFSVPLDKEFRKYTAFTIPSVNNETPGIRYQ
YNVLPQGWKGSPAIFQSSMTKILEPFRKQNPEIVIYQYMDDLYVGSDLEIGQHRTKVEELREHLLKWGFTTPDKKHQKEP
PFLWMGYELHPDKWTVQPIELPEKESWTVNDIQKLVGKLNWA------SQIYPGIKVKQLCKLLRGTKALTEVVPLTEEA
ELELAENREILQEPVHGVYYDPSKDL----------------------------------IAE-----IQKQGQGQWTYQ
IYQEPFKNLKTGKYAKLRGAHTNDVKQLTEAVQKIATESIVIWGKIPKFKLPMQKETWEAWWAEYWQATWIPEWEFVNTP
PLVKLWYQLEKEPIVGAETF
>B.JP.1999.DR1348.AB287369
PISSIETVPVKLKPGM--DGPKVKQWPLTE-EKIKALTEIC--TELEKDGKISKI-GPENPYNTPVFAIKKKN--ST---
KWRKLVDFRELNKRTQDFWE-VQLGIPHPAGLEK---KKSVTVLDVGDAYFSVPLDEDFRKYTAFTIPSVNNKTPGIRYQ
YNVLPQGWKGSPAIFQYSMTKILEPFREQNPNIIIYQYMDDLYVGSDLEIGQHRTKIEELREHLWKWGFYTPDKKHQKEP
PFLWMGYELHPDKWTVQPIVLPEKDSWTVNDIQKLVGKLNWA------SQIYAGIKVRQLCKLIRGAKTLTEVVPLTEEA
ELELAENREILKEPVHGVYYDPSKDL----------------------------------IAE-----IQKQGQSQWTYQ
IYQEPFKNLRTGKYAKMRGTHTNDVRQLTEAVQKIATESIVIWGKTPKFKLPIQKETWEAWWTEYWQATWIPEWEFVNTP
PLVKLWYQLEKEPIVGAETF
>B.JP.1999.DR1348.AB287370
PISSIETVPVKLKPGM--DGPKVKQWPLTE-EKIKALTEIC--TELEKDGKISKI-GPENPYNTPVFAIKKKN--ST---
KWRKLVDFRELNKRTQDFWE-VQLGIPHPAGLEK---KKSVTVLDVGDAYFSVPLDEDFRKYTAFTIPSVNNKTPGIRYQ
YNVLPQGWKGSPAIFQYSMTKILEPFREQNPNIIIYQYMDDLYVGSDLEIGQHRTKIEELREHLWKWGFYTPDKKHQKEP
PFLWMGYELHPDKWTVQPIVLPEKDSWTVNDIQKLVGKLNWA------SQIYAGIKVRQLCKLIRGAKTLTEVVPLTEEA
ELELAENREILKEPVHGVYYDPSKDL----------------------------------IAE-----IQKQGQSQWTYQ
IYQEPFKNLRTGKYAKMRGTHTNDVRQLTEAVQKIATESIVIWGKTPKFKLPIQKETWEAWWTEYWQATWIPEWEFVNTP
PLVKLWYQLEKEPIVGAETF
>B.JP.2000.DR2510.AB287371
PISPIETVPVKLKPGM--DGPKVKQWPLTE-EKIKALTEIC--TELEKDGKISKI-GPENPYNTPVFAIKKKN--ST---
KWRKLVDFRELNKRTQDFWE-VQLGIPHPAGLEK---KKSVTVLDVGDAYFSIPLDEDFRKYTAFTIPSVNNKTPGIRYQ
YNVLPQGWKGSPAIFQCSMTKILEPFREQNPDIIIYQYMDDLYVGSDLEIGQHRTKIEELREHLWKWGFYTPDKKHQKEP
PFLWMGYELHPDKWTVQPIVLPEKDSWTVNDIQKLVGKLNWA------SQIYAGIKVRQLCKLIRGAKTLTEVVPLTEEA
ELELAENREILKEPVHGVYYDPSKDL----------------------------------IAE-----IQKQGQSQWTYQ
IYQEPFKNLRTGKYAKMRGAHTNDVRQLTEAVQKIATECIVIWGKTPKFKLPIQKETWEAWWTEYWQATWIPEWEFVNTP
PLVKLWYQLEKEPIVGAETF
>B.JP.2000.DR2510.AB287372
PISPIETVPVKLKPGM--DGPKVKQWPLTE-EKIKALTEIC--TELENDGKISKI-GPENPYNTPVFAIKKKN--ST---
KWRKLVDFRELNKRTQDFWE-VQLGIPHPAGLEK---KKSVTVLDVGDAYFSIPLDEDFRKYTAFTIPSVNNKTPGIRYQ
YNVLPQGWKGSPAIFQCSMTKILEPFREQNPDIIIYQYMDDLYVGSDLEIGQHRTKIEELREHLWKWGFYTPDKKHQKEP
PFLWMGYELHPDKWTVQPIVLPEKDSWTVNDIQKLVGKLNWA------SQIYAGIKVRQLCKLIRGAKTLTEVVPLTEEA
ELELAENREILKEPVHGVYYDPSKDL----------------------------------IAE-----IQKQGQSQWTYQ
IYQEPFKNLRTGKYAKMRGAHTNDVRQLTEAVQKIATECIVIWGKTPKFKLPIQKETWEAWWTEYWQATWIPEWEFVNTP
PLVKLWYQLEKEPIVGAETF
>B.JP.2000.DR2508.AB289587
PISPIETVPVKLKPGM--DGPRVKQWPLTE-EKIKALIEIC--TELEKEGKISKI-GPENPYNTPIFAIKKKN--ST---
RWRKLMDFRELNKRTQDFWE-VQLGIPHPAGLQK---KNSVTVLDVGDAYFSVPLDEEFRKYTAFTIPSRNNETPGIRYQ
YNVLPQGWKGSPAIFQSSMTKILEPFRKQNPDIVIYQYMDDLYVGSDLEIGQHRTKIEELREHLLRWGFFTPDQKHQKEP
PFHWMGYELHPDKWTVQPIKLPEKDSWTVNDIQKLVGKLNWA------SQIYPGIKVKQLCKLLRGNKSLTEVVPLTEEA
ELELAENREILKEPVHGVYYDPSKDL----------------------------------IAE-----IQKQGNGQWTYQ
IYQEPFKNLKTGKYARTKGAHTNDVKQLTEAVQKIATESIVIWGKTPKFRLPIQKETWETWWVEYWQATWIPEWEFVNTP
PLVKLWYQLEKEPIVGAETF
>B.JP.2000.DR2508.AB289588
PISPIETVPVKLKPGM--DGPRVKQWPLTE-EKIKALIEIC--TELEKEGKISKI-GPENPYNTPIFAIKKKN--ST---
RWRKLMDFRELNKRTQDFWE-VQLGIPHPAGLQK---KNSVTVLDVGDAYFSVPLDEEFRKYTAFTIPSRNNETPGIRYQ
YNVLPQGWKGSPAIFQSSMTKILEPFRKQNPDIVIYQYMDDLYVGSDLEIGQHRTKIEELREHLLRWGFFTPDQKHQKEP
PFHWMGYELHPDKWTVQPIKLPEKDSWTVNDIQKLVGKLNWA------SQIYPGIKVKQLCKLLRGNKSLTEVVPLTEEA
ELELAENREILKEPVHGVYYDPSKDL----------------------------------IAE-----IQKQGNGQWTYQ
IYQEPFKNLKTGKYARTKGAHTNDVKQLTEAVQKIATESIVIWGKTPKFRLPIQKETWETWWVEYWQATWIPEWEFVNTP
PLVKLWYQLEKEPIVGAETF
>B.JP.2001.DR388.AB289589
PISPIETVPVKLKPGM--DGPKVKQWPLTK-EKIKALIEIC--TEMEKEGKISKI-GPENPYNTPVFAIKKKN--ST---
RWRKLVDFRELNKRTQDFWE-VQLGIPHPAGLKK---KKSVTVLDVGDAYFSVPLDKDFRKYTAFTIPSVNNETPGIRYQ
YNVLPQGWKGSPAIFQCSMTKILEPFRKQNPDIVIYQYMDDLYVGSDLEIGQHRIKIEELREHLLRWGFFTPDQKHQKEP
PFLWMGYELHPDKWTVQPITLPEKDSWTVNDIQKLVGKLNWA------SQIYAGIKVKQLCKLLRGTKALTEVIPLTEEA
ELELAENREILKEPVHGAYYDPSKDL----------------------------------IAE-----LQKQGQGQWTYQ
IYQEPFKNLKTGKYARTRGAHTNDVKQLTEAVQKIATESIVIWGKTPKFKLPIQKETWETWWTEYWQATWIPEWEFVNTP
PLVKLWYQLEKEPIEGAETF
>B.JP.2001.DR388.AB289590
PISPIETVPVKLKPGM--DGPKVKQWPLTK-EKIKALIEIC--TEMEKEGKISKI-GPENPYNTPVFAIKKKN--ST---
RWRKLVDFRELNKRTQDFWE-VQLGIPHPAGLKK---KKSVTVLDVGDAYFSVPLDKDFRKYTAFTIPSVNNETPGIRYQ
YNVLPQGWKGSPAIFQCSMTKILEPFRKQNPDIVIYQYMDDLYVGSDLEIGQHRIKIEELREHLLRWGFFTPDQKHQKEP
PFLWMGYELHPDKWTVQPITLPEKDSWTVNDIQKLVGKLNWA------SQIYAGIKVKQLCKLLRGTKALTEVIPLTEEA
ELELAENREILKEPVHGAYYDPSKDL----------------------------------IAE-----LQKQGQGQWTYQ
IYQEPFKNLKTGKYARTRGAHTNDVKQLTEAVQKIATESIVIWGKTPKFKLPIQKETWETWWTEYWQATWIPEWEFVNTP
PLVKLWYQLEKEPIEGAETF
>B.JP.2000.117.AB428551
PISPIDTVPVKLKPGM--DGPKVKQWPLTE-EKIKALIEIC--TEMEKEGKISKI-GPENPYNTPVFAIKKKD--GT---
KWRKLVDFRELNKRTQDFWE-VQLGIPHPAGLKK---KKSVTVLDVGDAYFSVPLDKDFRKYTAFTIPSTNNEIPGIRYQ
YNVLPQGWKGSPAIFQSSMTKILEPFRKQNPDIVIYQYMDDLYVGSDLEIEQHRTKIEELRQHLLGWGFTTPDKKHQKEP
PFLWMGYELHPDKWTVQPIELPEKDSWTVNDIQKLVGKLNWA------SQIYPGIKVKQLCKLLRGAKALTEVIQLTEEA
ELELAENREILREPVHGVYYDPSKDL----------------------------------IAE-----IQKQELGQWTYQ
IYQDPFKNLKTGKYARMRGAHTNDVKQLTEVVQKIAKESIVIWGKTPKFRLPIQKETWEAWWMEYWQATWIPEWEFVNTP
PLVKLWYQLEKEPIVEAETF
>B.JP.2001.134.AB428552
PISPIETVPVKLKPGM--DGPKVKQWPLTE-EKIKALVEIC--TEMEKEGKISKI-GPXNPYNTPVFAIKKKD--GT---
KWRKLVDFRELNKRTQDFWE-VQLGIPHPAGLKK---KKSVTVLDVGDAYFSVPLDXXFRKYTAFTIPSINNETPGIRYQ
YNVLPQGWKGSPAIFQSSMTKILEPFRKQNPEIVIYQYMDDLYVGSDLEIEQHRTKIEELRQHLLGWGFTTPDKKHQKEP
PFLWMGYELHPDKWTVQPIELPEKDSWTVNDIQKLVGKLNWA------SQIYPGIKIKQLCKLXRGAKALTEVIQLTEEA
ELELAENREILKEPVHGVYYDPSKDL----------------------------------IAE-----IQKQGMGQWTYQ
IYQEPFKNLKTGKYARIRSAHTNDVKQLTEVVQKVAKESIIIWGKTPKFKLPIQKETWEAWWMEYWQATWIPEWEFVNTP
PLVKLWYQLEKEPIVGAETF
>B.JP.2002.194.AB428553
PISPIETVPVKLKPGM--DGPKVKQWPLTE-EKIKALVEIC--TEMEKEGKISKI-GPENPYNTPIFAIKKKD--GT---
KWRKLVDFRELNKRTQDFWE-VQLGIPHPAGLKK---KKSVTVLDVGDAYFSVPLDKDFRKYTAFTIPSINNETPGIRYQ
YNVLPQGWKGSPAIFQSSMTKILEPFRKQNPDIVIYQYMDDLYVGSDLEIEQHRTKIEELRQHLLGWGFTTPDKKHQKEP
PFLWMGYELHPDKWTVQPIELPEKDSWTVNDIQKLVGKLNWA------SQIYPGIKVKQLCRLLRGAKALTEVVQLTEEA
ELELAENREILREPVHGVYYDPSKDL----------------------------------IAE-----IQKQELGQWTYQ
IYQEPFKNLKTGKYARMRGAHTNDVKQLTEVVQKIAKESIVIWGKTPKFKLPIQKETWEAWWMEHWQATWIPEWEFVNTP
PLVKLWYQLEKEPIVGAETF
>B.JP.2002.197.AB428554
PISPIETVPVKLKPGM--DGPKVKQWPLTE-EKIKALVEIC--TEMEKEGKISKI-GPENPYNTPIFAIKKKD--GT---
KWRKLVDFRELNKRTQDFWE-VQLGIPHPAGLKK---KKSVTVLDVGDAYFSVPLDKDFRKYTAFTIPSINNETPGIRYQ
YNVLPQGWKGSPAIFQSSMTKILEPFRKQNPDIVIYQYMDDLYVGSDLEIEQHRTKIEELRQHLLGWGFTTPDKKHQKEP
PFLWMGYELHPDKWTVQPIELPEKDSWTVNDIQKLVGKLNWA------SQIYPGIKVKQLCRLLRGAKALTEVVQLTEEA
ELELAENREILREPVHGVYYDPSKDL----------------------------------IAE-----IQKQELGQWTYQ
IYQEPFKNLKTGKYARMRGAHTNDVKQLTEVVQKIAKESIVIWGKTPKFKLPIQKETWEAWWMEHWQATWIPEWEFVNTP
PLVKLWYQLEKEPIVGAETF
>B.JP.2003.227.AB428555
PISPIDTVPVKLKPGM--DGPKVKQWPLTE-EKIKALVEIC--TEMEKEGKISKI-GPENPYNTPVFAIKKKD--GT---
KWRKLVDFRELNKRTQDFWE-VQLGIPHPAGLKR---KKSVTVLDVGDAYFSVPLDEDFRKYTAFTIPSTNNETPGLRYQ
YNVLPQGWKGSPAIFQSSMTKILEPFRKQNPDIIIYQYMDDLYVGSDLEIEQHRXKXEELRQHLLGWGFTTPDKKHQKEP
PFLWMGYELHPDKWTVQPIELPEKDSWTVNDIQKLVGKLNWA------SQIYPGIKVKQLCKLLRGVKALTEVIQLTEEA
ELELAENREILKEPVHGVYYDPSKDL----------------------------------IAE-----IQKQEMGQWTYQ
IYQEPFKNLKTGKYARMRSAHTNDVKQLTEVVQKIAKESIVIWGKTPKFRLPIQKETWEAWWMEYWQATWIPEWEFVNTP
PLVKLWYQLEKEPIVGAETF
>B.JP.2005.426.AB428556
PISPIDTVPVKLKPGM--DGPKVKQWPLTE-EKIKALVEIC--TEMEKEGKISKI-GPENPYNTPVFAIKKKD--GT---
KWRKLVDFRELNKRTQDFWE-VQLGIPHPAGLKK---KKSITVLDVGDAYFSVPLDKEFRKYTAFTIPSINNETPGIRYQ
YNVLPQGWKGSPAIFQSSMTXILEPFRKQNPDIDIYQYMDDLYVGSDLEIEQHRTKIEELRQHLLGWGLTTPDKKHQKEP
PFLWMGYELHPDKWTVQPIELPEKDSWTVNDIQKLVGKLNWA------SQIYPGIKVKQLCRLLRGAKALTEVVQLTEEA
ELELAENREILRXPVHGVYYDPSKDL----------------------------------IAE-----IQKQELGQWTYQ
IYQEPFKNLKTGKYARMRGAHTNDVRQLTEVVQKIAKESIVIWGKTPKFRLPIQKETWEAWWMEYWQATWIPEWEFVNTP
PLVKLWYQLEKEPIVGAETF
>B.JP.2005.436.AB428557
PISPIDTVPVKLKPGM--DGPKVKQWPLTE-EKIKALIEIC--TEMEKEGKISKI-GPENPYNTPVFAIKKKD--GT---
KWRKLVDFRELNXRTQDFWE-VQLGIPHPAGLKK---KKSVTVLDVGDAYFSVPLDKDFRKYTAFTIPSINNELPGIRYQ
YNVLPQGWKGSPAIFQSSMTKILEPFRKQNPDIVIYQYMDDLYVGSDLEIEQHRIKIEELRQHLLGWGFTTPDKKHQKEP
PFLWMGYELHPDKWTVQPIELPEKDSWTVNDIQKLVGKLNWA------SQIYPGIKVKQLCKLLRGAKALTEVVQLTEEA
ELELAENREVLREPVHGVYYDPXKDL----------------------------------IAE-----IQKQELGQWTYQ
IFQEPFKNLKTGKYARVRGAHTNDVKQLTEVVQKVAKESIVIWGKTPKFRLPIQKETWEAWWMEYWQATWIPEWEFVNTP
PLVKLWYQLEKEPIVEAETF
>B.JP.2003.285.AB428558
PISPIETVPVKLKPGM--DGPKVKQWPLTE-EKIKALIEIC--TEMEKEGKISKI-GPENPYNTPVFAIKKKD--ST---
KWRKLVDFRELNKRTQDFWE-VQLGIPHPAGLKK---NKSVTVLDVGDAYFSVPLDEDFRKYTAFTIPSLNNETPGIRYQ
YNVLPQGWKGSPAIFQCSMTKILEPFRKQNPDIVIYQYMDDLYVGSDLEIEKHRTKIEKLRQHLLRWGFTTPDKKHQKEP
PFLWMGYELHPDKWTVQPIVLPEKDSWTVNDIQKLVGKLNWA------SQIYPGIKVRQLCKLLRGAKGLTEVVPLTAEA
ELELAENREILKEPVHGVYYDPSKDL----------------------------------VAE-----IQKQGLGQWTYQ
IYQEPFKILKTGKYARMKGAHTNDIKQLTEAVQKIATESIVIWGRTPKFRLPIQKETWEAWWMEYWQATWIPEWEFVXTP
PLVKLWYQLEKEPIVGAETF
>B.JP.2004.329.AB428559
PISPIETVPVKLKPGM--DGPKVKQWPLTE-EKIKALIEIC--TEMEKEGKISKI-GPENPYNTPVFAIKKKD--ST---
KWRKLVDFRELNKRTQDFWE-VQLGIPHPAGLKK---NKSVTVLDVGDAYFSVPLDEDFRKYTAFTIPSLNNETPGIRYQ
YNVLPQGWKGSPAIFQCSMTKILEPFRKQNPDIVIYQYMDDLYVGSDLEIEKHRTKIXELRQHLLRWGFTTPDKKHQKEP
PFLWMGYELHPDKWTVQPIVLPEKDSWTVNDIQKLVGKLNWA------SQIYPGIKVRQLCKLLRGTKGLTEVVPLTAEA
ELELAENREILKEPVHGVYYDPSKDL----------------------------------VAE-----IQKQGLGQWTYQ
IYQEPFKNLKTGKYARMKGAHTNDIKQLTEAVQKIATESIVIWGRTPKFRLPIQKETWEAWWMEYWQATWIPEWEFVNTP
PLVKLWYQLEKEPIVGAETF
>B.JP.2005.398.AB428560
PISPIETVPVKLKPGM--DGPKVKQWPLTE-EKIKALIEIC--TEMEKEGKISKI-GPENPYNTPVFAIKKKD--ST---
KWRKLVDFRELNKRTQDFWE-VQLGIPHPAGLKK---NKSVTVLDVGDAYFSVPLDEDFRKYTAFTIPSLNNETPGIRYQ
YNVLPQGWKGSPAIFQCSMTKILEPFRKQNPDIXIYQYMDDLYVGSDLEIEKHRTKIEELRQHLLRWGFTTPDKKHQKEP
PFLWMGYELHPDKWTVQPIVLPEKDSWTVNDIQKLVGKLNWA------SQIYPGIKVRQLCKLLRGTKGLTEVVPLTAEA
ELELAENREILKEPVHGVYYDPSKDL----------------------------------VAE-----IQKQGLGQWTYQ
IYQEPFKNLKTGKYARMKGAHTNDIKQLTEAVQKIATESIVIWGRTPKFRLPIQKETWEAWWMEYWQATWIPEWEFVNTP
PLVKLWYQLEKEPIXGAETF
>B.JP.2006.472.AB428561
PISPIETVPVKLKPGM--DGPKVKQWPLTE-EKIKALIDIC--TEMEKEGKISKI-GPENPYNTPVFAIKKKD--ST---
KWRKLVDFRELNKRTQDFWE-VQLGIPHPAGLKK---NKSVTVLDVGDAYFSVPLDEEFRKYTAFTIPSLNNETPGIRYQ
YNVLPQGWKGSPAIFQCSMTKILEPFRKQNPDIVIYQYMDDLYVGSDLEIEKHRTKIEELRQHLLRWGFTTPDKKHQKEP
PFLWMGYELHPDKWTVQPIVLPEKDSWTVNDIQKLVGKLNWA------SQIYPGIKVRQLCKLLRGTKGLTEVVPLTAEA
ELELAENREILKEPVHGVYYDPSKDL----------------------------------VAE-----IQKQGLGQWTYQ
IYQEPFKNLKTGKYARMKGAHTNDIKQLTEAVQKIATESIVIWGRTPKFRLPIQKETWEAWWMEYWQATWIPEWEFVNTP
PLVKLWYQLEKEPIVGAETF
>B.JP.2006.574.AB428562
PISPIETVPVKLKPGM--DGPKVKQWPLTE-EKIKALIKIC--TEMEKEGKISKI-GPENPYNTPVFAIKKKD--ST---
KWRKLVDFRELNKRTQDFWE-VQLGIPHPAGLKK---NKSVTVLDVGDAYFSVPLDENFRKYTAFTIPSLNNETPGIRYQ
YNVLPQGWKGSPAIFQCSMTKILEPFRKQNPDIVIYQYMDDLYVGSDLEIEKHRTKIEELRQHLLRWGFTTPDKKHQKEP
PFLWMGYELHPDKWTVQPIVLPEKDSWTVNDIQKLVGKLNWA------SQIYPGIKVRQLCKLLRGAKGLTEVVPLTAEA
ELELAENREILKEPVHGVYYDPSKDL----------------------------------VAE-----IQKQGLGQWTYQ
IYQEPFKNLKTGKYARMKGAHTNDIKQLTEAVQKIATESIVIWGRTPKFRLPIQKETWESWWMEYWQATWIPEWEFVNTP
PLVKLWYQLEKEPIVKAETF
>B.JP.2004.DR6174.AB480692
PISPIETVPVKLKPGM--DGPKVKQWPLTE-EKIKALKEIC--TELEEAGKISKI-GPENPYNTPVFAIKKKN--ST---
KWRKLVDFRELNKRTQDFWE-VQLGIPHPAGLKK---KKSVTVLDVGDAYFSIPLDEDFRKYTAFTIPSLNNETPGIRYQ
YNVLPQGWKGSPAIFQCSMTKILEPFRKQNPDIVIYQYMDDLYVGSDLQIEQHRTKIEELRQHLWRWGFYTPDKKHQKEP
PFLWMGYELHPDKWTVQPIVLPEKDSWTVNDIQKLVGKLNWA------SQIYPGIKVKQLCKLLRGTKGLTEVVPLTAEA
ELELAENREILKEPVHGVYYDPSKDL----------------------------------VAE-----IQKQGQGQWTYQ
IYQDPCKNLKTGKYARTKGAHTNDVKQLTEAVQKIATESIVIWGKTPKFRLPIQKETWEAWWTEYWQATWIPEWEFVNTP
PLVKLWYQLEKEPIVGAETF
>B.JP.2004.DR6174.AB480693
PISPIETVPVKLKPGM--DGPKVKQWPLTE-EKIKALKEIC--AELEEAGKISKI-GPENPYNTPVFAIKKKN--ST---
KWRKLVDFRELNKRTQDFWE-VQLGIPHPAGLKK---KKSVTVLDVGDAYFSIPLDEDFRKYTAFTIPSLNNETPGIRYQ
YNVLPQGWKGSPAIFQCSMTKILEPFRKQNPDIVIYQYMDDLYVGSDLQIEQHRTKIEELRQHLWRWGFYTPDKKHQKEP
PFLWMGYELHPDKWTVQPIVLPEKDSWTVNDIQKLVGKLNWA------SQIYPGIKVKQLCKLLRGTKGLTEVVPLTAEA
ELELAENREILKEPVHGVYYDPSKDL----------------------------------VAE-----IQKQGQGQWTYQ
IYQDPCKNLKTGKYARMKGAHTNDVKQLTEAVQKIATESIVIWGKTPKFRLPIQKETWEAWWTEYWQATWIPEWEFVNTP
PLVKLWYQLEKEPIVGAETF
>B.JP.2004.DR6175.AB480694
PISPIETVPVKLKPGM--DGPKVKQWPLTK-EKIEALVEIC--TELEEDGKISKI-GPENPYNTPVFAIKKKN--ST---
KWRKLVDFRELNKRTQDFWE-VQLGIPHPAGLKK---KKSVTVLDVGDAYFSIPLDEDFRKYTAFTIPSTNNETPGIRYQ
YNVLPQGWKGSPAIFQYSMTKILEPFRKQNPDIVIYQYVDDLYVGSDLEIGQHRTKIEELRQHLWKWGFYTPDKKHQKEP
PFLWMGYELHPDKWTVQPIVLPEKDSWTVNDIQKLVGKLNWA------SQIYPGIKVKHLCKLLRGTKALTEVIPLTEEA
ELELAENREILKQPVHGVYYDPSKEL----------------------------------IAE-----IQKQGQGQWTYQ
IYQEPFQNLKTGKYARTRGAHTNDVKQLTEAVQKIATESIVIWGKTPKFKLPIQKETWETWWTEYWQATWIPEWEFVNTP
PLVKLWYQLEKEPIVGAETF
>B.JP.2004.DR6175.AB480695
PISPIETVPVKLKPGM--DGPKVKQWPLTK-EKIEALVEIC--TELEEDGKISKI-GPENPYNTPVFAIKKKN--ST---
KWRKLVDFRELNKRTQDFWE-VQLGIPHPAGLKK---KKSVTVLDVGDAYFSIPLDENFRKYTAFTIPSTNNETPGIRYQ
YNVLPQGWKGSPAIFQYSMTKILEPFRKQNPDIVIYQYVDDLYVGSDLEIGQHRTKIEELRQHLWKWGFYTPDKKHQKEP
PFLWMGYELHPDKWTVQPIVLPEKDSWTVNDIQKLVGKLNWA------SQIYPGIKVKHLCKLLRGTKTLTEVVPLTEEA
ELELAENREILKAPVHGVYYDPSKEL----------------------------------IAE-----IQKQGQGQWTYQ
IYQEPFKNLKTGKYARTRGAHTNDVRQLTEAVQKIATESIVIWGKTPKFKLPIQKETWETWWTEYWQATWIPEWEFVNTP
PLVKLWYQLEKEPIVGAETF
>B.JP.2004.DR5913.AB480696
PISPIETVPVKLKPGM--DGPKVKQWPLTE-EKIKALVEIC--TEMEKEGKISKI-GPENPYNTPVFAIKKKD--ST---
KWRKLVDFRELNKRTQDFWE-VQLGIPHPAGLKK---KKSVTVLDVGDAYFSVPLDEDFRKYTAFTIPSINNETPGIRYQ
YNVLPQGWKGSPAIFQSGMTKILEPFRKQNPEMVIYQYMDDLYVGSDLEIEQHRTKIEELRKHLLAWGFTTPDKKHQKEP
PFLWMGYELHPDKWTVQPIVLPEKDSWTVNDIQKLVGKLNWA------SQIYAGIKVKQLCKLLRGTKALTEVVPLTEEA
ELELAENREILREPVHGAYYDPSKDL----------------------------------IAE-----IQKQGLGQWTYQ
IYQEPFKNLKTGKYARVRGAHTNDVKQLTEAVQKIATESIVIWGKTPKFKLPIQKETWETWWTEYWQATWIPEWEFVNTP
PLVKLWYQLEKEPIEGAETF
>B.JP.2004.DR5913.AB480697
PISPIETVPVKLKPGM--DGPKVKQWPLTE-EKIKALVEIC--TEMEKEGKISKI-GPENPYNTPVFAIKKKD--ST---
KWRKLVDFRELNKRTQDFWE-VQLGIPHPAGLKK---KKSVTVLDVGDAYFSVPLDEDFRKYTAFTIPSINNETPGIRYQ
YNVLPQGWKGSPAIFQSSMTKILEPFKKQNPDMVIYQYMDDLYVGSDLEIEQHRTKIEELRKHLLAWGFTTPDKKHQKEP
PFLWMGYELHPDKWTVQPIMLPEKDSWTVNDIQKLVGKLNWA------SQIYPGIKVKQLCKLLRGTKALTEVVPLTEEA
ELELAENREILREPVHGAYYDPSKDL----------------------------------IAE-----IQKQGLGQWTYQ
IYQEPFKNLKTGKYARVRGAHTNDVKQLTEAVQKIATESIVIWGKTPKFKLPIQKETWETWWTEYWQATWIPEWEFVNTP
PLVKLWYQLEKEPIEGAETF
>B.JP.1998.DR1120.AB480698
PISPIETVPVKLKPGM--DGPRVKQWPLTE-EKIKALVEIC--TELENEGKISKI-GPENPYNTPVFVIKKKG--ST---
KWRKLVDFRELNKRTQDFWE-VQLGIPHPAGLKK---KKSVTVLDVGDAYFSIPLDEDFRKYTAFTIPSTNNETPGIRYQ
YNVLPQGWKGSPAIFQSSMTKILEPFRKQNPDIVIYQYVDDLYVGSDLEIEKHRTKIEELRQYLWKWGFYTPDKKHQQEP
PFLWMGYELHPDKWTVQPIVLPEKDSWTVNDIQKLVGKLNWA------SQIYPGIRVKQLCKLIRGTKALTEVVPLTEEA
ELELAENREILKEPVHGVYYDPSKDL----------------------------------IAE-----IQKQGQGQWTYQ
IYQEPFKNLKTGKYAKMRGAHTNDVKQLTETVQKIATESIVIWGKTPKFRLPIQKETWEAWWTEYWQATWIPEWEFVNTP
PLVKLWYQLETEPIVGAETF
>B.US.1991.US2.AB485638
PISPIETVPVKLKPGM--DGPKVKQWPLTE-EKIKALVEIC--TEMEKEGKISKI-GPENPYNTPVFAIKKKD--ST---
KWRKLVDFRELNKKTQDFWE-VQLGIPHPAGLKK---KKSVTVLDVGDAYFSVPLDKDFRKYTAFTIPSINNETPGIRYQ
YNVLPQGWKGSPAIFQSSMTKILEPFRKQNPDIVIYQYMDDLYVGSDLEIGQHRTKIEELRQHLLKWGFTTPDKKHQKEP
PFLWMGYELHPDKWTVQPIALPEKDSWTVNDIQKLVGKLNWA------SQIYAGIKVKQLCKLLRGTKALTEVIPLTEEA
ELELAENREILKEPVHGVYYDPSKEL----------------------------------IAE-----IQKQGPGQWTYQ
IYQEPFKNLKTGKYTRMRGAHTNDVRQLTEAVQKITTESIVIWGKTPKFKLPIQKETWEAWWTEYWQATWIPEWEFVNTP
PLVKLWYQLEKEPIVGAETF
>B.US.1991.US2.AB485639
PISPIETVPVKLKPGM--DGPKVKQWPLTE-EKIKALVEIC--TEMEKEGKISKI-GPENPYNTPVFAIKKKD--ST---
KWRKLVDFRELNKKTQDFWE-VQLGIPHPAGLKK---KKSVTVLDVGDAYFSVPLDKDFRKYTAFTIPSINNETPGIRYQ
YNVLPQGWKGSPAIFQSSMTKILEPFKKQNPDIVIYQYMDDLYVGSDLEIGQHRTKIEELRQHLLKWGFTTPDKKHQKEP
PFLWMGYELHPDKWTVQPIALPEKDSWTVNDIQKLVGKLNWA------SQIYAGIKVKQLCKLLRGTKALTEVIPLTEEA
ELELAENREILKEPVHGVYYDPSKEL----------------------------------IAE-----IQKQGPGQWTYQ
IYQEPFKNLKTGKYTRMRGAHTNDVRQLTEAVQKITTESIVIWGKTPKFKLPIQKETWEAWWTEYWQATWIPEWEFVNTP
PLVKLWYQLEKEPIVGAETF
>B.US.1991.US2.AB485640
PISPIETVPVKLKPGM--DGPKVKQWPLTE-EKIKALVEIC--TEMEKEGKISKI-GPENPYNTPVFAIKKKD--ST---
KWRKLVDFRELNKKTQDFWE-VQLGIPHPAGLKK---KKSVTVLDVGDAYFSVPLDKDFRKYTAFTIPSINNETPGIRYQ
YNVLPQGWKGSPAIFQSSMTKILEPFKKQNPDIVIYQYMDDLYVGSDLEIGQHRTKIEELRQHLLKWGFTTPDKKHQKEP
PFLWMGYELHPDKWTVQPIALPEKDSWTVNDIQKLVGKLNWA------SQIYAGIKVKQLCKLLRGTKALTEVIPLTEEA
ELELAENREILKEPVHGVYYDPSKEL----------------------------------IAE-----IQKQGPGQWTYQ
IYQEPFKNLKTGKYTRMRGAHTNDVRQLTEAVQKITTESIVIWGKTPKFKLPIQKETWEAWWTEYWQATWIPEWEFVNTP
PLVKLWYQLEKEPIVGAETF
>B.BR.1990.BZ167.AB485641
PISPIETVPVKLKPGM--DGPKVKQWPLTE-EKIKALVEIC--TEMEKEGKISKI-GPENPYNTPVFAIKKKD--ST---
KWRKLVDFRELNKRTQDFWE-VQLGIPHPAGLKK---KKSVTVLDVGDAYFSVPLDEDFRKYTAFTIPSINNETPGIRYQ
YNVLPQGWKGSPAIFQSSMTKILEPFRKQNPDMVIYQYMDDLYIGSDLEIGQHRTKIEELRQHLLRWGFTTPDKKHQKEP
PFLWMGYELHPDKWTVQPIVLPEKDSWTVNDIQKLVGKLNWA------SQIYAGIKVKQLCKLLRGTKALTEVVPLTEEA
ELELAENREILKEPVHGVYYDPSKDL----------------------------------IAE-----IQKQGQGQWTYQ
IYQEPFKNLKTGKYARTRGAHTNDVKQLTEAVQKITTECIVIWGKIPKFKLPIQKETWETWWTEYWQATWIPEWEFVNTP
PLVKLWYQLEKEPIVGAETF
>B.BR.1990.BZ167.AB485642
PISPIETVPVKLKPGM--DGPKVKQWPLTE-EKIKALVEIC--TEMEKEGKISKI-GPENPYNTPVFAIKKKD--ST---
KWRKLVDFRELNKRTQDFWE-VQLGIPHPAGLKK---KKSVTVLDVGDAYFSVPLDEDFRKYTAFTIPSINNETPGIRYQ
YNVLPQGWKGSPAIFQSSMTKILEPFRKQNPNMVIYQYMDDLYVGSDLEIGQHRTKIEELRQHLLRWGFTTPDKKHQKEP
PFLWMGYELHPDKWTVQPIVLPEKDSWTVNDIQKLVGKLNWA------SQIYAGIKVKQLCKLLRGTKALTEVVPLTEEA
ELELAENREILKEPVHGVYYDPSKDL----------------------------------IAE-----IQKQGQGQWTYQ
IYQEPFKNLKTGKYARTRGAHTNDVKQLTEAVQKITTECIVIWGKIPKFKLPIQKETWETWWTEYWQATWIPEWEFVNTP
PLVKLWYQLEKEPIVGAETF
>B.JP.-.DR1673.AB564744
PISPIETVPVKLKPGM--DGPRVKQWPLTE-EKIKALVEIC--TELEKEGKISKI-GPENPYNTPIFAIKKKN--SD---
KWRKLVDFRELNKRTQDFWE-VQLGIPHPAGLKK---KKSVTVLDVGDAYFSVPLDKDFRKYTAFTIPSTNNETPGIRYQ
YNVLPQGWKGSPAIFQSSMTKILEPFRKQNPDIVIYQYMDDLYVGSDLEIGQHRTKIEELREHLLKWGFYTPDKKHQKEP
PFLWMGYELHPDKWTVQPIVLPEKDSWTVNDIQKLVGKLNWA------SQIYAGIRVKQLCKLLRGTKALTEVIPLTEEA
ELELAENREILKEPVHGVYYDPSKDL----------------------------------IAE-----IQKQGLGQWTYQ
IFQEPFKNLKTGKYARTRGVHTNDVKQLTEAVQKIATESIVIWGKIPKFRLPIQKETWETWWTEYWQATWIPEWEFVNTP
PLVKLWYQLEKEPIVGAETF
>B.JP.-.DR1673.AB564745
PISPIETVPVKLKPGM--DGPRVKQWPLTE-EKIKALVEIC--TELEKEGKISRI-GPENPYNTPVFAIKKKD--ST---
KWRKLVDFRELNKRTQDFWE-VQLGIPHPAGLKK---KKSVTVLDVGDAYFSVPLDKDFRKYTAFTIPSTNNETPGIRYQ
YNVLPQGWKGSPAIFQSSMTKILKPFREQNPDIVIYQYMDDLYVGSDLEIGQHRTKIEELREHLLRWGFYTPDKKHQKEP
PFLWMGYELHPDKWTVQPIVLPEKDSWTVNDIQKLVGKLNWA------SQIYAGIKVKQLCKLLRGTKALTEVIPLTEEA
ELELAENREILKEPVHGVYYDPSKDL----------------------------------IAE-----IQKQGLGQWTYQ
IFQEPFKNLKTGKYARTRGVHTNDVKQLTEAVQKIATESIVIWGKIPKFRLPIQKETWETWWTEYWQATWIPEWEFVNTP
PLVKLWYQLEKEPIVGAETF
>B.JP.-.DR2735.AB564746
PISPIETVPVKLKPGM--DGPRVKQWPLTE-EKIKALVEIC--TELEKEGKISKI-GPENPYNTPVFAIKKKN--SD---
KWRKLVDFRELNKRTQDFWE-VQLGIPHPAGIKK---NKSVTVLDVGDAYFSIPLDKDFRKYTAFTIPSTNNETPGIRYQ
YNVLPQGWKGSPAIFQSSMTKILKPFREQNPDIVIYQYMDDLYVGSDLEIGQHRTKIEELREHLLRWGFYTPDKKHQKEP
PFRWMGYELHPDKWTVQPIVLPEKDSWTVNDIQKLVGKLNWA------SQIYAGIKVKQLCKLLRGAKALTEVIPLTEEA
ELELAENREILKEPVHGVYYDPSKDL----------------------------------IAE-----IQKQGVGQWTYQ
IYQEPFKNLKTGKYARTRGIHTNDVKQLTEAVQKIATESIVIWGKIPKFRLPIQKETWETWWTEYWQATWIPEWEFVNTP
PLVKLWYQLEKEPIVGAETF
>B.JP.-.pJPDR0796B02.AB565478
PISPVDTVPVKLKPGM--DGPKVKQWPLTE-EKIKALVEIC--TEMEKEGKISKI-GPENPYNTPVFAIKKKN--ST---
RWRKLVDFRELNKRTQDFWE-VQLGIPHPAGLKK---KKSVTVLDVGDAYFSVPLDKDFRKYTAFTIPSTNNETPGIRYQ
YNVLPQGWKGSPAIFQSSMTKILEPFRKQNPDIVIYQYVDDLYVGSDLEIGQHRTKVEELRQHLLKWGFTTPDQKHQKEP
PFLWMGYELHPDKWTVQPIVLPEKDSWTVNDIQKLVGKLNWA------SQIYPGIKVKQLCKLLRGTKALTEVVPLTEEA
ELELAENREILKEPVHGVYYDPSKDL----------------------------------IAE-----IQKQGNGQWTYQ
IYQEPFKNLKTGKYAKMRGAHTNDVKQLTEAVQKITTESIVIWGKIPKFKLPIQKETWETWWMEYWQATWIPEWEFVNTP
PLVKLWYQLEKEPIVGAETF
>B.JP.-.pJPDR0796B04.AB565479
PISPVDTVPVKLKPGM--DGPKVKQWPLTE-EKIKALVEIC--TEMEKEGKISKI-GPENPYNTPVFAIKKKN--ST---
RWRKLVDFRELNKRTQDFWE-VQLGIPHPAGLKK---KKSVTVLDVGDAYFSVPLDKDFRKYTAFTIPSTNNETPGIRYQ
YNVLPQGWKGSPAIFQSSMTKILEPFRKQNPDIVIYQYVDDLYVGSDLEIGQHRTKVEELRQHLLKWGFTTPDQKHQKEP
PFLWMGYELHPDKWTVQPIVLPEKDSWTVNDIQKLVGKLNWA------SQIYPGIKVKQLCKLLRGTKALTEVVPLTEEA
ELELAENREILKEPVHGVYYDPSKDL----------------------------------IAE-----IQKQGNGQWTYQ
IYQEPFKNLKTGKYAKMRGAHTNDVKQLTEAVQKITTESIVIWGKIPKFKLPIQKETWETWWMEYWQATWIPEWEFVNTP
PLVKLWYQLEKEPIVGAETF
>B.JP.-.JRC03B.AB565495
PISPIETVPVKLKPGM--DGPKVKQWPLTE-EKIKALIEIC--TEMEKEGKISKI-GPENPYNTPVFAIKKKD--GT---
KWRKLVDFRELNKRTQDFWE-VQLGIPHPAGLKK---KKSVTILDVGDAYFSVPLDKEFRKYTAFTIPSLNNETPGIRYQ
YNVLPQGWKGSPAIFQCSMTKILEPFRKQNPDMVIYQYMDDLYVGSDLEIEQHRTKIEELRQHLLRWGFDTPDKKHQKEP
PFLWMGYELHPDKWTVQPIVLPEKDSWTVNDIQKLVGKLNWA------SQIYPGIKVKQLCKLLRGTKGLTEVVPLTAEA
ELELAENREILGEPVHGVYYDPSKDL----------------------------------IAE-----IQKQGLGQWTYQ
IYQDPFKNLKTGKYARTKGAHTNDVKQLTEAVQKIATESIVIWGRTPKFRLPIQKETWETWWTEYWQATWIPEWEFVNTP
PLVKLWYQLEKEPIVGAETF
>B.JP.-.JRC03B.AB565496
PISPIETVPVKLKPGM--DGPKVKQWPLTE-EKIKALIEIC--TEMEKEGKISKI-GPENPYNTPVFAIKKKD--GT---
KWRKLVDFRELNKRTQDFWE-VQLGIPHPAGLKK---KKSVTVLDVGDAYFSVPLDKEFRKYTAFTIPSLNNETPGIRYQ
YNVLPQGWKGSPAIFQCSMTKILEPFRKQNPDMVIYQYMDDLYVGSDLEIEQHRTKIEELRQHLLRWGFDTPDKKHQKEP
PFLWMGYELHPDKWTVQPIVLPEKDSWTVNDIQKLVGKLNWA------SQIYPGIKVKQLCKLLRGTKGLTEVVPLTAEA
ELELAENREILGEPVHGVYYDPSKDL----------------------------------IAE-----IQKQGLGQWTYQ
IYQDPFKNLKTGKYARTKGAHTNDIKQLTEAVQKIATESIVIWGRTPKFRLPIQKETWETWWTEYWQATWIPEWEFVNTP
PLVKLWYQLEKEPIVGAETF
>B.JP.-.JRC05B.AB565497
PISPIETVPVKLKPGM--DGPKVKQWPLTE-EKIKALVEIC--TEMEKEGKISKI-GPENPYNTPVFAIKKKD--ST---
KWRKLVDFRELNKRTQDFWE-VQLGIPHPAGLKK---KKSVTVLDVGDAYFSVPLDKEFRKYTAFTIPSTNNETPGIRYQ
YNVLPQGWKGSPAIFQCSMTKILEPFRKQNPEIVIYQYMDDLYVGSDLEIGQHRTKIEELRGHLLKWGFTTPDKKHQKEP
PFLWMGYELHPDKWTVQPIVLPEKDSWTVNDIQKLVGKLNWA------SQIYPGIKVKQLCKLLRGTKALTEIVPLTEEA
ELELAENREILKEPVHGVYYDPAKDL----------------------------------IAE-----IQKQGLGQWTYQ
IYQEPYKNLKTGKYAKTRGAHTNDVKQLTEAVQKIATESIVIWGKTPKFKLPIQKETWEAWWTEYWQATWIPEWEFVNTP
PLVKLWYQLEKEPIIGAETF
>B.JP.-.JRC05B.AB565498
PISPIETVPVKLKPGM--DGPKVKQWPLTE-EKIKALVEIC--TEMEKEGKISKI-GPENPYNTPVFAIKKKD--ST---
KWRKLVDFRELNKRTQDFWE-VQLGIPHPAGLKK---KKSVTVLDVGDAYFSVPLDKEFRKYTAFTIPSTNNETPGIRYQ
YNVLPQGWKGSPAIFQCSMTKILEPFRKQNPEIVIYQYMDDLYVGSDLEIGQHRTKIEELRGHLLKWGFTTPDKKHQKEP
PFLWMGYELHPDKWTVQPIVLPEKDSWTVNDIQKLVGKLNWA------SQIYPGIKVKQLCKLLRGTKALTEIVPLTEEA
ELELAENREILKEPVHGVYYDPAKDL----------------------------------IAE-----IQKQGLGQWTYQ
IYQEPYKNLKTGKYAKTRGAHTNDVKQLTEAVQKIATESIVIWGKTPKFKLPIQKETWEAWWTEYWQATWIPEWEFVNTP
PLVKLWYQLEKEPIIGAETF
>B.JP.-.JRC53B.AB565499
PISPIETVPVKLKPGM--DGPKVKQWPLTE-EKIKALIEIC--TEMEKEGKISKI-GPENPYNTPVFAIKKKD--ST---
KWRKLVDFRELNKRTQDFWE-VQLGIPHPAGLKR---KKSVTVLDVGDAYFSVPLDKEFRKYTAFTIPSVNNETPGIRYQ
YNVLPQGWKGSPAIFQCSMTKILEPFRKQNPDIVIYQYMDDLYVGSDLEIEQHRTKIEELRQHLLRWGFTTPDKKHQKEP
PFLWMGYELHPDKWTVQPIMLPEKDSWTVNDIQKLVGKLNWA------SQIYPGIKVKQLCKLLRGTKGLTEVVPLTAEA
ELELAENREILKEPVHGVYYDPSKDL----------------------------------VAE-----IQKQGQGQWTYQ
IYQDAFKNLKTGKYARMKGAHTNDVKQLTEAVQKIATESIVIWGKTPKFRLPIQKETWEAWWMEYWQATWIPEWEFVNTP
PLVKLWYQLEKEPIVGAETF
>B.JP.-.JRC53B.AB565500
PISPIETVPVKLKPGM--DGPKVKQWPLTE-EKIKALIEIC--TEMEKEGKISKI-GPENPYNTPVFAIKKKD--ST---
KWRKLVDFRELNKRTQDFWE-VQLGIPHPAGLKR---KKSVTVLDVGDAYFSVPLDKEFRKYTAFTIPSVNNETPGIRYQ
YNVLPQGWKGSPAIFQCSMTKILEPFRKQNPDIVIYQYMDDLYVGSDLEIEQHRTKIEELRQHLLRWGFTTPDKKHQKEP
PFLWMGYELHPDKWTVQPIMLPEKDSWTVNDIQKLVGKLNWA------SQIYPGIKVKQLCKLLRGTKGLTEVVPLTAEA
ELELAENREILKEPVHGVYYDPSKDL----------------------------------VAE-----IQKQGQGQWTYQ
IYQDAFKNLKTGKYARMKGAHTNDVKQLTEAVQKIATESIVIWGKTPKFRLPIQKETWEAWWMEYWQATWIPEWEFVNTP
PLVKLWYQLEKEPIVGAETF
>B.JP.-.JRC65B.AB565501
PISPIETVPVKLKPGM--DGPRVKQWPLTE-EKIKALVEIC--TEMEKEGKISKI-GPENPYNTPVFAIKKKD--ST---
KWRKLVDFRELNKRTQDFFE-VQLGIPHPAGLKR---KKSVTVLDVGDAYFSVPLDEDFRKYTAFTIPSINNETPGIRYQ
YNVLPQGWKGSPAIFQSSMTKILEPFRKQNPDIVIYQYMDDLYVGSDLEIGQHKTKVEELRQHLLRWGLTTPDKKHQKEP
PFLWMGYELHPDKWTVQPIVLPEKDSWTVNDIQKLVGKLNWA------SQIYAGIKVRELCKLLRGAKGLTEVIPLTAEA
ELELAENREILKEPVHGAYYDPSKDL----------------------------------IAE-----IQKQGQGQWTYQ
IYQEQHKNLKTGKYAKMKGAHTNDVKQLTEAVQKIATESIVIWGKTPKFKLPIQKETWETWWTEYWQATWVPEWEFVNTP
PLVKLWYQLEKEPIEGAETF
>B.JP.-.JRC65B.AB565502
PISPIETVPVKLKPGM--DGPRVKQWPLTE-EKIKALVEIC--TEMEKEGKISKI-GPENPYNTPVFAIKKKD--ST---
KWRKLVDFRELNKRTQDFFE-VQLGIPHPAGLKR---KKSVTVLDVGDAYFSVPLDEDFRKYTAFTIPSINNETPGIRYQ
YNVLPQGWKGSPAIFQSSMTKILEPFRKQNPDIVIYQYMDDLYVGSDLEIGQHKTKVEELRQHLLRWGLTTPDKKHQKEP
PFLWMGYELHPDKWTVQPIVLPEKDSWTVNDIQKLVGKLNWA------SQIYAGIKVRELCKLLRGAKGLTEVIPLTAEA
ELELAENREILKEPVHGAYYDPSKDL----------------------------------IAE-----IQKQGQGQWTYQ
IYQEQHKNLKTGKYAKMKGAHTNDVKQLTEAVQKIATESIVIWGKTPKFKLPIQKETWETWWTEYWQATWVPEWEFVNTP
PLVKLWYQLEKEPIEGAETF
>B.JP.-.DR1712.AB604946
PISPIETVPVKLKPGM--DGPKVKQWPLTK-EKIEALMEIC--AELEKEGKISKI-GPENPYNTPVFAIKKKN--SN---
RWRKITDFRELNKRTQDFWE-IQLGIPHPSGLKK---KKSVTVLDVGDAYFSVPLDEDFRKYTAFTIPSTNNETPGIRYQ
YNVLPQGWKGSPAIFQSSMTKILEPFRKQNPDIVIYQYMDDLYVGSDLEIEQHRTKTEELRQHLLRWGFFTPDQKHQKEP
PFLWMGYELHPDKWTVQPIVLPEKDSWTVNDIQKLVGKLNWA------SQIYAGIKVKQLCKLLRGTKALTEVIPLTEEA
ELELAENREILKEPVHGVYYDPSKDL----------------------------------IAE-----IQKQGQGQWTYQ
IYQEPFKNLKTGKYARTRSAHTNDIKQLTEAVQKITTESIVIWGKTPKFKLPIQKETWETWWTEYWQATWIPEWEFVNTP
PLVKLWYQLEKEPIEGAETF
>B.JP.-.DR1712.AB604947
PISPIETVPVKLKPGM--DGPKVKQWPLTK-EKIEALMEIC--AELEKEGKISKI-GPENPYNTPVFAIKKKN--SN---
RWRKITDFRELNKRTQDFWE-IQLGIPHPSGLKK---KKSVTVLDVGDAYFSVPLDEDFRKYTAFTIPSTNNETPGIRYQ
YNVLPQGWKGSPAIFQSSMTKILEPFRKQNPDIVIYQYMDDLYVGSDLEIEQHRTKTEELRQHLLRWGFFTPDQKHQKEP
PFLWMGYELHPDKWTVQPIVLPEKDSWTVNDIQKLVGKLNWA------SQIYAGIKVKQLCKLLRGTKALTEVIPLTEEA
ELELAENREILKEPVHGVYYDPSKDL----------------------------------IAE-----IQKQGQGQWTYQ
IYQEPFKNLKTGKYARTRSAHTNDVKQLTEAVQKITTESIVIWGKTPKFKLPIQKETWETWWTEYWQATWIPEWEFVNTP
PLVKLWYQLEKEPIEGAETF
>B.JP.-.DR1777.AB604948
PISPIETVPVKLKPGM--DGPKVKQWPLTE-EKIKALVEIC--TEMEKEGKISKI-GPENPYNTPIFAIKKKD--ST---
KWRKLVDFRELNKRTQDFWE-VQLGIPHPAGLKK---KKSVTVLDVGDAYFSVPLDKDFRKYTAFTIPSVNNETPGIRYQ
YNVLPQGWKGSPAIFQSSMTKILEPFRKQNPDIVIYQYMDDLYVGSDLEIGQHRAKIEELREHLSKWGFTTPDKKHQKEP
PFLWMGYELHPDKWTVQPIQLPEKDSWTVNDIQKLVGKLNWA------SQIYAGIKIKQLCKLLRGTKALTEVVPLTEEA
ELELAENREILREPVHGVYYDPSKDL----------------------------------IAE-----IQKQGQGQWTYQ
IYQEPFKNLKTGKYARMRSAHTNDVKQLTEAVQKIAMESIVIWGKTPKFKLPIQKETWEAWWVEYWQATWIPEWEFVNTP
PLVKLWYQLEKEPIVGAETF
>B.JP.-.DR2735.AB604949
PISPIETVPVKLKPGM--DGPRVKQWPLTE-EKIKALVEIC--TELEKEGKISKI-GPENPYNTPVFAIKKKN--SD---
KWRKLVDFRELNKRTQDFWE-VQLGIPHPAGIKK---NKSVTVLDVGDAYFSIPLDKDFRKYTAFTIPSTNNETPGIRYQ
YNVLPQGWKGSPAIFQSSMTKILKPFREQNPDIVIYQYMDDLYVGSDLEIGQHRTKIEELREHLLRWGFYTPDKKHQKEP
PFRWMGYELHPDKWTVQPIVLPEKDSWTVNDIQKLVGKLNWA------SQIYAGIKVKQLCKLLRGAKALTEVIPLTEEA
ELELAENREILKEPVHGVYYDPSKDL----------------------------------IAE-----IQKQGVGQWTYQ
IYQEPFKNLKTGKYARTRGIHTNDVKQLTEAVQKIATESIVIWGKIPKFRLPIQKETWETWWTEYWQATWIPEWEFVNTP
PLVKLWYQLEKEPIVGAETF
>B.JP.-.DR5929.AB604950
LISPVETVPVKLKPGM--DGPKVKQWPLTE-EKIKALVEIC--TELEKEGKISKI-GPENPYNTPVFAIKKKN--ST---
RWRKLVDFRELNKRTQDFWE-VQLGLPHPAGLQK---KKSVTVLDVGDAYFSVPLDKDFRKYTAFTIPSTNNETPGIRYQ
YNVLPQGWKGSPAIFQSSMTKVLEPFRKQNPDIVIYQYVDDLYVGSDLEIGQHRTKIEELRQHLWKWGFFTPDQKHQKEP
PFLWMGYELHPDKWTVQPIVLPEKDSWTVNDIQKLVGKLNWA------SQIYPGIKVKQLCKLLRGTKALTEVVPLTEEA
ELELAENREILKEPVHGVYYDPSKDL----------------------------------IAE-----IQKQGNGQWTYQ
IYQEPFKNLKTGKYAKMRSAHTNDVKQLTEVVQKISTESIVIWGKIPKFKLPIQKETWDTWWMEYWQATWIPEWEFVNTP
PLVKLWYQLEKEPIVGAETF
>B.JP.-.DR5929.AB604951
LISPVETVPVKLKPGM--DGPKVKQWPLTE-EKIKALVEIC--TELEKEGKISKI-GPENPYNTPVFAIKKKN--ST---
RWRKLVDFRELNKRTQDFWE-VQLGLPHPAGLQK---KKSVTVLDVGDAYFSVPLDKDFRKYTAFTIPSTNNETPGIRYQ
YNVLPQGWKGSPAIFQSSMTKVLEPFRKQNPDIVIYQYVDDLYVGSDLEIGQHRTKIEELRQHLWKWGFFTPDQKHQKEP
PFLWMGYELHPDKWTVQPIVLPEKDSWTVNDIQKLVGKLNWA------SQIYPGIKVKQLCKLLRGTKALTEVVPLTEEA
ELELAENREILKEPVHGVYYDPSKDL----------------------------------IAE-----IQKQGNGQWTYQ
IYQEPFKNLKTGKYAKMRSAHTNDVKQLTEVVQKISTESIVIWGKIPKFKLPIQKETWDTWWTEYWQATWIPEWEFVNTP
PLVKLWYQLEKEPIVGAETF
>B.JP.-.pJRC57B09.AB641836
PISPIDTVPVKLKPGM--DGPKVKQWPLTE-EKIKALVEIC--TEMEKEGKISKI-GPENPYNTPVFAIKKKD--ST---
KWRKLVDFRELNKRTQDFWE-VQLGIPHPAGLKK---KKSVTVLDVGDAYFSVPLDKDFRKYTAFTIPSINNETPGIRYQ
YNVLPQGWKGSPAIFQSSMTKILEPFRKQNPDIVIYQYMDDLYVGSDLEIGQHRTKIEELRQHLLKWGFTTPDKKHQKEP
PFLWMGYELHPDKWTVQPIKLPEKDSWTVNDIQKLVGKLNWA------SQIYAGIKVKQLCKLLRGTKALTEVIPLTEEA
ELELAENREILKEPVHGAYYDPSKDL----------------------------------TAE-----IQKQGEGQWTYQ
IYQEPFKNLKTGKYARMRSAHTNDVKQLTEAVQKIAMESIVIWGKTPKFRLPIQKETWEAWWMEYWQATWIPDWEFVNTP
PLVKLWYQLETEPIAGAETF
>B.JP.-.pJRC57B05.AB641837
PISPIDTVPVKLKPGM--DGPKVKQWPLTE-EKIKALVEIC--TEMEKEGKISKI-GPENPYNTPVFAIKKKD--ST---
KWRKLVDFRELNKRTQDFWE-VQLGIPHPAGLKK---KKSVTVLDVGDAYFSVPLDKDFRKYTAFTIPSINNETPGIRYQ
YNVLPQGWKGSPAIFQSSMTKILEPFRKQNPDIVIYQYMDDLYVGSDLEIGQHRTKIEELRQHLLKWGFTTPDKKHQKEP
PFLWMGYELHPDKWTVQPIKLPEKDSWTVNDIQKLVGKLNWA------SQIYAGIKVKQLCKLLRGTKALTEVIPLTEEA
ELELAENREILKEPVHGAYYDPSKDL----------------------------------TAE-----IQKQGEGQWTYQ
IYQEPFKNLKTGKYARMRSAHTNDVKQLTEAVQKIAMESIVIWGKTPKFRLPIQKETWEAWWMEYWQATWIPDWEFVNTP
PLVKLWYQLETEPIAGAETF
>B.JP.2008.NMC104_clone_01.AB731663
PISPIETVPVKLKPGM--DGPKVKQWPLTE-EKIKALTEIC--AELEKEGKISKI-GPENPYNTPVFVIRKKDNSSG---
KWRKLVDFRELNKRTQDFWE-IQLGIPHPAGLKK---SKSVTVLDVGDAYFSVPLDKDFRKYTAFTIPSTNNETPGIRYQ
YNVLPQGWKGSPAIFQSSMTKILEPFRKQNPDIVIYQYIDDLYVGSDLEIGQHRTKIEELRHHLWKWGFYTPDKKHQKEP
PFLWMGYELHPDSWTVQPVVLPEKDSWTVNDIQKLVGKLNWA------SQIYAGIKVKQLCKLLRGTKALTEVIPLTREA
ELELAENREILKTPVHGVYYDPSKDL----------------------------------IAE-----IQKQGLGQWTYQ
IYQEPFKNLKTGKYARTRGAHTNDVKQLTDAVQKIATESIVIWGKIPKFRLPIQKETWELWWTEYWQATWIPEWEFVNTP
PLVKLWYQLEKEPIVGAETF
>B.JP.2008.NMC104_clone_09.AB731664
PISPIETVPVKLKPGM--DGPKVKQWPLTE-EKIKALTEIC--AELEKEGKISKI-GPENPYNTPVFVIRKKDNSSG---
KWRKLVDFRELNKRTQDFWE-IQLGIPHPAGLKK---SKSVTVLDVGDAYFSVPLDKDFRKYTAFTIPSTNNETPGIRYQ
YNVLPQGWKGSPAIFQSSMTKILEPFRKQNPDIVIYQYIDDLYVGSDLEIGQHRTKIEELRHHLWKWGFYTPDKKHQKEP
PFLWMGYELHPDSWTVQPVVLPEKDSWTVNDIQKLVGKLNWA------SQIYAGIKVKQLCKLLRGTKALTEVIPLTREA
ELELAENREILKTPVHGVYYDPSKDL----------------------------------IAE-----IQKQGLGQWTYQ
IYQEPFKNLKTGKYARTRGAHTNDVKQLTDAVQKIATESIVIWGKIPKFRLPIQKETWELWWTEYWQATWIPEWEFVNTP
PLVKLWYQLEKEPIVGAETF
>B.JP.2009.NMC851A_clone_14.AB731665
PISPIETVPVKLKPGM--DGPKVKQWPLTE-EKIKALVEIC--TEMEKEGKISKI-GPENPYNTPIFAIKKKD--GT---
KWRKLVDFRELNKRTQDFWE-VQLGIPHPAGLKK---KKSVTVLDVGDAYFSVPLDEDFRKYTAFTIPSINNETPGIRYQ
YNVLPQGWKGSPAIFQSSMTKILEPFRKQYPDMVIYQYMDDLYVGSDLEIEQHRAKIEELRQHLLGWGFTTPDKKHQKEP
PFLWMGYELHPDKWTVQPIELPEKDSWTVNDIQKLVGKLNWA------SQIYPGIKVKQLCRLLRGAKALTEVVQLTEEA
ELELAENREILREPVHGVYYDPSKDL----------------------------------IAE-----IQKQELGQWTYQ
IYQEPFKNLKTGKYARIRGAHTNDVKQLTEVVQKVAKESIVIWGKTPKFRLPIQKETWEAWWMEYWQATWIPEWEFVNTP
PLVKLWYQLEKEPIVGAETF
>B.JP.2009.NMC851A_clone_18.AB731666
PISPIETVPVKLKPGM--DGPKVKQWPLTE-EKIKALVEIC--TEMEKEGKISKI-GPENPYNTPIFAIKKKD--GT---
KWRKLVDFRELNKRTQDFWE-VQLGIPHPAGLKK---KKSVTVLDVGDAYFSVPLDEDFRKYTAFTIPSINNETPGIRYQ
YNVLPQGWKGSPAIFQSSMTKILEPFRKQYPDMVIYQYMDDLYVGSDLEIEQHRAKIEELRQHLLGWGFTTPDKKHQKEP
PFLWMGYELHPDKWTVQPIELPEKDSWTVNDIQKLVGKLNWA------SQIYPGIKVKQLCRLLRGAKALTEVVQLTEEA
ELELAENREILREPVHGVYYDPSKDL----------------------------------IAE-----IQKQELGQWTYQ
IYQEPFKNLKTGKYARIRGAHTNDVKQLTEVVQKVAKESIVIWGKTPKFRLPIQKETWEAWWMEYWQATWIPEWEFVNTP
PLVKLWYQLEKEPIVGAETF
>B.JP.2009.NMC127_clone_07.AB731667
PISPIETVPVKLKPGM--DGPRVKQWPLTE-EKIKALIEIC--AELEKEGKISKI-GPENPYNTPIFAIKKKN--SN---
RWRKLVDFRELNKRTQDFWE-VQLGIPHPSGLKK---KKSVTVLDVGDAYFSVPLDKDFRKYTAFTIPSVNNETPGIRYQ
YNVLPQGWKGSPAIFQYSMTKILEPFRKQNPDIVIYQYVDDLYVGSDLEIGQHRIKIEELREHLLRWGFFTPDQKHQKEP
PFHWMGYELHPDKWTVQPIVLPEKDSWTVNDIQKLVGKLNWA------SQIYAGIKVKQLCKLLKGAKALTEVISLTEEA
ELELAENREILKEPVHGTYYDPSKDL----------------------------------IAE-----LQKQGQGQWTYQ
IYQEPFKILKTGKYARTRGAHTNDVKQLTEAVQKIATESIVIWGKTPKFKLPIQKETWGTWWTEYWQATWIPEWEFVNTP
PLVKLWYQLEKEPIEGAETF
>B.JP.2009.NMC127_clone_27.AB731668
PISPIETVPVKLKPGM--DGPRVKQWPLTE-EKIKALIEIC--AELEKEGKISKI-GPENPYNTPIFAIKKKN--SN---
RWRKLVDFRELNKRTQDFWE-VQLGIPHPSGLKK---KKSVTVLDVGDAYFSVPLDKDFRKYTAFTIPSVNNETPGIRYQ
YNVLPQGWKGSPAIFQYSMTKILEPFRKQNPDIVIYQYVDDLYVGSDLEIGQHRIKIEELREHLLRWGFFTPDQKHQKEP
PFHWMGYELHPDKWTVQPIVLPEKDSWTVNDIQKLVGKLNWA------SQIYAGIKVKQLCKLLKGAKALTEVISLTEEA
ELELAENREILKEPVHGTYYDPSKDL----------------------------------IAE-----LQKQGQGQWTYQ
IYQEPFKILKTGKYARTRGAHTNDVKQLTEAVQKIATESIVIWGKTPKFKLPIQKETWGTWWTEYWQATWIPEWEFVNTP
PLVKLWYQLEKEPIEGAETF
>B.JP.2011.NMC851C_clone_13.AB731669
PISPIETVPVKLKPGM--DGPKIKQWPLTE-EKIKALVEIC--TEMEKEGKISKI-GPENPYNTPIFAIKRKD--GT---
KWRKLVDFRELNKRTQDFWE-VQLGIPHPAGLKK---KKSVTVLDVGDAYFSVPLDKDFRKYTAFTIPSINNETPGIRYQ
YNVLPQGWKGSPAIFQSSMTKILEPFRKQYPDIVIYQYVDDLYVGSDLEIEQHRAKIEELRQHLLAWGFTTPDKKHQKEP
PFLWMGYELHPDKWTVQPIELPEKDSWTVNDIQKLVGKLNWA------SQIYPGIKVKQLCRLLRGAKALTEVVQLTEEA
ELELAENREILREPVHGVYYDPSKDL----------------------------------IAE-----IQKQELGQWTYQ
IYQEPFKNLKTGKYARIRGAHTNDVKQLTEVVQKVAKESIVIWGKTPKFRLPIQKETWEAWWMEYWQATWIPEWEFVNTP
PLVKLWYQLEKEPIVGAETF
>B.JP.2011.NMC851C_clone_48.AB731670
PISPIETVPVKLKPGM--DGPKIKQWPLTE-EKIKALVEIC--TEMEKEGKISKI-GPENPYNTPIFAIKRKD--GT---
KWRKLVDFRELNKRTQDFWE-VQLGIPHPAGLKK---KKSVTVLDVGDAYFSVPLDKDFRKYTAFTIPSINNETPGIRYQ
YNVLPQGWKGSPAIFQSSMTKILEPFRKQYPDIVIYQYVDDLYVGSDLEIEQHRAKIEELRQHLLAWGFTTPDKKHQKEP
PFLWMGYELHPDKWTVQPIELPEKDSWTVNDIQKLVGKLNWA------SQIYPGIKVKQLCRLLRGAKALTEVVQLTEEA
ELELAENREILREPVHGVYYDPSKDL----------------------------------IAE-----IQKQELGQWTYQ
IYQEPFKNLKTGKYARIRGAHTNDVKQLTEVVQKVAKESIVIWGKTPKFRLPIQKETWEAWWMEYWQATWIPEWEFVNTP
PLVKLWYQLEKEPIVGAETF
>B.FR.1985.NL43xWC001.AF003887
PISPIETVPVKLKPGM--DGPKVKQWPLTE-EKIKALVEIC--TEMEKEGKISKI-GPENPYNTPVFAIKKKD--ST---
KWRKLVDFRELNKRTQDFWE-VQLGIPHPAGLKK---KKSVTVLDVGDAYFSVPLDKDFRKYTAFTIPSTNNETPGIRYQ
YNVLPQGWKGSPAIFQSSMTRILEPFRKQNPDIVIYQYMDDLYVGSDLEIGQHRTKIEELRQHLLRWGFTTPDKKHQKEP
PFLWMGYELHPDKWTVQPIVLPEKDSWTVNDIQKLVGKLNWA------SQIYAGIKVKQLCKLLRGAKALTEVIPLTEEA
ELELAENREILKEPVHGVYYDPSKDL----------------------------------IAE-----IQKQGQGQWTYQ
IYQEPYKNLKTGKYARMRGAHTNDVKQLTEAVQKIATESIVIWRKIPKFKLPIQRETWETWWIEYWQATWIPEWEYVNTP
PLVKLWYQLEKEPIVGAETF
>B.FR.1985.NL43WC001.AF003888
PISPIETVPVKLKPGM--DGPKVKQWPLTE-EKIKALVEIC--TEMEKEGKISKI-GPENPYNTPVFAIKKKD--ST---
KWRKLVDFRELNKRTQDFWE-VQLGIPHPAGLKK---KKSVTVLDVGDAYFSVPLDKDFRKYTAFTIPSTNNETPGIRYQ
YNVLPQGWKGSPAIFQSSMTRILEPFRKQNPDIVIYQYMDDLYVGSDLEIGQHRTKIEELRQHLLRWGFTTPDKKHQKEP
PFLWMGYELHPDKWTVQPIVLPEKDSWTVNDIQKLVGKLNWA------SQIYAGIKVKQLCKLLRGAKALTEVIPLTEEA
ELELAENREILKEPVHGVYYDPSKDL----------------------------------IAE-----IQKQGQGQWTYQ
IYQEPYKNLKTGKYARMRGAHTNDVKQLTEAVQKIATESIVIWRKIPKFKLPIQRETWETWWIEYWQATWIPEWEYVNTP
PLVKLWYQLEKEPIVGAETF
>B.US.1986.AD87_ADA.AF004394
PISPIETVPVKLKPGM--DGPKVKQWPLTE-EKIKALVEIC--TEMEKEGKISRI-GPENPYNTPVFAIKKKD--ST---
RWRKLVDFRELNKRTQDFWE-VQLGIPHPAGLKK---KKSVTVLDVGDAYFSVPLDKDFRKYTAFTIPSINNETPGIRYQ
YNVLPQGWKGSPAIFQSSMTKILEPFRKQNPDIVIYQYMDDLYVGSDLEIGQHRTKIEELRQHLLRWGFTTPDKKHQKEP
PFLWMGYELHPDKWTVQPIVLPEKDSWTVNDIQKLVGKLNWA------SQIYAGIKVKQLCKLLRGTKALTEVVPLTEEA
ELELAENREILKEPVHGVYYDPSKDL----------------------------------VAE-----VQKQGQGQWTYQ
IYQEPFKNLKTGKYAKMRGAHTNDVKQLTEAVQKIATESIVIWGKTPKFKLPIQKETWEAWWMEYWQATWIPEWEFVNTP
PLVKLWYQLEKEPIVGAETF
>B.FR.1983.HXB2_copy_LAI.AF033819
PISPIETVPVKLKPGM--DGPKVKQWPLTE-EKIKALVEIC--TEMEKEGKISKI-GPENPYNTPVFAIKKKD--ST---
KWRKLVDFRELNKRTQDFWE-VQLGIPHPAGLKK---KKSVTVLDVGDAYFSVPLDEDFRKYTAFTIPSINNETPGIRYQ
YNVLPQGWKGSPAIFQSSMTKILEPFRKQNPDIVIYQYMDDLYVGSDLEIGQHRTKIEELRQHLLRWGLTTPDKKHQKEP
PFLWMGYELHPDKWTVQPIVLPEKDSWTVNDIQKLVGKLNWA------SQIYPGIKVRQLCKLLRGTKALTEVIPLTEEA
ELELAENREILKEPVHGVYYDPSKDL----------------------------------IAE-----IQKQGQGQWTYQ
IYQEPFKNLKTGKYARMRGAHTNDVKQLTEAVQKITTESIVIWGKTPKFKLPIQKETWETWWTEYWQATWIPEWEFVNTP
PLVKLWYQLEKEPIVGAETF
>B.AU.1986.MBC200.AF042100
PISPIETVPVKLKPGM--DGPKVKQWPLTE-EKIKALVEIC--TEMEKEGKISKI-GPENPYNTPVFAIKKKD--ST---
KWRKLVDFRELNKRTQDFWE-VQLGIPHPAGLKK---KKSVTVLDVGDAYFSVPLDKEFRKYTAFTIPSINNETPGIRYQ
YNVLPQGWKGSPAIFQSSMTKILEPFRKQNPEIVIYQYMDDLYVGSDLEIGQHRTKIEELRHHLLRWGFTTPDKKHQKEP
PFLWMGYELHPDKWTVQPIVLPEKDSWTVNDIQKLVGKLNWA------SQIYPGIKVKQLCKLLRGTKALTEVVPLTKEA
ELELAENREILKEPVHGVYYDPSKDL----------------------------------IAE-----IQKQGQGQWTYQ
IYQEPFKNLKTGKYARMRGAHTNDVKQLTEAVQKITTESIVIWGKTPKFRLPIQKETWETWWTEYWQATWIPEWEFVNTP
PLVKLWYQLEKEPIVGAETF
>B.AU.1987.MBC925.AF042101
PISPIETVPVKLKPGM--DGPKVKQWPLTE-EKIKALVEICIVMEMEKEGKISKI-GPENPYNTPVFAIKKKD--GT---
KWRKLVDFRELNKRTQDFWE-VQLGIPHPAGLKK---KKSVTVLDVGDAYFSVPLYEDFRKYTAFTIPSTNNETPGIRYQ
YNVLPQGWKGSPAIFQCSMTKILEPFRKQNPEIVIYQYMDDLYVGSDLEIGQHRTKIEELRQHLLRWGFTTPDKKHQKEP
PFLWMGYELHPDKWTVQPIVLPEKDSWTVNDIQKLVGKLNWA------SQIYAGIKVKQLCKLIRGTKALTEIVPLTKEA
ELELAENREILKEPVHGVYYDPSKDL----------------------------------IAE-----IQKQGQGQWTYQ
IYQEPFKNLKTGKYARTRGAHTNDVKQLTEAVQKITTESIVIWGKIPKFKLPIQKETWETWWTEYWQATWIPEWEFVNTP
PLVKLWYQLEKEPIIGAETF
>B.AU.1993.MBC18_MBCC18.AF042102
PISPIETVPVSLKPGM--DGPKVKQWPLTE-EKIKALVEIC--TEMEKEGKISKI-GPENPYNTPVFAIRKKD--GT---
KWRKLVDFRELNKRTQDFWE-VQLGIPHPSGLKK---KRSVTVLDVGDAYFSVPLDENFRKYTAFTIPSINNETPGIRYQ
YNVLPQGWKGSPAIFQSSMTRILEPFRRQNPDIVIYQYMDDLYVGSDLEIGQHRIKIEELRQHLLKWGFTTPDKKHQKEP
PFLWMGYELHPDKWTVQPIVLPEKDSWTVNDIQKLVGKLNWA------SQIYPGIKVRQLCKLLRGTKALTEVIPLTEEA
ELELAENREILREPVHGVYYDPSKDL----------------------------------IAE-----VQKQGEGQWTYQ
IYQDQFRNLKTGKYARMRGAHTNDVKQLTEAVQKIATESIVIWGKTPKFRLPIQKETWDAWWTEYWQATWIPEWEFVNTP
PLVKLWYQLEKEPITGAETF
>B.AU.1995.MBCC54.AF042103
PISPIDTVPVKLKPGM--DGPKVKQWPLTE-EKIKALVEIC--TEMEKEGKISKI-GPENPYNTPVFAIKKKD--ST---
KWRKLVDFRELNKKTQDFWE-VQLGIPHPAGLKK---KKSVTVLDVGDAYFSVPLDENFRKYTAFTIPSINNETPGIRYQ
YNVLPQGWKGSPAIFQSSMTKILEPFRKQNPDIVIYQYMDDLYVGSDLEIGQHRTKIEELRQHLLKWGFTTPDKKHQKEP
PFLWMGYELHPDKWTVQPIVLPEKDSWTVNDIQKLVGKLNWA------SQIYAGIKVKQLCKLLRGTKALTEVIPLTEEA
ELELAENREILKEPVHGVYYDPSKDL----------------------------------IAE-----IQKQGQGQWTYQ
IYQEPFKNLKTGKYARVRGAHTNDVKQLTEAVQKISTESIIIWGKTPKFKLPIQRETWEAWWTEYWQATWIPEWEFVNTP
PLVKLWYQLEKEPIIGAETF
>B.AU.1996.MBCC98.AF042104
PISPIDTVPVKLKPGMVH-GPKVKQWPLTE-EKIKALVEIC--TEMEKEGKISKI-GPENPYNTPVFAIKKKD--ST---
KWRKLVDFRELNKKTQDFWE-VQLGIPHPAGLKK---KKSVTVLDVGDAYFSVPLDKDFRKYTAFTIPSINNETPGIRYQ
YNVLPQGWKGSPAIFQYSMTKILEPFRKQNPDIVIYQYMDDLYVGSDLEIGQHRTKIEELRRHLLRWGFTTPDKKHQKEP
PFLWMGYELHPDKWTVQPIVLPEKDSWTVNDIQKLVGKLNWA------SQIYPGIKVKQLCKLLRGTKALTEVIPLTEEA
ELELADNREILKEPVHGVYYDPSEDL----------------------------------IAE-----IQKQGQGQWTYQ
IYQEPFKNLKTGKYARMRGAHTNDVRQLTEAVQKIATESIVIWGKTPKFKLPIQKETWEAWWTEYWQATWIPEWEFVNTP
PLVKLWYQLEREPIIGAETF
>B.AU.1996.MBCD36.AF042105
PISPIETVPVKLKPEM--DGPKVKQWPLTE-EKIKALVEIC--TEMKKEGKISRI-GPKNPYNTPVFAIKKKD--ST---
KWRKLVDFRELNKRTQDFWE-VQLGIPHPSGLKK---KKSVTVLDVGDAYFSVPLDESFRKYTAFTIPSINNETPGTRYQ
YNVLPQGWKGSPAIFQSSMTKILEPFRKQNPDIVIYQYMDDLYVGSDLEIGQHRTKIEELRQHLLRWGFTTPDKKHQKEP
PFLWMGYELHPNKWTVQPIVLPEKDSWTVNDIQKLVGKLYWA------SQIYAGIRVKQLCKLLRGAKALTEVVPLTEEA
ELELAENREILRKPVHEVYYDPSKDL----------------------------------IAE-----IQKQGQGQWTYQ
IYQEPFKNLKTGKYAKTRGAHTNDVKQLTEAVQKIATESIVIWKKTPKFKLPIQKETWEAWWTKYWQATWIPKWEFVNTP
PLVKLWYQLEKEPIIGAETF
>B.AU.1993.MBCC18R01_C18R01.AF042106
PISPIETVPVSLKPGM--DGPKVKQWPLTE-EKIKALVEIC--TEMEKEGKISKI-GPENPYNTPVFAIKKKD--ST---
KWRKLVDFRELNKRTQDFWE-VQLGTPHPSGLKK---KKSVTVLDVGDAYFSVPLDENFRKYTAFTIPSINNETPGIRYQ
YNVLPQGWKGSPAIFQSSMTRILEPYRKQNPDIVIYQYMDDLYVGSDLEIGQHRIKIEELRQHLLKGGFTTPDKKHQKEP
PFLWMGYELHPDKWTVQPIVLPEKDSWTVNDIQKLVGKLNWA------SQIYPGIKGRQLCKLLRGTKALTEVIPLTEEA
ELELAENREILREPVHGVYYDPSKDL----------------------------------IAE-----IQKQEQGQWTYQ
IYQDQFKNLKTGKYARMRGAHTNDVKQLTEAVQKIATESIVIWGKTPKFRLPIQKETWDAWWTEYWQATWIPEWEFVNTP
PLVKLWYQLEKEPIIGAETF
>B.US.-.499JC16.AF049494
PISPIETVPVRLKPGM--DGPKVKQWPLTE-EKIKALVEIC--TEMEKEGKISKI-GPENPYNTPVFAIKKKD--ST---
KWRKLVDFRELNKRTQDFWE-VQLGIPHPSGLKK---KKSVTVLDVGDAYFSVPLDEDFRKYTTFTIPSINNQTPGIRYQ
YNVLPQGWKGSPAIFQSSMTKILEPFRKQNPDIVIYQYMDDLYVGSDLEIEQHRTKIEELRQHLLRWGFTTPDKKHQKEP
PFLWMGYELHPDKWTVQPIVLPEKDSWTVNDIQKLVGKLNWA------SQIYPGIKVRQLCKLLRGAKALTEVIPLTEGA
ELELAENREILKEPVHGVYYDPSKDL----------------------------------IAE-----IQKQGQGQWTYQ
IYQEPFKNLKTGKYARTRGAHTNDVKQLTEAVQKIATESIVIWGKTPKFKLPIQKETWETWWTEYWQATWIPEWEFVNTP
PLVKLWYQLEKEPIVGAETF
>B.US.-.NC7.AF049495
PISPIETVPVKLKPGM--DGPKVKQWPLTE-EKIKALIEIC--TEMEKEGKISKI-GPENPYNTPVFAIKKKD--ST---
KWRKLVDFRELNKRTQDFWE-VQLGIPHPAGLKK---KKSVTVLDVGDAYFSVPLDEDFRKYTAFTIPSINNETPGIRYQ
YNVLPQGWKGSPAIFQSSMTKILEPFRKQNPDIVIYQYMDDLYVGSDLEIEQHRTKIEELRQHLLKWGFTTPDKKHQKEP
PFLWMGYELHPDKWTVQPIVLPEKDSWTVNDIQKLVGKLNWA------SQIYPGIKVRQLCKLLRGAKALTDVIPLTEGA
ELELAENREILKEPVHGVYYDPSKDL----------------------------------IAE-----IQKQGQGQWTYQ
IYQEPFKNLRTGKYARTRGAHTNDIKQLTEAVQKIATESIVIWGKTPKFKLPIQKETWETWWTEYWQATWIPEWEFVNTP
PLVKLWYQLEKEPIVGAETF
>B.US.1991.DH12_3.AF069140
PISPIETVPVKLKPGM--DGPRVKQWPLSE-EKIKALTEIC--TEMEKEGKISKI-GPENPYNTPIFAIKKKN--ST---
RWRKLVDFRELNKRTQDFWE-VQLGIPHPAGLKK---KKSVTVLDVGDAYFSIPLDEDFRKYTAFTIPSVNNAAPGIRYQ
YNVLPQGWKGSPAIFQSSMTKILEPFRKQNPDIVIYQYMDDLYVGSDLEIEQHRTKIEELRQHLLRWGLFTPDQKHQKEP
PFLWMGYELHPDKWTVQPIVLPEKDSWTVNDIQKLVGKLNWA------SQIYAGIKVKQLCKLLRGAKALTEVIPLTEEA
ELELAENREILKEPVHGVYYDPSKDI----------------------------------IAE-----IQKQGQGQWTYQ
IYQEPFKNLKTGKYARTRGAHTNDVKQLTEVVQKVTTECIVIWGKTPKFRLPIQKETWETWWTEYWQATWIPEWEFVNTP
PLVKLWYQLEKEPIVGAETF
>B.FR.1985.NL43E9_LAI_IIIB_NY5.AF070521
PISPIETVPVKLKPGV--DGPKVKQWPLTE-EKIKALVEIC--TEMEKEGKISKI-GPENPYNTPVFAIKKKD--ST---
KWRKLVDFRELNKRTQDFWE-VQLGIPHPAGLKQ---KKSVTVLDVGDAYFSVPLDKDFRKYTAFTIPSINNETPGIRYQ
YNVLPQGWKGSPAIFQCSMTKILEPFRKQNPDIVIYQYMDDLYVGSDLEIGQHRTKIEELRQHLLRWGFITPDKKHQKEP
PFLWMGYELHPDKWTVQPIVLPEKDSWTVNDIQKLVGKLNWA------SQIYAGIKVRQLCKLLRGTKALTEVVPLTEEA
ELELAENREILKEPVHGVYYDPSKDL----------------------------------IAE-----IQKQGQGQWTYQ
IYQEPFKNLKTGKYARMKGAHTNDVKQLTEAVQKIATESIVIWGKTPKFKLPIQKETWEAWWTEYWQATWIPEWEFVNTP
PLVKLWYQLEKEPIIGAETF
>B.TW.1994.TWCYS_LM49.AF086817
PISPIDTVPVKLKPGM--DGPKVKQWPLTE-EKIKVLIEIC--TEMEKEGKISKI-GPENPYNTPVFAIKKKD--ST---
KWRKLVDFRELNKRTQDFWE-VQLGIPHPAGLKK---KKSVTVLDVGDAYFSVPLDKDFRKYTAFTIPSINNETPGIRYQ
YNVLPQGWKGSPAIFQSSMTRILEPFRKQNPDIVIYQYMDDLYVGSDLEIGQHRIKVEELRQHLLRWGFTTPDKKHQKEP
PFLWMGYELHPDKWTVQPIVLPEKDSWTVNDIQKLVGKLNWA------SQIYAGIKVRQLCKLLRGTKALTEVVPLTKEA
ELELAENREILKQPVHGAYYDPSKDL----------------------------------VAE-----IQKQGQGQWTYQ
IYQETFKNLKTGKYARTRGAHTNDVKQLTEAVQKIATESIVIWGKTPKFKLPIQKETWEAWWTEYWQATWIPEWEFVNTP
PLVKLWYQLEKEPIIGAETF
>B.AU.-.VH_VHPCR.AF146728
PISPIETVPVKLKPGM--DGPKVKQWPLTE-EKIKALVEIC--TEMEKEGKISKI-GPENPYNTPVFAIKKKD--ST---
KWRKLVDFRELNKRTQDFWE-VQLGIPHPAGLKK---KKSVTVLDVGDAYFSVPLDKDFRKYTAFTIPSINNETPGIRYQ
YNVLPQGWKGSPAIFQSSMTKILEPFRKQNPDVVIYQYMDDLYVGSDLEIGQHRTKIEELRQHLLRWGFTTPDKKHQKEP
PFLWMGYELHPDKWTVQPIVLPEKDSWTVNDIQKLVGKLNWA------SQIYSGIKVRQLCKLLRGTKALTEVIPLTEEA
ELELAENREILKEPVHGVYYDPSKDL----------------------------------IAE-----VQKQEQGQWTYQ
IYQEPFKNLKTGKYARMKGAHTNDVKQLTEAVQKIATESIVIWGKTPKFKLPIQKETWEAWWMEYWQATWIPEWEFVNTP
PLVKLWYQLEKEPIVGAETF
>B.KR.1997.WK.AF224507
PISPIETVPVKLKPGM--DGPKVKQWPLTE-EKIKALVEIC--TEMEKEGKISKI-GPENPYNTPVFAIKKKD--ST---
KWRKLVDFRELNKRTQDFWE-VQLGIPHPAGLKK---KKSVTVLDVGDAYFSVPLDEDFRKYTAFTIPSTNNETPGIRYQ
YNVLPQGWKGSPAIFQSSMTKILEPFRKQNPDIVIYQYMDDLYVGSDLEIGQHRIKIEELRQHLLRWGFTTPDKKHQKEP
PFLWMGYELHPDKWTVQPIVLPEKDSWTVNDIQKLVGKLNWA------SQIYAGIKVKQLCKLLRGTKALTEVVPLTEEA
ELELAENREILKEPVHGVYYDPAKDL----------------------------------IAE-----IQKQGQGQWTYQ
IYQEPFKNLKTGKYARMRGAHTNDVKQLTEAVQKVAIESIVIWGKTPKFKLPIQKETWEAWWTEYWQATWIPEWEFVNTP
PLVKLWYQLEKEPIVGAETF
>B.ES.1989.S61I1.AF256204
PISPIETVPVKLKPGM--DGPKVKQWPLTE-EKIKALVEIC--TEMEKEGKISKI-GPENPYNTPVFAIKKKD--ST---
KWRKLVDFRELNKKTQDFWE-VQLGIPHPAGLKK---KKSVTVLDVGDAYFSVPLDKEFRKYTAFTIPSINNETPGIRYQ
YNVLPQGWKGSPAIFQSSMTKILEPFRKQNPDIVIYQYMDDLYVGSDLEIGQHRTKIEELRQHLLKWGFTTPDKKHQKEP
PFLWMGYELHPDKWTVQPIVLPEKDSWTVNDIQKLVGKLNWA------SQIYPGIKVKQLCRLLRGTKALTEVIPLTKEA
ELELAENREILKEPVHGVYYDPSKDL----------------------------------IAE-----IQKQGQGQWTYQ
IYQEPFKNLKTGKYARMRGAHTNDVKQLTEAVQKITTESIVIWGKTPKFKLPIQKETWETWWTEYWQATWIPEWEFVNTP
PLVKLWYQLEKEPIIGAETF
>B.ES.1989.S61D15.AF256205
PISPIETVPVKLKPGM--DGPKVKQWPLTE-EKIKALVEIC--TEMEKEGKISKI-GPENPYNTPVFAIKKKD--ST---
KWRKLVDFRELNKKTQDFWE-VQLGIPHPAGLKK---KKSVTVLDVGDAYFSVPLDKEFRKYTAFTIPSINNETPGIRYQ
YNVLPQGWKGSPAIFQSSMTKILEPFRKQNPDIVIYQYMDDLYVGSDLEIGQHRTKIEELRQHLLKWGFTTPDKKHQKEP
PFLWMGYELHPDKWTVQPIVLPEKDSWTVNDIQKLVGKLNWA------SQIYPGIKVKQLCRLLRGTKALTEVIPLTKEA
ELELAENREILKEPVHGVYYDPSKDL----------------------------------IAE-----IQKQGQGQWTYQ
IYQEPFKNLKTGKYARMRGAHTNDVKQLTEAVQKITTESIVIWGKTPKFKLPIQKETWETWWTEYWQATWIPEWEFVNTP
PLVKLWYQLEQEPITGVETF
>B.ES.1989.S61G1.AF256206
PISPIETVPVKLKPGM--DGPKVKQWPLTE-EKIKALVEIC--TEMEKEGKISKI-GPENPYNTPVFAIKKKD--ST---
KWRKLVDFRELNKKTQDFWE-VQLGIPHPAGLKK---KKSVTVLDVGDAYFSVPLDKEFRKYTAFTIPSINNETPGIRYQ
YNVLPQGWKGSPAIFQSSMTKILKPFREQNPDIVIYQYMDDLYVGSDLEIEQHRTKIEELRQHLLKWGFTTPDKKHQKEP
PFLWMGYELHPDKWTVQPIVLPEKDSWTVNDIQKLVGKLNWA------SQIYPGIKVKQLCRLLRGTKALTEVIPLTKEA
ELELAENRKILKEPVHGVYYDPSKDL----------------------------------IAE-----IQKQGQGQWTYQ
IYQEPFKNLKTGKYARMRGAHTNDVKQLTEAVQKITTESIVIWGKTPKFKLPIQKETWETWWTEYWQATWIPEWEFVNTP
PLVKLWYQLEQEPITGVETF
>B.ES.1989.S61G7.AF256207
PISPIETVPVKLKPGM--DGPKVKQWPLTE-EKIKALVEIC--TEMEKEGKISKI-GPENPYNTPVFAIKKKD--ST---
KWRKLVDFRELNKKTQDFWE-VQLGIPHPAGLKK---KKSVTVLDVGDAYFSVPLDKEFRKYTAFTIPSINNETPGIRYQ
YNVLPQGWKGSPAIFQSSMTKILKPFREQNPDIVIYQYMDDLYVGSDLEIEQHRTKIEELRQHLLKWGFTTPDKKHQKEP
PFLWMGYELHPDKWTVQPIVLPEKDSWTVNDIQKLVGKLNWA------SQIYPGIKVKQLCRLLRGTKALTEVIPLTKEA
ELELAENRKILKEPVHGVYYDPSKDL----------------------------------IAE-----IQKQGQGQWTYQ
IYQEPFKNLKTGKYARMRGAHTNDVKQLTEAVQKITTESIVIWGKTPKFKLPIQKETWETWWTEYWQATWIPEWEFVNTP
PLVKLWYQLEQEPITGVETF
>B.ES.1989.S61I15.AF256208
PISPIETVPVKLKPGM--DGPKVKQWPLTE-EKIKALVEIC--TEMEKEGKISKI-GPENPYNTPVFAIKKKD--ST---
KWRKLVDFRELNKKTQDFWE-VQLGIPHPAGLKK---KKSVTVLDVGDAYFSVPLDKEFRKYTAFTIPSINNETPGIRYQ
YNVLPQGWKGSPAIFQSSMTKILEPFRKQNPDIVIYQYMDDLYIGSDLEIGQHRTKIEELRQHLLKWGFTTPDKKHQKEP
PFLWMGYELHPDKWTVQPIVLPEKDSWTVNDIQKLVGKLNWA------SQIYPGIKVKQLCRLLRGTKALTEVIPLTKEA
ELELAENREILKEPVHGVYYDPSKDL----------------------------------IAE-----IQKQGQGQWTYQ
IYQEPFKNLKTGKYARMRGAHTNDVKQLTEAVQKITTESIVIWGKTPKFKLPIQKETWETWWTEYWQATWIPEWEFVNTP
PLVKLWYQLEKEPIIGAETF
>B.ES.1989.S61K1.AF256209
PISPIETVPVKLKPGM--DGPKVKQWPLTE-EKIKALVEIC--TEMEKEGKISKI-GPENPYNTPVFAIKKKD--ST---
KWRKLVDFRELNKKTQDFWE-VQLGIPHPAGLKK---KKSVTVLDVGDAYFSVPLDKEFRKYTAFTIPSINNETPGIRYQ
YNVLPQGWKGSPAIFQSSMTKILEPFRKQNPDIVIYQYMDDLYVGSDLEIGQHRTKIEELRQHLLKWGFTTPDKKHQKEP
PFLWMGYELHPDKWTVQPIVLPEKDSWTVNDIQKLVGKLNWA------SQIYPGIKVKQLCRLLRGTKALTEVIPLTKEA
ELELAENREILKEPVHGVYYDPSKDL----------------------------------IAE-----IQKQGQGQWTYQ
IYQEPFKNLKTGKYARMRGAHTNDVKQLTEAVQKITTESIVIWGKTPKFKLPIQKETWETWWTEYWQATWIPEWEFVNTP
PLVKLWYQLEQEPITGVETF
>B.ES.1989.S61K15.AF256210
PISPIETVPVKLKPGM--DGPKVKQWPLTE-EKIKALVEIC--TGMEKEGKISKI-GPENPYNTPVFAIKKKD--ST---
KWRKLVDFRELNKKTQDFWE-VQLGIPHPAGLKK---KKSVTVLDVGDAYFSVPLDKEFRKYTAFTIPSINNETPGIRYQ
YNVLPQGWKGSPAIFQSSMTKILEPFRKQNPDIVIYQYMDDLYVGSDLKIGQHRTKIEELRQHLLKWGFTTPDKKHQKEP
PFLWMGYELHPDKWTVQPIVLPEKDSWTVNDIQKLVGKLNWA------SQIYPGIKVKQLCRLLRGTKALTEVIPLTKEA
ELELAENREILKEPVHGVYYDPSKDL----------------------------------IAE-----IQKQGQGQWTYQ
IYQEPFKNLKTGKYARMRGAHTNDVKQLTEAVQKITTESIVIWGKTPKFKLPIQKETWETWWTEYWQATWIPEWEFVNTP
PLVKLWYQLEQEPITGVETF
>B.ES.1989.S61D1.AF256211
PISPIETVPVKLKPGM--DGPKVKQWPLTE-EKIKALVEIC--TEMEKEGKISKI-GPENPYNTPVFAIKKKD--ST---
KWRKLVDFRELNKKTQDFWE-VQLGIPHPAGLKK---KKSVTVLDVGDAYFSVPLDKEFRKYTAFTIPSINNETPGIRYQ
YNVLPQGWKGSPAIFQSSMTKILEPFRKQNPDIVIYQYMDDLYVGSDLEIGQHRTKIEELRQHLLKWGFTTPDKKHQKEP
PFLWMGYELHPDKWTVQPIVLPEKDSWTVNDIQKLVGKLNWA------SQIYPGIKVKQLCRLLRGTKALTEVIPLTKEA
ELELAENREILKEPVHGVYYDPSKDL----------------------------------IAE-----IQKQGQGQWTYQ
IYQEPFKNLKTGKYARMRGAHTNDVKQLTEAVQKITTESIVIWGKTPKFKLPIQKETWETWWTEYWQATWIPEWEFVNTP
PLVKLWYQLEQEPITGVETF
>B.US.1988.WR27.AF286365
PISPIETVPVKLKPGM--DGPKVKQWPLTE-EKIKALIEIC--TEMEKEGKISKI-GPENPYNTPVFAIKKKD--ST---
KWRKLVDFRELNKRTQDFWE-VQLGIPHPAGLKK---KKSVTVLDVGDAYFSVPLDKEFRKYTAFTIPSTNNETPGIRYQ
YNVLPQGWKGSPAIFQSSMTKILEPFRKQNPEIVIYQYMDDLYVGSDLEIGQHRTKIEELRQHLLRWGFTTPDKKHQKEP
PFLWMGYELHPDKWTVQPIVLPEKDSWTVNDIQKLVGKLNWA------SQIYAGIKVKQLCKLLRGTKALTEVVPLTEEA
ELELAENREILKEPVHGVYYDPSKDL----------------------------------VAE-----LQKQGQGQWTYQ
IYQEPFKNLKTGKYARTRGAHTNDVKQLTEAVQKIATESIVIWGKTPKFKLPIQKETWESWWTEYWQATWIPEWEFVNTP
PLVKLWYQLEKEPIVGAETF
>B.AU.1999.1181.AF538302
PISPIETVPVKLKPGM--DGPKVKQWPLTE-EKIKALVEIC--TEMEKEGKISKI-GPENPYNTPVFAIKKKD--ST---
KWRKLVDFRELNKRTQDFWE-VQLGIPHPAGLKK---KKSVTVLDVGDAYFSVPLDKDFRKYTAFTIPSINNETPGIRYQ
YNVLPQGWKGSPAIFQSSMTKILEPFRKQNPDIVIYQYMDDLYVGSDLKIGQHRTKIEELRQHLLKWGFTTPDKKHQKEP
PFLWMGYELHPDKWTVQPIVLPEKDSWTVNDIQKLVGKLNWA------SQIYAGIKVKQLCKLLRGAKALTEVVPLTEEA
ELELAENREILKEPVHGVYYDPSKIL----------------------------------IAE-----IQKQGQGQWTYQ
IYQEPFKNLKTGKYARMRGTHTNDVKQLTEAVQKIATESIVIWGRTPKFKLPIQKETWDAWWTEYWQATWIPEWEFVNTP
PLVKLWYQLEKEPIVGAETF
>B.AU.1999.1182.AF538303
PISPIETVPVKLKPGM--DGPKVKQWPLTE-EKIKALVEIC--TEMEKEGKISKI-GPENPYNTPVFAIKKKD--ST---
KWRKLVDFRELNKRTQDFWE-VQLGIPHPAGLKK---KKSVTVLDVGDAYFSVPLDKDFRKYTAFTIPSVNNETPGIRYQ
YNVLPQGWKGSPAIFQSSMTRILEPFRKQNPDIVIYQYMDDLYVGSDLEIGQHRTKIEELRQHLLKWGFTTPDKKHQKEP
PFLWMGYELHPDKWTVQPIVLPEKDSWTVNDIQKLVGKLNWA------SQIYPGIKVRQLCKLIRGTKALTEVVPLTKEA
ELELAENREILKEPVHGVYYDPSKDL----------------------------------IAE-----IQKQGQGQWTYQ
IYQEPFKNLKTGKYARMRGTHTNDVKQLTEAVQKIATESIVIWGRTPKFKLPIQKETWEAWWTEYWQATWIPEWEFVNTP
PLVKLWYQLEKEPIVGAETF
>B.AU.1995.C24.AF538304
PISPIETVPVKLKPGM--DGPKVKQWPLTE-EKIKALVEIC--TEMEKEGEISKI-GPENPYNTPVFAIKKKN--ST---
RWRKLVDFRELNKRTQDFWE-VQLGIPHPAGLKK---KKSVTVLDVGDAYFSVPLDKDFRKYTAFTIPSINNETPGVRYQ
YNVLPQGWKGSPAIFQSSMTKILEPFRKQNPDLVIYQYVDDLYVGSDLEIGQHRTKIEELRQHLLKWGFTTPDQKHQKEP
PFLWMGYELHPDKWTVQPIKLPEKKSWTVNDIQKLVGKLNWA------SQIYPGIKVKHLCKLLRGAKALTEVVPLTEEA
ELELAENREILKEPVHGVYYDPSKDL----------------------------------IAE-----IQKQGNGQWTYQ
IYQEPFKNLKTGKYAKMRGAHTNDVKQLTEAVQKIATESIVIWGKTPKFKLPIQKETWETWWTEYWQATWIPEWEFVNTP
PLVKLWYQLEKEPIVGAETF
>B.AU.1995.C42.AF538305
PISPIETVPVKLKPGM--DGPKVKQWPLTE-EEIKALV-IC--TEMEKEGKISKI-GPENPYNTPVFAIKKKD--ST---
KWRKLVDFRELNKRTQDFWE-VQLGIPHPAGLKK---KKSVTVLDVGDAYFSVPLDKDFRKYTAFTIPSINNETPGIRYQ
YNVLPQGWKGSPAIFQSSMTKILEPFRKQNPDIVIYQYMDDLYVGSDLEIGQHRKKIEELRQHLSRWGFTTPDKKHQKEP
PFLWMGYELHPDKWTVQPIVLPEKDSWTVNDLQKLVGKLNWA------SQIYPGIKVKQLCKLLRGTKALTEVVPLTEEA
ELELAENREILKEPVHGVYYDPSKDL----------------------------------IAE-----LQKQGQGQWTYQ
IYQEPFKNLKTGKYAKMRGAHTNDVKQLTEAVQKIATESIVIWGKTPKFKLPIQKETWEAWWTEYWQATWIPEWEFVNTP
PLVKLWYQLEKEPIVGAETF
>B.AU.1995.C76.AF538306
PISPIETVPVKLKPGM--DGPKVKQWPLTE-EKIKALIEIC--TEMEKEGKISKI-GPENPYNTPVFAIKKKD--ST---
KWRKLVDFRELNKKTQDFWE-VQLGIPHPAGLKK---KKSVTVLDVGDAYFSVPLDKDFRKYTAFTIPSINNETPGIRYQ
YNVLPQGWKGSPAIFQSSMTKILEPFRKQNPDIVIYQYVDDLYVGSDLEIGQHRTKIEELRQHLLRWGFTTPDKKHQKEP
PFLWMGYELHPDKWTVQPIVLPEKDSWTVNDIQKLVGKLNWA------SQIYPGIRVTQLCKLLRGTKALTEVVPLTEEA
ELELAENREILKEPVHGVYYDPSKDL----------------------------------IAE-----IQKQGKGQWTYQ
IYQEPFKNLKTGKYARMRGAHTNDVKQLTEAVQKIATESIVIWGKTPKFKLPIQKETWETWWTEYWQATWIPEWEFVNAP
PLVKLWYQLEKEPIVGAETF
>B.AU.1995.C92.AF538307
PISPIETVPVKLKPGM--DGPKVKQWPLTE-EKIKALIEIC--TEMEKEGKISKI-GPENPYNTPVFAIKKKD--ST---
KWRKLVDFRELNKKTQDFWE-VQLGIPHPAGLKK---KKSVTVLDVGDAYFSVPLDKEFRKYTAFTIPSINNETPGTRYQ
YNVLPQGWKGSPAIFQSSMTKILEPFRKQNPDLVIYQYMDDLYVGSDLEIGQHRTKIEELRQHLLKWGFTTPDKKHQKEP
PFLWMGYELHPDKWTVQPIVLPEKDSWTVNDIQKLVGKLNWA------SQIYPGIKVKQLCKLLRGAKALTEVIPLTEEA
ELELAENREILKEPVHGVYYDPSKDL----------------------------------IAE-----IQKQGKGQWTYQ
IYQEPFKNLKTGKYAKMRGTHTNDVKQLTEVVQKVTTESIVIWGKTPKFKLPIQKETWEAWWTEYWQATWIPEWEFVNTP
PLVKLWYQLEKEPIVGAETF
>B.ES.1989.89SP061_89ES061.AJ006287
PISPIETVPVKLKPGM--DGPKVKQWPLTE-EKIKALVEIC--TEMEKEGKISKI-GPENPYNTPVFAIKKKD--ST---
KWRKLVDFRELNKKTQDFWE-VQLGIPHPAGLKK---KKSVTVLDVGDAYFSVPLDKEFRKYTAFTIPSINNETPGIRYQ
YNVLPQGWKGSPAIFQSSMTKILEPFRKQNPDIVIYQYMDDLYVGSDLEIGQHRTKIEELRQHLLKWGFTTPDKKHQKEP
PFLWMGYELHPDKWTVQPIVLPEKDSWTVNDIQKLVGKLNWA------SQIYPGIKVKQLCRLLRGTKALTEVIPLTKEA
ELELAENREILKEPVHGVYYDPSKDL----------------------------------IAE-----IQKQGQGQWTYQ
IYQEPFKNLKTGKYARMRGAHTNDVKQLTEAVQKITTESIVIWGKTPKFKLPIQKETWETWWTEYWQATWIPEWEFVNTP
PLVKLWYQLEKEPIIGAETF
>B.GB.1986.GB8_46R.AJ271445
PISPIETVPVKLKPGM--DGPKVKQWPLTE-EKIKALVEIC--TEMEKEGKISKI-GPENPYNTPVFAIKKKD--ST---
KWRKLVDFRELNKRTQDFWE-VQLGIPHPSGLKK---KKSVTVLDVGDAYFSVPLDKEFRKYTAFTIPSINNETPGIRYQ
YNVLPQGWKGSPAIFQSSMTKILEPFRKQNPEIVIYQYMDDLYVGSDLEIGQHRTKIEELRQHLLRWGFSTPDKKHQKEP
PFLWMGYELHPDKWTVQPIVLPEKDSWTVNDIQKLVGKLNWA------SQIYPGIKVRQLCKLLRGAKALTEVITLTEEA
ELELAENREILKEPVHGVYYDPSKDL----------------------------------VAE-----IQKQGLGQWTYQ
IYQEPFKNLKTGKYAKMRGAHTNDVKQLTEAVQKIATESIVIWGKTPKFKLPIQKETWEAWWMEYWQATWIPEWEFVNTP
PLVKLWYQLEKEPIIGAETF
>B.AR.1998.ARCH054.AY037268
PICPIETVPVKLKPGM--DGPKVKQWPLTE-EKIKALIEIC--TEMEKEGRISKI-GPENPYNTPVFAIKKKD--ST---
RWRKLVDFRELNKKTQDFWE-VQLGIPHPAGLKK---KKSVTVLDVGDAYFSVPLDKDFRKYTAFTIPSINNETPGIRYQ
YNVLPQGWKGSPAIFQSSMTRILEPFRKQNPDIVIYQYMDDLYVGSDLEIGQHRTKIEELRAHLLKWGFTTPDKKHQKEP
PFLWMGYELHPDKWTVQPIVLPEKDSWTVNDIQKLVGKLNWA------SQIYPGIKVKQLCKLLRGTKALTEVVPLTEEA
ELELAENREILKEPVHGVYYDPTKDL----------------------------------IAE-----IQKQGQGQWTYQ
IYQEPFKNLKTGKYARMRGAHTNDVRQLTEAVQKITTESIVIWGKTPKFRLPIQKETWETWWTEYWQATWIPEWEFVNTP
PLVKLWYQLEKEPIVGAETF
>B.AR.2000.ARMS008.AY037269
PISPIETVPVKLKPGM--DGPKIKQWPLTE-EKIKALVEIC--TEMEKEGKISKI-GPENPYNTPVFAIKKKD--ST---
KWRKLVDFRELNKRTQDFWE-VQLGIPHPAGLKK---KKSVTVLDVGDAYFSVPLDKDFRKYTAFTIPSINNETPGIRYQ
YNVLPQGWKGSPAIFQSSMTKILEPFRKHNPDMVIYQYMDDLYVGSDLEIGQHRTKIEELREHLLKWGFTTPDKKHQKEP
PFLWMGYELHPDKWTVQPIMLPEKDSWTVNDIQKLVGKLNWA------SQIYPGIKVKQLCKLLRGTKALTEVVPLTEEA
ELELAENREILKEPVHGVYYDPSKDL----------------------------------VAE-----VQKQDNGQWTYQ
IYQEPFKNLKTGKYARMRGAHTNDVKQLTEAVQKIATESIVIWGKVPKFKLPIQKETWEAWWMEYWQATWIPEWEFVNTP
PLVKLWYQLEKEPIVGAETF
>B.BO.1999.BOL0122.AY037270
PISPIETVPVKLKPGM--DGPKVKQWPLTE-EKIKALVEIC--TEMEKEGKISKI-GPENPYNTPVFAIKKKD--ST---
KWRKLVDFRELNKRTQDFWE-VQLGIPHPAGLRK---KKSVTVLDVGDAYFSVPLDEDFRKYTAFTIPSTNNETPGIRYQ
YNVLPQGWKGSPAIFQCSMTKILEPFRKQNPDIVIYQYMDDLYVGSDLEIGQHRTKIEELRQHLLKWGLTTPDKKHQKEP
PFLWMGYELHPDKWTVQPIVLPHKDSWTVNDIQKLVGKLNWA------SQIYPGIKVKQLCKLLRGTKALTEVIPLTEEA
ELELAENREILKEPVHGVYYDPSKDL----------------------------------IAE-----LQKQGEGQWTYQ
IFQDPFKNLKTGKYARAKGAHTNDIKQLTEAVQKIATESIVIWGKTPKFKLPIQKETWETWWTEYWQATWIPEWEFVNTP
PLVKLWYQLEKDPIEGVETF
>B.AR.1999.ARMA132.AY037282
PISPIETVPVKLKPGM--DGPKVKQWPLTE-EKIKALVEIC--TEMEKEGKISKI-GPENPYNTPVFAIKKKD--ST---
KWRKLVDFRELNKRTQDFWE-VQLGIPHPAGLKK---KKSITVLDVGDAYFSVPLDKDFRKYTAFTIPSINNETPGIRYQ
YNVLPQGWKGSPAIFQSSMTKILEPFRKQNPDIVIYQYMDDLYVGSDLEIGQHRTKIEELRQHLLRWGLTTPDKKHQKEP
PFLWMGYELHPDKWTVQPIVLPEKDSWTVNDIQKLVGKLNWA------SQIFPGIKVRQLCKLLRGTKALTEVVPLTEEA
ELELAENREILKEPVHGVYYDPSKDL----------------------------------IAE-----IQKQGEGQWTYQ
IYQEQFKNLKTGKYAKMRGTHTNDVKQLTEAVQKIVTESIVIWGKIPKFRLPIQKETWETWWTEYWQATWIPEWEFVNTP
PLVKLWYQLEKEPIVGAETF
>B.TH.1990.BK132.AY173951
PISPIETVPVKLKPGM--DGPKVKQWPLTE-EKIKALVEIC--TEMEKEGKISKI-GPENPYNTPVFAIKKKD--ST---
KWRKLVDFRELNKRTQDFWE-VQLGIPHPAGLKK---KKSVTVLDVGDAYFSVPLDKDFRKYTAFTIPSTNNETPGIRYQ
YNVLPQGWKGSPAIFQCSMTKILEPFRKQNPDIVIYQYMDDLYVGSDLEIGQHRTKIEELRQHLLRWGFTTPDKKHQKEP
PFLWMGYELHPDKWTVQPIVLPEKDSWTVNDIQKLVGKLNWA------SQIYPGIKVKQLCKLLRGTKALTEVVPLTKEA
ELELAENREILKETVHGVYYDPSKDL----------------------------------IAE-----IQKQGQGQWTYQ
IYQEPFKNLKTGKYARMRGAHTNDVKQLTEAVQKIATESIVIWGKTPKFKLPIQKETWETWWTEYWQATWIPEWEFVNTP
PLVKLWYQLEKEPIVGAETF
>B.US.1990.US1.AY173952
PISPIETVPVKLKPGM--DGPKVKQWPLTE-EKIKALVEIC--TEMEKEGKISKI-GPENPYNTPVFAIKKKD--ST---
KWRKLVDFRELNKKTQDFWE-VQLGIPHPAGLKK---KKSVTVLDVGDAYFSVPLDEDFRKYTAFTIPSINNETPGIRYQ
YNVLPQGWKGSPAIFQCSMTKILEPFRKQNPDLVIYQYMDDLYVGSDLEIGQHRIKIEELRQHLLRWGFTTPDKKHQKEP
PFLWMGYELHPDKWTVQPIVLPEKDSWTVNDIQKLVGKLNWA------SQIYPGIKVRQLCKLLRGTKALTEVIPLTAEA
ELELAENREILKEPVHGVYYDPSKDL----------------------------------IAE-----IQKQGQGQWTYQ
IYQEPFKNLKTGKYARVRGAHTNDVKQLTEAVQKIATESIVIWGKTPKFKLPIQKETWETWWTEYWQATWIPEWEFVNTP
PLVKLWYQLEKEPIVGAETF
>B.US.1990.US2.AY173953
PISPIETVPVKLKPGM--DGPKVKQWPLTE-EKIKALVEIC--TEMEKEGKISKI-GPENPYNTPVFAIKKKD--ST---
KWRKLVDFRELNKKTQDFWE-VQLGIPHPAGLKK---KKSVTVLDVGDAYFSVPLDKDFRKYTAFTIPSINNETPGIRYQ
YNVLPQGWKGSPAIFQSSMTKILEPFKKQNPDIVIYQYMDDLYVGSDLEIGQHRTKIEELRQHLLKWGFTTPDKKHQKEP
PFLWMGYELHPDKWTVQPIALPEKDSWTVNDIQKLVGKLNWA------SQIYAGIKVKQLCKLLRGTKALTEVIPLTEEA
ELELAENREILKEPVHGVYYDPSKEL----------------------------------IAE-----IQKQGPGQWTYQ
IYQEPFKNLKTGKYTRMRGAHTNDVRQLTEAVQKITTESIVIWGKTPKFKLPIQKETWEAWWTEYWQATWIPEWEFVNTP
PLVKLWYQLEKEPIVGAETF
>B.US.1990.US3.AY173954
PISPIETVPVKLKPGM--DGPKVKQWPLTE-EKIKALXEIC--TEMEKEGKISKI-GPENPYNTPVFAIKKKD--ST---
KWRKLVDFRELNKRTQDFWE-VQLGIPHPAGLKK---KKSVTVLDVGDAYFSVPLDKDFRKYTAFTIPSINNETPGIRYQ
YNVLPQGWKGSPAIFQSSMTKILEPFRKQNPDIVIYQYMDDLYVGSDLAIGQHRTKIEELRQHLLRWGFTTPDKKHQKEP
PFLWMGYELHPDKWTVQPIMLPEKDSWTVNDIQKLVGKLNWA------SQIYAGIKVRQLCKLLRGTKALTEVVPLTAEA
ELELAENREILKEPVHGVYYDPSKDL----------------------------------IAE-----IQKQGQGQWTYQ
IYQEPFKNLKTGKYAKMRGAHTNDVKQLTEAVQKIATESIVIWGKTPKFKLPIQKETWEAWWTEYWQATWIPEWEFVNTP
PLVKLWYQLEKEPIVGAETF
>B.US.1990.US4.AY173955
PISPIETVPVKLKPGM--DGPKVKQWPLTE-EKIKALVEIC--TEMEKEGKISKI-GPENPYNTPVFAIKKKD--ST---
KWRKLVDFRELNKRTQDFWE-VQLGIPHPAGLKK---KKSVTVLDVGDAYFSVPLDKEFRKYTAFTIPSINNETPGIRYQ
YNVLPQGWKGSPAIFQSSMTKILEPFRKQNPDIVIYQYMDDLYVGSDLEIEQHRTKIEELRGHLLRWGFTTPDKKHQKEP
PFLWMGYELHPDKWTVQPIKLPEKDSWTVNDIQKLVGKLNWA------SQIYAGIKVRQLCKLLRGAKALTEVVPLTEEA
ELELAENREILKEPVHGVYYDPSKEL----------------------------------IAE-----IQKQEQGQWTYQ
IYQEPFKNLKTGKYARMRGAHTNDVKQLTEAVQKIARECIVIWGKIPKFKLPIQKETWETWWIEHWQATWIPEWEFVNTP
PLVKLWYQLEKEPIVGAETF
>B.BR.1989.BZ167.AY173956
PISPIETVPVKLKPGM--DGPKVKQWPLTE-EKIKALVEIC--TEMEKEGKISKI-GPENPYNTPVFAIKKKD--ST---
KWRKLVDFRELNKRTQDFWE-VQLGIPHPAGLKK---KKSVTVLDVGDAYFSVPLDEDFRKYTAFTIPSINNETPGIRYQ
YNVLPQGWKGSPAIFQSSMTKILEPFRKQNPDMVIYQYMDDLYVGSDLEIGQHRTKIEELRQHLLRWGFTTPDKKHQKEP
PFLWMGYELHPDKWTVQPIVLPEKDSWTVNDIQKLVGKLNWA------SQIYAGIKVKQLCKLLRGTKALTEVVPLTEEA
ELELAENREILKEPVHGVYYDPSKDL----------------------------------IAE-----IQKQGQGQWTYQ
IYQEPFKNLKTGKYARTRGAHTNDVKQLTEAVQKITTECIVIWGKIPKFKLPIQKETWETWWTEYWQATWIPEWEFVNTP
PLVKLWYQLEKEPIVGAETF
>B.CN.2001.CNHN24.AY180905
PISPIDTVPVKLKPGM--DGPKVKQWPLTE-EKIKALVEIC--TEMEKEGKISKI-GPENPYNTPVFAIKKKD--ST---
KWRKLVDFRELNKRTQDFWE-VQLGIPHPAGLKK---KKSVTVLDVGDAYFSVPLDKDFRKYTAFTIPSINNETPGIRYQ
YNVLPQGWKGSPAIFQCSMTKILEPFRKQNPDIVIYQYMDDLYVGSDLEIGQHRTKIEELRQHLLRWGFTTPDKKHQKEP
PFLWMGYELHPDKWTVQPIELPEKDSWTVNDIQKLVGKLNWA------SQIYAGIKVRELCKLLRGTKALTEVVPLTEEA
ELELAENREILKEPVHGVYYDPSKDL----------------------------------IAE-----IQKQGLGQWTYQ
IYQEPYKNLKTGKYARMRGAHTNDVKQLTEAVQKVATESIVIWGKTPKFKLPIQKETWEAWWTEYWQATWIPEWEFTNTP
PLVKLWYQLEKEPIEGAETF
>B.US.1996.1333_d2.AY308760
PISPIETVPVKLKPGM--DGPKVKQWPLTE-EKIKALVEIC--TEMEKEGKISKI-GPENPYNTPVFAIKKKD--ST---
KWRKLVDFRELNKRTQDFWE-VQLGIPHPAGLKK---KKSVXVLDVGDAYFSVPLDKNFRKYTAFTIPSINNETPGVRYQ
YNVLPQGWKGSPAIFQSSMTKILEPFRKQNPDLVIYQYMDDLYVGSDLEIGQHRTKIEELRQHLLRWGFTTPDKKHQKEP
PFLWMGYELHPDKWTVQPIVLPDKDSWTVNDIQKLVGKLNWA------SQIYPGIKIRQLCKLLRGTKALTEVVPLTEEA
ELELAENREILKEPVHGVYYDPSKDL----------------------------------IAE-----IQKQGQDQWTYQ
IYQDPFKNLKTGKYARRRGAHTNDVKQLTEAVQKITTESIVIWGKIPKFKLPIQKETWETWWTDYWQATWIPEWEFVNTP
PLVKLWYQLEKDPIIGAETF
>B.US.1996.1299_d22.AY308761
PISPIETVPVKLKPGM--DGPKVKQWPLTE-EKIKALVEIC--TEMEKEGKISKI-GPENPYNTPVFAIKKKD--GT---
KWRKLVDFRELNKRTQDFWE-VQLGIPHPAGLKK---KKSVTVLDVGDAYFSVPLDQEFRKYTAFTIPSINNETPGIRYQ
YNVLPQGWKGSPAIFQSSMTKILEPFRKQNPDLVIYQYMDDLYVGSDLEIEQHRTKIEELRQHLLRWGFTTPDKKHQKEP
PFLWMGYKLHPDKWTVQPIVLPDKDSWTVNDIQKLVGKLNWA------SQIYPGIKIRQLCKLLRGTKALTEVIPLTQEA
ELELAENREILKEPVHGVYYDPSKDL----------------------------------IAE-----IQKQGQDQWTYQ
IYQDPFKNLKTGKYARRRGAHTNDVRQLTEAVQKITTESIVIWGKIPKFKLPIQKEXWETWWTEYWQATWIPEWKFVNTP
PLVKLWYQLEKDPIIGAETF
>B.US.1996.1304_d31.AY308762
PISPIETVPVKLKPGM--DGPKVKQWPLTE-EKIKALVEIC--TEMEKEGKISKI-GPENPYNTPVFAIKKKD--GT---
KWRKLVDFRELNKRTQDFWE-VQLGIPHPAGLKK---KKSVTVLDVGDAYFSVPLDQEFRKYTAFTIPSINNETPGIRYQ
YNVLPQGWKGSPAIFQSSMTKILEPFRKQNPDLVIYQYMDDLYVGSDLEIEQHRTKIEELRQHLLRWGFTTPDKKHQKEP
PFLWMGYELHPDKWTVQPIVLPDKDSWTVNDIQKLVGKLNWA------SQIYPGIKIRQLCKLLRGTKALTEVIPLTQEA
ELELAENREILKEPVHGVYYDPSKDL----------------------------------IAE-----IQKQGQDQWTYQ
IYQDPFKNLKTGKYARRRGAHTNDVRQLTEAVQKITTESIVIWGKIPKFKLPIQKETWETWWTEYWQATWIPEWEFVNTP
PLVKLWYQLEKDPIIGAETF
>B.CA.1996.WC10P_1.AY314044
PISPIETVPVKLKPGM--DGPKVKQWPLTE-EKIKALIEIC--TELENEGKISKI-GPENPYNTPVFAIKKKD--ST---
KWRKLVDFRELNKRTQDFWE-VQLGIPHPAGLKK---KKSVTVLDVGDAYFSVPLDKEFRKYAAFTIPSINNETPGIRYQ
YNVLPQGWKGSPSIFQSSMTKILEPFRKQNPEIVIYQYMDDLYVGSDLELGQHRTKIEELRQHLLKWGFYTPDKKHQKEP
PFLWMGYELHPDKWTVQPIVLPEKDSWTVNDIQKLVGKLNWA------SQIYPGIKVKQLCRLLRGAKALTEVIPLTKEA
ELELAENREILKEPVHGVYYDPSKDL----------------------------------IAE-----IQKQGEGQWTYQ
IYQEPFKNLKTGKYARMRGAHTNDVKQLTETVQKITTESIVIWGKTPKFRLPIQKETWETWWTEYWQATWIPEWEFVNTP
PLVKLWYQLEKEPIVGAETF
>B.CA.1996.WC10P_2.AY314045
PISPIETVPVKLKPGM--DGPKVKQWPLTE-EKIKALIEIC--TELENEGKISKI-GPENPYNTPEFAIKKKD--ST---
KWRKLVDFRELNKRTQDFWE-VQLGIPHPAGLKK---KKSVTVLDVGDAYFSVPLDKEFRKYTAFTIPSINNETPGIRYQ
YNVLPQGWKGSPSIFQSSMTKILEPFRKQNPEIVIYQYMDDLYVGSDLELGQHRTKIEELRQHLLKWGFYTPDKKHQKEP
PFLWMGYELHPDKWTVQPIVLPEKDSWTVNDIQKLVGKLNWA------SQIYPGIKVKQLCRLLRGAKALTEVIPLTKEA
ELELAENREILKEPVHGVYYDPSKDL----------------------------------IAE-----IQKQGEGQWTYQ
IYQEPFKNLKTGKYARMRGAHTNDVKQLTETVQKITTESIVIWGKTPKFRLPIQKEAWETWWTEYWQATWIPEWEFVNTP
PLVKLWYQLEKEPIVGAETF
>B.CA.1996.WC10P_3.AY314046
PISPIETVPVKLKPGM--DGPKVKQWPLTE-EKIKALIEIC--TELENEGKISKI-GPENPYNTPVFAIKKKD--ST---
KWRKLVDFRELNKRTQDFWE-VQLGIPHPAGLKK---KKSVTVLDVGDAYFSVPLDKEFRKYTAFTIPSINNETPGIRYQ
YNVLPQGWKGSPSIFQSSMTKILEPFRKQNPEIVIYQYMDDLYVGSDLELGQHRTKIEELRQHLLKWGFYTPDKKHQKEP
PFLWMGYGLHPDKWTVQPIVLPEKDSWTVNDIQKLVGKLNWA------SQIYPGIKVKQLCRLLRGAKALTEVIPLTKEA
ELELAENREILKEPVHGVYYDPSKDL----------------------------------IAE-----IQKQGVGQWTYQ
IYQEPFKNLKTGKYARMRGAHTNDVKQLTETVQKITTESIVIWGKTPKFRLPIQKETWETWWTEYWQATWIPEWEFVNTP
PLVKLWYQLEKEPIVGAETF
>B.CA.1996.WC10P_4.AY314047
PISPIETVPVKLKPGM--DGPKVKQWPLTE-EKIKALIEIC--TELENEGKISKI-GPENPYNTPEFAIKKKD--ST---
KWRKLVDFRELNKRTQDFWE-VQLGIPHPAGLKK---KKSVTVLDVGDAYFSVPLDKEFRKYTAFTIPSINNETPGIRYQ
YNVLPQGWKGSPSIFQSSMTKILEPFRKQNPEIVIYQYMDDLYVGSDLELGQHRTKIEELRQHLLKWGFYTPDKKHQKEP
PFLWMGYELHPDKWTVQPIVLPEKDSWTVNDIQKLVGKLNWA------SQIYPGIKVKQLCRLLRGAKALTEVIPLTKEA
ELELAENREILKEPVHGVYYDPSKDL----------------------------------IAE-----IQKQGEGQWTYQ
IYQEPFKNLKTGKYARMRGAHTNDVKQLTETVQKITTESIVIWGKTPKFRLPIQKEAWETWWTEYWQATWIPEWEFVNTP
PLVKLWYQLEKEPIVGAETF
>B.CA.1996.WC10P_6.AY314048
PISPIETVPVKLKPGM--DGPKVKQWPLTE-EKIKALIEIC--TELENEGKISKI-GPENPYNTPVFAIKKKD--ST---
KWRKLVDFRELNKRTQDFWE-VQLGIPHPAGLKK---KKSVTVLDVGDAYFSVPLDKEFRKYTAFTIPSINNETPGIRYQ
YNVLPQGWKGSPSIFQSSMTKILEPFRKQNPEIVIYQYMDDLYVGSDLELGQHRTKIEELRQHLLKWGFYTPDKKHQKEP
PFLWMGYELHPDKWTVQPIVLPEKDSWTVNDIQKLVGKLNWA------SQIYPGIKVKQLCRLLRGAKALTEVIPLTKEA
ELELAENREILKEPVHGVYYDPSKDL----------------------------------IAE-----IQKQGEGQWTYQ
IYQEPFKNLKTGKYARMRGAHTNDVKQLTETVQKITTESIVIWGKTPKFRLPIQKETWETWWTEYWQATWIPEWEFVNTP
PLVKLWYQLEKEPIVGAETF
>B.CA.1996.WC10P_7.AY314049
PISPIETVPVKLKPGM--DGPKVKQWPLTE-EKIKALIEIC--TELENEGKISKI-GPENPYNTPVFAIKKKD--ST---
KWKKLVDFRELNKRTQDFWE-VQLGIPHPAGLKK---KKSVTVLDVGDAYFSVPLDKEFRKYTAFTIPSINNETPGIRYQ
YNVLPQGWKGSPSIFQSSMTKILEPFRKQNPEIVIYQYMDDLYVGSDLELGQHRTKIEELRQHLLKWGFYTPDKKHQKEP
PFLWMGYELHPDKWTVQPIVLPEKDSWTVNDIQKLVGKLNWA------SQIYPGIKVKQLCRLLRGAKALTEVIPLTKEA
ELELAENREILKEPVHGVYYDPSKDL----------------------------------IAE-----IQKQGEGQWTYQ
IYQEPFKNLKTGKYARMRGAHTNDVKQLTETVQKITTESIVIWGKTPKFRLPIQKETWETWWTEYWQATWIPEWEFVNTP
PLVKLWYQLEKEPIVGAETF
>B.CA.1996.WC10P_8.AY314050
PISPIETVPVKLKPGM--DGPKVKQWPLTE-EKIKALIEIC--TELENEGKISKI-GPENPYNTPVFAIKKKD--ST---
KWRKLVDFRELNKRTQDFWE-VQLGIPHPAGLKK---KKSVTVLDVGDAYFSVPLDKEFRKYTAFTIPSINNETPGIRYQ
YNVLPQGWKGSPSIFQSSMTKILEPFRKQNPEIVIYQYMDDLYVGSDLELGQHRTKIEELRQHLLKWGFYTPDKKHQKEP
PFLWMGYELHPDKWTVQPIVLPEKDSWTVNDIQKLVGKLNWA------SQIYPGIKVKQLCRLLRGAKALTEVIPLTKEA
ELELAENREILKEPVHGVYYDPSKDL----------------------------------IAE-----IQKQGEGQWTYQ
IYQEPFKNLKTGKYAKMRGAHTNDVKQLTETVQKITTESIVIWGKTPKFRLPIQKKTWETWWTEYWQATWIPKWEFVNTP
PLVKLWYQLEKEPIVGAETF
>B.CA.1996.WC10P_9.AY314051
PISPIETVPVKLKPGM--DGPKVKQWPLTE-EKIKALIEIC--TELENEGKISKI-GPENPYNTPVFAIKKKD--ST---
KWRKLVDFRELNKRTQDFWE-VQLGIPHPAGLKK---KKSVTVLDVGDAYFSVPLDKEFRKYTAFTIPSINNETPGIRYQ
YNVLPQGWKGSPSIFQSSMTKILEPFRKQNPEIVIYQYMDDLYVGSDLELGQHRTKIEELRQHLLKWGFYTPDKKHQKEP
PFLWMGYELHPDKWTVQPIVLPEKDSWTVNDIQKLVGKLNWA------SQIYPGIKVKQLCRLLRGAKALTEVIPLTKEA
ELELAENREILKEPVHGVYYDPSKDL----------------------------------IAE-----IQKQGEGQWTYQ
IYQEPFKNLKTGKYARWRGAHTNDVKQLTETVQKITTESIVIWGKTPKFRLPIQKETWETWWTEYWQATWIPEWEFVNTP
PLVKLWYQLEKEPIVGAETF
>B.CA.1996.WC10P_10.AY314052
PISPIETVPVKLKPGM--DGPKVKQWPLTE-EKIKALIEIC--TELENEGKISKI-GPENPYNTPEFAIKKKD--ST---
KWRKLVDFRELNKRTQDFWE-VQLGIPHPAGLKK---KKSVTVLDVGDAYFSVPLDKEFRKYTAFTIPSINNETPGIRYQ
YNVLPQGWKGSPSIFQSSMTKILEPFKKQNPEIVIYQYMDDLYVGSDLELGQHRTKIEELRQHLLKWGFYTPDKKHQKEP
PFLWMGYELHPDKWTVQPIVLPEKDSWTVNDIQKLVGKLNWA------SQIYPGIKVKQLCRLLRGAKALTEVIPLTKEA
ELELAENREILKEPVHGVYYDPSKDL----------------------------------IAE-----IQKQGEGQWTYQ
IYQEPFKNLKTGKYARMRGAHANDVKQLTETVQKITTESIVIWGKTPKFRLPIQKETWETWWTEYWQATWIPEWEFVNTP
PLVKLWYQLEKEPIVGAETF
>B.CA.1996.WC10P_11.AY314053
PISPIETVPVKLKPGM--DGPKVKQWPLTE-EKIKALIEIC--TELENEGKISKI-GPENPYNTPVFAIKKKD--ST---
KWRKLVDFRELNKRTQDFRE-VQLGIPHPAGLKK---KKSVTVLDVGDAYFSVPLDKEFRKYTAFTIPSINNETPGIRYQ
YNVLPQGWKGSPSIFQSSMTKILEPFRKQNPEIVIYQYMDDLYVGSDLELGQHRTKIEELRQHLLKWGFYTPDKKHQKEP
PFLWMGYELHPDKWTVQPIVLPEKDSWTVNDIQKLVGKLNWA------SQIYPGIKVKQLCRLLRGAKALTEVIPLTKEA
ELELAENREILKEPVHGVYYDPSKDL----------------------------------IAE-----IQKQGEGQWTYR
IYQEPFKNLKTGKYARMRGAHTNDVKQLTETVQKITTESIVIWGKTPKFRLPIQKETWETWWTEYWLATWIPEWEFVNTP
PLVKLWYQLEKEPIVGAETF
>B.CA.1996.WC10C_1.AY314054
PISPIETVPVKLKPGM--DGPKVKQWPLTE-EKIKALIEIC--TELENEGKISKI-GPENPYNTPVFAIKKKD--ST---
KWRKLVDFRELNKRTQDFWE-VQLGIPHPAGLKK---KKSVTVLDVGDAYLSVPLDKEFRKYTAFTIPSINNETPGIRYQ
YNVLPQGWKGSPAIFQSSMTKILEPFRKQNPEIVIYQYMDDLYVGSDLELGQHRTKIEELRQHLLKWGFYTPDKKHQKEP
PFLWMGYELHPDRWTVQPIVLPEKDSWTVNDIQKLVGKLNWA------SQIYPGIKVKQLCKLLRGAKALTEVIPLTKEA
ELELAENREILKEPVHGVYYDPSKDL----------------------------------IAE-----IQKQGEGQWTYQ
IYQEPFKNLKTGKYARMKGAHTNDVKQLTEAVQKITTESIVIWGKTPKFRLPIQKETWETWWTEYWQATWIPEWEFVNTP
PLVKLWYQLEKEPIMGAETF
>B.CA.1996.WC10C_3.AY314055
PISPIETVPVKLKPGM--DGPKVKQWPLTE-EKIKALIEIC--TELENEGKISKI-GPENPCNTPVFAIKKKD--ST---
KWRKLVDFRELNKRTQDFWE-VQLGIPHPAGLKK---KKSVTVLDVGDAYFSVPLDKEFRKYTAFTIPSINNETPGIRYQ
YNVLPQGWEGSPSIFQSSMTKILEPFRKQNPEIVIYQYMDDLYVGSDLELGQHRTKIEELRQHLLKWGFYTPDKKHQKEP
PFLWMGYELHPDKWTVQPIVLPEKDSWTVNDIQKLVGKLNWA------SQIYPGIKVKQLCKLLRGAKALTEVIPLTKGA
ELELAENREILKEPVHGVYYDPSKDL----------------------------------IAE-----IQKQGEGQWTYQ
IYQEPFKNLKTGKYARMRGAHTNDVKQLTDVVQKITTESIVIWGKTPKFRLPIQKETWETWWTEYWQATWIPEWEFVNTP
PLVKLWYQLEKEPIVGAETF
>B.CA.1996.WC10C_4.AY314056
PISPIETVPVKLKPGM--DGPKVKQWPLTE-EKIKALIEIC--TELGNEGKISKI-GPENPYNTPVFAIKKKD--ST---
KWRKLVDFRELNKRTQDFWE-VQLGIPHPAGLKK---KKSVTVLDVGDAYFSVPLDKEFRKYTAFTIPSINNETPGIRYQ
YNVLPQGWKGSPAIFQNSMTKILEPFRKQNPEIVIYQYMDDLYVGSDLEIGQHRTKIEELRQHLLKWGFYTPDKKHQKEP
PFLWMGYELHPDKWTVQPIVLPEKDSWTVNDIQKLVGKLNWA------SQIYPGIKVKQLCRLLRGAKALTEVIPLTKEA
ELELAENREILKEPVHGVYYDPSKDL----------------------------------IAE-----IQKQGEGQWTYQ
IYQEPFKNLKTGKYARMRGAHTNDVKQLTDVVQKITTESIVIWGKTPKFRLPIQKETWETWWTEYWQATWIPEWEFVNTP
PLVKLWYQLEKEPIVGAETF
>B.CA.1996.WC10C_5.AY314057
PISPIETVPVKLKPGM--DGPKVKQWPLTE-EKIKALIEIC--TELENEGKISKI-GPENPYNTPVFAIKKKD--ST---
KWRKLVDFRELNKRTQDFWE-VQLGIPHPAGLKK---KKSVTVLDVGDAYFSVPLDKEFRKYTAFTIPSINNETPGIRYQ
YNVLPQGWKGSPAIFQSSMTKILEPFRKQNPEIVIYQYMDDLYEGSDLELGQHRTKIEELRQHLLKWGFYTPDKKHQKEP
PFLWMGYELHPDKWAVQPIVLPEKDSWTVNDIQKLVGKLNWA------SQIYPGIKVKQLCRPLRGAKALTEVIPLTKEA
ELELAENRGILKEPVHGVYYDPSKDL----------------------------------IAE-----IQKQGEGQWTYQ
IYQEPFKNLKTGKYARMKGAHTNDVKQLTEAVQKITTESIVIWGKTPKFRLPIQKETWETWWTEYWQATWIPEWEFVNTP
PLVKLWYQLEKEPIVGAETF
>B.CA.1996.WC10C_6.AY314058
PISPIETVPVKLKPGM--VGPKVKQWPLTE-EKIKALIEIC--TELENEGKISKI-GPENPYNTPVFAIKKKD--ST---
KWRKLVDFRELNKRTQDFWE-VQLGIPHPAGLKK---KKSVTVLDVGDAYFSVPLDKEFRKYTAFTIPSINNETPGIRYQ
YNVLPQGWKGSPSIFQSSMTKILEPFRKQNPEIIIYQYVDDLYVGSDLEIGQHRTKIEELRQHLLKWGFYTPDKKHQKEP
PFLWMGYELHPDKWTVQPIVLPEKDSWTVNDIQKLVGKLNWA------SQIYPGIKVKQLCRLLRGAKTLTEVIPLTKEA
ELELAENREILKEPVHGVYYDPSKDL----------------------------------IAE-----IQKQGEGQWTYQ
IYQEPFKNLKTGKYARMKGAHTNDVKQLTEAVQKITTESIVIWGKTPKFRLPIQKETWETWWTEYWQATWIPEWEFVNTP
PLVKLWYQLEKEPIVGAETF
>B.CA.1996.WC10C_8.AY314059
PISPIETVPVKLKPGM--DGPKVKQWPLTE-EKIKALIEIC--TELENEGKISKI-GPENPYNTPVFAIKKKD--ST---
KWRKLVDFRELNKRTQDFWE-VQLGIPHPAGLKK---KKSVTVLDVGDAYFSVPLDKEFRKYTAFTIPSINNETPGIRYQ
YNVLPQGWKGSPSIFQSSMTKILEPFRKQNPEIVIYQYMDDLYVGSDLELGQHRTKIEELRQHLLKWGFYTPDKKHQKEP
PFLWMGYELHPDKWTVQPIVLPEKDSWTVNDIQKLVGKLNWA------SQIYPGIKVKQLCRLLRGAKALTEVVPLTKEA
ELELAENREILKEPVHGVYYDPSKDL----------------------------------IAE-----IQKQGEGQWTYQ
IYQEPFKNLKTGKYARMKGAHTNDVKQLTEAVQKITTESIVIWGKTPKFRLPIQKETWETWWTEYWQATWIPEWEFVNTP
PLVKLWYQLEKEPIVGAETF
>B.CA.1996.WC10C_9.AY314060
PISPIETVPVKLKPGM--DGPKVKQWPLTE-EKIKALIEIC--TELENEGKISKI-GPENPYNTPVFAIKKKD--ST---
KWRKLVDFRELNKRTQDFWE-VQLGIPHPAGLKK---KKSVTVLDVGDAYFSVPLDKEFRKYTAFTIPSINNETPGIRYQ
YNVLPQGWKGSPSIFQSSMTKILEPFRKQNPEIVIYQYMDDLYVGSDLEIGQHRTKIEELRQHLLKWGFYTPDKKHQKEP
PFLWMGYELHPDKWTVQPIVLPEKDSWTVNDIQKLVGKLNWA------SQIYPGIKVKQLCRLLRGAKALTEVIPLTKEA
ELELAENREILKEPVHGVYYDPSKDL----------------------------------IAE-----IQKQGEGQWTYQ
IYQEPFKNLKTGKYARMRGAHTNDVKQLTDVVQKITTESIVIWGKTPKFRLPIQKETWETWWTEYWQATWIPEREFVNTP
PLVKLWYQLEKEPIVGAETF
>B.CA.1996.WC10C_10.AY314061
PISPIETVPVKLKPGM--DGPKVKQWPLTE-EKIKALIEIC--TELENEGKISKI-GPENPYNTPVFAIKKKD--ST---
KWRKLVDFRELNKRTQDFWE-VQLGIPHPAGLKK---KKSVTVLDVGDAYFSVPLDKEFRKYTAFTIPSINNETPGIRYQ
YNVLPQGWKGSPSIFQSSMTKILEPFRKQNPEIVIYQYMDDLYVGSDLEIGQHRTKIEELRQHLLKWGFYTPDKKHQKEP
PFLWMGYELHPDKWTVQPIVLPEKDSWTVNDIQKLVGKLNWA------SQIYPGIKVKQLCRLLRGAKALTEVIPLTKEA
ELELAENREILKEPVHGVYYDPSKDL----------------------------------IAE-----IQKQGEGQWTYQ
IYQEPFKNLKTGKYARMRGAHTNDVKQLTDVVQKITTESIVIWGKTPKFRLPIQKETWETWWTEYWQATWIPEREFVNTP
PLVKLWYQLEKEPIVGAETF
>B.CA.1996.WC10C_11.AY314062
PISPIETVPVKLKPGM--DGPKVKQWPLTE-EKIKALIEIC--TELENEGKISKI-GPENPYNTPVFAIKKKD--ST---
KWRKLVDFRELNKRTQDFWE-VQLGIPHPAGLKK---KKSVTVLDVGDAYFSVPLDKEFRKYTAFTIPSINNETPGIRYQ
YNVLPQGWKGSPAIFQSSMTKILEPFRKQNPEIVIYQYMDDLYVGSDLELGQHRTKIEELRQHLLKWGFYTPDKKHQKEP
PFLWMGYELHPDKWTVQPIVLPEKDSWTVNDIQKLVGKLNWA------SQIYPGIKVKQLCRLLRGAKALTEVVPLTKEA
ELELAENREILKEPVHGVYYDPSKDL----------------------------------IAE-----IQKQGEGQWTYQ
IYQEPFKNLKTGKYARMRGAHTNDVKQLTEVVQKITTESIVIWGKTPKFRLPIQKETWETWWTEYWQATWIPEWEFVNTP
PLVKLWYQLEKEPIVGAETF
>B.CA.1996.WC10C_12.AY314063
PISPIETVPVKLKPGM--DGPKVKQWPLTE-EKIKALIEIC--TELENEGKISKI-GPENPYNTPVFAIKKKD--ST---
KWRKLVDFRELNKRTQDFWE-VQLGIPHPAGLKK---KKSVTVLDVGDAYFSVPLDKEFRKYTAFTIPSINNETPGIRYQ
YNVLPQGWKGSPSIFQSSMTKILEPFRKQNPEIVIYQYMDDLYVGSDLELGQHRTKIEELRQHLLKWGFYTPDKKHQKEP
PFLWMGYELHPDKWTVQPIVLPEKDSWTVNDIQKLVGKLNWA------SQIYPGIKVKQLCKLLRGAKALTEVIPLTKEA
ELELAENREILKEPVHGVYYDPSKDL----------------------------------IAE-----IQNQGEGQWTYQ
IYQEPFKNLKTGKYARMKGAHTNDVKQLTEAVQKITTESIVIWGKTPKFRLPIQKETWETWWTEYWQATWIPEWEFVNTP
PLVKLWYQLEKEPIMGAETF
>B.US.1997.1001_07.AY331282
PISPIETVPVKLKPGM--DGPKVKQWPLTE-EKIKALVEIC--TEMEKEGKISKI-GPENPYNTPVFAIKKKD--ST---
KWRKLVDFRELNKRTQDFWE-VQLGIPHPAGLKK---KKSVTVLDVGDAYFSVPLDKDFRKYTAFTIPSTNNETPGIRYQ
YNVLPQGWKGSPAIFQSSMTKILEPFRKQNPDIVIYQYMDDLYVGSDLEIGPHRAKIEELRQHLLKWGLTTPDKKHQKEP
PFLWMGYELHPDKWTVQPIVLPEKDSWTVNDIQKLVGKLNWA------SQIYAGIKVKQLCKLLRGTKALTEVVPLTEEA
ELELAENREILKEPVHGVYYDPSKDL----------------------------------VAE-----IQKQGLGQWTYQ
IYQEPFKNLKTGKYARMRGAHTNDVKQLTEAVQKIATESIVIWGKTPKFRLPIQKETWESWWTEYWQATWIPEWEFVNTP
PLVKLWYQLEKEPIVGAETF
>B.US.1997.1001_09.AY331283
PISPIETVPVKLKPGM--DGPKVKQWPLTE-EKIKALVEIC--TEMEKEGKISKI-GPENPYNTPVFAIKKKD--ST---
KWRKLVDFRELNKRTQDFWE-VQLGIPHPAGLKK---KKSVTVLDVGDAYFSVPLDKDFRKYTAFTIPSTNNETPGIRYQ
YNVLPQGWKGSPAIFQSSMTKILEPFRKQNPDIVIYQYMDDLYVGSDLEIGPHRAKIEELRQHLLKWGLTTPDKKHQKEP
PFLWMGYELHPDKWTVQPIVLPEKDSWTVNDIQKLVGKLNWA------SQIYAGIKVKQLCKLLRGTKALTEVVPLTEEA
ELELAENREILKEPVHGVYYDPSKDL----------------------------------VAE-----IQKQGLGQWTYQ
IYQEPFKNLKTGKYARMRGAHTNDVKQLTEAVQKIATESIVIWGKTPKFRLPIQKXTWESWWTEYWQATWIPEWEFVNTP
PLVKLWYQLEKEPIVGAETF
>B.US.1997.1006_08.AY331284
PISPIETVPVKLKPGM--DGPKVKQWPLTE-EKIKALVEIC--TEMEKEGKISKI-GPENPYNTPVFAIKKKD--ST---
KWRKLVDFRELNKRTQDFWE-VQLGIPHPAGLKK---KKSVTVLDVGDAYFSVPLDKDFRKYTAFTIPSTNNETPGMRYQ
YNVLPQGWKGSPSIFQSSMIKILEPFRKQNPDIIIYQYMDDLYVGSDLEIGQHRTKIEELRQHLLKWGFTTPDKKHQKEP
PFLWMGYELHPDKWTVQPIVLPEKDSWTVNDIQKLVGKLNWA------SQIYAGIKVRQLCKLLRGTKALTEVVPLTEEA
ELELAENREILKEPVHGAYYDPSKEL----------------------------------IAE-----IQKQGLGQWTYQ
IYQEPFKNLKTGKYARMRGAHTNDVKQLTEAVQKITTESIVIWGKIPKFKLPIQKETWEAWWLEYWQATWIPEWEFVNTP
PLVKLWYQLEKEPIVGAETF
>B.US.1997.1012_08.AY331285
PISPIETVPVKLKPGM--DGPKVKQWPLTE-EKIKALVEIC--TEMEKEGKISKI-GPENPYNTPVFAIKKKD--ST---
KWRKLVDFRELNKKTQDFWE-VQLGIPHPAGLKK---KKSVTVLDVGDAYFSVPLDPDFRKYTAFTIPSVNNETPGIRYQ
YNVLPQGWKGSPAVFQSSMTKILEPFRKQNPEIIIYQYMDDLYVGSDLEIGQHRTKIEELRQHLLKWGFTTPDKKHQKEP
PFLWMGYELHPDKWTVQPIVLPEKDSWTVNDIQKLVGKLNWA------SQIYPGIKVKQLCKLLRGTKALTEVVPLTEEA
ELELAENREILKEPVHGVYYDPSKDL----------------------------------IAE-----VQKQEQCQWTYQ
IYQEPFKNLKTGKYARMRGAHTNDVKQLTEVVQKITTESIVIWGKTPKFRLPIQKETWEAWWTEYWQATWIPEWEFVNTP
PLVKLWYQLEKEPIAGAETF
>B.US.1997.1012_11.AY331286
PISPIETVPVKLKPGM--DGPKVKQWPLTE-EKIKALVEIC--TEMEKEGKISKI-GPENPYNTPVFAIKKKD--ST---
KWRKLVDFRELNKKTQDFWE-VQLGIPHPAGLKK---KKSVTVLDVGDAYFSVPLDPDFRKYTAFTIPSVNNETPGIRYQ
YNVLPQGWKGSPAVFQSSMTKILEPFRKQNPEIIIYQYMDDLYVGSDLEIGQHRTKIEELRQHLLKWGFTTPDKKHQKEP
PFLWMGYELHPDKWTVQPIVLPEKDSWTVNDIQKLVGKLNWA------SQIYPGIKVKQLCKLLRGTKALTEVVPLTEEA
ELELAENREILKEPVHGVYYDPSKDL----------------------------------IAE-----VQKQEQCQWTYQ
IYQEPFKNLKTGKYARMRGAHTNDVKQLTEVVQKITTESIVIWGKTPKFRLPIQKETWEAWWTEYWQATWIPEWEFVNTP
PLVKLWYQLEKEPIAGAETF
>B.US.1997.1013_03.AY331287
PISPIETVPVKLKPGM--DGPRVKQWPLTE-EKIKALVEIC--TEMEKEGKISKI-GPENPYNTPVFAIKKKD--ST---
KWRKLVDFRELNKRTQDFWE-VQLGIPHPAGLKK---KKSVTVLDVGDAYFSVPLDKDFRKYTAFTIPSINNETPGIRYQ
YNVLPQGWKGSPAIFQASMTKILEPFRKQNPDIVIYQYMDDLYVGSDLEIGQHRTKIEELRQHLLRWGFTTPDKKHQKEP
PFLWMGYELHPDKWTVQPIVLPDKDSWTVNDIQKLVGKLNWA------SQIYAGIKVKQLCRLLRGTKALTEVVPLTEEA
ELELAENREILKEPVHGVYYDPSKDL----------------------------------IAE-----IQKQEQGQWTYQ
IYQEPFKNLKTGKYARMRGAHTNDVKLLTEAVQKIATESIVIWGKTPKFRLPIQKETWDTWWTEYWQATWIPEWEFVNTP
PLVKLWYQLEKEPIMGAETF
>B.US.1997.1013_07.AY331288
PISPIETVPVKLKPGM--DGPRVKQWPLTE-EKIKALVEIC--TEMEKEGKISKI-GPENPYNTPVFAIKKKD--ST---
KWRKLVDFRELNKRTQDFWE-VQLGIPHPAGLKK---KKSVTVLDVGDAYFSVPLDKDFRXYTAFTIPSINNETPGIRYQ
YNVLPQGWKGSPAIFQASMTKILEPFRKQNPDIVIYQYMDDLYVGSDLEIGQHRTKIEELRQHLLRWGFTTPDKKHQKEP
PFLWMGYELHPDKWTVQPIVLPDKDSWTVNDIQKLVGKLNWA------SQIYAGIKVKQLCRLLRGTKALTEVVPLTEEA
ELELAENREILXEPVHGVYYDPSKDL----------------------------------IAE-----IQKQEQGQWTYQ
IYQEPFKNLKTGKYARMRGAHTNDVKLLXEAVQKIATESIVIWGKTPKFRLPIQKETWDTWWTEYWQATWIPEWEFVNTP
PLVKLWYQLEKEPIMGAETF
>B.US.1997.1018_06.AY331289
PISPIETVPVKLKPGM--DGPKVKQWPLTE-EKIKALVEIC--TEMEKEGKITKI-GPENPYNTPVFAIKKKD--ST---
KWRKLVDFRELNKRTQDFWE-VQLGIPHPAGLKK---KKSVTVLDVGDAYFSVPLDEDFRKYTAFTIPSINNETPGIRYQ
YNVLPQGWKGSPAIFQASMTKILEPFRKQNPDIVIYQYMDDLYVGSDLEIGQHRTKIEELRQHLLRWGFTTPDKKHQKEP
PFLWMGYELHPDKWTVQPIMLPEKESWTVNDIQKLVGKLNWA------SQIYPGIKVRQLCKLLRGAKALTEVIPLTEEA
ELELAENREILKEPVHGVYYDPSKDL----------------------------------IAE-----IQKQGQGQWTYQ
IYQEPFKNLKTGKYARMKGTHTNDVRQLTEAVQKVATESIVIWGKTPKFRLPIQKETWEAWWMEYWQATWIPEWEFVNTP
PLVKLWYQLEKEPIVGAETF
>B.US.1997.1018_10.AY331290
PISPIETVPVKLKPGM--DGPKVKQWPLTE-EKIKALVEIC--TEMEKEGKITKI-GPENPYNTPVFAIKKKD--ST---
KWRKLVDFRELNKRTQDFWE-VQLGIPHPAGLKK---KKSVTVLDVGDAYFSVPLDEDFRKYTAFTIPSINNETPGIRYQ
YNVLPQGWKGSPAIFQASMTKILEPFRKQNPDIVIYQYMDDLYVGSDLEIGQHRTKIEELRQHLLRWGFTTPDKKHQKEP
PFLWMGYXLHPDKWTVQPIMLPXKESWTVNDIQKLVGKLNWA------SQIYPGIKVRQLCKLLRGAKALTEVIPLTEEA
ELELAENRXILKEPVHGVYYDPSKDL----------------------------------IAE-----IQKQGQGQWTYQ
IYQEPFKNLKTGKYARMKGTHTNDVRQLTEAVQKVATESIVIWGKTPKFRLPIQKETWEAWWMEYWQATWIPEWEFVNTP
PLVKLWYQLEKEPIVGAETF
>B.US.1996.1027_05.AY331291
PISPIETVPVKLKPGM--DGPKVKQWPLTE-EKIKALVEIC--TEMEKEGKISKI-GPENPYNTPVFAIKKKD--ST---
KWRKLVDFRELNKKTQDFWE-VQLGIPHPAGLKK---KKSVTVLDVGDAYFSVPLDKDFRKYTAFTIPSINNETPGIRYQ
YNVLPQGWKGSPAIFQCSMTKILEPFRKQNPDIVIYQYMDDLYVGSDLEIEQHRIKIDELRQHLLKWGFTTPDKKHQKEP
PFLWMGYELHPDKWTVQPIVLPEKDSWTVNDIQKLVGKLNWA------SQIYPGIKVRQLCKLLRGTKALTEVIPLTREA
ELELAENREILKEPVHGVYYDPSKDL----------------------------------IAE-----IQKQGLGQWTYQ
IYQEPFKNLKTGKYARVRGAHTNDVKQLTEAVQKIATESIVIWGKTPKFRLPIQKETWEIWWTEYWQATWIPEWEFVNTP
PLVKLWYQLEKEPIVGAETF
>B.US.1996.1057_01.AY331292
PISPIETVPVKLKPGM--DGPKVKQWPLTE-EKIKALVEIC--TEMEKEGKISKI-GPENPYNTPVFAIKKKD--ST---
KWRKLVDFRELNKRTQDFWE-VQLGIPHPAGLKK---KKSVTVLDVGDAYFSVPLDKEFRKYTAFTIPSINNETPGIRYQ
YNVLPQGWKGSPAIFQSSMTKILEPFRKQNPDIVIYQYMDDLYVGSDLEIGQHRTRIEELRQHLLKWGFTTPDKKHQKKP
PFLWMGYELHPDKWTVQPIVLPEKDSYTVNDIQKLVGKLNWA------SQIYAGIKVRQLCKLLRGAKALTEVIPLTKEA
ELELAENREILKEPVHGVYYDPSKDL----------------------------------IAE-----IQKQGQGQWTYQ
IYQEPFKNLKTGKYARMRGAHTNDVKQLTEAVQKITTESIVIWGKIPKFRLPIQKETWEIWWTEYWQATWIPEWEFVNTP
PLVKLWYQLEKEPIIGAETF
>B.US.1996.1057_09.AY331293
PISPIETVPVKLKPGM--DGPKVKQWPLTE-EKIKALVEIC--TEMEKEGKISKI-GPENPYNTPVFAIKKKD--ST---
KWRKLVDFRELNKRTQDFWE-VQLGIPHPAGLKK---KKSVTVLDVGDAYFSVPLDKEFRKYTAFTIPSINNETPGIRYQ
YNVLPQGWKGSPAIFQSSMTKILEPFRKQNPDIVIYQYMDDLYVGSDLEIGQHRTRIEELRQHLLKWGFTTPDKKHQKKP
PFLWMGYELHPDKWTVQPIVLPEKDSYTVNDIQKLVGKLNWA------SQIYAGIKVRQLCKLLRGAKALTEVIPLTKEA
ELELAENREILKEPVHGVYYDPSKDL----------------------------------IAE-----IQKQGQGQWTYQ
IYQEPFKNLKTGKYARMRGAHTNDVKQLTEAVQKITTESIVIWGKIPKFRLPIQKETWEIWWTEYWQATWIPEWEFVNTP
PLVKLWYQLEKEPIIGAETF
>B.US.1998.1058_08.AY331294
PISPIETVPVKLKPGM--DGPKVKQWPLTE-EKIKALAEIC--AEMEKEGKISKI-GPENPYNTPVFAIKKKD--ST---
KWRKLVDFRELNKKTQDFWE-VQLGIPHPAGLKK---KKSVTVLDVGDAYFSVPLDREFRKYTAFTIPSVNNETPGIRYQ
YNVLPQGWKGSPAIFQSSMTKILEPFRKQNPEIVIYQYVDDLYVGSDLEIGQHRTKIEELRQHLLKWGFTTPDKKHQKEP
PFLWMGYELHPDKWTVQPIVLPEKDTWTVNDIQKLVGKLNWA------SQIYAGIKVRHLCKLLRGTKALTEVIPLTEEA
ELELAENREILKEPVHGVYYDPSKDL----------------------------------IAE-----IQKQGQGQWTYQ
IYQEPFKNLKTGKYARMRGAHTNDVKQLTEAVQKIATESIVIWGKTPKFRLPIQKETWESWWTDYWQATWIPEWEFVNTP
PLVKLWYQLEKEPIVGAETF
>B.US.1998.1058_11.AY331295
PISPIETVPVKLKPGM--DGPKVKQWPLTE-EKIKALAEIC--AEMEKEGKISKI-GPENPYNTPVFAIKKKD--ST---
KWRKLVDFRELNKKTQDFWE-VQLGIPHPAGLKK---KKSVTVLDVGDAYFSVPLDREFRKYTAFTIPSVNNETPGIRYQ
YNVLPQGWKGSPAIFQSSMTKILEPFRKQNPEIVIYQYVDDLYVGSDLEIGQHRTKIEELRQHLLKWGFTTPDKKHQKEP
PFLWMGYELHPDKWTVQPIVLPEKDTWTVNDIQKLVGKLNWA------SQIYAGIKVRHLCKLLRGTKALTEVIPLTEEA
ELELAENREILKEPVHGVYYDPSKDL----------------------------------IAE-----IQKQGQGQWTYQ
IYQEPFKNLKTGKYARMRGAHTNDVKQLTEAVQKIATESIVIWGKTPKFRLPIQKETWESWWTDYWQATWIPEWEFVNTP
PLVKLWYQLEKEPIVGAETF
>B.US.1999.PRB959_03.AY331296
PISPIETVPVKLKPGM--DGPKVKQWPLTE-EKIKALVEIC--TEMEKEGKISKI-GPENPYNTPVFAIKKKD--ST---
KWRKLVDFRELNKRTQDFWE-VQLGIPHPAGLKK---KKSVTVLDVGDAYFSVPLDPDFRKYTAFTIPSINNETPGIRYQ
YNVLPQGWKGSPAIFQSSMTKILEPFREQNPEIVIYQYMDDLYVGSDLEIGHHRTKIEELREHLLKWGFTTPDKKHQKEP
PFLWMGYELHPDKWTVQPIELPEKESWTVNDIQKLVGKLNWA------SQIYPGIKVKQLCKLLRGTKSLTEVIPLTEEA
ELELAENREILREPVHGVYYDPSKDL----------------------------------IAE-----LQKQEYGQWTYQ
IYQEPFKNLKTGKYARMRGAHTNDIKQLTEAVQKIATESIVIWGKTPKFRLPIQKETWETWWTEYWQATWIPEWEFVNTP
PLVKLWYQLEKEPILGAETF
>B.US.1999.PRB959_05.AY331297
PISPIETVPVKLKPGM--DGPKVKQWPLTE-EKIKALVEIC--TEMEKEGKISKI-GPENPYNTPVFAIKKKD--ST---
KWRKLVDFRELNKRTQDFWE-VQLGIPHPAGLKK---KKSVTVLDVGDAYFSVPLDPDFRKYTAFTIPSINNETPGIRYQ
YNVLPQGWKGSPAIFQSSMTKILEPFREQNPEIVIYQYMDDLYVGSDLEIGHHRTKIEELREHLLKWGFTTPDKKHQKEP
PFLWMGYELHPDKWTVQPIELPEKESWTVNDIQKLVGKLNWA------SQIYPGIKVKQLCKLLRGTKSLTEVIPLTEEA
ELELAENREILREPVHGVYYDPSKDL----------------------------------IAE-----LQKQEYGQWTYQ
IYQEPFKNLKTGKYARMRGAHTNDIKQLTEAVQKIATESIVIWGKTPKFRLPIQKETWETWWTEYWQATWIPEWEFVNTP
PLVKLWYQLEKEPILGAETF
>B.US.1997.1006_10.AY332236
PISPIETVPVKLKPGM--DGPKVKQWPLTE-EKIKALVEIC--TEMEKEGKISKI-GPENPYNTPVFAIKKKD--ST---
KWRKLVDFRELNKRTQDFWE-VQLGIPHPAGLKK---KKSVTVLDVGDAYFSVPLDKDFRKYTAFTIPSTNNETPGMRYQ
YNVLPQGWKGSPSIFQSSMIKILEPFRKQNPDIIIYQYMDDLYVGSDLEIGQHRTKIEELRQHLLKWGFTTPDKKHQKEP
PFLWMGYELHPDKWTVQPIVLPEKDSWTVNDIQKLVGKLNWA------SQIYAGIKVRQLCKLLRGTKALTEVVPLTEEA
ELELAENREILKEPVHGAYYDPSKEL----------------------------------IAE-----IQKQGLGQWTYQ
IYQEPFKNLKTGKYARMRGAHTNDVKQLTEAVQKITTESIVIWGKIPKFKLPIQKETWEAWWLEYWQATWIPEWEFVNTP
PLVKLWYQLEKEPIVGAETF
>B.US.1996.1027_03.AY332237
PISPIETVPVKLKPGM--DGPKVKQWPLTE-EKIKALVEIC--TEMEKEGKISKI-GPENPYNTPVFAIKKKD--ST---
KWRKLVDFRELNKKTQDFWE-VQLGIPHPAGLKK---KKSVTVLDVGDAYFSVPLDKDFRKYTAFTIPSINNETPGIRYQ
YNVLPQGWKGSPAIFQCSMTKILEPFRKQNPDIVIYQYMDDLYVGSDLEIEQHRIKIDELRQHLLKWGFTTPDKKHQKEP
PFLWMGYELHPDKWTVQPIVLPEKDSWTVNDIQKLVGKLNWA------SQIYPGIKVRQLCKLLRGTKALTEVIPLTREA
ELELAENREILKEPVHGVYYDPSKDL----------------------------------IAE-----IQKQGLGQWTYQ
IYQEPFKNLKTGKYARVRGAHTNDVKQLTEAVQKIATESIVIWGKTPKFRLPIQKETWEIWWTEYWQATWIPEWEFVNTP
PLVKLWYQLEKEPIVGAETF
>B.US.1984.SF33.AY352275
PISPIETVPVKLKPGM--DGPKVKQWPLTE-EKIKALVEIC--TEMEKEGKISKI-GPENPYNTPVFAIKKKD--ST---
KWRKLVDFRELNKKTQDFWE-VQLGIPHPAGLKK---KKSVTVLDVGDAYFSVPLDKDFRKYTAFTIPSINNETPGIRYQ
YNVLPQGWKGSPAIFQSSMTKILEPFRKQNPDIVIYQYMDDLYVGSDLEIGQHRTKIEELRQHLLRWGFTTPDKKHQKEP
PFLWMGYELHPDKWTVQPIVLPEKDSWTVNDIQKLVGKLNWA------SQIYAGIKVKQLCKLLRGTKALTEVIPLTEEA
ELELAENREILKEPVHGVYYDPSKDL----------------------------------IAE-----IQKQGQGQWTYQ
IYQEPFKNLKTGKYAKMRGAHTNDVKQLTEAVQKIATESIVIWGKTPKFKLPIQKETWEAWWTEYWQATWIPEWEFVNTP
PLVKLWYQLEKEPIVGAETF
>B.NL.1999.671_99T12.AY423381
PISPIETVPVKLKPGM--DGPKVKQWPLTE-EKIKALVEIC--TELEKEGKISKI-GPENPYNTPVFAIKKKD--ST---
KWRKLVDFRELNKRTQDFWE-VQLGIPHPAGLKK---KKSVTVLDVGDAYFSVPLDKDFRKYTAFTIPSINNETPGIRYQ
YNVLPQGWKGSPAIFQSSMTKILEPFRKQNPDIVIYQYMDDLYVGSDLEIGQHRTKIEELRQHLLKWGFYTPDKKHQKEP
PFLWMGYELHPDKWTVQPIVLPEKDHWTVNDIQKLVGKLNWA------SQIYPGIKVRQLCKLLRGTKALTEIVPLTAEA
ELELAENREILKEPVHGVYYDPTKDL----------------------------------IAE-----IQKQGQGQWTYQ
IYQEPFKNLKTGKYAKVRGAHTNDVKQLTEAVQKIATESIVIWGKTPKFKLPIQKETWETWWTEYWQATWIPEWEFVNTP
PLVKLWYQLEKEPIVGAETF
>B.NL.2000.671_00T93.AY423382
PISPIETVPVKLKPGM--DGPKVKQWPLTE-EKIKALVEIC--TELEKEGKISKI-GPENPYNTPVFAIKKKD--ST---
KWRKLVDFRELNKRTQDFWE-VQLGIPHPAGLKK---KKSVTVLDVGDAYFSVPLDKDFRKYTAFTIPSINNETPGIRYQ
XNVLPQGWKGSPAIFQSSMTKILEPFRKQNPDIVIYQYMDDLYVGSDLEIGQHRTKIEELRQHLLKWGFYTPDKKHQKEP
PFLWMGYELHPDKWTVQPIVLPEKDHWTVNDIQKLVGKLNWA------SQIYPGIKVRQLCKLLRGTKALTEIVPLTAEA
ELELAENREILKEPVHGVYYDPTKDL----------------------------------IAE-----IQKQGQGQWTYQ
IYQEPFKNLKTGKYAKVRGAHTNDVKQLTEAVQKIATESIVIWGKTPKFKLPIQKETWETWWTEYWQATWIPEWEFVNTP
PLVKLWYQLEKEPIVGAETF
>B.NL.2000.671_00T162.AY423383
PISPIETVPVKLKPGM--DGPKVKQWPLTE-EKIKALVEIC--TELEKEGKISKI-GPENPYNTPVFAIKKKD--ST---
KWRKLVDFRELNKRTQDFWE-VQLGIPHPAGLKK---KKSVTVLDVGDAYFSVPLDKDFRKYTAFTIPSINNETPGIRYQ
YNVLPQGWKGSPAIFQSSMTKILEPFRKQNPDIVIYQYMDDLYVGSDLEIGQHRTKIEELRQHLLKWGFDTPDKKHQKEP
PFLWMGYELHPDKWTVQPIVLPEKDHWTVNDIQKLVGKLNWA------SQIYPGIKVRQLCKLLRGTKALTEIVPLTAEA
ELELAENREILKEPVHGVYYDPTKDL----------------------------------IAE-----IQKQGQGQWTYQ
IYQEPFKNLKTGKYAKVRGAHTNDVKQLTEAVQKIATESIVIWGKTPKFKLPIQKETWETWWTEYWQATWIPEWEFVNTP
PLVKLWYQLEKEPIVGAETF
>B.NL.2000.671_00T167.AY423384
PISPIETVPVKLKPGM--DGPKVKQWPLTE-EKIKALVEIC--TELEKEGKISKI-GPENPYNTPIFAIKKKD--ST---
KWRKLVDFRELNKRTQDFWE-VQLGIPHPAGLKK---KKSVTVLDVGDAYFSVPLDKDFRKYTAFTIPSINNETPGIRYQ
YNVLPQGWKGSPAIFQSSMTKILEPFRKQNPDIVIYQYMDDLYVGSDLEIGQHRTKVEELRQHLLKWGFYTPDKKHQKEP
PFLWMGYELHPDKWTVQPIVLPEKDHWTVNDIQKLVGKLNWA------SQIYPGIKVRQLCKLLRGTKALTEIVPLTAEA
ELELAENREILKEPVHGVYYDPTKDL----------------------------------IAE-----IQKQGQGQWTYQ
IYQEPFKNLKTGKYAKVRGAHTNDVKQLTEAVQKIATESIVIWGKTPKFKLPIQKETWETWWTEYWQATWIPEWEFVNTP
PLVKLWYQLEKEPIVGAETF
>B.NL.2000.671_00T169.AY423385
PISPIETVPVKLKPGM--DGPKVKQWPLTE-EKIKALVEIC--TELEKEGKISKI-GPENPYNTPVFAIKKKD--ST---
KWRKLVDFRELNKRTQDFWE-VQLGIPHPAGLKK---KKSVTVLDVGDAYFSVPLDKDFRKYTAFTIPSINNETPGIRYQ
YNVLPQGWKGSPAIFQSSMTKILEPFRKQNPDIVIYQYMDDLYVGSDLEIGQHRTKIEELRQHLLKWGFNTPDKKHQKEP
PFLWMGYELHPDKWTVQPIVLPEKDHWTVNDIQKLVGKLNWA------SQIYPGIKVRQLCKLLRGTKALTEIVPLTAEA
ELELAENREILKEPVHGVYYDPTKDL----------------------------------IAE-----IQKQGQGQWTYQ
IYQEPFKNLKTGKYAKVRGAHTNDVKQLTEAVQKIATESIVIWGKTPKFKLPIQKETWETWWTEYWQATWIPEWEFVNTP
PLVKLWYQLEKEPIVGAETF
>B.NL.2000.671_00T103.AY423386
PISPIETVPVKLKPGM--DGPKVKQWPLTE-EKIKALVEIC--TELEKEGKISKI-GPENPYNTPIFAIKKKD--ST---
KWRKLVDFRELNKRTQDFWE-VQLGIPHPAGLKK---KKSVTVLDVGDAYFSVPLDKDFRKYTAFTIPSTNNETPGIRYQ
YNVLPQGWKGSPAIFQSSMTKILEPFRKQNPDIVIYQYMDDLYVGSDLEIGQHRTKIEELRQHLLKWGFDTPDKKHQKEP
PFLWMGYELHPDKWTVQPIVLPEKDHWTVNDIQKLVGKLNWA------SQIYPGIKVRQLCKLLRGTKALTEIVPLTAEA
ELELAENREILKEPVHGVYYDPTKDL----------------------------------IAE-----IQKQGQGQWTYQ
IYQEPFKNLKTGKYAKVRGAHTNDVKQLTEAVQKIATESIVIWGKTPKFKLPIQKETWEAWWTEYWQATWIPEWEFVNTP
PLVKLWYQLEKEPIVGAETF
>B.NL.2000.671_00T36.AY423387
PISPIETVPVKLKPGM--DGPKVKQWPLTE-EKIKALVEIC--TELEKEGKISKI-GPENPYNTPIFAIKKKD--ST---
KWRKLVDFRELNKRTQDFWE-VQLGIPHPAGLKK---KKSVTVLDVGDAYFSVPLDKDFRKYTAFTIPSTNNETPGIRYQ
YNVLPQGWKGSPAIFQSSMTKILEPFRKQNPDIVIYQYMDDLYVGSDLEMGQHRTRIEELRQHLLKWGFDTPDKKHQKEP
PFLWMGYELHPDKWTVQPIVLPEKDXWXVNDIQKLVGKXNWA------SQIYPGIKVRQLCKLLRGTKALTEIVPLTAEA
ELELAENREILKEPVHGVYYDPTKDL----------------------------------IAE-----IQKQGQGQWTYQ
IYQEPFKNLKTGKYAKVRGAHTNDVKQLTEAVQKIATESIVIWGKTPKFKLPIQKETWEAWWTEYWQATWIPEWEFVNTP
PLVKLWYQLEKEPIVGAETF
>B.US.1998.98USHVTN1925c1.AY560107
PISPIETVPVKLKPGM--DGPKVKQWPLTE-EKIKALVEIC--TEMEKEGKISKI-GPENPYNTPVFAIKKKD--ST---
KWRKLVDFRELNKRTQDFWE-VQLGIPHPAGLKK---KKSVTVLDVGDAYFSVPLDEDFRKYTAFTIPSINNETPGIRYQ
YNVLPQGWKGSPAIFQCSMTKILEPFRKQNPDIVIYQYMDDLYVGSDLEIEQHRTKIEELRQHLLGWGFTTPDKKHQKEP
PFLWMGYELHPDKWTVQPIVLPEKDSWTVNDIQKLVGKLNWA------SQIYPGIKVKQLCKLLRGTKALTEVIPLTKEA
ELELAENREILKEPVHVVYYDPSKDL----------------------------------IAE-----VQKQGEGQWTYQ
IYQEPFKNLKTGKYARMRGAHTNDVKQLTEAVQKIATESIVIWGKAPKFRLPIQRETWDTWWTEYWQATWIPEWEFVNTP
PLVKLWYQLEKEPIEGAETF
>B.US.1998.98USHVTN3605c9.AY560108
PISPIETVPVKLKPGM--DGPKVKQWPLTE-EKIKALLEIC--TEMEKEGKISKI-GPENPYNTPVFAIKKKD--ST---
KWRKLVDFRELNKKTQDFWE-VQLGIPHPAGLKK---KKSVTVLDVGDAYFSVPLDKDFRKYTAFTIPSINNETPGIRYQ
YNVLPQGWKGSPAIFQSSMTKILEPFRKQNPDIVIYQYMDDLYVGSDLEIGQHRAKIEELRQHLLKWGFTTPDKKHQKEP
PFLWMGYELHPDKWTVQPIVLPDRDSWTVNDIQKLVGKLNWA------SQIYVGIKVKQLCKLLRGTKALTEVVPLTREA
ELELAENREILKEPVHGVYYDPSKDL----------------------------------IAE-----LQKQGQGQWTYQ
IYQEPFKNLKTGKYARTRGAHTNDVKQLTEAVQKITTESIVIWGKTPKFRLPIQKETWETWWTEYWQATWIPEWEFVNTP
PLVKLWYQLEKEPIIGAETF
>B.US.1998.98USHVTN8229c6.AY560109
PISPIETVPVKLKSGM--DGPKVKQWPLTE-EKIKALIEIC--TEMEKEGKISKI-GPENPYNTPVFAIKKKD--GT---
KWRKLVDFRELNKRTQDFWE-VQLGIPHPAGLKK---KKSVTVLDVGDAYFSVPLDKEFRKYTAFTIPSINNETPGIRYQ
YNVLPQGWKGSPAIFQSSMTRILEPFRKQNPDIVIYQYMDDLYVGSDLEIGQHRTKIEELRQHLLRWGFTTPDKKHQKEP
PFLWMGYELHPDKWTVQPIELPEKDSWTVNDIQKLVGKLDWA------SQIYPGIKVRQLCKLLRGAKALTEVIPLTEEA
ELELAENREILKEPVHGVYYDPSKDL----------------------------------IAE-----IQKQGQGQWTYQ
IYQEPFKNLKTGKYAKMRGAHTNDVKQLTEAVQKVATESIVIWGKTPKFKLPIQKETWEAWWMEYWQATWIPEWEFVNTP
SLVKLWYQLEKEPIAGAETF
>B.US.1998.98USHVTN941c1.AY560110
PISPIKTVPVKLKPGM--DGPKVKQWPLTE-EKIKALIEIC--TEMKKKGKISKI-GPENPYNTPVFAIKKKD--GT---
KWRKLVDFRELNKRTQDFWE-VQLGIPHPAGLKK---KKSVTVLDVGDAYFSVPLDEDFRKYTAFTIPSTNNETPGIRYQ
YNVLPQGWKGSPAIFQSSMTRILEPFRKQNPDIVIYQYMDDLYVGSDLEIEQHRTKIEELRQHLLRWGFTTPDKKHQKEP
PFLWMGYELHPDKWTVQPIKLPEKDSWTVNDIQKLVGKLNWA------SQIYAGIKVRQLCKLLRGTKSLTEVVPLTAEA
EMELAENREILKEPVHGVYYDPSKDL----------------------------------IAE-----IQKQGQGQWTYQ
IYQEPFKNLKTGKYARMREAHTNDVKQLTEAVQKIATEGIIIWGRTPKFRLPIQKETWETWWMKYWQATWIPEWEFVNTP
PLVKLWYQLETEPIVGAETF
>B.CO.2001.PCM001.AY561236
PISPIETVPVKLKPGM--DGPKVKQWPLTE-EKIKALVEIC--TEMEKEGKISKI-GPENPYNTPVFAIKKKD--ST---
KWRKLVDFRELNKRTQDFWE-VQLGIPHPAGLKK---KKSVTVLDVGDAYFSVPLDEDFRKYTAFTIPSINNETPGVRYQ
YNVLPQGWKGSPAIFQCSMTKILEPFRKQNPDIVIYQYMDDLYVGSDLEIGQHRTKVEELREHLLKWGFATPDKKHQKEP
PFLWMGYELHPDKWTVQPIILPEKDSWTVNDIQKLVGKLNWA------SQIYPGIKVKQLCKLLRGTKALTEVVPLSAEA
ELELAENREILKEPVHGVYYDPSKDL----------------------------------IAE-----LQKQGQGQWSYQ
IYQEPFKNLKTGKYARMRGTHTNDVKQLTEAVQKIATESIVIWGKTPKFKLPIQKETWEAWWTEYWQATWIPEWEFVNTP
PLVKLWYQLEKEPIVGAETF
>B.CO.2001.PCM013.AY561237
PISPIETVPVKLKPGM--DGPKVKQWPLTE-EKIKALVEIC--TEMEKEGKISKI-GPENPYNTPVFAIKKKD--ST---
KWRKLVDFRELNKKTQDFWE-VQLGIPHPAGLKQ---KKSVTVLDVGDAYFSVPLDKEFRKYTAFTIPSTNNETPGIRYQ
YNVLPQGWKGSPAIFQCSMTKILEPFRKQNPDLVIYQYMDDLYVGSDLEIGQHRTKIEELRQHLLGWGFTTPDKKHQKEP
PFLWMGYELHPDKWTVQPIVLPEKDSWTVNDIQKLVGKLNWA------SQIYPGIKVKQLCKLLRGTKALTEVIPITKEA
ELELAENREILKEPVHGVYYDPSKEL----------------------------------IAE-----IQKQGQDQWTYQ
IYQEPFKNLKTGKYARMRSAHTNDVKQLTEAVQKIAMESIVIWGKTPKFRLPIQKETWEAWWTDYWQATWIPEWEFVNTP
PLVKLWYQLEKEPILGAETF
>B.CO.2001.PCM034.AY561238
PISPIETVPVKLKPGM--DGPKVKQWPLTE-EKIKALVEIC--TEMEKEGKISKI-RPENPYNTPIFAIKKKD--ST---
KWRKLVDFRELNKRTQDFWE-VQLGIPHPAGLKK---KKSVTVLDVGDAYFSVPLDKDFRKYTAFTIPSINNETPGIRYQ
YNVLPQGWKGSPAIFQSSMTKILEPFRKQNPDIVIYQYMDDLYVGSDLEIGQHRTKIEELREHLLKWGFTTPDKKHQKEP
PFLWMGYELHPDKWTVQPIELPEKDSWTVNDIQKLVGKLNWA------SQIYPGIKVKQLCKLLRGTKALTEVVPLTEEA
ELELAENREILKEPVHGAYYDPTKNL----------------------------------IAE-----IQKQGQGQWTYQ
IYQEPFKNLKTGKYARARGAHTNDVKQLTEAVQKIATESIVIWGKTPKFKLPIQKETWESWWTEYWQATWIPEWEFVNTP
PLVKLWYQLEKEPIVGAETF
>B.CO.2001.PCM039.AY561239
PISPIETVPVKLKPGM--DGPKVKQWPLTE-EKIKALIEIC--TEMEKEGKISKI-GPENPYNTPVFAIKKKD--ST---
KWRKLVDFRELNKKTQDFWE-VQLGIPHPAGLKK---KKSVTVLDVGDAYFSVPLDQDFRKYTAFTIPSINNETPGIRYQ
YNVLPQGWKGSPAIFQSSMTKILEPFRKQNPDLVIYQYMDDLYVGSDLEIEQHRTKIEELRQHLLKWGFTTPDKKHQKEP
PFLWMGYELHPDKWTVQPIVLPEKDSWTVNDIQKLVGKLNWA------SQIYSGIKVKQLCRLLRGTKALTEVIPLTSEA
ELELAENREILKEPVHGVYYDPSKDL----------------------------------IAE-----IQKQGDGQWTYQ
IYQEPFKNLRTGKYARTRGAHTNDVKQLTEAVQKIARESIVIWGKTPKFKLPIQKESWELWWTDYWQATWIPEWEFVNTP
PLVKLWYQLEKEPILGAETF
>B.CO.2001.PCM074.AY561240
PISPIETVPVKLKPGM--DGPKVKQWPLTE-EKIKALEEIC--TEMEKEGKISKI-GPENPYNTPVXAIKKKD--ST---
KWRKLVDFRELNKRTQDFWE-VQLGIPHPSGLKK---KKSVTVLDVGDAYFSVPLDKDFRKYTAFTIPSRNNETPGIRYQ
YNVLPQGXKGSPAIFQSSMTKILEPFRKQNPEIVIYQYMDDLYVGSDLEIGQHRTKIEELREHLLKWGFTTPDKKHQKEP
PFLWMGYELHPDKWTVQPIMLPEKDSWTVNDIQKLVGKLNWA------SQIYPGIKVKQLCKLLRGAKALTEIIPLTEEA
ELELAENREILKEPVHGVYYDPSKDL----------------------------------VAE-----IQKQGPGQWTYQ
IYQEPFKNLKTGKYARTRGAHTNDIKQLTEAVQKISTESIVIWGRTPKFKLPIQKETWESWWTEYWQAT-IPEWEFVNTP
PLVKLWYQL-KEPIVGAETF
>B.CU.1999.Cu19.AY586542
PISPIETVPVKLKPGM--DGPKVKQWPLTE-EKIKALVEIC--TEMEKEGKISKI-GPENPYNTPVFAIKKKD--ST---
KWRKLVDFRELNKRTQDFWE-VQLGIPHPAGLKK---NKSVTVLDVGDAYFSVPLDKEFRKYTAFTIPSTNNETPGIRYQ
YNVLPQGWKGSPAIFQCSMTKILEPFRKQNPEIVIYQYMDDLYVGSDLEIGQHRTKIEELRQHLLKWGFTTPDKKHQKEP
PFLWMGYELHPDKWTVQPIVLPEKDSWTVNDIQKLVGKLNWA------SQIYPGIKVRQLCKLLRGTKALTEVVPLTAEA
ELELAENREILKEPVHGVYYDPSKDL----------------------------------VAE-----IQKQGQGQWTYQ
IYQEPFKNLKTGKYARMKSAHTNDVKQLTEAVQKIAMESIVIWGKTPKFKLPIQKETWEAWWMDYWQATWIPEWEFVNTP
PLVKLWYQLEKEPIVGAETF
>B.CU.1999.Cu43.AY586543
PISPIETVPVKLKPGM--DGPKVKQWPLTE-EKIKALVEIC--TEMEKDGKISKI-GPENPYNTPVFAIKKKD--GT---
KWRKLVDFRELNKRTQDFWE-VQLGIPHPAGLKK---KKSVTVLDVGDAYFSVPLDKDFRKYTAFTIPSXNNETPGIRYQ
YNVLPQGWKGSPAIFQCSMTKILEPFRKQNPDIVIYQYMDDLYVGSDLEIGQHRTKIEELRQHLLRWGFTTPDKKHQKEP
PFLWMGYELHPDKWTVQPIVLPEKDSWTVNDIQKLVGKLNWA------SQIYPGIKVRQLCKLLRGAKSLTEVVPLTEEA
ELELAENREILKEPVHGVYYDPSKDL----------------------------------VAE-----LQKQGQGQWTYQ
IYQEPFKNLKTGKYARMKGAHTNDVKQLTEAVQKIATESIVIWGKTPKFKLPIQRETWDAWWMEYWQATWIPEWEFVNTP
PLVKLWYQLEKEPIVGAETF
>B.RU.2004.04RU128005.AY682547
PISPIETVPVKLKSGM--DGPKVKQWPLTE-EKIKALVEIC--TEMEKEGKISKI-GPENPYNTPVFAIKKKD--ST---
KWRKLVDFRELNKRTQDFWE-VQLGIPHPSGLKK---KKSVTVLDVGDAYFSVPLDKDFRKYTAFTIPSINNETPGIRYQ
YNVLPQGWKGSPSIFQSSMTKILEPFRKQNPDIVIYQYMDDLYVGSDLEIGQHRTKIEELRQHLLRWGFTTPDKKHQKEP
PFLWMGYELHPDKWTVQPIKLPDKDSWTVNDIQKLVGKLNWA------SQIYPGIKVRQLCKLLRGAKALTEVIPLTQGA
ELELAENREILKEPVHGVYYDPXKDL----------------------------------IAE-----IQKQGQGQWTYQ
IYQEPFKNLKTGKYAKMRGTHTNDVKQLTEAVQKIATESIVIWGKTPKFRLPIQKETWEAWWTEYWQATWIPEWEFVNTP
PLVKLWYQLEKEPIEGAETF
>B.TH.1996.96TH_NP1538.AY713408
PISPIETVPVKLKPGM--DGPKVKQWPLTE-EKIKALVEIC--TEMEKEGKISKI-GPENPYNTPVFAIKKKD--ST---
KWRKLVDFRELNKRTQDFWE-VQLGIPHPAGLKK---KKSVTVLDVGDAYFSVPLDKDFRKYTAFTIPSVNNETPGIRYQ
YNVLPQGWKGSPAIFQCSMTKILEPFRKQNPDIVIYQYMDDLYVGSDLEIGEHRTKIEELRKHLLKWGFTTPDKKHQKEP
PFLWMGYELHPDKWTVQPIMLPVKDSWTVNDIQKLVGKLNWA------SQIYAGIKVRELCKLLRGAKALTEVIPLTKEA
ELELAENREILKVPVHGVYYDPSKDL----------------------------------IAE-----LQKQGLGQWTYQ
IYQEPCKNLKTGKYAKMRGAHTNDVKQLAEAVQKIATESIVIWGKTPKFKLPIQKETWEAWWTEYWQATWIPEWEFVNTP
PLVKLWYQLEKEPIEGAETF
>B.US.1985.BAL_85US_Ba_L.AY713409
PISPIETVPVKLKPGM--DGPKVKQWPLTE-EKIKALMEIC--TEMEKEGKISKI-GPENPYNTPVFAIKKKD--ST---
KWRKLVDFRELNKKTQDFWE-VQLGIPHPAGLKK---KKSVTVLDVGDAYFSVPLDKEFRKYTAFTIPSINNETPGIRYQ
YNVLPQGWKGSPAIFQSSMTRILEPFRKQNPEIVIYQYMDDLYVGSDLEIGQHRTKIEELRQHLLRWGFTTPDKKHQKEP
PFLWMGYELHPDKWTVQPIVLPEKDSWTVNDIQKLVGKLNWA------SQIYPGIKVKQLCKLLRGTKALTEVIPLTKEA
ELELAENREILKEPVHGVYYDPSKDL----------------------------------IAE-----IQKQGQGQWTYQ
IYQEPFKNLKTGKYARMRGAHTNDVKQLTEAVQKITTESIVIWGKTPKFKLPIQKETWETWWTEYWQATWIPEWEFVNTP
PLVKLWYQLEKEPIIGAETF
>B.US.1994.94US_33931N.AY713410
PISPIETVPVKLKPGM--DGPKVKQWPLTE-EKIKALVEIC--TEMEKEGKISKV-GPENPYNTPVFAIKKKD--GT---
KWRKLVDFRELNKRTQDFWE-VQLGIPHPAGLKK---KKSVTVLDVGDAYFSVPLDEEFRKYTAFTIPSINNETPGIRYQ
YNVLPQGWKGSPAIFQSSMTKILEPFRKQNPDIVIYQYMDDLYVGSDLEIEQHRRKIDELRQHLLRWGFTTPDKKHQKEP
PFLWMGYELHPDKWIVQPIILPEKDSWTVNDIQKLVGKLNWA------SQIYAGIKVKQLCKLLRGTKALTEVVPLTEEA
ELELAENREILKEPVHGVYYDPSKDL----------------------------------IAE-----IQKQGQGQWTYQ
IYQEPFKNLKTGKYAKMRGAHTNDVKQLTEAVHKIATESIVIWGKTPKFKLPIQKETWEAWWTEYWQATWIPEWEFVNTP
PLVKLWYQLEKEPIVGAETF
>B.FR.1992.92FR_BX08.AY713411
PISPIETVPVRLKPGM--DGPKVKQWPLTE-EKIKALVEIC--TEMEKEGKISKI-GPENPYNTPVFAIKKKD--ST---
KWRKLVDFRELNKRTQDFWE-VQLGIPHPAGLKK---KKSVTVLDVGDAYFSVPLHEDFRKYTAFTIPSINNETPGIRYQ
YNVLPQGWKGSPAIFQCSMTKILEPFRKQNPDIVIYQYMDDLYVGSDLEIGQHRTKIENLRQHLLRWGFTTPDKKHQKEP
PFLWMGYELHPXKWTVQPIVLPEKDSWTVNDIQKLVGKLNWA------SQIYAGIKVKQLCKLLRGTKALTEVIPLTEEA
ELELAENREILKEPVHGVYYDPSKDL----------------------------------VAE-----IQKQGQGQWTYQ
IYQEPFKNLKTGKYARMRGAHTNDVKQLTEAVQKIAQESIVIWGKTPKFKLPIQKETWEAWWMEYWQATWIPEWEFVNTP
PLVKLWYQLEREPIAGAETF
>B.US.1990.90US_873.AY713412
PISPIETVPVKLKPGM--DGPKVKQWPLTE-EKIKALVEIC--TEMEKEGKISKI-GPENPYNTPVFAIKKKD--ST---
KWRKLVDFRELNKKTQDFWE-VQLGIPHPAGLKK---KKSVTVLDVGDAYFSVPLDEDFRKYTAFTIPSINNETPGIRYQ
YNVLPQGWKGSPAIFQSSMTRILEPFRKQNPDIVIYQYMDDLYIGSDLEIGQHRTKIEELRQHLLRWGFTTPDKKHQKEP
PFLWMGYELHPDKWTVQPIVLPEKDSWTVNDIQKLVGKLNWA------SQIYAGIKVKQLCKLLRGTKALTEVIPLTAEA
ELELAENREILKEPVHGVYYDPSKDL----------------------------------IAE-----IQKQGQGQWTYQ
IYQEPFKNLKTGKYARTRGAHTNDVKQLTEAVQKITTESIVIWGKIPKFKLPIQKETWETWWTEYWQATWIPEWEFVNTP
PLVKLWYQLEKEPIAGAETF
>B.RU.2004.04RU129005.AY751406
PISPIETVPVKLKPGM--DGPKVKQWPLTE-EKIKALVEIC--TEMEKEGKISKI-GPENPYNTPVFAIXKKD--ST---
KWRKLVDFRELNKRTQDFWE-VQLGIPHPAGLKK---KKSVTVLDVGDAYFSVPLDEDFRKYTAFTIPSKNNETPGIRYQ
YNVLPQGWKGSPAIFQSSMTKILEPFRKQNPDIVIYQYMDDLYVGSDLEIGQHRTKIEELRQHLLRWGFTTPDKKHQKEP
PFLWMGYELHPDKWTVQPIVLPEKDIWTVNDXQKLVGKLNWA------SQIYSGIKVKQLCKLLRGTKALTEVIQLTEEA
ELELAENREILKEPVHGVYYDPSKDL----------------------------------IAE-----IQKQGQGQWTYQ
IYQEPFKNLKTGKYAKMRGTHTNDVRQLTEAVQKIVTESIXIWGKIPKFKLPIQKETWETWWTEYWQATWIPEWEFVNTP
PLVKLWYQLEKXPIAGAETF
>B.RU.2004.04RU139089.AY751407
PISPIETVPVKLKPGM--DGPKVKQWPLTE-EKIKALVEIC--TEMEKEGKISKI-GPENPYNTPVFAIKKKD--ST---
KWRKLVDFRELNKRTQDFWE-VQLGIPHPAGLKR---KKSVTVLDVGDAYFSVPLDKDFRKYTAFTIPSINNETPGFRYQ
YNVLPQGWKGSPAIFQCTMTRILEPFRKQNPDMVIYQYMDDLYVGSDLEIGQHRTKIEELRQHLLRWGFTTPDKKHQKEP
PFLWMGYELHPDKWTVQPIELPEKDSWTVNDIQKLVGKLNWA------SQIYPGIKVKQLCKLLRGAKALTQVIPLTKEA
ELELAENREILREPVHGVYYDPSKDL----------------------------------IAE-----IQKQEQGQWTYQ
IYQEPFKNLKTGKYAKMRGAHTNDVRQLVEAVHKITMESIVIWGKTPKFKLPIQKETWETWWTEYWQATWIPEWEFVNTP
PLVKLWYQLEKEPITGAETF
>B.CA.1998.CANA3FULL.AY779550
PISPIETVPVKLKPGM--DGPKVKQWPLTE-EKIKALVEIC--TEMEKEGKISKI-GPENPYNTPIFAIKKKD--ST---
KWRKLADFRELNKRTQDFWE-VQLGIPHPAGLKK---KKSVTVLDVGDAYFSVPLDKDFRKYTAFTIPSINNETPGIRYQ
YNVLPQGWKGSPAIFQSSMTKILEPFRKQNPEIVIYQYMDDLYVGSDLEIGQHRTKIEELRQHLLRWGFTTPDKKHQKEP
PFLWMGYELHPDKWTVQPIVLPEKDSWTVNDIQKLVGKLNWA------SQIYPGIKVRQLCKLLRGTKALTEVIPLTEEA
ELELAENREILKEPVHGVYYDPSKDL----------------------------------IAE-----IQKQGQGQWTYQ
IYQEPFKNLKTGKYARMRGAHTNDVKQLTEAVQKIATESIVIWGKTPKFKLPIQKETWEAWWMEYWQATWIPEWEFVNTP
PLVKLWYQLEKEPIEGAETF
>B.CA.1999.CANA5FULL.AY779551
PISPIETVPVKLKPGM--DGPKVKQWPLTE-EKIKALVEIC--TEMEKEGKISKI-GPENPYNTPIFAIKKKD--ST---
KWRKLVDFRELNKRTQDFWE-VQLGIPHPAGLKK---KKSVTVLDVGDAYFSVPLDKDFRKYTAFTIPSINNETPGIRYQ
YNVLPQGWKGSPAIFQSSMTKILEPFRKQNPEIVIYQYMDDLYVGSDLEIGQHRTKIEELRQHLLRWGFTTPDKKHQKEP
PFLWMGYELHPDKWTVQPIVLPEKDSWTVNDIQKLVGKLNWA------SQIYPGIKVRQLCKLLRGTKALTEVIPLTEEA
ELELAENREILKEPVHGVYYDPSKDL----------------------------------IAE-----IQKQGQGQWTYQ
IYQEPFKNLKTGKYARMRGAHTNDVKQLTEAVQKIATESIVIWGKTPKFKLPIQKETWEAWWMEYWQATWIPEWEFVNTP
PLVKLWYQLEKEPIEGAETF
>B.CA.2000.CANA6FULL.AY779552
PISPIETVPVKLKPGM--DGPKVKQWPLTE-EKIKALVEIC--TEMEKEGKISKI-GPENPYNTPIFAIKKKD--ST---
KWRKLVDFRELNKRTQDFWE-VQLGIPHPAGLKK---KKSVTVLDVGDAYFSVPLDKDFRKYTAFTIPSINNETPGIRYQ
YNVLPQGWKGSPAIFQSSMTKILEPFRKQNPEIVIYQYMDDLYVGSDLEIGQHRTKIEELRQHLLRWGFTTPDKKHQKEP
PFLWMGYELHPDKWTVQPIVLPEKDSWTVNDIQKLVGKLNWA------SQIYPGIKVRQLCKLLRGTKALTEVIPLTEEA
ELELAENREILKEPVHGVYYDPSKDL----------------------------------IAE-----IQKQGQGQWTYQ
IYQEPFKNLKTGKYARMRGAHTNDVKQLTEAVQKIATESIVIWGKTPKFKLPIQKETWEAWWMEYWQATWIPEWEFVNTP
PLVKLWYQLEKEPIEGAETF
>B.CA.1997.CANB3FULL.AY779553
PISPIETVPVKLKPGM--DGPKVKQWPLTE-EKIKALVEIC--TELEKDGKISKI-GPENPYNTPVFAIKKKD--GT---
KWRKLVDFRELNKRTQDFWE-VQLGIPHPAGLKK---KKSVTVLDVGDAYFSIPLDEDLRKYTAFTIPSINNETPGIRYQ
YNVLPQGWKGSPSIFQSSMTKILEPFRKQNPDIVIYQYMDDLYVGSDLEIGQHRTKIEELRQHLWKWGFYTPDKKHQKEP
PFLWMGYELHPDKWTVQPIVLPEKDSWTVNDIQKLVGKLNWA------SQIYAGIKVKQLCKLLRGTKALTEVIPLTEEA
ELELAENREILKEPVHGVYYDPSKDL----------------------------------IAE-----IQKQGQRQWTYQ
IYQEPFKNLKTGKYARMRGAHTNDVKQLTEAVKQITTESIVIWGKTPKFKLPIQKETWEAWWTEYWQATWIPEWEFVNTP
PLVKLWYQLEKEPIVGAETF
>B.CA.1998.CANB4FULL.AY779554
PISPIETVPVKLKPGM--DGPKVKQWPLTE-EKIKALIEIC--TEMEKEGKISKI-GPENPYNTPVFAIKKKD--ST---
KWRKLVDFRELNKRTQDFWE-VQLGIPHPAGLKK---KKSVTVLDVGDAYFSVPLDEDFRKYTAFTIPSINNETPGIRYQ
YNVLPQGWKGSPSIFQSSMTKILEPFRKQNPDIVIYQYMDDLYVGSDLEIGQHRTKIEELRQHLLRWGFTTPDKKHQKEP
PFLWMGYELHPDKWTVQPIVLPEKDSWTVNDIQKLVGKLNWA------SQIYAGIKVKQLCKLLRGTKALTEVIPLTEEA
ELELAENREILKEPVHGVYYDPSKDL----------------------------------IAE-----IQKQGQRQWTYQ
IYQEPFKNLKTGKYARMRGAHTNDVKQLTEAVNKITTESIVIWGKTPKFKLPIQKETWEAWWMEYWQATWIPEWEFVNTP
PLVKLWYQLEKEPIVGAETF
>B.CA.1998.CANB5FULL.AY779555
PISPIETVPVKLKPGM--EGPKVKQWPLTE-EKIKALVEIC--TEMEKDGKISKI-GPENPYNTPVFAIKKKD--GT---
KWRKLVDFRELNKRTQDFWE-VQLGIPHPAGLKK---KKSVTVLDVGDAYFSIPLDEDFRKYTAFTIPSINNETPGIRYQ
YNVLPQGWKGSPSIFQSSMTKILEPFRKQNPDIVIYQYVDDLYVGSDLEIGQHRTKIEELRQHLWKWGFYTPDKKHPKEP
PFLWMGYELHPDKWTVQPIVLPEKDSWTVNDIQKLVGKLNWA------SQIYAGIKVKHLCKLLRGAKALTEVIPLTEEA
ELELAENREILKEPVHGAYYDPSKDL----------------------------------IAE-----IQKQGHGQWTYQ
IYQEPFKNLKTGKYARMRGAHTNDVKQLTEVVQKAATESIVIWGKTPKFKLPIQKETWEAWWMEYWQATWIPEWEFVNTP
PLVKLWYQLEKEPIVGAETF
>B.CA.1998.CANC10FULL.AY779557
PISPIETVPVKLKPGM--DGPKVKQWPLTE-EKIKALVEIC--TELEKEGKISKI-GPENPYNTPVFAIKKKD--ST---
KWRKVVDFRELNKRTQDFWE-VQLGIPHPAGLKK---KKSVTVLDVGDAYFSVPLDKDFRKYTAFTIPSINNETPGIRYQ
YNVLPQGWKGSPAIFQSSMTRILEPFRKQNPDIIIYQYVDDLHVASDLEIGQHRTKIEELREHLWKWGFYTPDKKHQKEP
PFLWMGYELHPDKWTVQPIVLPEKDSWTVNDIQKLVGKLNWA------SQIYAGIKVRQLCKLLRGTKALTEVVPLTEEA
ELELAENREILKEPVHGAYYDPTKDL----------------------------------IAE-----VQKQELGQWTYQ
IYQEPFKNLKTGKYAKMRGAHTNDVRQLTEAVQKIATESIVIWGKTPKFRLPIQKETWEAWWMEYWQATWIPEWEFVNTP
PLVKLWYQLEKEPIVGVETF
>B.CA.1999.CAN11FULL.AY779558
PISPIETVPVKLKPGM--DGPKVKQWPLTE-EKIKALVEIC--TELEKEGKISKI-GPENPYNTPVFAIKKKD--ST---
KWRKVVDFRELNKRTQDFWE-VQLGIPHPAGLKK---KKSVTVLDVGDAYFSVPLDKDFRKYTAFTIPSINNETPGIRYQ
YNVLPQGWKGSPAIFQSSMTRILEPFRKQNPDIIIYQYVDDLLVASDLEIGQHRTKIKELREHLWKWGFYTPDKKHQKEP
PFLWMGYELHPDKWTVQPIVLPEKDSWTVNDIQKLVGKLNWA------SQIYAGIKVRQLCKLLRGTKALTEVVPLTEEA
ELELAENREILKEPVHGAYYDPTKDL----------------------------------IAE-----VQKQELGQWTYQ
IYQEPFKNLKTGKYAKMRGAHTNDVRQLTEAVQKIATESIVIWGKTPKFRLPIQKETWEAWWMEYWQATWIPEWEFVNTP
PLVKLWYQLEKEPIVGAETF
>B.CA.1992.CANC2FULL.AY779559
PISPIETVPVKLKPGM--DGPKVKQWPLTE-EKIKALVEIC--TEMEKEGKISKI-GPENPYNTPVFAIKKKD--ST---
KWRKLVDFRELNKRTQDFWE-VQLGIPHPAGLKK---KKSVTVLDVGDAYFSVPLDKDFRKYTAFTIPSINNETPGIRYQ
YNVLPQGWKGSPAIFQNSMTRILEPFRKQNPDIVIYQYMDDLYVGSDLEIGQHRTKIEELREHLLKWGFTTPDKKHQKEP
PFLWMGYELHPDKWTVQPIVLPEKDSWTVNDIQKLVGKLNWA------SQIYAGIKVKHLCKLLRGAKALTEVIPLTEEA
ELELAENREILTEPVHGVYYDPSEDL----------------------------------IAE-----IQKQGHGQWTYQ
IYQEPFKNLKSGKYARMRGAHTNDVKQLTEAVQKASTESIVIWGKTPKFKLPIQKETWEAWWMEYWQATWIPEWEFVNTP
PLVKLWYQLEKEPIVGAETF
>B.CA.1994.CANC3FULL.AY779560
PISPIETVPVKLKPGM--DGPKVKQWPLTE-EKIKALIEIC--TEMEKEGKISKI-GPENPYNTPVFAIKKKD--ST---
KWRKVVDFRELNKRTQDFWE-VQLGIPHPAGLKK---KKSVTVLDVGDAYFSVPLDKDFRKYTAFTIPSINNETPGSRYQ
YNVLPQGWKGSPAIFQSSMTRILDPFRKQNPDIVICQYMDDLYVGSDLEIGQHRTKIEELREHLLKWGFTTPDKKHQKEP
PFLWMGYELHPDKWTVQPIVLPEKDSWTVNDIQKLVGKLNWA------SQIYAGIKVRQLCKLLRGTKALTEVVPLTEEA
ELELAENREILKEPVHGAYYDPTKDL----------------------------------IAE-----VQKQEQGQWTYQ
IYQEPFKNLKTGKYAKMRGAHTNDVKQLTEAVQKIATESIVIWGKTPKFTLPIQKETWEAWWTEYWQATWIPEWEFVNTP
PLVKLWYQLEKEPIVGAETF
>B.CA.1992.CANC5FULL.AY779561
PISPIETVPVKLKPGM--DGPKVKQWPLTE-EKIKALVEIC--TEMEKEGKISKI-GPENPYNTPVFAIKKKD--ST---
KWRKLVDFRELNKRTQDFWE-VQLGIPHPAGLKK---KKSVTVLDVGDAYFSVPLDKDFRKYTAFTIPSINNETPGIRYQ
YNVLPQGWKGSPAIFQSSMTKILEPFRKQNPDIVIYQYMDDLYVGSDLEIGQHRTKIEELREHLLRWGFTTPDKKHQKEP
PFLWMGYELHPDKWTVQPIVLPEKDSWTVNDIQKLVGKLNWA------SQIYAGIKVRQLCKLLRGTRALTEVVPLTEEA
ELELAENREILKEPVHGAYYDPTKDL----------------------------------IAE-----VQKQELGQWTYQ
IYQEPFKNLKTGKYAKMRGAHTNDVKQLTEAVQKIATESIVIWGKTPKFRLPIQKETWEAWWMEYWQATWIPEWEFVNTP
PLVKLWYQLEKEPIVGAETF
>B.CA.1993.CANC6FULL.AY779562
PISPIETVPVKLKPGM--DGPKVKQWPLTE-EKIKALVEIC--TELEKEGKISKI-GPENPYNTPVFAIKKKD--ST---
KWRKVVDFRELNKRTQDFWE-VQLGIPHPAGLKK---KKSVTVLDVGDAYFSVPLDKDFRKYTAFTIPSINNETPGIRYQ
YNVLPQGWKGSPAIFQSSMTRILEPFRKQNPDIIIYQYVDDLHVASDLEIGQHRTKIEELREHLWKWGFYTPDKKHQKEP
PFLWMGYELHPDKWTVQPIVLPEKDSWTVNDIQKLVGKLNWA------SQIYAGIKVRQLCKLLRGTKALTEVVPLTEEA
ELELAENREILKEPVHGAYYDPTKDL----------------------------------IAE-----VQKQELGQWTYQ
IYQEPFKNLKTGKYAKMRGAHTNDVRQLTEAVQKIATESIVIWGKTPKFRLPIQKETWEAWWMEYWQATWIPEWEFVNTP
PLVKLWYQLEKEPIVGVETF
>B.CA.1996.CANC8FULL.AY779563
PISPIETVPVKLKPGM--DGPKVKQWPLTE-EKIKALVEIC--TEMEKEGKISKI-GPENPYNTPVFAIKKKD--ST---
KWRKLVDFRELNKRTQDFWE-VQLGIPHPAGLKK---KKSVTVLDVGDAYFSVPLDKDFRKYTAFTIPSINNETPGIRYQ
YNVLPQGWKGSPAIFQSSMTKILEPFRKQNPDIVIYQYVDDLYVGSDLEIGQPRTKIEELREHLLKWGFYTPDKKHQKEP
PFLWMGYELHPDKWTVQPIVLPEKDSWTVNDIQKLVGKLNWA------SQIYAGIKVRQLCKLLRGTKALTEVVPLTEEA
ELELAENREILKEPVHGAYYDPTKDL----------------------------------IAE-----VQKQELGQWTYQ
IYQEPFKNLKTGKYAKMRGAHTNDVRQLTEAVQKIATESIVIWGKTPKFRLPIQKETWEAWWMEYWQATWIPEWEFVNTP
PLVKLWYQLEKEPIVGVETF
>B.CA.1996.CANA1FULL.AY779564
PISPIETVPVKLKPGM--DGPKVKQWPLTE-EKIKALVEIC--TEMEKEGKISKI-GPENPYNTPVFAIKKKD--ST---
KWRKLVDFRELNKRTQDFWE-VQLGIPHPAGLKK---KKSVTVLDVGDAYFSVPLDKNFRKYTAFTIPSINNETPGIRYQ
YNVLPQGWKGSPAIFQSSMTKILEPFRKQNPDIVIYQYMDDLYVGSDLEIGQHRAKIEELRQHLLRWGFTTPDKKHQKEP
PFLWMGYELHPDKWTVQPIVLPEKDSWTVNDIQKLVGKLNWA------SQIYPGIRVRQLCKLLRGTKALTEVIPLTEEA
ELELAENREILKEPVHGVYYDPSKDL----------------------------------IAE-----IQKQGQGQWTYQ
IYQEPFKNLKTGKYARMRGAHTNDVKQLTEAGQKIATESIVIWGKTPKFKLPIQKETWEAWWMEYWQATWIPEWEFVNTP
PLVKLWYQLEKEPIEGAETF
>B.UY.2001.01UYTRA1092.AY781126
PISPIETVPVKLKPGM--DGPKVKQWPLTE-EKIKALVEIC--TEMEKEGKISKI-GPENPYNTPIFAIKKKD--ST---
KWRKLVDFRELNKRTQDFWE-VQLGIPHPAGLKK---KKSVTVLDVGDAYFSVPLDKEFRKYTAFAIPSTNNETPGIRYQ
YNVLPQGWKGSPAIFQSSMTKILEPFRKQNPDIVIYQYMDDLYVGSDLETGQHRTKIEELRQHLLRWGFTTPDKKHQKEP
PFLWMGYELHPDKWTVQPVVLPEKDSWTVNDIQKLVGKLNWA------SQIYAGIKVRQLCKLLRGAKALTEVVPLTAEA
ELELAENREILKEPVHGVYYDPSKDL----------------------------------VAE-----IQKQGHGQWTYQ
IYQEPFKNLKTGKYARMRGTHTNDVKQLTEAVQKISMESIVIWGKTPKFKLPIQKETWEAWWMEYWQATWIPEWEFVNTP
PLVKLWYQLEKEPIVGAETF
>B.UY.2001.01UYTRA1179.AY781127
PISPIETVPVKLKPGM--DGPKVKQWPLTE-EKIKALVEIC--TEMEKEGKISKI-GPENPYNTPVFAIRKKD--ST---
KWRKLVDFRELNKRTQDFWE-VQLGIPHPAGLKK---KKSVTVLDVGDAYFSVPLDKDFRKYTAFTIPSTNNETPGIRYQ
YNVLPQGWKGSPAIFQSSMTKILEPFRKQNPDIVIYQYMDDLYVGSDLEIGQHRAKIEELRQHLLRWGFTTPDKKHQKEP
PFLWMGYELHPDKWTVQPIVLPEKDSWTVNDIQKLVGKLNWA------SQIYAGIKVKQLCKLLRGTKSLTEIVPLTAEA
ELELAENREILKEPVHGVYYDPSKDL----------------------------------IAE-----IQKQGQGQWTYQ
IYQEPFKNLKTGKYARMRGTHTNDVKQLTEAVQKITTESIVIWGKIPKFKLPIQKETWEAWWIEYWQATWIPEWEFVNTP
PLVKLWYQLEKEPIVGAETF
>B.YE.2002.02YE507.AY795904
PISPIETVPVKLKSGM--DGPKVKQWPLTE-EKIKALIEIC--SEMEKEGKISKI-GPENPYNTPVFAIKKKD--ST---
KWRKLVDFRELNKRTQDFWE-VQLGIPHPSGLKK---KKSVTVLDVGDAYFSVPLDEAFRKYTAFTIPSLNNETPGIRYQ
YNVLPQGWKGSPAIFQSSMTKILEPFRKQNPDIVIYQYMDDLYVGSDLEIEQHRTKIEKLRQHLLRWGFTTPDKKHQKEP
PFLWMGYELHPDKWTVQPIELPDKDSWTVNDIQKLVGKLNWA------SQIYPGIKVKQLCKLLRGAKALTEVIQLTKEA
ELELAENREIIKEPVHGVYYDPSKEL----------------------------------IAE-----IQKQGQGQWTYQ
IYQEPFKNLKTGKYARMRGAHTNDVKQLTEAVQKITTESIVIWGKIPKFRLPIQKETWETWWTEYWQATWIPEWEFVNTP
PLVKLWYQLEKEPIPGAETY
>B.YE.2002.02YE508.AY795905
PISPIETVPVKLKPGM--DGPKVKQWPLTE-EKIKALIEIC--TEMEKEGKISKI-GPENPYNTPVFAIKKKD--ST---
KWRKLVDFRELNKRTQDFWE-VQLGIPHPSGLKK---KKSVTVLDVGDAYFSVPLDEEFRKYTAFTIPSLNNETPGIRYQ
YNVLPQGWKGSPAIFQSSMTKILEPFRKQNPDMVIYQYMDDLYVGSDLEIGQHRTKIEELRQHLLKWGFTTPDKKHQKEP
PFLWMGYELHPDKWTVQSIELPDKDSWTVNDIQKLVGKLNWA------SQIYPGIKVKQLCKLLRGAKALTEVIPLTKEA
ELELAENREILKEPVHGVYYDPSKDL----------------------------------IAE-----IQKQGQGQWTYQ
IYQEPFKNLKTGKYARMKGAHTNDVRQLTEAVQKITTESIVIWGKIPKFRLPIQKETWETWWTEYWQATWIPEWEFVNTP
PLVKLWYQLEKEPIIGAETF
>B.AU.2004.Phcsffull04.AY818644
PISPIETVPVKLKPGM--DGPKVKQWPLTE-EKIKALVEIC--TEMEKEGKISKI-GPENPYNTPVFAIKKKD--ST---
KWRKLVDFRELNKRTQDFWE-VQLGIPHPAGLKK---KKSVTVLDVGDAYFSVPLDKNFRKYTAFTIPSINNETPGIRYQ
YNVLPQGWKGSPAIFQSSMTKILEPFRKQNPDIVIYQYMDDLYVGSDLEIGQHRTKIEELRQHLLRWGFTTPDKKHQKEP
PFLWMGYELHPDKWTVQPIVLPEKDSWTVNDIQKLVGKLNWA------SQIYAGIKVKQLCKLLRGAKALTEVIPLTEEA
ELELAENREILKEPVHGVYYDPSKDL----------------------------------VAE-----IQKQGQGQWTYQ
IYQEPFKNLKTGKYARMRGAHTNDVKQLTETVQKIATESIVIWGKTPKFKLPIQKETWEAWWMEYWQATWIPEWEFVNTP
PLVKLWYQLEKEPIVGAETF
>B.RU.2004.04RU139095.AY819715
PISPIETVPVKLKPGM--DGPKVKQWPLTE-EKIKALVEIC--TEMEKEGKISKI-GPENPYNTPIFAIKKKD--ST---
KWRKLVDFRELNKRTQDFWE-VQLGIPHPAGLKK---KKSVTVLDVGDAYFSVPLDKDFRKYTAFTIPSINNETPGVRYQ
YNVLPQGWKGSPAIFQSSMTKILEPFRKQNPDIVIYQYMDDLYVGSDLEIGEHRTKIEELRQHLLKWGFTTPDKKHQKEP
PFLWMGYELHPDKWTVQPIELPEKDSWTVNDIQKLVGKLNWA------SQIYPGIKVKQLCKLLRGAKALTEIIPLTKEA
ELELAENREILREPVHGVYYDPSKDL----------------------------------IAE-----IQKQEQGQWTYQ
IYQEPFKNLKTGKYAKMRGAHTNDVRQLVEAVHKITMESIVIWGKTPKFKLPIQKETWETWWTEYWQATWIPEWEFVNTP
PLVKLWYQLEKEPITGAETF
>B.US.1983.5096_83.AY835748
PISPIETVPVKLKPGM--DGPKVKQWPLTE-EKIKALVEIC--TEMEKEGKISKI-GPENPYNTPVFAIKKKD--ST---
KWRKLVDFRELNKKTQDFWE-VQLGIPHPAGLRK---KKSVTVLDVGDAYFSVPLDKDFRKYTAFTIPSINNETPGIRYQ
YNVLPQGWKGSPAIFPSSMTKILEPFRKQNPDLVIYQYMDDLYVGSDLEIGQHRTKIEELRQHLLRWGFTTPDKKHQKEP
PFLWMGYELHPDKWTVQPIVLPEKDSWTVNDIQKLGGKLNWA------SQIYAGIKVRQLCKLLRGTKALTEVVPLTTEA
ELELAENGEILKEPVRGVYYDPSKDL----------------------------------IAK-----IQKQGQGQWTYQ
IYQEPFKNLKTGKYARMRGAHTNDVKQLTEAVQKIPTESIVIWGKTPNFKLPIQKETWETWGTEYWQAPWIPEGEFVNTP
PLGKLWHQLKKEPIVGAETF
>B.US.1986.5096_86.AY835749
PISPIETVPVKLKPGM--DGPKVKQWPLTE-EKIKALVEIC--TEMEKEGKISKI-GPENPYNTPVFAIKKKD--ST---
KWRKLVDFRELNKKTQDFWE-VQLGIPHPAGLKK---KKSVTVLDVGDAYFSVPLDKDFRKYTAFTIPSINNETPGIRYQ
YNVLPQGWKGSPAIFQSSMTKILEPFRKQNPDIVIYQYMDDLYVGSDLEIGQHRTKIEELRQHLLRWGFTTPDKKHQKEP
PFLWMGYELHPDKWTVQPIVLPEKDSWTVNDIQKLVRKLNWA------SHIYAGIRVRQLCNLLRGTKALTVVVPLTKEA
ELELAKNGEFLKEPVRGVYYDPSKDL----------------------------------IAK-----IQKRGQGQWTYH
IYQEPFKNLKTGKYARMRGAHTNDVKQLTEAVQKIPTESIVIWGKTPRFKLPIQKETWETWGTEYWQATWFPEWEFVNTP
PLVKLWYQLEKEPIVGAETF
>B.US.1989.5096_89.AY835750
PISPIETVPVKLKPGM--DGPKVKQWPLTE-EKIKALVEIC--TEMEKEGKISKI-GPENPYNTPVFAIKKKD--ST---
KWRKLVDFRELNKKTQDFWE-VQLGIPHPAGLKQ---KKSVTVLDVGDAYFSVPLDKDFRKYTAFTIPSINNETPGIRYQ
YNVLPQGWKGSPAIFQSSMTKILEPFRKQNPDIVIYQYMDDLYVGSDLEIGQHRTKIEELRQHLLRWGFTTPDKKHQKEP
PFLWMGYELHPDKWTVQPIVLPEKDSWTVNDIQKLVRKLNWA------SHIYAGIRVRQLCNLLRGTKALTVVVPLTKEA
ELELAKNGEFLKEPVRGVYYDPSKDL----------------------------------IAK-----IQKQGQGQWTYH
IYQEPFKNLKTGKYARMRGAHTNDVKQLTEAVQKIPTESIVIWGKTPRFKLPIQKETWETWGTEYWQATWFPEWEFVNTP
PLVKLWYQLEKEPIVGAETF
>B.US.1990.5096_90.AY835751
PISPIETVPVKLKPGM--DGPKVKQWPLTE-EKIKALVEIC--TEMEKEGEISKI-GPENPYNTPVFAIKKKD--ST---
KWRKLVDFRELNKKTQDFWE-VQLGIPHPAGLKK---KKSVTVLDVGDAYFSVPLDEDFRKYTAFTIPSINNETPGIRYQ
YNVLPQGWKGSPAIFQSSMTKILEPFRKQNPDLVIYQYMDDLYVGSDLEIGQHRTKIEELRQHLLGWGFTTPDKKHQKEP
PFLWMGYELHPDKWTVQPIVLPEKDSWTVNDIQKLGGKLNWA------SQIYAGIKVGQLCNLLRGTKALTEVVPLTKEA
ELELAKKREILKEPVRGVYYAPSKDL----------------------------------IAK-----IQKQGQGLCTYQ
IYQEPFKNLKTGKYAKMRGAHTNDVKQLTEAGQKIPTESIVIWGKTPNFKLPIQKETWETWGTGYWQATWIPEWEFVNTP
PLGNLWSQLEKEPIVGAETF
>B.US.1992.5096_92.AY835752
PISPIETVPVRLKPGM--DGPKVKQWPLTE-EKIKALVEIC--TELEKEGKISKI-GPENPYNTPVFAIKKKD--ST---
KWRKLVDFRELNKKTQDFWE-VQLGIPHPSGLKK---KKSVTVLDVGDAYFSVPLDKDFRKYTAFTIPSVNNETPGIRYQ
YNVLPQGWKGSPAIFPSSMTRILEPFRKQNPDLVIYQYMDDLYVGSDLEIGQHRTKIEELRQHLLRWGFYTPDKKHQKEP
PFLWMGYELHPDKWTVQPIVLPEKDRWTVNDIQKLGGKLNWA------SQISPGIKVGQLCNLLRGPKALTEVVPLTTEA
ELELAKNGEFLKEPVRGVYYAPSKDL----------------------------------IAE-----IQKRGQGQWTYH
IYQEPFKNLKTGKYARMRGAHTNDVKQLTEAVQKIPTESIVLWGKTPKFKLPIQRETWETWGTEYWQATWIPEGEFVNTP
PLGKLWYQLEKGPIVEAETF
>B.US.1996.5155_96.AY835753
PISPIETVPVKLKPGM--DGPKVKQWPLTE-EKIKALVEIC--TEMEKEGKISKI-GPENPYNTPVFAIKKKD--ST---
KWRKLVDFRELNKRTQDFWE-VQLGIPHPAGLKK---KKSVTVLDVGDAYFSVPLDKDFRKYTAFPIPSINNETPGVRYQ
YNVLPQGWKGSPAIFQSSMTKILEPFRKQNPDIVIYQYMDDLYVGSDLEIGQHRTKIEELRQHLLKWGFTTPDKKHQKEP
PFLWMGYELHPDKWTVQPIVLPEKDSWTVNDIQKLVGKLNWA------SQIYPGIKVRQLCKLLRGAKALTEVVPLTKEA
ELELAKNREILKEPVRGVYYDPSKDL----------------------------------IAK-----LQKQERGQWTYQ
IYQEPFKNLKTGKYARTKGAHTNDVKQLTEAVQKIATESIVIWGKTPNFKLPIQKETWESWGTECWQATWIPEGEFVNTP
PLGKLWTQLEKEPIVGAESF
>B.US.1983.5084_83.AY835754
PISPIETVPVKLKPGM--DGPKVKQWPLTE-EKIKALVEIC--TEMEQEGKISRI-GPENPYNTPVFAIKKKD--ST---
KWRKLVDFRELNKRTQDFWE-VQLGIPHPAGLKK---KKSVTVLDVGDAYFSVPLDKDFRKYTAFTIPSINNETPGIRYQ
YNVLPQGWKGSPAIFQSSMTKILEPFRKQNPDVVIYQYMDDLYVGSDLEIGRHGTKIEELRQHLLRWGFTTPDKKHQKEP
PFLWMGYELHPDKWTVQPIVLPEKDSWTVNDIQKLVGKLNWA------SQIYAGIKVRQLCKLLRGTKALTEVIPLTKEA
ELELAENREILKEPVHGVYYDPSKDL----------------------------------IVE-----IQKQGQGQWTYQ
IYQEPFKNLKTGKYARMRGAHTNDVKQLTEAVQKITTESIVIWGKTPKFRLPIQKETWEAWWTEYWQATWIPEWEFVNTP
PLVKLWYQLEKEPIVGAETF
>B.US.1985.5157_85.AY835755
PISPIETVPVKLKPGM--DGPKVKQWPLTE-EKIKALVEIC--TEMEKEGKISKI-GPENPYNTPVFAIKKKD--ST---
KWRKLVDFRELNKRTQDFWE-VQLGIPHPAGLKK---KKSVTVLDVGDAYFSVPLDKDFRKYTAFTIPSINNETPGIRYQ
YNVLPQGWKGSPAIFQSSMTKILEPFRKQNPDIVIYQYMDDLYVGSDLEIGQHRTKIEELREHLLKWGFTTPDKKHQKEP
PFLWMGYELHPDKWTVQPIVLPEKDSWTVNDIQKLVGKLNWA------SQIYAGIKVRQLCKLLRGAKALTEVIPLTEEA
ELELAENREILKEPVHGVYYDPSKDL----------------------------------VAE-----VQKQGYGQWTYQ
IYQEPFKNLKTGKYARMRGAHTNDVKQLTEAVQKIATESIVIWGKTPKFKLPIQKETWEAWWMEYWQATWIPEWEFVNTP
PLVKLWYQLEKEPIVGAETF
>B.US.1986.5157_86.AY835756
PISPIETVPVKLKPGM--DGPKVKQWPLTE-EKIKALVEIC--TEMEKEGKISKI-GPENPYNTPVFAIKKKD--ST---
KWRKLVDFRELNKRTQDFWE-VQLGIPHPAGLKK---KKSVTVLDVGDAYFSVPLDKDFRKYTAFTIPSINNETPGIRYQ
YNVLPQGWKGSPAIFQSSMTKILEPFRKQNPDIVIYQYMDDLYVGSDLEIGQHRTKIEELREHLLRWGFTTPDKKHQKEP
PFLWMGYELHPDKWTEQPIKLPEKDSWTVNDIQKLVGKLNWA------SQIYAGIKVKQLCKLLRGTKALTEVIPLTEEA
ELELAENREILKEPVHGVYYDPSKDL----------------------------------VAE-----VQKQGYGQWTYQ
IYQEPFKNLKTGKYARMKGAHTNDVKQLTEAVQKIATESIVIWGKTPKFKLPIQKETWEAWWMEYWQATWIPEWEFVNTP
PLVKLWYQLEKEPIVGAETF
>B.US.1986.5113_86.AY835757
PISPIETVPVKLKPGM--DGPRVKQWPLTE-EKIKALVEIC--TEMEKEGKISKI-GPENPYNTPVFAIKKKD--ST---
KWRKLVDFRELNKRTQDFWE-VQLGIPHPAGLKK---KKSVTVLDVGDAYFSVPLDEDFRKYTAFTIPSINNETPGIRYQ
YNVLPQGWKGSPAIFQSSMTKILEPFRKQNPDIVIYQYMDDLYVGSDLEIGQHRTKIEELRQHLLRWGFTTPDKKHQKEP
PFLWMGYELHPDKWTVQPIVLPEKDSWTVNDIQKLVGKLNWA------SQIYAGIKVKQLCKLLRGTKALTEVIPLTAEA
ELELAENREILKEPVHGVYYDPSKDL----------------------------------IAE-----IQKQGQGQWTYQ
IYQEPFKNLKTGKYARTRGAHTNDVRQLTEAVQKITTESIVIWGKTPKFKLPIQKETWETWWTEYWQATWIPEWEFVNTP
PLVKLWYQLEKEPIVGAETF
>B.US.1987.5113_87.AY835758
PISPIETVPVKLKPGM--DGPRVKQWPLTE-EKIKALLEIC--TEMEKEGKISKI-GPENPYNTPVFAIKKKD--ST---
KWRKLVDFRELNKRTQDFWE-VQLGIPHPAGLKK---KKSVTVLDVGDAYFSVPLDEDFRKYTAFTIPSINNETPGIRYQ
YNVLPQGWKGSPAIFQSSMTKILEPFRKQNPDIVIYQYMDDLYVGSDLEIGQHRTKIEELRQHLLRWGLTTPDKKHQKEP
PFLWMGYELHPDKWTVQPIVLPEKDSWTVNDIQKLVGKLNWA------SQIYAGIKVKQLCKLLRGTKALTEVIPLTAEA
ELELAENREILKEPVHGVYYDPSKDL----------------------------------IAE-----IQKQGQGQWTYQ
IYQEPFKNLKTGKYARTRGAHTNDVKQLTEAVQKITTESIVIWGKTPKFELPIQKETWETWWTEYWQATWIPEWEFVNTP
PLVKLWYQLEKEPIVGAETF
>B.US.1982.5048_82.AY835759
PISPIETVPVKLKPGM--DGPKVKQWPLTE-EKIKALVEIC--TEMEKEGKISKI-GPENPYNTPVFAIKKKD--ST---
KWRKLVDFRELNKKTQDFWE-VQLGIPHPAGLKK---KKSVTVLDVGDAYFSVPLDKDFRKYTAFTIPSINNETPGIRYQ
YNVLPQGWKGSPAIFQSSMTKILEPFRKQNPDIVIYQYMDDLYVGSDLEIGQHRTKIEELRQHLLRWGFTTPDKKHQKEP
PFLWMGYELHPDKWTVQPIVLPEKDSWTVNDIQKLVGKLNWA------SQIYAGIKVKQLCKLLRGAKALTEVIPLTEEA
ELELAENREILKEPVHGVYYDPSKDL----------------------------------IAE-----LQKQGQGQWTYQ
IYQEPFKNLKTGKYARMRGAHTNDVKQLTEAVQKIATESIVIWGKTPKFKLPIQKETWETWWSEYWQATWIPEWEFVNTP
PLVKLWYQLEKEPIVGAETF
>B.US.1987.5048_87.AY835760
PISPIETVPVKLKPGM--DGPKVKQWPLTE-EKIKALVEIC--TEMEKEGKISKI-GPENPYNTPVFAIKKKD--ST---
KWRKLVDFRELNKRTQDFWE-VQLGIPHPAGLKK---KKSVTVLDVGDAYFSVPLDKDFRKYTAFTIPSINNETPGIRYQ
YNVLPQGWKGSPAIFQSSMTKILGPFRKQNPDIVIYQYMDDLYVGSDLEIGQHRTKIEELRQHLLRWGFTTPDKKHQKEP
PFLWMGYELHPDKWTVQPIVLPEKDSWTVNDIQKLVGKLNWA------SQIYAGIKVKQLCKLLRGAKALTEVIPLTEEA
ELELAENREILKEPVHGVYYDPSKDL----------------------------------IAE-----LQKQGQGQWTYQ
IYQEPFKNLKTGKYARMRGAHTNDVKQLTEAVQKIATESIVIWGKTPKFRLPIQKETWETWWSEYWQATWIPEWEFVNTP
PLVKLWYQLEKEPIVGAETF
>B.US.1991.5048_91.AY835761
PISPIETVPVKLKPGM--DGPKVKQWPLTE-EKIKALVEIC--TELEKEGKISKI-GPENPYNTPVFAIKKKD--ST---
KWRKLVDFRELNKRTQDFWE-VQLGIPHPAGLKK---KKSVTVLDVGDAYFSVPLDKDFRKYTAFTIPSINNETPGVRYQ
YNVLPQGWKGSPAIFQSSMTKILEPFRKQNPDIVIYQYMDDLYVGSDLEIGQHRTKIEELRQHLLRWGFYTPDKKHQKEP
PFLWMGYELHPDKWTVQPIVLPEKDSWTVNDIQKLVGKLNWA------SQIYAGIKVKQLCKLLRGAKALTEVIPLTEEA
ELELAENREILKEPVHGVYYDPSKEL----------------------------------IAE-----LQKQGQGQWTYQ
IYQEPFKNLKTGKYARTRGVHTNDVKQLTEAVQKIATESIVIWGKTPKFRLPIQKETWETWWLEYWQATWIPEWEFVNTP
PLVKLWYQLEKEPIVGAETF
>B.US.1984.5160_84.AY835762
PISPIETVPVKLKPGM--DGPKVKQWPLTE-EKIKALVEIC--TEMEREGKISKI-GPENPYNTPVFAIKKKD--ST---
KWRKLVDFRELNKRTQDFWE-VQLGIPHPAGLKK---KKSVTVLDVGDAYFSVPLDEDFRKYTAFTIPSTNNETPGIRYQ
YNVLPQGWKGSPAIFQCSMTKILEPFRKQNPDIVIYQYMDDLYVGSDLEIGQHRTKIEELRQHLLRWGFTTPDKKHQKEP
PFLWMGYELHPDKWTVQPIVLPEKDSWTVNDIQKLVGKLNWA------SQIHAGIKVKQLCKLLRGTKALTEVVSLTEEA
ELELAENREILKEPVHGVYYDPSKDL----------------------------------IAE-----IQKQGQGQWTYQ
IYQEPFKNLKTGKYARTRGAHTNDVKQLTEAVQKIATESIVIWGKTPKFKLPIQKETWESWWTEYWQATWIPEWEFVNTP
PLVKLWYQLEKEPIVGAETF
>B.US.1988.5160_88.AY835763
PISPIETVPVKLKPGM--DGPRVKQWPLTE-EKIKALVEIC--TEMEKEGKISRI-GPENPYNTPVFAIKKKD--ST---
KWRKLVDFRELNKRTQDFWE-VQLGIPHPAGLKK---KKSVTVLDVGDAYFSVPLDEDFRKYTAFTIPSTNNETPGIRYQ
YNVLPQGWKGSPAIFQCSMTKILEPFRKQNPDIVIYQYMDDLYVGSDLEIGQHRTKIEELRQHLLRWGFTTPDKKHQKEP
PFLWMGYELHPDKWTVQPIVLPEKDSWTVNDIQKLVGKLNWA------SQIYAGIKVKQLCKLLRGTKALTEVVPLTEEA
ELELAENREILKEPVRGVYYDPSKDL----------------------------------IAE-----IQKQGQGQWTYQ
IYQEPFKNLKTGKYARTRGAHTNDVKQLTEAVQKIATESIVIWGKTPKFRLPIQKETWESWWTDYWQATWIPEWEFVNTP
PLVKLWYQLEKEPIVGAETF
>B.US.1992.5160_92.AY835764
PISPIETVPVKLKPGM--DGPRVKQWPLTE-EKIKALVEIC--TEMEKEGKISRI-GPENPYNTPVFAIKKKN--ST---
RWRKLVDFRELNKRTQDFWE-VQLGIPHPAGLKK---KNSVTVLDVGDAYFSVPLDEDFRKYTAFTIPSINNEMPGIRYQ
YNVLPQGWKGSPAIFQCSMTKILEPFRKQNPDIVIYQYMDDLYVGSDLEIGQHRTKIEELRQHLWRWGFYTPDKKHQKEP
PFLWMGYELHPDKWTVQPIVLPEKDSWTVNDIQKLVGKLNWA------SQIYAGIKVKQLCKLLRGTKALTEVVSLTEEA
ELELAENREILKEPVHGVYYDPSEDL----------------------------------IAE-----IQKQGQGQWTYQ
IYQEPFKNLKTGKYARTRGAHTNDVKQLTEAVQKIATESIVIWGKTPKFRLPIQKETWESWWTDYWQATWIPEWEFVNTP
PLVKLWYQLEKEPIVGAETF
>B.US.1984.5084_84.AY835765
PISPIETVPVKLKPGM--DGPKVKQWPLTE-EKIKALVEIC--TEMENEGKISKI-GPENPYNTPVFAIKKKD--ST---
KWRKLVDFRELNKRTQDFWE-VQLGIPHPAGLKK---KKSVTVLDVGDAYFSVPLDKDFRKYTAFTIPSINNETPGIRYQ
YNVLPQGWKGSPAIFQSSMTKILEPFRKQNPDIIIYQYMDDLYVGSDLEIGRHRTKIEELRQHLLRWGFTTPDKKHQKEP
PFLWMGYELHPDKWTVQPIVLPEKDSWTVNDIQKLVGKLNWA------SQIYAGIKVRQLCKLLRGTKALTEVIPLTKEA
ELELAENREILKEPVHGVYYDPSKDL----------------------------------IAE-----IQKQGQGQWTYQ
IYQEPFKNLKTGKYARMRGAHTNDVKQLTEAVQKITTESIVIWGKTPKFRLPIQKETWEAWWTEYWQATWIPEWEFVNTP
PLVKLWYQLEKEPIVGAETF
>B.US.1989.5073_89.AY835766
PISPIETVPVKLKPGM--DGPKVKQWPLTE-EKIKALIEIC--TEMEKEGKISRV-GPENPYNTPVFAIKKKD--ST---
KWRKLVDFRELNKKTQDFWE-VQLGIPHPAGLKK---KKSVTVLDVGDAYFSVPLDKDFRKYTAFTIPSINNETPGIRYQ
YNVLPQGWKGSPSIFQSSMTKILEPFRKQNPDIVIYQYMDDLYVGSDLEIGQHRTKIEELRQHLLKWGFTTPDKKHQKEP
PFLWMGYELHPDKWTVQPIVLPEKDSWTVNDIQKLVGKLNWA------SQIYAGIKVKQLCKLLRGTKALTEVIPLTREA
ELELAENREILKEPVHGVYYDPSKDL----------------------------------IAE-----LQKQGQGQWTYQ
IYQEPFKNLKTGKYARMRGAHTNDVKQLTEAVHKIATESIIIWGKTPKFKLPIQKETWEAWWTEYWQATWIPEWEFVNTP
PLVKLWYQLEKEPIVGAETF
>B.US.1993.5073_93.AY835767
PISPIETVPVKLKPGM--DGPKVKQWPLTE-EKIKALIEIC--TEMEKEGKISRV-GPENPYNTPVFAIKKKD--ST---
KWRKLVDFRELNKKTQDFWE-VQLGIPHPAGLKK---KKSVTVLDVGDAYFSVPLDKDFRKYTAFTIPSINNETPGIRYQ
YHVLPQGWKGSPSIFQSSMTKILEPFRKQNPDIVIYQYMDDLYVGSDLEIGQHRTKIEELRQHLLKWGFTTPDKKHQKEP
PFLWMGYELHPDKWTVQPIVLPEKDSWTVNDIQKLVGKLNWA------SQIYAGIKVKQLCKLLRGTKALTEVIPLTREA
ELELAENREILKEPVHGVYYDPSKDL----------------------------------IAE-----LQKQGQGQWTYQ
IYQEPFKNLKTGKYARMRGAHTNDVKQLTEAVHKIATESIIIWGKTPKFKLPIQKETWEAWWTDYWQATWIPEWEFVNTP
PLVKLWYQLEKEPIVGAETF
>B.US.1995.5073_95.AY835768
PISPIETVPVKLKPGM--DGPKVKQWPLTE-EKIKALIEIC--TELEQEGKISKV-GPENPYNTPVFAIKKKD--ST---
KWRKLVDFRELNKKTQDFWE-VQLGIPHPAGLKK---KKSVTVLDVGDAYFSVPLDKDFRKYTAFTIPSINNETPGIRYQ
YNVLPQGWKGSPSIFQSSMTKILEPFRKQNPDIVIYQYMDDLYVGSDLEIGQHRTKIEELRQHLWKWGFYTPDKKHQKEP
PFLWMGYELHPDKWTVQPIVLPEKDSWTVNDIQKLVGKLNWA------SQIYAGIKVKQLCKLLRGTKALTEVVPLTREA
ELELAENREILKEPVHGVYYDPSKDL----------------------------------IAE-----LQKQGQGQWTYQ
IYQEPFKNLKTGKYARMKGVHTNDVQQLTEAVQKIAIESIVIWGKTPKFKLPIQKETWETWWTDYWQATWIPEWEFVNTP
PLVKLWYQLEKEPIVGAETF
>B.US.1985.5077_85.AY835769
PISPIETVPVKLKPGM--DGPKVKQWPLTE-EKIKALIEIC--TEMEKEGKISKI-GPENPYNTPVFAIKKKD--ST---
KWRKLVDFRELNKKTQDFWE-VQLGIPHPAGLKK---KKSVTVLDVGDAYFSVPLDKDFRKYTAFTIPSINNETPGIRYQ
YNVLPQGWKGSPAIFQSSMTKILDPFRKQNPDIVIYQYMDDLYVGSDLEIGQHRTKIEELRQHLLRWGFTTPDKKHQKEP
PFLWMGYELHPDKWTVQPIVLPEKDSWTVNDIQKLVGKLNWA------SQIYAGIKVKQLCKLLRGAKALTEVIPLTKEA
ELELAENREILKEPVHGVYYDPSKDL----------------------------------IAE-----IQKQGHGQWTYQ
IYQEPFKNLKTGKYARMRGAHTNDVKQLTEALQKIATESIVIWGKTPKFILPIQKETWETWWTEYWQATWIPEWEFVNTP
PLVKLWYQLEKEPIVGAETF
>B.US.1983.5082_83.AY835770
PISPIETVPVKLKPGM--DGPKVKQWPLTE-EKIKALVEIC--TEMEKEGKISKI-GPENPYNTPVFAIKKKD--ST---
KWRKLVDFRELNKKTQDFWE-VQLGIPHPAGLKK---KKSVTVLDVGDAYFSVPLDKDFRKYTAFTIPSINNETPGIRYQ
YNVLPQGWKGSPAIFQSSMTKILEPFRKQNPDIVIYQYMDDLYVGSDLEIGQHRTKIEELRQHLLKWGFTTPDKKHQKEP
PFLWMGYELHPDKWTVQPIVLPEKDSWTVNDIQKLVGKLNWA------SQIYPGIKVRQLCKLLRGTKALTEVIPLTEEA
ELELAENREILKEPVHGVYYDPSKDL----------------------------------IAE-----IQKQGQGQWTYQ
IYQEPFKNLKTGKYARVRGAHTNDVKQLTEAVQKITTESIVIWGKIPKFKLPIQKKTWETWWTEYWQATWIPEWEFVNTP
PLVKLWYQLEKEPIVGAETF
>B.US.1986.5082_86.AY835771
PISPIETVPVKLKPGM--DGPKVKQWPLTE-EKIKALVEIC--TEMEKEGKISKI-GPENPYNTPVFAIKKKD--ST---
KWRKLVDFRELNKKTQDFWE-VQLGIPHPAGLKK---KKSVTVLDVGDAYFSVPLDKDFRKYTAFTIPSINNETPGIRYQ
YNVLPQGWKGSPAIFQSSMTKILEPFRKQNPDIVIYQYMDDLYVGSDLEIGQHRTKIEELRQHLLAWGFTTPDKKHQKEP
PFLWMGYELHPDKWTVQPIVLPEKDSWTVNDIQKLVGKLNWA------SQIYPGIKVRQLCKLLRGTKALTEVIPLTEEA
ELELAENREILKEPVHGVYYDPSKDL----------------------------------IAE-----IQKQGLGQWTYQ
IYQEPFKNLKTGKYARMRGAHTNDVKQLTEAVQKITTESIVIWGKIPKFKLPIQKETWETWWTEYWQATWIPEWEFVNTP
PLVKLWYQLEKEPIVGAETF
>B.US.1997.5082_97.AY835772
PISPIETVPVKLKPGM--DGPKVKQWPLTE-EKIKALVEIC--TEMEKEGKISKI-GPENPYNTPVFAIEKKD--ST---
RWRKLVDFRELNKRTQDFWE-VQLGIPHPAGLKK---KKSVTVLDVGDAYFSVPLDKDFRKYTAFTIPSINNETPGIRYQ
YNVLPQGWKGSPAIFQSSMTKILEPFRKQNPDIVIYQYMDDLYVGSDLEIGQHRTKIEELRQHLLGWGFTTPDKKHQKEP
PFLWMGYELHPDKWTVQPIVLPEKDSWTVNDIQKLVGKLNWA------SQIYPGIKVRQLCKLLRGTKALTEVIPLTEEA
ELELAENREILKEPVHGVYYDPSKEL----------------------------------IAE-----IQKQEQGQWTYQ
IYQEPFKNLKTGKYARVRGVHTNDVKQLTEAVQKITTESIVIWGKTPKFRLPIQKETWDTWWTEYWQATWIPEWEFVNTP
PLVKLWYQLEKEPIVGAETF
>B.US.1994.5082_94.AY835773
PISPIETVPVKLKPGM--DGPKVKQWPLTE-EKIKALVEIC--IEMEKEGKISKI-GPENPYNTPVFAIKKKD--ST---
KWRKLVDFRELNKRTQDFWE-VQLGIPHPAGLKK---KKSVTVLDVGDAYFSVPLDKDFRKYTAFTIPSINNETPGIRYQ
YNVLPQGWKGSPAIFQSSMTKILEPFRKQNPDIVIYQYMDDLYVGSDLEIGQHRTKVEELRKHLLAWGFTTPDKKHQKEP
PFLWMGYELHPDKWTVQPIVLPEKDSWTVNDIQKLVGKLNWA------SQIYPGIKVRQLCKLLRGTKALTEVIPLTEEA
ELELAENREILKEPVHGVYYDPLKDL----------------------------------IAE-----IQKQGQGQWTYQ
IYQEPFKNLKTGKYARERGAHTNDVKQLTEAVQKITTESIVIWGKIPKFRLPIQKETWDTWWTEYWQATWIPEWEFVNTP
PLVKLWYQLEKEPIVGAETF
>B.US.1986.5127_86.AY835774
PISPIETVPVKLKPGM--DGPKVKQWPLTE-EKIKALVEIC--TEMEKEGKISKI-GPENPYNTPVFAIKKKD--ST---
KWRKLVDFRELNKRTQDFWE-VQLGIPHPAGLKK---KKSVTVLDVGDAYFSVPLDKDFRKYTAFTIPSINNETPGVRYQ
YNVLPQGWKGSPAIFQSSMTKILEPFRKQNPDIVIYQYMDDLYVGSDLEIGQHRTKIEELRQHLLRWGFTTPDKKHQKEP
PFLWMGYELHPDKWTVQPIMLPEKDSWTVNDIQKLVGKLNWA------SQIYAGIKVRQLCKLLRGTKALTEVVPLTEEA
ELELAENREILKEPVHGVYYDPSKDL----------------------------------VAE-----IQKQGQGQWTYQ
IYQEPYKNLKTGKYARMRGAHTNDVKQLTEAVQKIATESIVIWGKTPKFKLPIQKETWEAWWMEYWQATWIPEWEFVNTP
PLVKLWYQLEKEPIVGAETF
>B.US.1986.5084_86.AY835775
PISPIETVPVKLKPGM--DGPKVKQWPLTE-EKIKALVEIC--TEMENEGKISKI-GPENPYNTPVFAIKKKD--ST---
KWRKLVDFRELNKRTQDFWE-VQLGIPHPAGLKK---KKSVTVLDVGDAYFSVPLDESFRKYTAFTIPSINNETPGIRYQ
YNVLPQGWKGSPAIFQSSMTRILEPFRKQNPEIVIYQYMDDLCVGSDLEIGRHRTKIEELRQHLLRWGFTTPDKKHQKEP
PFLWMGYELHPDKWTVQPILLPEKDSWTVNDIQKLVGKLNWA------SQIYAGIKVRQLCKLLRGTKALTEVIPLTKEA
ELELAENREILKEPVHGVYYDPSKDL----------------------------------IAE-----IQKQGQGQWTYQ
IYQEPFKNLKTGKYARMRGAHTNDVKQLTEAVQKITTESIVIWGKTPKFRLPIQKETWEAWWTDYWQATWIPEWEFVNTP
PLVKLWYQLEKEPIIGAETF
>B.US.1993.5127_93.AY835776
PISPIETVPVKLKPGM--DGPKVKQWPLTE-EKIKALVEIC--TEMEKEGKISKI-GPENPYNTPVFAIKKKD--ST---
KWRKLVDFRELNKRTQDLWE-VQLGIPHPAGLKK---KKSVTVLDVGDAYFSVPLDKDFRKYTAFTIPSINNETPGIRYQ
YNVLPQGWKGSPAIFQCSMTKILEPFRKQNPDIVIYQYMDDLYVGSDLEIGQHRTKIEELRQHLLRWGFTTPDKKHQKEP
PFLWMGYELHPDKWTVQPIMLPEKDSWTVNDIQKLVGKLNWA------SQIYAGIKVRQLCKLLRGTKALTEVVPLTEEA
ELELAENREILKEPVHGVYYDPSKDL----------------------------------VAE-----IQKQGQGQWTYQ
IYQEPYKNLKTGKYARMKGAHTNDVKQLTEAVQKIATESIVIWGKTPKFKLPIQKETWEAWWMEYWQATWIPEWEFVNTP
PLVKLWYQLEKEPIVGAETF
>B.US.1983.5018_83.AY835777
PISPIETVPVKLKPGM--DGPKVKQWPLTE-EKIKALVEIC--TEMEKEGKISKI-GPENPYNTPVFAIKKKD--ST---
KWRKLVDFRELNKRTQDFWE-VQLGIPHPAGLKK---KKSVTVLDVGDAYFSVPLDKDFRKYTAFTIPSINNETPGIRYQ
YNVLPQGWKGSPAIFQSSMTKILEPFRKQNPDIVIYQYMDDLYVGSDLEIGQHRTKIEELRQHLLKWGFTTPDKKHQKEP
PFLWMGYELHPDKWTVQPIVLPEKDSWTVNDIQKLVGKLNWA------SQIYAGIKVRQLCKLLRGTRALTEVVPLTEEA
ELELAENREILKEPVHGVYYDPTKDL----------------------------------IAE-----IQKQGQGQWTYQ
IYQEPFKNLKTGKYARMRGAHTNDVKQLTEAVQKVATESIVIWGKTPKFKLPIQKETWEAWWIEYWQATWIPEWEFVNTP
PLVKLWYQLEKEPIVGAETF
>B.US.1986.5018_86.AY835778
PISPIETVPVKLKPGM--DGPKVKQWPLTE-EKIKALVEIC--TEMEKEGKISKI-GPENPYNTPVFAIKKKD--ST---
KWRKLVDFRELNKRTQDFWE-VQLGIPHPAGLKK---KKSVTVLDVGDAYFSVPLDKEFRKYTAFTIPSINNETPGIRYQ
YNVLPQGWKGSPAIFQSSMTKILEPFRKQNPEIVIYQYMDDLYVGSDLEIGQHRTKIEELRQHLLKWGFTTPDKKHQKEP
PFLWMGYELHPDKWTVQPIVLPEKDSWTVNDIQKLVGKLNWA------SQIYAGIKVRQLCKLLRGTKALTEVVPLTEEA
ELELAENREILKEPVHGVYYDPTKDL----------------------------------IAE-----IQKQGEGPWTYQ
IYQEPFKNLKTGKYARMRGAHTNDVKQLTEAVQKVATESIVIWGKTPKFKLPIQKETWDAWWIEYWQATWIPEWEFVNTP
PLVKLWYQLEKEPIVGAETF
>B.US.1984.5019_84.AY835779
PISPIETVPVKLKPGM--DGPKVKQWPLTE-EKIKALVEIC--TEMEKEGKISKI-GPENPYNTPVFAIKKKD--ST---
KWRKLVDFRELNKRTQDFWE-VQLGIPHPAGLKK---KKSVTVLDVGDAYFSVPLDKDFRKYTAFTIPSINNETPGIRYQ
YNVLPQGWKGSPAIFQSSMTKILEPFRKQNPDIVIYQYMDDLYVGSDLEIGQHRTKIEELREHLLRWGFTTPDKKHQKEP
PFLWMGYELHPDKWTVQPIVLPEKDSWTVNDIQKLVGKLNWA------SQIYAGIKVRQLCKLLRGTKALTEVVQLTEEA
ELELAENREILKEPVHGVYYDPTKDL----------------------------------IAE-----IQKQGQGQWTYQ
IYQEPFKNLKTGKYARMRGAHTNDVKQLTEAVQKITTESIVIWGKTPKFKLPILKETWEAWWTDYWQATWIPEWEFVNTP
PLVKLWYQLEKEPIVGAETF
>B.US.1986.5019_86.AY835780
PISPIETVPVKLKPGM--DGPKVKQWPLTE-EKIKALVEIC--TEMEKEGKISKI-GPENPYNTPVFAIRKKD--ST---
KWRKLVDFRELNKRTQDFWE-VQLGIPHPAGLKK---KKSVTVLDVGDAYFSVPLDKDFRKYTAFTVPSINNETPGIRYQ
YNVLPQGWKGSPAIFQSSMTKILEPFRKQNPDIVIYQYMDDLYVGSDLEIGQHRTKIEELREHLLKWGFTTPDKKHQKEP
PFLWMGYELHPDKWTVQPIVLPEKDSWTVNDIQKLVGKLNWA------SQIYAGIKVKQLCKLLRGTKALTEVIQLTEEA
ELELAENREILKEPVHGVYYDPTKDL----------------------------------IAE-----IQKQGRGQWTYQ
IYQEPFKNLKTGKYARMRGAHTNDVKQLTEAVQKITTESIVIWGKTPKFRLPILKETWDAWWTDYWQATWIPEWEFVNTP
PLVKLWYQLEKEPIVGAETF
>B.US.1983.5157_83.AY835781
PISPIETVPVKLKPGM--DGPKVKQWPLTE-EKIKALVEIC--TEMEKEGKISKI-GPENPYNTPVFAIKKKD--ST---
KWRKLVDFRELNKRTQDFWE-VQLGIPHPAGLKK---KKSVTVLDVGDAYFSVPLDKDFRKYTAFTIPSVNNETPGIRYQ
YNVLPQGWKGSPAIFQSSMTKILEPFRKQNPDIVIYQYMDDLYVGSDLEVGQHRTKIEELRQHLLRWGFTTPDKKHQKEP
PFLWMGYELHPDKWTVQPIKLPEKDSWTVNDIQKLVGKLNWA------SQIYAGIKVRQLCKLLRGTKALTEVIPLTEEA
ELELAENREILKEPVHGVYYDPSKDL----------------------------------VAE-----VQKQGYGQWTYQ
IYQEPFKNLKTGKYARMRGAHTNDVKQLTEAVQKIATESIVIWGKTPKFKLPIQKETWEAWWMEYWQATWIPEWEFVNTP
PLVKLWYQLEKEPIVGAETF
>B.KR.2004.04LHS6.AY839827
PISQISTIPVKLKPGM--DGPKVKQWPLTE-EKIKALVEIC--TEMEKEGKISKI-GPENPYNTPVFAIKKKD--ST---
KWRKLVDFRELNKRTQDFWE-VQLGIPHPAGLKK---KKSVTVLDVGDAYFSVPLDEDFRKYTAFTIPSINNETPGIRYQ
YNVLPQGWKGSPAIFQSSMTKILEPFRKKNPDIVIYQYVDDLYVGSDLEIGQHRIKVEELREHLLKWGFTTPDKKHQKEP
PFLWMGYELHPDKWTVQPIMLPEKDSWTVNDIQKLVGKLNWA------SQIYAGIKVKQLCKLLRGAKALTEVVPLTEEA
ELELAENREILKTPVHGVYYDPSKDL----------------------------------IAE-----IQKQGQGQWTYQ
IYQDPFKNLKTGKYARMRGAHTNDVKQLTEAVQKIATESIVIWGKTPKFKLPIQKETWEAWWTEYWQATWDPEWEFVNTP
PLVKLWYQLEKEPIVGAETF
>B.AU.-.2870718.AY857022
PISXIETVPVKLKPGM--DGPKVKQWPLTE-EKIKALVEIC--TEMEKEGKISKI-GPENPYNTPVFAIKKKD--ST---
KWRKLVDFRELNKRTQDFWE-VQLGIPHPAGLKK---KKSVTVLDVGDAYFSVPLDKEFRKYTAFTIPSINNETPGXRYQ
YNVLPQGWKGSPXIFQCSMTXILEPFRKQNPDIVIYQYMDDLYVGSDLEIGQHRTKIEELRQHLLKWGFTTPDKKHQKEP
PFLWMGYELHPDKWTVQPIVLPEKDSWTVNDIQKLVGKLNWA------SQIYAGIKVKQLCKLLRGTKSLTEVVPLTKEA
ELELAENREILKEPVHGVYYDPSKDL----------------------------------IAE-----IQKQEQGQWTYQ
IYQEPFKNLKTGKYARMRGTHTNDVRQLTEAVQKITTESIVIWGKTPKFRLPIQKETWETWWTEYWQATWIPEWEFVNTP
PLVKLWYQLEKEPIVGAETF
>B.AU.-.8634991.AY857144
PISPIETVPVKLKPGM--DGPKVKQWPLTE-EKIKALVEIC--TEMEKEGKISKI-GPENPYNTPVFAIKKKD--SN---
RWRKLVDFRELNKRTQDFWE-VQLGIPHPAGLKK---KKSVTVLDVGDAYFSVPLDKDFRKYTAFTIPSINNETPGIRYQ
YNVLPQGWKGSPSIFQSSMTKILDPFRKQNPDIVICQYMDDLYVGSDLEIGQHRAKIEELREHLLKWGLTTPDKKHQKEP
PFLWMGYELHPDKWTVQPIVLPEKDSWTVNDIQKLVGKLNWA------SQIYAGIKVRQLCKLLRGTKALTEVVPLTEEA
ELELAENREILKQPVHGVYYDPTKDL----------------------------------IAE-----IQKQGLGQWTYQ
IYQEPFKNLKTGKYAKMKGAHTNDVKQLTEAVQKIATESIVIWGKTPKFRLPIQKETWEAWWTEYWQATWIPEWEFVNTP
PLVKLWYQLETEPIVGAETF
>B.AU.-.9125091.AY857165
PISPIETVPVKLKPGM--DGPNVKQWPLTE-EKIKALVEIC--TEMEKEGKISKI-GPENPYNTPVFAIKKKD--ST---
KWRKLVDFRELNKRTQDFWE-VQLGIPHPAGLKK---KKSVTVLDVGDAYFSVPLDKEFRKYTAFTIPSINNETPGIRYQ
YNVLPQGWKGSPAIFQSSMTKILEPFRKQNPDIVIYQYMDDLYVGSDLEIGQHRTKIEELRQHLLRWGLTTPDKKHQKEP
PFLWMGYELHPDKWTVQPIVLPEKDSWTVNDIQKLVGKLNWA------SQIYAGIKVKQLCKLLRGTKALTEVIPLTEEA
ELELAENREILKEPVHGVYYDPSKDL----------------------------------IAE-----IQKQGQGQWTYQ
IYQEPFKNLKTGKYARMRGAHTNDVKQLTEAVQKIATEGIVIWGKTPKFRLPIQKETWETWWTEYWQATWIPEWEFVNTP
PLVKLWYQLEKEPIVGAETF
>B.TH.2000.00TH_C3198.AY945710
PISPIETVPVKLKPGM--DGPKVKQWPLTE-EKIKALVEIC--TEMEKEGKISKI-GPENPYNTPVFAIKKKD--ST---
KWRKLVDFRELNKRTQDFWE-VQLGIPHPAGLKK---KKSVTVLDVGDAYFSVPLDKDFRKYTAFTIPSVNNETPGIRYQ
YNVLPQGWKGSPAIFQSSMTKILEPFRKQNPDIIIYQYMDDLYVGSDLEIGQHRTKIEELRQHLLKWGFTTPDKKHQKEP
PFLWMGYELHPDKWTVQPIILPVKDSWTVNDIQKLVGKLNWA------SQIYGGIRVKELCKLLRGTKALTEVVPLTEEA
ELELAENREILKEPVHGVYYDPSKDL----------------------------------IAE-----IQKQGLGQWTYQ
IYQEPYKNLKTGKYARMRGAHTNDVKQLTEAVQKIATESIVIWGKTPKFKLPIQKETWEAWWTEYWQATWVPEWEFVNTP
PLVKLWYQLEKEPIEGAETF
>B.TH.1999.99TH_C1416.AY945711
PISPIETVPVKLKPGM--DGPKVKQWPLTE-EKIKALVEIC--TEMEKEGKISKI-GPENPYNTPVFAIKKKD--ST---
KWRKLVDFRELNKRTQEFWE-VQLGIPHPAGLKK---KKSVTVLDVGDAYFSVPLDKDFRKYTAFTIPSVNNETPGIRYQ
YNVLPQGWKGSPAIFQCSMTKILEPFRKQNPDIVIYQYMDDLYVGSDLEIGQHRTKVEELRQHLLRWGFTTPDKKHQKEP
PFLWMGYELHPDKWTVQPIVLPEKDSWTVNDIQKLVGKLNWA------SQIYAGIKVRELCKLLRGTKALTEVIPLTEEA
ELELAENREILREPVHGVYYDPSKDL----------------------------------IAE-----IQKQGLGQWTYQ
IYQEPYKNLKTGKYARMRGAHTNDVKQLTEAVQKIAIESIVIWGKTPKFKLPIQKETWETWWTEYWQATWIPEWEFVNTP
PLVKLWYQLEKEPIEGAETF
>B.NL.1986.H434-8-A3.AY970946
PISPIETVPVKLKPGM--DGPKVKQWPLTE-EKIKALVEIC--TEMEKEGKISKI-GPENPYNTPVFAIKKKD--ST---
KWRKLVDFRELNKRTQDFWE-VQLGIPHPAGLKK---KKSVTVLDVGDAYFSVPLDKDFRKYTAFTIPSINNETPGIRYQ
YNVLPQGWKGSPAIFQSSMTKILEPFRKQNPDMVIYQYMDDLYVGSDLEIGQHRTKIEELRQHLLSWGFTTPDKKHQKEP
PFLWMGYELHPDKWTVQPIMLPEKDSWTVNDIQKLVGKLNWA------SQIYAGIKVRQLCKLLRGTKALTEVIPLTKEA
ELELAENREILKVPVHGVYYDPSKDL----------------------------------VAE-----IQKQGLGQWTYQ
IYQEPFKNLKTGKYARMRGAHTNDVKQLTEAVQKIATESIVIWGKTPKFKLPIQKETWEAWWMEYWQATWIPEWEFVNTP
PLVKLWYQLEKEPIVGAETF
>B.NL.1986.H434-8-F4.AY970947
PISPIETVPVKLKPGM--DGPKVKQWPLTE-EKIKALVEIC--TEMEKEGKISKI-GPENPYNTPVFAIKKKD--ST---
KWRKLVDFRELNKRTQDFWE-VQLGIPHPAGLKK---KKSVTVLDVGDAYFSVPLDKDFRKYTAFTIPSINNETPGIRYQ
YNVLPQGWKGSPAIFQSSMTKILEPFRKQNPDMVIYQYMDDLYVGSDLEIGQHRTKIEELRQHLLSWGFTTPDKKHQKEP
PFLWMGYELHPDKWTVQPIMLPEKDSWTVNDIQKLVGKLNWA------SQIYAGIKVRQLCKLLRGTKALTEVIPLTKEA
ELELAENREILKVPVHGVYYDPSKDL----------------------------------VAE-----IQKQGLGQWTYQ
IYQGPFKNLKTGKYARMRGAHTNDVKQLTEAVQKIATESIVIWGKTPKFKLPIQKETWEAWWMEYWQATWIPEWEFVNTP
PLVKLWYQLEKEPIVGAETF
>B.NL.1996.H434-42-A1.AY970948
PISPIETVPVKLKPGM--DGPKVKQWPLTE-EKIKALVEIC--TEMEKEGKISKI-GPENPYNTPIFAIKKKD--ST---
KWRKLVDFRELNKRTQDFWE-VQLGIPHPAGLKK---KKSVTVLDVGDAYFSVPLDKDFRKYTAFTIPSVNNETPGIRYQ
YNVLPQGWKGSPAIFQCSMTKILEPFRKQNPDIVIYQYMDDLYVGSDLEIGQHRTKIEELRQHLLKWGFTTPDKKHQKEP
PFLWMGYELHPDKWTVQPIVLPEKDSWTVNDIQKLVGKLNWA------SQIYAGIKVKQLCKLLRGAKALTEVIPLTKEA
ELELAENREILKVPVHGVYYDPSKDL----------------------------------VAE-----IQKQGLGQWTYQ
IYQEPFKNLKTGKYARMRGAHTNDVKQLTEAVQKIATESIVIWGKTPKFKLPIQKETWEAWWMEYWQATWIPEWEFVNTP
PLVKLWYQLEKEPIVGAETF
>B.NL.1996.H434-42-C1.AY970949
PISPIETVPVKLKPGM--DGPKVKQWPLTE-EKIKALVEIC--TEMEKEGKISKI-GPENPYNTPVFAIKKKD--ST---
KWRKLVDFRELNKRTQDFWE-VQLGIPHPAGLKK---KKSVTVLDVGDAYFSVPLDKDFRKYTAFTIPSVNNETPGIRYQ
YNVLPQGWKGSPAIFQCSMTKILEPFRKQNPDIVIYQYMDDLYVGSDLEIGQHRAKIEELRQHLLKWGFTTPDKKHQKEP
PFLWMGYELHPDKWTVQPIVLPEKDSWTVNDIQKLVGKLNWA------SQIYAGIKVKQLCKLLRGAKALTEVIPLTKEA
ELELAENREILKAPVHGVYYDPSKDL----------------------------------VAE-----IQKQGLGQWTYQ
IYQEPFKNLKTGKYARMRGAHTNDVKQLTEAVQKIATESIVIWGKTPKFKLPIQKETWEAWWMEYWQATWIPEWEFVNTP
PLVKLWYQLEKEPIVGAETF
>B.NL.1996.H434-42-E12.AY970950
PISPIETVPVKLKPGM--DGPKVKQWPLTE-EKIKALVEIC--TEMEKEGKISKI-GPENPYNTPVFAIKKKD--ST---
KWRKLVDFRELNKRTQDFWE-VQLGIPHPAGLKK---KKSVTVLDVGDAYFSVPLDKDFRKYTAFTIPSVNNETPGIRYQ
YNVLPQGWKGSPAIFQCSMTKILEPFRKQNPDIVIYQYMDDLYVGSDLEIGQHRTKIEELRQHLLKWGFTTPDKKHQKEP
PFLWMGYELHPDKWTVQPIVLPEKDSWTVNDIQKLVGRLNWA------SQIYAGIKVKQLCKLLRGAKALTEVIPLTKEA
ELELAENREILKAPVHGVYYDPSKDL----------------------------------VAE-----IQKQGLGQWTYQ
IYQEPFKNLKTGKYARMRGAHTNDVKQLTEAVQKIATESIVIWGKTPKFKLPIQKETWEAWWMEYWQATWIPEWEFVNTP
PLVKLWYQLEKEPIVGAETF
>B.GB.1983.CAM1.D10112
PISPIETVPVKLKPGM--DGPKVKQWPLTE-EKIKALVEIC--TEMEKEGKISKI-GPENPYNTPVFAIKKKD--ST---
KWRKLVDFRELNKRTQDFWE-VQLGIPHPAGLKK---KKSVTVLDVGDAYFSVPLDKDFRKYTAFTIPSTNNETPGIRYQ
YNVLPQGWKGSPAIFQSSMTKILEPFRKQNPDIVIYQYMDDLYVGSDLEIGQHRTKIEELRQHLLRWGLTTPDKKHQKEP
PFLWMGYELHPDKWTVQPIMLPEKDSWTVNDIQKLVGKLNWA------SQIYAGIKVKQLCKLLRGTKALTEVVPLTEEA
ELELAENREILKEPVHGVYYDPSKDL----------------------------------IAE-----LQKQGQGQWTYQ
IYQEPFKNLKTGKYAKMRGTHTNDVKQLTEAVQKIATESIVIWGKTPKFKLPIQKETWDAWWIDYWQATWIPEWEFVNTP
PLVKLWYQLEKEPIVGAETF
>B.FR.1983.MCK1_LAI_IIIB.D86068
PISPIGTVPVKLKPGM--DGPKVKQWPLTE-EKIKALVEIC--TEMEKEGKISKI-GPENPYNTPVFAIKKKD--ST---
KWRKLVDFRELNKRTQDFWE-VQLGIPHPAGLKK---KKSVTVLDVGDAYFSVPLDEDFRKYTAFTIPSINNETPGIRYQ
YNVLPQGWKGSPAIFQSSMTKILEPFKKQNPDIVIYQYMDDLYVGSDLEIGQHRTKIEELRQHLLRWGFTTPDKKHQKEP
PFLWMGYELHPDKWTVQPIVLPEKDSWTVNDIQKLVGKLNWA------SQIYPGIKVRQLCKLLRGTKALTEVIPLTEEA
ELELAENREILKEPVHGVYYDPSKDL----------------------------------IAE-----IQKQGQGQWTYQ
IYQEPFKNLKTGKYARMRGAHTNDVKQLTEAVQKITTESIVIWGKTPKFKLPIQKETWETWWTEYWQATWIPEWEFVNTP
PLVKLWYQLEKEPIVGAETF
>B.FR.1983.PM213_LAI_IIIB.D86069
PISPIETVPVKLKPGM--DGPKVKQWPLTE-EKIKALVEIC--TEMEKEGKISKI-GPENPYNTPVFAIKKKD--ST---
KWRKLVDFRELNKRTQDFWE-VQLGIPHPAGLKK---KKSVTVLDVGDAYFSVPLDEDFRKYTAFTIPSINNETPGIRYQ
YNVLPQGWKGSPAIFQSSMTKILEPFRKQNPDIVIYQYMDDLYVGSDLEIGQHRTKIEELRQHLLRWGLTTPDKKHQKEP
PFLWMGYELHPDKWTVQPIVLPEKDSWTVNDIQKLVGKLNWA------SQIYPGIKVRQLCKLLRGTKALTEVIPLTEEA
ELELAENREILKEPVHGVYYDPSKDL----------------------------------IAE-----IQKQGQGQWTYQ
IYQEPFKNLKTGKYARTRGAHTNDVKQLTEAVQKITTESIVIWGKTPKFKLPIQKETWETWWTEYWQATWIPEWEFVNTP
PLVKLWYQLEKEPIVGAETF
>B.CN.2002.02HNsmx2.DQ007901
PISPIETVPVKLKPGM--DGPKVKQWPLTE-EKIKALVEIC--TEMEKEGKISKI-GPENPYNTPVFAIKKKD--ST---
KWRKLVDFRELNKRTQDFWE-VQLGIPHPAGLKR---KKSVTVLDVGDAYFSVPLDKDFRKYTAFTIPSVNNETPGIRYQ
YNVLPQGWKGSPAIFQCSMTKILEPFRNQNPDIIIYQYMDDLYVGSDLEIGQHRAKIEELRQHLLRWGFTTPDKKHQKEP
PFLWMGYELHPDKWTVQPIVLPEKDR-TVNDIQKLVGKLNWA------SQIYAGIKVKELCKLLRGTKALTEVIPLTEEA
ELELAENREILKEPVHGVYYDPSKDL----------------------------------IAE-----IQKQGLGQWTYQ
IYQEPYKNLKTGKYARMRGAHTNDVKQLTEAVQKIATESIVIWGKTPKFKLPIQKETWETWWTEYWQATWVPEWEFTNTP
PLVKLWYQLEKDPIEGAETF
>B.CN.2002.02HNsq4.DQ007902
PISPIETVPVKLKPGM--DGPKVKQWPLTE-EKIKALVEIC--TEMEKEGKISKI-GPENPYNTPVFAIKKKD--ST---
KWRKLVDFRELNKRTQDFWE-VQLGIPHPAGLKK---KKSVTVLDVGDAYFSVPLDKDFRKYTAFTIPSVNNETPGIRYQ
YNVLPQGWKGPPAIFQCSMTKILEPFRKQNPDIVIYQYMDDLYVGSDLEIGQHRAKIEELRQHLLRWGFTTPDKKHQKEP
PFLWMGYELHPDKWTVQPIELPEKDSWTVNDIQKLVGKLNWA------SQIYAGIKVKELCKLIRGTKALTEVVPLSEEV
ELELAENREILKESVHGVYYDPSKDL----------------------------------IAE-----IQKQGLGQWTYQ
IYQEPYKNLKTGKYARMRGAHTNDVKQLTEAVQKIASESIVIWGKTPKFKLPIQKETWEAWWTEYWQATWIPEWEFINTP
PLVKLWYQLEKEPIEGAETF
>B.CN.2002.02HNsc11.DQ007903
PISPIETVPVKLKPGM--DGPKVKQWPLTE-EKIKALVEIC--TEMEKEGKISKI-GPENPYNTPVFAIKKKD--ST---
KWRKLVDFRELNKRTQDFWE-VQLGIPHPAGLKK---KKSVTVLDVGDAYFSVPLDKDFRKYTAFTIPSVNNETPGIRYQ
YNVLPQGWKGSPAIFQCSMTKILEPFRKQNPDIVIYQYMDDLYVGSDLEIGQHRAKIEELRQHLLRWGFTTPDKKHQKEP
PFLWMGYELHPDKWTVQPIELPEKDSWTVNDIQKLVGKLNWA------SQIYAGIKVRELCKLLRGTKALTEVVPLTEEA
ELELAENREILKEPVHGVYYDPSKDL----------------------------------IAE-----IQKQGLGQWTYQ
IYQEPYKNLKTGKYAKMRGAHTNDVKQLTEAVQKIATESIVIWGKTPKFKLPIQKETWEAWWTEYWQATWIPEWEFTNTP
PLVKLWYQLEKEPIEGAETF
>B.US.-.AC_04_0_Days_Consen_fa.DQ127534
PISPIETVPVKLKPGM--DGPKVKQWPLTE-EKIKALVEIC--TEMEKEGKISKI-GPENPYNTPVFAIKKKD--ST---
KWRKLVDFRELNKRTQDFWE-VQLGIPHPAGLKK---KKSVTVLDVGDAYFSVPLDKDFRKYTAFTIPSINNETPGIRYQ
YNVLPQGWKGSPAIFQSSMTKILEPFRKQNPEIVIYQYMDDLYVGSDLEIEQHRTKIEELRQHLLRWGFTTPDKKHQKEP
PFLWMGYELHPDKWTVQPIKLPEKDSWTVNDIQKLVGKLNWA------SQIYAGIKVKQLCKLLRGTKALTEVVPLTEEA
ELELAENREILKEPVHGVYYDPSKDL----------------------------------IAE-----IQKQEQGQWTYQ
IYQEPFKNLKTGKYARTRGAHTNDVKQLTEVVQKIAREAVVVWGKIPKFRLPIQKETWEAWWMEHWQATWIPEWEFVNTP
PLVKLWYQLEKEPIVGAETF
>B.US.-.AC_04_1650_Days_Seq1_fa.DQ127535
PISPIETVPVKLKPGM--DGPKVKQWPLTE-EKIKALVEIC--TEMEKEGKIQKI-GPENPYNTPVFAIKKKD--ST---
KWRKLVDFRELNKRTQDFWE-VQLGIPHPAGLKK---KKSVTVLDVGDAYFSVPLDKDFRKYTAFTIPSINNETPGIRYQ
YNVLPQGWKGSPAIFQSSMTKILEPFRKQNPEIVIYQYMDDLYVGSDLEIEQHRTKIEELRQHLLRWGFTTPDKKHQKEP
PFLWMGYELHPDKWTVQPIKLPEKDSWTVNDIQKLVGKLNWA------SQIYAGIKVKQLCKLLRGTKALTEVVPLTEEA
ELELAENREILKEPVHGVYYDPSKDL----------------------------------IAE-----IQKQEQGQWTYQ
IYQEPFKNLKTGKYARTRGAHTNDVKQLTEVVQKIAREAVVVWGKIPKFRLPIQKETWEAWWMEHWQATWIPEWEFVNTP
PLVKLWYQLEKEPIVGAETF
>B.US.-.AC_04_1650_Days_Seq2_fa.DQ127536
PISPIETVPVKLKPGM--DGPKVKQWPLTE-EKIKALVEIC--TEMEKEGKIQKI-GPENPYNTPVFAIKKKD--ST---
KWRKLVDFRELNKRTQDFWE-VQLGIPHPAGLKK---KKSVTVLDVGDAYFSVPLDKDFRKYTAFTIPSINNETPGIRYQ
YNVLPQGWKGSPAIFQSSMTKILEPFRKQNPEIVIYQYMDDLYVGSDLEIEQHRTKIEELRQHLLRWGFTTPDKKHQKEP
PFLWMGYELHPDKWTVQPIKLPEKDSWTVNDIQKLVGKLNWA------SQIYAGIKVKQLCKLLRGTKALTEVVPLTEEA
ELELAENREILKEPVHGVYYDPSKDL----------------------------------IAE-----IQKQEQGQWTYQ
IYQEPFKNLKTGKYARTRGAHTNDVKQLTEVVQKIAREAVVVWGKIPKFRLPIQKETWEAWWMEHWQATWIPEWEFVNTP
PLVKLWYQLEKEPIVGAETF
>B.US.-.AC_16_0_Days_Consen_fa.DQ127537
PISPIETVPVKLKPGM--DGPKVKQWPLTE-EKIKALVEIC--TEMEKEGKISKI-GPENPYNTPVFAIKKKD--ST---
KWRKLVDFRELNKRTQDFWE-VQLGIPHPSGLKK---KKSVTVLDVGDAYFSVPLDKDFRKYTAFTIPSINNETPGIRYQ
YNVLPQGWKGSPAIFQSSMTKILEPFRKQNPDIVIYQYMDDLYVGSDLEIGQHRTKIEELRQHLLRWGFTTPDKKHQKEP
PFLWMGYELHPDKWTVQPIVLPEKDSWTVNDIQKLVGKLNWA------SQIYAGIKVKQLCKLLRGTKTLTEVVPLTEEA
ELELAENREILKEPVHGVYYDPSKDL----------------------------------IAE-----IQKQGQGQWTYQ
IYQEPFKNLKTGKYAKTRGAHTNDVKQLAEAVQKITTESIVIWGKTPRFKLPIQKETWEIWWTEYWQATWIPEWEFVNTP
PLVKLWYQLEKEPIVGAETF
>B.US.-.AC_16_1934_Days_Seq1_fa.DQ127538
PISPIETVPVKLKPGM--DGPKVKQWPLTE-EKIKALVEIC--TEMEKEGKISKI-GPENPYNTPVFAIKKKD--ST---
KWRKLVDFRELNKRTQDFWE-VQLGIPHPSGLKK---KKSVTVLDVGDAYFSVPLDKDFRKYTAFTIPSINNETPGIRYQ
YNVLPQGWKGSPAIFQSSMTKILEPFRKQNPDIVIYQYMDDLYVGSDLEIGQHRTKIEELRQHLLRWGFTTPDKKHQKEP
PFLWMGYELHPDKWTVQPIVLPEKDSWTVNDIQKLVGKLNWA------SQIYAGIKVKQLCKLLRGTKTLTEVVPLTEEA
ELELAENREILKEPVHGVYYDPSKDL----------------------------------IAE-----IQKQGQGQWTYQ
IYQEPFKNLKTGKYAKTRGAHTNDVKQLAEAVQKITTESIVIWGKTPRFKLPIQKETWEIWWTEYWQATWIPEWEFVNTP
PLVKLWYQLEKEPIVGAETF
>B.US.-.AC_16_1934_Days_Seq2_fa.DQ127539
PISPIETVPVKLKPGM--DGPKVKQWPLTE-EKIKALVEIC--TEMEKEGKISKI-GPENPYNTPVFAIKKKD--ST---
KWRKLVDFRELNKRTQDFWE-VQLGIPHPSGLKK---KKSVTVLDVGDAYFSVPLDKDFRKYTAFTIPSINNETPGIRYQ
YNVLPQGWKGSPAIFQSSMTKILEPFRKQNPDIVIYQYMDDLYVGSDLEIGQHRTKIEELRQHLLRWGFTTPDKKHQKEP
PFLWMGYELHPDKWTVHPIVLPEKDSWTVNDIQKLVGKLNWA------SQIYAGIKVKQLCKLLRGTKTLTEVVPLTEEA
ELELAENREILKEPVHGVYYDPSKDL----------------------------------IAE-----IQKQGQGQWTYQ
IYQEPFKNLKTGKYAKTRGAHTNDVKQLAEAVQKITTESIVIWGKTPRFKLPIQKETWEIWWTEYWQATWIPEWEFVNTP
PLVKLWYQLEKEPIVGAETF
>B.US.-.AC_59_41_Days_Seq1_fa.DQ127548
PISPIDTVPVKLKPGM--DGPKVKQWPLTE-EKIKALIEIC--AEMEKEGKISKI-GPENPYNTPVFAIKKKD--ST---
KWRKLVDFRELNKKTQDFWE-VQLGIPHPAGLKK---KKSVTVLDVGDAYFSVPLDKDFRKYTAFTIPSINNETPGIRYQ
YNVLPQGWKGSPAIFQSSMTKILEPFRKQNPDIVIYQYMDDLYVGSDLEIGQHRIKIEELRDHLLKWGFTTPDKKHQKEP
PFLWMGYELHPDKWTVQPIALPEKDSWTVNDIQKLVGKLNWA------SQIYPGIKVRQLCKLLRGTKALTEVVPLTEEA
ELELAENREILREPVHGVYYDPSKDL----------------------------------IAE-----IQKQEHGQWTYQ
IYQEPFKNLKTGKYARMRGAHTNDVKQLTEAVQKIANECIVIWGKTPKFRLPIQKETWETWWTEYWQATWIPEWEFVNTP
PLVKLWYQLEKEPIEGAETF
>B.US.-.AC_59_41_Days_Seq2_fa.DQ127549
PISPIDTVPVKLKPGM--DGPKVKQWPLTE-EKIKALIEIC--AEMEKEGKISKI-GPENPYNTPVFAIKKKD--ST---
KWRKLVDFRELNKKTQDFWE-VQLGIPHPAGLKK---KKSVTVLDVGDAYFSVPLDKDFRKYTAFTIPSINNETPGIRYQ
YNVLPQGWKGSPAIFQSSMTKILEPFRKQNPDIVIYQYMDDLYVGSDLEIGQHRIKIEELRDHLLKWGFTTPDKKHQKEP
PFLWMGYELHPDKWTVQPIALPEKDSWTVNDIQKLVGKLNWA------SQIYPGIKVRQLCKLLRGTKALTEVVPLTEEA
ELELAENREILREPVHGVYYDPSKDL----------------------------------IAE-----IQKQEHGQWTYQ
IYQEPFKNLKTGKYARMRGAHTNDVKQLTEAVQKIANECIVIWGKTPKFRLPIQKETWETWWTEYWQATWIPEWEFVNTP
PLVKLWYQLEKEPIEGAETF
>B.US.-.AC_59_111_Days_Seq1_fa.DQ127550
PISPIDTVPVKLKPGM--DGPKVKQWPLTE-EKIKALIEIC--AEMEKEGKISKI-GPENPYNTPVFAIKKKD--ST---
KWRKLVDFRELNKKTQDFWE-VQLGIPHPAGLKK---KKSVTVLDVGDAYFSVPLDKDFRKYTAFTIPSINNETPGIRYQ
YNVLPQGWKGSPAIFQSSMTKILEPFRKQNPDIVIYQYMDDLYVGSDLEIGQHRIKIEELRDHLLKWGFTTPDKKHQKEP
PFLWMGYELHPDKWTVQPIALPEKDSWTVNDIQKLVGKLNWA------SQIYPGIKVRQLCKLLRGTKALTEVVPLTEEA
ELELAENREILREPVHGVYYDPSKDL----------------------------------IAE-----IQKQEHGQWTYQ
IYQEPFKNLKTGKYARMRGAHTNDVKQLTEAVQKIANECIVIWGKTPKFRLPIQKETWETWWTEYWQATWIPEWEFVNTP
PLVKLWYQLEKEPIEGAETF
>B.US.-.AC_59_111_Days_Seq2_fa.DQ127551
PISPIDTVPVKLKPGM--DGPKVKQWPLTE-EKIKALIEIC--AEMEKEGKISKI-GPENPYNTPVFAIKKKD--ST---
KWRKLVDFRELNKKTQDFWE-VQLGIPHPAGLKK---KKSVTVLDVGDAYFSVPLDKDFRKYTAFTIPSINNETPGIRYQ
YNVLPQGWKGSPAIFQSSMTKILEPFRKQNPDIVIYQYMDDLYVGSDLEIGQHRIKIEELRDHLLKWGFTTPDKKHQKEP
PFLWMGYELHPDKWTVQPIALPEKDSWTVNDIQKLVGKLNWA------SQIYPGIKVRQLCKLLRGTKALTEVVPLTEEA
ELELAENREILREPVHGVYYDPSKDL----------------------------------IAE-----IQKQEHGQWTYQ
IYQEPFKNLKTGKYARMRGAHTNDVKQLTEAVQKIANECIVIWGKTPKFRLPIQKETWETWWTEYWQATWIPEWEFVNTP
PLVKLWYQLEKEPIEGAETF
>B.GE.2003.03GEMZ004.DQ207940
PISPIETVPVKLKPGM--DGPKVKQWPLTE-EKIKALVEIC--TEMEKEGKIXKI-GPENPYNTPIFAIKKKD--SN---
KWRKLVDFRELNKRTQDFWE-VQLGIPHPSGLKK---KKSVTVLDVGDAYFSVPLDEEFRKYTAFTIPSTNNETPGIRYQ
YNVLPQGWKGSPAIFQSSMTKILEPFRKQNPDIVIYQYMDDLYVGSDLEIGQHRAKIEELRQHLLRWGFTTPDKKHQKEP
PFLWMGYELHPDKWTVQPIELPEKDSWTVNDIQKLVGKLNWA------SQIYPGIKVRQLCKLLRGAKALTEVITLTEEA
ELELAENREILKEPVHGVYYDPSKDL----------------------------------VAE-----IQKQGNGQWTYQ
IYQEPFKNLKTGKYAKMRGAHTNDVKQLTEAVQKIATESIVIWGKTPKFKLPIQKETWEAWWTEYWQATWIPEWEFVNTP
PLVKLWYQLEKEPIVGAETF
>B.GE.2003.03GEMZ010.DQ207942
PISPIDTVPVKLKPGM--DGPKVKQWPLTE-EKIKALVEIC--TEMEKEGKISKI-GPENPYNTPVFAIKKKD--ST---
KWRKLVDFRELNKRTQDFWE-VQLGIPHPAGLKK---KKSVTVLDVGDAYFSVPLDKEFRKYTAFTIPSTNNETPGIRYQ
YNVLPQGWKGSPAIFQSSMTKILEPFRKQNPDIVIYQYMDDLYVGSDLEIGQHRTKIEELRKHLLSWGFTTPDKKHQKEP
PFLWMGYELHPDKWTVQPVVLPEKDSWTVNDIQKLVGKLNWA------SQIYAGIKVRQLCKLLRGTKALTEVVSLTEEA
ELELAENREILREPVHGVYYDPSKDL----------------------------------IAE-----VQKQEQGQWTYQ
IYQEPFKNLKTGKYARMRGAHTNDVKQLTEAVQKIATESIVIWGKIPKFRLPIQKETWETWWAEYWQATWIPEWEFVNTP
PLVKLWYQLETEPIVGAETF
>B.GE.1998.98GEMZ003.DQ207943
PISPIETVPVKLKPGM--DGPKVKQWPLTK-EKIEALIETC--TEMEKEGKISKI-GPENPYNTPVFAIKKKD--ST---
KWRKLVDFRELNKRTQDFWE-VQLGIPHPAGLKK---KKSVTVLDVGDAYFSVPLDQDFRKYTAFTIPSTNNETPGIRYQ
YNVLPQGWKGSPAIFQSSMTKILEPFRKQNPEIVIYQYMDDLYVGSDLEIGQHRTKIEELREHLLRWGFTTPDKKHQKEP
PFLWMGYELHPDKWTVQPIMLPEKDSWTVNDIQKLVGKLNWA------SQIYAGIKVRQLCKLLRGAKALTEVIPLTAEA
ELELAENREILKEPVHGVYYDPSKDL----------------------------------IAE-----IQKQGQGQWTYQ
IYQEPFKNLKTGKYARMRGAHTNDVKQLTEAVQKIATESIVIWGKTPKFKIPIQKETWETWWTEYWQATWIPEWEFVNTP
PLVKLWYQLEKEPIVGAETF
>B.KR.2004.04LSK7.DQ295192
PISPIETVPVKLKPGM--DGPKVKQWPLTE-EKIKALVEIC--TEMEKEGKISKI-GPENPYNTPVFAIKKKD--ST---
KWRKLVDFRELNKRTQDFWE-VQLGIPHPAGLKK---KKSVTVLDVGDAYFSVPLDEDFRKYTAFTIPSINNETPGIRYQ
YNVLPQGWKGSPAIFQSSMTKILEPFRKQNPDIVIYQYMDDLYVGSDLEIGQHRIKIEELREHLLRWGFTTPDKKHQKEP
PFLWMGYELHPDKWTVQPIVLPEKDSWTVNDIQKLVGKLNWA------GQIYAGIKVKHLCKLLRGTKALTEVVPLTEEA
ELELAENREILKVPVHGVYYDPSKDL----------------------------------IAE-----IQKQGQGQWTYQ
IYQEPFKNLKTGKYARMRSAHTNDVKQLTEAVQKIATESIVIWGKTPKFKLPIQKETWEAWWTEYWQATWIPEWEFVNTP
PLVKLWYQLEKEPIVGAETF
>B.KR.2004.04KMH5.DQ295193
PISPIETVPVKLKPGM--DGPKVKQWPLTE-EKIKALVEIC--TEMEKEGKISKI-GPENPYNTPVFAIKKKD--ST---
KWRKLVDFRELNKRTQDFWE-VQLGIPHPAGLKK---KKSVTVLDVGDAYFSVPLDEDFRKYTAFTIPSINNETPGIRYQ
YNVLPQGWKGSPAIFQSSMTKILEPFRKQNPDIVIYQYMDDLYVGSDLEIGQHRIKIEELREHLLKWGFTTPDKKHQKEP
PFLWMGYELHPDKWTVQPIILPEKDSWTVNDIQKLVGKLNWA------SQIYAGIKVRQLCKLLRGTKALTEVVPLTEEA
ELELAENREILKEPVHGAYYDPSKDL----------------------------------IAE-----IQKQGLGQWTYQ
IYQEPFKNLKTGKYARMRGAHTNDVKQLTEAVQKIATESIVIWGKTPKFKLPIQKETWEAWWTEYWQATWIPEWEFVNTP
PLVKLWYQLEKEPIVGAETF
>B.KR.2004.04WK7_HIV_1_wk.DQ295194
PISPIETVPVKLKPGM--DGPKVKQWPLTE-EKIKALVEIC--TEMEKEGKISKI-GPENPYNTPVFAIKKKD--ST---
KWRKLVDFRELNKRTQDFWE-VQLGIPHPAGLKK---KKSVTVLDVGDAYFSVPLDEEFRKYTAFTIPSTNNETPGIRYQ
YNVLPQGWKGSPAIFQSSMTKILEPFRKQNPDIVIYQYMDDLYVGSDLEIGQHRTKIEELRQHLLRWGFTTPDKKHQKEP
PFLWMGYELHPDKWTVQPIVLPEKDSWTVNDIQKLVGKLNWA------SQIYAGIKVKQLCKLLRGTKALTEVVPLTEEA
ELELAENREILKEPVHGVYYDPSKDL----------------------------------IAE-----IQKQGQGQWTYQ
IYQEPFKNLKTGKYARMRGAHTNDVKQLTEAVQKVAIESIVIWGKTPKFKLPIQKETWEAWWTEYWQATWIPEWEFVNTP
PLVKLWYQLEKEPIVGAETF
>B.KR.2004.04KJin8_1955.DQ295195
PISPIETVPVKLKPGM--DGPKVKQWPLTE-EKIKALVEIC--TEMEKEGKISKI-GPENPYNTPVFAIKKKD--ST---
KWRKLVDFRELNKRTQDFWE-VQLGIPHPAGLKK---KKSVTVLDVGDAYFSVPLDEDFRKYTAFTIPSINNETPGIRYQ
YNVLPQGWKGSPSIFQSSMTKILEPFRKQNPDIVIYQYMDDLYVGSDLEIGKHRTKIEELRQHLLRWGFTTPDKKHQKEP
PFLWMGYELHPDKWTVQPIMLPEKDSWTVNDIQKLVGKLNWA------SQIYAGIKVKQLCKLLRGTKALTEVVPLTEEA
ELELAENREILKVPVHGVYYDPSKDL----------------------------------IAE-----IQKQGQGQWTYQ
IYQEPFKNLKTGKYARMRGAHTNDVKQLTEAVQKIATESIVIWGKTPKFKLPIQKETWEAWWTEYWQATWIPEWEFVNTP
PLVKLWYQLEKEPIVGAETF
>B.KR.2004.04KYR8.DQ295196
PISPIETVPVKLKPGM--DGPRVKQWPLTE-EKIKALVEIC--TEMEKEGKISKI-GPENPYNTPVFAIKKKD--SN---
KWRKLVDFRELNKRTQDFWE-VQLGIPHPAGLKK---KKSVTVLDVGDAYFSIPLDEDFRKYTAFTIPSTNNETPGIRYQ
YNVLPQGWKGSPAIFQSSMTKILEPFRKRYPDIVIYQYMDDLYVGSDLEIGQHRMRIEELREHLLRWGLTTPDKKHQKEP
PFLWMGYELHPDKWTVQPIRLPEKDSWTVNDIQKLVGKLNWA------SQIYAGIKVKQLCKLLRGTKALTEVVPLTEEA
ELELAENREILKEPVHGVYYDPSKDL----------------------------------IAE-----VQKQGLGQWTYQ
IYQEPFKNLKTGKYARMRGAHTNDVKQLTEAVQKIATESIVIWGKTPKFRLPIQKETWEAWWTEYWQATVIPEWEFVNTP
PLVKLWYQLEKEPIVGAETF
>B.CA.-.GOL016V01.DQ322223
PISPIETVPVKLKPGM--DGPKVKQWPLTE-EKIKALTEIC--AEMEKEGKISRI-GPENPYNTPVFAIKKKD--ST---
KWRKLVDFRELNKRTQDFWE-VQLGIPHPAGLKK---KKSVTVLDVGDAYFSVPLDKDFRKYTAFTIPSMNNETPGVRYQ
YNVLPQGWKGSPAIFQSSMTKILEPFRKQNPDIVIYQYMDDLYVGSDLEIGQHRTKIEELRQHLLKWGFTTPDKKHQKEP
PFLWMGYELHPDKWTVQPIKLPEQDSWTVNDIQKLVGKLNWA------SQIYAGIKVKQLCKLLRGAKSLTEVIPLTKEA
ELELAENREILKEPVHGVYYDPSKDL----------------------------------IAE-----LQKQGQGQWTYQ
IYQEPFKNLKTGKYARMRGAHTNDVKQLTEAVQKITTESIVIWGKIPKFRLPIQKETWETWWTDYWQATWIPEWEFVNTP
PLVKLWYQLEKEPIVGAETF
>B.CA.-.GOL016V10.DQ322224
PISPIETVPVKLKPGM--DGPKVKQWPLTE-EKIKALTEIC--AEMEKEGKISXI-GPENPYNTPVFAIKKKD--ST---
KWRKLVDFRELNKRTQDFWE-VQLGIPHPAGLKK---KKSVTVLDVGDAYFSVPLDKDFRKYTAFTIPSMNNETPGVRYQ
YNVLPQGWXGSPAIFQSSMTKILEPFRKQNPXIVIYQYMDDLYVGSDLEIGQHRTKIEELRQHLLKWGFTTPDKKHQKEP
PFLWMGYELHPDKWTVQPIKLPEQDSWTVNDIQKLVGKLNWA------SQIYAGIKVKQLCKLLRGAKSLTEVIPLTKEA
ELELAENREILKEPVHGVYYDPSKDL----------------------------------IAE-----LQKQGQGQWTYQ
IYQEPFKNLKTGKYARMRGAHTNDVKQLTEAVQKITTESIVIWGKIPKFRLPIQKETWETWXTXYWQATWIPEWEFVNTP
PLVKLWYQLEKEPIXGAETF
>B.CA.-.HND_DRPI039V01.DQ322225
PISPIETVPVKLKPGM--DGPKVKQWPLTE-EKIKALVEIC--TEMEKEGKISKI-GPENPYNTPVFAIKKKD--ST---
KWRKLVDFRELNKRTQEFWE-IQLGIPHPAGLKK---KKSVTVLDVGDAYFSVPLDPEFRKYTAFTIPSINNETPGVRYQ
YNVLPQGWKGSPAIFQSSMTKILEPFRKQNPEMVIYQYMDDLYVGSDLEIEQHRIKIEELRQHLLRWGFTTPDKKHQKEP
PFLWMGYELHPDKWTVQPIMLPDKDSWTVNDIQKLVGKLNWA------SQIYPGIKTRQLCKLLRGTKALTEVIPLTKEA
ELELAENREILREPVHGVYYDPSKDL----------------------------------IAE-----IQKQGQGQWTYQ
IYQEPFKNLKTGKYARMRGAHTNDVKQLTEAVQKITTESIVIWGKTPKFKLPIQKETWEARWTEYWQATWIPEWEFVNTP
PLVKLWYQLEKEPIAGAETF
>B.CA.-.HND_DRPI039V08.DQ322226
PISPIETVPVKLKPGM--DGPKVKQWPLTE-EKIKALVEIC--TEMEKEGKISKI-GPENPYNTPVFAIKKKD--ST---
KWRKLVDFRELNKRTQEFWE-IQLGIPHPAGLKK---KKSVTVLDVGDAYFSVPLDPEFRKYTAFTIPSINNETPGVRYQ
YNVLPQGWKGSPAIFQSSMTKILEPFRKQNPEMVIYQYMDDLYVGSDLEIEQHRIKIEELRQHLLRWGFTTPDKKHQKEP
PFLWMGYELHPDKWTVQPIMLPDKDSWTVNDIQKLVGKLNWA------SQIYPGIKTRQLCKLLRGTKALTEVIPLTKEA
ELELAENREILREPVHGVYYDPSKDL----------------------------------IAE-----IQKQGQGQWTYQ
IYQEPFKNLKTGKYARMRGAHTNDVKQLTEAVQKITTESIVIWGKTPKFKLPIQKETWEAWWTEYWQATWIPEWEFVNTP
PLVKLWYQLEKEPIAGAETF
>B.CA.-.HDM003V01.DQ322227
PISPIETVPVKLKPGM--DGPKVKQWPLTE-EKIKALVEIC--TEMEKEGKITKI-GPENPYNTPVFAIKKKD--ST---
KWRKLVDFRELNKRTQDFWE-VQLGIPHPAGLKK---KKSVTVLDVGDAYFSVPLDENFRKYTAFTIPSINNETPGIRYQ
YNVLPQGWKGSPAIFQSSMTKILEPFRKQNPDIVIYQYMDDLYVGSDLEIGQHRTKIEELRQHLLKWGFTTPDKKHQKEP
PFLWMGYELHPDKWTVQPIVLPEKDSWTVNDIQKLVGKLNWA------SQIXAGIKVXQLCKLLRGTKALTEVIPLTKEA
ELELAENREILKEPVHGVYYDPSKDL----------------------------------IAE-----LQKQGQGQWTYQ
IYQEPFKNLKTGKYARMRSAHTNDVKQLTEAVQKITTESIVIWGKIPKFKLPIQKETWETWWTEYWQATWIPEWEFVNTP
PLVKLWYQLEKEPIAGAETF
>B.CA.-.HDM003V04.DQ322228
PISPIETVPVKLKPGM--DGPKVKQWPLTE-EKIKALVEIC--TEMEKEGKITKI-GPENPYNTPVFAIKKKD--ST---
KWRKLVDFRELNKRTQDFWE-VQLGIPHPAGLKK---KKSVTVLDVGDAYFSVPLDENFRKYTAFTIPSINNETPGIRYQ
YNVLPQGWKGSPAIFQSSMTKILEPFRKQNPDIVIYQYMDDLYVGSDLEIGQHRTKIEELRQHLLKWGFTTPDKKHQKEP
PFLWMGYELHPDKWTVQPIVLPEKDSWTVNDIQKLVGKLNWA------SQIYAGIKVQQLCKLLRGTKALTEVIPLTKEA
ELELAENREILKEPVHGVYYDPSKDL----------------------------------IAE-----LQKQGQGQWTYQ
IYQEPFKNLKTGKYARMRSAHTNDVKQLTEAVQKITTESIVIWGKIPKFKLPIQKETWETWWTEYWQATWIPEWEFVNTP
PLVKLWYQLEKEPIAGAETF
>B.CA.-.HDM003V09_2.DQ322229
PISPIETVPVKLKPGM--DGPKVKQWPLTE-EKIKALVEIC--TEMEKEGKITKI-GPENPYNTPVFAIKKKD--ST---
KWRKLVDFRELNKRTQDFWE-VQLGIPHPAGLKK---KKSVTVLDVGDAYFSVPLDENFRKYTAFTIPSINNETPGIRYQ
YNVLPQGWKGSPAIFQSSMTKILEPFRKQNPDIVIYQYMDDLYVGSDLEIGQHRTKIEELRQHLLKWGFTTPDKKHQKEP
PFLWMGYELHPDKWTVQPIVLPEKDSWTVNDIQKLVGKLNWA------SQIYAGIKVRQLCKLLRGTKALTEVIPLTKEA
ELELAENREILKEPVHGVYYDPSKDL----------------------------------IAE-----LQKQGQGQWTYQ
IYQEPFKNLKTGKYARMRSAHTNDVKQLTEAVQKITTESIVIWGKIPKFKLPIQKETWETWWTEYWQATWIPEWEFVNTP
PLVKLWYQLEKEPIAGAETF
>B.CA.-.HDM003V09_5.DQ322230
PISPIETVPVKLKPGM--DGPKVKQWPLTE-EKIKALVEIC--TEMEKEGKITKI-GPENPYNTPVFAIKKKD--ST---
KWRKLVDFRELNKRTQDFWE-VQLGIPHPAGLKK---KKSVTVLDVGDAYFSVPLDENFRKYTAFTIPSINNETPGIRYQ
YNVLPQGWKGSPAIFQSSMTKILEPFRKQNPDIVIYQYMDDLYVGSDLEIGQHRTKIEELRQHLLKWGFTTPDKKHQKEP
PFLWMGYELHPDKWTVQPIVLPEKDSWTVNDIQKLVGKLNWA------SQIYAGIKVRQLCKLLRGTKALTEVIPLTKEA
ELELAENREILKEPVHGVYYDPSKDL----------------------------------IAE-----LQKQGQGQWTYQ
IYQEPFKNLKTGKYARMRSAHTNDVKQLTEAVQKITTESIVIWGKIPKFKLPIQKETWETWWTEYWQATWIPEWEFVNTP
PLVKLWYQLEKEPIAGAETF
>B.CA.-.HTM360V05_variant_3.DQ322239
PISPIETVPVKLKPGM--DGPKVKQWPLTE-EKIKALVEIC--TEMEKEGKISKI-GPENPYNTPVFAIKKKD--ST---
KWRKLVDFRELNKRTQDFWE-VQLGIPHPAGLKK---KKSVTVLDVGDAYFSVPLDKDFRKXTAFTIPSINNETPXXRYQ
YNVLPQGWKGSPAIFQSSMTKILEPFRKXNPDIVIYQYMDDLYVGSDLEIGQHRTKIEELRQHLLRWGLTTPDKKHQKEP
PFLWMGYELHPDKWTVQPIMLPEKESWTVNDIQKLVGKLNWA------SQIYAGIKVRQLCKLLRGTKALTEVIPLTEEA
ELELAENREILKEPVHGVYYDPSKDL----------------------------------IAE-----IQKQGQGQWTYQ
IYQEXFKNLKTGKYARMRGAHTNDVKQLTEVVQKVVTESIVIWGKTPKFKLPIQKETWETWWMEYWQATWIPEWEFVNTP
PLVKLWYQLEKEPIVGAETF
>B.TH.1996.M140.DQ354112
PISPIETVPIKLKPGM--DGPKVKQWPLTE-EKIKALVEIC--AEMEKEGKISKI-GPENPYNTPVFAIKKKD--ST---
KWRKLVDFRELNKRTQDFWE-VQLGIPHPAGLKK---KKSVTVLDVGDAYFSVPLDKDFRKYTAFTIPSVNNETPGIRYQ
YNVLPQGWKGSPAIFQCSMTKILEPFRKQNPDIVIYQYMDDLYVGSDLEIGQHRTKIEELRQHLLRWGFTTPDKKHQKEP
PFLWMGYELHPDKWTVQPIMLPEKDSWTVNDIQKLVGKLNWA------SQIYPGIKVRQLCKLLRGTKALTEVIPLTEEA
ELELAENREILKETVHGVYYDPSKEL----------------------------------VAE-----IQKQGQGQWTYQ
IYQEPFKNLKTGKYARMKGAHTNDVKQLTEAVQKIATESIVIWGKTPKFKLPIQKETWEAWWMEYWQATWIPEWEVVNTP
PLVKLWYQLEKEPIVGAETF
>B.TH.1996.M041.DQ354114
PISPIETVPVKLKPGM--DGPKVKQWPLTE-EKIKALVEIC--TEMEKEGKISKI-GPENPYNTPVFAIKKKD--ST---
KWRKLVDFRELNKRTQDFWE-VQLGIPHPAGLKK---KKSVTVLDVGDAYFSVPLDKDFRKYTAFTIPSVNNETPGIRYQ
YNVLPQGWKGSPAIFQCSMTKILEPFRKQNPDIVIYQYMDDLYVGSDLEIGQHRTKIEELRQHLLRWGFTTPDKKHQKEP
PFLWMGYELHPDKWTVQPIMLPEKDSWTVNDIQKLVGKLNWA------SQIYAGIKVRELCKLLRGTKALTEVIPLTEEA
ELELAENREILKEPVHGVYYDPSKDL----------------------------------VAE-----IQKQGLGQWTYQ
IYQEPYKNLKTGKYARMRGAHTNDVKQLAEAVQKIATESIVIWGKTPKFKLPIQKETWEAWWTEYWQATWVPEWEFVNTP
PLVKLWYQLEKEPIEGAETF
>B.TH.1996.M081.DQ354116
PISPIDTVPVKLKPGM--DGPKVKQWPLTE-EKIKALVEIC--TEMEKEGKISKI-GPENPYNTPVFAIKKKD--ST---
KWRKLVDFRELNKRTQDFWE-VQLGIPHPAGLKK---KKSITVLDVGDAYFSVPLDKDFRKYTAFTIPSVNNETPGIRYQ
YNVLPQGWKGSPAIFQCSMTKILEPFRKQNPDIVIYQYMDDLYVGSDLEIGQHRIKIEELRQHLLRWGFTTPDKKHQKEP
PFLWMGYELHPDKWTVQPIILPEKDSWTVNDIQKLVGKLNWA------SQIYAGIKVKELCKLLRGTKALTEVIQLTEEA
ELELAENREILKESVHGVYYDPSKDL----------------------------------IAE-----IQKQGLGQWTYQ
IYQEQYKNLKTGKYARMRGAHTNDVKQLTEAVQKIATESIVIWGKTPKFKLPIQKETWEAWWTEYWQATWIPEWEFVNTP
PLVKLWYQLEKEPIEGAETF
>B.TH.1996.M145.DQ354118
PISPIDTVPVKLKPGM--DGPKVKQWPLTE-EKIKALVEIC--TEMEKEGKISKI-GPENPYNTPVFAIKKKD--ST---
KWRKLVDFRELNKRTQDFWE-VQLGIPHPAGLKQ---KKSVTVLDVGDAYFSVPLDKDFRKYTAFTIPSINNETPGIRYQ
YNVLPQGWKGSPAIFQCSMTKILEPFRKQNPDIVIYQYMDDLYVGSDLEIGQHRTKIEELREHLLRWGFTTPDKKHQKEP
PFLWMGYELHPDKWTVQPIMLPEKDSWTVNDIQKLVGKLNWA------SQIYAGIKVRELCKLLRGTKALTEVVPLTEEA
ELELAENREILREPVHGVYYDPSKDL----------------------------------IAE-----IQKQGLGQWTYQ
IYQEQYKNLKTGKYARMRGAHTNDVKQLTEAVQKITTESIIIWGKTPKFKLPIQKETWEAWWTEYWQATWIPEWEFVNTP
PLVKLWYQLEKEPIEGAETF
>B.TH.1996.M149.DQ354119
PISPIETVPVKLKPGM--DGPKVKQWPLTE-EKIKALVEIC--TEMEREGKISKI-GPENPYNTPVFAIKKKD--ST---
KWRKLVDFRELNKRTQDFWE-VQLGIPHPAGLKK---KKSVTVLDVGDAYFSVPLDEDFRKYTAFTIPSINNETPGIRYQ
YNVLPQGWKGSPAIFQSSMTKILEPFRKQNPDIVIYQYMDDLYVGSDLEIGQHRTKIEELRQHLLRWGFTTPDKKHQKEP
PFLWMGYELHPDKWTVQPIVLPEKDSWTVNDIQKLVGKLNWA------SQIYAGIKVKQLCKLLRGTKALTEVVPLTEEA
ELELAENREILKEPVHGVYYDPAKDL----------------------------------IAE-----IQKQGQGQWTYQ
IYQEPFKNLKTGKYARMRGAHTNDVKQLTEAVQKVATESIVIWGKTPKFKLPIQKETWEAWWTEYWQATWIPEWEFVNTP
PLVKLWYQLEKEPIVGAETF
>B.BR.2002.02BR002.DQ358805
PISPIETVPVKLKPGM--DGPKVKQWPLTE-EKIKALVEIC--TELEKEGKISKI-GPENPYNTPVFAIKKKD--ST---
KWRKLVDFRELNKRTQDFWE-VQLGIPHPAGLKK---KNSVTVLDVGDAYFSVPLDKDFRKYTAFTIPSINNETPGVRYQ
YNVLPQGWKGSPAIFQSTMTKILEPFRKQNPDIVIYQYVDDLYVGSDLEIGQHRTKIEELRQHLLKWGFYTPDKKHQKEP
PFLWMGYELHPDKWTVQPIVLPEKDSWTVNDIQKLVGKLNWA------SQIYAGIKVKQLCKLLRGTKALTEVVPLTAEA
ELELAENREILKEPVHGVYYDPSKDL----------------------------------IAE-----IQKQGQGQWTYQ
IYQEPFKNLKTGKYARMRGAHTNDVKQLTEVVQKISTESIVIWGKIPKFRLPIQRETWDTWWMEYWQATWIPEWEFVNTP
PLVKLWYQLEKEPIVGAETF
>B.BR.2002.02BR008.DQ358808
PISPIETVPVKLKPGM--DGPKVKQWPLTE-EKIKALVEIC--TEMEKEGKISKI-GPENPYNTPVFAIKKKD--ST---
KWRKLVDFRELNKRTQDFWE-VQLGIPHPAGLKK---KKSVTVLDVGDAYFSVPLHEDFRKYTAFTIPSTNNETPGIRYQ
YNVLPQGWKGSPAIFQSSMTKILEPFRKQNPDVVIYQYMDDLYVGSDLEIGQHRTKIEELRQHLLKWGFTTPDKKHQKEP
PFLWMGYELHPDKWTVQPIVLPDKDSWTVNDIQKLVGKLNWA------SQIYAGIKVRQLCKLIRGTKALTEVVTLTKEA
ELELAENREILKEPVHGVYYDPSKDL----------------------------------IAE-----IQKQGQGQWTYQ
IYQEPFKNLKTGKYARMRGAHTNDVKQLTEAVQKVATESIVIWGKIPKFKLPIQKETWEAWWTEYWQATWIPEWEFVNTP
PLVKLWYQLEKEPIMGAETF
>B.BR.2002.02BR011.DQ358809
PISPIETVPVKLKPGM--DGPKVKQWPLTE-EKIKALVEIC--TEMEKEGKISRI-GPENPYNTPIFAIKKKN--ST---
RWRKLVDFRELNKRTQDFWE-VQLGIPHPAGLKK---KKSVTVLDVGDAYFSVPLDKEFRKYTAFTIPSTNNETPGIRYQ
YNVLPQGWKGSPAIFQSSMTKILEPFRKQNPEIVIYQYVDDLYVGSDLEIGQHRAKIEELRQHLLRWGLTTPDQKHQKEP
PFLWMGYELHPDKWTVQPITLPEKDSWTVNDIQKLVGKLNWA------SQIYPGIKVKQLCKLLRGTKALTEVVPLTEEA
ELELAENREILKEPVHGVYYDPSKDL----------------------------------IAE-----IQKQGQGQWTYQ
IYQEPFKNLKTGKYARMRGAHTNDVKQLTEAVQKIATESIVIWGKIPKFKLPIQKETWETWWIEYWQATWIPEWEFVNTP
PLVKLWYQLEKEPIVGAETF
>B.BR.2002.02BR013.DQ358810
PISPIETVPVKLKPGM--DGPKVKQWPLTE-EKIKALVEIC--TEMEKEGKISKI-GPENPYNTPVFAIRKKG--SD---
RWRKLVDFRELNKRTQDFWE-VQLGIPHPGGLKK---KKSVTVLDVGDAYFSVPLDEKFRKYTAFTIPSTNNETPGIRYQ
YNVLPQGWKGSPAIFQSSMTKILEPFRKQNPDIIIYQYMDDLYVGSDLEIGQHRIKVEELRQHLLRWGLTTPDQKHQKEP
PFLWMGYELHPDKWTVQPIMLPEKDSWTVNDIQKLVGKLNWA------SQIYPGIKVKQLCKLLRGTKALTEVVPLTKEA
ELELAENREILKEPVHGVYYDPSKDL----------------------------------IAE-----LQKQGQGQWTYQ
IYQEPFKNLKTGKYAKMKGAHTNDVKQLTEAVQKITTESIVIWGKIPKFKLPIQKETWETWWIEYWQATWIPEWEFVNTP
PLVKLWYQLEKEPIVGAETF
>B.AR.2002.02AR114146.DQ383746
PISPIETVPVKLKPGM--DGPKVKQWPLTE-EKIKALVEIC--TEMEKEGKISKI-GPENPYNTPVFAIKKKD--ST---
KWRKLVDFRELNKRTQDFWE-VQLGIPHPAGLKK---KKSVTVLDVGDAYFSVPLDKDFRKYTAFTIPSTNNETPGIRYQ
YNVLPQGWKGSPAIFQSSMTKILEPFRKQNPDIVIYQYMDDLYVGSDLEIGQHRTKIEELRQHLLKWGFTTPDKKHQKEP
PFFWMGYELHPDKWTVQPIVLPEKDSWTVNDIQKLVGKLNWA------SQIFPGIKVKQLCKLLRGTKALTEVVPLTEEA
ELELAENREILKEPVHGVYYDPSKEL----------------------------------IAE-----IQKQGEGQWTYQ
IYQEPFKNLKTGKYARMRGAHTNDVKQLAEAVQRVTTESIVIWGKIPKFRLPIQKETWETWWTEYWQATWIPEWEFVNTP
PLVKLWYQLEKEPIAGAETF
>B.AR.2003.03AR137681.DQ383748
PISPIETVPVKLKPGM--DGPKVKQWPLTE-EKIKALVEIC--TEMEKEGKISKI-GPENPYNTPVFAIKKKD--ST---
KWRKLVDFRELNKRTQDFWE-VQLGIPHPAGLKK---KKSVTVLDVGDAYFSVPLDKDFRKYTAFTIPSTNNETPGIRYQ
YNVLPQGWKGSPAIFQSSMTKILEPFRKRNPDMVIYQYMDDLYVGSDLEIGQHRTKIEELRQHLLKWGFTTPDKKHQKEP
PFLWMGYELHPDKWTVQPIKLPEKDSWTVNDIQKLVGKLNWA------SQIYAGIKVRQLCKLLRGAKALTEVIPLTAEA
ELELAENREILKEPVHGVYYDPSKDL----------------------------------VAE-----IQKQGQGQWTYQ
IYQEPFKNLKTGKYARIRGAHTNDVKQLTEAVQKIVTESIVIWGKIPKFRLPIQRETWETWWMEYWQATWIPEWEFVNTP
PLVKLWYQLETEPIVGAETF
>B.AR.2003.03AR138910.DQ383749
PISPIETVPVKLKPGM--DGPKVKQWPLTE-EKIKALVEIC--TEMEKEGKISKI-GPENPYNTPVFAIKKKD--ST---
KWRKLVDFRELNKRTQDFWE-VQLGIPHPSGLKK---KKSVTVLDVGDAYFSVPLDEDFRKYTAFTIPSINNETPGIRYQ
YNVLPQGWKGSPAIFQSSMTKILEPFRKQNPDIVIYQYMDDLYVGSDLEIGQHRVIIEELRQHLLRWGFTTPDKKHQKEP
PFLWMGYELHPDKWTVQPILLPEKDSWTVNDIQKLVGKLNWA------SQIYAGIKVKQLCKLLRGTKALTEVVQLTEEA
ELELAENREILKEPVHGVYYDPSKDL----------------------------------IAE-----LQKQGQGQWTYQ
IYQEPFKNLKTGKYARMRGTHTNDVKQLTEAVQKIATESIVIWGKTPKFRLPIQKETWETWWTEYWQATWIPEWEFVNTP
PLVKLWYQLEKEPIVGAETF
>B.AR.2004.04AR143170.DQ383750
PISPIETVPVKLKPGM--DGPKVKQWPLTE-EKIKALVEIC--TEMEKEGKISKI-GPENPYNTPVFAIKKKD--ST---
KWRKLVDFRELNKRTQDFWE-VQLGIPHPAGLKK---KKSVTVLDVGDAYFSVPLDESFRKYTAFTIPSINNETPGIRYQ
YNVLPQGWKGSPSIFQSSMTKILEPFRKQNPDIVIYQYMDDLYVGSDLEIGQHRAKIEDLRQHLLRWGLTTPDKKHQKEP
PFLWMGYELHPDKWTVQPIELPEKDSWTVNDIQKLVGKLNWA------SQIYSGIKVRQLCKLLRGAKALTEVVPLTEEA
ELELAENREILKEPVHGVYYDPSKDL----------------------------------IVE-----VQKQGHGQWTYQ
IYQEPFKNLKTGKYAKMRGAHTNDVKQLAEAVQKIATESIVIWGKIPKFRLPIQKETWETWWTEYWQATWIPEWEFVNTP
PLVKLWYQLEKEPIIGAETF
>B.AR.2004.04AR151263.DQ383751
PISPIETVPVKLKPGM--DGPKVKQWPLTE-EKIKALTEIC--AEMEKEGKISKI-GPENPYNTPVFAIKKKD--ST---
KWRKLVDFRELNKKTQDFWE-VQLGIPHPAGLKK---KKSVTVLDVGDAYFSVPLDKEFRKYTAFTIPSTNNETPGIRYQ
YNVLPQGWKGSPAIFQCSMTKILEPFRKQNPELVIYQYMDDLYVGSDLEIEQHRIKIDELRQHLLKWGFTTPDKKHQKEP
PFLWMGYELHPDKWTVQPVELPEKDSWTVNDIQKLVGKLNWA------SQIYPGIKVKQLCKLLRGTKALTEVIPLTAEA
ELELAENREILKEPVHGVYYDPSKDL----------------------------------IAE-----IQKQGQGQWTYQ
IYQEPFKNLKTGKYARTRGAHTNDVKQLTEAVQKISTESIVIWGKIPKFKLPIQKETWEIWWTEYWQATWIPEWEFVNTP
PLVKLWYQLEKDPIAGAETF
>B.AR.2004.04AR151516.DQ383752
PISPIETVPVKLKPGM--DGPKVKQWPLTE-EKIKALVEIC--TEMEKEGKISKI-GPENPYNTPVFAIKKKD--ST---
KWRKLVDFRELNKRTQDFWE-VQLGIPHPAGLKK---KKSVTVLDVGDAYFSVPLYEDFRKYTAFTIPSTNNETPGIRYQ
YNVLPQGWKGSPAIFQSSMTKILEPFRKQNPDIVIYQYMDDLYVGSDLEIGQHRTKVEELRKHLLKWGFTTPDKKHQKEP
PFLWMGYELHPDKWTVQPIVLPEKDSWTVNDIQKLVGKLNWA------SQIYGGIKVKQLCKLLRGAKSLTEVVPLTKEA
ELELAENREILKEPVHGVYYDPSKDL----------------------------------IAE-----IQKQDQGQWTYQ
IYQEPFKNLKTGKYAXMRGAHTNDVKQLTEAVNKIATEGIVIWGKIPKFRLPIQKETWDAWWMEYWQATWIPEWEFVNTP
PLVKLWYQLEKEPIAGAETF
>B.ZA.2003.03ZAPS045MB2.DQ396398
PISPIETVPVKLKPGM--DGPKVKQWPLTE-EKIKALVEIC--TEMEKEGKISKI-GPENPYNTPVFAIKKKD--ST---
KWRKLVDFRELNKRTQDFWE-VQLGIPHPAGLKK---KKSVTVLDVGDAYFSVPLDKDFRKYTAFTIPSINNETPGIRYQ
YNVLPQGWKGSPAIFQSSMTKILEPFRNQNPEIVIYQYMDDLYVGSDLEIGQHRTKIEELRGHLLKWGFTTPDKKHQKEP
PFLWMGYELHPDKWTVQPIMLPEKDSWTVNDIQKLVGKLNWA------SQIYPGIKIKQLCKLLRGTKALTEVVPLTEEA
ELELAENREILKEPVHGVYYDPSKDL----------------------------------IAE-----LQKQGLNQWTYQ
IYQEPFKNLKTGKYARTKGAHTNDVKQLTEAVQKIATEGIVIWGKIPKFRLPIQKDTWETWWTEYWQATWIPEWEFVNTP
PLVKLWYQLEKEPIIGAETF
>B.US.1993.WCD32P0793.DQ487188
PISPIETVPVKLKPGM--DGPKVKQWPLTE-EKIKALIEIC--TEMEKEGKISKI-GPENPYNTPVFAIKKKD--ST---
KWRKLVDFRELNKKTQDFWE-VQLGIPHPAGLKK---KKSVTVLDVGDAYFSVPLDKEFRKYTAFTIPSINNETPGIRYQ
YNVLPQGWKGSPAIFQSSMTKILEPFRKQNPEVVIYQYMDDLYVGSDLEIGQHRTKIEELRQHLLRWGFTTPDKKHQKEP
PFLWMGYELHPDKWTVQPIVLPEKDSWTVNDIQKLVGKLNWA------SQIYPGIKVKLLCRLLRGAKALTEVIPLTKEA
ELELAENREILKEPVHGVYYDPSKDL----------------------------------IAE-----IQKQELGQWTYQ
IYQEPFKNLKTGKYARMRGAHTNDVKQLTEAVQKIATESIVIWGKTPKFRLPIQKETWETWWTEYWQATWIPEWEFVNTP
PLVKLWYQLEKEPIIGAETF
>B.US.1995.WCD32P1195.DQ487189
PISPIETVPVKLKPGM--DGPKVKQWPLTE-EKIKALIEIC--TEMEKEGKISKI-GPENPYNTPVFAIKKKD--ST---
KWRKLVDFRELNKKTQDFWE-VQLGIPHPAGLKK---KKSVTVLDVGDAYFSVPLDKEFRKYTAFTIPSINNETPGIRYQ
YNVLPQGWKGSPAIFQSSMTKILEPFRKQNPEMCIYQYMDDLYVGSDLEIGQHRTKIEELRQHLLRWGFTTPDKKHQKEP
PFLWMGYELHPDKWTVQPIVLPEKDSWTVNDIQKLVGKLNWA------SQIYPGIKVKQLCRLLRGAKALTEVIPLTKEA
ELELAENREILKEPVHGVYYDPSKDL----------------------------------IAE-----IQKQELGQWTYQ
IYQEPFKNLKTGKYAKMRGAHTNDVKQLTEAVQKIATESIVIWGRTPKFRLPIQKETWETWWTEYWQATWIPEWEFVNTP
PLVKLWYQLEKEPIVGAETF
>B.US.1993.WCM32P0793.DQ487190
PISPIETVPVKLKPGM--DGPKVKQWPLTE-EKIKALVEIC--TEMEKEGKISKI-GPENPYNTPVFAIKKKD--ST---
KWRKLVDFRELNKKTQDFWE-VQLGIPHPAGLKK---KKSVTVLDVGDAYFSVPLDREFRKYTAFTIPSINNETPGIRYQ
YNVLPQGWKGSPAIFQSSMTKILEPFRKQNPEIVIYQYMDDLYVGSDLEIGQHRAKIEELRQHLLRWGFTTPDKKHQKEP
PFLWMGYELHPDRWTVQPITLPEKESWTVNDIQKLVGKLNWA------SQIYPGIKVKQLCRLLRGTKALTEVVPLTKEA
ELELAENREILKEPVHGVYYDPSKDL----------------------------------IAE-----IQKQGQGQWTYQ
IYQEPFKNLKTGKYARMRGAHTNDVKQLTEAVQKITTESIVIWGKVPKFKLPIQKDTWETWWTEYWQATWIPEWEFVNTP
PLVKLWYQLEKEPIIGAETF
>B.US.1996.WCM32P0896.DQ487191
PISPIETVPVKLKPGM--DGPKVKQWPLTE-EKIKALVEIC--TEMEKEGKISKI-GPENPYNTPVFAIKKKD--ST---
KWRKLVDFRELNKKTQDFWE-VQLGIPHPAGLKK---KKSVTVLDVGDAYFSVPLDKEFRKYTAFTIPSINNETPGIRYQ
YNVLPQGWKGSPAIFQSSMTKILEPFRKQNPEIVIYQYMDDLYVGSDLEIGQHRAKIEELRQHLLRWGFTTPDKKHQKEP
PFLWMGYELHPDKWTVQPIILPEKDSWTVNDIQKLVGKLNWA------SQIYPGIKVKQLCRLLRGTKALTEVIPLTKEA
ELELAENREILKEPVHGVYYDPSKDL----------------------------------IAE-----IQKQGQGQWTYQ
IYQEPFKNLKTGKYARMKGAHTNDVKQLTEAVQKITTESIVIWGKIPKFKLPIQKDTWETWWTEYWQATWIPEWEFVNTP
PLVKLWYQLEKEPIIGAETF
>B.IT.2005.SG1.DQ672623
PISPIETVPVKLKPGM--DGPKVXQWPLT--EKIKALXEIC--TEMEKEGKXSKX-GPEXPXNTPVXAXKKKD--ST---
KWRKXVDFRELXKRTQDFWE-VQLGIPHPAGLKK---KKSVTVLDVGDAXFSVPLDEDFRKYTAFTIPSXNNETPGIRYQ
YNVLPQGWKGSPAICQSSMTRILEPFRKQNPDIVIYQYMDDLYVGSDLEIGQHSIKIEELRQXLLRWGFTTPDKXHQKXP
PFLWMGYELHPDKWTVQPIKLPEXDSWTVNDIQKLVGKLXWA------SQIYPGIKVKQLCKLLRGTKALTEIIPLTEEA
ELELAENREILKESVHGAYYDPSKDX----------------------------------IAE-----IQKQGQGQWTYX
IFQEXFKNLXTGKYARMRGAHTNDIKQLTEAVQKISXESIVIWGKTPKFRLPIQKETWEAWWTEYWQATWIPEWEFVNTP
PLVKLWYQLEKEPIEGAETF
>B.AU.2003.PS1038_Day0.DQ676870
PISPIETVPVKLKPGM--DGPKVKQWPLTE-EKIKALVEIC--TEMEKEGKISKI-GPENPYNTPVFAIKKKD--ST---
KWRKLVDFRELNKRTQDFWE-VQLGIPHPAGLKK---KKSVTVLDVGDAYFSVPLDKEFRKYTAFTIPSTNNETPGIRYQ
YNVLPQGWKGSPAIFQSSMTKILEPFRKQNPEIVIYQYMDDLYVGSDLEIGQHRTKIEELRQHLLRWGLTTPDKKHQKEP
PFLWMGYELHPDKWTVQPIVLPEKDSWTVNDIQKLVGKLNWA------SQIYAGIKXKQLCKLLRGTKALTEVIPLTEEA
ELELAENREILKEPVHGXYYDPSKDL----------------------------------IAE-----IQKQGQGQWTYQ
IYQEPFKNLKTGKYARMRGTHTNDVKQLTEAVQKITTESIIIWGKTPKFRLPIQKETWETWWTEYWQATWIPEWEFVNTP
PLVKLWYQLEKXPIVGAETF
>B.AU.2004.PS1038_Day174.DQ676871
PISPIETVPVKLKPGM--DGPKVKQWPLTE-EKIKALVEIC--TEMEKEGKISKI-GPENPYNTPVFAIKKKD--ST---
KWRKLVDFRELNKRTQDFWE-VQLGIPHPAGLKK---KKSVTVLDVGDAYFSVPLDKEFRKYTAFTIPSTNNETPGIRYQ
YNVLPQGWKGSPAIFQSSMTKILEPFRKQNPEIVIYQYMDDLYVGSDLEIGQHRTKIEELRQHLLRWGLTTPDKKHQKEP
PFLWMGYELHPDKWTVQPIVLPEKDSWTVNDIQKLVGKLNWA------SQIYAGIKXKQLCKLLRGTKALTEVIPLTEEA
ELELAENREILKEPVHGVYYDPSKDL----------------------------------IAE-----IQKQGQGQWTYQ
IYQEPFKNLKTGKYARMRGTHTNDVKQLTEAVQKITTESIIIWGKTPKFRLPIQKETWETWWTEYWQATWIPEWEFVNTP
PLVKLWYQLEKDPIVGAETF
>B.AU.2002.PS2008_Day0.DQ676874
PISPIETVPVKLKPGM--DGPKVKQWPLTE-XKIKALVEIC--TEMEKEGKISKI-GPENPYNTPIFAIKKKD--GT---
KWRKLVDFRELNKRTQDFWE-VQLGIPHPAGLKK---KKSVTVLDVGDAYFSVPLDKEFRKYTAFTIPSTNNETPGIRYQ
YNVLPQGWKGSPAIFQSSMTKILEPFRKQNPDIVIYQYMDDLYVGSDLEIGQHRTKIEELRQHLLKWGFTTPDKKHQKEP
PFLWMGYELHPDKWTVQPIVLPEKDSWTVNDIQKLVGKLNWA------SQIYPGIKVKQLCKLLRGAKALTEVIPLTEEA
ELELAENREILKEPVHGVYYDPSKDL----------------------------------IAE-----IQKQGHGQWTYQ
IYQEPFKNLKTGKYARMRGVHTNDVKQLAEAVQRVATESIVIWGKTPKFRLPIQKETWETWWVDYWQATWIPEWEFVNTP
PLVKLWYQLEKEPIVGAETF
>B.AU.2003.PS2008_Day182.DQ676875
PISPIETVPVKLKPGM--DGPKVKQWPLTE-EKIKALVEIC--TEMEKXGKISKI-GPENPYNTPIFAIKKKD--GT---
KWRKLVDFRELNKRTQDFWE-VQLGIPHPAGLKK---KKSVTVLDVGDAYFSVPLXKEFRKYTAFTIPSXNNXTPGIRYQ
YNVLPQGWKGSPAIFQSSMTKILEPFRKQNPDIVIYQYMDDLYVGSDLEIGQHRTKIEELRQHLLKWGFTTPDKKHQKEP
PFLWMGYELHPDKWTVQPIVLPEKDSWTVNDIQKLVGKLNWA------SQIYPGIKVKQLCKLLRGAKALTEVIPLTEEA
ELELAENREILKEPVHGVYYDPSKDL----------------------------------IAE-----IQKQGHGQWTYQ
IYQEPFKNLKTGKYARMRGVHTNDVKQLAEAVQRVATESIVIWGKTPKFRLPIQKETWETWWVDYWQATWIPEWEFVNTP
PLVKLWYQLEKEPIVGAETF
>B.AU.2003.PS2008_Day377.DQ676876
PISPIETVPVKLKPGM--DGPKVKQWPLTE-EKIKALVEIC--TEMEKEGKISKI-GPENPYNTPIFAIKKKD--GT---
KWRKLVDFRELNKRTQDFWE-VQLGIPHPAGLKK---KKSVTVLDVGDAYFSVPLDKEFRKYTAFTIPSTNNETPGIRYQ
YNVLPQGWKGSPAIFQSSMTKILEPFRKQNPDIVIYQYMDDLYVGSDLEIGQHRTKIEELRQHLLKWGFTTPDKKHQKEP
PFLWMGYELHPDKWTVQPIVLPEKDSWTVNDIQKLVGKLNWA------SQIYPGIKVKQLCKLLRGAKALTEVIPLTEEA
ELELAENREILKEPVHGVYYDPSKDL----------------------------------IAE-----IQKQGHGQWTYQ
IYQEPFKNLKTGKYARMRGVHTNDVKQLAEAVQRVATESIVIWGKTPKFRLPIQKETWETWWVDYWQATWIPEWEFVNTP
PLVKLWYQLEKEPIVGAETF
>B.AU.2003.PS2016_Day0.DQ676877
PISPIETVPVKLKPGM--DGPKVKQWPLTE-EKIKALVEIC--TEMEKEGKISKI-GPENPYNTPVFAIKKKD--ST---
KWRKLVDFRELNKRTQDFWE-VQLGIPHPAGLKK---KKSVTVLDVGDAYFSVPLDKDFRKYTAFTIPSINNETPGTRYQ
YNVLPQGWKGSPAIFQSSMTKILEPFRKQNPDIVIYQYMDDLYVGSDLEIGQHRTKIEELRQHLLKWGLTTPDKKHQKEP
PFLWMGYELHPDKWTVQPIMLPEKDSWTVNDIQKLVGKLNWA------SQIYAGIQVKQLCKLLRGAKALTDVIPLTEEA
ELELAENREILKEPVHGVYYDPSKDL----------------------------------IAE-----LQKQGQGQWTYQ
IYQEPFKNLKTGKYAKTRGAHTNDVKQLTEAVQKITTESIVIWGKTPKFKLPIQKETWDTWWTEYWQATWILEWEFVNTP
PLVKLWYQLEKEPIVGAETF
>B.AU.2003.PS2016_Day193.DQ676878
PISPIETVPVKLKPGM--DGPKVKQWPLTE-EKIKALVEIC--TEMEKEGKISKI-GPENPYNTPVFAIKKKD--ST---
KWRKLVDFRELNKRTQDFWE-VQLGIPHPAGLKK---KKSVTVLDVGDAYFSVPLDKDFRKYTAFTIPSINNETPGTRYQ
YNVLPQGWKGSPAIFQSSMTKILEPFRKQNPDIVIYQYMDDLYVGSDLEIGQHRTKIEELRQHLLKWGLTTPDKKHQKEP
PFLWMGYELHPDKWTVQPIMLPEKDSWTVNDIQKLVGKLNWA------SQIYAGIQVKQLCKLLRGAKALTDVIPLTEEA
ELELAENREILKEPVHGVYYDPSKDL----------------------------------IAE-----LQKQGQGQWTYQ
IYQEPFKNLKTGKYAKTRGAHTNDVKQLTEAVQKITTESIVIWGKTPKFKLPIQKETWDTWWTEYWQATWIPEWEFVNTP
PLVKLWYQLEKEPIVGAETF
>B.AU.2004.PS2016_Day380.DQ676879
PISPIETVPVKLKPGM--DGPKVKQWPLTE-EKIKALVEIC--TEMEKEGKISKI-GPENPYNTPVFAIKKKD--ST---
KWRKLVDFRELNKRTQDFWE-VQLGIPHPAGLKK---KKSVTVLDVGDAYFSVPLDKDFRKYTAFTIPSINNETPGTRYQ
YNVLPQGWKGSPAIFQSSMTKILEPFRKQNPDXVIYQYMDDLYVGSDLEXGQHRTKIEELRQHLLKWGLTTPDKKHQKEP
PFLWMGYELHPDKWTVQPIMLPEKDSWTVNDIQKLVGKLNWA------SQIYAGIQVKQLCKLLRGAKALTDVIPLTEEA
ELELAENREILKEPVHGVYYDPSKDL----------------------------------IAE-----LQKQGQGQWTYQ
IYQEPFKNLKTGKYAKTRGAHTNDXKQLTEAVQKITTESIVIWGKTPKFKLPIQKETWDTWWTEYWQATWIPEWEFVNTP
PLVKLWYQLEKEPIVGAETF
>B.AU.2003.PS2019_Day0.DQ676880
PISPIETVPVKLKPGM--DGPKVKQWPLTE-EKIKALVEIC--TEMEKEGKISKI-GPENPYNTPVFAIKKKD--ST---
KWRKLVDFRELNKRTQDFWE-VQLGIPHPAGLKK---KKSVTVLDVGDAYFSVPLDKDFRKYTAFTIPSINNETPGIRYQ
YNVLPQGWKGSPAIFQSSMTKILEPFRKQNPDIVIYQYMDDLYVGSDLEIGQHRTKIEELRQHLLKWGLTTPDKKHQKEP
PFLWMGYELHPDKWTVQPIMLPEKDSWTVNDIQKLVGKLNWA------SQIYAGIKVKQLCKLLRGAKALTDVIPLTEEA
ELELAENREILKEPVHGVYYDPSKDL----------------------------------IAE-----LQKQGQGQWTYQ
IYQEPFKNLKTGKYAKTRGAHTNDVKQLTEAVQKITTESIVIWGKTPKFKLPIQKETWDTWWTEYWQATWIPEWEFVNTP
PLVKLWYQLEKEPIVGAETF
>B.AU.2003.PS2019_Day171.DQ676881
PISPIETVPVKLKPGM--DGPKVKQWPLTE-EKIKALVEIC--TEMEKEGKISKI-GPENPYNTPVFAIKKKD--ST---
KWRKLVDFRELNKRTQDFWE-VQLGIPHPAGLKK---KKSVTVLDVGDAYFSVPLDKDFRKYTAFTIPSINNETPGIRYQ
YNVLPQGWKGSPAIFQSSMTKILEPFRKQNPDIVIYQYMDDLYVGSDLEIGQHRTKIEELRQHLLKWGLTTPDKKHQKEP
PFLWMGYELHPDKWTVQPIMLPEKDSWTVNDIQKLVGKLNWA------SQIYAGIKVKQLCKLLRGAKALTDVIPLTEEA
ELELAENREILKEPVHGVYYDPSKDL----------------------------------IAE-----LQKQGQXQWTYQ
IYQEPFKNLKTGKYAKTRGAHTNDVKQLTEAVQKITTESIVIWGKTPKFKLPIQKETWDTWWTEYWQATWIPEWEFVNTP
PLVKLWYQLEKEPIVGAETF
>B.AU.2004.PS2019_Day367.DQ676882
PISPIETVPVKLKPGM--DGPKVKQWPLTE-EKIKALVEIC--TEMEKEGKISKI-GPENPYNTPVFAIKKKD--ST---
KWRKLVDFRELNKRTQDFWE-VQLGIPHPAGLKK---KKSVTVLDVGDAYFSVPLDKDFRKYTAFTIPSINNETPGIRYQ
YNVLPQGWKGSPAIFQSSMTKILEPFRKQNPDIVIYQYMDDLYVGSDLEIGQHRTKIEELRQHLLKWGLTTPDKKHQKEP
PFLWMGYELHPDKWTVQPIMLPEKDSWTVNDIQKLVGKLNWA------SQIYAGIKVKQLCKLLRGAKALTDVIPLTEEA
ELELAENREILKEPVHGVYYDPTKDL----------------------------------IAE-----LQKQGQGQWTYQ
IYQEPFKNLKTGKYAKTRGAHTNDVKQLTEAVQKITTESIVIWGKTPKFKLPIQKETWDTWWTEYWQATWIPEWEFVNTP
PLVKLWYQLEKEPIVGAETF
>B.AU.2002.PS3002_Day0.DQ676883
PISPIETVPVRLKPGM--DGPKVKQWPLTE-EKIKALVEIC--TEMEKEGKISKI-GPENPYNTPVFAIKKKD--ST---
KWRKLVDFRELNKRTQDFWE-VQLGIPHPSGLKK---NKSVTVLDVGDAYFSVPLDKEFRKYTAFTIPSTNNETPGIRYQ
YNVLPQGWKGSPAIFQSSMTKILEPFRKQNPEIVIYQYMDDLYVGSDLEIGQHRTKIEELRQHLLKWGFITPDKKHQKEP
PFLWMGYELHPDKWTVQPIELPEKDSWTVNDIQKLVGKLNWA------SQIYAGIKVKQLCKLLRGTKALTEVVPLTEEA
EIELAENREILKEPVHGVYYDPSKDL----------------------------------IAE-----LQKQEHGQWTYQ
IYQEPFKNLKTGKYARMKGAHTNDVKQLTEAVQKIAMECIVIWGKTPKFRLPIQKETWDAWWMEYWQATWIPEWEFVNTP
PLVKLWYQLEKEPIIGAETF
>B.AU.2003.PS3002_Day199.DQ676884
PISPIETVPVRLKPGX--DGPKVKQWPLTE-EKIKALVEIC--TEMEKEGKISKI-GPENPYNTPVFAIXKKD--ST---
KWRKLVDFRELNKRTQDFWE-VQLGIPHPSGLKK---NKSVTVLDVGDAYFSVPLDKEFRKYTAFTIPSXNNETPGIRYQ
YNVLPQGWKGSPAIFQSSMTKILEPFRKQNPEIVIYQYMDDLYVGSDLEIGQHRTKIEELRQHLLKWGFITPDKKHQKEP
PFLWMGYELHPDKWTVQPIELPEKDSWTVNDIQKLVGKLNWA------SQIYAGIKVKQLCKLLRGTKALTEVVXLTEEA
EIELAENREILKEPVHGVYYDPSKDL----------------------------------IAE-----LQKQEHGQWTYQ
IYQEPFKNLKTGKYARMKGAHTNDVKQLTEAVQKIAMECIVIWGKTPKFRLPIQKETWDAWWMEYWQATWIPEWEFVNTP
PLVKLWYQLEKEPIIGAETF
>B.AU.2003.PS3002_Day385.DQ676885
PISPIETVPVRLKPGM--DGPKVKQWPLTE-EKIKALVEIC--TEMEKEGKISKI-GPENPYNTPVFAIKKKD--ST---
KWRKLVDFRELNKRTQDFWE-VQLGIPHPSGLKK---NKSVTVLDVGDAYFSVPLDKEFRKYTAFTIPSINNETPGIRYQ
YNVLPQGWKGSPAIFQSSMTKILEPFRKQNPEIVIYQYMDDLYVGSDLEIGQHRTKIEELRQHLLKWGFXTPDKKHQKEP
PFLWMGYELHPDKWTVQPIELPEKDSWTVNDIQKLVGKLNWA------SQIYAGIKVKQXCKLLRGTKALTEVVTLTEEA
ELELAENREILKEPVHGVYYDPSKDL----------------------------------IAE-----LQKQEHGQWTYQ
IYQEPFKNLKTGKYARMKGAHTNDVKQLTEAVQKIAMECIVIWGKTPKFRLPIQKETWDAWWMEYWQATWIPEWEFVNTP
PLVKLWYQLEKEPIIGAETF
>B.AU.2003.PS4048_Day0.DQ676886
PISPIETVPVKLKPGM--DGPKVKQWPLTE-EKIKALTEIC--TEMEKEGKISKI-GPENPYNTPVFAIKKKD--ST---
KWRKLVDFRELNKRTQDFWE-VQLGIPHPAGLKK---KRSVTVLDVGDAYFSVPLDKDFRKYTAFTIPSINNETPGIRYQ
YNVLPQGWKGSPAIFQSSMTKILEPFRKQNPDIVIYQYMDDLYVGSDLEIEQHRTKIEELRQHLLKWGFTTPDKKHQKEP
PFLWMGYELHPDKWTVQPIKLPEKESWTVNDIQKLVGKLNWA------SQIYAGIKVRQLCKLLRGTKALTEVVPLTPEA
ELELAENREILKEPVHGVYYDPSKDL----------------------------------IAE-----IQKQGQGQWTYQ
IYQEPFKNLKTGKYARMRGAHTNDVKQLTEAVQKIATESIVIWGKVPKFRLPIQKETWETWWIEYWQATWIPEWEFVNTP
PLVKLWYQLEKEPIVGAETF
>B.AU.2004.PS4048_Day143.DQ676887
PISPIETVPVKLKPGM--DGPKVKQWPLTE-EKIKALTEIC--TEMEKEGKISKI-GPENPYNTPXFAIKKKD--ST---
KWRKLVDFRELNKRTQDFWE-VQLGIPHPAGLKK---KRSVTVLDVGDAYFSVPLDXXFRKYTAFTIPSINNETPGIRYQ
YNVLPQGWKGSPAIFQSSMTKILEPFRKQNPDIVIYQYMDDLYVGSDLEIEQHRTKIEELRQHLLKWGFTTPDKKHQKEP
PFLWMGYELHPDKWTVQPIKLPEKESWTVNDIQKLVGKLNWA------SQIYAGIKVRQLCKLLRGTKALTEVVPLTPEA
ELELAENREILKEPVHGVYYDPSKDL----------------------------------IAE-----IQKQGQGQWTYQ
IYQEPFKNLKTGKYAXMRGAHTNDVKQLTEAVQKIXTEXIXIWGKVPKFRLPIQKETWETWWIEYWQATWIPEWEFVNTP
PLVKLWYQLEKEPIVGAETF
>B.UA.2001.01UAKV167.DQ823362
PISPIETVPVKLKPGM--DGPKVKQWPLTE-EKIKALVEIC--TEMEKEGKISRI-GPDNPYNTPVFAIKKKD--ST---
KWRKLVDFRELIKRTQDFWE-VQLGIPHPAGLKK---KKSVTVLDVGDAYFSVPLDKDFRKYTAFTIPSINNETPGIRYQ
YNVLPQGWKGSPAIFQSSMTRILEPFRKQNPDIVIYQYMDDLYVGSDLEIGQHRTKIEELRQHLLRWGFTTPDKKHQKEP
PFLWMGYELHPDKWTVQPIKLPEKDSWTVNDIQKLVGKLNWA------SQIYAGIKVKQLCKLLRGTKALTEVVPLTEEA
ELELAENREILKEPVHGVYYDPSKDL----------------------------------IAE-----VQKQEQGQWTYQ
IYQEPFKNLKTGKYAKMRGAHTNDVKQLTEAVQKIAIESIVIWGKTPKFRLPIQKETWETWWMEYWQATWIPEWEFVNTP
PLVKLWYQLETEPIVGAETF
>B.UA.2001.01UAKV252.DQ823363
PISPIETVPVKLKPGM--DGPKVKQWPLTE-EKIKALVEIC--TEMEKEGKISKI-GPENPYNTPVFAIKKKD--ST---
KWRKLVDFRELNKRTQDVWE-VQLGIPHPAGLKK---KKSVTVLDVGDAYFSVPLDKEFRKYTAFTIPSINNATPGIRYQ
YNVLPQGWKGSPAIFQSSMTRILEPFRKQNPDIVIYQYMDDLYVGSDLEIEQHRTKIEELRQHLLRWGFTTPDKKHQKEP
PFLWMGYELHPDKWTVQPITLPEKDSWTVNDIQKLVGKLNWA------SQIYAGIKVRQLCKLLRGAKALTEVVPLTKEA
ELELAENREILKEPVHGVYYDPSKDL----------------------------------IAE-----VQKQEQGQWTYQ
IYQEPFKNLKTGKYAKMRGAHTNDVKQLTEAVQKIAQESIVIWGKIPKFRLPIQKETWETWWMEYWQATWIPEWEFVNTP
PLVKLWYQLETEPIVGAETF
>B.UA.2001.01UAKV259.DQ823364
PISPIETVPVKLKPGM--DGPKVKQWPLTE-EKIKALVEIC--TEMEKEGKISKI-GPENPYNTPVFAIKKKD--ST---
KWRKLVDFRELNKRTQDFWE-VQLGIPHPAGLKK---KKSVTVLDVGDAYFSVPLDKEFRKYTAFTIPSINNETPGIRYQ
YNVLPQGWKGSPAIFQCSMTKILEPFRKQNPDIIIYQYMDDLYVGSDLEIGQHRTKIEELRQHLLKWGFTTPDKKHQKEP
PFLWMGYELHPDKWTVQPITLPEKDSWTVNDIQKLVGKLNWA------SQIYAGIKVRQLCKLLRGAKALTEVIPLTKEA
ELELAENREILKAPVHGVYYDPSKDL----------------------------------IAE-----VQKQEQGQWTYQ
IYQEPFKNLKTGKYARMRGAHTNDVKQLTEAVQKIAQESIVIWGKIPKFRLPIQKETWETWWMEYWQATWIPEWEFVNTP
PLVKLWYQLETEPIVGAETF
>B.KR.2005.05CSR3.DQ837381
PISPIETIPVKLKPGM--DGPKVKQWPLTE-EKIKALVEIC--TEMEKEGKISKI-GPENPYNTPVFAIKKKD--ST---
KWRKLVDFRELNKRTQDFWE-VQLGIPHPAGLKK---KKSVTVLDVGDAYFSVPLDKDFRKYTAFTIPSINNETPGIRYQ
YNVLPQGWKGSPAIFQSSMTKILEPFRKQNPNIVIYQYMDDLYVGSDLEIGQHRAKIEDLRQHLLKWGFTTPDKKHQKEP
PFLWMGYELHPDKWTVQPIVLPEKDSWTVNDIQKLVGKLDWA------SQIYPGIKAKQLCKLLRGAKALTEVIPLTKEA
ELELAENREILKEPVHGVYYDPSKDL----------------------------------VAE-----IQKQGLGQWTYQ
IYQEPFKNLKTGKYARVRGAHTNDVKQLTEAVQKIAQESIVIWGRIPKFKLPIQKETWEIWWMEYWQATWIPEWEFVNTP
PLVKLWYQLEKEPIVGAETF
>B.US.2000.14294_1.DQ853436
PISPIETVPVKLKPGM--DGPKVKQWPLTE-EKIKALVEIC--TEMEKEGKISKI-GPENPYNTPIFAIKKKD--ST---
KWRKLVDFRELNKRTQDFWE-VQLGIPHPAGLKK---KKSVTVLDVGDAYFSVPLAKDFRKYTAFTIPSTNNGTPGVRYQ
YNVLPQGWKGSPAIFQSSMTKILEPFRKQNPDIVIYQYMDDLYVGSDLEIGQHRTKIEELRQHLLRWGFTTPDKKHQKEP
PFLWMGYELHPDKWTVQPITLPEKDSWTVNDIQKLVGKLNWA------SQIYAGIKVKQLCKLLKGVKSLTEVIPLTEEA
ELELAENKEILKEPVHGVYYDPSKDL----------------------------------IAE-----IQKQGQGQWTYQ
IYQEPFKNLKTGKYARTRGAHTNDVKQLTEAVQKITTASIVIWGKTPKFRLPIQKETWEAWWMDYWQATWIPEWEFVNTP
PLVKLWYQLEKEPIEGAETF
>B.US.2000.14297_1.DQ853437
PISPIETVPVKLKPGM--DGPKVKQWPLTE-EKIKALVEIC--TEMEKEGKISKI-GPENPYNTPIFAIKKKD--ST---
KWRKLVDFRELNKGTQDFWE-VQLGIPHPAGLKK---KKSVTVLDVGDAYFSVPLDKDFRKYTAFTIPSTNNGTPGVRYQ
YNVLPQGWKGSPAIFQSSMTKILEPFRKQNPDIVIYQCMDDLYVGSDLEIGQHRTKIEELRQHLLRWGFTTPDKKHQKEP
PFLWMGYELHPDKWTVQPITLPEKDSWTVNDIQKLVGKLNWA------GQIYAGIKVKQLCKLLKGAKSLTEVIPLTEEA
ELELAENKEILKEPVHGVYYDPSKDL----------------------------------IAE-----IQKQGQGQWTYQ
IYQEPFKNLETGKYARTRGAHTNDVKQLTEAVQKITTESIVIWGKTPKFRLPIQKETWGAWWMDYWQATWIPEWEFVNTP
PLVKLWYQLEKEPIEGAETF
>B.US.2000.14300_1.DQ853438
PISPIETVPVKLKPGM--DGPKVKQWPLTE-EKIKALVEIC--TEMEKEGKISKI-GPENPYNTPIFAIKKKD--ST---
KWRKLVGFRELNKRTQDFWE-VQLGIPHPAGLKK---KKSVTVLDVGDAYFSVPLDKDFRKYTAFTIPSTNNEVPGIRYQ
YNVLPQGWKGSPAIFQSSMTKILEPFRKQNPDIVIYQYMDDLYVGSDLEIGQHRTKIEELRQHLLRWGFTTPDKKHQKEP
PFLWMGYELHPDKWTVQPITLPEKDSWTVNNIQKLVGKLNWA------SQIYAGIKVKQLCKLLKGAKSLTEVIPLTEEA
ELELAENKEILKEPVHGVYYDPSKDL----------------------------------IAE-----IQKQGQGQWTYQ
IYQEPFKNLKTGKYARTRGAHTNDVKQLTEAVQKITTGSIVIWGKTPKFRLPIQKETWETWWMDYWQATWIPEWEFVNTP
PLVKLWYQLEKEPIEGAETF
>B.US.2002.14186_1.DQ853439
PISPIETVPVKLKPGM--DGPKVKQWPLTE-EKIKALVEIC--TEMEKEGKISKI-GPENPYNTPIFAIKKKD--ST---
KWRKLVDFRELNKRTQDFWE-VQLGIPHPAGLKK---KKSVTVLDVGDAYFSVPLDKDFRKYTAFTIPSTNNGTPGVRYQ
YNVLPQGWKGSPAIFQSSMTKILEPFRKQNPDIVIYQYMDDLYVGSDLEIGQHRTKIEELRQHLLKWGFTTPDKKHQKEP
PFLWMGYELHPDKWTVQPITLPEKDSWTVNDIQKLVGKLNWA------SQIYAGIKVKQLCKLLKGAKSLTEVVPLTEEA
ELELAENKEILKEPVHGVYYDPSKDL----------------------------------IAE-----IQKQGQGQWTYQ
IYQEPFKNLKTGKYARMRGTHTNDVKQLTEAVQKIALEGIVIWGKTPKFRLPIQKETWEAWWMDYWQATWIPEWEFVNTP
PLVKLWYQLEKEPIEGAETF
>B.US.2002.14182_1.DQ853440
PISLIETVPVKLKPGM--DGPKVRQWPLTE-EKIKALVEIC--TEMEKEGKISKI-GPENPYNTPIFAIKKKD--ST---
KWRKLVDFRELNKRTQDFWE-VQLGIPHPAGLKK---KKSVTVLDVGDAYFSVPLDKDFRKYTAFTIPSTNNGTPGVRYQ
YNVLPQGWKGSPAIFQSSMTKILEPFRKQNPDIVIYQYMDDLYVGSDLEIGQHRTKIEELRQHLLKWGFTTPDKKHQKEP
PFLWMGYELHPDKWTVQPITLPEKDSWTVNDIQKLVGKLNWA------SQIYPGIKVKQLCKLLKGAKALTEVIPLTEEA
ELELAENKEILKEPVHGVYYDPSKDL----------------------------------IAE-----IQKQGQGQWTYQ
IYQEPFKNLKTGKYARMRGAHTNDVKQLTEAVQKIALESIVIWGKTPKFRLPIQKETWEAWWMDYWQATWIPEWEFVNTP
PLVKLWYQLEKEPIEGAETF
>B.US.2002.14189_1.DQ853441
PISPIETVPVKLKPGM--DGPKVKQWPLTE-EKIKALVEIC--TEMGKEGKISKI-GPENPYNTPVFAIKKKD--ST---
KWRKLVDFRELNKRTQDFWE-VQLGIPHPAGLKK---KKSVTVLDVGDAYFSVPLDKDFRKYTAFTIPSTNNGTPGVRYQ
YNVLPQGWKGSPAIFQSSMTKILEPFRKQNPDIVIYQYMDDLYVGSDLEIGQHRTKIEELRQHLLRWGFTTPDKKHQKEP
PFLWMGYELHPDKWTVQPITLPEKDSWTVNDIQKLVGKLNWA------SQIYAGIKVKQLCKLLKGAKSLTEVIPLAEEA
ELELAENKEILKEPVHGVYYDPSKDL----------------------------------IAE-----IQKQGQGQWTYQ
IYQEPFKNLKTGKYARMRGAHTNDVKQLTEAVQKIATEGIVIWGKTPKFRLPIQKETWEAWWMDYWQATWIPEWEFVNTP
PLVKLWYQLEKEPIEGAETF
>B.US.2002.14184_1.DQ853442
PISPIETVPVKLKPGM--DGPKVKQWPLTE-EKIKALVEIC--TEMEKEGKISKI-GPENPYNTPIFAIKKKD--ST---
KWRKLVDFRELNKRTQDFWE-VQLGIPHPAGLKK---KKSVTVLDVGDAYFSVPLDKDFRKYTAFTIPSTNNGTPGVRYQ
YNVLPQEWKGSPAIFQSSMTKILEPFRKQNPDIAIYQYMDDLYVGSDLEIGQHRTKIEELRQHLLKWGFTTPDKKHQKEP
PFLWMGYELHPDKWTVQPITLPEKDSWTVNDIQKLVGKLNWA------SQIYAGIEVKQLCKLLKGAKSLTEVIPLTEEA
ELELAENKEILKEPVHGVYYDPSKDL----------------------------------IAE-----IQKQGQGQWTYQ
IYQEPFKNLKTGKYARMRGTHTNDVKQLTEAVQKIALESIVIWGKTPKFRLPIQKETWEAWWMDYWQATWIPEWEFVNTP
PLVKLWYQLEKEPIEGAETF
>B.US.2002.14181_1.DQ853443
PISPIETVPVKLKPGM--DGPKVKQWPLTE-EKIKALVEIC--TEMEKEGKISKI-GPENPYNTPVFAIKKKD--ST---
KWRKLVDFRELNKRTQDFWE-VQLGIPHPAGLKK---KKSVTVLDVGDAYFSVPLDKDFRKYTAFTIPSTNNGTPGVRYQ
YNVLPQGWKGSPAIFQSSMTKILEPFRKQNPDIVIYQYMDDLYVGSDLEIGQHRTKIEELRQHLLKWGFTTPDKKHQKEP
PFLWMGYELHPDKWTVQPITLPEKDSWTVNDIQKLVGKLNWA------SQIYPGIKVKQLCKLLKGAKALTEVIPLTEEA
ELELAENKEILKEPVHGVYYDPSKDL----------------------------------IAE-----IQKQGQGQWTYQ
IYQEPFKNLKTGKYARMRGTHTNDVKQLTEAVQKIALESIVIWGKTPKFRLPIQKETWEAWWMDYWQATWIPEWEFVDTP
PLVKLWYQLEKEPIEGAETF
>B.US.2002.14183_1.DQ853444
PISPIETVPVKLKPGM--DGPKVKQWPLTE-EEIKALVEIC--TEMEKEGKISKI-GPENPYNTPIFAIKKKD--ST---
KWRKLVDFRELNKRTQDFWE-VQLGIPHPAGLKK---KKSVTVLDVGDAYFSVPLDKDFRKYTAFTIPSTNNGTPGVRYQ
YNVLPQGWKGSPAIFQSSMTKILEPFRKQNPDIVIYQYMDDLYVGSDLEIGQHRTKIEELRQHLLKWGFTTPDKKHQKEP
PFLWMGYELHPDKWTVQPITLPEKDSWTVNDIQKLVGKLNWA------SQIYPGIKVKQLCKLLKGAKSLTEVIPLTEEA
ELELAENKEILKEPVHGVYYDPSKDL----------------------------------IAE-----IQKQGQGRWTYQ
IYQEPFKNLKTGKYARMRGTHTNDVKQLTEAVQKITTESIVIWGKTPKFRLPIQKETWEAWWMDYWQATWIPEWEFVNTP
PLVKLWYQLEKEPIEGAETF
>B.US.2002.14185_1.DQ853445
PISPIETVPVKLKPGM--DGPKVKQWPLTE-EKIKALVEIC--TEMEKEGKISKI-GPENPYNTPIFAIKKKD--ST---
KWRKLVDFRELNKRTQDFWE-VQLGIPHPAGLKK---KKSVTVLDVGDAYFSVPLDKDFRKYTAFTIPSRNNETPGIRYQ
YNVLPQGWKGSPAIFQSSMTKILEPFRKQNPDIVIYQYMDDLYVGSDLEIGQHRTKIEELRQHLLRWGFTTPDKKHQKEP
PFLWMGYELHPDKWTVQPITLPEKDSWTVNDIQKLVGKLNWA------SQIYPGIKVKQLCKLLKGAKARTEVIPLTEEA
ELELAENKEILKEPVHGVYYDPSKDL----------------------------------IAE-----IQKQGQGQWTYQ
IYQEPFKNLKTGKYARTRGAHTNDVKQLTEAVQKIAQESIVIWGKTPKFRLPIQKETWEAWWMDYWQATWIPEWEFVNTP
PLVKLWYQLEKEPIEGAETF
>B.US.2002.14188_1.DQ853446
PISPIETVPVKLKPGM--DGPKVKQWPLTE-EKIKALVEIC--TEMEKEGKISKI-GPENPYNTPIFAVKKKD--ST---
KWRKLVDFRELNKRTQDFWE-VQLGIPHPAGLKK---KKSVTVLDVGDAYFSVPLDKDFRKYTAFTIPSTNNGTPGVRYQ
YNVLPQGWKGSPAIFQSSMTKILEPFRKQNPDIVIYQYMDDLYVGSDLEIGQHRTKIEELRQHLLRWGFTTPDKKHQKEP
PFLWMGYELHPDKWTVQPITLPEKDSWTVNDIQKLVGKLNWA------SQIYAGIKVKQLCKLLKGAKSLTEVIPLTEEA
ELELAENKEILKEPVHGVYYDPSKDL----------------------------------IAE-----IQKQGQGQWTYQ
IYQEPFKNLKTGKYARMRGAHTNDVKQLTEAVQKIALEGIVIWGKTPKFRLPIQKETWEAWWMDYWQATWIPEWEFVNTP
PLVKLWYQLEKEPIEGAETF
>B.US.2002.14187_1.DQ853447
PISPIETVPVKLKPGM--DGPKVKQWPLTE-EKIKALVEIC--TEMEKEGKISKI-GPENPYNTPIFAIKKKD--ST---
KWRKLVDFRELNKRTQDFWE-VQLGIPHPAGLKK---KKSVTVLDVGDAYFSVPLDKDFRKYTAFTIPSTNNGTPGVRYQ
YNVLPQGWKGSPAIFQSSMTKILEPFRKQNPDIVIYQYMDDLYVGSDLEIGQHRTKIEELRQHLLKWGFTTPDKKHQKEP
PFLWMGYELHPDKWTVQPITLPEKDSWTVNDIQKLVGKLNWA------SQIYAGIKVKQLCKLLKGAKSLTEVIPLTEEA
ELELAENKEILKEPVHGVYYDPSKDL----------------------------------IAE-----IQKQGQGQWTYQ
IYQEPFKNLKTGKYARTRGAHTNDVKQLTEAVQKIAQESIVIWGKTPKFRLPIQKETWEAWWMDYRQATWIPEWEFVNTP
PLVKLWYQLEKEPIEGAETF
>B.US.2002.14190_1.DQ853448
PISPIETVPVKLKPGM--DGPKVKQWPLTE-EKIKALVEIC--TEMEKEGKISKI-GPENPYNTPIFAIKKKD--ST---
KWRKLVDFRELNKRTQDFWE-VQLGIPHPAGLKK---EKSVTVLDVGDAYFSVPLDKDFRKYTAFTIPSTNNEVPGIRYQ
YNVLPQGWKGSPAIFQSSMTKILEPFRKQNPDIVIYQYMDDLYVGSDLEIGQHRTKIEELRQHLLKWGFTTPDKKHQKEP
PFLWMGYELHPDKWTVQPITLPEKDSWTVNDIQKLVGKLNWA------SQIYAGIKVKQLCKLLKGAKSLTEVIPLTEEA
ELELAENKEILKEPVHGVYYDPSKDL----------------------------------IAE-----IQKQGQGQWTYQ
IYQEPFKNLKTGKYARTRGAHTNDVKQLTEAVQKIAQESIVIWGKTPKFRLPIQKETWEAWWMDYWQATWIPEWEFVNTP
PLVKLWYQLEKEPIEGAETF
>B.US.2000.14299_1.DQ853449
PISPIETVPVKLKPGM--DGPKVKQWPLTE-EKIKALVEIC--TEMEKEGKISKI-GPENPYNTPIFAIKKKD--ST---
KWRKLVDFRELNKRTQDFWE-VQLGIPHPAGLKK----KSVTVLDVGDAYFSVPLDKDFRKYTAFTIPSTNNGTPGVRYQ
YNVLPQGWKGSPAIFQSSMTKILEPFRKQNPDIVIYQYMDDLYVGSDLEIGQHRTKIEELRQHLLKWGFTTPDKKHQKEP
PFLWMGYELHPDKWTVQPITLPEKDSWTVNDIQKLVGILNWA------SQIYAGIKVKQLCKLLKGAKSLTEVIPLTEEA
ELELAENKEILKEPVHGVYYDPSKDL----------------------------------IAE-----VQKQGQGQWTYQ
IYQEPFKNLKTGKYARMRGTHTNDVKQLTEAVQKIALEGIVIWGKTPKFRLPIQKETWEAWWMDYWQATWIPEWEFVNTP
PLVKLWYQLEKEPIEGAETF
>B.US.2000.14302_1.DQ853450
PISPIETVPVKLKPGM--DGPKVKQWPLTE-EKIKALVEIC--TEMEKEGKISKI-GPENPYNTPIFAIKKKD--ST---
KWRKLVDFRELNKRTQDFWE-VQLGIPHPAGLKK---KKSVTVLDVGDAYFSVPLDKDFRKYTAFTIPSTNNEVPGIRYQ
YNVLPQGWKGSPAIFQSSMTKILEPFRKQNPDIVIYQYMDDLYVGSDLEIGQHRTKIEELRQHLLRWGFTTPDKKHQKEP
PFLWMGYELHPDKWTVQPITLPERDSWTVNDIQKLVGKLNWA------SQIYAGIKVKQLCKLLKGAKSLTEVIPLTEEA
ELELAENKEILKEPVHGVYYDPSKDL----------------------------------IAE-----IQKQGQGQWTYQ
IYQEPFKNLKTGKYARTRGTHTNDVKQLTEAVQKIALEGIVIWGKTPKFRLPIQKETWEAWWMDYWQATWIPEWEFVNTP
PLVKLWYQLEKEPIEGAETF
>B.US.2000.14303_1.DQ853451
PISPIETVPVKLKPGM--DGPKVKQWPLTE-EKIKALVEIC--TEMEKEGKISKI-GPENPYNTPIFAIKKRD--ST---
KWRKLVDFRELNKRTQDFWE-VQLGIPHPAGLKK---KKSVTVLDVGDAYFSVPLDKDFRKYTAFTIPSTNNEVPGIRYQ
YNVLPQGWKGSPAIFQSSMTKILEPFRKQNPDIVIYQYMDDLYVGSDLEIGQHRTKIEELRQHLLRWGFTTPDKKHQKEP
PFLWMGYELHPDKWTVQPITLPEKDSWTVNDIQKLVGKLNWA------SQIYAGIKVKQLCKLLKGAKSLTEVIPLTEEA
ELELAENKEILKEPVHGVYYDPSKDL----------------------------------IAE-----IQKQGQGQWTYQ
IYQEPFKNLKTGKYARTRGAHTNDVKQLTEAVQKIATEGIVIWGKTPKFRLPIQKETWEAWWMDYWQATWIPEWEFVNTP
PLVKLWYQLEKEPIEGAETF
>B.US.2000.14296_1.DQ853452
PVSPIETVPVKLKPGM--DGPKVKQWPLTE-EKIKALVEIC--TEMEKEGKISKI-GPENPYNTPIFAIKKKD--ST---
KWRKLVDFRELNKRTQDFWE-VQLGIPHPAGLKK---KKSVTVLDVGDAYFSVPLDKDFRKYTAFTIPSTNNEVPGIRYQ
YNVLPQGWKGSPAIFQSSMTKILEPFRKQNPDIVIYQYMDDLYVGSDLEIGQHRTKIEELRQHLLKWGFTTPDKKHQKEP
PFLWMGYELHPDKWTVQPITLPEKDSWTVNDIQKLVGKLNRA------SQIYAGIKVKQLCKLLKGAKSLTEVIPLTEEA
ELELAENKEILKEPVHGVYYDPSKDL----------------------------------IAE-----IQKQGQGQWTYQ
IYQEPFKNLKTGKYARMRGTHTNDVKQLTEAVQKIALEGIVIWGKTPKFRLPIQKETWEAWWMDYWQATWIPEWEFVNTP
PLVKLWYQLEKEPTEGAETF
>B.US.2000.14298_1.DQ853453
PISPIETVPVRLKPGM--DGPKVKQWPLTE-EKIKALVEIC--TEMEKEGKISKI-GPENPYNTPIFAIKKKD--ST---
KWRKLVDFRELNKRTQDFRE-VQLGIPHPAGLKK---KKSITVLDVGDAYFSVPLDKDFRKYTAFTIPSTNNEIPGIRYQ
YNVLPQGWKGSPAIFQSSMTKILEPFRKQNPDIVIYQYMDDLYVGSDLEIGQHRTKIEELRQHLLRWGFTTPDKKHQKEP
PFLWMGYELHPDKWTVQPITLPEKDSWTVNDIQKLVGKLNWA------SQIYAGIKVRQLCKLLKGAKSLTEVIPPTEEA
ELELAENKEILKEPVHGVYYDPSKDL----------------------------------IAE-----IQKQGQGQWTYQ
IYQEPFKNLKTGKYARTRGTHTNDVKQLTEAVQKIALEGIVIWGKTPKFRLPIQKETWEAWWMDYWQATWIPEWEFVNTP
PLVKLWYQLEKEPIEGAETF
>B.US.2000.14295_1.DQ853454
PISPIETVPVKLKPGM--DGPKVKQWPLTE-EKIKALVEIC--TEMEKEGKISKI-GPENPYNTPIFAIKKKD--ST---
KWRKLVDFRELNKRTQDFWE-VQLGIPHPAGLKK---KKSVTVLDVGDAYFSVPLDKDFRKYTAFTIPSRNNETPGIRYQ
YNVLPQGWKGSPAIFQSSMTKILEPFRKQNPDIVIYQYMDDLYVGSDLEIGQHRTKIEELRQHLLRWGFTTPDKKHQKEP
PFLWMGYELHPDKWTVQPITLPEKDSWTVNDIQKLVGKLNWA------SQIYAGIKVKQLCKLLKGAKALTEVIPLTEEA
ELELAENKEILKEPVHGVYYDPSKDL----------------------------------IAE-----IQKQGQGQWTYQ
IYQEPFKNPKTGKYARMRGAHTNDVKQLTEAVQKIALEGIVIWGKTPKFRLPIQKETWEAWWMDYWQATWIPEWEFVNTP
PLVKLWYQLEKEPIEGAETF
>B.US.1998.15387_1.DQ853455
PISPIETVPVKLKPGM--DGPKVKQWPLTE-EKIKALVEIC--TEMEKEGKISKI-GPENPYNTPIFAIKKKD--ST---
KWRKLVDFRELNKRTQDFWE-VQLGIPHPAGLKK---KKSVTVLDVGDAYFSVPLDKDFRKYTAFTIPSINNETPGVRYQ
YNVLPQGWKGSPAIFQSSMTKILEPFRKQNPDIVIYQYMDDLYVGSDLEIGQHRTKIEELRQHLLRWGFTTPDKKHQKEP
PFLWMGYELHPDKWTVQPITLPEKDSWTVNDIQKLVGKLNWA------SQIYAGIKVKQLCKLLKGAKALTEVIPLTEEA
ELELAENKEILKEPVHGVYYDPSKDL----------------------------------IAE-----IQKQGQGQWTYQ
IYQEPFKNLKTGKYARMRGTHTNDVKQLTEAVQKIATESIVIWGKTPKFRLPIQKETWEAWWMDYWQATRIPEWEFVNTP
PLVKLWYQLEKEPVVGAETF
>B.US.1998.15388_1.DQ853456
PISPIETVPVKLKPGM--DGPKVKQWPLTE-EKIKALVEIC--TEMEKEGKISKI-GPENPYNTPIFAIKKKD--ST---
KWRKLVDFRELNKRTQDFWE-VQLGIPHPAGLKK---KKSVTVLDVGDAYFSVPLDKDFRKYTAFTIPSINNETPGVRYQ
YNVLPQGWKGSPAIFQSSMTKILEPFRKQNPDIVIYQYMDDLYVGSDLEIGQHRTKIEELRQHLLRWGFTTPDKKHQKEP
PFLWMGYELHPDKWTVQPITLPEKDSWTVNDIQRLVGKLNWA------SQIYAGIKVKQLCKLLKGAKALTEVIPLTEEA
ELELAENKEILKEPVHGVYYDPSKDL----------------------------------IAE-----IQKQGQGQWTYQ
IYQEPFKNLKTGKYARMRGTHTNDVKQLTEAVQKIATESIVIWGKTPKFRLPIQKETWEAWWMDYWQATWIPEWEFVNTP
PLVKLWYQLEKEPIVGAETF
>B.US.1998.15389_1.DQ853457
PISPIETVPVKLKPGM--DGPKVKQWPLTE-EKIKALVEIC--TEMEKEGKISKI-GPENPYNTPIFAIKKKD--ST---
KWRKLVDFRELNKRTQDFWE-VQLGIPHPAGLKK---KKSVTVLDVGDAYFSVPLDKDFRKYTAFTIPSINNETPGVRYQ
YNVLPQGWKGSPAIFQSSMTKILEPFRKQNPDIVIYQYMDDLYVGSDLEIGQHRTKIEELRQHLLRWGFTTPDKKHQKEP
PFLWMGYELHPDKWTVQPITLPEKDSWTVNDIQKLVGKLNWA------SQIYAGIKVKQLCKLLKGAKALTEVIPLTEEA
ELELAENKEILKEPVHGVYYDPSKDL----------------------------------IAE-----IQKQGQGQWTYQ
IYQEPFKNLKTGKYARMRGTHTNDVKQLTEAVQKIATESIVIWGKTPKFRLPIQKETWEAWWMDYWQATWIPEWEFVNTP
PLVKLWYQLEKEPIVGAETF
>B.US.1998.15390_1.DQ853458
PISPIETVPVKLKPGM--DGPKVKQWPLTE-EKIKALVEIC--TEMEKEGKISKI-GPENPYNTPIFAIKKKD--ST---
KWRKLVDFRELNKRTQDFWE-VQLGIPHPAGLKK---KKSVTVLDVGDAYFSVPLDKDFRKYTAFTIPSINNETPGVRYQ
YNVLPQGWKGSPAIFQSSMTKILEPFRKQNPDIVIYQYMDDLYVGSDLEIGQHRTKIEELRQHLLRWGFTTPDKKHQKEP
PFLWMGYELHPDKWTVQPITLPEKDSWTVNDIQKLVGKLNWA------SQIYAGIKVKQLCKLLKGAKALTEVIPLTEEA
ELELAENKEILKEPVHGVYYDPSKDL----------------------------------IAE-----IQKQGQGQWTYQ
IYQEPFKNLKTGKYARMRGTHTNDVKQLTEAVQKIATESIVIWGKTPKFRLPIQKETWEAWWMDYWQATWIPEWEFVNTP
PLVKLWYQLEKEPIVGAETF
>B.US.1998.15382_1.DQ853459
PISPIETVPVKLKPGM--DGPKVKQWPLTE-EKIKALVEIC--TEMEKEGKISKI-GPENPYNTPVFTIKKKD--ST---
KWRKLVDFRELNKRTQDFWE-VQLGIPHPAGLKK---KKSVTVLDVGDAYFSVPLDEDFRKYTAFTIPSINNETPGIRYQ
YNVLPQGWKGSPAIFQSSMTKILGPFRKQNPDIVIYQYMDDLYVGSDLEIGQHRTKIEELRQHLLKWGFTTPDEKHQKEP
PFLWMGYELHPDKWTVQPITLPEKDSWTVNDIQKLVGKLNWA------SQIYAGIKVKQLCKPLKGAKALTEAIPLTGEA
ELELAENREILKEPVHGVYYDPSKDL----------------------------------IAE-----IQKQGQGQWTYQ
IYQEPFKNLKTGEYARIRGAHTNDVKQLTEAVQKIATESIVIWGKTPKFRLPIQKETWEAWWMDYWQATWIPEWEFVNTP
PLVKLWYQLEKEPIVGAETF
>B.US.1998.15386_1.DQ853460
PISPIETVPVKLKPGM--DGPKVKQWPLTE-EKIKALVEIC--TEMEKEGKISKI-GPENPYNTPVFAIKKKD--ST---
KWRKLVDFRELNKRTQDFWE-VQLGIPHPAGLKK---KKSVTVLDVGDAYFSVPLDEDFRKYTAFTIPSINNETPGIRYQ
YNVLPQGWKGSPAIFQSSMTKILEPFRKQNPDIVIYQYMDDLYVGSDLEIGQHRTKIEELRQHLLKWGFTTPDKKHQKEP
PFLWMGYELHPDKWTVQPITLPEKDSWTVNDIQKLVGKLNWA------SQIYAGIKVKQLCKLLKGAKALTEVIPLTEEA
ELELAENREILEEPVHGVYYDPSKDL----------------------------------IAE-----IQKQGQGQWTYQ
IYQEPFKNLKTGKYARIRGAHTNDVKQLTEAVQKIATESIVIWGKTPKFRLPIQKETWEAWWMDYWQATWIPEWEFVNTP
PLVKLWYQLEKEPIVGAETF
>B.US.1998.15383_1.DQ853461
PISPIETVPVKLKPGM--DGPKVKQWPLTE-EKIKALVEIC--TEMEKEGKISKI-GPENPYNTPVFAIKKKD--ST---
KWRKLVDSRELNKRTQDFWE-VQLGIPHPAGLKK---KKSVTVLDVGDAYFSVPLDEDFRKYTAFTIPSINNETPGIRYQ
YNVLPQGWKGSPAIFQSSMTKILEPFRKQNPDIVIYQYMDDLYVGSDLEIGQHRTKIEELRQHLLKWGFTTPDKKHQKEP
PFLWMGYELHPDKWTVQPITLPEKDSWTVNDIQKLVGKLNWA------SQIYAGIKVKQLCKLLKGAKALTEVIPLTEEA
ELELAENREILKEPVHGVYYDPSKDL----------------------------------IAE-----IQKQGQGQWTYQ
IYQEPFKNLKTGKYARIRGAHTNDVKQLTEAVQKIATESIVIWGKTPKFRLPIQKETWEAWWMDYWQATWIPEWEFVNTP
PLVKLWYQLEKEPIVGAETF
>B.US.1998.15381_1.DQ853462
PISPIETVPVKLKPGM--DGPKVKQWPLTE-EKIKALVEIC--TEMEKEGKISKI-GPENPYNTPIFAIKKKD--ST---
KWRKLVDFRELNKRTQDFWE-VQLGIPHPAGLKK---KKSVTVLDVGDAYFSVPLDKDFRKYTAFTIPSINNETPGVRYQ
YNVLPQGWKGSPAIFQSSMTKILEPFRKQNPDIVIYQYMDDLYVGSDLEIGQHRTKIEELRQHLLRWGFTTPDKKHQKEP
PFLWMGYELHPDKWTVQPITLPEKDSWTVNDIQKLVGKLNWA------SQIYAGIKVKQLCKLLKGAKALTEVIPLTEEA
ELELAENKEILKEPVHGVYYDPSKDL----------------------------------IAE-----IQKQGQGQWTYQ
IYQEPFKNLKTGKYARMRGTHTNDVKQLTEAVQKIATESIVIWGKTPKFRLPIQKETWEAWWMDYWQATWIPEWEFVNTP
PLVKLWYQLEKEPIVGAETF
>B.US.1998.15384_1.DQ853463
PISPIETVPVKLKPGM--DGPRVKQWPLTE-EKIKALVEIC--TEMEKEGKISKI-GPENPYNTPVFAIKKKD--ST---
KWRKLVDFRELNKRTQDFWE-VQLGTPHPAGLKK---KKSVTVLDVGDAYFSVPLDEDFRKYTAFTIPSINNETPGIRYQ
YNVLPQGWKGSPAIFQSSMTKILEPFRKQNPDIVIYQYMDDLYVGSDLEIGQHRTKIEELRQHLLRRGFTTPDKKHQKEP
PFLWMGYELHPDKWTVQPITLPEKDGWTVNDIQKLVGKLNWA------SQIYAGIKVKQLCKLLKGAKALTEVIPLTEEA
ELELAENREILKEPVHGVYYDPSKDL----------------------------------IAE-----IQKQGQGQWTYQ
IYQEPFKNLKTGKYARMRGTHTNDVKQLTEAVQKIATESIVIWGKTPKFRLPIQKETWEAWWMDYWQATWIPEWEFVNTP
PLVKLWYQLEKEPIVGAETF
>B.US.1998.15385_1.DQ853464
PISPIETVPVKLKPGM--DGPKVKQWPLTE-EKIKALVEIC--TEMEKEGKISKI-GPENPYNTPIFAIKKKD--ST---
KWRKLVDFRELNKRTQDFWE-VQLGIPHPAGLKK---KKSVTVLDVGDAYFSVPLDKDFRKYTAFTIPSINNETPGVRYQ
YNVLPQGWKGSPAIFQSSMTKILEPFRKQNPDIVIYQYMDDLYVGSDLEIGQHRTKIEELRQHLLRWGFTTPDKKHQKEP
PFLWMGYELHPDKWTVQPITLPEKDSWTVNDIQKLVGKLNWA------SQIYAGIKVKQLCKLLKGAKALTEVIPLTEEA
ELELAENKEILKELVHGVYYDPSKDL----------------------------------IAE-----IQKQGQGQWTYQ
IYQEPFKNLKTGKYARMRGTHTNDVKQLTEAVQKIATESIVIWGKTPKFRLPIQKETWEAWWMDYWQATWIPEWEFVNTP
PLVKLWYQLEKEPIVGAETF
>B.ES.1989.M61.DQ854714
PISPIETVPVKLKPGM--DGPKVKQWPLTE-EKIKALVEIC--TEMEKEGKISKI-GPENPYNTPVFAIKKKD--ST---
KWRKLVDFRELNKKTQDFWE-VQLGIPHPAGLKK---KKSVTVLDVGDAYFSVPLDKEFRKYTAFTIPSINNETPGIRYQ
YNVLPQGWKGSPAIFQSSMTKILEPFREQNPDIVIYQYMDDLYVGSDLEIGQHRTKIEELRQHLLKWGFTTPDKKHQKEP
PFLWMGYELHPDKWTVQPIVLPEKDSWTVNDIQKLVGKLNWA------SQIYPGIKVKQLCRLLRGTKALTEVIPLTKEA
ELELAENREILKEPVHGVYYDPSKEL----------------------------------IAE-----IQKQGQGQWTYQ
IYQEPFKNLKTGKYARMRGAHTNDVKQLTEAVQKITTESIVIWGKTPKFKLPIQKETWETWWTEYWQATWIPEWEFVNTP
PLVKLWYQLEQEPIIGAETF
>B.ES.1989.H61.DQ854715
PISPIETVPVKLKPGM--DGPKVKQWPLTE-EKIKALVEIC--AEMEKEGKISKI-GPENPYNTPVFAIKKKD--ST---
KWRKLVDFRELNKKTQDFWE-VQLGIPHPAGLKK---KKSVTVLDVGDAYFSVPLDKEFRKYTAFTIPSINNETPGIRYQ
YNVLPQGWKGSPAIFQSSMTKILEPFREQNPDIVIYQYMDDLYVGSNLEIGQHRTKIEELRQHLLKWGFTTPDKKHQKEH
PFLWMGYELHPDKWTVQLIVLPEKDSWTVNDIQKLVGKLNWA------SQIYPGIKVKQLCRLLRGTKALTEVIPLTKEA
ELELAENREILKEPVHGVYYDPSKEL----------------------------------IAE-----IQKQGQGQWTYQ
IYQEPFKNLKTGKYARMRGAHTNDVKQLTEAVQKITTESIVIWGKTPKFKLPIQKETWETWWTEYWQATWIPEWEFVNTP
PLVKLWYQLEQEPIIGAETF
>B.ES.1989.U61.DQ854716
PISPIETVPVKLKPGM--DGPKVKQWPLTE-EKIKALVEIC--AEMEKEGKISKI-GPENPYNTPVFAIKKKD--ST---
KWRKLVDFRELNKKTQDFWE-VQLGIPHPAGLKK---KKSVTVLDVGDAYFSVPLDKEFRKYTAFTIPSINNETPGIRYQ
YNVLPQGWKGSPAIFQSSMTKILEPFRKQNPDIVIYQYMDDLYVGSDLEIGQHRTKIEELRQLLLKWGFTTPDKKHQKEP
PFLWMGYELHPDKWTVQPIVLPEKDSWTVNDIQKLVGKLNWA------SQIYPGIKVKQLCRLLRGTKALTEVIPLTKEA
ELELAENREILKEPVHGVYYDPSKDL----------------------------------IAE-----IQKQGQGQWTYQ
IYQEPFKNLKTGKYARMRGAHTNDVKQLTEAVQKITTESIVIWGKTPKFKLPIQKDTWETWWTEYWQATWIPEWEFVNTP
PLVKLWYQLEQEPIIGAETF
>B.US.-.F703.DQ886031
PISPIETVPVKLKPGM--DGPKVKQWPLTE-EKIKALVEIC--TEMEKEGKISKI-GPENPYNTPVFAIKKKD--ST---
KWRKLVDFRELNKRTQDFWE-VQLGIPHPAGLKK---NKSVTVLDVGDAYFSVPLDEQFRKYTAFTIPSINNETPGIRYQ
YNVLPQGWKGSPAIFQSSMTKILEPFRKQNPELVIYQYMDDLYVGSDLEIGQHRTKVEELRQHLLRWGLTTPDKKHQKEP
PFLWMGYELHPDKWTVQPIILPDKDSWTVNDIQKLVGKLNWA------SQIYPGIKVKQLCKLLRGTKALTEVVPLTEEA
ELELAENREILKEPVHGVYYDPSKDL----------------------------------IAE-----IQKQGYGQWTYQ
IYQEPFKNLKTGKYARTRGAHTNDVKQLTEAVQKIATEGIVIWGKIPKFRLPIQKETWETWWTEYWQATWIPEWEFVNTP
PLVKLWYQLENEPIVGAETF
>B.US.-.F7174.DQ886032
PISPIETVPVKLKPGM--DGPKVKQWPLTE-EKIKALVEIC--TEMEKEGKISKI-GPENPYNTPVFAIRKKD--ST---
KWRKLVDFRELNKRTQDFWE-VQLGIPHPAGLKK---KKSVTVLDVGDAYFSVPLDEDFRKYTAFTIPSINNETPGIRYQ
YNVLPQGWKGSPAIFQSTMTKILEPFRKQNPDIVIYQYMDDLYVGSNLEIGQHRTKIEELRQHLLRWGLTTPDKKHQKEP
PFLWMGYELHPDKWTVQPIELPEKESWTVNDIQKLVGKLNWA------SQIYAGIKVKQLCRLLRGTKALTEVIPLTEEA
ELELAENREILKEPVHGVYYDPSKEL----------------------------------IAE-----IQKQGQGQWTYQ
IYQEPFKNLKTGKYARMKGAHTNDVKQLTEAVQKISAESIVIWGKTPKFRLPIQKETWEAWWTEYWQATWIPEWEFVSTP
PLVKLWYQLEKEPIGGAETF
>B.US.-.F7204.DQ886033
PISPIETVPVKLKPGM--DGPKVKQWPLTE-EKIKALMEIC--TEMEKEGKISRI-GPENPYNTPVFAIKKKD--ST---
KWRKLVDFRELNKKTQDFWE-VQLGIPHPAGLKQ---KKSVTVLDVGDAYFSVPLDKDFRKYTAFTIPSINNETPGIRYQ
YNVLPQGWKGSPAIFQCSMTKILEPFRKQNPDIVIYQYMDDLYVGSDLEIGQHRTKIEELRQHLLRWGFTTPDKKHQKEP
PFLWMGYELHPDKWTVQPIVLPDKDSWTVNDIQKLVGKLNWA------SQIYAGIKVRQLCKLLRGAKALTEVVPLTEEA
ELELAENREILKEPVHGVYYDPSKDL----------------------------------IAE-----IQKQGQGQWTYQ
IYQEPFKNLKTGKYARMRGAHTNDVKQLTEAVQKISTESIVIWGKTPKFRLPIQKKTWESWWTDYWQATWIPEWEFVNTP
PLVKLWYQLEKEPIIGAETF
>B.US.-.L8146.DQ886034
PISPIETVPVKLKPGM--DGPKVKQWPLTE-EKIKALVEIC--TEMEKEGKISKI-GPENPYNTPVFAIKKKD--ST---
KWRKLVDFRELNKRTQDFWE-VQLGIPHPAGLKK---KKSVTVLDVGDAYFSVPLDEDFRKYTAFTIPSINNETPGIRYQ
YNVLPQGWKGSPAIFQSSMTKILEPFRKQNPDMVIYQYMDDLYVGSDLEIGQHRTKIEELRQHLLRWGFTTPDKKHQKEP
PFLWMGYELHPDKWTVQPIVLPDKNSWTVNDIQKLVGKLNWA------SQIYAGIKVRELCKLLRGTKALTEVVPLTKEA
ELELAENREILREPVHGVYYDPSKDL----------------------------------IAE-----IQKQGQGQWTYQ
IYQEPFKNLKTGKYARMRGAHTNDVRQLTEAVQKITMECIVIWGKTPKFKLPIQKETWETWWTEYWQATWIPEWEFVNTP
PLVKLWYQLEKEPIIGAETF
>B.US.-.L8157.DQ886035
PISPIETVPVKLKPGM--DGPRVKQWPLTE-EKIKALIEIC--TEMEKEGKISKI-GPENPYNTPVFAIKKKD--ST---
KWRKLVDFRELNKKTQDFWE-VQLGIPHPAGLKK---KKSVTVLDVGDAYFSVPLDKEFRKYTAFTIPSTNNETPGIRYQ
YNVLPQGWKGSPAIFQSSMTKILEPFRKQNPDIVIYQYMDDLYVGSDLEIGQHRTKIEELRQHLLRWGFTTPDKKHQKEP
PFLWMGYELHPDKLTVQPIVVPEKDSWTVNDIQKLVGKLNWA------SQIYPGIKVKQLCRLLRGTKALTEVIPLTKEA
ELELAENREILKEPVHGVYYDPTKDL----------------------------------IAE-----IQKQGHGQWTYQ
IYQEPFKNLKTGKYARMRGAHTNDVKQLTEAVQKIATESIVIWGKIPKFKLPIQKETWETWWTEYWQATWIPEWEFVNTP
PLVKLWYQLEKEPIIGAETF
>B.US.-.L8185.DQ886036
PISPIETVPVKLKPGM--DGPKVKQWPLTE-EKIKALVEIC--TEMEKEGKISKI-GPENPYNTPVFAIKKKD--ST---
KWRKLVDFRELNKRTQDFWE-VQLGIPHPAGLKK---KKSVTVLDVGDAYFSVPLDKEFRKYTAFTIPSINNETPGIRYQ
YNVLPQGWKGSPAIFQSSMTRILEPFRKQNPEIVIYQYMDDLYVGSDLEIGQHRTKIEELREHLLKWGLTTPDKKHQKEP
PFLWMGYELHPDKWTVQPIVLPEKDSWTVNDIQKLVGKLNWA------SQIYPGIKVRQLCKLLRGTKALTEVVPLTEEA
ELELAENREILREPVHGAYYDPSKDL----------------------------------IAE-----IQKQEQGQWTYQ
IYQEPFKNLKTGKYARMRGAHTNDVKQLTEAVQKIALESIVIWGKTPKFRLPIQKETWEAWWTDYWQATWIPEWEFVNTP
PLVKLWYQLEKDPIIGAETF
>B.US.2005.L8249.DQ886037
PISPIETVPVKLKPGM--DGPKVKQWPLTE-EKIKALIEIC--TEMEKEGKISKI-GPENPYNTPVFAIKKKD--ST---
KWRKLVDFRELNKKTQDFWE-IQLGIPHPAGLKK---NKSVTVLDVGDAYFSVPLDKEFRKYTAFTIPSINNETPGIRYQ
YNVLPQGWKGSPSIFQSSMTKILEPFRKQNPDIVIYQYMDDLYVGSDLEIGQHRTKIEELRQHLLRWGFTTPDKKHQKEP
PFLWMGYELHPDKWTVQPIELPEKDSWTVNDIQKLVGKLNWA------SQIYPGIKVKQLCRLLRGTKALTEVVPLTKEA
ELELAENREILKEPVHGVYYDPSKDL----------------------------------IAE-----IQKQGEGQWTYQ
IYQEPFKNLKTGKYARTRGTHTNDVKQLTEAVQKVATESIVIWGKTPKFKLPIQKETWETWWAEYWQATWIPEWEFVNTP
PLVKLWYQLEKEPIIGAETF
>B.CN.2005.05CNHB_hp3.DQ990880
PISPIETVPVKLKPGM--DGPKVKQWPLTE-EKIKALMEIC--TEMEKEGKISKI-GPENPYNTPVFAIKKKD--ST---
KWRKLVDFRELNKRTQDFWE-VQLGIPHPAGLKK---KKSVTVLDVGDAYFSVPLDEDFRKYTAFTIPSRNNETPGIRYQ
YDVLPQGWKGSPAIFQCSMTKILEPFRKQNPDIVIYQYMDDLYVGSDLEIGQHRAKVEELREHLLRWGFTTPDKKHQKEP
PFLWMGYELHPDKWTVQPIVLPEKDSWTVNDIQKLVGKLNWA------SQIYAGIKVKELCKLLRGTKALTEVIPLTEEA
ELELAENREILKETVHGVYYDPSKDL----------------------------------IAE-----IQKQGLGQWTYQ
IYQEQYKNLKTGKYARMRGAHTNDVKQLTEAVQKIATESIVIWGKTPKFKLPIQKETWEAWWTEYWQATWIPEWEFVNTP
PLVKLWYQLEKEPIEGAETF
>B.CN.2001.pCNHN24.EF057102
PISPIDTVPVKLKPGM--DGPKVKQWPLTE-EKIKALVEIC--TEMEKEGKISKI-GPENPYNTPVFAIKKKD--ST---
KWRKLVDFRELNKRTQDFWE-VQLGIPHPAGLKK---KKSVTVLDVGDAYFSVPLDKDFRKYTAFTIPSINNETPGIRYQ
YNVLPQGWKGSPAIFQCSMTKILEPFRKQNPDIVIYQYMDDLYVGSDLEIGQHRTKIEELRQHLLRWGFTTPDKKHQKEP
PFLWMGYELHPDKWTVQPIELPEKDSWTVNDIQKLVGKLNWA------SQIYAGIKVRELCKLLRGTKALTEVVPLTEEA
ELELAENREILKEPVHGVYYDPSKEL----------------------------------IAE-----IQKQGLGQWTYQ
IYQEPYKNLKTGKYARMRGAHTNDVKQLTEAVQKVATESIVIWGKTPKFRLPIQKETWEAWWTEYWQATWIPEWEFTNTP
PLVKLWYQLEKEPIEGAETF
>B.US.1998.WC3_0498_1.EF175209
PISPIETVPVKLKPGM--DGPKVKQWPLTE-EKIKALVEIC--TEMEKEGKISKI-GPENPYNTPVFAIKKKD--ST---
KWRKLVDFRELNKRTQDFWE-VQLGIPHPAGLKK---KKSVTVLDVGDAYFSVPLDKEFRKYTAFTIPSTNNETPGIRYQ
YNVLPQGWKGSPAIFQSSMTKILEPFRKQNPDIVIYQYMDDLYVGSDLEIGQHRTKIEELRQHLLRWGFTTPDKKHQKEP
PFLWMGYELHPEKWTVQPIVLPEKDSWTVNDIQKLVGKLNWA------SQIYAGIKVRELCKLIRGTKALTEVVPLTREA
ELELAENREILKEPVHGVYYDPSKDL----------------------------------IAE-----IQKQGQGQWTYQ
IYQEPFKNLKTGKYAKMRGAHTNDVKQLTEAVQKIATESIVIWGKTPKFRLPIQKETWEAWWTEYWQATWIPEWEFVNTP
PLVKLWYQLEKEPIAGAETF
>B.US.1998.WC3_0498_2.EF175210
PISPIETVPVKLKPGM--DGPKVKQWPLTE-EKIKALVEIC--TEMEKEGKISKI-GPENPYNTPVFAIKKKD--ST---
KWRKLVDFRELNKRTQDFWE-VQLGIPHPAGLKK---KKSVTVLDVGDAYFSVPLDKEFRKYTAFTIPSTNNETPGIRYQ
YNVLPQGWKGSPAIFQSSMTKILEPFRKQNPDIVIYQYMDDLYVGSDLEIGQHRTKIEELRQHLLRWGFTTPDKKHQKEP
PFLWMGYELHPEKWTVQPIVLPEKDSWTVNDIQKLVGKLNWA------SQIYAGIKVRELCKLIRGTKALTEVVPLTREA
ELELAENREILKEPVHGVYYDPSKDL----------------------------------IAE-----IQKQGQGQWTYQ
IYQEPFKNLKTGKYAKMRGAHTNDVKQLTEAVQKIATESIVIWGKTPKFRLPIQKETWEAWWTEYWQATWIPEWEFVNTP
PLVKLWYQLEKEPIAGAETF
>B.US.1998.WC3_0498_3.EF175211
PISPIETVPVKLKPGM--DGPKVKQWPLTE-EKIKALVEIC--TEMEKEGKISKI-GPENPYNTPVFAIKKKD--ST---
KWRKLVDFRELNKRTQDFWE-VQLGIPHPAGLKK---KKSVTVLDVGDAYFSVPLDKEFRKYTAFTIPSTNNETPGIRYQ
YNVLPQGWKGSPAIFQSSMTKILEPFRKQNPDIVIYQYMDDLYVGSDLEIGQHRTKIEELRQHLLRWGFTTPDKKHQKEP
PFLWMGYELHPEKWTVQPIVLPEKDSWTVNDIQKLVGKLNWA------SQIYAGIKVRELCKLIRGTKALTEVVPLTREA
ELELAENREILKEPVHGVYYDPSKDL----------------------------------IAE-----IQKQGQGQWTYQ
IYQEPFKNLKTGKYAKMRGAHTNDVKQLTEAVQKIATESIVIWGKTPKFRLPIQKETWEAWWTEYWQATWIPEWEFVNTP
PLVKLWYQLEKEPIAGAETF
>B.US.1998.WC3_0498_4.EF175212
PISPIETVPVKLKPGM--DGPKVKQWPLTE-EKIKALVEIC--TEMEKEGKISKI-GPENPYNTPVFAIKKKD--ST---
KWRKLVDFRELNKRTQDFWE-VQLGIPHPAGLKK---KKSVTVLDVGDAYFSVPLDKEFRKYTAFTIPSTNNETPGIRYQ
YNVLPQGWKGSPAIFQSSMTKILEPFRKQNPDIVIYQYMDDLYVGSDLEIGQHRTKIEELRQHLLRWGFTTPDKKHQKEP
PFLWMGYELHPEKWTVQPIVLPEKDSWTVNDIQKLVGKLNWA------SQIYAGIKVRELCKLIRGTKALTEVVPLTREA
ELELAENREILKEPVHGVYYDPSKDL----------------------------------IAE-----IQKQGQGQWTYQ
IYQEPFKNLKTGKYAKMRGAHTNDVKQLTEAVQKIATESIVIWGKTPKFRLPIQKETWEAWWTEYWQATWIPEWEFVNTP
PLVKLWYQLEKEPIAGAETF
>B.AU.2004.MS2004_37_040.EF178338
PISPIETXPVKLKPGM--DGPKVKQWPLTE-EKIKALVEIC--TEMEKEGKISKI-GPENPYNTPVFAIKKKD--ST---
KWRKLVDFRELNKRTQDFWE-VQLGIPHPAGLKK---KKSVTVLDVGDAYFSVPLDEDFRKYTAFTIPSINNETPGIRYQ
YNVLPQGWKGSPAIFQCSMTKILEPFRKQNPDIVIYQYMDDLYVGSDLEIGQHRAKIEELRQHLLRWGFTTPDKKHQKEP
PFLWMGYELHPDKWTVQPIVLPEKDDWTVNDXQKLVGKLNWA------SQIYPGIKVKQLCKLLRGTKALTEXVPLTEEA
ELELAENREILKEPVHGVYYDPSKDL----------------------------------IAE-----IQKQGQGQWTYQ
IYQEPFKNLKTGKYARMRGAHTNDVKQLTEAVQKIATESIIIWGKTPKFKLPIQKETWETWWTEYWQATWIPEWEFVNTP
PLVKLWYQLEXEPIVGAETF
>B.AU.2004.MS2004_37_056.EF178354
PISPIETVPVKLKPGM--DGPKVKXWPLTE-EKIKALIEIC--KEMEKEGKISKI-GPENPYNTPVFAIKKKD--ST---
KWRKLVDFRELNKRTQDFWE-VQLGIPHPAGLKK---KKSVTVLDVGDAYFSVPLDKDFRKYTAFTIPSINNETPGVRYQ
YNVLPQGWKGSPAIFQSSMTKILEPFRKQNPDIVIYQYMDDLYVGSDLEIGQHRAKVEELRLHLLKWGFTTPDKKHQKEP
PFLWMGYELHPDKWTVQPIVLPEKDSWTVNDIQXXVXKLNWA------SXIYPGIKVRQLCKLLRGAKALTEVIPLTEEA
XLELAENRELLKEPVHGVYYDPSKDL----------------------------------IAE-----IQKQEQGQWTYQ
FYQEPFKNLKTGKYARMRSAHTNDVKQLTEVVQKIATESIVIWGKTPKFKLPIQKETWEAWWTEYWQATWIPEWEFVNTP
PLVKLWYQLEREPIAGAETF
>B.AU.2004.MS2004_37_060.EF178358
PISPIETVPVKLKPGM--DGPKVKQWPLTE-EKIKALVEIC--TEMEKEGKISKI-GPENPYNTPVFAIKKKD--ST---
KWRKLVDFRELNKRTQDFWE-VQLGIPHPAGLKK---NKSVTVLDVGDAYFSVPLDEDFRKYTAFTIPSINNETPGIRYQ
YNVLPQGWKGSPAIFQSSMTKILEPFRKQNPEIVIYQYMDDLYVGSDLEIGQHRVKIEELRQHLLRWGFTTPDKKHQKEP
PFLWMGYELHPDKWTVQPIELPEKDSWXVNDIQKLVGKLNWA------SQIYPGIKVKQLCKLLRGTKALTEVVPLTEEA
ELELAENREILKEPVHGVYYDPSKDL----------------------------------IAE-----VQKQGQGQWTYQ
IYQEPFKNLKTGKYARMRGAHTNDVKQLTEVVQKIATEGIVIWGKTPKFKLPIQKETWEAWWTEYWQATWIPEXEFVNTP
PLVKLWYQLEKEPIVGAETF
>B.US.2000.ES1-16.EF363122
PISPIETVPVKLKPGM--DGPKVKQWPLTE-EKIKALIEIC--TEMEKEGKISKI-GPENPYNTPVFAIKKKD--ST---
KWRKLVDFRELNKRTQDFWE-VQLGIPHPSGLKK---KKSVTVLDVGDAYFSVPLDKEFRKYTAFTIPSTNNETPGTRYQ
YNVLPQGWKGSPAIFQSSMTRILEPFRKQNPEMVIYQYMDDLYVGSDLEIGQHRTKIEELRQHLLKWGFTTPDKKHQKEP
PFLWMGYELHPDKWTVQPIVLPEKDSWTVNDIQKLVGKLNWA------SQIYAGIKVRQLCKLLRGTKALTEVVPLTKEA
ELELAENREILKEPVHGVYYDPSKEL----------------------------------IAE-----LQKQGQGQWTYQ
IYQEPFKNLKTGKYARMRGAHTNDVKQLTEAVQKITTESIVIWGKTPKFKLPIQKETWEAWWTEYWQATWIPEWEFVNTP
PLVKLWYQLEKEPIVGAETF
>B.US.2000.ES1-20.EF363123
PISPIETVPVKLKPGM--DGPKVKQWPLTE-EKIKALIEIC--TEMEKEGKISKI-GPENPYNTPVFAIKKKD--ST---
KWRKLVDFRELNKRTQDFWE-VQLGIPHPSGLKK---KKSVTVLDVGDAYFSVPLDKEFRKYTAFTIPSTNNETPGTRYQ
YNVLPQGWKGSPAIFQSSMTRILEPFRKQNPEMVIYQYMDDLYVGSDLEIGQHRTKIEELRQHLLKWGFTTPDKKHQKEP
PFLWMGYELHPDKWTVQPIVLPEKDSWTVNDIQKLVGKLNWA------SQIYAGIKVRQLCKLLRGTKALTEVVPLTKEA
ELELAENREILKEPVHGVYYDPSKEL----------------------------------IAE-----LQKQGQGQWTYQ
IYQEPFKNLKTGKYARMRGAHTNDVKQLTEAVQKITTESIVIWGKTPKFKLPIQKETWEAWWTEYWQATWIPEWEFVNTP
PLVKLWYQLEKEPIVGAETF
>B.US.2004.ES4-24.EF363124
PISPIETVPVKLKPGM--DGPKVKQWPLTE-EKIKALVEIC--TEMEKEGKISKI-GPENPYNTPVFAIKKKD--ST---
KWRKLVDFRELNKRTQDFWE-VQLGIPHPAGLKK---KKSVTVLDVGDAYFSVPLDKDFRKYTAFTIPSINNETPGIRYQ
YNVLPQGWKGSPAIFQSSMTKILEPFRKQNPDIVIYQYMDDLYVGSDLEIGQHRTKIEELRQHLLRWGFTTPDKKHQKEP
PFLWMGYELHPDKWTIQPIVLPEKDSWTVNDIQKLVGKLNWA------SQIYAGIRVKQLCKLLRGTKALTEVIPLTEEA
ELELAENREILKEPVHGVYYDPSKDL----------------------------------IAE-----IQKQGQGQWTYQ
IYQEPFKNLKTGKYARMRGAHTNDVKQLTEAVQKITTESIVIWGKTPKFKLPIQKETWEAWWTEYWQATWIPEWEFVNTP
PLVKLWYQLEKEPIVGAETF
>B.US.2004.ES8-17.EF363125
PISPIETVPVKLKPGM--DGPKVKQWPLTE-EKIKALVEIC--TEMEKEGKISKI-GPENPYNTPVFAIKKKD--ST---
KWRKLVDFRELNKRTQDFWE-VQLGIPHPAGLKK---KKAVTVLDVGDAYFSVPLDEDFRKYTAFTIPSMNNETPGIRYQ
YNVLPQGWKGSPAIFQSSMTKILEPFRNQNPDIVIYQYMDDLYVGSDLEIGQHRTKIEELREHLLKWGFTTPDKKHQKEP
PFLWMGYELHPDKWTVQPIVLPEKDSWTVNDIQKLVGKLNWA------SQIYPGIKVKQLCRLLRGAKALTEVIPLTKEA
ELELAENREILKEPVHGVYYDPTKDL----------------------------------IAE-----IQKQGQDQWTYQ
IYQEPFKNLKTGKYAKKRGTHTNDVKQLTEAVQKVSTESIVIWGKIPKFRLPIQKETWETWWTEYWQATWIPEWEFVNTP
PLVKLWYQLEKEPIIGAETF
>B.US.2004.ES8-43.EF363126
PISPIETVPVKLKPGM--DGPKVKQWPLTE-EKIKALVEIC--TEMEKEGKISKI-GPENPYNTPVFAIKKKD--ST---
KWRKLVDFRELNKRTQDFWE-VQLGIPHPAGLKK---KKAVTVLDVGDAYFSVPLDEDFRKYTAFTIPSMNNETPGIRYQ
YNVLPQGWKGSPAIFQSSMTKILEPFRNQNPDIVIYQYMDDLYVGSDLEIGQHRTKIEELREHLLKWGFTTPDKKHQKEP
PFLWMGYELHPDKWTVQPIVLPEKDSWTVNDIQKLVGKLNWA------SQIYPGIKVKQLCRLLRGAKALTEVIPLTKEA
ELELAENREILKEPVHGVYYDPTKDL----------------------------------IAE-----IQKQGQDQWTYQ
IYQEPFKNLKTGKYAKKRGTHTNDVKQLTEAVQKVSTESIVIWGKIPKFRLPIQKETWETWWTEYWQATWIPEWEFVNTP
PLVKLWYQLEKEPIIGAETF
>B.US.2004.ES10-53.EF363127
PISPIETVPVKLKPGM--DGPKVKQWPLTE-EKIKALVEIC--TEMEREGKISKI-GPENPYNTPVFAIKKKD--ST---
KWRKLVDFRELNKRTQDFCE-VQLGIPHPAGLKK---KKSVTVLDVGDAYFSVPLDEDFRKYTAFTIPSINNETPGIRYQ
YNVLPQGWKGSPAIFQSSMTKILEPFRKQNPDLVIYQYMDDLYVGSDLEIEQHRTKIEKLRQHLLRWGFTTPDKKHQKEP
PFLWMGYELHPDKWTVQPIELPEKDSWTVNDIQKLVGKLNWA------SQIYAGIKVKQLCRLLRGTKALTEVVPLTEEA
ELELAENREILKEPVHGVYYDPSKDL----------------------------------IAE-----IQKQGQGQWTYQ
IYQEPFKNLKTGKYARMRGAHTNDVRQLTEAVQKIATESIVIWGKIPKFKLPIQKETWEAWWTEYWQATWIPEWEFVNTP
PLVKLWYQLEKEPIVGAETF
>B.DK.2004.PMVL_018.EF514697
PISPIETVPVKLKPGM--DGPKVKQWPLTE-EKIKALVEIC--TEMEKEGKISKI-GPENPYNTPVFAIKKKD--ST---
KWRKLVDFRELNKRTQDFWE-VQLGIPHPAGLKK---KKSVTVLDVGDAYFSVPLDKDFRKYTAFTIPSINNETPGIRYQ
YNVLPQGWKGSPAIFQSSMTKILEPFRKQNPDIVIYQYMDDLYVGSDLEIGHHRTKIEELRQHLLRWGFTTPDKKHQKEP
PFLWMGYELHPDKWTVQPIVLPEKDSWTVNDIQKLVGKLNWA------SQIYAGIKVRQLCKLLRGTKALTEVVPLTEEA
ELELAENREILKEPVHGVYYDPSKDL----------------------------------IAE-----LQKQGQGQWTYQ
IYQEPFKNLKTGKYAKMRGTHTNDVKQLTEAVQKIATESIVIWGKTPKFRLPIQKETWEAWWTEYWQATWIPEWEFVNTP
PLVKLWYQLEKEPIVGAETF
>B.DK.2004.PMVL_027.EF514698
PISPIETVPVKLKPGM--DGPKVKQWPLTE-EKIKALVEIC--TEMEKEGKISKI-GPENPYNTPVFAIKKKD--ST---
KWRKLVDFRELNKKTQDFWE-VQLGIPHPAGLKK---KKSVTVLDVGDAYFSVPLDKDFRKYTAFTIPSINNETPGIRYQ
YNVLPQGWKGSPAIFQSSMTKILEPFRKQNPDIVIYQYMDDLYVGSDLEIGQHRTKIEELRQHLLKWGFTTPDKKHQKEP
PFLWMGYELHPDKWTVQPIMLPENDSWTVNDIQKLVGKLNWA------SQIYPGIKVKQLCKLLRGAKALTEVIPLTEEA
ELELAENREILKEPVHGVYYDPSKDL----------------------------------IAE-----LQKQGQGQWTYQ
IYQEPFKNLKTGKYARMRGAHTNDVKQLTEAVQKIATESIVIWGKIPKFKLPIQRETWETWWTEYWQATWIPEWEFVNTP
PLVKLWYQLEKEPIVGAETF
>B.DK.2004.PMVL_012.EF514699
PISPIETVPVKLKPGM--DGPKVKQWPLTE-EKIKALXEIC--TEMEKEGKISKI-GPENPYNTPVFAIKKKD--GT---
KWRKLVDFRELNKRTQDFWE-VQLGIPHPAGLKK---KKSVTVLDVGDAYFSVPLCXDFRKYTAFTIPSTNNETPGIRYQ
YNVLPQGWKGSPAIFQCSMTKILEPFRKQNPDIVIYQYMDDLYVGSDLEIGQHRTKVEELREHLLKWGFTTPDKKHQKEP
PFLWMGYELHPDKWTVQPIILPEKDSWTVNDIQKLVGKLNWA------SQIYAGIKVKQLCKLLRGAKALTEVIPLTEEA
ELELAENREILREPVHGVYYDSSKDL----------------------------------IAE-----IQKQEQGQWTYQ
IYQEPFKNLKTGKYARMRGAHTNDVKQLTEAVQKIVTESIVIWGKIPKFRLPIQKETWDAWWTEYWQATWIPEWEFVNTP
PLVKLWYQLETEPIVGAETF
>B.DK.2004.PMVL_013.EF514700
PISPIETVPVKLKPGM--DGPKVKQWPLTE-EKIKALVEIC--TEMEKEGKISKI-GPENPYNTPVFAIKKKD--ST---
KWRKLVDFRELNKRTQDFWE-VQLGIPHPSGLKK---KKSVTVLDVGDAYFSVPLDKEFRKYTAFTIPSINNETPGIRYQ
YNVLPQGWKGSPAIFQSSMTRILEPFRKQNPDIVIYQYMDDLYVGSDLEIGQHREKIEELRQHLLKWGFTTPDKKHQKEP
PFLWMGYELHPDKWTVQPIMLPDKDNWTVNDIQKLVGKLNWA------SQIYAGIKVRQLCKLLRGAKALTEVLPLTKEA
ELELAENREILKEPVHGVYYDPSKDL----------------------------------IAE-----IQKQGQGQWTYQ
IYQEQYKNLKTGKYARIKGAHTNDVKQLTEAVQKIALESIVIWGKTPKFRLPIQKETWEAWWMEYWQATWIPEWEFVNTP
PLVKLWYQLEKEPIVGAETF
>B.DK.2004.PMVL_049.EF514701
PISPIETVPVKLKPGM--DGPKVKQWPLTE-EKIKALVEIC--TEMEKEGKISKI-GPENPYNTPVFAIKKKD--ST---
KWRKLVDFRELNKRTQDFWE-VQLGIPHPAGLKK---KKSVTVLDVGDAYFSVPLDKEFRKYTAFTIPSTNNETPGIRYQ
YNVLPQGWKGSPAIFQCSMTKILEPFRKQNPDIIIYQYMDDLYVGSDLEIGQHRTKIEELRQHLLKWGFTTPDKKHQKEP
PFLWMGYELHPDKWTVQPIVLPEKDSWTVNDIQKLVGKLNWA------SQIYSGIKVKQLCRLLRGTKALTEVVPLTEEA
ELELAENREILREPVHGVYYDPSKDL----------------------------------IAE-----IQKQGQGQWTYQ
IYQEPFKNLKTGKYARTRGAHTNDVKQLTEAVQKIATESIVIWGKTPKFRLPIQKETWELWWTEYWQATWIPEWEFVNTP
PLVKLWYQLEKDPIVGAETF
>B.DK.2004.PMVL_025.EF514702
PISPIDTXPVKLKPGM--DGPRVKQWPLTE-EKIKALVEIC--TEMEKEGKISKI-GPENPYNTPIFAIKKKD--ST---
KWRKLVDFRELNKRTQDFWE-VQLGIPHPAGLKK---KKSVTVLDVGDAYFSVPLDKDFRKYTAFTIPSVNNETPGIRYQ
YNVLPQGWKGSPAIFQSSMTKILEPFRRQNPDMVIYQYMDDLYVGSDLEIGQHRAKIEELRQHLLKWGFTTPDKKHQKEP
PFLWMGYELHPDKWTVQPIMLPEKDSWTVNDIQKLVGKLNWA------SQIYPGIKVKQLCKLLRGTKALTDVIPLTEEA
ELELAENREILKEPVHGVYYDPAKDL----------------------------------IAE-----IQKQGQGQWTYQ
IYQEPFKNLKTGKYARMRGAHTNDVKQLTEAVQKIATESIVIWGKTPKFRLPIQKETWEGWWTEYWQATWIPEWEFVNTP
PLVKLWYQLEKEPIVGAETF
>B.DK.2004.PMVL_039.EF514703
PISPIETVPVKLKPGM--DGPKVKQWPLTE-EKIKALVEIC--TEMEKEGKISKI-GPENPYNTPVFAIKKKD--ST---
KWRKLVDFRELNKRTQDFWE-VQLGIPHPAGLKK---KKSVTVLDVGDAYFSIPLDKEFRKYTAFTIPSTNNETPGIRYQ
YNVLPQGWKGSPAIFQSSMTKILEPFRKQNPDIXIYQYMDDLYVGSDLEIEQHRTKIEELRQHLLRWGLTTPDKKHQKEP
PFLWMGYELHPDKWTVQPIVLPEKDSWTVNDIQKLVGKLNWA------SQIYPGIKVRQLCKLLRGTKALTEVIPLTKEA
ELELAENREILKEPVHGVYYDPSKDL----------------------------------IAE-----IQKQGQGQWTYQ
IYQEPFKNLKTGKYARMRGTHTNDVKQLTEAVQKIVTESIXIWGKTPKFKLPIQKETWETWWTEYWQATWIPEWEFVNTP
PLVKLWYQLEKEPIIGAETF
>B.DK.2001.CTL_016.EF514704
PISPIETVPVKLKPGM--DGPKVKQWPLTE-EKIKALVEIC--TEMEKEGKISKI-GPENPYNTPVFAIKKKD--ST---
KWRKLVDFRELNKRTQDFWE-VQLGIPHPAGLKK---KKSVTVLDVGDAYFSVPLDKEFRKYTAFTIPSRNNETPGIRYQ
YNVLPQGWKGSPAIFQSSMTKILEPFRKQNPDIVIYQYMDDLYVGSDLEIGQHRAKIEELRQHLLRWGLTTPDKKHQKEP
PFLWMGYELHPDKWTVQPIQLPEKESWTVNDIQKLVGKLNWA------SQIYAGIKVKHLCKLLRGTKALTEVVPLTEEA
QLELAENREILKEPVHGVYYDPSKDL----------------------------------IAE-----LQKQGQGQWTYQ
IYQEPFKNLKTGKYARMRGAHTNDVKQLTEAVQKIATEGIIIWGKTPKFRLPIQKETWELWWTDYWQATWIPEWEFVNTP
PLVKLWYQLEKEPIEGAETF
>B.DK.2001.CTL_017.EF514705
PISPIETVPVKLKPGM--DGPKVKQWPLTE-EKIKALVKIC--TEMEKEGKISKI-GPENPYNTPVFAIKKKD--ST---
KWRKLVDFRELNKRTQDFWE-VQLGIPHPAGLKK---KKSVTVLDVGDAYFSVPLDKEFRKYTAFTIPSINNETPGIRYQ
YNVLPQGWKGSPAIFQSSMTKILEPFRKQNPEIVIYQYMDDLYVGSDLEIGQHRTKIEELRQHLLKWGFTTPDKKHQKEP
PFLWMGYELHPDKWTVQPIVLPEKDSWTVNDIQKLVGKLNWA------SQIYAGIKVKQLCKLLRGTKALTEVIQLTEEA
ELELAENREILKEPVHGVYYDPSKDL----------------------------------IAE-----IQKQGQGQWTYQ
IYQEPFRNLKTGKYAKMRGAHTNDVRQLTEAVQKIAMESIVIWGKTPKFKLPIQKETWEAWWTEYWQATWIPEWEFVNTP
PLVKLWYQLEKEPIMGAETF
>B.DK.2001.CTL_018.EF514706
PISPIETVPVKLKPGM--DGPKVKQWPLTE-EKIKALVEIC--TEMEKEGKISKI-GPENPYNTPVFAIKKKD--ST---
KWRKLVDFRELNKKTQDFWE-VQLGIPHPAGLKK---KKSVTVLDVGDAYFSVPLDKDFRKYTAFTIPSINNETPGIRYQ
YNVLPQGWKGSPAIFQSSMTKILDPFRKQNPDIVIYQYMDDLYVGSDLEIGQHRTKIEELRQHLLKWGFTTPDKKHQKEP
PFLWMGYELHPDKWTVQPIVLPEKDSWTVNDIQKLVGKLNWA------SQIYAGIKVKQLCKLLRGAKALTEVVPLTEEA
ELELAENREILKEPVHGAYYDPSKEL----------------------------------IAE-----IQKQGQGQWTYQ
IYQEPFKNLKTGKYARMRGAHTNDVKQLTEAVQKIATESIVIWGKIPKFKLPIQKETWEVWWAEYWQATWIPEWEFVNTP
LLVKLWYQLEKEPIVGAETF
>B.DK.2001.CTL_023.EF514707
PISPIETVPVKLKPGM--DGPKVKQWPLTE-EKIKALVEIC--TEMEKEGKISKI-GPENPYNTPVFAIKKKD--ST---
KWRKLVDFRELNKRTQDFWE-VQLGIPHPSGLKK---KKSVTVLDVGDAYFSVPLDEDFRKYTAFTIPSINNETPGIRYQ
YNVLPQGWKGSPAIFQSSMTKILEPFRKQNPDIVIYQYMDDLYVGSDLEIGQHRAKVEELREHLLKWGLTTPDKKHQKEP
PFLWMGYELHPDKWTVQPIVLPEKDSWTVNDIQKLVGKLNWA------SQIYPGIKVRQLCKLLRGTKALTEVIPLTEEA
ELELAENREILKEPVHGVYYDPSKDL----------------------------------VAE-----IQKQGLGQWTYQ
IYQEPFKNLKTGKYARMRGAHTNDVKQLTEAVQKIATESIVIWGKTPKFRLPIQKETWETWWTEYWQATWIPEWEFVNTP
PLVKLWYQLEKEPIVGAETF
>B.DK.2001.CTL_030.EF514708
PISPIETVPVKLKPGM--DGPRVKQWPLTE-EKIKALVEIC--TEMEKEGKISKI-GPENPYNTPVFAIKKKD--ST---
KWRKLVDFRELNKRTQDFWE-VQLGIPHPAGLKK---KKSVTVLDVGDAYFSVPLDKDFRKYTAFTIPSINNETPGIRYQ
YNVLPQGWKGSPAIFQSSMTKILEPFRKQNPDIVIYQYMDDLYVGSDLEIGQHRTKIEELREHLLKWGFTTPDKKHQKEP
PFLWMGYELHPDKWTVQPIRLPEKDSWTVNDIQKLVGKLNWA------SQIYAGIKVKQLCKLLRGTKALTEVVPLTKEA
ELELAENREILKEPVHGVYYDPSKDL----------------------------------IAE-----IQKQGDGQWSYQ
IFQEPFKNLKTGKYARTRGTHTNDVKQLTEAVQKIATESIVIWGKIPKFRLPIQKETWETWWIEYWQATWIPEWEFVNTP
PLVKLWYQLEKEPIVGAETF
>B.DK.2001.CTL_033.EF514709
PISPIETVPVKLKPGM--DGPKVKQWPLTE-EKIKALVEIC--TEMEKEGKISKI-GPENPYNTPVFAIKKKD--ST---
KWRKLVDFRELNKRTQDFWE-VQLGIPHPAGLKK---KKSVTVLDVGDAYFSVPLDKDFRKYTAFTIPSINNETPGIRYQ
YNVLPQGWKGSPAIFQSSMTKILEPFRKQNPDIVIYQYMDDLYVGSDLEIGQHRTKIEELRQHLLRWGFTTPDKKHQKEP
PFLWMGYELHPDKWTVQPIKLPEKDSWTVNDIQKLVGKLNWA------SQIYAGIKVKQLCKLLRGTKALTEVIPLTEEA
ELELAENREILKEPVHGVYYDPSKDL----------------------------------IAE-----LQKQGQGQWTYQ
IYQEPFKNLKTGKYARTRGAHTNDVKQLTEAVQKIATESIVIWGKTPKFKLPIQKETWEAWWTEYWQATWIPEWEFVNTP
PLVKLWYQLEKEPIVGAETF
>B.DK.2001.CTL_035.EF514710
PISPIETVPVKLKPGM--DGPKVKQWPLTE-EKIKALVEIC--TEMEKEGKISKI-GPENPYNTPVFAIKKKD--ST---
KWRKLVDFRELNKRTQDFWE-VQLGIPHPAGLKK---KKSVTVLDVGDAYFSVPLDKDFRKYTAFTIPSVNNETPGTRYQ
YNVLPQGWKGSPAIFQSSMTKILEPFRKQNPDIVIYQYMDDLYVGSDLEIGQHRTKIEELRQHLLKWGLTTPDKKHQKEP
PFLWMGYELHPDKWTVQPIELPEKDSWTVNDIQKLVGKLNWA------SQIYAGIKVKQLCKLLRGTKALTEVVPLTEEA
ELELAENREILKEPVHGVYYDPSKDL----------------------------------IAE-----LQKQGEGQWTYQ
IYQEPFKNLKTGKYARMRGAHTNDVKQLTEAVQKIATEGIVIWGKTPKFKLPIQKETWELWWTEYWQATWIPEWEFVNTP
PLVKLWYQLEKEPIEGAETF
>B.DK.2001.CTL_041.EF514711
PISPIETVPVKLKPGM--DGPXVKQWPLTE-EKIXALVEIC--TEMEKEGKISKI-GPENPYNTPVFAIKKKD--ST---
KWRKLVDFRELNKRTQDFWE-VQLGIPHPAGLKK---KKSVTVLDVGDAYFSVPLDQEFRKYTAFTIPSTNNETPGIRYQ
YNVLPQGWKGSPAIFQSSMTKILEPFRKQNPDMVIYQYMDDLYVGSDLEIGQHRIKIEELRQHLLRWGFTTPDKKHQKEP
PFLWMGYELHPDKWTVQPIVLPEQDSWTVNDIQKLVGKLNWA------SQIYPGIKVKQLCKLLRGAKALTEVITLTKEA
ELELAENREIIKEPVHGVYYDPSKDL----------------------------------IAE-----IQKQGQGQWTYQ
IYQEPFKNLKTGKYARMRGAHTNDVKQLTEAVQKIITESIVIWGKMPKFKLPIQKETWETWWTEYWQATWIPEWEFVNTP
PLVKLWYQLEKEPIIGAETF
>B.DK.2001.CTL_043.EF514712
PISPIETVPVKLKPGM--DGPRVKQWPLTE-EKIKALVEIC--TEMEKEGKISKI-GPENPYNTPVFAIKKKD--ST---
KWRKLVDFRELNKRTQDFWE-VQLGIPHPAGLKK---KKSVTVLDVGDAYFSVPLDKDFRKYTAFTIPSINNETPGIRYQ
YNVLPQGWKGSPAIFQSSMTKILEPFRKQNPDIVIYQYMDDLYVGSDLEIGQHRTKIEELRQHLLRWGFTTPDKKHQKEP
PFLWMGYELHPDKWTVQPIVLPEKDSWTVNDIQKLVGKLNWA------SQIYAGIKVKQLCKLLRGTKALTEVVTLTEEA
ELELAENREILKEPVHGVYYDPAKDL----------------------------------IAE-----IQKQGQGQWTYQ
IYQEPFKNLKTGKYAKMRGAHTNDVKQLAEAVQRVTTESIVIWGKTPKFKLPIQKETWETWWTEYWQATWIPEWEFVNTP
PLVKLWYQLEKEPIAGAETF
>B.BR.2003.BREPM2012.EF637046
PISPIETVPVKLKPGM--DGPRVKQWPLTE-EKIKALVEIC--TEMEKEGKISKI-GPENPYNTPVFAIKKKD--ST---
KWRKLVDFRELNKRTQDFWE-VQLGIPHPAGLKK---KKSVTVLDVGDAYFSVPLDEDFRKYTAFTIPSTNNETPGIRYQ
YNVLPQGWKGSPAIFQSSMTKILDPFRKQNPDIVIYQYMDDLYVGSDLEIGQHRTKIEELRQHLLKWGFTTPDKKHQKEP
PFLWMGYELHPDKWTVQPIMLPEKDSWTVNDIQKLVGKLNWA------SQIYAGIKVKQLCKLLRGTKALTEVVPLTEEA
ELELAENREILKEPVHGVYYDPSKEL----------------------------------IAE-----IQKQGQGQWTYQ
IYQEPFKNLKTGKYARMRGAHTNDVKQLTEAVQKITTESIVIWGKIPKFRLPIQKETWEAWWIEYWQATWIPEWEFVNTP
PLVKLWYQLEKEPIVGAETF
>B.BR.2003.BREPM1040.EF637047
PISPIETVPVKLKPGM--DGPKVKQWPLTE-EKIKALVEIC--TEMEKEGKISKI-GPENPYNTPVFAIKKKD--ST---
KWRKLVDFRELNKRTQDFWE-VQLGIPHPAGLKK---KKSVTVLDVGDAYFSVPLDEDFRKYTAFTIPSTNNETPGIRYQ
YNVLPQGWKGSPAIFQSSMTKILEPFRKQNPEIVIYQYMDDLYVGSDLEIGQHRTKIEELRQHLLRWGFTTPDKKHQKEP
PFLWMGYELHPDKWTVQPITLPQKDSWTVNDIQKLVGKLNWA------SQIYAGIKVKQLCKLLRGTKSLTEVIPLTKEA
ELELAENREILKEPVHGVYYDPAKDL----------------------------------IAE-----LQKQGQGQWTYQ
IYQEPFKNLKTGKYARIRGAHTNDVKQLTEAVQKITTESIVIWGKIPKFRLPIQKETWEAWWTEYWQATWIPEWEFVNTP
PLVKLWYQLEKEPIVGAETF
>B.BR.2003.BREPM1038.EF637048
PISPIETVPVKLKPGM--DGPKVKQWPLTE-EKIKALVEIC--TEMEKEGKISKI-GPENPYNTPVFAIKKKD--ST---
KWRKLVDFRELNKRTQDFWE-VQLGIPHPAGLRK---KKSVTVLDVGDAYFSVPLDKEFRKYTAFTIPSTNNETPGVRYQ
YNVLPQGWKGSPAIFQSSMTKILEPFRKQNPDIVIYQYMDDLYVGSDLEIGQHRAKIDELRQHLLRWGFTTPDKKHQKEP
PFLWMGYELHPDKWTVQPIVLPEKDSWTVNDIQKLVGKLNWA------SQIYAGIKVKQLCKLLRGTKALTEVVPLTEEA
ELELAENREILKEPVHGVYYDPSKDL----------------------------------IAE-----LQKQGQGQWTYQ
IYQEPFKNLKTGKYARMRGTHTNDVKQLVEAVQKIATEGIVIWGKIPKFKLPIQKETWEAWWTEYWQATWIPEWEFVNTP
PLVKLWYQLEKEPIAGAETF
>B.BR.2003.BREPM1035.EF637049
PISPIETVPVKLKPGM--DGPRIKQWPLTE-EKIKALVEIC--TEMEKEGKISRI-GPENPYNTPVFAIKKKD--ST---
KWRKLVDFRELNKRTQDFWE-VQLGIPHPAGLKK---KRSVTVLDVGDAYFSVPLDEDFRKYTAFTIPSTNNETPGIRYQ
YNVLPQGWKGSPAIFQSSMTKILDPFRKQNPEIVIYQYMDDLYVGSDLEIGQHRIKIEELRQHLLKWGFTTPDKKHQKEP
PFLWMGYELHPDKWTVQPIVLPEKDSWTVNDIQKLVGKLNWA------SQIYAGIKIRQLCKLLRGTKALTEVIPLTEEA
ELELAENREILKEPVHGVYYDPSKDL----------------------------------IVE-----IQKQGLGQWTYQ
IYQEPFKNLKTGKYARMRSAHTNDVKQLTEAVQKIATESIIIWGKIPKFRLPIQKETWEAWWIDYWQATWIPEWEFVNTP
PLVKLWYQLEKEPIVGAETF
>B.BR.2003.BREPM1033.EF637050
PISPIETVPVKLKPGM--DGPKVKQWPLTE-EKIKALVEIC--TEMEKEGKISKI-GPENPYNTPVFAIKKKD--ST---
KWRKLVDFRELNKRTQDFWE-VQLGIPHPAGLKK---KKSVTVLDVGDAYFSVPLDKDFRKYTAFTIPSTNNETPGIRYQ
YNVLPQGWKGSPAIFQSSMTKILEPFRKQNPDIVIYQYMDDLYVGSDLEIGEHRTKIEELREHLLKWGFTTPDKKHQKEP
PFLWMGYELHPDKWTVQPIMLPEKDSWTVNDIQKLVGKLNWA------SQIYPGIKVKQLCKLLRGTKALTEVVALTKEA
ELELAENREILKEPVHGVYYDPTKDL----------------------------------IAE-----IQKQGQGQWTYQ
IYQEPFKNLKTGKYARMRGTHTNDVRQLTEAVQKITTESIVVWGKIPKFRLPIQKETWEAWWIEYWQATWIPEWEFVNTP
PLVKLWYQLEKEPIVGAETF
>B.BR.2003.BREPM1032.EF637051
PISPIETVPVKLKPGM--DGPKVKQWPLTE-EKIKALVEIC--TEMEKEGKISKI-GPENPYNTPVFAIKKKD--ST---
KWRKLVDFRELNKRTQDFWE-VQLGIPHPAGLKK---KKSVTVLDVGDAYFSVPLDKDFRKYTAFTIPSTNNETPGTRYQ
YNVLPQGWKGSPAIFQSSMTKILEPFRKQNPEIVIYQYMDDLYVGSDLEIGQHRTKIEELRQHLLKWGFTTPDKKHQKEP
PFLWMGYELHPDKWTVQPIVLPEKDSWTVNDIQKLVGKLNWA------SQIYAGIKVKQLCKLLRGTKALTEVVPLTAEA
ELELAENREILKEPVHGVYYDPSKDL----------------------------------IVE-----VQKQGQGQWTYQ
FYQEPFKNLKTGKYARMRGAHTNDVKQLTEAVQKIATESIVIWGKIPKFRLPIQKETWEAWWMEYWQATWIPEWEFVNTP
PLVKLWYQLEKEPIVGAETY
>B.BR.2003.BREPM1028.EF637053
PISPIETVPVKLKPGM--DGPKVKQWPLTE-EKIKALREIC--TEMEKEGKISKI-GPENPYNTPVFAIKKKD--ST---
KWRKLVDFRELNKKTQDFWE-VQLGIPHPAGLKK---KKSVTVLDVGDAYFSVPLDKDFRKYTAFTIPSINNETPGIRYQ
YNVLPQGWKGSPAIFQSSMTKILEPFRKQNPDIVIYQYMDDLYVGSDLEIGEHRTKIEELRQHLLRWGFTTPDKKHQKEP
PFLWMGYELHPDKWTVQPIVLPEKDSWTVNDIQKLVGKLNWA------SQIYPGIKVRQLCKLLRGTKALTEVVPLTKEA
ELELAENREILKEPVHGVYYDPSKNL----------------------------------IAE-----IQKQGQGQWTYQ
IYQEPFKNLKTGKYARMRGAHTNDVKQLTEAVQKITTESIVIWGKTPKFKLPIQKETWEAWWTEYWQATWIPEWEFVNTP
PLVKLWYQLEKEPIIGAETF
>B.BR.2003.BREPM1027.EF637054
PISPIETVPVKLKPGM--DGPKVKQWPLTE-EKIKALVEIC--TEMEKEGKISKI-GPENPYNTPVFAIKKKD--ST---
KWRKLVDFRELNKRTQDFWE-VQLGIPHPSGLKK---KKSVTVLDVGDAYFSVPLDKDFRKYTAFTIPSTNNETPGIRYQ
YNVLPQGWKGSPAIFQSSMTKILEPFRKQNPDIVIYQYMDDLYVGSDLEIGQHRTKIEELRQHLLKWGFTTPDKKHQKEP
PFLWMGYELHPDKWTVQPIMLPEKDSWTVNDIQKLVGKLNWA------SQIYPGIKVKQLCKLLRGPKALTEVVPLTEEA
ELELAENREILKEPVHGVYYDPSKDL----------------------------------VAE-----IQKQGLGQWTYQ
IYQEPFKNLKTGKYARMRGAHTNDVKQLTEAVQKITTESIVIWGKIPKFKLPIQKETWEAWWMEYWQATWIPEWEFVNTP
PLVKLWYQLEKEPIVGVETF
>B.BR.2003.BREPM1024.EF637056
PISPIETVPVKLKPGM--DGPKVKQWPLTE-EKIKALVEIC--TEMEKEGKISKI-GPENPYNTPVFAIKKKD--ST---
KWRKLVDFRELNKRTQDFWE-VQLGIPHPAGLKK---KKSVTVLDVGDAYFSVPLDKEFRKYTAFTIPSINNETPGIRYQ
YNVLPQGWKGSPAIFQSSMTKILEPFRKQNPEIVIYQYMDDLYVGSDLEIGQHRTKIEELRQHLLKWGFTTPDKKHQKEP
PFLWMGYELHPDKWTVQPIKLPEKDSWTVNDIQKLVGKLNWA------SQIYAGIKVKQLCKLLRGTKALTEVVPLTAEA
ELELAENREILKEPVHGVYYDPSKDL----------------------------------IAE-----IQKQGQGQWTYQ
IYQEPFKNLKTGKYARMRGAHTNDVKQLTEAVQKVSTESIVIWGKIPRFKLPIQKETWEGWWMEYWQATWIPEWEFVNTP
PLVKLWYQLEKEPIMGAETF
>B.BR.2003.BREPM1023.EF637057
PISPIETVPVKLKPGM--DGPKVKQWPLTE-EKIKALVEIC--TEMEKEGKISKI-GPENPYNTPVFAIKKKD--ST---
KWRKLVDFRELNKRTQDFWE-VQLGIPHPAGLKQ---KKSVTVLDVGDAYFSVPLDKEFRKYTAFTIPSTNNETPGTRYQ
YNVLPQGWKGSPAIFQCSMTKILDPFRKQNPDIVIYQYMDDLYVGSDLEIGQHRTKIEELRQHLLRWGFTTPDKKHQKEP
PFLWMGYELHPDKWTVQPIVLPEKDSWTVNDIQKLVGKLNWA------SQIYAGIKVKQLCKLLRGAKALTEVIPLTEEA
ELELAENREILKETVHGVYYDPSKDL----------------------------------IAE-----IQKQGQGQWTYQ
IYQEPFKNLKTGKYARMRGAHTNDVRQLAEAVQKISTESIVIWGKTPKFRLPIQKETWEAWWTEYWQATWIPEWEFVNTP
PLVKLWYQLEKEPIVGAETF
>B.IN.-.11807.EF694037
PISPIETVPVKLKPGM--DGPKVKQWPLTE-EKIKALVEIC--TEMEKEGKISKI-GPENPYNTPVFAIKKKD--ST---
KWRKLVDFRELNKRTQDFWE-VQLGIPHPAGLKK---KKSVTVLDVGDAYFSVPLDKDFRKYTAFTIPSINNETPGIRYQ
YNVLPQGWKGSPAIFQSSMTKILEPFRKQNPDIVIYQYMDDLYVGSDLEIGQHRTIIEELRQHLLRWGLTTPDKKHQKEP
PFLWMGYELHPDKWTVQPIVLPEKDSWTVNDIQKLVGKLNWA------SQIYAGIKAKQLCKLLRGTKALTEVVPLTEEA
ELELAENREILKEPVHGVYYDPSKDL----------------------------------IAE-----IQKQGQGQWTYQ
IYQEPFKNLKTGKYARMRGAHTNDVKQLTEAVQKITTESIVIWGKTPKFRLPIQKETWETWWTEYWQATWIPEWEFVNTP
PLVKLWYQLEKEPIVGAETF
>B.US.2004.SAMI_WGA1.EU547186
PISPIETVPVKLKPGM--DGPKVKQWPLTE-EKIKALVEIC--TEMEKEGKISKI-GPENPYNTPVFAIKKKD--ST---
KWRKLVDFRELNKRTQDFWE-VQLGIPHPAGLKK---KKSVTVLDVGDAYFSVPLDKEFRKYTAFTIPSINNETPGIRYQ
YNVLPQGWKGSPAIFQSSMTKILEPFRKQNPDMVIYQYMDDLYVGSDLEIGHHRTKIEELRQHLLKWGFTTPDKKHQKEP
PFLWMGYELHPDKWTVQPIELPERDSWTVNDIQKLVGKLNWA------SQIYPGIKVRQLCKLLRGTKALTEVVPLTREA
ELELAENREILREPVHGVYYDPSKGL----------------------------------IAE-----LQKQGQGQWTYQ
IYQEPFKNLKTGKYARIRGAHTNDVKQLTEAVQKIATESIVIWGKTPKFKLPIQKETWETWWTEYWQATWIPEWEFVNTP
PLVKLWYQLEKEPIVGAETF
>B.US.-.AC160_T1_Day_22_Dom.EU616639
PISPIETVPVKLKPGM--DGPKVKQWPLTE-EKIKALTEIC--TEMEKEGKISKI-GPENPYNTPVFAIKKKD--ST---
KWRKLVDFRELNKKTQDFWE-VQLGIPHPAGLKK---KKSVTVLDVGDAYFSVPLDPDFRKYTAFTIPSINNETPGIRYQ
YNVLPQGWKGSPAIFQSSMTRILEPFRKQNPEIVIYQYMDDLYVGSDLEIGQHRTKIEELRQHLLRWGFTTPDKKHQKEP
PFLWMGYELHPDKWTVQPIMLPEKDSWTVNDIQKLVGKLNWA------SQIYPGIKVRQLCKLLRGTKALTEVISLTKEA
EIELAENREILKEPVHGVYYDPSKDL----------------------------------IAE-----IQKQGLGQWTYQ
IYQEPFKNLKTGKYARMKGAHTNDVKQLTEAVQKITTESIVIWGKTPKFKLPIQKETWETWWTEYWQATWVPEWEFVNTP
PLVKLWYQLEKEPIIGAETF
>B.US.-.AC160_T2_Day_83_Dom.EU616640
PISPIETVPVKLKPGM--DGPKVKQWPLTE-EKIKALTEIC--TEMEKEGKISKI-GPENPYNTPVFAIKKKD--ST---
KWRKLVDFRELNKKTQDFWE-VQLGIPHPAGLKK---KKSVTVLDVGDAYFSVPLDPDFRKYTAFTIPSINNETPGIRYQ
YNVLPQGWKGSPAIFQSSMTRILEPFRKQNPEIVIYQYMDDLYVGSDLEIGQHRTKIEELRQHLLRWGFTTPDKKHQKEP
PFLWMGYELHPDKWTVQPIMLPEKDSWTVNDIQKLVGKLNWA------SQIYPGIKVRQLCKLLRGTKALTEVISLTKEA
EIELAENREILKEPVHGVYYDPSKDL----------------------------------IAE-----IQKQGLGQWTYQ
IYQEPFKNLKTGKYARMKGAHTNDVKQLTEAVQKITTESIVIWGKTPKFKLPIQKETWETWWTEYWQATWVPEWEFVNTP
PLVKLWYQLEKEPIIGAETF
>B.US.-.AC160_T3_Day_419_Dom.EU616641
PISPIETVPVKLKPGM--DGPKVKQWPLTE-EKIKALTEIC--TEMEKEGKISKI-GPENPYNTPVFAIKKKD--ST---
KWRKLVDFRELNKKTQDFWE-VQLGIPHPAGLKK---KKSVTVLDVGDAYFSVPLDPDFRKYTAFTIPSINNETPGIRYQ
YNVLPQGWKGSPAIFQSSMTRILEPFRKQNPEIVIYQYMDDLYVGSDLEIGQHRTKIEELRQHLLRWGFTTPDKKHQKEP
PFLWMGYELHPDKWTVQPIMLPEKDSWTVNDIQKLVGKLNWA------SQIYPGIKVRQLCKLLRGTKALTEVISLTKEA
EIELAENREILKEPVHGVYYDPSKDL----------------------------------IAE-----IQKQGLGQWTYQ
IYQEPFKNLKTGKYARMRGAHTNDVKQLTEAVQKITTESIVIWGKTPKFKLPIQKETWETWWTEYWQATWVPEWEFVNTP
PLVKLWYQLEKEPIIGAETF
>B.US.-.AC160_T4_Day_503_Dom.EU616642
PISPIETVPVKLKPGM--DGPKIKQWPLTE-EKIKALVEIC--TEMEKEGKISKI-GPENPYNTPIFAIKKKD--ST---
KWRKLVDFRELNKRTQDFWE-VQLGIPHPAGLKK---KKSVTVLDVGDAYFSVPLDKDFRKYTAFTIPSINNETPGIRYQ
YNVLPQGWKGSPAIFQSSMTKILDPFRKQNPDMVIYQYMDDLYVGSDLEIGQHRAKIEELREHLLRWGFTTPDKKHQKEP
PFLWMGYELHPDKWTVQPIELPEKDSWTVNDIQKLVGKLNWA------SQIYPGIKVRQLCKLLRGAKALTEVVPLTKEA
ELELAENREILKEPVHGVYYDPSKDL----------------------------------IAE-----IQKQGQDQWTYQ
IYQEPFKNLKTGKYAKMRGAHTNDVKQLTEAVQKIASECIVIWGKTPKFKLPIQKETWETWWTEYWQATWIPEWEFVNTP
PLVKLWYQLEKEPILGAETF
>B.US.-.AC160_T5_Day_545_Dom.EU616643
PISPIETVPVKLKPGM--DGPKIKQWPLTE-EKIKALVEIC--TEMEKEGKISKI-GPENPYNTPIFAIKKKD--ST---
KWRKLVDFRELNKRTQDFWE-VQLGIPHPAGLKK---KKSVTVLDVGDAYFSVPLDKDFRKYTAFTIPSINNETPGIRYQ
YNVLPQGWKGSPAIFQSSMTKILDPFRKQNPDMVIYQYMDDLYVGSDLEIGQHRAKIEELREHLLRWGFTTPDKKHQKEP
PFLWMGYELHPDKWTVQPIELPEKDSWTVNDIQKLVGKLNWA------SQIYPGIKVRQLCKLLRGAKALTEVVPLTKEA
ELELAENREILKEPVHGVYYDPSKDL----------------------------------IAE-----IQKQGQDQWTYQ
IYQEPFKNLKTGKYAKMRGAHTNDVKQLTEAVQKIASECIVIWGKTPKFKLPIQKETWETWWTEYWQATWIPEWEFVNTP
PLVKLWYQLEKEPILGAETF
>B.US.-.AC160_T6_Day_664_Dom.EU616644
PISPIETVPVKLKPGM--DGPKIKQWPLTE-EKIKALVEIC--TEMEKEGKISKI-GPENPYNTPIFAIKKKD--ST---
KWRKLVDFRELNKRTQDFWE-VQLGIPHPAGLKK---KKSVTVLDVGDAYFSVPLDKDFRKYTAFTIPSINNETPGIRYQ
YNVLPQGWKGSPAIFQSSMTKILDPFRKQNPDMVIYQYMDDLYVGSDLEIGQHRAKIEELREHLLRWGFTTPDKKHQKEP
PFLWMGYELHPDKWTVQPIELPEKDSWTVNDIQKLVGKLNWA------SQIYPGIKVRQLCKLLRGAKALTEVVPLTKEA
ELELAENREILKEPVHGVYYDPSKDL----------------------------------IAE-----IQKQGQDQWTYQ
IYQEPFKNLKTGKYAKMRGAHTNDVKQLTEAVQKIASECIVIWGKTPKFKLPIQKETWETWWTEYWQATWIPEWEFVNTP
PLVKLWYQLEKEPILGAETF
>B.US.-.AC160_T7_Day_762_Dom.EU616645
PISPIETVPVKLKPGM--DGPKIKQWPLTE-EKIKALVEIC--TEMEKEGKISKI-GPENPYNTPIFAIKKKD--ST---
KWRKLVDFRELNKRTQDFWE-VQLGIPHPAGLKK---KKSVTVLDVGDAYFSVPLDKDFRKYTAFTIPSINNETPGIRYQ
YNVLPQGWKGSPAIFQSSMTKILDPFRKQNPDMVIYQYMDDLYVGSDLEIGQHRAKIEELREHLLRWGFTTPDKKHQKEP
PFLWMGYELHPDKWTVQPIELPEKDSWTVNDIQKLVGKLNWA------SQIYPGIKVRQLCKLLRGAKALTEVVPLTKEA
ELELAENREILKEPVHGVYYDPSKDL----------------------------------IAE-----IQKQGQDQWTYQ
IYQEPFKNLKTGKYAKMRGAHTNDVKQLTEAVQKIASECIVIWGKTPKFKLPIQKETWETWWTEYWQATWIPEWEFVNTP
PLVKLWYQLEKEPILGAETF
>B.US.-.AC160_T9_Day_1034_Dom.EU616649
PISPIETVPVKLKPGM--DGPKIKQWPLTE-EKIKALVEIC--TEMEKEGKISKI-GPENPYNTPIFAIKKKD--ST---
KWRKLVDFRELNKRTQDFWE-VQLGIPHPAGLKK---KKSVTVLDVGDAYFSVPLDKDFRKYTAFTIPSINNETPGIRYQ
YNVLPQGWKGSPAIFQSSMTKILDPFRKQNPDMVIYQYMDDLYVGSDLEIGQHRAKIEELREHLLRWGFTTPDKKHQKEP
PFLWMGYELHPDKWTVQPIELPEKDSWTVNDIQKLVGKLNWA------SQIYPGIKVRQLCKLLRGAKALTEVVPLTKEA
ELELAENREILKEPVHGVYYDPSKDL----------------------------------IAE-----IQKQGQDQWTYQ
IYQEPFKNLKTGKYAKMRGAHTNDVKQLTEAVQKIASECIVIWGKTPKFKLPIQKETWETWWTEYWQATWIPEWEFVNTP
PLVKLWYQLEKEPILGAETF
>B.ES.2005.X1890.EU786672
PISPIETVPVKLKPGM--DGPKVKQWPLTE-EKIKALVEIC--TEMEKEGKISKI-GPENPYNTPVFAIKKKD--ST---
KWRKLVDFRELNKRTQDFWE-VQLGIPHPAGLKK---KKSVTVLDVGDAYFSVPLDKDFRKYTAFTIPSINNETPGIRYQ
YNVLPQGWKGSPAIFQSSMTKILDPFRKQNPDIVIYQYMDDLYVGSDLEIGQHRTKIEELRQHLLRWGFTTPDKKHQKEP
PFLWMGYELHPDKWTVQPIMLPEKESWTVNDIQKLVGKLNWA------SQIYAGIKVKQLCKLLRGAKALTEVIPLTEEA
ELELAENREILREPVHGVYYDPSKDL----------------------------------IAE-----IQKQGLGQWTYQ
IYQEPFKNLKTGKYARTRGAHTNDVKQLTEAVQKITTESIVIWGKTPKFRLPIPKETWETWWTEYWQATWIPEWEFVNTP
PLVKLWYQLEKDPIVGAETF
>B.ES.2006.X1958.EU786674
PISPIETVPVKLKPGM--DGPKVKQWPLTE-EKIKALVEIC--TELEKDGKISKI-GPENPYNTPIFAIKKKD--GT---
KWRKLVDFRELNKRTQDFWE-VQLGIPHPAGLKK---KKSVTVLDVGDAYFSVPLDEDFRKYTAFTIPSINNETPGIRYQ
YNXLPQGWKGSPAIFQXSMTKILEPFRKQNPDIVIYQYMDDLYVGSDLEIGQHRTKIEELRQHLWKWGFSTPDKKHQKEP
PFLWMGYELHPDKWTVQPIVLPEKDIWTVNDIQKLVGKLNWA------SQIYAGIKVRQLCKLLRGAKALTEVVQLTEEA
ELELAENREILKEPVHGVYYDPSKDL----------------------------------IAE-----IQKQGDGQWTYQ
IYQEPFKNLKTGKYARTRGAHTNDVKQLTEAVQKIATESIVIWGKTPKFKLPIQKETWDLWWTEYWQATWIPEWEFVNTP
PLVKLWYQLEKEPIIGAETF
>B.ES.2006.X1959.EU786675
PISPIETVPVKLKPGM--DGPKVKQWPLTE-EKIKALMEIC--TEMEKEGKISKI-GPENPYNTPVFAIKKKD--ST---
KWRKLVDFRELNKRTQDFWE-VQLGIPHPXGLKK---XKSVTVLDVGDAYFSVPLDEDFRKYTAFTIPSINNETPGIRYQ
YNVLPQGWKGSPAIFQSSMTKILEPFRKQNPDIVIYQYMDDLYVGSDLEIGQHRTKIEELRQHLLRWGFTTPDKKHQKEP
PFLWMGYELHPDKWTVQPIVLPEKDSWTVNDIQKLVGKLNWA------SQIYAGIKVXXLCKLLRGAKALTEVVPLTEEA
ELELAENREILKEPVHGVYYDPSKDL----------------------------------VAD-----IQKQGQGQWTYQ
IYQEPFKNLKTGKYARTRGAHTNDIKQLTEAVQKISTESIVIWGKTPKFRLPIQKETWETWWTEYWQATWIPEWEFVSTP
PLVKLWYQLEKEPIVGAETF
>B.ES.2006.X1998.EU786676
PISPIETVPVKLKPGM--DGPKVKQWPLTE-EKIKALVEIC--TEMEKEGKISKI-GPENPYNTPIFAIKKKD--ST---
KWRKLVDFRELNKRTQDFWE-VQLGIPHPAGLKK---KKSVTVLDVGDAYFSVPLDEDFRKYTAFTIPSTNNATPGVRYQ
YNVLPQGWKGSPAIFQCSMTKILEPFRKQNPDIVIYQYMDDLYVGSDLEIEQHRTKIEELRQHLLRWGFTTPDKKHQKEP
PFLWMGYELHPDKWTVQPIVLPEKDSWTVNDIQKLVGKLNWA------SQIYPGIKVKQLCKLLRGAKALTEVVSLTEEA
ELELAENREILKEPVHGVYYDPSKDL----------------------------------IAE-----IQKQGQGQWTYQ
IYQEPFKNLKTGKYARMRGTHTNDVRQLTEAVQKIATESIVIWGKTPKFKLPIQKETWEAWWTEYWQATWIPEWEFVNTP
PLVKLWYQLEKEPIVGAETF
>B.ES.2006.X2102.EU786677
PISPIETVPVKLKPGM--DGPKVKQWPLTE-EKIKALVEIC--TEMEKEGKISRI-GPENPYNTPVFAIKKKD--ST---
KWRKLVDFRELNKRTQDFWE-VQLGIPHPAGLKK---KKSVTVLDVGDAYFSVPLHEDFRKYTAFTIPSTNNETPGIRYQ
YNVLPQGWKGSPAIFQSSMTKILEPFRKQNPEIVIYQYMDDLYVGSDLEIGQHRTKVEELRQHLLKWGFTTPDKKHQKEP
PFLWMGYELHPDKWTVQPIVLPEKDSWTVNDIQKLVGKLNWA------SQIYAGIKVRQLCKLLRGARTLTEVIPLSAEA
ELELAENREILKEPVHGVYYDPTKDL----------------------------------VAE-----IQKQGQGQWTYQ
IYQEPFKNLKTGKYARMRGAHTNDVKQLTEAVQKISTESIVIWGKIPKFKLPIQKETWEAWWMEYWQATWIPEWEFVNTP
PLVKLWYQLEKEPIVGAETF
>B.ES.2007.X2149.EU786678
PISPIETVPVKLKPGM--DGPRVKQWPLTE-EKIKALVEIC--TEMEKEGKISKI-GPENPYNTPVFAIKKKD--ST---
KWRKLVDFRELNKRTQDFWE-VQLGIPHPAGLKK---KKSVTVLDVGDAYFSVPLDEDFRKYTAFTIPSTNNETPGIRYQ
YNVLPQGWKGSPAIFQSSMTKILEPFRKQNPDIVIYQYMDDLYVGSDLEIGQHRTKIEELRQHLLKWGLTTPDKKHQKEP
PFLWMGYELHPDKWTVQPIVLPEKDSWTVNDIQKLVGKLNWA------SQIYAGIKVKQLCKLLRGAKSLTEVIPLTKEA
ELELAENREILKEPVHGVYYDPSKDL----------------------------------IAE-----IQKQGNDQWTYQ
IYQEPFKNLKTGKYAKMRGAHTNDVKQLTEAVQKIATESIVIWGRTPKFRLPIQKETWETWWAEYWQATWIPEWEYVNTP
PLVKLWYQLEKEPIVGAETF
>B.ES.2007.X2210_3.EU786679
PISPIDTVPVKLKPGM--DGPKIKQWPLTE-EKIKALVEIC--TEMEKEGKISKI-GPENPYNTPVFAIKKKD--ST---
KWRKLVDFRELNKRTQDFWE-VQLGIPHPAGLKK---KKSVTVLDVGDAYFSVPLDKDFRKYTAFTIPSTNNETPGIRYQ
YNVLPQGWKGSPAIFQYSMTKILEPFRKQNPDIVIYQYMDDLYVGSDLEIGQHRTKIEELRQHLLKWGFTTPDKKHQKEP
PFLWMGYELHPDKWTVQPIVLPEKDSWTVNDIQKLVGKLNWA------SQIYAGIKVKQLCKLLRGTKALTEVVPLTKEA
ELELAENREILKEPVHGAYYDPSKEL----------------------------------IAE-----IQKQGAGQWTYQ
IYQEPCKNLKTGKYARMRSTHTNDVKQLTEAVQKIATEGIVIWGKTPKFRLPIQKETWEAWWTEYWQATWIPEWEFVNTP
PLVKLWYQLEKEPIAGAETF
>B.ES.2007.X2231.EU786680
PISPIETVPVKLKPGM--DGPKVKQWPLTE-EKIKALIEIC--TEMEKEGKISKI-GPENPYNTPVFAIKKKD--ST---
KWRKLVDFRELNKKTQDFWE-VQLGIPHPAGLKK---NKSVTVLDVGDAYFSVPLDKEFRKYTAFTIPSINNETPGIRYQ
YNVLPQGWKGSPAIFQSSMTKILEPFRKQNPEIIIYQYMDDLYVGSDLEIGQHRIKVEELRQHLLKWGFTTPDKKHQKEP
PFLWMGYELHPDKWTVQPIVLPEKDSWTVNDIQKLVGKLNWA------SQIYPGIKIRQLCKLIRGTKALTEIVPLTEEA
ELELAENREILKEPVHGVYYDPSKDL----------------------------------IAE-----IQKQGEGQWTYQ
IYQEPFKNLKTGKYARMRGAHTNDVKQLAEAVQKITTESIVIWGKTPKFRLPIQKETWDTWWTEYWQATWIPEWEFVNTP
PLVKLWYQLEKEPIVGAETF
>B.DO.2005.05DO_162387.EU839596
PISPIETVPVKLKPGM--DGPKVKQWPLTE-EKIKALVEIC--TEMEKEGKITKI-GPENPYNTPIFAIRKKD--ST---
KWRKLVDFRELNKRTQDFWE-VQLGIPHPAGLKK---KKSVTVLDVGDAYFSVPLCEDFRKYTAFTIPSINNETPGIRYQ
YNVLPQGWKGSPAIFQCSMTKILEPFRKXNPDLVIYQYMDDLYVGSDLEIEQHRAKIEELREHLLRWGFTTPDKKHQKEP
PFLWMGYELHPDKWTVQPITLPEKESWTVNDIQKLVGKLNWA------SQIYSGIKVRQLCKLLRGAKALTEVVPLTEEA
ELELAENREILKEPVHGVYYDPSKDL----------------------------------IAE-----IQKQELGQWTYQ
IYQEPFKNLKTGKYARMRGTHTNDVKQLAEAVQKIARECIVIWGKTPKFRLPIQKETWEAWWMDYWQATWIPEWEFVNTP
PLVKLWYQLEKDPIVGAETF
>B.DO.2005.05DO_160884.EU839597
PISPIETVPVKLKPGM--DGPKVKQWPLTE-EKIKALVEIC--TEMEKEGKISXI-GPENPYNTPVFAIKKKD--SX---
KWRKLVDFRELNKRTQDFWE-VQLGIPHPXGLKK---KKSVTVLDVGDAYFSVPLDKDFRKYTAFTIPSINNETPGIRYQ
YNVLPQGWKGSPAIFQSSMTKILDPFRKQNPDIVIYQYMDDLYVGSDLEIGQHRTKIEELREHLLRWGFTTPDKKHQKEP
PFLWMGYELHPDKWTVQPIQLPEKESWTVNDIQKLVGKLNWA------SQIYAGIKVRQLCKLIRGTKALTEVVTLTEEA
ELELAENREILKEPVHGVYYDPSKDL----------------------------------IAE-----IQKQGQDQWTYQ
IYQEPFKNLKTGKYARMRSAHTNDVKQLTEAVQKIATESIVIWGKTPKFKLPIQKETWEAWWTDYWQATWIPEWEFVNTP
PLVKLWYQLEKEPIIEAETF
>B.DO.2005.05DO_163007.EU839598
PISPIETVPVKLKPGM--DGPKVKQWPLTE-EKIKALVEIC--TEMEKEGKISKI-GPENPYNTPVFAIXKKD--ST---
KWRKLVDFRELNKRTQDFWE-VQLGIPHPAGLKK---KKSVTVLDVGDAYFSVPLDKDFRKYTAFTIPSINNETPGIRYQ
YNVLPQGWKGSPAIFQSSMTKILEPFRKQNPDIVIYQYMDDLYVGSDLEIGQHRTKIEELREHLLKWGFTTPDKKHQKEP
PFLWMGYELHPDKWTVQSIKLPEKDSWTVNDIQKLVGKLNWA------SQIYGGIKVKQLCRLLRGTKALTEVVPLTAEA
ELELAENREILKEPVHGAYYDPSKDL----------------------------------IAE-----IQKQGQGQWTYQ
IYQEPFKNLKTGKYARMKGAHTNDIKQLTEAVQKIAQESIVIWGKTPKFRLPIQKETWETWWTEYWQATWIPEWEFVNTP
PLVKLWYQLETEPIAGVETF
>B.HT.2005.05HT_129517.EU839600
PISPIETVPVKLKPGM--DGPKVKQWPLTE-EKIKALVEIC--TEMEKEGKISKI-GPENPYNTPVFAIKKKD--ST---
KWRKLVDFRELNKRTQDFWE-VQLGIPHPAGLKK---KKSVTVLDVGDAYFSVPLDEDFRKYTAFTIPSINNETPGIRYQ
YNVLPQGWKGSPAIFQSSMTKILEPFRXQNPDIVIYQYMDDLYVGSDLEIGQHRTKIEELRXHLLRWGXTTPDKKHQKEP
PFLWMGYELHPDKWTVQPIXLPEKDXWTVNDIQKLVGKLNWA------SQIYAGIKVKQLCKLLRGTKALTEVVPLTEEA
ELELAENREILREPVHGVYYDPSKDL----------------------------------IAE-----IQKQGQGQWTYQ
IYQEPFKNLKTGKYARTRGAHTNDVRQLTEAVQKITTESIVIWGKTPKFKLPIQKETWETWWTEYWQATWIPEWEFVNTP
PLVKLWYQLEKEPIAGAETF
>B.HT.2005.05HT_129696.EU839601
PISPIETVPVKLKPGM--DGPKVKQWPLTE-EKIKALTEIC--TEMEKEGKISKI-GPENPYNTPIFAIKKKD--ST---
KWRKLVDFRELNKRTQDFWE-VQLGIPHPAGLKK---KKSVTVLDVGDAYFSVPLDPDFRKYTAFTIPXVNNETPGVRYQ
YNVLPQGWKGSPAIFQSSMTKILEPFRKQNPEIVIYQYMDDLYVGSDLEIGQHRAKIEELREHLXKWGFTTPDKKHQKEP
PFLWMGYELHPDKWTVQPIVLPXKXSWTVNDIQKLVGKLNWA------SQIYAGIKVKQLCKLLRGTKALTEVVPLTEEA
ELELAENREILKEPVHGVYYDPSKDL----------------------------------IAE-----IQKQGQGQWTYQ
IYQEPFKNLKTGKYARMRGAHTNDVKQLTEAVQKVALEGIVIWGKTPKFKLPIQKETWEAWWMEYWQATWIPEWEFVNTP
PLVKLWYQLEKEPIIGAETF
>B.HT.2005.05HT_129389.EU839602
PISPIETVPVKLKPGM--DGPKVKQWPLTE-EKIKALVEIC--TEMEKEGKISKI-GPENPYNTPVFAIKKKD--ST---
KWRKLVDFRELNKRTQDFWE-VQLGIPHPXGLKK---KKSVTVLDVGDAYFSVPLDKDFRKYTAFTIPSINNETPGIRYQ
YNVLPQGWKGSPAIFQSSMTKILEPFRXQNPDIVIYQYMDDLYVGSDLEIGQHRXKIEELREHLLRWGFTTPDKKHQKEP
PFLWMGYELHPDKWTVQPIXLPNKXSWTVNDIQKLVGKLNWA------SQIYSGIKVKQLCKLLRGTKALTEVVPLTEEA
ELELAENREILKEPVHGVYYDPSKDL----------------------------------IAE-----IQKQGHGQWTYQ
VYQEPFKNLKTGKYARMRGAHTNDVKQLTEAVQKIATEGIVIWGKIPKFRLPIQKETWDIWWTEYWQATWIPEWEFVNTP
PLVKLWYQLEKEPIVGAETF
>B.HT.2005.05HT_129473.EU839603
PISPIETVPVKLKPGM--DGPKVKQWPLTE-EKIKALVEIC--TEMEKEGKISKI-GPENPYNTPIFAIKKKD--ST---
KWRKLVDFRELNKRTQDFWE-VQLGIPHPAGLKK---KKSVTXLDVGDAYFSVPLDPEFRKYTAFTIPSINNETPGIRYQ
YNVLPQGWKGSPAIFQSSMTRILEPFRKENPEIVIYQYMDDLYVGSDLEIGQHRTKIEELRRHLLRWGFTTPDKKHQKEP
PFLWMGYELHPDKWTVQPITLPEKDSWTVNDIQKLVGKLNWA------SQIYPGIKVRQLCKLLRGTKALTXVVPLTAEA
ELELAENREILKEPVHGVYYDPSKDL----------------------------------IAE-----VQKQGNGQWTYQ
IYQEPFKNLKTGKYARIRGAHTNDVKQLTEAVQKIATESIVIWGKTPRFKLPIQKDTWEAWWMEYWQATWIPEWEFVNTP
PLVKLWYQLETEPIVGAETF
>B.HT.2005.05HT_129805.EU839604
PISPIETVPVKLKPGM--DGPKVKQWPLTE-EKIKALTEIC--TEMEKEGKISRI-GPENPYNTPIFAIKKKD--ST---
KWRKLVDFRELNKRTQDFWE-VQLGIPHPAGLKK---KKSVTVLDVGDAYFSVPLDKDFRKYTAFTIPSINNATPGIRYQ
YNVLPQGWKGSPAIFQSSMIKILEPFRKQNPDXIIYQYMDDLYVGSDLEIEQHRAKIEELRDHLLRWGFTTPDKKHQKEP
PFLWMGYELHPDKWTVQPIVLPEKDSWTVNDIQKLVGKLNWA------SQIYAGIKVKQLCKLIRGTKALTEIVPLTEEA
ELELAENREILKEPVHGVYYDPSKDL----------------------------------IAE-----IQKQGNGQWTYQ
FYQEPFKNLKTGKYAKMRGAHTNDVRQLTEVVQKVATESIVIWGKTPKFRLPIQKEAWEAWWTEYWQATWIPEWEFVNTP
PLVKLWYQLEKEPIMGAETF
>B.JM.2005.05JM_KJ108.EU839605
PISPIETVPVKLKPGM--DGPKVKQWPLTE-EKIKALVEIC--TEMEKEGKISKI-GPENPYNTPVFAIKKKD--ST---
KWRKLVDFRELNKRTQDFWE-VQLGIPHPAGLKK---KKSVTVLDVGDAYFSVPLDKDFRKYTAFTIPSINNETPGIRYQ
YNVLPQGWKGSPAIFQYSMTKILEPFRKQNPDIVIYQYMDDLYVGSDLEIGQHRTKIEQLRAHLLKWGFTTPDKKHQKEP
PFLWMGYELHPDKWTVQPIMLPEKDSWTVNDIQKLVGKLNWA------SQIYAGIKVKQLCRLLRGTKALTEVVPLTEEA
ELELAENREILKEPVHGVYYDPSKDL----------------------------------IAE-----LQKQGQGQWTYQ
IYQEPFKNLKTGKYARMRGAHTNDVKQLTEAVQKISIECIVIWGKTPKFKLPIQKETWEAWWMEYWQATWIPEWEFVNTP
PLVKLWYQLEKEPIVGAETF
>B.TT.2000.00TT_CRC08767.EU839606
PISPIETVPVKLKPGM--DGPKVKQWPLTE-EKIKALIEIC--TEMEKEGKISKI-GPENPXNTPVFAIKKKD--ST---
KWRKLVDFRELNKRTQDFWE-VQLGIPHPAGLKK---KKSVTVLDVGDAYFSVPLDQDFRKYTAFTIPSINNETPGIRYQ
YNVLPQGWKGSPAIFQSSMTKILEPFRQQNPEIVIYQYMDDLYVGSDLEIGQHRAKIEELREHLLRWGFTTPDKKHQKEP
PFLWMGYELHPDKWTVQPIXLPQKDSWTVNDIQKLVGKLNWA------SQIYPGIKVRQLCKLLRGAKSLTEVIPLTEEA
ELELAENREILKEPVHGVYYDPSKDL----------------------------------IAE-----IQKQGLGQWTYQ
IYQEPFKNLKTGKYARTRGAHTNDVKQLTEAVQKITTESIVIWGKTPKFKLPIQKETWETWWTEYWQATWIPEWEFVNTP
PLVKLWYQLEKEPIVGAETF
>B.TT.2000.00TT_CRC50018.EU839607
PISPIXTVPVKLKPGM--DXPKVKQWPLTE-EKIKALVEIC--TEMEKEGKISKI-GPENPYNTPVFAIRKKD--ST---
KWRKLVDFRELNKRTQDFWE-VQLGIPHPAGLKK---KKSVTVLDVGDAYFSVPLDXEFRKYTAFTIPSTNNETPGIRYQ
YNVLPQGWKGSPAIFQCSMTKILEPFRKQNPEIVIYQYMDDLYVGSDLEIGQHRAKIEELREHLLRWGFTTPDKKHQKEP
PFLWMGYELHPDKWTVQPIVLPEKDSWTVNDIQKLVGKLNWA------SQIYAGIKVRQLCKLLRGTKSLTEVIPLTEEA
ELELAENREILKEPVHGVYYDPSKDL----------------------------------IAE-----IQKQGQGQWTYQ
IYQEPFKNLKTGKYARTRGAHTNDVKQLTEAVQKIATESIVIWGKTPKFKLPIQKETWETWWAEYWQATWIPEWEFVNTP
PLVKLWYQLEKEPIAGAETY
>B.TT.2001.01TT_CRC50069.EU839608
PISPIETVPVKLKPGM--DGPKVKQWPLTE-EKIKALVEIC--TEMEKEGKISKI-GPENPYNTPVFAIKKKD--ST---
KWRKLVDFRELNKRTQDFWE-VQLGIPHPAGLKK---KKSVTVLDVGDAYFSVPLDKEFRKYTAFTIPSTNNETPGIRYQ
YNVLPQGWKGSPAIFQSSMTKILEPFRKQNPDIVVYQYMDDLYVGSDLEIGQHRAKIEELREHLLKWGLTTPDKKHQKEP
PFLWMGYELHPDKWTVQPIELPEKDSWTVNDIQKLVGKLNWA------SQIYAGIKVRQLCKLLRGTKALTEVVPLTREA
EIELAENREILKEPVHGVYYDPSKDL----------------------------------IAE-----IQKQGQGQWSYQ
IYQEPFKNLKTGKXARSRGAHTNDVRQLTEAVQKIAGESIVIWGKIPKFKLPIQKETWETWWTDYWQATWIPEWEFVNTP
PLVKLWYQLEKEPIIGAETF
>B.TT.2000.00TT_CRC50060.EU839609
PISPIETVPVTLKPGM--DGPKVKQWPLTE-EKIKALVEIC--TEMEKEGKISKI-GPENPYNTPVFAIKKKD--ST---
KWRKLVDFRELNKRTQDFWE-VQLGIPHPSGLKK---KKSVTVLDVGDAYFSVPLDKDFRKYTAFTIPSINNETPGTRYQ
YNVLPQGWKGSPAIFQSSMTKILEPFRKQNPGIVIYQYMDDLYVGSDLEXGQHRTKIEELRXHLLRWGFTTPDKKHQKEP
PFLWMGYELHPDKWTVQPIILPEKDSWTVNDIQKLVGKLNWA------SQIYAGIKVKQLCKLLRGTKALTEVIPLTKEA
ELELAENREILKEPVHGVYYDPSKDL----------------------------------IAE-----IQKQGQGQWTYQ
IYQEPFKNLKTGKYAKMRSAHTNDVKQLTEAVQKITTESIVIWGKTPKFKLPIQKETWETWWTEYWQATWIPEWEFVNTP
PLVKLWYQLEKEPIVGAETF
>B.TT.2001.01TT_CRC50077.EU839610
PISPIETVPVXLKPGM--DGPKVKQWPLTE-EKIKALVEIC--TEMEKEGKISKI-GPENPYNTPVFAIKKKD--SX---
KWRKLVDFRELNKRTQDFWE-VQLGIPHPSGLKK---KKSVTVLDVGDAYFSVPLDKDFRKYTAFTIPSINNETPGXRYQ
YNVLPQGWKGSPAIFQSSMTKILEPFRKQNPGIVIYQYMDDLYVGSDLEIGQHRTKIEELRXHLLRWGFTTPDKKHQKEP
PFLWMGYELHPDKWTVQPIILPEKDSWTVNDIQKLVGKLNWA------SQIYAGIKVKQLCKLLRGTKALTEVIPLTKEA
ELELAENREILKEPVHGVYYDPSKDL----------------------------------IAE-----IQKQGQGQWTYQ
IYQEPFKNLKTGKYAKMRSAHTNDVKQLTEAVQKITTESIVIWGKTPKFKLPIQKETWETWWTEYWQATWIPEWEFVNTP
PLVKLWYQLEKEPIVGAETF
>B.BR.2004.BREPM1070.FJ195086
PISPIETVPVKLKPGM--DGPKVKQWPLTE-EKIKALVEIC--TEMEKEGKISRI-GPENPYNTPVFAIKKKD--ST---
KWRKLVDFRELNKRTQDFWE-VQLGIPHPAGLKK---KKSVTVLDVGDAYFSVPLDKDFRKYTAFTIPSTNNETPGIRYQ
YNVLPQGWKGSPAIFQCSMTKILEPFRKQNPNIVIYQYMDDLYVGSDLEIDQHRTKIEELRQHLLRWGFTTPDKKHQKEP
PFLWMGYELHPDKWTVQPIMLPEKDSWTVNDIQKLVGKLNWA------SQIYAGIKVKQLCKLLRGAKALTEVVPLTEEA
ELELAENREILKETVHGAYYDPSKDL----------------------------------IAE-----IQKQERGQWTYQ
TYQEPLKNLKTGKYARTRGAHTNDVKQLTEAVQKIATESIVIWGKTPKFKLPIQKETWEAWWTEYWQATWIPEWEFVNTP
PLVKLWYQLEKEPIGGAETF
>B.BR.2005.BREPM1084.FJ195088
PISPIETVPVKLKPGM--DGPKVKQWPLTE-EKIKALVEIC--TEMEKEGKISRI-GPENPYNTPVFAIKKKD--ST---
KWRKLVDFRELNKRTQDFWE-VQLGIPHPAGLKK---KKSVTVLDVGDAYFSVPLDKDFRKYTAFTIPSTNNETPGIRYQ
YNVLPQGWKGSPAIFQSSMTKILEPFRKQNPHIVIYQYMDDLYVGSDLEIGQHRTKIEELRQHLFKWGLTTPDKKHQKEP
PFLWMGYELHPDKWTVQPIILPEKDSWTVNDIQKLVGKLNWA------SQIYAGIKVKQLCKLLRGTKALTEVVPLTEEA
ELELAENREILKEPVHGVYYDSSKPL----------------------------------IAE-----IQKQGYGQWTYQ
IYQEPFRNLKTGKYARMRGAHTNDIKQLTEAVQKIATESIVIWGKIPKFKLPIQKETWETWWIEYWQATWIPEWEFVNTP
PLVKLWYQLEKEPIVGAETF
>B.BR.2005.BREPM1093.FJ195089
PISPIETIPVKLKPGM--DGPKVKQWPLTE-EKIKALTEIC--TEMEKEGKISKI-GPKNPYNTPIFAIKKKD--ST---
KWRKLVDFRELNKRTQDFWE-VQLGIPHPAGLKK---KKSVTVLDVGDAYFSVPLDKDFRKYTAFTIPSTNNETPGVRYQ
YNVLPQGWKGSPAIFQSSMTKILEPFKKQNPDIVIYQYMDDLYVGSDLEIGQHRTKIEELRQHLLKWGFTTPDKKHQKEP
PFLWMGYELHPDKWTVQPIVLPEKDSWTVNDIQKLVGKLNWA------SQIYPGIKVKQLCKLLRGAKALTEVVPLTKEA
ELEMAENREILKEPVHGVYYDPSKDL----------------------------------IAE-----IQKQGEGQWTYQ
IYQEPYKNLKTGKYARTRGAHTNDVKQLTEAVQKIATESIVIWGRTPKFRLPIQKETWDTWWIEYWQATWIPEWEFVNTP
PLVKLWYQLEKEPIIGAETF
>B.BR.2004.BREPM1066.FJ195090
PISPIETVPVKLKPGM--DGPKVKQWPLTE-EKIKALVEIC--TEMEKEGKISKI-GPENPYNTPVFAIKKKD--ST---
KWRKLVDFRELNKRTQDFWE-VQLGIPHPAGLKK---KKSVTVLDVGDAYFSVPLDKDFRKYTAFTIPSTNNETPGIRYQ
YNVLPQGWKGSPAIFQCSMTKILEPFRKQNPDIVIYQYMDDLYVGSDLEIGQHRTKIEELRQHLLRWGFTTPDKKHQKEP
PFLWMGYELHPDKWTVQPIILPEKDSWTVNDIQKLVGKLNWA------SQIYPGIKVRQLCKLLRGTKALTEIVPLTAEA
ELELAENREILKEPVHGVYYDPSKDL----------------------------------IAE-----IQKQGLSQWSYQ
IYQEPFKNLKTGKYARTRGAHTNDVKQLAEAVQRVTTECIVIWGKIPKFRLPIQKETWETWWTEYWQATWIPEWEFVNTP
PLVKLWYQLEKEPIAGAETY
>B.BR.2005.BREPM1081.FJ195091
PISPIETVPVKLKPGM--DGPKVKQWPLTE-EKIKALVEIC--TEMEKEGKISRI-GPENPYNTPVFAIKKKD--ST---
KWRKLVDFRELNKRTQDFWE-VQLGIPHPAGLKK---KKSVTVLDVGDAYFSVPLDKEFRKYTAFTIPSTNNETPGIRYQ
YNVLPQGWKGSPAIFQCSMTKILDPFRKQNPDIVIYQYMDDLYVGSDLEIGQHRAKIEELRQHLLRWGFTTPDKKHQKEP
PFLWMGYELHPDKWTVQPIKLPEKDSWTVNDIQKLVGKLNWA------SQIYSGIKVRQLCKLLRGTKALTEVVPLTEEA
ELELAENREILKEPVHGVYYDPSKDL----------------------------------IAE-----VQKQGQGQWTYQ
IYQEPFKNLKTGKYARMRGAHTNDVRQLTEAVQKIATESIVIWGKTPKFRLPIQKETWEAWWMEYWQATWIPEWEFVNTP
PLVKLWYQLEKEPIVGAETF
>B.CY.2005.CY018.FJ388890
PISPIETVPVKLKPGM--DGPKVKQWPLTE-EKIKALVEIC--TEMEKEGKISKI-GPENPYNTPVFVVKKKD--G----
KWRKVVDFRELNKRTQDFWE-IQLGIPHPAGLKQ---NKSVTILDVGDAYFSVPLDKEFRKYTAFTIPSINNETPGIRYQ
YNVLPMGWKGSPAIFQSSMIKILEPFRKKNPEIVICHYMDDLYVASNLEIGQHRTKVEELRQHLLRWGLTTPDKKYQKEP
PFLWMGYELHPDKWTVQPIMLPEKDSWTVNDIQKLVGKLNWA------SQIYAGIKVKQLCKLLRGAKALTEVIPLTKEA
ELELAENREILKEPVHGVYYDPSKDL----------------------------------VAK-----IQKQGLGQWTYQ
IYQEPFKNLKTGKYARTRGAHTNDVKQLTEAVQKIATESIIIWGKIPRFKLPIQKETWELWWTEYWQATWIPEWEFVNTP
PLVKLWYQLEKEPIVGAETF
>B.CY.2005.CY020.FJ388891
PISPIETVPVKLKPGM--DGPKVKQWPLTE-EKIKALVEIC--TEMEKEGKISKI-GPENPYNTPVFAIKKKD--ST---
KWRKLVDFRELNKRTQDFWE-VQLGIPHPAGLKK---KKSVTVLDVGDAYFSVPLDKEFRKYTAFTIPSTNNETPGIRYQ
YNVLPQGWKGSPAIFQSSMTRILEPFRKQNPELVIYQYMDDLYVGSDLEIGQHRTKIEELRQHLLRWGLTTPDKKHQKEP
PFLWMGYELHPDKWTVQPIMLPEKDSWTVNDIQKLVGKLNWA------SQIYAGIKVRQLCKLLRGAKSLTEVVPLTAEA
ELELAENREILKEPVHGVYYDPSKDL----------------------------------IAE-----IQKQGQGQWTYQ
IYQEPFKNLKTGKYARTRGAHTNDVKQLTEAVQKITTESIVIWGKIPKFKLPIQKETWETWWTEYWQATWIPEWEFVNTP
PLVKLWYQLETEPILGAETF
>B.CY.2005.CY028.FJ388895
PISPIETVPVKLKPGM--DGPKVKQWPLTE-EKIKALIEIC--TEMEKEGKISKI-GPENPYNTPVFAIKKKD--ST---
KWRKLVDFRELNKRTQDFWE-VQLGIPHPAGLRK---KKSVTVLDVGDAYFSVPLDQDFRKYTAFTIPSINNETPGIRYQ
YNVLPQGWKGSPAIFQSSMTKILEPYRKQNPEVVIYQYMDDLYVGSDLEIGQHRIKIEELRQHLLRWGLTTPDKKHQKEP
PFLWMGYELHPDKWTVQPIVLPEKDSWTVNDIQKLVGKLNWA------SQIYPGIKVKQLCKLLRGTKALTEVVPLTEEA
ELELAENREILKEPVHGVYYDPSKDL----------------------------------IAE-----IQKQGDGQWTYQ
IYQEPFKNLRTGKYARMRGTHTNDVKQLTEAVQKVSTESIVIWGRTPKFKLPIQKETWETWWTEYWQATWIPEWEFVNTP
PLVKLWYQLEKEPIVGAETF
>B.CY.2005.CY032.FJ388898
PISPIETVPVKLKPGM--DGPRVKQWPLTE-EKIKALIEIC--TEMEKEGKISKI-GPENPYNTPVFAIKKKD--GT---
KWRKLVDFRELNKRTQDFWE-VQLGIPHPAGLKK---KKSVTVLDVGDAYFSVPLDVNFRKYTAFTIPSINNETPGIRYQ
YNVLPQGWKGSPAIFQSSMTRILEPFRKQNPEIVIYQYMDDLYVGSDLEIEQHRIKIEKLRHHLLGWGLTTPDKKHQKEP
PFLWMGYELHPDKWTVQPIILPEKDSWTVNDIQKLVGKLNWA------SQIYPGIKVRQLCKLLRGTKALTEVIPLTEEA
ELELAENREILKEPVHGVYYDPSKDL----------------------------------IAE-----IQKQEQGQWTYQ
IYQEPFKNLKTGKYAKTRGTHTNDVKQLTEAVQKIATESIVIWGKTPKFKLPIQKETWETWWTEYWQATWIPEWEFVNTP
PLVKLWYQLEKEPILGAETF
>B.CY.2005.CY037.FJ388899
PISPIETVPVKLKPGM--DGPKVKQWPLTE-EKIKALVEIC--TEMEKEGKISKI-GPENPYNTPVFAIKKKD--ST---
KWRKLVDFRELNKRTQDFWE-VQLGIPHPAGLKK---KKSVTVLDVGDAYFSVPLDKEFRKYTAFTIPSINNETPGIRYQ
YNVLPQGWKGSPAIFQSSMTKILDPFRKQNPEIVIYQYMDDLYVGSDLEIGQHRAKVEELRQHLLRWGFTTPDKKHQKEP
PFLWMGYELHPDKWTVQPIVLPEKDSWTVNDIQKLVGKLNWA------SQIYPGIKVKQLCKLLRGTKALTEVIPLTEEA
ELELAENREILKEPVHGVYYDPSKDL----------------------------------IAE-----IQKQGLGQWTYQ
IYQEPFKNLKTGKYARMRGAHTNDVKQLTEAVQKIATEGIVIWGKIPKFKLPIQKETWEAWWTEYWQATWIPEWEFVNTP
PLVKLWYQLEKEPIEGAETF
>B.CY.2005.CY055.FJ388904
PISPIETVPVKLKPGM--DGPRVKQWPLTE-EKIKALVEIC--TEMEKEGKITKI-GPENPYNTPVFAIKKKD--ST---
KWRKLVDFRELNKRTQDFWE-VQLGIPHPAGLKK---KKSVTVLDVGDAYFSVPLDKDFRKYTAFTIPSTNNETPGIRYQ
YNVLPQGWKGSPAIFQSSMIKILEPFRKQNPDIVIYQYMDDLYVGSDLEIGQHRTKIEELREHLLKWGFTTPDKKHQKEP
PFLWMGYELHPDKWTVQPIKLPEKDSWTVNDIQKLVGKLNWA------SQIYPGIKVRQLCKLIRGTKGLTEVVPLTEEA
ELELAENKEILKEPVHGVYYDPTKDL----------------------------------IAE-----LQKQGQGQWTYQ
IYQKPFKNLKTGKYAKMRGTHTNDVKQLTEAVQKIAQESIVIWGKIPKFKLPIQKETWDAWWIDYWQATWIPEWEFVNTP
PLVKLWYQLEKEPIVGAETF
>B.CY.2005.CY056.FJ388905
PISPIETVPVKLKPGM--DGPKVKQWPLTE-EKIKALVEIC--TEMEKEGKISKI-GPENPYNTPIFAIKKKD--ST---
KWRKLVDFRELNKRTQDFWE-VQLGIPHPAGLEK---KKSVTVLDVGDAYFSVPLDKDFRKYTAFTIPSINNETPGIRYQ
YNVLPQGWKGSPAIFQSSMTKILEPFRKQNPGIVIYQYMDDLYVRSDLEIGQHRIKIKELRQHLLKWGFFTPDKKHQKEP
PFLWMGYELHPDKWTVQPIVLPVKESWTVNDIQKLVGKLNWA------SQIYSGIKVKQLCKLLRGAKALTEVVTLTEEA
ELELAENREILKEPVHGVYYDPSKDL----------------------------------VAE-----IQKQGQGQWTYQ
IYQEPFKNLKTGKYARMRGAHTNDVKQLTEAVQKISMESIVIWGKTPKFRLPIQKETWETWWTEYWQATWIPEWEFVNTP
PLVKLWYQLEKEPIVGAETF
>B.CY.2005.CY065.FJ388910
PISPIETVPVKLKPGM--DGPKVKQWPLTE-EKIKALIEIC--TEMEKEGKISKI-GPENPYNTPVFAIKKKD--ST---
KWRKLVDFRELNKRTQDFWE-VQLGIPHPAELKK---KKSVTVLDVGDAYFSVPLDEDFRKYTAFTIPSTNNETPGVRYQ
YNVLPQGWKGSPAIFQSSMTKILEPFRKQNPDIVIYQYMDDLYVGSDLEIGQHRTKIEELRQHLLKWGFTTPDKKHQKEP
PFLWMGYELHPDKWTVQPIVLPEKDSWTVNDIQKLVGKLNWA------SQIYAGIKVKQLCKLLRGTKALTEVVPLTEEA
ELELAENREILREPVHGVYYDPSKDL----------------------------------IAE-----IQKQGLCQWTYQ
IYQEPFKNLKTGKYARVRGAHTNDVKQLTEAVQKIATESIVIWGKIPKFKLPIQKETWDLWWTEYWQATWIPEWEFVNTP
PLVKLWYQLEKEPIVGADTF
>B.CY.2005.CY067.FJ388911
PISPIETVPVKLKPGM--DGPKVKQWPLTE-EKIKALVEIC--TEMEKEGKISKI-GPENPYNTPVFAIKKKD--ST---
KWRKLVDFRELNKRTQDFWE-VQLGIPHPAGLKK---KKSVTVLDVSDAYFSVPLYKDFRKYTAFTIPSMNNETPGIRYQ
YNVLPQGWKGSPAIFQYSMTKILEPFRKQNPGIVIYQYMDDLYVGSDLEIGQHRAKIEELRQHLLRWGFTTPDKKHQKEP
PFLWMGYELHPDKWTVQPIMLPEKDSWTVNDIQKLVGKLNWA------SQIYAGIKVKQLCKLLRGAKALTEVVPLTVEA
ELELAENREILKEPVHGVYYDPSKDL----------------------------------VAE-----IQKQGQGQWTYQ
IYQEPFKNLKTGKYARVRGAHTNDVKQLTEAVQKIATESIVIWGKTPKFKLPIQKETWEAWWTEYWQATWIPEWEFVNTP
PLVKLWYQLEREPIVGAETF
>B.CY.2005.CY068.FJ388912
PISPIETVPVKLKPGM--DGPKVKQWPLTE-EKIKALIEIC--TEMEKEGKISKI-GPENPYNTPVFAIKKKD--ST---
KWRKLVDFRELNKRTQDFWE-VQLGIPHPAELKK---KKSVTVLDVGDAYFSVPLHEDFRKYTAFTIPSTNNETPGIRYQ
YNVLPQGWKGSPAIFQSSMTKILEPFRKQNPEIVIYQYMDDLYVGSDLEIGQHRIKIEELRQHLLRWGFTTPDKKHQKEP
PFLWMGYELHPDKWTVQPIVLPEKESWTVNDIQKLVGKLNWA------SQIYPGIKVRQLCKLLRGTKALTEVIPLTEEA
ELELAENREILKEPVHGVYYDPSKDL----------------------------------IAE-----IQKQGQGQWTYQ
IYQEPCKNLKTGKYARMRGAHTNDVKQLTEAVQKITTESIVIWGKTPKFRLPIQKETWETWWTEYWQATWIPEWEFVNTP
PLVKLWYQLEKEPIIGAETF
>B.CY.2005.CY072.FJ388914
PIIPIETVPVKLKPGM--DGPKVKQWPLTE-EKIKALLEIC--TEMEKEGKISKI-GPEDPYNTPVFAIKKKD--ST---
KWRKLVDFRELNKRTQDFWE-VQLGIPHPAGLKK---KKSVTVLDVGDAYFSVPLDKEFRKYTAFTIPSINNETPGIRYQ
YNVLPQGWKGSPAIFQSSMTKILEPFRKQNPQIVIYQYMDDLYVGSDLEIGQHRTKVEELRQHLLRWGLTTPDKKHQKEP
PFLWMGYELHPDKWTVQPIVLPEKDSWTVNDIQKLVGKLNWA------SQIYAGIKVRQLCKLLRGAKSLTEVVTLTAEA
ELELAENREILKEPVHGAYYDPSKDL----------------------------------VAE-----IQKQGLGQWTYQ
IYQEPFKNLKTGKYARTRGAHTNDVKQLTEAVQKIVTESIVIWGKMPKFKLPIQKETWEIWWTEYWQATWIPEWEFVNTP
PLVKLWYQLEKEPIVGAETF
>B.CY.2005.CY074.FJ388915
PISPIETVPVKLKPGM--DGPKVKQWPLTE-EKIKALVEIC--TEMEKEGKISKI-GPENPYNTPVFAIKKKD--ST---
KWRKLVDFRELNKRTQDFWE-VQLGIPHPAGLKK---KKSVTVLDVGDAYFSVPLDEDFRKYTAFTIPSINNETPGIRYQ
YNVLPQGWKGSPAIFQSSMTKILEPFRKQNPDIVIYQYMDDLYVGSDLEIGQHRTKIEELRAHLLKWGFTTPDKKHQKEP
PFLWMGYELHPDKWTVQPIQLPEKDSWTVNDIQKLVGKLNWA------SQIYAGIKVRQLCKLLKGAKALTEVVPLTEEA
ELELAENREILKEPVHGVYYDPTKDL----------------------------------IAE-----IQKQGQGQWTYQ
IYQEPFKNLKTGKYARTRGAHTNDVKQLTEAVQKIATESIVIWGKTPKFRLPIQKETWEAWWTEYWQATWIPEWEFVNTP
PLVKLWYQLEKEPIVGAETF
>B.CY.2005.CY075.FJ388916
PISPIETVPVKLKPGM--DGPRVKQWPLTE-EKIKALVEIC--TEMEKEGKISKI-GPENPYNTPVFAIKKKD--ST---
KWRKLVDFRELNKRTQDFWE-VQLGIPHPAGLKK---KKSVTVLDVGDAYFSVPLDKDFRKYTAFTIPSTNNETPGIRYQ
YNVLPQGWKGSPAIFQSSMTKILEPFRKQNPDIVIYQYMDDLYVGSDLEIGQHRTKIEELREHLLKWGFTTPDKKHQKEP
PFLWMGYELHPDKWTVQPIKLPEKDSWTVNDIQKLVGKLNWA------SQIYPGIKIRQLCKLIRGTKALTEVVPLTEEA
ELELAENREILKEPVHGVYYDPTKDL----------------------------------IAE-----LQKQGQGQWTYQ
IYQEPFKNLKTGKYAKMRGTHTNDVKQLTEAVQKIAQESIVIWGKIPKFKLPIQKETWDAWWIDYWQATWIPEWEFVNTP
PLVKLWYQLEKEPIVGAETF
>B.CY.2005.CY087.FJ388918
PISPIETVPVKLKPGM--DGPRVKQWPLTE-EKIKALIEIC--TEMEKEGKISKI-GPENPYNTPVFAIKKKD--ST---
KWRKLVDFRELNRGGNRKLYW----IQEQMIQYKTVG-QEITVLDVGDAYFSVPLDKDFRKYTAFTIPSTNNETPGIRYQ
YNVLPQGWKGSPAIFQSSMTKILEPFREQNPDIVIYQYMDDLYVGSDLEIGQHRTKIEELRAHLLRWGFTTPDKKHQKEP
PFLWMGYELHPDKWTVQPIKLPEKDSWTVNDIQKLVGKLNWA------SQIYPGIRVKQLCKLLKGAKALTEVVPLTEEA
ELELAENREILKEPVHGVYYDPAKDL----------------------------------LAE-----IQKQGQGQWTYQ
IYQEPFKNLKTGKYARTRGAHTNDVKQLVEAVQKIATESIVIWGKTPKFRLPIQKETWEAWWTEYWQATWIPEWEFVNTP
PLVKLWYQLEKEPIVGAETF
>B.CY.2005.CY088.FJ388919
PISPIETVPVKLKPGM--DGPRVKQWPLTE-EKIKALVEIC--TEMEKEGKISKI-GPENPYNTPVFAIKKKD--ST---
KWRKLVDFRELNKRTQDFWE-VQLGIPHPAGLKK---KKSVTVLDVGDAYFSVPLDEEFRKYTAFTIPSINNETPGVRYQ
YNVLPQGWKGSPAIFQSSMTKILEPFRKKNPELVIYQYMDDLYVGSDLEIGQHRTKIEELRQHLLRWGLTTPDKKHQKEP
PFLWMGYELHPDKWTVQPIVLPEKDSWTVNDIQKLVGKLNWA------SQIYAGIKVKQLCKLLRGAKSLTEIIPLTAEA
ELELAENREILKEPVHGVYYDPSKDL----------------------------------IAE-----IQKQGQGQWTYQ
IYQEQFKNLKTGKYARTRGAHTNDVKQLTEAVQKIATESLIIWGRIPIFRLPIQKETWDIWWTEYWQATWIPEWEFVNTP
PLVKLWYQLEKEPIVGAETF
>B.CY.2005.CY089.FJ388920
PISPIETVPVKLKPGM--DGPRVKQWPLTE-EKIKALVEIC--TEMEKEGKISKI-GPENPYNTPVFAIKKKD--ST---
KWRKLVDFRELNKRTQDFWE-VQLGIPHPSGLKK---KKSVTVLDVGDAYFSVPLDKEFRKYTAFTIPSINNETPGVRYQ
YNVLPQGWKGSPAIFQSSMTKILEPFRKKNPELVIYQYMDDLYVGSDLEIGQHRTKIEELRQHLLRWGLTTPDKKHQKEP
PFLWMGYELHPDKWTVQPIVLPEKDSWTVNDIQKLVGKLNWA------SQIYAGIKVRQLCKLLRGAKSLTEVIPLTAEA
ELELAENREILKEPVHGVYYDPSKDL----------------------------------IAE-----IQKQGQGQWTYQ
IYQEPFKNLKTGKYARTRGAHTNDVKQLTEAVQKIATESLIIWGKIPKFRLPIQKETWDIWWTEYWQATWIPEWEFVNTP
PLVKLWYQLEKEPIVGAETF
>B.CY.2005.CY093.FJ388923
PISPIETVPVKLKPGM--DGPKVKQWPLTE-EKIKALVEIC--TEMEKEGKISKI-GPENPYNTPVFAIKKKD--ST---
KWRKLVDFRELNKRTQDFWE-VQLGIPHPAGLKK---KKSVTVLDVGDAYFSVPLDKEFRKYTAFTIPSTNNETPGIRYQ
YNVLPQGWKGSPAIFQSSMTRILEPFRKQNPEIVIYQYMDDLYVGSDLEIGQHRTKIEELRQHLLRWGLTTPDKKHQKEP
PFLWMGYELHPDKWTVQPIMLPDKDSWTVNDIQKLVGKLNWA------SQIYAGIRGGQLCKLLRGDKLLTKVIPLTN-A
NIELAKKRGILKEPRYGGYYDPSKDL----------------------------------IAE-----ILEMGQGQWTYQ
IYREPFKNLKTGKYARTRGAHTNDVKQLTEAVQKITTESIVIWGKIPKFKLPIQKETWEIWWTEYWQATWIPEWEFVNTP
PLVKLWYQLEKEPIVGAETF
>B.CY.2005.CY097.FJ388924
PISPIETVPVKLKPGM--DGPKVKQWPLTE-EKIKALVEIC--TEMEKEGKISKI-GPENPYNTPVFAIKKKD--ST---
KWRKLVDFRELNKRTQDFWE-VQLGIPHPAGLKK---KKSVTVLDVGDAYFSVPLDKEFRKYTAFTIPSINNETPGVRYQ
YNVLPQGWKGSPAIFQSSMTRILEPFRKQNPEIVIYQYMDDLYVGSDLEIGQHRTKIEELRQHLLRWGLTTPDKKHQKEP
PFLWMGYELHPDKWTVQPIVLPEKDSWTVNDIQKLVGKLNWA------SQIYAGIKVRQLCKLLRGAKSLTEVIPLTAEA
ELELAENREILKEPVHGVYYDPSKDL----------------------------------IAE-----IQKQGQGQWTYQ
IYQEPFKNLKTGKYARTRGAHTNDVKQLTEAVQKIATESLVIWGKIPKFKLPIQKETWEIWWTEYWQATWIPEWEFVNTP
PLVKLWYQLEKEPIVGAETF
>B.CY.2005.CY110.FJ388927
PISPIETVPVKLKPGM--DGPKVKQWPLTE-EKIQALIEIC--TEMEKEGKISKV-GPENPYNTPVFAIKKKD--ST---
KWRKLVDFRELNKRTQDFWE-VQLGIPHPAGLKK---KKSVTVLDVGDAYFSVPLDEDFRKYTAFTIPSKNNETTGIRYQ
YNVLPQGWKGSPAIFQSSMTKILDPFRKQNPDIVIYQYMDDLYVGSDLEIGQHRTKIEELRKHLLKWGFTTPDKKHQKEP
PFLWMGYELHPDKWTVQPIVLPEKDSWTVNDIQKLVGKLNWA------SQIYPGIKVRQLCKLLRGTKALTEVIPLTEEA
ELELAKNREILKEPVHGVYYDPSKDL----------------------------------IAK-----VQKQEHGQWTYQ
IYQEPFKNLKTGKYARMRGAHTNDVKQLTEAVQKIATESIVIWGKIPKFRLPIQKETWESWWTEYWQATWIPEWEFVNTP
PLVKLWYQLEKEPIV-----
>B.CY.2005.CY113.FJ388930
PISPIETVPVKLKPGM--DGPKVKQWPLTE-EKIKALTEIC--TEMEKEGKISKI-GPENPYNTPVFAIKKKD--ST---
KWRKLVDFRELNKRTQDFWE-VQLGIPHPAGLKK---KKSVTVLDVGDAYFSVPLDKDFRKYTAFTIPSTNNETPGIRYQ
YNVLPQGWKGSPAIFQSSMTKILEPFRKQNPDIVIYQYMDDLYVGSDLEIGQHRTKIEELRQHLLRWGFTTPDKKHQKEP
PFLWMGYELHPDKWTVQPIVLPEKDSWTVNDIQKLVGKLNWA------SQIYAGIKVKHLCRLLRGTKALTEVVPLTEEA
ELELAENREILKEPVHGVYYDPSKDL----------------------------------VAE-----IQKQGQGQWTYQ
IYQEPFKNLKTGKYARMRGAHTNDVKQLTEAVQKIATESIVIWGKTPKFRLPIQKETWEAWWTEYWQATWIPEGEFVNTP
PLVKLWYQLEKEPIEGAETF
>B.CY.2005.CY120.FJ388931
PISPIETVPVKLKPGM--DGPKVRQWPLTE-EKIKALVEIC--TEMEKEGKISKI-GPENPYNTPVFAIKKKD--ST---
KWRKLVDFRELNKRTQDFWE-VQLGIPHPAGLKK---KKSVTVLDVGDAYFSVPLDKEFRKYTAFTIPSTNNETPGIRYQ
YNVLPQGWKGSPAIFQSSMTRILEPFRKQNPEIVIYQYMDDLYVGSDLEIGQHRTKIEELRQHLLKWGLTTPDKKHQKEP
PFLWMGYELHPDKWTVQPIVLPEKDSWTVNDIQKLVGKLNWA------SQIYPGIKVRQLCKLLRGTKALTEVVPLTAEA
ELELAENREILREPVHGVYYDPSKDL----------------------------------IAE-----IQKQGLGQWTYQ
IYQEPFKNLKTGKYARMKGAHTNDVRQLTEAVQKIANESIVIWGKTPKFRLPIQKETWEAWWMDYWQATWIPEWEFVNTP
PLVKLWYQLETEPIVGAETF
>B.CY.2005.CY124.FJ388933
PISPIETVPVKLKPGM--DGPRVKQWPLTE-EKIKALVEIC--TEMEKEGKISKI-GPENPYNTPVFAIKKKN--ST---
KWRKLVDFRELNKRTQEFWE-VQLGIPHPAGLKK---KKSVTVLDVGDAYFSVPLDKDFRKYTAFTIPSINNETPGIRYQ
YNVLPQGWKGSPAIFQCSMTKILEPFRKQNPDIVIYQYMDDLYVGSDLETEQHKTKIVELRQHLLRWGFTTPDQKYQKEP
PFLWMGYELHPDKWTVQPIVLPEKDSWTVNDIQKLVGKLNWA------SQIYPGIKVKQLCKLLRGTKALTEIVPLTEEA
ELELAENREILKEPVHGVYYDPSKDL----------------------------------IAE-----VQKQGQGQWTYQ
IYQEPFKNLKTGKYARMRGAHTNDVKQLTEAVQKIATEGIVIWGKTPKFKLPIQKETWEAWWTEYWQATWIPEWEFVNTP
PLVKLWYQLEKEPIVGAETF
>B.CY.2005.CY130.FJ388934
PISPIETVPVKLKPGM--DGPKVKQWPLTE-EKIKALVEIC--TEMEKEGKISKI-GPENPYNTPVFAIKKKD--ST---
KWRKLVDFRELNKRTQDFWE-VQLGIPHPAGLKK---KKSVTVLDVGDAYFSVPLDEDFRKYTAFTIPSINNETPGIRYQ
YNVLPQGWKGSPAIFQSSMTKILDPFRKQHPDIVIYQYMDDLYVGSDLEIGQHRTKIEELRQHLLKWGFTTPDKKHQKEP
PFLWMGYELHPDKWTVQPIVLPEKDSWTVNDIQKLVGKLNWA------SQIYPGIKVKQLCRLLRGTKALTEVIHLTQEA
ELELAENREILKEPVHGVYYDPSKDL----------------------------------IAD-----IQKQGQGQWTYQ
IYQEPFKNLKTGKYARMRGAHTNDVKQLTEAVQKISQESIVIWGKIPKFKLPIQKETWEIWWTEYWQATWIPEWEFVNTP
PLVKLWYQLEKEPIVGAETY
>B.CY.2005.CY131.FJ388935
PISPIETVPVKLKPGM--DGPKVKQWPLTE-EKIKALVEIC--TEMEKEGKISKI-GPENPYNTPVFAIKKKD--ST---
KWRKLVDFRELNKRTQDFWE-VQLGIPHPAGLKK---KKSVTVLDVGDAYFSVPLDKEFRKYTAFTIPSINNETPGIRYQ
YNVLPQGWKGSPAIFQCSMTKILEPFRKHNPEIVIYQYMDDLYVGSDLEIGQHRTKIEELRQHLLKWGFTTPDKKHQKEP
PFLWMGYELHPDKWTVQPIVLPEKDSWTVNDIQKLVGKLNWA------SQIYAGIKVKQLCKLLRGAKALTEVIPLTEEA
ELELAENREILKEPVHGVYYDPSKDL----------------------------------IAE-----IQKQGQGQWTYQ
IYQEPFKNLKTGKYARTRGAHTNDVKQLTEAVQKIATESIVIWGKTPKFKLPIQKETWDAWWMEYWQATWIPDWEFVNTP
PLVKLWYQLEKEPIVGAETF
>B.CY.2005.CY132.FJ388936
PISPIETVPVKLKPGM--DGPKVKQWPLTE-EKIKALVEIC--TEMEKEGKISKI-GPENPYNTPVFAIKKKD--ST---
KWRKLVDFRELNKRTQDFWE-VQLGIPHPAGLKQ---KKSVTVLDVGDAYFSVPLDKEFRKYTAFTIPSTNNETPGIRYQ
YNVLPQGWKGSPAIFQSSMTKILEPFRKQNPEIVIYQYMDDLYVGSDLEIGQHRTKIEELRQHLLRWGLTTPDKKHQKEP
PFLWMGYELHPDKWTVQPIMLPEKDSWTVNDIQKLVGKLNWA------SQIYAGIKVKQLCKLLRGAKALTEVIPLTEEA
ELELAENREILKEPVHGVYYDPSKDL----------------------------------IAE-----IQKQGQGQWTYQ
IYQEPFKNLKTGKYARTRGAHTNDVKQLTEAVQKITTESIVIWGKIPKFKLPIQKETWEIWWTEYWQATWIPEWEFVNTP
PLVKLWYQLEKEPIVGAETF
>B.CY.2005.CY137.FJ388937
PISPIETVPVKLKPGM--DGPKVRQWPLTE-EKIKALVEIC--TEMEKEGKISKI-GPENPYNTPVFAIKKKD--ST---
KWRKLVDFRELNKRTQDFWE-VQLGIPHPAGLKK---KKSVTVLDVGDAYFSVPLDKDFRKYTAFTIPSTNNETPGIRYQ
YNVLPQGWKGSPAIFQSSMTKILEPFRKQNPDIVIYQYMDDLYVGSDLEIGQHRTKIEELRQHLLKWGLTTPDKKHQKEP
PFLWMGYELHPDKWTVQPIMLPEKDSWTVNDIQKLVGKLNWA------SQIYAGIKVKQLCKLLRGTKALTEIVPLTAEA
ELELAENREILREPVHGVYYDPSKDL----------------------------------IAE-----IQKQGLGQWTYQ
IYQEPFKNLKTGKYARMRGTHTNDVKQLTEAVQKIANESIVIWGKTPKFRLPIQKETWETWWMDYWQATWIPEWEFVNTP
PLVKLWYQLETEPIVGAETF
>B.CY.2005.CY141.FJ388939
PISPIETVPVKLKPGM--DGPKVKQWPLTE-EKIKALVEIC--TEMEKEGKISKI-GPENPYNTPVFAIKKKD--ST---
KWRKLVDFRELNRRLQDFRE-VHLGIPHPAGLKR---KSSVPVLEVGDAFFSVPLDEGFRKYTAFPILSITNEPPGIRYQ
SNVLPQGRKGSPAIFQSSMPKFLDPLGNHHPDIVIYQYMDDLYVGSDLEIGQHRAKIEELRQHLLKWGFTTPDKKHQKEP
PFLWMGYELHPDKWTVQPIVLPEKDSWTVNDIQKLVGKLNWA------SQIYPGIKVRQLCKLLRGTKALTEVIPLTQEA
ELELAENREILKEPVHGVYYDPSKDL----------------------------------IAD-----IQKQGQGQWTYQ
IYQEPFKNLKTGKYARMRGAHTNDVRQLTEAVQKISQESIVIWGKIPKFKLPIQKETWEIWWTEYWQATWIPEWEFVNTP
PLVKLWYQLEKEPIVGAETY
>B.CY.2005.CY149.FJ388940
PISPIETVPVKLKPGM--DGPKVKQWPLTE-EKIKALVEIC--TEMEKEGKITKI-GPENPYNTPVFAIKKKD--ST---
KWRKLVDFRELNKRTQDFWE-VQLGIPHPAGLKQ---NKSVTVLDVGDAYFSVPLDEDFRKYTAFTIPSTNNETPGIRYQ
YNVLPQGWKGSPAIFQSSMTKILEPFRKQNPDIVIYQYMDDLYVGSDLNIGQHRTKIEELRQHLLKWGFTTPDKKHQKEP
PFLWMGYELHPDKWTVQPIVLPEKDSWTVNDIQKLVGKLNWA------SQIYPGIKVKQLCKLLRGTKALTEVITLTEEA
ELELAENREILKEPVHGVYYDPSKDL----------------------------------IAE-----IQKQGRGQWTYQ
IYQEPYKNLKTGKYARMRGAHTNDVKQLTEAVQKIATESIVIWGKTPKFRLPIQKEAWEAWWTDYWQATWIPEWEFVNTP
PLVKLWYQLEKELIEGAETF
>B.CY.2005.CY150.FJ388941
PISPIETVPVKLKPGM--DGPRVKQWPLTE-EKIKALVEIC--AEMEKEGKISKI-GPENPYNTPVFAIKKKD--ST---
KWRKLVDFRELNKKTQDFWE-VQLGIPHPAGLKQ---KKSVTVLDVGDAYFSVPLDKDFRKYTAFTIPSINNETPGIRYQ
YNVLPQGWKGSPAIFQYSMTKILEPFRKQNPDIVIYQYMDDLYVGSDLEIGQHRIKIEELRQHLLRWGFTTPDKKHQKEH
PFLWMGYELHPDKWTVQPIVLPEKESWTVNDIQKLVGKLNWA------SQIYPGIKVKQLCKLLRGAKALTEVIPLTKEA
ELELAENREILKEPIHGVYYDPSKDL----------------------------------IAE-----IQKQEQGQWTYQ
IYQEPFKNLKTGKYAGMRGAHTNDVKQLTEAVQKIATESIVIWGKTPKFRLPIQKETWEAWWTEYWQATWIPE-EFVNIL
PLVKLWYQLEKEPIVGAETF
>B.CY.2006.CY165.FJ388947
PISPIETVPVKLKPGM--DGPKVKQWPLTE-EKIKALVEIC--TELEEAGKISKI-GPENPYNTPVFVIKKKD--ST---
KWRKVVDFRELNKRTQDFWE-VQLGIPHPSGIKK---NKSVTVLDVGDAYFSVPLDEEFRKYTAFTIPSTNNETPGIRYQ
YNVLPQGWKGSPAIFQSSMTKILEPFRKQNPEIVIYQYVDDLYVGSDLEIEQHRTKIEELRQYLWKWGFYTPDNKHQKEP
PFKWMGYELHPDKWTVQPIVLPEKDSWTVNDIQKLVGKLNWA------SQIYAGIKVKQLCKLLRGAKSLTEVIPLTAEA
ELELAENREILKEPVHGVYYDPSKDL----------------------------------IAE-----IQKQGQGQWTYQ
IYQEPFKNLKTGKYARTRGIHTNDVKQLTEAVQKISTESIVIWGKIPRFKLPIQKETWDTWWTEYWQATWIPEWEFVNTP
PLVKLWYQLEKEPIVGAETF
>B.CY.2006.CY168.FJ388949
PISPIETVPVKLKPGM--DGPKVKQWPLTE-EKIKALVEIC--TEMEKEGKISKV-GPDNPYNTPVFAIKKKD--ST---
KWRKLVDFRELNKRTQDFWE-VQLGIPHPAGLKK---KKSVTVLDVGDAYFSVPLDKEFRKYTAFTIPSINNETPGIRYQ
YNVLPQGWKGSPAIFQCSMTKILEPFRKQNPDLIIYQYMDDLYVGSDLEIGQHRSKIEELRQHLLRWGFTTPDKKHQKEP
PFLWMGYELHPDKWTVQPIMLPEKDSWTVNDIQKLVGKLNWA------SQIYPGIKVRQLCKLLRGTKALTEVVPLTAEA
ELELAENREILKEPVHGVYYDPSKDL----------------------------------IAE-----VQKQEQGQWTYQ
IYQEPFKNLKTGKYARMRGAHTNDVKQLTEAVQKIAQESIVIWGKIPKFRLPIQKETWETWWMEYWQATWIPEWEFVNTP
PLVKLWYQLETEPIAGAETF
>B.CY.2006.CY180.FJ388955
PISPIETVPVKLKPGM--DGPKVKQWPLTE-EKIKALVEIC--TEMEKEGKISKI-GPENPYNTPVFAIKKKD--ST---
KWRKLVDFRELNKRTQDFWE-VQLGIPHPAGLKK---KKSVTVLDVGDAYFSVPLDEDFRKYTAFTIPNINNETPGIRYQ
YNVLPQGWKGSPAIFQCSMTKILDPFRKQHPDIVIYQYMDDLYVGSDLEIGQHRTKIEELRQHLLKWGFTTPDKKHQKEP
PFLWMGYELHPDKWTVQPIVLPEKDSWTVNDIQKLVGKLNWA------SQIYAGIKVRQLCKLLRGAKALTEIIPLSKEA
ELELAENREILKEPVHGVYYDPSKDL----------------------------------IAE-----IQKQEQSQWTYQ
IYQEPFKNLKTGKYAKRRGTHTNDVKQLTEAVQKIVTESIVIWGKIPKFRLPIQKETWETWWTEYWQATWIPEWEFVNTP
PLVKLWYQLEREPIEGAETF
>B.CY.2005.CY030.FJ388956
PISPIETVPVKLKPGM--DGPKVKQWPLTE-EKIKALVEIC--TEMEKEGKISKI-GPENPYNTPVFAIKKKD--ST---
KWRKLVDFRELNRRTQDFWE-VQLGIPHPAGLKK---KKSVTVLDVGDAYFSVPLDKDFRKYTAFTIPSLNNETPGIRYQ
YNVLPQGWKGSPAIFQCSMTKILEPFRKQNPDIVIYQYMDDLYVGSDLEIGQHRIKIEELRQHLLKWGFTTPDKKHQKEP
PFLWMGYELHPDKWTVQPIVLPEKDSWTVNDIQKLVGKLNWA------SQIYPGIKVKQLCKLLRGTKSLTEVVPLTDEA
ELELAENREILKEPVHGVYYDPSKDL----------------------------------IAE-----LQKQEQGQWTYQ
IYQEPFKNLKTGKYAKMRGVHTNDIKQLTEAVQKISLECIVIWGRTPKFRLPIQKETWDAWWAEYWQATWIPEWEFVNTP
PLVKLWYQLEKEPIVGAETF
>B.CY.2005.CY033.FJ388957
PISPIETVPVKLKPGM--DGPKVKQWPLTE-EKIKALVEIC--TEMEKEGKISKI-GPENPYNTPVFAIKKKD--ST---
KWRKLVDFRELNKRTQDFWE-VQLGIPHPAGLKK---KKSVTVLDVGDAYFSIPLDEDFRKYTAFTIPSTNNETPGIRYQ
YNVLPQGWKGSPAIFQSSMTKILEPFRKQNPEIVIYQYMDDLYIGSDLEIEQHRTKIEELRQHLLRWGLTTPDKKHQKEP
PFLWMGYELHPDKWTVQPIILPEKDSWTVNDIQKLVGKLNWA------SQIYAGIKVRQLCKLLRGAKSLTEVVPLTAEA
ELELAENREILKEPVHGVYYDSSKDL----------------------------------IAE-----IQKQGQGQWTYQ
IYQEPFKNLKTGKYARTRGAHTNDVKQLTEAVQKIVTESIVIWGKIPKFKLPIQKETWETWWTEYWQATWIPEWEFVNTP
PLVKLWYQLEKEPIVGAETF
>B.CY.2005.CY035.FJ388958
PISPIETVPVKLKPGM--DGPKVKQWPLTE-EKIKALIEIC--TEMEKEGKISKI-GPENPYNTPVFAIKKKD--ST---
KWRKLVDFRELNKRTQDFWE-VQLGIPHPAGLKK---KKSVTVLDVGDAYFSVPLDKDFRKYTAFTIPSLNNETPGIRYQ
YNVLPQGWKGSPAIFQGSMTKILEPFRKQNPDIVIYQYMDDLYVGSDLEIGQHRTKIEELRQHLLRWGFTTPDKKHQKEP
PFLWMGYELHPDKWTVQPIILPEKDSWTVNDIQKLVGKLNWA------SQIYAGIKVKHLCKLLRGAKALTEVVPLTAEA
ELELAENREILKEPVHGVYYDPSKDL----------------------------------IAE-----LQKQGQGQWTYQ
IYQDQYKNLKTGKYARMRGAHTNDVKQLTEAVQKIVTESIVIWGKIPKFKLPIQKETWETWWTEYWQATWIPEWEFVNTP
PLVKLWYQLEKEPIIGAETF
>B.CY.2005.CY036.FJ388959
PISPIETVPVKLKPGM--DGPKVKQWPLTE-EKIKALVEIC--TEMEKEGKISKI-GPENPYNTPVFAIKKKD--ST---
KWRKLVDFRELNKRTQDFWE-VQLGIPHPAGLKK---KKSVTVLDVGDAYFSVPLDKEFRKYTAFTIPSTNNETPGIRYQ
YNVLPQGWKGSPAIFQSSMTKILEPFRKQNPEIVIYQYMDDLYVGSDLEIGQHRTKIEELRQHLLRWGLTTPDKKHQKEP
PFLWMGYELHPDKWTVQPILLPEKDSWTVNDIQKLVGKLNWA------SQIYAGIKVRQLCKLLRGAKSLTEVVPLTAEA
ELELAENREILKEPVHGVYYDPSKDL----------------------------------IAE-----IQKQGQGQWTYQ
IYQEPFKNLKTGKYARTRGAHTNDVKQLTEAVQKIATESIVIWGKIPKFKLPIQKETWEIWWTEYWQATWIPEWEFVNTP
PLVKLWYQLEKEPILGAETF
>B.CY.2005.CY070.FJ388960
PISPIETVPVKLKPGM--DGPKVKQWPLTE-EKIKALVEIC--IEMEKEGKISKI-GPENPYNTPVFAIKKKD--ST---
KWRKLVDFRELNKRTQDFWE-VQLGIPHPAGLKK---KKSVTVLDVGDAYFSIPLDKDFRKYTAFTIPSTNNETPGIRYQ
YNVLPQGWKGSPAIFQSSMTKILEPFRKQNPDIVIYQYMDDLYVGSDLEIGQHRIKIEALREHLLKWGLTTPDKKHQKEP
PFLWMGYELHPDKWTVQPIMLPEKDSWTVNDIQKLVGKLNWA------SQIYAGIKVRQLCKLLRGAKALTEVIPLTEEA
ELELAENREILKEPVHGVYYDPSKDL----------------------------------IAE-----IQKQGQGQWTYQ
IYQEPFKNLKTGKYARTRGAHTNDVKQLTEAVQKIATESIVIWGKIPKFKLPIQKETWETWWTEYWQATWIPEWEFVNTP
PLVKLWYQLEKEPIVGAETF
>B.CY.2005.CY082.FJ388962
PISPIETVPVKLKPGM--DGPKVKQWPLTE-EKIKALVEIC--TEMEKEGKISKI-GPENPYNTPVFAIKKKD--ST---
RWRKLVDFRELNKRTQDFWE-VQLGIPHPAGLKK---KKSVTVLDVGDAYFSVPLDKEFRKYTAFTIPSTNNETPGIRYQ
YNVLPQGWKGSPAIFQSSMTKILEPFRKQNPEIVIYQYMDDLYVGSDLEIGQHRTKIEELRQHLLRWGLTTPDQKHQKEP
PFRWMGYELHPDKWTVQPIMLPEKDSWTVNDIQKLVGKLNWA------SQIYAGIKVRQLCKLLRGAKSLTEVVPLTAEA
ELELAENREILREPVHGVYYDPSKDL----------------------------------IAE-----IQKQGQGQWTYQ
IYQEPFKNLKTGKYARTRGAHTNDVKQLTEVVQKITTESIVIWGKTPRFKLPIQKETWEIWWTEYWQATWIPEWEFVNTP
PLVKLWYQLEKEPIVGAETF
>B.CY.2005.CY096.FJ388963
PISPIETVPVKLKPGM--DGPKVKQWPLTE-EKIKALIEIC--TEMEKEGKISKI-GPENPYNTPVFAIKKKD--ST---
KWRKLVDFRELNKRTQDFWE-VQLGIPHPAGLKK---KKSVTVLDVGDAYFSVPLDKDFRKYTAFTIPSLNNETPGIRYQ
YNVLPQGWKGSPAIFQCSMTKILEPFRKQNPDIVIYQYMDDLYVGSDLEIGQHRAKIEELRQHLLRWGFTTPDKKHQKEP
PFLWMGYELHPDKWTVQPIILPEKDSWTVNDIQKLVGKLNWA------SQIYAGIKIKHLCKLLRGTKALTEVVPLTAEA
ELELAENREILKEPVHGVYYDPSKDL----------------------------------IAE-----LQKQGQGQWTYQ
IYQDTFKNLKTGKYARIRGTHTNDVKQLTEAVQKIATESIVIWGKIPKFKLPIQKETWETWWTEYWQATWSPEWEFVNTP
PLVKLWYQLEKEPIIGAETF
>B.CY.2005.CY100.FJ388964
PISPIETVPVKLKPGM--DGPKVKQWPLTE-EKIKALVEIC--TEMEKEGKISKI-GPENPYNTPVFAIKKKD--ST---
KWRKLVDFRELNKRTQDFWE-VQLGIPHPAGLKK---KKSVTVLDVGDAYFSVPLDKDFRKYTAFTIPSINNETPGIRYQ
YNVLPQGWKGSPAIFQSSMTKILDPFRKQNPEIIIYQYMDDLYVGSDLEIEQHRTKIEELRQHLLKWGFTTPDKKHQKEP
PFLWMGYELHPDKWTVQPIVLPEKDSWTVNDIQKLVGKLNWA------SQIYAGIKVKQLCKLLRGTKALTEIVPLTAEA
ELELAENREILKEPVHGVYYDPSKDL----------------------------------IVE-----VQKQGQGQWTYQ
IYQEPFKNLKTGKYARMRGAHTNDIKQLTEAVQKITTECIIIWGKTPKFKLPIQRETWDAWWTEYWQATWIPEWEFVNTP
PLVKLWYQLEKEPIVGAETF
>B.CY.2005.CY142.FJ388965
PISPIETVPVKLKPGM--DGPKVKQWPLTE-EKIKALIEIC--TEMEKEGKISKI-GPENPYNTPVFAIKKKD--ST---
KWRKLVDFRELNKRTQDFWE-VQLGIPHPAGLKK---KKSITVLDVGDAYFSVPLDKEFRKYTAFTIPSINNETPGIRYQ
YNVLPQGWKGSPAIFQSSMTKILKPFREQNPDLVIYQYMDDLYVGSDLEIEQHRTKIEELRQHLLSWGLTTPDKKHQKEP
PFLWMGYELHPDKWTVQPIVLPEKDSWTVNDIQKLVGKLNWA------SQIYAGIKVRQLCKLLRGTKALTEVVPLTKEA
ELELAENREILKEPVHGVYYDPSKDL----------------------------------IAE-----IQKQEQGQWTYQ
IYQEPFKNLKTGKYAKIRGAHTNDVKQLTEAVQKISLESIVIWGKTPKFRLPIQKETWEAWWTDYWQATWIPEWEFVNTP
PLVKLWYQLEKEPIIGAETF
>B.CY.2005.CY122.FJ403482
PISPIETVPVQLKPGM--DGPKVKQWPLTE-EKIKALVEIC--TEMEKEGKISKI-GPENPYNTPVFAIKKKD--GT---
KWRKLVDFRELNKRTQDFWE-VQLGIPHPAGLKK---KKSVTVLDVGDAYFSVPLDKDFRKYTAFTIPSINNETPGIRYQ
YNVLPQGWKGSPAIFQCSMTKILEPFRKQNPDIVIYQYMDDLYVGSDLEIGQHRAKIEELRQHLLKWGFTTPDKKHQKEP
PFLWMGYELHPDKWTVQPIVLPEKDSWTVNDIQKLVGKLNWA------SQIYAGIKVRQLCKLLRGTKSLTEVVPLTEEA
ELELAENREILKQPVHGVYYDPSKDL----------------------------------VAE-----IQKQGLGQWTYQ
IYQEPFKNLKTGKYARMRGAHTNDIKQLTEAVQKISTESIVIWGKTPKFKLPIQKETWEAWWMEYWQATWIPEWEFVNTP
PLVKLWYQLEKEPIAGAETF
>B.HK.2006.HK002.FJ460499
PISPIETVPVKLKPGM--DGPRVKQWPLTE-EKIKALIEIC--TEMEKEGKISKI-GPENPYNTPIFAIRKKD--ST---
KWRKLVDFRELNKKTQDFWE-VQLGIPHPAGLKK---KKSVTVLDVGDAYFSVPLDEDFRKYTAFTIPSTNNETPGIRYQ
YNVLPQGWKGSPAIFQSSMTKILEPFRKQHPDIVIYQYMDDLYVGSDLEIGQHRIKIEELRQHLLAWGFTTPDKKHQKEP
PFLWMGYELHPDKWTVQPIELPDKDSWTVNDIQKLVGKLNWA------SQIYPGIKVKQLCKLLRGTKALTEVIPLTKEA
ELELAENREILKEPVHGVYYDPSKDL----------------------------------IAE-----LQKQGQGQWTYQ
IYQEPFKNLKTGKYARMRGAHTNDIKQLTEAVQKIATESIVIWGKTPKFRLPIQKETWETWWTEYWQATWIPEWEFVNTP
PLVKLWYQLEKEPIVGAETF
>B.HK.2006.HK003.FJ460500
PISPIETVPVKLKPGM--DGPKVKQWPLTE-EKIKALIEIC--TEMEKEGKISKI-GPENPYNTPIFAIRKKD--ST---
KWRKLVDFRELNKKTQDFWE-VQLGIPHPAGLKK---KKSVTVLDVGDAYFSVPLDEDFRKYTAFTIPSTNNETPGIRYQ
YNVLPQGWKGSPAIFQSSMTKILEPFRRQHPDIVIYQYMDDLYVGSDLEIGQHRIKIEELRQHLLRWGFTTPDKKHQKEP
PFLWMGYELHPDKWTVQPIELPDKDSWTVNDIQKLVGKLNWA------SQIYPGIKVKQLCKLLRGTKALTEVIPLTKEA
ELELAENREILKEPVHGVYYDPSKDL----------------------------------IAE-----LQKQGQGQWTYQ
IYQEPFKNLKTGKYARMRGAHTNDIKQLTEAVQKIATESIVIWGKTPKFRLPIQKETWXTWWTEYWQATWIPEWEFVNTP
PLVKLWYQLEKEPIVGAETF
>B.HK.2006.HK004.FJ460501
PISPIETVPVXLKPGM--DGPKVKQWPLTE-EKIKALMEIC--TEMEKEGKISKI-GPENPYNTPIFAIRKKD--ST---
KWRKLVDFRELNKKTQDFWE-VQLGIPHPAGLKK---KKSVTVLDVGDAYFSVPLDENFRKYTAFTIPSXNNETPGIRYQ
YNVLPQGWKGSPAIFQSSMTKILEPFRKQHPDIVIYQYMDDLYVGSDLEIGQHRIKIEELRQHLLMWGFTTPDKKHQKEP
PFLWMGYELHPDKWTVQPIELPDKDSWTVNDIQKLVGKLNWA------SQIYPGIKVKQLCKLLRGTKALTEVIPLTKEA
ELELAENREILAEPVHGVYYDPSKDL----------------------------------IAE-----LQKQGQGQWTYQ
IYQEPFKNLKTGKYARMRGAHTNDIKQLTEAVQKIATESIVIWGKTPKFRLPIQKETWETWWTEYWQATWIPEWEFVNTP
PLVKLWYQLEKEPIVGAETF
>B.US.2005.01144G.FJ469682
PISPIETVPVKLKPGM--DGPRVKQWPLTE-EKIKALVEIC--TEMEKEGKISKI-GPENPYNTPVFAIKKKN--SD---
KWRKLVDFRELNKRTQDFWE-VQLGIPHPAGLKK---KKSVTVLDVGDAYFSVPLDKDFRKYTAFTIPSTNNETPGIRYQ
YNVLPQGWKGSPAIFQHSMTKILEPFRKQNPDIVIYQYMDDLYVGSDLEIGQHRTKIEELRDHLLKWGFFTPDKKHQKEP
PFLWMGYELHPDKWTVQPIVLPEKDSWTVNDIQKLVGKLNWA------SQIYAGIKVRQLCKLLRGAKALTEVIPLTKEA
ELELAENREILKEPVHGVYYDPSKDL----------------------------------IAE-----IQKQELGQWTYQ
IYQEPFKNLKTGKYARIRGAHTNDVKQLTEAVQKIATESIVIWGKTPKFRLPIQKETWEAWWTEYWQATWIPEWEFVNTP
PLVKLWYQLEKEPIVGAETF
>B.US.2005.012286G.FJ469683
PISPIETVPVKLKPGM--DGPKVKQWPLTE-EKIKALVEIC--TEMEKEGKISKI-GPENPYNTPVFAIKKKD--ST---
KWRKLVDFRELNKRTQDFWE-VQLGIPHPAGLKK---KKSVTVLDVGDAYFSVPLDQDFRKYTAFTIPSINNETPGIRYQ
YNVLPQGWKGSPAIFQCSMTKILEPFRKQNPELVIYQYMDDLYVGSDLEIGQHRAKIEELRQHLLRWGFTTPDKKHQKEP
PFLWMGYELHPDKWTVQPIVLPDKDSWTVNDIQKLVGKLNWA------SQIYPGIKVRQLCRLLRGAKALTEVIPLTKEA
ELELAENREILKEPVHGVYYDPSKDL----------------------------------IAE-----IQKQGRGQWTYQ
IYQEPFKNLKTGKYARMRGAHTNDVKQLTEAVQKIATESIVIWGKIPKFKLPIQKETWETWWTEYWQATWIPEWEFVNTP
PLVKLWYQLEKEPIVGAETF
>B.US.2004.014837G.FJ469684
PISPIETVPVKLKPGM--DGPKVKQWPLTE-EKIKALVEIC--TELEKEGKISKI-GPENPYNTPVFAIKKKD--ST---
KWRKLVDFRELNKRTQDFWE-VQLGIPHPAGLKK---KKSVTVLDVGDAYFSVPLDKDFRKYTAFTIPSTNNETPGIRYQ
YNVLPQGWKGSPAIFQCSMTKILEPFRKQNPDIVIYQYVDDLYVGSDLEIEQHRTKIEELRQHLLKWGFYTPDKKHQKEP
PFLWMGYELHPDKWTVQPIVLPDKDSWTVNDIQKLVGKLNWA------SQIYPGIKVKQLCKLLRGAKALTEVIPLTEEA
ELELAENREILKEPVHGVYYDPSKEL----------------------------------IAE-----IQKQGHGQWTYQ
IYQEPFKNLKTGKYARTRGAHTNDVRQLAEAVQRIATESIVIWGKTPKFKLPVQRETWEIWWTEYWQATWIPEWEFVNTP
PLVKLWYQLEKEPIVGAETF
>B.US.-.1229I.FJ469685
PISPIETVPVKLKPGM--DGPKVKQWPLTE-EKIKALVEIC--TEMEKEGKISKI-GPENPYNTPVFAIKKKD--SS---
KWRKLVDFRELNKKTQDFWE-VQLGIPHPAGLKK---KKSVTVLDVGDAYFSVPLDKDFRKYTAFTIPSINNETPGIRYQ
YNVLPQGWKGSPAIFQSSMTRILEPFRKQNPEIVIYQYMDDLYVGSDLEIGQHRTKIEELRQHLLRWGLTTPDKKHQKEP
PFLWMGYELHPDKWTVQPIMLPEKDSWTVNDIQKLVGKLNWA------SQIYPGIKVKQLCRLLRGTKALTEVVPLTKEA
ELELAENREILKEPVHGVYYDPSKDL----------------------------------IAE-----IQKQEQSQWTYQ
IYQEPFKNLKTGKYAKMRSAHTNDVKQLTEVVQKIVTESIVIWGKIPKFKLPIQKETWETWWTEYWQATWIPEWEFVNTP
PLVKLWYQLEKEPIVGAETF
>B.US.2003.AT01480.FJ469686
PISPIETVPVKLKPGM--DGPKVKQWPLTE-EKIKALVEIC--TELEKEGKISKI-GPENPYNTPVFAIKKKD--ST---
KWRKLVDFRELNKRTQDFWE-VQLGIPHPAGLQK---KKSVTVLDVGDAYFSVPLDEDFRKYTAFTIPSTNNETPGIRYQ
YNVLPQGWKGSPAIFQSSMTKILEPFRKQNPDIVIYQYMDDLYVGSDLEIGQHRAKIEELRQHLLKWGFCTPDKKHQKEP
PFLWMGYELHPDKWTVQPIVLPEKDSWTVNDIQKLVGKLNWA------SQIYPGIKVRQLCKLLRGTKALTEVVPLTEEA
ALELAENREILKEPVHGVYYDPSKDL----------------------------------IVE-----IQKQGQGQWTYQ
IYQEPFKNLKTGKYARMRGAHTNDVKQLTEAVQKIATESIVLWGKIPKFRLPIQKETWETWWSDYWQATWIPEWEFVNTP
PLVKLWYQLEKEPIVGAETF
>B.US.2002.CR0017Q.FJ469687
PISPIETVPVKLKPGM--DGPRVKQWPLTE-EKIKALIEIC--TEMEKEGKISKI-GPENPYNTPIFAIKKKN--SD---
KWRKLVDFRELNKRTQDFWE-VQLGIPHPAGLRK---NKSVTVLDVGDAYYSVPLDEDFRKYTAFTIPSTNNETPGIRYQ
YNVLPMGWKGSPAIFQSSMTKILEPFRKQNPDIVICQYMDDLYVGSDLEIEQHRTKIEELREHLLKWGLVTPDQKHQKEH
PFHWMGYELHPDKWTVQPIKLPEKESWTVNDIQKLVGKLNWA------SQIYPGIKVKQLCKLLRGTKSLTEVVPLTEEA
ELELAENREILKEPVHGVYYDPSKDL----------------------------------VAE-----IQKQAPGQWTYQ
IYQEPFKNLKTGKYARARGAHTNDVKQLTEVVQKITTESIVIWGKTPKFRLPIQKETWEAWWTEYWQATWIPEWEFVNTP
PLVKLWYQLENEPIVGAETF
>B.US.2002.CR0023W.FJ469688
PISPIETVPVKLKPGM--DGPKVKQWPLTE-EKIKALVEIC--TEMEKEGKISKI-GPENPYNTPVFAIRKKD--ST---
KWRKLVDFRELNKRTQDFWE-IQLGIPHPAGLKK---KRSVTVLDVGDAYFSVPLYEDFRKYTAFTIPSINNETPGIRYQ
YNVLPQGWKGSPAIFQCSMTKILEPFRKQNPEIVIYQYMDDLYVGSDLEIGQHRTKIEELRQHLLKWGFTTPDKKHQKEP
PFLWMGYELHPDKWTVQPIVLPEKESWTVNDIQKLVGKLNWA------SQIYPGIKVRQLCKLLRGAKALTEVITLTKEA
ELELAENREILKEPVHGVYYDPSKDL----------------------------------IAE-----VQKQGQGQWTYQ
IYQEPFKNLKTGKYAKMRGTHTNDVKQLTEAVQKIATESIVIWGKTPKFKLPIQKETWEGWWTEYWQATWIPEWEFVNTP
PLVKLWYQLETEPIVGAETF
>B.US.2007.CR0027M.FJ469689
PISPIETVPVKLKPGM--DGPKVKQWPLTE-EKIKALIEIC--TEMEKEGKISKI-GPENPYNTPVFAIKKKN--SD---
RWRKLVDFRELNKRTQDFWE-VQLGIPHPAGLKR---NKSVTVLDVGDAYFSIPLDEGFRKYTAFTIPSTNNETPGIRYQ
YNVLPMGWKGSPAIFQSSMTKILEPFRNKNPDIVIYQYMDDLYVGSDLEIGQHRTKIEELRQHLLKWGLVTPDQKHQKEP
PFLWMGYELHPDKWTVQPIVLPEKDSWTVNDIQKLVGKLNWA------SQIYPGIKVKQLCKLLRGTKSLTEIIPLTKEA
ELELAENREILKEPVHGVYYDPSKEL----------------------------------IAE-----IQKQENSQWSYQ
IYQEPFKNLKTGKYARMRGAHTNDVRQLTEVVQKIATESIVIWGKTPKFKLPIQKETWETWWTEYWQATWIPEWEFVNTP
PLVKLWYQLEKEPIIGAETF
>B.US.-.CR0036W.FJ469690
PISPIETVPVKLKPGM--DGPKVKQWPLTE-EKIKALVEIC--TEMEKEGKISKI-GPENPYNTPVFAIKKKD--ST---
KWRKLVDFRELNKKTQDFWE-VQLGIPHPAGLKK---KKSVTVLDVGDAYFSVPLDEDFRKYTAFTIPSINNETPGIRYQ
YNVLPQGWKGSPAIFQYSMTKILEPFRKQNPDIVIYQYMDDLYVGSDLEIGQHRAKIEELRQHLLRWGFTTPDKKHQKEP
PFLWMGYELHPDKWTVQPIVLPEKDSWTVNDIQKLVGKLNWA------SQIYAGIKVKQLCKLLRGTKALTEVIPLTEEA
ELELAENREILKEPVHGVYYDPSKDL----------------------------------IAE-----IQKQGQGQWTWQ
IYQEPYKNLKTGKYAKMRGAHTNDVKQLTEAVQKISMESIVIWGKTPRFRLPIQKETWEAWWMEYWQATWIPEWEFVNTP
PLVKLWYQLEKEPIVGAETF
>B.US.2006.CR0047U.FJ469691
PISPIETVPVKLKPGM--DGPKVKQWPLTE-KKIKALVKIC--TEMEKEGKITKI-GPENPYNTPVFAIKKKD--ST---
KWRKLVDFRELNKRTQDFWE-VQLGIPHPAGLKK---KKSVTVLDVGDAYFSVPLHEDFRKYTAFTIPSINNETPGIRYQ
YNVLPQGWKGSPAIFQSSMTKILEPFRKENPDIVIYQYMDDLHVGSDLEIGQHRTKIEELRQHLLRWGFYTPDKKHQKEP
PFLWMGYELHPDKWTVQPIVLPEKDSWTVNDIQKLVGKLNWA------SQIYPGIKVKQLCKLLRGTKALTEVVPLTEEA
ELELAENREILKEPVHGVYYDPSKDL----------------------------------IAE-----IQKQGHDQWTYQ
IYQEPFKNLKTGKYAKVRGAHTNDVKQLTEAVQKIALESIVIWGKTPKFRLPIQKETWEAWWTDYWQATWIPEWEFVNTP
PLVKLWYQLEKEPIAGAETF
>B.US.-.CR0050Z.FJ469692
PISPIETVPVKLKPGM--DGPKVKQWPLTE-EKIKALVEIC--TEMEKEGKISKI-GPENPYNTPVFAIKKKD--ST---
KWRKLVDFRELNKRTQDFWE-VQLGIPHPAGLKK---KKSVTVLDVGDAYFSVPLDKDFRKYTAFTIPSINNETPGIRYQ
YNVLPQGWKGSPAIFQCSMTKILDPFRKQNPEIVIYQYMDDLYVGSDLEIEQHRTKIEELRQHLLHWGFTTPDKKHQKEP
PFLWMGYELHPDKWTVQPIVLPNKDSWTVNDIQKLVGKLNWA------SQIYAGIKVKQLCKLLRGAKALTEVVTLTEEA
ELELAENREILREPVHGVYYDPSKDL----------------------------------IAE-----IQKQGLGQWSYQ
IYQEPFKNLKTGKYARTKGAHTNDVKQLANAVQKIATESIVIWGKTPKFRLPIQKETWEAWWTEYWQATWIPEWEFVNTP
PLVKLWYQLEKEPIVGAETF
>B.US.2002.CR0058S.FJ469693
PISPIETVPVKLKPGM--DGPKVKQWPLTE-EKIKALVEIC--TEMEKEGKISKI-GPENPYNTPVFAIKKKD--ST---
KWRKLVDFRELNKKTQDFWE-VQLGIPHPAGLKK---RKSVTVLDVGDAYFSVPLDKDFRKYTAFTIPSINNETPGIRYQ
YNVLPQGWKGSPAIFQSSMIKILEPFRKQNPDIVIYQYMDDLYVGSDLEIGQHRAKIEELRQHLLKWGFTTPDKKHQKEP
PFLWMGYELHPDKWTVQPIVLPEKDSWTVNDIQKLVGKLNWA------SQIYAGIKVKQLCKLLRGAKALTEVITLTKEA
ELELAENREILKEPVHGVYYDPTKDL----------------------------------IAE-----LQKQGEGQWTYQ
IYQEPYKNLKTGKYARMRGAHTNDVRQLVEAVQRVTTESIVIWGKTPKFRLPIQKETWDTWWTEYWQATWIPEWEFVNTP
PLVKLWYQLEKEPIVGAETF
>B.US.-.CR0059T.FJ469694
PISPIDTVPVKLKPGM--DGPRVKQWPLTE-EKIKALVEIC--TEMEKEGKISKM-GPENPYNTPIFAIKKKD--ST---
KWRKLVDFRELNKRTQDFWE-VQLGIPHPSGLKK---KKSVTVLDVGDAYFSVPLDEDFRKYTAFTIPSINNETPGIRYQ
YNVLPQGWKGSPAIFQSSMTKILEPFRKQNPDIVIYQYMDDLYVGSDLEIGQHRAKIEKLREHLLKWGFTTPDKKHQKEP
PFLWMGYELHPDKWTVQPIVLPEKDSWTVNDIQKLVGKLNWA------SQIYAGIKVRQLCKLLRGTKALTEVVPLTAEA
ELELAENREILKEPVHGVYYDPTKEL----------------------------------IAE-----IQKQGNDQWTYQ
IYQEPFKNLKTGKYARMRGAHTNDVKQLTEAVQKVATESIVIWGRTPKFRLPIQKETWETWWTEYWQATWIPEWEFVNTP
PLVKLWYQLETEPIVGAETF
>B.US.2004.CR0068P.FJ469695
PISPIETVPVKLKPGM--DGPRVKQWPLTE-EKIKALVEIC--TEMEKEGKISKI-GPENPYNTPVFAIKKKD--SS---
KWRKLVDFRELNKRTQDFWE-VQLGIPHPAGLKK---KKSVTVLDVGDAYFSVPLDKDFRKYTAFTIPSTNNETPGIRYQ
YNVLPQGWKGSPAIFQSSMTKILEPFRKQNPDIVIYQYMDDLYVGSDLEIEQHRTKIEELRQHLLRWGLTTPDKKHQKEP
PFLWMGYELHPDKWTVQPIILPDKDSWTVNDIQKLVGKLNWA------SQIYAGIKVRQLCKLLRGTKALTEVVQLTEEA
ELELAENREILKEPVHGVYYDPSKDL----------------------------------IAE-----IQKQEQGQWTYQ
IYQEPFKNLKTGKYARTRGVHTNDVKQLTEAVQKIATESIVIWGKVPKFKLPIQKETWETWWTEYWQATWIPEWEFVNTP
PLVKLWYQLEKEPIVGAETF
>B.US.2006.CR0078.FJ469696
PISPIETVPVKLKPGM--DGPKVKQWPLTE-EKIKALIEIC--TEMEKEGKISKI-GPENPYNTPVFAIKKKD--ST---
KWRKLVDFRELNKRTQDFWE-VQLGIPHPAGLKK---KKSVTVLDVGDAYFSVPLDESFRKYTAFTIPSVNNETPGIRYQ
YNVLPQGWKGSPAIFQSSMTKILEPFRKQNPDIVIYQYMDDLYVGSDLEIGQHRTKIEELRQHLLRWGFTTPDKKHQKEP
PFLWMGYELHPDKWTVQPIKLPEKDSWTVNDIQKLVGKLNWA------SQIYAGIKVRELCKLLRGTKALTEVVPLTEEA
ELELAENREILKEPVHGVYYDPSKDL----------------------------------IAE-----IQKQERGQWTYQ
IYQEPFKNLKTGKYARMRGAHTNDVKQLTEAVQKIATESIVIWGKTPKFRLPIQKETWEAWWTEYWQATWIPEWEFVNTP
PLVKLWYQLEKEPIVGAETF
>B.US.2004.CR0080N.FJ469697
PISPIETVPVKLKPGM--DGPKVKQWPLTE-EKIKALVEIC--TEMEKEGKISKI-GPENPYNTPVFAIKKKD--ST---
KWRKLVDFRELNKRTQDFWE-VQLGIPHPAGLKK---KKSVTVLDVGDAYFSVPLDKDFRKYTAFTIPSTNNETPGIRYQ
YNVLPQGWKGSPAIFQSSMTKILEPFRKQNPDIVIYQYMDDLYVGSDLEIGQHREKIEELRQHLLQWGFTTPDKKHQKEP
PFLWMGYELHPDKWTVQPIVLPEKDSWTVNDIQKLVGKLNWA------SQIYAGIKVKNLCKLLRGTKALTEVVPLTEEA
ELELAENREILKEPVHGAYYDPSKDL----------------------------------VAE-----VQKQENGQWTYQ
IYQEPFKNLKTGKYARMRGAHTNDVKQLTEAVQKIATESIVIWGRTPKFRLPIQKETWEAWWMEYWQATWIPEWEFVNTP
PLVKLWYQLEKEPIVGAETF
>B.US.2004.CR0116Y.FJ469698
PISPIETVPVKLKPGM--DGPKVKQWPLTE-EKIKALVEIC--TEMEKEGKISKI-GPENPYNTPIFAIKKKD--GT---
KWRKLVDFRELNKKTQDFWE-IQLGIPHPAGLKK---KKSVTVLDVGDAYFSVPLDKDFRKYTAFTIPSINNETPGIRYQ
YNVLPQGWKGSPAIFQSSMTRILEPFRKQNPDIVIYQYMDDLYVGSDLEIEQHRIKIEELRQHLLKWGFTTPDKKHQKEP
PFLWMGYELHPDKWTVQPIVLPEKDSWTVNDIQKLVGKLNWA------SQIYPGIKVRQLCKLLRGAKALTEVIPLTREA
ELELAENREILKEPVHGVYYDPSKDL----------------------------------VAE-----IQKQEHGQWTYQ
IYQEQFKNLKTGKYARMRGAHTNDVKQLTEAVQKIATESIVIWGKTPKFRLPIQKETWETWWTEYWQATWIPEWEFVNTP
PLVKLWYQLEKEPIVGAETF
>B.US.-.CR0127W.FJ469699
PISPIETVPVKLKPGM--DGPKVKQWPLTE-EKIKALVEIC--TELEKEGKISKI-GPENPYNTPVFAIKKKD--ST---
KWRKLVDFRELNKRTQDFWE-VQLGIPHPAGLKK---KKSVTVLDVGDAYFSVPLDKEFRKYTAFTIPSINNETPGIRYQ
YNVLPQGWKGSPAIFQSSMTKILEPFRKQNPDIVIYQYMDDLYVGSDLEIGQHRAKIEELRQHLLTWGFSTPDKKHQKEP
PFLWMGYELHPDKWTVQPIVLPEKDSWTVNDIQKLVGKLNWA------SQIYPGIKVRQLCKLLRGTKALTEVIPLTKEA
ELELAENREILREPVHGVYYDPSKDL----------------------------------IAE-----IQKQEQGQWTYQ
IYQEPFKNLKTGKYARMRSTHTNDVKQLTEVVQKVTLESIVIWGKTPKFKLPIQKETWETWWTEYWQATWIPEWEFVNTP
PLVKLWYQLEKEPITGAETF
>B.US.2006.CR0131.FJ469700
PISPIETVPVKLKPGM--DGPKVKQWPLTE-EKIKALVEIC--TEMEKEGKISKI-GPENPYNTPVFAIKKKD--ST---
KWRKLVDFRELNKRTQDVWE-VQLGIPHPAGLKK---KKSVTVLDVGDAYFSVPLDKKFRKYTAFTIPSINNETPGIRYQ
YNVLPQGWKGSPAIFQSSMTKILEPFRKQNPEIVIYQYMDDLYVGSDLEIGQHRTKIEELRQHLLRWGLTTPGKKHQKEP
PFLWMGYELHPDKWTVQPIVLPEKESWTVNDIQKLVGKLNWA------SQIYAGIKVGQLCKLLRGTKALTEVVPLTEEA
ELELAENREILKEPVHGVYYDPSKDL----------------------------------IAE-----IQKQGQGQWSYQ
IYQEPFKNLKTGKYARTRGAHTNDVKQLTEAVQKITTESIVIWGKTPKFKLPIQKETWETWWTEYWQATWIPEWEFVNTP
PLVKLWYQLEKEPIIGAETF
>B.US.2003.CR0154X.FJ469701
PISPIETVPVKLKPGM--DGPKVKQWPLTE-EKIKALVEIC--TEMEKEGKISKI-GPENPYNTPVFAIKKKD--ST---
KWRKLVDFRELNKRTQDFWE-VQLGIPHPAGLKK---KKSVTVLDVGDAYFSVPLDENFRKYTAFTIPSTNNETPGIRYQ
YNVLPQGWKGSPAIFQSSMTKILEPFRKQNPDIVIYQYMDDLYVGSDLEIEQHRTKIEELRQHLLKWGFTTPDKKHQKEP
PFLWMGYELHPDKWTVQPIVLPEKDSWTVNDIQKLVGKLNWA------SQIYPGIKVKQLCKLLRGTKALTEVIPLTEEA
ELELAENREILKEPVHGVYYDPSKEL----------------------------------IAE-----IQKQGQGQWTYQ
IYQEPFKNLKTGKYARMRGAHTNDVKQLAEAVQKITTESIVIWGKLPKFRLPIQKETWEIWWIEYWQATWIPEWEFVNTP
PLVKLWYQLEKEPIVGAETF
>B.US.-.CR0164U.FJ469702
PISPIETVPVKLKPGM--DGPKVKQWPLTE-EKIKALVEIC--TEMEKEGKISKI-GPENPYNTPVFAIKKKD--ST---
KWRKLVDFRELNKRTQDFWE-VQLGIPHPAGLKK---KKSVTVLDVGDAYFSIPLHEDFRKYTAFTIPSTNNETPGIRYQ
YNVLPQGWKGSPAIFQSSMTKILEPFRKQNPDIVIYQYMDDLYVGSDLEIGQHRTKIEELRQHLLKWGLTTPDKKHQKEP
PFLWMGYELHPDKWTVQPIVLPEKDIWTVNDIQKLVGKLNWA------SQIYAGIKVRQLCKLLRGAKALTEVVPLTVEA
ELELAENREILKEPVHGVYYDPSKDL----------------------------------IVE-----IQKQGQGQWTYQ
IYQEPFKNLKTGKYAKTRGAHTNDVKQLTEAVQKIATESIVIWGKTPKFRLPIQKETWDAWWAEYWQATWIPEWEFVNTP
PLVKLWYQLEKEPIVGAETF
>B.US.2005.CR0175S.FJ469703
PISPIETVPVKLKPGM--DGPKVKQWPLTE-EKIKALLEIC--TEMEKEGKISKI-GPENSYNTPIFAIKKKD--ST---
KWRKLVDFRELNKRTQDFWE-VQLGIPHPAGLKK---KKSVTVLDVGDAYFSIPLDKEFRKYTAFTIPCTNNERPGIRYQ
YNVLPQGWKGSPAIFQSSMTKILEPFRKQNPEIVIYQYMDDLYVGSDLEIGQHRTKIEELRQHLLKWGLTTPDQKHQKEP
PFLWMGYELHPDKWTVQPIELPEKESWTVNDIQKLVGKLNWA------SQIYPGIKVKQLCRLLRGTKALTEVIPLTREA
ELELAENREILKEPVHGVYYDPSKDL----------------------------------IAE-----IQKQEKGQWTYQ
IYQEPFKNLKTGKYARTRGAHTNDVKQLTEAVQKISTESIVIWGKIPKFRLPIQKETWETWWTEYWQATWIPEWEFVNTP
PLVKLWYQLEKEPIIGAETF
>B.US.-.CR0192W.FJ469704
PISPIETVPVKLKPGM--DGPKVKQWPLTE-EKIKALVEIC--TEMEKEGKISKI-GPENPYNTPVFAIKKKD--ST---
KWRKLVDFRELNKRTQDFWE-VQLGIPHPAGLKK---KKSVTVLDVGDAYFSVPLDQDFRKYTAFTIPSINNETPGIRYQ
YNVLPQGWKGSPAIFQCSMTKILDPFRKQNPELVIYQYMDDLYVGSDLEIGQHRAKIEDLRQHLLRWGLTTPDKKHQKEP
PFLWMGYELHPDKWTVQPIVLPEKDSWTVNDIQKLVGKLNWA------SQIYAGIKTRQLCKLLRGTKALTEVVPLTEEA
ELELAENREILKEPVHGVYYDPSKDL----------------------------------VAE-----IQKQGQGQWTYQ
IYQEPFKNLKTGKYARMRGAHTNDVKQLTEAVQKIATESIVIWGKTPKFKLPIQKETWETWWTEYWQATWIPEWEFVNTP
PLVKLWYQLEKEPILGAETF
>B.US.-.CR0206U.FJ469705
PISPIETVPVKLKPGM--DGPRVKQWPLTE-EKIKALVEIC--TEMEKEGKISKI-GPENPYNTPVFAIKKKD--ST---
KWRKLVDFRELNKRTQDFWE-VQLGIPHPAGLKK---KKSVTVLDVGDAYFSVPLDEDFRKYTAFTIPSTNNETPGARYQ
YNVLPQGWKGSPAIFQHSMTKILEPFRKQNPDIVIYQYMDDLYVGSDLEIGQHRTKIEELRYHLLKWGFTTPDKKHQKEP
PFLWMGYELHPDKWTVQPIVLPEKDSWTVNDIQKLVGKLNWA------SQIYPGIKVRQLCKLLRGTKALTEIVPLTKEA
ELELAENREILKEPVHGVYYDPSKDL----------------------------------IAE-----IQKQGLGQWTYQ
IYQEPFKNLKTGKYAKIRGTHTNDVKQLTEAVQKIALESIVIWGKTPKFKLPIQKETWEAWWTEYWQATWIPEWEFVNTP
PLVKLWYQLEKEPIVGAETF
>B.US.2005.CR0208W.FJ469706
PISPIETVPVKLKPGM--DGPKVKQWPLTE-EKIKALVEIC--TEMEKEGKISKI-GPENPYNTPIFAIKKKD--ST---
KWRKLVDFRELNKRTQDFWE-VQLGIPHPAGLKK---KKSVTVLDVGDAYFSVPLDKEFRKYTAFTIPSTNNEIPGIRYQ
YNVLPQGWKGSPAIFQSSMTKILEPFREQNTDIVIYQYMDDLYVGSDLEMGQHRAKIEELRQHLLRWGLTTPDKKHQKEP
PFLWMGYELHPDKWTVQPIVLPEKESWTVNDIQKLVGKLNWA------SQIYAGIKVRQLCKLLRGAKSLTEVIPLTEEA
ELELAENREILKEPVHGVYYDPSKDL----------------------------------IAE-----IQKQGQGQWTYQ
IYQEPFKNLKTGKYARTRGAHTNDVKQLTEAVQKIATESIVIWGKTPKFKLPIQKETWETWWTEYWQATWIPEWEFVSTP
PLVKLWYQLEKEPIIGAETF
>B.US.2007.CR0214.FJ469707
PISPIETVPVKLKPGM--DGPKVKQWPLTE-EKIKALLEIC--TEMEKEGKISKI-GPENPYNTPVFAIKKKD--ST---
KWRKLVDFRELNKKTQDFWE-VQLGIPHPAGLKK---KKSVTVLDVGDAYFSVPLDKDFRKYTAFTIPSINNETPGIRYQ
YNVLPQGWKGSPAIFQSSMTKILEPFRKQNPDIVIYQYMDDLYVGSDLEIGQHRTKIEELRQHLLKWGFTTPDKKHQKEP
PFLWMGYELHPDKWTVQPIVLPNKDSWTVNDIQKLVGKLNWA------SQIYAGIKVKQLCRLLRGTKALTEVVPLTEEA
ELELAENREILKEPVHGVYYDPSKDL----------------------------------IAE-----IQKQGEGQWTYQ
IYQEPFKNLKTGKYARMRGAHTNDVKQLTEAVQKISTESIVIWGKTPKFRLPIQKETWESWWTDYWQATWIPEWEFVNTP
PLVKLWYQLEKEPIIGAETF
>B.US.2006.CR0215.FJ469708
PISPIETVPVKLKPGM--DGPKVKQWPLTE-EKIKALVEIC--TEMEKEGKISKI-GPENPYNTPIFAIHKKG--SN---
RWRKLVDFRELNKRTQDFWE-VQLGLPHPAGLKK---NKSVTVLDVGDAYYSIPLYEDFRKYTAFTIPSINNETPGIRYQ
YNVLPMGWKGSPSIFQSSMTKILEPFRKQNPDIVIYQYVDDLYVGSDLEIEQHRAKVDELRQHLLRWGLTTPEQKHQTEP
PFLWMGYEIHPDKWTVQPIVLPEKDSWTVNDIQKLVGKLNWA------SQIYPGIKVKQLCKLLRGTKALTEVVSLTEEA
ELELAENREILKEPVHGVYYDPSKDL----------------------------------IAE-----IQKQGQGQWTYQ
IYQEPFKNLKTGKYARMRSAHTNDVKQLTEVVQKIALESIVIWGKTPKFRLPIQKETWETWWTEYWQATWIPEWEFVNTP
PLVKLWYQLEKEPIVGAETF
>B.US.2006.CR0222X.FJ469709
PISPIETVPVKLKPGM--DGPKIKQWPLTE-EKIKALVEIC--TEMEKEGKISKI-GPENPYNTPVFAIKKKD--ST---
KWRKLVDFRELNKRTQDFWE-VQLGIPHPAGLKK---KKSVTVLDVGDAYFSVPLDKDFRKYTAFTIPSLNNETPGIRYQ
YNVLPQGWKGSPAIFQSSMTKILEPFRKQNPDIVIYQYVDDLYVGSDLEIGQHRTKIEELRQHLLRWGFTTPDKKHQKEP
PFLWMGYELHPDKWTVQPIELPNKDSWTVNDIQKLVGKLNWA------SQIYAGIKIKELCKLIRGTKALTEVVPLTEAA
ELELAENREILKEPVHGVYYDPSKDL----------------------------------IAE-----IQKQGQGQWTYQ
IYQEPFKILKTGKYAKMRGAHTNDVKQLTEAVQKITTESIVIWGKTPKFRLPIQKETWEAWWMEYWQATWIPEWEFINTP
PLVKLWYQLEKDPIVGAETF
>B.US.2006.CR0228Q.FJ469710
PISPIETVPVKLKPGM--DGPKVKQWPLTA-EKIKALTEIC--TEMEKEGKISKI-GPENPYNTPVFAIKKKD--ST---
KWRKLVDFRELNKRTQDFWE-VQLGIPHPAGLKK---KKSVTVLDVGDAYFSVPLDEEFRKYTAFTIPSTNNETPGIRYQ
YNVLPQGWKGSPAIFQSSMTKILEPFRKKNPDIAIYQYMDDLYVGSDLEIGQHRTKIEELREHLLRWGLTTPDKKHQKEP
PFLWMGYELHPDKWTVQPIVLPNKDSWTVNDLQKLVGKLNWA------SQIYPGIKVKQLCKLLRGTKALTEVVPLTEEA
ELELAENREILREPVHGVYYDPSKDL----------------------------------IAE-----IQKQGQGQWTYQ
IYQEPFKNLKTGKYARVRGAHTNDVRQLTEAVQKISTESIVIWGKTPKFRLPIQKETWESWWTDYWQATWIPEWEFVNTP
PLVKLWYQLEKEPIIGAETF
>B.US.-.CR0234.FJ469711
PISPIETVPVKLKPGV--DGPRVKQWPLTE-EKIKALIEIC--TEMEKEGKISKI-GPENPYNTPVFAIKKKD--GT---
KWRKLVDFRELNKKTQDFWE-IQLGIPHPAGLKR---KKSATILDVGDAYFSVPLDKDFRKYTAFTIPSTNNETPGIRYQ
YNVLPQGWKGSPAIFQYSMTKILEPFRKQNPDIVIYQYVDDLYVGSDLEIEQHRTKIKELRQHLLRWGFYTPDKKHQEEP
PLLWMGYELHPDKWTVQPIVLPEKDSWTVNDIQKLVGKLNWA------SQIYPGIKVRQLCKLLRGTKALTEVIPLTQEA
ELELAENREILKEPVHGVFYDPSKDL----------------------------------IAE-----IQKQGQGQWTYQ
IYQEPFKNLKTGKYARMRGAHTNDVKQLTEAVQKIATESIVIWGKTPKFKLPIQKETWEAWWTEYWQATWIPEWEFVNTP
PLVKLWYQLEKEPIVGAETF
>B.US.-.CR0248X.FJ469712
PISPIETVPVKLKPGM--DGPKVKQWPLTE-EKIKALVEIC--TEMEKEGKISKI-GPENPYNTPVFAIKKKD--ST---
KWRKLVDFRELNKRTQDFWE-VQLGIPHPAGLKK---KKSVTVLDVGDAYFSVPLDEDFRKYTAFTIPSINNETPGVRYQ
YNVLPQGWKGSPAIFQSSMTRILEPFKKQNPDMVICQYMDDLYVGSDLEIGQHRTKIEELRQHLLRWGFTTPDKKHQKEP
PFLWMGYELHPDKWTVQPIELPEKDSWTVNDIQKLVGKLNWA------SQIYAGIKAKQLCKLLRGTKSLTEVVPLTEDA
ELELAENREILKEPVHGVYYDPSKDL----------------------------------IAE-----IQKQGQGQWTYQ
IYQEPFKNLKTGKYARVRGAHTNDVKQLAEAVQKINTECIVIWGKTPKFRLPIQKETWETWWTEYWQATCIPEWEFVNTP
PLVKLWYQLEKEPILGAETF
>B.US.2007.CR0275.FJ469713
PISPIETVPVKLKPGM--DGPKVKQWPLTE-EKIKALVEIC--TEMEKEGKISKI-GPENPYNTPVFAIRKKD--SN---
KWRKLVDFRELNKRTQDFWE-VQLGIPHPAGLKK---KKSVTVLDVGDAYFSVPLDKDFRKYTAFTIPSINNETPGIRYQ
YNVLPQGWKGSPAIFQSSMTKILEPFRKQNPDIVIYQYMDDLYVGSDLEIGQHRTKIEELRQHLLRWGFTTPDKKHQKEP
PFLWMGYELHPDKWTVQPIVLPEKDSWTVNDIQKLVGKLNWA------SQIYAGIKVKQLCKLLRGTKALTEVVPLTEEA
ELELAENREILKEPVHGVYYDPSKDL----------------------------------IAE-----IQKQGEGQWTYQ
IYQEPFKNLKTGKYARTKGAHTNDVKQLTEAVQKIAMEGIVIWGKTPKFRLPIQKETWDTWWSEYWQATWIPEWEFVNTP
PLVKLWYQLEKEPIVGAETF
>B.US.2006.CR0276Z.FJ469714
PISPIETVPVKLKPGM--DGPKVKQWPLTE-EKIKALVEIC--TEMEKEGKISKI-GPENPYNTPVFAIKKKD--ST---
KWRKLVDFRELNKRTQDFWE-VQLGIPHPAGLKK---KKSVTVLDVGDAYFSVPLDKDFRKYTAFTIPSTNNETPGIRYQ
YNVLPQGWKGSPAIFQHSMTKILEPFRKQNPDIEIYQYMDDLLVGSDLEIGQHRTKIEELRQHLLRWGFTTPDKKHQKEP
PFLWMGYELHPDKWTVQPIVLPEKDSWTVNDIQKLVGKLNWA------SQIYAGIKVKQLCKLLRGTKALTEVVPLTEEA
ELELAENREILKEPVHGVYYDPSKDL----------------------------------IAE-----IQKQGQGQWTYQ
IYQEPFKNLKTGKYAKMRSAHTNDVKQLTEAVQKIATESIVLWGKTPKFKLPIQKETWEAWWTEYWQATWIPEWEFVNTP
PLVKLWYQLEKEPIAGAETF
>B.US.-.CR0289Z.FJ469715
PISPIETVPVKLKPGM--DGPKVKQWPLTE-EKIKALVEIC--TEMEKEGKISKI-GPENPYNTPVFAIKKKD--ST---
KWRKLVNFRELNKRTQDFWE-VQLGIPHPAGLKK---KKSVTVLDIGDAYFSVPLDEDFRKYTAFTIPSTNNETPGIRYQ
YNVLPQGWKGSPAIFQSSMTKILEPFRKQNPDIVIYQYMDDLYVGSDLEIGQHRAKIEELRQHLLRWGLTTPDKKHQKEP
PFLWMGYELHPDKWTVQPIELPEKDSWTVNDIQKLVGKLNWA------SQIYAGIKVRQLCKLLRGAKALTEVIPLTKEA
ELELAENREILKEPVHGVYYDPSKDL----------------------------------IAE-----IQKQGQGQWTYQ
IYQEPFKNLKTGKYARIRGTHTNDVKQLTEAVQKITTESIVIWGKTPKFRLPIQKETWKIWWTEYWQANWIPEWEFVNTP
PLVKLWYQLEKEPIEGAETF
>B.US.2007.CR0295S.FJ469716
PISPIETVPVKLKPGM--DGPKVKQWPLTE-EKIKALVEIC--TEMEKEGKISKI-GPENPYNTPVFAIKKKD--ST---
KWRKLVDFRELNKRTQDFWE-VQLGIPHPAGLKK---KKSVTVLDVGDAYFSVPLDEDFRKYTAFTIPSINNETPGIRYQ
YNVLPQGWKGSPAIFQSSMTKILEPFRKQNPEMVIYQYMDDLYVGSDLEIEQHRTKIEKLREHLLRWGLTTPDKKHQKEP
PFLWMGYELHPDKWTVQPIQLPEKDSWTVNDIQKLVGKLNWA------SQIYAGIKVKQLCKLLRGTKALTEVVPLTEEA
ELELAENREILKEPVHGVYYDPSKDL----------------------------------IAE-----IQKQELGQWTYQ
IYQEPFKNLKTGKYARTRGAHTNDIKQLTEAVQKIARESIVIWGKIPKFKLPIQKETWEAWWTEYWQATWIPEWEFVNTP
PLVKLWYQLEKEPIGGAETF
>B.US.2005.CR0307R.FJ469717
PISPIETVPVKLKPGM--DGPKVKQWPLTE-EKIKALVEIC--TEMKKEGKISKI-GPENPYNTPVFAIKKKD--ST---
KWKKLVDFRELNKRTQDFWE-VQLGIPHPAGLKK---KKSVTVLDVGDAYFSVPLDKEFRKYTAFTIPSINNETPGTRYQ
YNVLPQGWKGSPAIFQSSMTRILEPFRKQNPEMVIYQYMDDLYVRSNLEIGQHRTKIEELRQHLLRWGFTTPDKKHQKEP
PFLWMGYELHPDKWTVQPIVLPEKDSWTVNDIQKLVGKLNWA------SQIYPGIKVRQLCKLIRGTKTLTEVVTLTEEA
ELKLAENREILKKPVHGVYYDPTKDL----------------------------------IAE-----IQKQGRDQWSYQ
IYQEPFKNLKTEKYAKMRGAHTNDVKQLTEAVQKIATESIVIWGKTPKFKLPIQKETWEAWWTEYWQATWIPKWEFVNTP
PLVKLWYQLEKEPIVGAETF
>B.US.2005.CR0312W.FJ469718
PISPIEAVPVKLKPGM--DGPKVKQWPLTE-EKIKALMEIC--TEMEKEGKISKI-GPENPYNTPVFAIKKKN--ST---
RWRKLVDFRELNKRTQDFWE-VQLGIPHPAGLKK---KKSVTVLDVGDAYFSVPLHEDFRKYTAFTIPSVNNETPGIRYQ
YNVLPQGWKGSPAIFQCSMTKILEPFRKQNPDLVICQYMDDLYVGSDLEIGQHRTKIEELREHLLRWGFYTPDEKHQKEP
PFRWMGYELHPDKWTVQPIVLPEKDSWTVNDIQKLVGKLNWA------SQIYPGIKVKQLCKLLRGTKTLTEVIPLTKEA
ELELAENREILKEPVHGVYYDPSKDL----------------------------------IAE-----IQKQELGQWTYQ
IYQEPFKNLKTGKYARTRSAHTNDVKQLTEAVQKIAMESIVIWGKTPKFKLPIQKETWETWWTEYWQATWIPEWEFVNTP
PLVKLWYQLEKEPIVGAETF
>B.US.-.CR0317N.FJ469719
PISPIETVPVKLKPGM--DGPKVKQWPLTE-EKIKALIEIC--TEMEKEGKISKI-GPENPYNTPVFAIKKKD--ST---
KWRKLVDFRELNKRTQDFWE-VQLGIPHPAGLKK---KKSVTVLDVGDAYFSVPLDEDFRKYTAFTIPSINNETPGIRYQ
YNVLPQGWKGSPAIFQSSMTKILEPFRKQNPDIVIYQYMDDLYVSSDLEIGQHRTKIEELRQHLLRWGFTTPDKKHQKEH
PFLWMGYELHPDKWTVQPIVLPEKDSWTVNDIQKLVGKLNWA------SQIYAGIKVKQLCKLLRGTKALTEVITLTEEA
ELELAENREILKEPVHGVYYDPTKDL----------------------------------IAE-----IQKQGQGQWTYQ
IYQEPFKNLKTGKYARTRGAHTNDVKQLTEAVQKITTESIVIWGKTPKFRLPIQKETWETWWTEYWQATWIPEWEFVNTP
PLVKLWYQLEKEPIVGAETF
>B.US.-.CR0331P.FJ469720
PISPIETVPVKLKPGM--DGPRVKQWPLTE-EKIKALVEIC--TEMEKEGKISKI-GPENPYNTPVFAIKKKN--SD---
KWRKLVDFRELNKRTQDFWE-VQLGIPHPAGLKK---KKSVTVLDVGDAYFSVPLDKDFRKYTAFTIPSTNNETPGIRYQ
YNVLPQGWKGSPAIFQHSMTKILEPFRRQNPDIVIYQYMDDLYVGSDLEIGQHRTKIEELRDHLLKWGFSTPDQKHQKEP
PFLWMGYELHPDKWTVQPIVLPEKDSWTVNDIQKLVGKLNWA------SQIYAGIKVRQLCKLLRGAKALTEVIPLTKEA
ELELAENREILKEPVHGVYYDPSKDL----------------------------------IAE-----IQKQELGQWTYQ
IYQEPFKNLKTGKYARIRGAHTNDVKQLTEAVQKIATESIVIWGKTPKFRLPVQKETWEAWWTEYWQATWIPEWEFVNTP
PLVKLWYQLEKEPIVGAETF
>B.US.2007.CR0339X.FJ469721
PISPIETVPVKLKPGM--DGPRVKQWPLTE-EKIKALVEIC--EELEKEGKISKI-GPENPYNTPVFAIKKKD--ST---
KWRKLVDFRELNKRTQDFWE-VQLGIPHPAGLKK---KKSVTVLDVGDAYFSVPLDEDFRKYTAFTIPSINNETPGIRYQ
YNVLPQGWKGSPSIFQSSMTKILEPFRKQNPDIVICQYMDDLYVASDLEIGQHRTKIEELRQHLWEWGFYTPDKKHQKEP
PFLWMGYELHPDKWTVQPIVLPEKDSWTVNDIQKLVGKLNWA------SQIYAGIKVKQLCKLLRGTKALTEVIPLTEEA
ELELAENREILREPVHGVYYDPSKEL----------------------------------IAE-----LQKQGQGQWTYQ
IYQEPFKNLKTGKYARTRGVHTNDVKQLTEAVQKITTESIIIWGKTPKFRLPIQKETWETWWTEYWQATWIPEWEFVNTP
PLVKLWYQLEKEPIVGAETF
>B.US.2004.CR0345Q.FJ469722
PISPIETVPVKLKPGM--DGPKVKQWPLTE-EKIKALIEIC--TEMEKEGKISKI-GPENPYNTPVFAIKKKD--ST---
KWRKLVDFRELNKRTQDFWE-VQLGIPHPAGLKK---KKSVTVLDVGDAYFSVPLDKDFRKYTAFTIPSINNETPGIRYQ
YNVLPQGWKGSPAIFQGSMTRILEPFRKQNPNIVIYQYMDDLYVGSDLEIEQHRTKIEELRQHLLKWGFTTPDKKHQKEP
PFLWMGYELHPDKWTVQPIVLPEKDSWTVNDIQKLVGKLNWA------SQIYAGIKIRQLCKLLRGTKALTEIVPLTAEA
ELELAENREILKEPVHGVYYDPSKDL----------------------------------IAE-----IQKQGQGQWTYQ
IYQEPFKNLKTGKYARMRGAHTNDVRQLTEAVQKITTESIVIWGKTPKFKLPIQKETWETWWSEYWQATWIPEWEFVNTP
PLVKLWYQLEKEPIIGAETF
>B.US.2006.CR0361T.FJ469723
PISPIETVPVKLKPGM--DGPKVKQWPLTE-EKIKALVEIC--TEMEKEGKISKI-GPENPYNTPVFAIKKKD--ST---
KWRKLVDFRELNKRTQDFWE-VQLGIPHPAGLKK---KKSVTVLDVGDAYFSVPLDKDFRKYTAFTIPSMNNETPGIRYQ
YNVLPQGWKGSPAIFQSSMTRILEPFRKQNPDIVIYQYMDDLYVGSDLEIGQHRTKIEELRQHLLKWGFTTPDKKHQKEP
PFLWMGYELHPDKWTVQPIVLPEKDSWTVNDIQKLVGKLNWA------SQIYAGIKVRQLCKLLRGTKALTEVVPLTEEA
ELELAENREILKEPVHGVYYDPSKEL----------------------------------IAE-----VQKQGQGQWTYQ
IYQEPFKNLKTGKYARMRGAHTNDVKQLTEAVQKIATESIVIWGKIPKFKLPIQKETWEAWWTEYWQATWIPEWEFVNTP
PLVKLWYQLEKEPIVGAETF
>B.US.2005.CR0367Z.FJ469724
PISPIETVPVKLKPGM--DGPRVKQWPLTE-EKIKALVEIC--TEMEKEGKISKI-GPENPYNTPVFAIKKKN--SD---
KWRKLVDFRELNKRTQDFWE-VQLGIPHPAGLKK---KKSVTVLDVGDAYFSVPLDKDFRKYTAFTIPSTNNETPGIRYQ
YNVLPQGWKGSPAIFQHSMTKILEPFRKQNPDIVIYQYMDDLYVGSDLEIGQHRTKIEELRDHLLKWGFSTPDKKHQKEP
PFLWMGYELHPDKWTVQPIVLPEKDSWTVNDIQKLVGKLNWA------SQIYAGIKVRQLCKLLRGAKALTEVIPLTKEA
ELELAENREILKEPVHGVYYDPSKDL----------------------------------IAE-----VQKQELGQWTYQ
IYQEPFKNLKTGKYAKIRGIHTNDVKQLTEAVQKIATESIVIWGKTPKFRLPIQKETWEAWWTEYWQATWIPEWEFVNTP
PLVKLWYQLEKEPIVGAETF
>B.US.-.CR0382N.FJ469725
PISPIETVPVKLKPGM--DGPKVKQWPLTE-EKIKALVEIC--TEMEKEGKITKIFGPENPYNTPVFAIRKKD--ST---
KWRKLVDFRELNKRTQDFWE-VQLGIPHPAGLKK---KKSVTILDVGDAYFSVPLDPEFRKYTAFTIPSINNERPGIRYQ
YNVLPQGWKGSPAIFQSSMTKILEPFRKENPEIVIYQYMDDLYVGSDLEIEQHRTKIEELRQHLLRWGFTTPDKKHQKEP
PFLWMGYELHPDKWTVQPIVLPEKDSWTVNDIQKLVGKLNWA------SQIYAGIKVKQLCKLLRGTKSLTEVIPLTKEA
ELELAENREILKEPVHGVYYDPSKDL----------------------------------IAE-----LQKQEHGQWTYQ
IYQEPFKNLKTGKYARVRGAHTNDIKQLTEAVQKIATESIVIWGKTPKFRLPIQKETWETWWTEYWQATWIPEWEFVNTP
PLVKLWYQLEKEPLVGVETF
>B.US.-.CR0413T.FJ469726
PISPIETVPVKLKPGM--DGPKVKQWPLTE-EKIKALVEIC--TEMKKEGKISKI-GPENPYNTPVFAIKKKD--ST---
KWKKLVNFRELNKKTQDFWE-VQLGIPHPAGLKK---KKSVTVLDVGDAYFSVPLDKDFRKYTAFTIPSINNETPGIRYQ
YNVLPQGWKGSPAIFQSSMIKILEPFRKQNPDLVIYQYMDDLYVGSDLEIEQHRTKIEELRQHLLRWGFTTPDKKHQKEP
PFLWMGYELHPDKWTVQPITLPEKKSWTVNDIQKLVRKLNWA------SQIYSGIKVRQLCKLLRGTKSLTEVIPLTEEA
ELELAENREILREPVHGVYYDPSKDL----------------------------------IAE-----IQKQGQGQWTYQ
IYQEPFKNLKTGKYARSRGAHTNDVKQLTEAVQKITTESIVIWGKTPKFRLPIQKETWESWWTEYWQATWIPEWEFVNTP
PLVKLWYQLEKEPIVGAETF
>B.US.-.F701.FJ469727
PISPIETVPIKLKPGM--DGPKVKQWPLTE-EKIKALVEIC--TEMEKEGKISKI-GPENPYNTPVFAIKKKD--ST---
KWRKLVDFRELNKRTQDFWE-VQLGIPHPAGLKK---KKSVTVLDVGDAYFSVPLDEDFRKYTAFTIPSINNETPGIRYQ
YNVLPQGWKGSPAIFQSSMTKILDPFRKQNPDIVIYQYMDDLYVGSDLEIGQHRTKVEELRHHLLKWGFTTPDKKHQKEP
PFLWMGYELHPDKWTVQPIKLPEKDSWTVNDIQKLVGKLNWA------SQIYPGIKVKQLCKLLRGTKALTEVIPLTEEA
ELELAENREILKEPVHGVYYDPSKEL----------------------------------IAE-----IQKQGEGQWTYQ
IYQEPFKNLKTGKYARMRGAHTNDVKQLTEAVQKVALESIIIWGKTPKFRLPIQKETWETWWTDYWQATWIPEWEFVSTP
PLVKLWYQLEKEPIVGAETF
>B.US.2002.F706.FJ469728
PISPIETIPVKLKPGM--DGPKVKQWPLTE-EKIKALVEIC--IEMEKEGKISKI-GPENPYNTPVFAIKKKD--ST---
KWRKLVDFRELNKKTQDFWE-VQLGIPHPAGLKK---KKSVTVLDVGDAYFSVPLDKEFRKYTAFTIPSTNNETPGIRYQ
YNVLPQGWKGSPAIFQSSMTKILEPFRKQNPDIVIYQYMDDLYVGSDLEIGQHRTKIEELRQHLLRWGFTTPDKKHQKEP
PFLWMGYELHPDKWTVQPIVLPEKDSWTVNDIQKLVGKLNWA------SQIYPGIKVKQLCRLLRGTKALTEVVPLTKEA
ELELAENREILKEPVHGVYYDPSKDL----------------------------------IAE-----IQKQGQGQWTYQ
IYQEPFKNLKTGKYARMRGAHTNDVKQLTEAVQKITTESIVIWGKIPKFKLPIQKETWETWWTEYWQATWIPEWEFVNTP
PLVKLWYQLEKEPIIGAETF
>B.US.-.F710.FJ469729
PISPIETVPVKLKPGM--DGPKVKQWPLTE-EKIKALTEIC--TEMEKEGKISKI-GPENPYNTPVFAIKKKD--ST---
KWRKLVDFRELNRRTQDFWE-VQLGIPHPSGLKK---NKSVTVLDVGDAYFSVPLDKDFRKYTAFTIPSINNETPGIRYQ
YNVLPQGWKGSPAIFQSSMTKILEPFRKQNPEVVIYQYMDDLYVGSDLEIGQHRAKIEELRQHLLRWGFTTPDKKHQKEP
PFLWMGYELHPDKWTVQPIMLPEKESWTVNDIQKLVGKLNWA------SQIYPGIKVRQLCKLLRGAKALTEVIPLTKEA
ELELAENREILKEPVHGVYYDPSKDL----------------------------------IAE-----IQKQGQGQWTYQ
IYQEPFKNLKTGKYARTRGAHTNDVRQLTEAVQKITTESIVIWGKTPKFKLPIQKETWEAWWTEYWQATWIPEWEFVNTP
PLVKLWYQLEKEPIVGAETF
>B.US.2002.F714.FJ469730
PISPIQTVPVKLKPGM--DGPKVKQWPLTE-EKIKALMEIC--TEMEKEGKITKI-GPENPYNTPVFAIKKKD--ST---
KWRKLVDFRELNKRTQDFWE-VQLGIPHPAGLKK---KKSVTVLDVGDAYFSVPLDKDFRKYTAFTIPSINNETPGIRYQ
YNVLPQGWKGSPAIFQSSMTKILEPFRKQNPDIVIYQYMDDLYVGSDLEIGQHRTKIEELRQHLLRWGFTTPDKKHQKEP
PFLWMGYELHPDKWTVQPIVLPEKDSWTVNDIQKLVGKLNWA------SQIYAGIKVKQLCRLLRGAKALTEVIPLTEEA
ELELAENREILKEPVHGVYYDPSKDL----------------------------------IAE-----IQKQGQGQWTYQ
IYQEPFKNLKTGKYARMRGAHTNDVRQLTEAVQKITTESIVIWGKTPKFKLPIQKETWETWWTEYWQATWIPEWEFVNTP
PLVKLWYQLEKEPIVGAETF
>B.US.2003.F7157.FJ469731
PISPIETVPVKLKPGM--DGPKVKQWPLTE-EKIKALVEIC--TEMEKEGKISKI-GPENPYNTPIFAIKKKD--ST---
KWRKLVDFRELNKRTQDLWE-VQLGIPHPAGLKK---KKSVTVLDVGDAYFSVPLDKDFRKYTAFTIPSINNETPGIRYQ
YNVLPQGWKGSPAIFQSSMTKILEPFRKQNPDIVIYQYMDDLYVGSDLEIGQHRTKIEELRQHLLKWGFTTPDKKHQKEP
PFLWMGYELHPDKWTVQPIVLPDKDSWTVNDIQKLVGKLNWA------SQIYPGIKVRQLCKLIRGTKALTEVVPLTEEA
ELELAENREILKEPVHGVYYDPTKDL----------------------------------IAE-----IQKQGQGQWTYQ
IYQEPFKNLKTGKYARMRGAHTNDVKQLTEAVQKIATESIVIWGKTPKFRLPIQKETWDTWWTEYWQATWIPEWEFVSTP
PLVKLWYQLEKEPIVGAETF
>B.US.2004.F7165.FJ469732
PISPIETVPVKLKSGM--DGPKVKQWPLTE-EKIKALVEIC--TEMEKEGKISKI-GPENPYNTPVFAIKKKD--ST---
KWRKLVDFRELNKRTQDFWE-VQLGIPHPAGLKK---KKSVTVLDVGDAYFSVPLDKDFRKYTAFTIPSINNETPGIRYQ
YNVLPQGWKGSPAIFQSSMTKILEPFRKQNPDIVIYQYMDDLYVGSDLEIGQHRTKIEELRQHLLRWGFTTPDKKHQKEP
PFLWMGYELHPDKWTIQPIVLPEKDSWTVNDIQKLVGKLNWA------SQIYAGIKVKQLCKLLRGAKALTEVIPLTEEA
ELELAENREILKEPVHGVYYDPAKDL----------------------------------IAE-----IQKQGYGQWTYQ
IYQEPFKNLKTGKYARMRGAHTNDVRQLTEAVQKISTESIVIWGKTPKFKLPIQKETWEAWWTEYWQATWIPEWEFVNTP
PLVKLWYQLEKEPIVGAETF
>B.US.2004.F7172.FJ469733
PISPIETVPVKLKPGM--DGPKVKQWPLTE-EKIKALVEIC--TEMEKEGKISKI-GPENPYNTPVFAIKKKD--ST---
KWRKLVDFRELNKRTQDFWE-VQLGIPHPAGLKK---KKSVTVLDIGDAYFSVPLDEDFRKYTAFTIPSTNNETPGIRYQ
YNVLPQGWKGSPAIFQSSMTKILEPFRKQNPDIVIYQYMDDLYVGSDLELGQHRTKIEELRQHLLRWGLTTPDKKHQKEP
PFLWMGYELHPDKWTVQPIELPEKDSWTVNDIQKLVGKLNWA------SQIYAGIKVRQLCKLLRGAKALTEVIPLTKEA
ELELAENREILKEPVHGVYYDPSKDL----------------------------------IAE-----IQKQGQGQWTYQ
IYQEPFKNLKTGKYARIRGTHTNDVKQLTEAVQKLTTESIVIWGKTPKFRLPIQKETWKIWWTEYWQANWIPEWEFVNTP
PLVKLWYQLEKEPIEGAETF
>B.US.2002.F719.FJ469734
PISPIETVPVKLKPGM--DGPKVKQWPLTE-EKIKALIEIC--TEMEKEGKISKI-GPENPYNTPVFAIKKKD--GT---
KWRKLVDFRELNKRTQDFWE-VQLGIPHPAGLKQ---KKSVTVLDVGDAYFSVPLDEDFRKYTAFTIPSTNNETPGIRYQ
YNVLPQGWKGSPAIFQSSMTKILEPFRKQNPDIVIYQYMDDLYVGSDLEIGQHRTKIEELRQHLLKWGFTTPDKKHQKEP
PFLWMGYELHPDKWTVQPIVLPEKDSWTVNDLQKLVGKLNWA------SQIYAGIKVKQLCKLLRGTKSLTEVVPLTEEA
ELELAENREILKEPVHGVYYDPSKDL----------------------------------IAE-----IQKQGQGQWTYQ
IYQEPFKNLKTGKYARMRGAHTNDVKQLTEAVQKIATEGIVIWGKIPKFRLPIQKETWETWWTEYWQATWIPEWEYVNTP
PLVKLWYQLEKEPIVGAETF
>B.US.2002.F762P.FJ469735
PISPIETVPVKLKPGM--DGPKVKQWPLTE-EKIKALVEIC--TEMEKEGKISKI-GPENPYNTPVFAIKKKD--ST---
KWRKLVDFRELNKRTQDFWE-VQLGIPHPAGLKK---KKSVTVLDVGDAYFSVPLDKDFRKYTAFTIPSINNETPGIRYQ
YNVLPQGWKGSPAIFQCSMTKILEPFRKQNPDIVIYQYMDDLYVGSDLEIGQHRAKIEELRAHLLKWGFTTPDKKHQKEP
PFLWMGYELHPDKWTVQPIVLPEKDSWTVNDIQKLVGKLNWA------SQIYAGIKVRQLCKLLRGTKALTEVVQLTEEA
ELELAENREILREPVHGVYYDPSKDL----------------------------------IAE-----IQKQEQGQWTYQ
IYQEPFKNLKTGKYARMRGAHTNDVKQLTEAVQKIAIESIVIWGKTPKFRLPIQKETWETWWTEYWQATWIPEWEFVNTP
PLVKLWYQLEKEPIVGAETF
>B.US.2002.F797.FJ469737
PISPIKTVPVRLKPGM--DGPRVKQWPLTE-EKIKALVEIC--TELEREGKISKI-GPENPYNTPIFAIKKKD--ST---
KWRKLVDFRELNKRTQDFWE-VQLGIPHPAGLKK---QKSVTVLDVGDAYFSVPLDEDFRKYTAFTIPSVNNETPGIRYQ
YNVLPQGWKGSPAIFQSSMTKILEPFRKQNPDIVIYQYMDDLYVGSDLEIGQHRKKIEELRNHLLRWGFYTPDKKHQKEP
PFLWMGYELHPDKWTVQPVVLPEKDSWTVNDIQKLVGKLNWA------SQIYPGIKVKQLCKLLRGAKALTEVIPLTREA
ELELAENREILKEPVHGVYYDPSKDL----------------------------------IAE-----VQKQGEGQWTYQ
IYQEPFKNLKTGKYARMRGAHTNDVKQLTEVVQKIATESIVIWGKTPKFRLPIQKETWETWWTEYWQATWIPEWEFVNTP
PLVKLWYQLEKEPIVGAETF
>B.US.2001.L805.FJ469738
PISPIETVPVKLKPGM--DGPKVKQWPLTE-EKIKALVEIC--TEMEKEGKISKI-GPENPYNTPVFAIKKKD--ST---
KWRKLVDFRELNKRTQDFWE-VQLGIPHPAGLKK---KKSVTVLDVGDAYFSVPLDKDFRKYTAFTIPSINNETPGIRYQ
YNVLPQGWKGSPAIFQCSMTKILEPFRKQNPEIVIYQYMDDLYVGSDLEIGQHRTKIEELRQHLLKWGFTTPDKKHQKEP
PFLWMGYELHPDKWTVQPIVLPEKDSWTVNDIQKLVGKLNWA------SQIYPGIKVKQLCKLLRGTKALTEVVPLTEEA
ELELAENREILKEPVHGVYYDPSKDL----------------------------------IAE-----IQKQELGQWSYQ
IYQEPFKNLKTGKYARMRGAHTNDVKQLTEAVQKIATESIVIWGKTPKFRLPIQKETWETWWTEYWQATWIPEWEFVNTP
PLVKLWYQLEKEPIVGAETF
>B.US.2003.L8107.FJ469739
PISPIETVPVKLKPGM--DGPKVKQWPLTE-EKIKALVEIC--TEMEKEGKISKI-GPENPYNTPVFAIKKKD--ST---
KWRKLIDFRELNKRTQDFWE-VQLGIPHPAGLEK---KKSVTILDVGDAYFSVPLDKDFRKYTAFTIPSINNETPGVRYQ
YNVLPQGWKGSPAIFQSSMTKILEPFRKQNPDIVICQYMDDLYVGSDLDIGQHRTKIEELRQHLLKWGFATPDKKHQKEP
PFLWMGYELHPDKWTVQPIVLPEKDSWTVNDIQKLVGKLNWA------SQIYAGIKIKQLCKLIRGTRALTEVVQLTEEA
ELELAENREILKEPVHGVYYDPSKDL----------------------------------IAE-----LQKQGQGQWTYQ
IYQEPFKNLKTGKYAKIRGAHTNDVKQLTEAVQKITTESIVIWGKTPKFKLPIQKETWDAWWTEYWQATWIPEWEFVNTP
PLVKLWYQLEKEPITGAETF
>B.US.2003.L8116.FJ469740
PISPIETVPVKLKPGM--DGPKVKQWPLTE-EKIKALVEIC--TEMEKEGKISKI-GPENPYNTPVFAIRKKD--ST---
KWRKLVDFRELNKRTQDFWE-VQLGIPHPAGLKQ---KKSVTVLDVGDAYFSVPLDEDFRKYTAFTIPSTNNETPGIRYQ
YNVLPQGWKGSPAIFQCSMTKILDPFRKQNPDIVICQYMDDLYVGSDLEIGQHRTKIEELRQHLLKWGFTTPDNKHQKEP
PFLWMGYELHPDKWTVQPIVLPDKDSWTVNDIQKLVGKLNWA------SQIYPGIKVRQLCKLLRGTKALTEVIQLTEEA
ELELAENREILKEPVHGVYYDPSKDL----------------------------------IAE-----IQKQGQGQWTYQ
IYQEPFKNLKTGKYARMRGAHTNDVRQLTEAVQKIATESIVIWGKIPKFKLPIQKETWDTWWTEYWQATWIPEWEFVNTP
PLVKLWYQLEKEPIVGAETY
>B.US.2002.L8124P.FJ469741
PISPIETVPVKLKPGM--DGPKVKQWPLTE-EKIKALVEIC--TEMEKEGKISKI-GPENPYNTPVFAIKKKD--ST---
KWRKLVDFRELNKRTQDFWE-VQLGIPHPAGLKK---KKSVTVLDVGDAYFSVPLDKEFRKYTAFTIPSINNETPGIRYQ
YNVLPQGWKGSPAIFQSSMTKILEPFRKQNPDIIIYQYMDDLYVGSDLEIGQHRTKIEELRQHLLRWGFTTPDKKHQKEP
PFLWMGYELHPDKWTVQPIKLPEKDSWTVNDIQKLVGKLNWA------SQIYPGIKVKQLCKLLRGPKALTEVIPLTKEA
ELELAENREILKEPVHGVYYDSSKEL----------------------------------IAE-----LQKQGEGQWTYQ
IYQEPFKNLKTGKYARTRGAHTNDIRQLTEAVQKIATEGIVIWGKTPKFRLPIQKETWETWWTEYWQATWIPEWEFVNTP
PLVKLWYQLEKEPIIGAETF
>B.US.2003.L8152.FJ469742
PISPIETVPVKLKPGM--DGPKVKQWPLTE-EKIKALVEIC--TEMEKEGKISKI-GPENPYNTPVFAIKKKD--ST---
KWRKLVDFRELNKRTQDFWE-VQLGIPHPSGLKK---KKSVTVLDVGDAYFSVPLDKDFRKYTAFTIPSVNNETPGIRYQ
YNVLPQGWKGSPAIFQASMTKILEPFRKQNPDIVICQYVDDLYVGSDLEIGQHRTKVEELRQHLLKWGFTTPDNKHQKEP
PFLWMGYELHPDKWTVQPIVLPEKDSWTVNDIQKLVGKLNWA------SQIYPGIKVRQLCKLLRGAKALTEVVTLTKEA
ELELAENREILKEPVHGVYYDPSKDL----------------------------------IAE-----IQKQDESQWTYQ
IYQEQFKNLKTGKYAKMRGAHTNDVRQLTEAVQKIATESIVIWGKTPRFKLPIQKETWEAWWTEYWQATWIPEWEFVNTP
PLVKLWYQLEKEPIAGAETF
>B.US.2003.L8180.FJ469743
PISPIETVPVKLKPGM--DGPKVKQWPLTE-EKIKALVEIC--TEMEKEGKISRI-GPENPYNTPVFAIKKKD--ST---
KWRKLVDFRELNKRTQDFWE-VQLGIPHPSGLKK---KKSVTVLDVGDAYFSVPLDKEFRKFTAFTIPSINNETPGMRYQ
YNVLPQGWKGSPAIFQSSMTKILEPFRKQNPEIVIYQYMDDLYVGSDLEIGQHRTKIEELREHLLRWGLTTPDKKHQKEP
PFLWMGYELHPDKWTVQPIVLPEKDSWTVNDIQKLVGKLNWA------SQIYAGIKVKQLCKLLRGTKSLTEVVPLTEEA
ELELAENREILKEPVHGVYYDPSKDL----------------------------------IAE-----IQKQGQGQWTYQ
IYQEPFKNLKTGKYARMRGVHTNDVRQLTEAVQKIAVESIVIWGKTPKFRLPIQKETWETWWMEYWQATWIPEWEFVNTP
PLVKLWYQLEKEPIIGAETF
>B.US.-.L8188.FJ469744
PISPIETVPVKLKPGM--DGPKVKQWPLTE-EKIKALVEIC--TEMEKEGKISKI-GPENPYNTPVFAIKKKD--ST---
KWRKLVDFRELNKRTQDFWE-VQLGIPHPAGLKK---KRSVTVLDVGDAYFSVPLDEDFRKYTAFTIPSINNATPGIRYQ
YNVLPQGWKGSPAIFQSSMTRILEPFRKQNPDIVIYQYMDDLYVGSDLEIGQHRTKIEELRQHLLKWGFTTPDKKHQKEP
PFLWMGYELHPDKWTVQPIVLPEKDSWTVNDIQKLVGKLNWA------SQIYAGIKVRQLCKLIRGTKALTEVVPLTEEA
ELELAENREILKEPVHGVYYDPTKDL----------------------------------IAE-----IQKQGQGQWTYQ
IYQEPYKNLKTGKYARMRGAHTNDVKQLTEAVQKIATESIVIWGKTPKFRLPIQKETWEAWWTEYWQATWIPEWEFVNTP
PLVKLWYQLEKEPIVGAETF
>B.US.2004.L819.FJ469745
PISPIETVPVKLKPGM--DGPKVKQWPLTE-EKIKALVEIC--TELEKEGKISKI-GPENPYNTPVFAIKKKN--ST---
RWRKLVDFRELNKRTQDFWE-VQLGIPHPAGLKK---KNSVTVLDVGDAYFSVPLDENFRKYTAFTIPSINNETPGIRYQ
YNVLPQGWKGSPSIFQSSMTKILEPFRKQNPDIVIYQYMDDLYVGSDLEIGQHRAKIEELRQHLLRWGFYTPDKKHQKEP
PFLWMGYELHPDKWTVQPIVLPEKDSWTVNDIQKLVGKLNWA------SQIYPGIKVKQLCKLLRGTKALTEIVPLTEEA
ELELAENREILKEPVHGVYYDPSKDL----------------------------------IAE-----IQKQGQGQWTYQ
IYQEPFKNLKTGKYARMRGAHTNDVKQLTEAVQKIALESIVIWGKTPKFRLPIQKETWEAWWTEYWQATWIPEWEFVNTP
PLVKLWYQLEKEPIVGVETF
>B.US.2005.L8249.FJ469746
PISPIETVPVKLKPGM--DGPKVKQWPLTE-EKIKALIEIC--TEMEKEGKISKI-GPENPYNTPVFAIKKKD--ST---
KWRKLVDFRELNKKTQDFWE-IQLGIPHPAGLKK---NKSVTVLDVGDAYFSVPLDKEFRKYTAFTIPSINNETPGIRYQ
YNVLPQGWKGSPSIFQSSMTKILEPFRKQNPDIVIYQYMDDLYVGSDLEIGQHRTKIEELRQHLLRWGFTTPDKKHQKEP
PFLWMGYELHPDKWTVQPIELPEKDSWTVNDIQKLVGKLNWA------SQIYPGIKVKQLCRLLRGTKALTEVVPLTKEA
ELELAENREILKEPVHGVYYDPSKDL----------------------------------IAE-----IQKQGEGQWTYQ
IYQEPFKNLKTGKYARTRGTHTNDVKQLTEAVQKVATESIVIWGKTPKFKLPIQKETWETWWAEYWQATWIPEWEFVNTP
PLVKLWYQLEKEPIIGAETF
>B.US.2005.L827.FJ469747
PISPIETVPVKLKPGM--DGPKVKQWPLTE-EKIKALREIC--TEMEKEGKISKI-GPENPYNTPVFAIKKKD--ST---
KWRKLVDFRELNKRTQDFWE-VQLGIPHPAGLKK---KKSVTVLDVGDAYFSVPLDKDFRKYTAFTIPSINNETPGIRYQ
YNVLPQGWKGSPAIFQCSMTKILEPFRKQNPDIVIYQYMDDLYVASDLEIGQHRTKIEELRQHLLKWGFTTPDKKHQKEP
PFLWMGYELHPDKWTVQPIVLPEKDSWTVNDIQKLVGKLNWA------SQIYAGIKVKQLCKLLRGAKALTEVVPLTVEA
ELELAENREILKEPVHGVYYDPSKDL----------------------------------IAE-----LQKQGQGQWTYQ
IYQEPFKNLKTGKYARMRGAHTNDVKQLTEAVQKIATESIVIWGKTPKFRLPIQKETWETWWTEYWQATWIPEWEFVNTP
PLVKLWYQLETEPIVGAETF
>B.US.2002.L861P.FJ469748
PISPIETVPVKLKPGM--DGPKVKQWPLTE-EKIKALVEIC--TEMEKEGKISKI-GPENPYNTPIFAIKKKD--ST---
KWRKLVDFRELNKKTQDFWE-VQLGIPHPAGLKR---KKSVTVLDVGDAYFSVPLDKDFRKYTAFTIPSVNNETPGIRYQ
YNVLPQGWKGSPAIFQSSMTKILEPFRKQNPDIVIYQYVDDLYVGSDLEIGQHRTKIEELRQHLLKWGFTTPDKKHQKEP
PFLWMGYELHPDKWTVQPVVLPEKVSWTVNDIQKLVGKLNWA------SQIYPGIKVKQLCKLLRGTKALTEVIPLTQEA
ELELAENREILKEPVHGVYYDPTKDL----------------------------------IAE-----LQKQGQGQWTYQ
IYQEPFKNLKTGKYARMRGVHTNDVKQLTEAVQKIATESIVIWGKTPKFKLPIQKETWETWWTEYWQATWIPEWEFVNTP
PLVKLWYQLEKEPIIGAETF
>B.US.2002.L893P.FJ469749
PISPIETVPVKLKPGM--DGPKVKQWPLTE-EKIKALVEIC--TEMEKEGKISKI-GPENPYNTPVFAIKKKD--ST---
KWRKLVDFRELNKRTQDFWE-VQLGIPHPAGLKK---KKSVTVLDVGDAYFSVPLDKEFRKYTAFTIPSINNETPGIRYQ
YNVLPQGWKGSPAIFQCSMTKILEPFRKQNPDIVIYQYMDDLYVGSDLEIGQHRTKIEELRQHLLRWGFTTPDKKHQKEP
PFLWMGYELHPDKWTVQPIMLPEKDSWTVNDIQKLVGKLNWA------SQIYAGIKVKQLCKLLRGTKALTDVVPLTEEA
ELELAENREILKAPVHGVYYDPSKDL----------------------------------IAE-----IQKQGQGQWTYQ
IYQEPFKNLKTGKYARMRGTHTNDVKQLTEAVQKVSQESIVIWGKTPKFRLPIQKETWEAWWMEYWQATWIPEWEFVNTP
PLVKLWYQLEKEPIMGAETF
>B.US.-.L896.FJ469750
PISPIETVPVKLKPGM--DGPKVKQWPLTE-EKIKALIEIC--TEMEKEGKISKI-GPENPYNTPVFAIKKKD--ST---
KWRKLVDFRELNKKTQDFWE-VQLGIPHPAGLKK---KKSVTVLDVGDAYFSVPLDKDFRKYTAFTIPSVNNETPGIRYQ
YNVLPQGWKGSPAIFQSSMTKILEPFRKQNPDIVIYQYMDDLYVGSDLEIGQHRTKIEELRQHLLRWGFTTPDKKHQKEP
PFLWMGYELHPDKWTVQPIKLPEKESWTVNDIQKLVGKLNWA------SQIYPGIKVRQLCKLLRGAKALTEVIPLTKEA
ELELAENREILKEPVHGVYYDPSKDL----------------------------------IAE-----IQKQGQGQWTYQ
IYQEPFKNLKTGKYARMRGAHTNDVKQLTEAVQKIATESIVIWGKTPKFRLPIQKETWETWWTEYWQATWIPEWEFVNTP
PLVKLWYQLEKEPIIGAETF
>B.US.2002.MTF.FJ469751
PISPIETVPVKLKPGM--DGPKVKQWPLTE-EKIKALVEIC--TEMEKEGKISKI-GPENPYNTPVFAIKKKD--ST---
KWRKLVDFRELNKRTQDFWE-VQLGIPHPAGLKK---KKSVTVLDVGDAYFSVPLDKDFRKYTAFTIPSINNETPGIRYQ
YNVLPQGWKGSPAIFQSSMTKILEPFRKQNPEIVIYQYMDDLYVGSDLEIGQHRTKIEELRQHLLKWGFTTPDKKHQKEP
PFLWMGYELHPDKWTVQPIMLPEKDSWTVNDIQKLVGKLNWA------SQIYPGIKVKQLCKLIRGTKALTEIVPLTEEA
ELELAENREILKEPVHGVYYDPSKDL----------------------------------IAD-----IQKQGQGQWTYQ
IYQEPFKNLKTGKYARMRGAHTNDVKQLTEAVQKIATESIVIWGKTPKFRLPIQKETWESWWTEYWQATWIPEWEFVNTP
PLVKLWYQLEKEPIVGAETF
>B.US.-.NCQ.FJ469752
PISPIETVPVKLKPGM--DGPKVKQWPLTE-EKIKALVEIC--TEMEKEGKISKI-GPENPYNTPVFAIKKKD--GT---
KWRKLVDFRELNKRTQDFWE-VQLGIPHPAGLKK---KKSVTVLDVGDAYFSVPLDEDFRKYTAFTIPSVNNETPGIRYQ
YNVLPQGWKGSPAIFQCSMTKILEPFRKQNPDLVIYQYMDDLYVGSDLEIGQHRAKIEELRNHLLKWGFTTPDKKHQKEP
PFLWMGYELHPDKWTVQPIMLPEKDSWTVNDIQKLVGKLNWA------SQIYPGIRVKQLCKLLRGTKALTEVIPLTKEA
ELELAENREILKQPVHGVYYDPSKDL----------------------------------IAE-----VQKQEQCQWTYQ
IYQEPFKNLKTGKYARTRGAHTNDVKQLTEVVQKIATEGIVIWGKIPKFKLPIQKETWEAWWMEYWQATWIPEWEFVNTP
PLVKLWYQLEKEPIVGAETF
>B.US.2003.PRLS01.FJ469753
PISPIETVPVKLKPGM--DGPKVKQWPLTE-EKIKALVEIC--TEMEKKGKISKI-GPENPYNTPVFAIKKKD--ST---
KWRKLVDFRELNKRTQDFWE-VQLGIPHPAGLKK---KKSVTVLNVGDAYFSVPLDKEFRKYTAFTIPSINNETPGIRYQ
YNVLPQGWKGSPAIFQSSMTKILEPFRKQNPEMVIYQYMDDLYVGSDLEIEQHRTKIEELRQHLLKWGFTTPDKKHQKEP
PFLWMGYELHPDKWTVQPIVLPEKDSWTVNDIQKLVGKLNWA------SQIYPGIKVKQLCKLLRGAKALTEVVPLTKEA
ELELAENREILKEPVHGVYYDPSKDL----------------------------------VAE-----IQKQEYGQWTYQ
IYQEPFKNLKTGKYARTRGAHTNDVKQLTEAVQKIATESIVIWGKTPKFRLPIQKETWEAWWTEYWQATWIPEWEFVNTP
PLVKLWYQLEKDPIVGAETF
>B.US.2002.PRLS02.FJ469754
PISPIETVPVKLKPGM--DGPKVKQWPLTE-EKIKALIEIC--TEMEKEGKISKI-GPENPYNTPVFAIKKKD--GT---
KWRKLVDFRELNKRTQDFWE-VQLGIPHPSGLKQ---KKSVTVLDVGDAYFSVPLDEDFRKYTAFTIPSTNNETPGIRYQ
YNVLPQGWKGSPAIFQSSMTKILEPFRKQNPDIVIYQYMDDLYVGSDLEIGQHRTKIEELRQHLLKWGFTTPDKKHQKEP
PFLWMGYELHPDKWTVQPIVLPEKDSWTVNDLQKLVGKLNWA------SQIYAGIKVKQLCKLLRGTKSLTEVVPLTEEA
ELELAENREILKEPVHGVYYDPSKDL----------------------------------IAE-----IQKQGQGQWTYQ
IYQEPFKNLKTGKYARMRGAHTNDVKQLTEAVQKIATEGIVIWGKIPKFRLPIQKETWETWWTEYWQATWIPEWEYVNTP
PLVKLWYQLEKEPIVGAETF
>B.US.2003.PRLS04.FJ469755
PISPIETVPVKLKPGM--DGPKVKQWPLTK-EKIEALMEIC--TEMEKEGKISKI-GPENPYNTPVFAIKKKD--ST---
KWRKLVDFRELNKRTQDFWE-VQLGIPHPAGLKK---NKSITVLDVGDAYFSVPLDEDFRKYTAFTIPSTNNETPGIRYQ
YNVLPQGWKGSPAIFQSSMTKILEPFRKKNPDIVICQYMDDLYVASDLEIGQHRTKIEELRQYLLKWGFLTPDKKHQKEP
PFRWMGYELHPDKWTVQPIVLPEKESWTVNDIQKLVGKLNWA------SQIYAGIKVKQLCKLIRGTKALTEVVQLTEEA
ELELAENREILKEPVHGVYYDPSKEL----------------------------------IAE-----LQKQGQGQWTYQ
IYQEPFKNLKTGKYAKMRGAHTNDVKQLTEAVQKIATESIVIWGKIPKFRLPIQKETWDTWWTEYWQATWIPEWEFVNTP
PLVKLWYQLEKEPIVGAETF
>B.US.-.PRLS05.FJ469756
PISPIETVPVKLKPGM--DGPKVKQWPLTE-EKIKALMEIC--TEMEKEGKISKI-GPENPYNTPIFAIKKKD--GT---
KWRKLVDFRELNKRTQDFWE-VQLGIPHPAGLKK---EKSVTVLDVGDAYFSVPLDKDFRKYTAFTIPSINNETPGIRYQ
YNVLPQGWKGSPAIFQSSMTKILEPFRKQNPDMVIYQYMDDLYVGSDLEIGQHRTKIEELRQHLLKWGFTTPDKKHQKEP
PFLWMGYELHPDKWTVQPIVLPEKDSWTVNDIQKLVGKLNWA------SQIYPGIKVKQLCRLLRGAKALTEVITLTEEA
ELELAENREILREPVHGVYYDPSKDL----------------------------------VAE-----IQKQGEGQWTYQ
IYQEPFKNLKTGKYARTRGAHTNDVKQLTEAVQKIATESIVIWGKTPKFRLPIQKETWDTWWTEYWQATWIPEWEFVNTP
PLVKLWYQLEKEPIVGAETF
>B.US.2002.PRLS08.FJ469757
PISPIETVPVKLKPGM--DGPKVKQWPLTE-EKIKALVEIC--TEMEKEGKISKI-GPENPYNTPVFAIKKKD--ST---
KWRKLVDFRELNKRTQDFWE-VQLGIPHPAGLKK---KKSVTVLDVGDAYFSVPLDEDFRKYTAFTIPSVNNETPGIRYQ
YNVLPQGWKGSPAIFQSSMTKILEPFRKQNPDMVIYQYMDDLYVGSDLEIGKHRTKIEELRQHLLRWGFLTPDKKHQKEP
PFLWMGYELHPDKWTVQSIVLPEKDSWTVNDIQKLVGKLNWA------SQIYPGIKVKQLCKLLRGAKALTEVVPLTKEA
ELELAENREILKEPVHGVYYDPSKDL----------------------------------IAE-----IQKQGQGQWTYQ
IYQEPFKNLKTGKYARMRSAHTNDVKQLTEVVQKITTESIVIWGKAPKFKLPILKETWETWWTEYWQATWIPEWEFVNTP
PLVKLWYQLEKEPIIGAETF
>B.US.2002.PRLS09.FJ469758
PISPIETVPVKLKPGM--DGPKVKQWPLTE-EKIKALVEIC--TEMEKEGKISKI-GPENPYNTPVFAIKKKD--ST---
KWRKLVDFRELNKKTQDFWE-VQLGIPHPAGLKK---KKSVTVLDVGDAYFSVPLDKDFRKYTAFTIPSINNETPGIRYQ
YNVLPQGWKGSPAIFQSSMTKILDPFRKQNPDLVIYQYMDDLYVGSDLEIGQHRTKVGELRQHLLKWGFTTPDKKHQKEP
PFLWMGYELHPDKWTVQPIVLPEKDSWTVNDIQKLVGKLNWA------SQIYPGIKVKQLCRLLRGAKALTEVIPLTREA
ELELAENREILKEPVHGVYYDPSKDL----------------------------------IAE-----LQKQGEGQWTYQ
IYQEPFKNLKTGKYARMRGAHTNDVKQLTEAVQKITTESIVIWGKIPKFKLPIQKETWETWWTEYWQATWIPEWEFVNTP
PLVKLWYQLEKEPIIGAETF
>B.US.2003.PRLS12.FJ469759
PISPIETVPVKLKPGM--DGPKVKQWPLTE-EKIKALVEIC--TEMEKEGKISKI-GPENPYNTPIFAIKKKD--ST---
KWRKLVDFRELNKRTQDFWE-VQLGIPHPSGLKK---KKSVTVLDVGDAYFSVPLDEEFRKYTAFTIPSINNETPGIRYQ
YNVLPQGWKGSPAIFQSSMTKILEPFRKQNPEVVIYQYMDDLYVGSDLEIGQHRTKIEELRQHLLRWGFTTPDKKHQKEP
PFLWMGYELHPDKWTVQPIELPEKDSWTVNDIQKLVGKLNWA------SQIYPGIKVKQLCRLLRGTKALTEVIPLTKEA
ELELAENREILKEPVHGVYYDPSKDL----------------------------------IAE-----LQKQGQGQWTYQ
IYQEPFKNLKTGKYAKMRGAHTNDVKQLTEAVQKIATESIVIWGKTPKFKLPIQKETWETWWTEYWQATWIPEWEFVNTP
PLVKLWYQLEKEPIIGAETF
>B.US.2002.PRLS16.FJ469760
PISPIETVPVKLKPGM--DGPKVKQWPLTE-EKIKALVEIC--TEMEKEGKISKI-GPENPYNTPIFAIKKKN--ST---
RWRKLVDFRELNKKTQDFWE-IQLGIPHPSGIKK---NKSVTVLDVGDAYFSVPLDKEFRKYTAFTIPSINNERPGIRYQ
YNVLPQGWKGSPAIFQSSMTKILEPFRKQNPDIVIYQYMDDLYVGSDLEIGQHRTKVEELRQHLLKWGFFTPDQKHQKEP
PFLWMGYELHPDKWTVQPIVLPEKDSWTVNDIQKLVGKLNWA------SQIYPGIKVKQLCKLLRGTKALTDVVPLTKEA
ELELAENREILKEPVHGVYYDPSKDL----------------------------------VAE-----IQKQGQGQWTYQ
IYQEPFKILKTGKYARMRGAHTNDVKQLTEAVQKIATESIVIWGKTPKFKLPIQKETWETWWTEYWQATWIPEWEFVNTP
PLVKLWYQLEKEPIIGAETF
>B.US.-.PRLS17.FJ469761
PISPIETVPVKLKPGM--DGPKVKQWPLTE-EKIKALVEIC--TEMEKEGKISKI-GPENPYNTPVFAIKKKD--ST---
KWRKLVDFRELNKKTQDFWE-VQLGIPHPAGLKK---KKSVTVLDVGDAYFSVPLDKEFRKYTAFTIPSTNNETPGIRYQ
YNVLPQGWKGSPAIFQSSMTKILEPFRKQNPDIVIYQYMDDLYVGSDLEIGQHRTKIEELRQHLLRWGLTTPDKKHQKEP
PFLWMGYELHPDKWTVQPIELPEKDSWTVNDIQKLVGKLNWA------SQIYPGIKVQQLCRLLRGTKALTEVIPLTKEA
QLELAENREILKEPVHGVYYDPSKDL----------------------------------IAE-----IQKQGYGQWTYQ
IYQEPFKNLKTGKYAKMRGAHTNDVRQLTEAVQKITTESIVIWGKTPKFRLPIQKETWETWWTEYWQATWIPEWEFVNTP
PLVKLWYQLEKEPIIGAETF
>B.US.2002.PRLS18.FJ469762
PISPIETVPVKLKPGM--DGPKVKQWPLTE-EKIKALVEIC--TEMEKEGKISKI-GPENPYNTPVFAIKKKD--ST---
KWRKLVDFRELNKRTQDFWE-VQLGIPHPAGLKQ---KKSVTVLDVGDAYFSVPLDEDFRKYTAFTIPSTNNETPGIRYQ
YNVLPQGWKGSPAIFQCSMTKILDPFRKQNPDIVICQYMDDLYVGSDLEIGQHRTKIEELRQHLLKWGFTTPDNKHQKEP
PFLWMGYELHPDKWTVQPILLPDKDSWTVNDIQKLVGKLNWA------SQIYPGIKVRQLCKLLRGTKALTEVIQLTEEA
ELELAENREILKEPVHGVYYDPSKDL----------------------------------IAE-----IQKQGQGQWTYQ
IYQEPFKNLKTGKYARMRGAHTNDVRQLTEAVQKIATESIVIWGKIPKFKLPIQKETWDTWWTEYWQATWIPEWEFVNTP
PLVKLWYQLEKEPIVGAETY
>B.US.-.PRLS19.FJ469763
PISPIETVPVKLKPGM--DGPKVKQWPLTE-EKIKALVEIC--TEMEKEGKISKI-GPENPYNTPIFAIKKKD--ST---
KWRKLVDFRELNKRTQDFWE-VQLGIPHPAGLKK---KKSVTVLDVGDAYFSVPLDEDFRKYTAFTIPSINNETPGVRYQ
YNVLPQGWKGSPAIFQSSMTKILEPFRKQNPDIVIYQYMDDLYVGSDLEIGQHRTKIEELRQHLLRWGFTTPDKKHQKEP
PFLWMGYELHPDKWTVQPIKLPEKDIWTVNDIQKLVGKLNWA------SQIYPGIKVKQLCKLLRGTKALTAVIPLTEEA
ELELAENREILKEPVHGVYYDPSKDL----------------------------------IAE-----IQKQGQGQWTYQ
IYQEPFKNLKTGKYARIRGAHTNDVKQLTEAVQKIATESIVIWGKTPKFKLPIQKETWEAWWTDYWQATWIPDWEFVNTP
PLVKLWYQLEKEPIVGAETF
>B.US.2003.PRLS24.FJ469764
PISPIETVPVKLKPGM--DGPKVKQWPLTE-EKIKALVEIC--TEMEKEGKISKI-GPENPYNTPVFAIKKKD--ST---
KWRKLVDFRELNKRTQDFWE-VQLGIPHPAGLKK---KKSVTVLDVGDAYFSVPLDEDFRKYTAFTIPSINNETPGIRYQ
YNVLPQGWKGSPAIFQCSMTKILEPFRKQNPDIVIYQYMDDLYVGSDLEIEQHRATIEELRQHLLRWGFTTPDKKHQKEP
PFLWMGYELHPDKWTVQPIVLPEKDSWTVNDIQKLVGKLNWA------SQIYPGIKVRQLCKLLRGTKALTEIVPLTEEA
ELELAENREILKEPVHGVYYDPSKDL----------------------------------IAE-----IQKQGQGQWTYQ
IYQEPFKNLKTGKYARMKGAHTNDVKQLTEAVQKISTESIVIWGKTPKFRLPIQKETWESWWTDYWQATWIPEWEFVNTP
PLVKLWYQLEKEPIVGAETF
>B.US.2003.PRLS25.FJ469765
PISPIETVPVKLKPGM--DGPKVKQWPLTE-EKIKALVEIC--TEMEKEGKISKI-GPENPYNTPVFAIKKKD--ST---
KWRKLVDFRELNKRTQDFWE-VQLGIPHPAGLKK---KKSVTVLDVGDAYFSVPLDEDFRKYTAFTIPSINNETPGIRYQ
YNVLPQGWKGSPAIFQSSMTKILDPFRKQNPDIVMYQYMDDLYVGSDLEIGQHRTKVEELRQHLLKWGFTTPDKKHQKEP
PFLWMGYELHPDKWTVQPIKLPEKDSWTVNDIQKLVGKLNWA------SQIYPGIKVKQLCKLLRGTKALTEVIPLTEEA
ELELAENREILKEPVHGVYYDPSKEL----------------------------------IAE-----IQKQGEGQWTYQ
IYQEPFKNLKTGKYARMRGAHTNDVKQLTEAVQKVAIESIIIWGKTPKFRLPIQKETWETWWTDYWQATWIPEWEFVSTP
PLVKLWYQLEKEPIVGAETF
>B.US.-.PRLS28.FJ469766
PISPIETVPVKLKPGM--DGPKVKQWPLTE-EKIKALVEIC--TEMEKEGKISKI-GPENPYNTPVFAIKKKD--ST---
KWRKLVDFRELNKKTQDFWE-VQLGIPHPAGLKK---KKSVTVLDVGDAYFSVPLDKDFRKYTAFTIPSINNATPGVRYQ
YNVLPQGWKGSPAIFQSSMTRILEPFRKQNPDLVIYQYMDDLYVGSDLEIGQHRTKIEELRQHLLKWGFYTPDKKHQKEP
PFLWMGYELHPDKWTVQPIVLPEQDSWTVNDIQKLVGKLNWA------SQIYAGIKVKQLCKLLRGTKALTEVVPLTEEA
ELELAENREILKEPVHGVYYDPSKDL----------------------------------IAE-----LQKQGQGQWTYQ
IYQEPFKNLKTGKYARMRGVHTNDVKQLTEAVQKITTESIVIWGKTPKFKLPIQKETWETWWTEYWQATWIPEWEFVNTP
PLVKLWYQLEKEPIVGAETF
>B.US.-.SH8127.FJ469767
PISPIETVPVKLKPGM--DGPKVKQWPLTE-EKIKALMEIC--TEMEKEGKISKI-GPENPYNTPVFAIKKKD--ST---
KWRKLVDFRELNKRTQDFWE-VQLGIPHPAGLKK---KKSITVLDVGDAYFSVPLDENFRKYTAFTIPSINNETPGIRYQ
YNVLPQGWKGSPAIFQSSMTKILEPFRKENPDIVIYQYMDDLLVGSDLEIGQHRTKIEELREHLLRWGFTTPDKKHQKEP
PFLWMGYELHPDKWTVQPIVLPEKDSWTVNDIQKLVGKLNWA------SQIYAGIKVRQLCKLLRGTKALTEIVPLTKEA
ELELAENREILKEPVHGVYYDPSKDL----------------------------------IAE-----IQKQGLGQWTYQ
IYQEPFKNLKTGKYARMRSTHTNDVKQLTEAVQKIATESIVIWGKTPKFKLPIQKETWEAWWTEYWQATWIPEWEFVNTP
PLVKLWYQLEKDPIVGAETF
>B.US.-.SH8183.FJ469768
PISPIETVPVKLKPGM--DGPKVKQWPLTE-EKIKALIEIC--TEMEKEGKISKI-GPENPYNTPVFAIKKKD--ST---
KWRKLVDFRELNKKTQDFWE-VQLGIPHPAGLKK---KKSVTVLDVGDAYFSVPLDKEFRKYTAFTIPSTNNETPGIRYQ
YNVLPQGWKGSPAIFQSSMTKILDPFRKQNPDIVIYQYMDDLYVGSDLEIGQHRTKVEELRQHLLKWGLTTPDKKHQKEP
PFLWMGYELHPDKWTVQPIELPEKDSWTVNDIQKLVGKLNWA------SQIYPGIKVKQLCKLLRGTKALTEVIPLTQEA
ELELAENREILKEPVHGAYYDPSKDL----------------------------------IAE-----LQKQGHGQWTYQ
IYQEPFKNLKTGKYARMRGAHTNDVKQLTEAVQKITTESIVIWGKTPKFKLPIQKETWETWWTEYWQATWIPEWEFVNTP
PLVKLWYQLEKEPIIGAETF
>B.US.-.SH8229.FJ469769
PISPIETVPVKLKPGM--DGPKVKQWPLTE-EKIKALVEIC--TEMEKEGKISKI-GPENPYNTPVFAIKKKD--ST---
KWRKLVDFRELNKRTQDFWE-VQLGIPHPAGLKK---KKSITVLDVGDAYFSVPLDEDFRKYTAFTIPSINNETPGVRYQ
YNVLPQGWKGSPAIFQASMTRILEPFRKQNPDIVIYQYMDDLYVGSDLEIGQHRTKIEELRQHLLKWGFTTPDKKHQKEP
PFLWMGYELHPDKWTVQPIVLPEKDSWTVNDIQKLVGKLNWA------SQIYPGIKVKQLCKLLRGTKALTEVVPLSQEA
ELELAENREILKEPVHGVYYDPSKDL----------------------------------IAE-----IQKQGQGQWTYQ
IYQEPYKNLKTGKYARVRGTHTNDVKQLTEAVQKISTESIVIWGKTPKFKLPMLKETWEAWWTEYWQATWIPEWEFVNTP
PLVKLWYQLEKEPIVGAETF
>B.US.2003.SH8233.FJ469770
PISPIETVPVKLRPGM--DGPKVKQWPLTE-EKIKALVEIC--TEMEKEGKISRV-GPENPYNTPVFAIKKKD--ST---
KWRKLVDFRELNKKTQDFWE-VQLGIPHPAGLKK---KKSVTVLDVGDAYFSVPLDKDFRKYTAFTIPSTNNETPGIRYQ
YNVLPQGWKGSPAIFQSSMTKILEPFRKQNPDIVIYQYMDDLYVGSDLEIGQHRTKIEELRQHLLRWGFTTPDKKHQKEP
PFLWMGYELHPDKWTVQPIVLPEKDSWTVNDIQKLVGKLNWA------SQIYPGIKIKQLCKLLRGTKALTEVVPLTDEA
ELELAENREILKEPVHGVYYDPSKDL----------------------------------IAE-----IQKQGQGQWTYQ
IYQEPFKNLKTGKYARTRGAHTNDVKQLTEAVQKIATESIVIWGKTPKFKLPIQKETWEAWWTECWQATWIPEWEFVNTP
PLVKLWYQLEKEPIVGAETF
>B.US.-.SH8241.FJ469771
PISPIETVPVKLKPGM--DGPKVKQWPLTE-EKIKALVEIC--TEMEKEGKISKI-GPENPYNTPVFAIKKKD--ST---
KWRKLVDFRELNKRTQDFWE-VQLGIPHPAGLKK---KKSVTVLDVGDAYFSIPLDKDFRKYTAFTIPSTNNETPGIRYQ
YNVLPQGWKGSPAIFQSSMTKILEPFRKQNPDIVIYQYMDDLYVGSDLEIGQHRTKIEELRKHLLGWGLTTPDKKHQKEP
PFLWMGYELHPDKWTVQPIVLPEKDSWTVNDIQKLVGKLNWA------SQIYAGIKVQQLCKLLRGTKALTEVVPLTEEA
ELELAENREILKEPVHGVYYDPSKDL----------------------------------IAE-----IQKQGRGQWTYQ
IYQEPFKNLKTGKYARMRGAHSNDVKQLTEAVQKITLESIVIWGKIPRFKLPIQKETWETWWTEYWQATWIPEWEFVNTP
PLVKLWYQLEREPIVGAETF
>B.US.2004.SH858.FJ469772
PISPIETVPVKLKPGM--DGPKVKQWPLTE-EKIKALVEIC--TEMEKEGKISKI-GPENPYNTPVFAIKKKD--ST---
KWRKLVDFRELNKRTQDFWE-VQLGIPHPAGLKK---KKSVTVLDVGDAYFSVPLHEDFRKYTAFTIPSINNETPGIRYQ
YNVLPQGWKGSPAIFQSSMTKILEPFRKQNPDIVIYQYMDDLYVGSDLEIGQHRTKIDELRQHLLRWGFTTPDKKHQKEP
PFLWMGYELHPDKWTVQPIVLPEKDSWTVNDIQKLVGKLNWA------SQIYPGIKVKQLCKLLRGTKALTEVVSLTEEA
ELELAENREILKEPVHGVYYDPSKEL----------------------------------IAE-----IQKQGQGQWTYQ
IYQEPFKNLKTGKYARMRGAHTNDVKQLTEAVQKIALESIVIWGKTPKFRLPIQKETWEAWWTDYWQATWIPEWEFVNTP
PLVKLWYQLEKEPIVGAETF
>B.US.2006.CH40E_flA1.FJ495818
PISPIETVPVKLKPGM--DGPKVKQWPLTE-EKIKALVEIC--TEMEKEGKISRI-GPENPYNTPVFAIKKKD--ST---
KWRKLVDFRELNKRTQDFWE-VQLGIPHPAGLKR---KKSVTVLDVGDAYFSIPLCEDFRKYTAFTIPSINNETPGIRYQ
YNVLPQGWKGSPAIFQSSMTRILEPFRKQNPEIVIYQYMDDLYVGSDLEIGQHRAKIEELRQHLLKWGLTTPDKKHQKEP
PFLWMGYELHPDKWTVQPIVLPEKDSWTVNDIQKLVGKLNWA------SQIYAGIKVRQLCKLLRGTKALTEVVPLTEEA
ELELAENREILREPVHGVYYDPSKDL----------------------------------IAE-----IQKQGQGQWTYQ
IYQEPYKNLKTGKYARMRGAHTNDVRQLTEAVQKIATESIVIWGKTPKFKLPIQKETWEAWWTDYWQATWIPEWEFVNTP
PLVKLWYQLEKEPILGAETF
>B.US.2006.CH40E_flA2.FJ495819
PISPIGTVPVKLKPGM--DGPKVKQWPLTE-EKIKALVEIC--TEMEKEGKISRI-GPENPYNTPVFAIKKKD--ST---
KWRKLVDFRELNKRTQDFWE-VQLGIPHPAGLKR---KKSVTVLDVGDAYFSIPLCEDFRKYTAFTIPSINNETPGIRYQ
YNVLPQGWKGSPAIFQSSMTRILEPFRKQNPEIVIYQYMDDLYVGSDLEIGQHRAKIEELRQHLLKWGLTTPDKKHQKEP
PFLWMGYELHPDKWTVQPIVLPEKDSWTVNDIQKLVGKLNWA------SQIYAGIKVRQLCKLLRGTKALTEVVPLTEEA
ELELAENREILREPVHGVYYDPSKDL----------------------------------IAE-----IQKQGQGQWTYQ
IYQEPYKNLKTGKYARMRGAHTNDVRQLTEAVQKIATESIVIWGKTPKFKLPIQKETWEAWWTDYWQATWIPEWEFVNTP
PLVKLWYQLEKEPILGAETF
>B.US.2006.CH40E_flA3.FJ495820
PISPIETVPVKLKPGM--DGPKVKQWPLTE-EKIKALVEIC--TEMEKEGKISRI-GPENPYNTPVFAIKKKD--ST---
KWRKLVDFRELNKRTQDFWE-VQLGIPHPAGLKR---KKSVTVLDVGDAYFSIPLCEDFRKYTAFTIPSINNETPGIRYQ
YNVLPQGWKGSPAIFQSSMTRILEPFRKQNPEIVIYQYMDDLYVGSDLEIGQHRAKIEELRQHLLKWGLTTPDKKHQKEP
PFLWMGYELHPDKWTVQPIVLPEKDSWTVNDIQKLVGKLNWA------SQIYAGIKVRQLCKLLRGTKALTEVVPLTEEA
ELELAENREILREPVHGVYYDPSKDL----------------------------------IAE-----IQKQGQGQWTYQ
IYQEPYKNLKTGKYARMRGAHTNDVRQLTEAVQKIATESIVIWGKTPKFKLPIQKETWEAWWTDYWQATWIPEWEFVNTP
PLVKLWYQLEKEPILGAETF
>B.US.2006.CH40E_flC7.FJ495821
PISPIETVPVKLKPGM--DGPKVKQWPLTE-EKIKALVEIC--TEMEKEGKISRI-GPENPYNTPVFAIKKKD--ST---
KWRKLVDFRELNKRTQDFWE-VQLGIPHPAGLKR---KKSVTVLDVGDAYFSIPLCEDFRKYTAFTIPSINNETPGIRYQ
YNVLPQGWKGSPAIFQSSMTRILEPFRKQNPEIVIYQYMDDLYVGSDLEIGQHRAKIEELRQHLLKWGLTTPDKKHQKEP
PFLWMGYELHPDKWTVQPIVLPEKDSWTVNDIQKLVGKLNWA------SQIYAGIKVRQLCKLLRGTKALTEVVPLTEEA
ELELAENREILREPVHGVYYDPSKDL----------------------------------IAE-----IQKQGQGQWTYQ
IYQEPYKNLKTGKYARMRGAHTNDVRQLTEAVQKIATESIVIWGKTPKFKLPIQKETWEAWWTDYWQATWIPEWEFVNTP
PLVKLWYQLEKEPILGAETF
>B.US.2006.CH40E_flF10.FJ495822
PISPIETVPVKLKPGM--DGPKVKQWPLTE-EKIKALVEIC--TEMEKEGKISRI-GPENPYNTPVFAIKKKD--ST---
KWRKLVDFRELNKRTQDFWE-VQLGIPHPAGLKR---KKSVTVLDVGDAYFSIPLCEDFRKYTAFTIPSINNETPGIRYQ
YNVLPQGWKGSPAIFQSSMTRILEPFRKQNPEIVIYQYMDDLYVGSDLEIGQHRAKIEELRQHLLKWGLTTPDKKHQKEP
PFLWMGYELHPDKWTVQPIVLPEKDSWTVNDIQKLVGKLNWA------SQIYAGIKVRQLCKLLRGTKALTEVVPLTEEA
ELELAENREILREPVHGVYYDPSKDL----------------------------------IAE-----IQKQGQGQWTYQ
IYQEPYKNLKTGKYARMRGAHTNDVRQLTEAVQKIATESIVIWGKTPKFKLPIQKETWEAWWTDYWQATWIPEWEFVNTP
PLVKLWYQLEKEPILGAETF
>B.US.2006.CH40E_flF7.FJ495823
PISPIETVPVKLKPGM--DGPKVKQWPLTE-EKIKALVEIC--TEMEKEGKISRI-GPENPYNTPVFAIKKKD--ST---
KWRKLVDFRELNKRTQDFWE-VQLGIPHPAGLKR---KKSVTVLDVGDAYFSIPLCEDFRKYTAFTIPSINNETPGIRYQ
YNVLPQGWKGSPAIFQSSMTRILEPFRKQNPEIVIYQYMDDLYVGSDLEIGQHRAKIEELRQHLLKWGLTTPDKKHQKEP
PFLWMGYELHPDKWTVQPIVLPEKDSWTVNDIQKLVGKLNWA------SQIYAGIKVRQLCKLLRGTKALTEVVPLTEEA
ELELAENREILREPVHGVYYDPSKDL----------------------------------IAE-----IQKQGQGQWTYQ
IYQEPYKNLKTGKYARMRGAHTNDVRQLTEAVQKIATESIVIWGKTPKFKLPIQKETWEAWWTDYWQATWIPEWEFVNTP
PLVKLWYQLEKEPILGAETF
>B.US.2006.CH40E_flF9.FJ495824
PISPIETVPVKLKPGM--DGPKVKQWPLTE-EKIKALVEIC--TEMEKEGKISRI-GPENPYNTPVFAIKKKD--ST---
KWRKLVDFRELNKRTQDFWE-VQLGIPHPAGLKR---KKSVTVLDVGDAYFSIPLCEDFRKYTAFTIPSINNETPGIRYQ
YNVLPQGWKGSPAIFQSSMTRILEPFRKQNPEIVIYQYMDDLYVGSDLEIGQHRAKIEELRQHLLKWGLTTPDKKHQKEP
PFLWMGYELHPDKWTVQPIVLPEKDSWTVNDIQKLVGKLNWA------SQIYAGIKVRQLCKLLRGTKALTEVVPLTEEA
ELELAENREILREPVHGVYYDPSKDL----------------------------------IAE-----IQKQGQGQWTYQ
IYQEPYKNLKTGKYARMRGAHTNDVRQLTEAVQKIATESIVIWGKTPKFKLPIQKETWEAWWTDYWQATWIPEWEFVNTP
PLVKLWYQLEKEPILGAETF
>B.US.2006.CH40E_flG3.FJ495825
PISPIETVPVKLKPGM--DGPKVKQWPLTE-EKIKALVEIC--TEMEKEGKISRI-GPENPYNTPVFAIKKKD--ST---
KWRKLVDFRELNKRTQDFWE-VQLGIPHPAGLKR---KKSVTVLDVGDAYFSIPLCEDFRKYTAFTIPSINNETPGIRYQ
YNVLPQGWKGSPAIFQSSMTRILEPFRKQNPEIVIYQYMDDLYVGSDLEIGQHRAKIEELRQHLLKWGLTTPDKKHQKEP
PFLWMGYELHPDKWTVQPIVLPEKDSWTVNDIQKLVGKLNWA------SQIYAGIKVRQLCKLLRGTKALTEVVPLTEEA
ELELAENREILREPVHGVYYDPSKDL----------------------------------IAE-----IQKQGQGQWTYQ
IYQEPYKNLKTGKYARMRGAHTNDVRQLTEAVQKIATESIVIWGKTPKFKLPIQKETWEAWWTDYWQATWIPEWEFVNTP
PLVKLWYQLEKEPILGAETF
>B.US.2006.CH40E_flG6.FJ495826
PISPIETVPVKLKPGM--DGPKVKQWPLTE-EKIKALVEIC--TEMEKEGKISRI-GPENPYNTPVFAIKKKD--ST---
KWRKLVDFRELNKRTQDFWE-VQLGIPHPAGLKR---KKSVTVLDVGDAYFSIPLCEDFRKYTAFTIPSINNETPGIRYQ
YNVLPQGWKGSPAIFQSSMTRILEPFXKQNPEIVIYQYMDDLYVGSDLEIGQHRAKIEELRQHLLKWGLTTPDKKHQKEP
PFLWMGYELHPDKWTVQPIVLPEKDSWTVNDIQKLVGKLNWA------SQIYAGIKVRQLCKLLRGTKALTEVVPLTEEA
ELELAENREILREPVHGVYYDPSKDL----------------------------------IAE-----IQKQGQGQWTYQ
IYQEPYKNLKTGKYARMRGAHTNDVRQLTEAVQKIATESIVIWGKTPKFKLPIQKETWEAWWTDYWQATWIPEWEFVNTP
PLVKLWYQLEKEPILGAETF
>B.US.2006.CH58E_flA1.FJ495937
PISPIETVPVKLKPGM--DGPKVKQWPLTE-EKIKALMEIC--TEMEKEGKISKI-GPENPYNTPVFAIKKKD--ST---
KWRKLVDFRELNKRTQDFWE-VQLGIPHPAGLKK---KKSVTVLDVGDAYFSVPLDEDFRKYTAFTIPSINNEKPGIRYQ
YNVLPQGWKGSPAIFQCSMTKILEPFRKQNPDIVIYQYMDDLLVGSDLEIGQHRTKIEELRQHLLKWGFTTPDKKHQKEP
PFLWMGYELHPDKWTVQPIELPQKDSWTVNDIQKLVGKLNWA------SQIYAGIKVKQLCKLIRGTKALTEVIPLTEEA
ELELAENREILKEPVHGVYYDPSKDL----------------------------------VAE-----IQKQGQGQWTYQ
IYQEPFKNLKTGKYARMRSAHTNDVKQLTEAVQKIATESIVIWGKTPKFRLPIQKETWEAWWTDYWQATWIPEWEFVNTP
PLVKLWYQLEKEPIEGVETF
>B.US.2006.CH58E_flA7.FJ495939
PISPIETVPVKLKPGM--DGPKVKQWPLTE-EKIKALMEIC--TEMEKEGKISKI-GPENPYNTPVFAIKKKD--ST---
KWRKLVDFRELNKRTQDFWE-VQLGIPHPAGLKK---KKSVTVLDVGDAYFSVPLDEDFRKYTAFTIPSINNEKPGIRYQ
YNVLPQGWKGSPAIFQCSMTKILEPFRKQNPDIVIYQYMDDLLVGSDLEIGQHRTKIEELRQHLLKWGFTTPDKKHQKEP
PFLWMGYELHPDKWTVQPIELPQKDSWTVNDIQKLVGKLNWA------SQIYAGIKVKQLCKLIRGTKALTEVIPLTEEA
ELELAENREILKEPVHGVYYDPSKDL----------------------------------VAE-----IQKQGQGQWTYQ
IYQEPFKNLKTGKYARMRSAHTNDVKQLTEAVQKIATESIVIWGKTPKFRLPIQKETWEAWWTDYWQATWIPEWEFVNTP
PLVKLWYQLEKEPIEGVETF
>B.US.2006.CH58E_flA8.FJ495940
PISPIETVPVKLKPGM--DGPKVKQWPLTE-EKIKALMEIC--TEMEKEGKISKI-GPENPYNTPVFAIKKKD--ST---
KWRKLVDFRELNKRTQDFWE-VQLGIPHPAGLKK---KKSVTVLDVGDAYFSVPLDEDFRKYTAFTIPSINNEKPGIRYQ
YNVLPQGWKGSPAIFQCSMTKILEPFRKQNPDIVIYQYMDDLLVGSDLEIGQHRTKIEELRQHLLKWGFTTPDKKHQKEP
PFLWMGYELHPDKWTVQPIELPQKDSWTVNDIQKLVGKLNWA------SQIYAGIKVKQLCKLIRGTKALTEVIPLTEEA
ELELAENREILKEPVHGVYYDPSKDL----------------------------------VAE-----IQKQGQGQWTYQ
IYQEPFKNLKTGKYARMRSAHTNDVKQLTEAVQKIATESIVIWGKTPKFRLPIQKETWEAWWTDYWQATWIPEWEFVNTP
PLVKLWYQLEKEPIEGVETF
>B.US.2006.CH58E_flA9.FJ495941
PISPIETVPVKLKPGM--DGPKVKQWPLTE-EKIKALMEIC--TEMEKEGKISKI-GPENPYNTPVFAIKKKD--ST---
KWRKLVDFRELNKRTQDFWE-VQLGIPHPAGLKK---KKSVTVLDVGDAYFSVPLDEDFRKYTAFTIPSINNEKPGIRYQ
YNVLPQGWKGSPAIFQCSMTKILEPFRKQNPDIVIYQYMDDLLVGSDLEIGQHRTKIEELRQHLLKWGFTTPDKKHQKEP
PFLWMGYELHPDKWTVQPIELPQKDSWTVNDIQKLVGKLNWA------SQIYAGIKVKQLCKLIRGTKALTEVIPLTEEA
ELELAENREILKEPVHGVYYDPSKDL----------------------------------VVE-----IQKQGQGQWTYQ
IYQEPFKNLKTGKYARMRSAHTNDVKQLTEAVQKIATESIVIWGKTPKFRLPIQKETWEAWWTDYWQATWIPEWEFVNTP
PLVKLWYQLEKEPIEGVETF
>B.US.2006.CH58E_flC4.FJ495942
PISPIETVPVKLKPGM--DGPKVKQWPLTE-EKIKALMEIC--TEMEKEGKISKI-GPENPYNTPVFAIKKKD--ST---
KWRKLVDFRELNKRTQDFWE-VQLGIPHPAGLKK---KKSVTVLDVGDAYFSVPLDEDFRKYTAFTIPSINNEKPGIRYQ
YNVLPQGWKGSPAIFQCSMTKILEPFRKQNPDIVIYQYMDDLLVGSDLEIGQHRTKIEELRQHLLKWGFTTPDKKHQKEP
PFLWMGYELHPDKWTVQPIELPQKDSWTVNDIQKLVGKLNWA------SQIYAGIKVKQLCKLIRGTKALTEVIPLTEEA
ELELAENREILKEPVHGVYYDPSKDL----------------------------------VAE-----IQKQGQGQWTYQ
IYQEPFKNLKTGKYARMRSAHTNDVKQLTEAVQKIATESIVIWGKTPKFRLPIQKETWEAWWTDYWQATWIPEWEFVNTP
PLVKLWYQLEKEPIEGVETF
>B.US.2006.CH58E_flC5.FJ495943
PISPIETVPVKLKPGM--DGPKVKQWPLTE-EKIKALMEIC--TEMEKEGKISKI-GPENPYNTPVFAIKKKD--ST---
KWRKLVDFRELNKRTQDFWE-VQLGIPHPAGLKK---KKSVTVLDVGDAYFSVPLDEDFRKYTAFTIPSINNEKPGIRYQ
YNVLPQGWKGSPAIFQCSMTKILEPFRKQNPDIVIYQYMDDLLVGSDLEIGQHRTKIEELRQHLLKWGFTTPDKKHQKEP
PFLWMGYELHPDKWTVQPIELPQKDSWTVNDIQKLVGKLNWA------SQIYAGIKVKQLCKLIRGTKALTEVIPLTEEA
ELELAENREILKEPVHGVYYDPSKDL----------------------------------VAE-----IQKQGQGQWTYQ
IYQEPFKNLKTGKYARMRSAHTNDVKQLTEAVQKIATESIVIWGKTPKFRLPIQKETWEAWWTDYWQATWIPEWEFVNTP
PLVKLWYQLEKEPIEGVETF
>B.US.2006.CH77E_flA1.FJ496000
PISPIETVPVKLKPGM--DGPKVKQWPLTE-EKIKALVEIC--TEMEKEGQISKI-GPENPYNTPVFAIKRKD--GT---
KWRKLVDFRELNKRTQDFWE-VQLGIPHPAGLQK---RKSVTVLDVGDAYFSVPLHEDFRKYTAFTIPSINNETPGIRYQ
YNVLPQGWKGSPAIFQSSMTRILEPFRKQNPEIHICQYMDDLYVSSDLEIGQHRTKIEELRQHLLKWGFTTPDKKHQKEP
PFLWMGYELHPDKWTVQPIVLPEKDSWTVNDIQKLVGKLNWA------SQIYPGIKIKQLCKLIRGAKALTEVVPLTEEA
ELELAENREILKEPVHGVYYDPSKNL----------------------------------IAE-----IQKQGQDQWTYQ
IYQEPFKNLKTGKYAKTRGAHTNDVKQLTEAVQKISTESIVIWGRTPKFRLPIQKETWETWWTEYWQATWIPEWEFVNTP
PLVKLWYQLEKEPIIGAETF
>B.US.2006.CH77E_flA2.FJ496001
PISPIETVPVKLKPGM--DGPKVKQWPLTE-EKIKALVEIC--TEMEKEGQISKI-GPENPYNTPVFAIKRKD--GT---
KWRKLVDFRELNKRTQDFWE-VQLGIPHPAGLQK---RKSVTVLDVGDAYFSVPLHEDFRKYTAFTIPSINNETPGIRYQ
YNVLPQGWKGSPAIFQSSMTRILEPFRKQNPEIHICQYMDDLYVSSDLEIGQHRTKIEELRQHLLKWGFTTPDKKHQKEP
PFLWMGYELHPDKWTVQPIVLPEKDSWTVNDIQKLVGKLNWA------SQIYPGIKIKQLCKLIRGAKALTEVVPLTEEA
ELELAENREILKEPVHGVYYDPSKNL----------------------------------IAE-----IQKQGQDQWTYQ
IYQEPFKNLKTGKYAKTRGAHTNDVKQLTEAVQKISTESIVIWGRTPKFRLPIQKETWETWWTEYWQATWIPEWEFVNTP
PLVKLWYQLEKEPIIGAETF
>B.US.2006.CH77E_flB3.FJ496002
PISPIETVPVKLKPGM--DGPKVKQWPLTE-EKIKALVEIC--TEMEKEGQISKI-GPENPYNTPVFAIKRKD--GT---
KWRKLVDFRELNKRTQDFWE-VQLGIPHPAGLQK---RKSVTVLDVGDAYFSVPLHEDFRKYTAFTIPSINNETPGIRYQ
YNVLPQGWKGSPAIFQSSMTRILEPFRKQNPEIHICQYMDDLYVSSDLEIGQHRTKIEELRQHLLKWGFTTPDKKHQKEP
PFLWMGYELHPDKWTVQPIVLPEKDSWTVNDIQKLVGKLNWA------SQIYPGIKIKQLCKLIRGAKALTEVVPLTEEA
ELELAENREILKEPVHGVYYDPSKNL----------------------------------IAE-----IQKQGQDQWTYQ
IYQEPFKNLKTGKYAKTRGAHTNDVKQLTEAVQKISTESIVIWGRTPKFRLPIQKETWETWWTEYWQATWIPEWEFVNTP
PLVKLWYQLEKEPIIGAETF
>B.US.2006.CH77E_flC3.FJ496003
PISPIETVPVKLKPGM--DGPKVKQWPLTE-EKIKALVEIC--TEMEKEGQISKI-GPENPYNTPVFAIKRKD--GT---
KWRKLVDFRELNKRTQDFWE-VQLGIPHPAGLQK---RKSVTVLDVGDAYFSVPLHEDFRKYTAFTIPSINNETPGIRYQ
YNVLPQGWKGSPAIFQSSMTRILEPFRKQNPEIHICQYMDDLYVSSDLEIGQHRTKIEELRQHLLKWGFTTPDKKHQKEP
PFLWMGYELHPDKWTVQPIVLPEKDSWTVNDIQKLVGKLNWA------SQIYPGIKIKQLCKLIRGAKALTEVVPLTEEA
ELELAENREILKEPVHGVYYDPSKNL----------------------------------IAE-----IQKQGQDQWTYQ
IYQEPFKNLKTGKYAKTRGAHTNDVKQLTEAVQKISTESIVIWGRTPKFRLPIQKETWETWWTEYWQATWIPEWEFVNTP
PLVKLWYQLEKEPIIGAETF
>B.US.2006.CH77E_flC4.FJ496004
PISPIETVPVKLKPGM--DGPKVKQWPLTE-EKIKALVEIC--TEMEKEGQISEI-GPENPYNTPVFAIKRKD--GT---
KWRKLVDFRELNKRTQDFWE-VQLGIPHPAGLQK---RKSVTVLDVGDAYFSVPLHEDFRKYTAFTIPSINNETPGIRYQ
YNVLPQGWKGSPAIFQSSMTRILEPFRKQNPEIHICQYMDDLYVSSDLEIGQHRTKIEELRQHLLKWGFTTPDKKHQKEP
PFLWMGYELHPDKWTVQPIVLPEKDSWTVNDIQKLVGKLNWA------SQIYPGIKIKQLCKLIRGAKALTEVVPLTEEA
ELELAENREILKEPVHGVYYDPSKNL----------------------------------IAE-----IQKQGQDQWTYQ
IYQEPFKNLKTGKYAKTRGAHTNDVKQLTEAVQKISTESIVIWGRTPKFRLPIQKETWETWWTEYWQATWIPEWEFVNTP
PLVKLWYQLEKEPIIGAETF
>B.US.2006.CH77E_flC7.FJ496005
PISPIETVPVKLKPGM--DGPKVKQWPLTE-EKIKALVEIC--TEMEKEGQISKI-GPENPYNTPVFAIKRKD--GT---
KWRKLVDFRELNKRTQDFWE-VQLGIPHPAGLQK---RKSVTVLDVGDAYFSVPLHEDFRKYTAFTIPSINNETPGIRYQ
YNVLPQGWKGSPAIFQSSMTRILEPFRKQNPEIHICQYMDDLYVSSDLEIGQHRTKIEELRQHLLKWGFTTPDKKHQKEP
PFLWMGYELHPDKWTVQPIVLPEKDSWTVNDIQKLVGKLNWA------SQIYPGIKIKQLCKLIRGAKALTEVVPLTEEA
ELELAENREILKEPVHGVYYDPSKNL----------------------------------IAE-----IQKQGQDQWTYQ
IYQEPFKNLKTGKYAKTRGAHTNDVKQLTEAVQKISTESIVIWGRTPKFRLPIQKETWETWWTEYWQATWIPEWEFVNTP
PLVKLWYQLEKEPIIGAETF
>B.US.2006.CH77E_flC9.FJ496006
PISPIETVPVKLKPGM--DGPKVKQWPLTE-EKIKALVEIC--TEMEKEGQISKI-GPENPYNTPVFAIKRKD--GT---
KWRKLVDFRELNKRTQDFWE-VQLGIPHPAGLQK---RKSVTVLDVGDAYFSVPLHEDFRKYTAFTIPSINNETPGIRYQ
YNVLPQGWKGSPAIFQSSMTRILEPFRKQNPEIHICQYMDDLYVSSDLEIGQHRTKIEELRQHLLKWGFTTPDKKHQKEP
PFLWMGYELHPDKWTVQPIVLPEKDSWTVNDIQKLVGKLNWA------SQIYPGIKIKQLCKLIRGAKALTEVVPLTEEA
ELELAENREILKEPVHGVYYDPSKNL----------------------------------IAE-----IQKQGQDQWTYQ
IYQEPFKNLKTGKYAKTRGAHTNDVKQLTEAVQKISTESIVIWGRTPKFRLPIQKETWETWWTEYWQATWIPEWEFVNTP
PLVKLWYQLEKEPIIGAETF
>B.US.2006.CH77E_flD5.FJ496007
PISPIETVPVKLKPGM--DGPKVKQWPLTE-EKIKALVEIC--TEMEKEGQISKI-GPENPYNTPVFAIKRKD--GT---
KWRKLVDFRELNKRTQDFWE-VQLGIPHPAGLQK---RKSVTVLDVGDAYFSVPLHEDFRKYTAFTIPSINNETPGIRYQ
YNVLPQGWKGSPAIFQSSMTRILEPFRKQNPEIHICQYMDDLYVSSDLEIGQHRTKIEELRQHLLKWGFTTPDKKHQKEP
PFLWMGYELHPDKWTVQPIVLPEKDSWTVNDIQKLVGKLNWA------SQIYPGIKIKQLCKLIRGAKALTEVVPLTEEA
ELELAENREILKEPVHGVYYDPSKNL----------------------------------IAE-----IQKQGQDQWTYQ
IYQEPFKNLKTGKYAKTRGAHTNDVKQLTEAVQKISTESIVIWGRTPKFRLPIQKETWETWWTEYWQATWIPEWEFVNTP
PLVKLWYQLEKEPIIGAETF
>B.US.2002.04013226_2_flA8.FJ496072
PISPIETVPVKLKPGM--DGPKVKQWPLTA-EKIQALVEIC--TEMEKEGKISKI-GPENPYNTPVFAIKKKD--GT---
KWRKLVDFRELNKRTQDFWE-VQLGIPHPAGLKK---KKSVTVLDVGDAYFSVPLDVNFRKYTAFTIPSINNETPGIRYQ
YNVLPQGWKGSPAIFQCSMTKILEPFRKRNTDLVIYQYMDDLYVGSDLEIGQHRAKIEELRQHLLKWGFTTPDKKHQKEP
PFLWMGYELHPDKWTVQPIKLPEKDSWTVNDIQKLVGKLNWA------SQIYPGIKVKQLCKLLRGTKSLTEVIPLTEEA
ELELAENREILKEPVHGVYYDPSKDL----------------------------------TAE-----IQKQGHGQWTYQ
IYQEPFKNLKTGKYARTRGAHTNDVKQLTEAVQKIATESIIIWGKTPKFRLPIQKETWETWWTEYWQATWIPEWEFVNTP
PLVKLWYQLEKEPILGAETF
>B.US.2002.04013226_2_flA9.FJ496073
PISPIETVPVKLKPGM--DGPKVKQWPLTA-EKIQALVEIC--TEMEKEGKISKI-GPENPYNTPVFAIKKKD--GT---
KWRKLVDFRELNKRTQDFWE-VQLGIPHPAGLKK---KKSVTVLDVGDAYFSVPLDVNFRKYTAFTIPSINNETPGIRYQ
YNVLPQGWKGSPAIFQCSMTKILEPFRKRNTDLVIYQYMDDLYVGSDLEIGQHRAKIEELRQHLLKWGFTTPDKKHQKEP
PFLWMGYELHPDKWTVQPIKLPEKDSWTVNDIQKLVGKLNWA------SQIYPGIKVKQLCKLLRGTKSLTEVIPLTEEA
ELELAENREILKEPVHGVYYDPSKDL----------------------------------TAE-----IQKQGHGQWTYQ
IYQEPFKNLKTGKYARTRGAHTNDVKQLTEAVQKIATESIIIWGKTPKFRLPIQKETWETWWTEYWQATWIPEWEFVNTP
PLVKLWYQLEKEPILGAETF
>B.US.2002.04013226_2_flB10.FJ496074
PISPIETVPVKLKPGM--DGPKVKQWPLTA-EKIQALVEIC--TEMEKEGKISKI-GPENPYNTPVFAIKKKD--GT---
KWRKLVDFRELNKRTQDFWE-VQLGIPHPAGLKK---KKSVTVLDVGDAYFSVPLDVNFRKYTAFTIPSINNETPGIRYQ
YNVLPQGWKGSPAIFQCSMTKILEPFRKRNTDLVIYQYMDDLYVGSDLEIGQHRAKIEELRQHLLKWGFTTPDKKHQKEP
PFLWMGYELHPDKWTVQPIKLPEKDSWTVNDIQKLVGKLNWA------SQIYPGIKVKQLCKLLRGTKSLTEVIPLTEEA
ELELAENREILKEPVHGVYYDPSKDL----------------------------------TAE-----IQKQGHGQWTYQ
IYQEPFKNLKTGKYARTRGAHTNDVKQLTEAVQKIATESIIIWGKTPKFRLPIQKETWETWWTEYWQATWIPEWEFVNTP
PLVKLWYQLXKEPILGAETF
>B.US.2002.04013226_2_flC1.FJ496075
PISPIETVPVKLKPGM--DGPKVKQWPLTA-EKIQALVEIC--TEMEKEGKISKI-GPENPYNTPVFAIKKKD--GT---
KWRKLVDFRELNKRTQDFWE-VQLGIPHPAGLKK---KKSVTVLDVGDAYFSVPLDVNFRKYTAFTIPSINNETPGIRYQ
YNVLPQGWKGSPAIFQCSMTKILEPFRKRNTDLVIYQYMDDLYVGSDLEIGQHRAKIEELRQHLLKWGFTTPDKKHQKEP
PFLWMGYELHPDKWTVQPIKLPEKDSWTVNDIQKLVGKLNWA------SQIYPGIKVKQLCKLLRGTKSLTEVIPLTEEA
ELELAENREILKEPVHGVYYDPSKDL----------------------------------TAE-----IQKQGHGQWTYQ
IYQEPFKNLKTGKYARTRGAHTNDVKQLTEAVQKIATESIIIWGKTPKFRLPIQKETWETWWTEYWQATWIPEWEFVNTP
PLVKLWYQLEKEPILGAETF
>B.US.2002.04013226_2_flD12.FJ496076
PISPIETVPVKLKPGM--DGPKVKQWPLTA-EKIQALVEIC--TEMEKEGKISKI-GPENPYNTPVFAIKKKD--GT---
KWRKLVDFRELNKRTQDFWE-VQLGIPHPAGLKK---KKSVTVLDVGDAYFSVPLDVNFRKYTAFTIPSINNETPGIRYQ
YNVLPQGWKGSPAIFQCSMTKILEPFRKRNTDLVIYQYMDDLYVGSDLEIGQHRAKIEELRQHLLKWGFTTPDKKHQKEP
PFLWMGYELHPDKWTVQPIKLPEKDSWTVNDIQKLVGKLNWA------SQIYPGIKVKQLCKLLRGTKSLTEVIPLTEEA
ELELAENREILKEPVHGVYYDPSKDL----------------------------------TAE-----IQKQGHGQWTYQ
IYQEPFKNLKTGKYARTRGAHTNDVKQLTEAVQKIATESIIIWGKTPKFRLPIQKETWETWWTEYWQATWIPEWEFVNTP
PLVKLWYQLEKEPILGAETF
>B.US.2002.04013226_2_flD7.FJ496077
PISPIETVPVKLKPGM--DGPKVKQWPLTA-EKIQALVEIC--TEMEKEGKISKI-GPENPYNTPVFAIKKKD--GT---
KWRKLVDFRELNKRTQDFWE-VQLGIPHPAGLKK---KKSVTVLDVGDAYFSVPLDVNFRKYTAFTIPSINNETPGIRYQ
YNVLPQGWKGSPAIFQCSMTKILEPFRKRNTDLVIYQYMDDLYVGSDLEIGQHRAKIEELRQHLLKWGFTTPDKKHQKEP
PFLWMGYELHPDKWTVQPIKLPEKDSWTVNDIQKLVGKLNWA------SQIYPGIKVKQLCKLLRGTKSLTEVIPLTEEA
ELELAENREILKEPVHGVYYDPSKDL----------------------------------TAE-----IQKQGHGQWTYQ
IYQEPFKNLKTGKYARTRGAHTNDVKQLTEAVQKIATESIIIWGKTPKFRLPIQKETWETWWTEYWQATWIPEWEFVNTP
PLVKLWYQLEKEPILGAETF
>B.US.2002.04013226_2_flH11.FJ496078
PISPIETVPVKLKPGM--DGPKVKQWPLTA-EKIQALVEIC--TEMEKEGKISKI-GPENPYNTPVFAIKKKD--GT---
KWRKLVDFRELNKRTQDFWE-VQLGIPHPAGLKK---KKSVTVLDVGDAYFSVPLDVNFRKYTAFTIPSINNETPGIRYQ
YNVLPQGWKGSPAIFQCSMTKILEPFRKRNTDLVIYQYMDDLYVGSDLEIGQHRAKIEELRQHLLKWGFTTPDKKHQKEP
PFLWMGYELHPDKWTVQPIKLPEKDSWTVNDIQKLVGKLNWA------SQIYPGIKVKQLCKLLRGTKSLTEVIPLTEEA
ELELAENREILKEPVHGVYYDPSKDL----------------------------------TAE-----IQKQGHGQWTYQ
IYQEPFKNLKTGKYARTRGAHTNDVKQLTEAVQKIATESIIIWGKTPKFRLPIQKETWETWWTEYWQATWIPEWEFVNTP
PLVKLWYQLEKEPILGAETF
>B.US.2002.04013226_2_flH5.FJ496079
PISPIETVPVKLKPGM--DGPKVKQWPLTA-EKIQALVEIC--TEMEKEGKISKI-GPENPYNTPVFAIKKKD--GT---
KWRKLVDFRELNKRTQDFWE-VQLGIPHPAGLKK---KKSVTVLDVGDAYFSVPLDVNFRKYTAFTIPSINNETPGIRYQ
YNVLPQGWKGSPAIFQCSMTKILEPFRKRNTDLVIYQYMDDLYVGSDLEIGQHRAKIEELRQHLLKWGFTTPDKKHQKEP
PFLWMGYELHPDKWTVQPIKLPEKDSWTVNDIQKLVGKLNWA------SQIYPGIKVKQLCKLLRGTKSLTEVIPLTEEA
ELELAENREILKEPVHGVYYDPSKDL----------------------------------TAE-----IQKQGHGQWTYQ
IYQEPFKNLKTGKYARTRGAHTNDVKQLTEAVQKIATESIIIWGKTPKFRLPIQKETWETWWTEYWQATWIPEWEFVNTP
PLVKLWYQLEKEPILGAETF
>B.US.2002.04013226_2_flH6.FJ496080
PISPIETVPVKLKPGM--DGPKVKQWPLTA-EKIQALVEIC--TEMEKEGKISKI-GPENPYNTPVFAIKKKD--GT---
KWRKLVDFRELNKRTQDFWE-VQLGIPHPAGLKK---KKSVTVLDVGDAYFSVPLDVNFRKYTAFTIPSINNETPGIRYQ
YNVLPQGWKGSPAIFQCSMTKILEPFRKRNTDLVIYQYMDDLYVGSDLEIGQHRAKIEELRQHLLKWGFTTPDKKHQKEP
PFLWMGYELHPDKWTVQPIKLPEKDSWTVNDIQKLVGKLNWA------SQIYPGIKVKQLCKLLRGTKSLTEVIPLTEEA
ELELAENREILKEPVHGVYYDPSKDL----------------------------------TAE-----IQKQGHGQWTYQ
IYQEPFKNLKTGKYARTRGAHTNDVKQLTEAVQKIATESIIIWGKTPKFRLPIQKETWETWWTEYWQATWIPEWEFVNTP
PLVKLWYQLEKEPILGAETF
>B.US.2005.04013396_0_flE6.FJ496081
PISPIETVPVKLKPGM--DGPRVKQWPLTE-EKIKALVEIC--TEMEKEGKISKI-GPENPYNTPVFAIKKKD--ST---
KWRKLVDFRELNKRTQDFWE-VQLGIPHPSGLRK---NKSVTVLDVGDAYFSVPLDKDFRKYTAFTIPSMNNETPGIRYQ
YNVLPQGWKGSPAIFQASMTKILEPFRKQNPEIVIYQYVDDLYVGSDLEIGQHRAKIDELRDHLLKWGFTTPDKKHQKEP
PFLWMGYELHPDKWTVQPIVLPEKDSWTVNDIQKLVGKLNWA------SQIYPGIKVKQLCKLLRGTKALTEVVPLTEEA
ELELAENREILKEPVHGVYYDPSKDL----------------------------------VAE-----IQKQGLGQWTYQ
IYQEPFKILKTGKYARMRGAHTNDVKQLTEAVQKIAVESIVIWGKTPKFRLPIQKETWGSWWTDYWQATWIPEWEFVNTP
PLVKLWYQLEKEPIIGAETF
>B.US.2005.04013396_0_flF3.FJ496082
PISPIETVPVKLKPGM--DGPRVKQWPLTE-EKIKALVEIC--TEMEKEGKISKI-GPENPYNTPVFAIKKKD--ST---
KWRKLVDFRELNKRTQDFWE-VQLGIPHPSGLRK---NKSVTVLDVGDAYFSVPLDKDFRKYTAFTIPSMNNETPGIRYQ
YNVLPQGWKGSPAIFQASMTKILEPFRKQNPEIVIYQYVDDLYVGSDLEIGQHRAKIDELRDHLLKWGFTTPDKKHQKEP
PFLWMGYELHPDKWTVQPIVLPEKDSWTVNDIQKLVGKLNWA------SQIYPGIKVKQLCKLLRGTKALTEVVPLTEEA
ELELAENREILKEPVHGVYYDPSKDL----------------------------------VAE-----IQKQGLGQWTYQ
IYQEPFKILKTGKYARMRGAHTNDVKQLTEAVQKIAVESIVIWGKTPKFRLPIQKETWGSWWTDYWQATWMPEWEFVNTP
PLVKLWYQLEKEPIIGAETF
>B.US.2005.04013396_0_flF4.FJ496083
PISPIETVPVKLKPGM--DGPRVKQWPLTE-EKIKALVEIC--TEMEKEGKISKI-GPENPYNTPVFAIKKKD--ST---
KWRKLVDFRELNKRTQDFWE-VQLGIPHPSGLRK---NKSVTVLDVGDAYFSVPLDKDFRKYTAFTIPSMNNETPGIRYQ
YNVLPQGWKGSPAIFQASMTKILEPFRKQNPEIVIYQYVDDLYVGSDLEIGQHRAKIDELRDHLLKWGFTTPDKKHQKEP
PFLWMGYELHPDKWTVQPIVLPEKDSWTVNDIQKLVGKLNWA------SQIYPGIKVKQLCKLLRGTKALTEVVPLTEEA
ELELAENREILKETVHGVYYDPSKDL----------------------------------VAE-----IQKQGLGQWTYQ
IYQEPFKILKTGKYARMRGAHTNDVKQLTEAVQKIAVESIVIWGKTPKFRLPIQKETWGSWWTDYWQATWIPEWEFVNTP
PLVKLWYQLEKEPIIGAETF
>B.US.2005.04013396_0_flG7.FJ496084
PISPIETVPVKLKPGM--DGPRVKQWPLTE-EKIKALVEIC--TEMEKEGKISKI-GPENPYNTPVFAIKKKD--ST---
KWRKLVDFRELNKRTQDFWE-VQLGIPHPSGLRK---NKSVTVLDVGDAYFSVPLDKDFRKYTAFTIPSMNNETPGIRYQ
YNVLPQGWKGSPAIFQASMTKILEPFRKQNPEIVIYQYVDDLYVGSDLEIGQHRAKIDELRDHLLKWGFTTPDKKHQKEP
PFLWMGYELHPDKWTVQPIVLPEKDSWTVNDIQKLVEKLNWA------SQIYPGIKVKQLCKLLRGTKALTEVVPLTEEA
ELELAENREILKEPVHGVYYDPSKDL----------------------------------VAE-----IQKQGLGQWTYQ
IYQEPFKILKTGKYARMRGAHTNDVKQLTEAVQKIAVESIVIWGKTPKFRLPIQKETWGSWWTDYWQATWIPEWEFVNTP
PLVKLWYQLEKEPIIGAETF
>B.US.2005.04013396_0_flG8.FJ496085
PISPIETVPVKLKPGM--DGPRVKQWPLTE-EKIKALVEIC--TEMEKEGKISKI-GPENPYNTPVFAIKKKD--ST---
KWRKLVDFRELNKRTQDFWE-VQLGIPHPSGLRK---NKSVTVLDVGDAYFSVPLDKDFRKYTAFTIPSMNNETPGIRYQ
YNVLPQGWKGSPAIFQASMTKILEPFRKQNPEIVIYQYVDDLYVGSDLEIGQHRAKIDELRDHLLKWGFTTPDKKHQKEP
PFLWMGYELHPDKWTVQPIVLPEKDSWTVNDIQKLVGKLNWA------SQIYPGIKVKQLCKLLRGTKALTEVVPLTEEA
ELELAENREILKEPVHGVYYDPSKDL----------------------------------VAE-----IQKQGLGQWTYQ
IYQEPFKILKTGKYARMRGAHTNDVKQLTEAVQKIAVESIVIWGKTPKFRLPIQKETWGSWWTDYWQATWIPEWEFVNTP
PLVKLWYQLEKEPIIGAETF
>B.US.1991.SUMA_flC5.FJ496145
PISPIETVPVRLKPGM--DGPKVKQWPLTE-EKIKALVEIC--TEMEKEGKISKI-GPENPYNTPVFAIKKKD--ST---
KWRKLVDFRELNKRTQDFWE-VQLGIPHPAGLKK---KKSVTVLDVGDAYFSVPLDKEFRKYTAFTIPSINNETPGIRYQ
YNVLPQGWKGSPAIFQSSMTKILEPFRKQNPDIVIYQYMDDLYVGSDLEIGQHRTKIEELREHLLRWGFTTPDKKHQKEP
PFLWMGYELHPDKWTVQPIVLPEKDSWTVNDIQKLVGKLNWA------SQIYAGIKVKQLCKLLRGAKALTEVIPLTEEA
ELELAENREILKEPVHGVYYDPSKDL----------------------------------IAE-----IQKQGHGQWTYQ
IYQEPFKNLKTGKYAKMRGAHTNDVKQLAAAVQKVATESIVIWGKTPKFKLPIQRETWEAWWTEYWQATWIPEWEFVNTP
PLVKLWYQLEKEPIVGAETF
>B.US.1991.SUMA_flC7.FJ496146
PISPIETVPVRLKPGM--DGPKVKQWPLTE-EKIKALVEIC--TEMEKEGKISKI-GPENPYNTPVFAIKKKD--ST---
KWRKLVDFRELNKRTQDFWE-VQLGIPHPAGLKK---KKSVTVLDVGDAYFSVPLDKEFRKYTAFTIPSINNETPGIRYQ
YNVLPQGWKGSPAIFQSSMTKILEPFRKQNPDIVIYQYMDDLYVGSDLEIGQHRIKIEELREHLLRWGFTTPDKKHQKEP
PFLWMGYELHPDKWTVQPIVLPEKDSWTVNDIQKLVGKLNWA------SQIYAGIKVKQLCKLLRGAKALTEVIPLTEEA
ELELAENREILKEPVHGVYYDPSKDL----------------------------------IAE-----IQKQGHGQWTYQ
IYQEPFKNLKTGKYAKMRGAHTNDVKQLAAAVQKVATESIVIWGKTPKFKLPIQRETWEAWWTEYWQATWIPEWEFVNTP
PLVKLWYQLEKEPIVGAETF
>B.US.1991.SUMA_flD10.FJ496147
PISPIETVPVRLKPGM--DGPKVKQWPLTE-EKIKALVEIC--TEMEKEGKISKI-GPENPYNTPVFAIKKKD--ST---
KWRKLVDFRELNKRTQDFWE-VQLGIPHPAGLKK---KKSVTVLDVGDAYFSVPLDKEFRKYTAFTIPSINNETPGIRYQ
YNVLPQGWKGSPAIFQSSMTKILEPFRKQNPDIVIYQYMDDLYVGSDLEIGQHRTKIEELREHLLRWGFTTPDKKHQKEP
PFLWMGYELHPDKWTVQPIVLPEKDSWTVNDIQKLVGKLNWA------SQIYAGIKVKQLCKLLRGAKALTEVIPLTEEA
ELELAENREILKEPVHGVYYDPSKDL----------------------------------IAE-----IQKQGHGQWTYQ
IYQEPFKNLKTGKYAKMRGAHTNDVKQLAAAVQKVATESIVIWGKTPKFKLPIQRETWEAWWTEYWQATWIPEWEFVNTP
PLVKLWYQLEKEPIVGAETF
>B.US.1991.SUMA_flD3.FJ496148
PISPIETVPVRLKPGM--DGPKVKQWPLTE-EKIKALVEIC--TEMEKEGKISKI-GPENPYNTPVFAIKKKD--ST---
KWRKLVDFRELNKRTQDFWE-VQLGIPHPAGLKK---KKSVTVLDVGDAYFSVPLDKEFRKYTAFTIPSINNETPGIRYQ
YNVLPQGWKGSPAIFQSSMTKILEPFRKQNPDIVIYQYMDDLYVGSDLEIGQHRTKIEELREHLLRWGFTTPDKKHQKEP
PFLWMGYELHPDKWTVQPIVLPEKDSWTVNDIQKLVGKLNWA------SQIYAGIKVKQLCKLLRGAKALTEVIPLTEEA
ELELAENREILKEPVHGVYYDPSKDL----------------------------------IAE-----IQKQGHGQWTYQ
IYQEPFKNLKTGKYAKMRGAHTNDVKQLAAAVQKVATESIVIWGKTPKFKLPIQRETWEAWWTEYWQATWIPEWEFVNTP
PLVKLWYQLEKEPIVGAETF
>B.US.1991.SUMA_flE5.FJ496149
PISPIETVPVRLKPGM--DGPKVKQWPLTE-EKIKALVEIC--TEMEKEGKISKI-GPENPYNTPVFAIKKKD--ST---
KWRKLVDFRELNKRTQDFWE-VQLGIPHPAGLKK---KKSVTVLDVGDAYFSVPLDKEFRKYTAFTIPSINNETPGIRYQ
YNVLPQGWKGSPAIFQSSMTKILEPFRKQNPDIVIYQYMDDLYVGSDLEIGQHRTKIEELREHLLRWGFTTPDKKHQKEP
PFLWMGYELHPDKWTVQPIVLPEKDSWTVNDIQKLVGKLNWA------SQIYAGIKVKQLCKLLRGAKALTEVIPLTEEA
ELELAENREILKEPVHGVYYDPSKDL----------------------------------IAE-----IQKQGHGQWTYQ
IYQEPFKNLKTGKYAKMRGAHTNDVKQLAAAVQKVATESIVIWGKTPKFKLPIQRETWEAWWTEYWQATWIPEWEFVNTP
PLVKLWYQLEKEPIVGAETF
>B.US.1991.SUMA_flE7.FJ496150
PISPIETVPVRLKPGM--DGPKVKQWPLTE-EKIKALVEIC--TEMEKEGKISKI-GPENPYNTPVFAIKKKD--ST---
KWRKLVDFRELNKRTQDFWE-VQLGIPHPAGLKK---KKSVTVLDVGDAYFSVPLDKEFRKYTAFTIPSINNETPGIRYQ
YNVLPQGWKGSPAIFQSSMTKILEPFRKQNPDIVIYQYMDDLYVGSDLEIGQHRTKIEELREHLLRWGFTTPDKKHQKEP
PFLWMGYELHPDKWTVQPIVLPEKDSWTVNDIQKLVGKLNWA------SQIYAGIKVKQLCKLLRGAKALTEVIPLTEEA
ELELAENREILKEPVHGVYYDPSKDL----------------------------------IAE-----IQKQGHGQWTYQ
IYQEPFKNLKTGKYAKMRGAHTNDVKQLAAAVQKVATESIVIWGKTPKFKLPIQRETWEAWWTEYWQATWIPEWEFVNTP
PLVKLWYQLEKEPIVGAETF
>B.US.2001.TRJO_flA1.FJ496151
PISPIETVPVKLKPGM--DGPRVKQWPLTE-EKIKALVEIC--TEMEKEGKISKV-GPENPYNTPVFAIKKKD--ST---
KWRKLVDFRELNKRTQDFWE-VQLGIPHPAGLKK---KKSVTVLDVGDAYFSVPLDKEFRKYTAFTIPSINNETPGIRYQ
YNVLPQGWKGSPAIFQCSMTKILEPFRKQNPDIVIYQYMDDLYVGSDLEIGQHRTKIEELRQHLLKWGLTTPDKKHQKEP
PFLWMGYELHPDKWTVQPIVLPEKDSWTVNDIQKLVGKLNWA------SQIYPGIKVKQLCKLLRGTKALTEVISLTTEA
ELELAENREILKEPVHGAYYDPSKDL----------------------------------IAE-----IQKQGQGQWTYQ
IYQEPFKNLKTGKYAKMRGTHTNDVKQLTEAVQKIATESIVIWGKTPKFRLPIQKETWETWWTEYWQATWIPEWEFVNTP
PLVKLWYQLEKEPIVGAETF
>B.US.2001.TRJO_flA2.FJ496152
PISPIETVPVKLKPGM--DGPRVKQWPLTE-EKIKALVEIC--TEMEKEGKISKV-GPENPYNTPVFAIKKKD--ST---
KWRKLVDFRELNKRTQDFWE-VQLGIPHPAGLKK---KKSVTVLDVGDAYFSVPLDKEFRKYTAFTIPSINNETPGIRYQ
YNVLPQGWKGSPAIFQCSMTKILEPFRKQNPDIVIYQYMDDLYVGSDLEIGQHRTKIEELRQHLLKWGLTTPDKKHQKEP
PFLWMGYELHPDKWTVQPIVLPEKDSWTVNDIQKLVGKLNWA------SQIYPGIKVKQLCKLLRGTKALTEVISLTTEA
ELELAENREILKEPVHGAYYDPSKDL----------------------------------IAE-----IQKQGQGQWTYQ
IYQEPFKNLKTGKYAKMRGTHTNDVKQLTEAVQKIATESIVIWGKTPKFRLPIQKETWETWWTEYWQATWIPEWEFVNTP
PLVKLWYQLEKEPIVGAETF
>B.US.2001.TRJO_flA9.FJ496153
PISPIETVPVKLKPGM--DGPRVKQWPLTE-EKIKALVEIC--TEMEKEGKISKV-GPENPYNTPVFAIKKKD--ST---
KWRKLVDFRELNKRTQDFWK-VQLGIPHPAGLKK---KKSVTVLDVGDAYFSVPLDKEFRKYTAFTIPSINNETPGIRYQ
YNVLPQGWKGSPAIFQCSMTKILEPFRKQNPDIVIYQYMDDLYVGSDLEIGQHRTKIEELRQHLLKWGLTTPDKKHQKEP
PFLWMGYELHPDKWTVQPIVLPEKDSWTVNDIQXLVGKLNWA------SQIYPGIKVKQLCXLLRGTKALTEVISLTTEA
ELELAENREILKEPVHGAYYDPSKDL----------------------------------IAE-----IQKQGQGQWTYQ
IYQEPFKNLKTGKYAKMRGTHTNDVKQLTEAVQKIATESIVIWGKTPKFRLPIQKETWETWWTEYWQATWIPEWEFVNTP
PLVKLWYQLEKEPIVGAETF
>B.US.2001.TRJO_flB1.FJ496154
PISPIETVPVKLKPGM--DGPRVKQWPLTE-EKIKALVEIC--TEMEKEGKISKV-GPENPYNTPVFAIKKKD--ST---
KWRKLVDFRELNKRTQDFWE-VQLGIPHPAGLKK---KKSVTVLDVGDAYFSVPLDKEFRKYTAFTIPSINNETPGIRYQ
YNVLPQGWKGSPAIFQCSMTKILEPFRKQNPDIVIYQYMDDLYVGSDLEIGQHRTKIEELRQHLLKWGLTTPDKKHQKEP
PFLWMGYELHPDKWTVQPIVLPEKDSWTVNDIQKLVGKLNWA------SQIYPGIKVKQLCKLLRGTKALTEVISLTTEA
ELELAENREILKEPVHGAYYDPSKDL----------------------------------IAE-----IQKQGQGQWTYQ
IYQEPFKNLKTGKYAKMRGTHTNDVKQLTEAVQKIATESIVIWGKTPKFRLPIQKETWETWWTEYWQATWIPEWEFVNTP
PLVKLWYQLEKEPIVGAETF
>B.US.2001.TRJO_flC6.FJ496155
PISPIETVPVKLKPGM--DGPRVKQWPLTE-EKIKALVEIC--TEMEKEGKISKV-GPENPYNTPVFAIKKKD--ST---
KWRKLVDFRELNKRTQDFWE-VQLGIPHPAGLKK---KKSVTVLDVGDAYFSVPLDKEFRKYTAFTIPSINNETPGIRYQ
YNVLPQGWKGSPAIFQCSMTKILEPFRKQNPDIVIYQYMDDLYVGSDLEIGQHRTKIEELRQHLLKWGLTTPDKKHQKEP
PFLWMGYELHPDKWTVQPIVLPEKDSWTVNDIQKLVGKLNWA------SQIYPGIKVKQLCKLLRGTKALTEVISLTTEA
ELELAENREILKEPVHGAYYDPSKDL----------------------------------IAE-----IQKQGQGQWTYQ
IYQEPFKNLKTGKYAKMRGTHTNDVKQLTEAVQKIATESIVIWGKTPKFRLPIQKETWETWWTEYWQATWIPEWEFVNTP
PLVKLWYQLEKEPIVGAETF
>B.US.2001.TRJO_flC9.FJ496156
PISPIETVPVKLKPGM--DGPRVKQWPLT--EKIKALVEIC--TEMEKEGKISKV-GPENPYNTPVFAIKKKD--ST---
KWRKLVDFRELNKRTQDFWE-VQLGIPHPAGLKK---KKSVTVLDVGDAYFSVPLDKEFRKYTAFTIPSINNETPGIRYQ
YNVLPQGWKGSPAIFQCSMTKILEPFRKQNPDIVIYQYMDDLYVGSDLEIGQHRTKIEELRQHLLKWGLTTPDKKHQKEP
PFLWMGYELHPDKWTVQPIVLPEKDSWTVNDIQKLVGKLNWA------SQIYPGIKVKQLCKLLRGTKALTEVISLTTEA
ELELAENREILKEPVHGAYYDPSKDL----------------------------------IAE-----IQKQGQGQWTYQ
IYQEPFKNLKTGKYAKMRGTHTNDVKQLTEAVQKIATESIVIWGKTPKFRLPIQKETWETWWTEYWQATWIPEWEFVNTP
PLVKLWYQLEKEPIVGAETF
>B.US.2001.TRJO_flD3.FJ496157
PISPIETVPVKLKPGM--DGPRVKQWPLTE-EKIKALVEIC--TEMEKEGKISKV-GPENPYNTPVFAIKKKD--ST---
KWRKLVDFRELNKRTQDFWE-VQLGIPHPAGLKK---KKSVTVLDVGDAYFSVPLDKEFRKYTAFTIPSINNETPGIRYQ
YNVLPQGWKGSPAIFQCSMTKILEPFRKQNPDIVIYQYMDDLYVGSDLEIGQHRTKIEELRQHLLKWGLTTPDKKHQKEP
PFLWMGYELHPDKWTVQPIVLPEKDSWTVNDIQKLVGKLNWA------SQIYPGIKVKQLCKLLRGTKALTEVISLTTEA
ELELAENREILKEPVHGAYYDPSKDL----------------------------------IAE-----IQKQGQGQWTYQ
IYQEPFKNLKTGKYAKMRGTHTNDVKQLTEAVQKIATESIVIWGKTPKFRLPIQKETWETWWTEYWQATWIPEWEFVNTP
PLVKLWYQLEKEPIVGAETF
>B.US.1990.WEAU_flA11.FJ496158
PISPIETVPVKLKPGM--DGPKVKQWPLTE-EKIKALVEIC--TEMEKEGKISKI-GPENPYNTPVFAIKKKD--ST---
KWRKLVDFRELNKRTQDFWE-VQLGIPHPSGLKK---KKSVTVLDVGDAYFSVPLDEDFRKYTAFTIPSINNETPGIRYQ
YNVLPQGWKGSPAIFQSSMTKILEPFRKQNPDIVIYQYMDDLYVGSDLEIGQHRTKIEELRQHLLRWGFTTPDKKHQKDP
PFLWMGYELHPDKWTVQPIKLPEKESWTVNDIQKLVGKLNWA------SQIYAGIKVKQLCKLLRGTKALTEIIPLTEEA
ELELAENREILKEPVHGVYYDPSKDL----------------------------------IAE-----LQKQGQGQWTYQ
IYQEPFKNLKTGKYARVRGAHTNDVKQLTEAVQKITTESIVIWGKTPKFKLPIQKETWETWWTEYWQATWIPEWEFVNTP
PLVKLWYQLEKEPIVGAETF
>B.US.1990.WEAU_flE1.FJ496159
PISPIETVPVKLKPGM--DGPKVKQWPLTE-EKIKALVEIC--TEMEKEGKISKI-GPENPYNTPVFAIKKKD--ST---
KWRKLVDFRELNKRTQDFWE-VQLGIPHPSGLKK---KKSVTVLDVGDAYFSVPLDEDFRKYTAFTIPSINNETPGIRYQ
YNVLPQGWKGSPAIFQSSMTKILEPFRKQNPDIVIYQYMDDLYVGSDLEIGQHRTKIEELRQHLLRWGFTTPDKKHQKDP
PFLWMGYELHPDKWTVQPIKLPEKESWTVNDIQKLVGKLNWA------SQIYAGIKVKQLCKLLRGTKALTEIIPLTEEA
ELELAENREILKEPVHGVYYDPSKDL----------------------------------IAE-----LQKQGQGQWTYQ
IYQEPFKNLKTGKYARVRGAHTNDVKQLTEAVQKITTESIVIWGKTPKFKLPIQKETWETWWTEYWQATWIPEWEFVNTP
PLVKLWYQLEKEPIVGAETF
>B.US.1990.WEAU_flE3.FJ496160
PISPIETVPVKLKPGM--DGPKVKQWPLTE-EKIKALVEIC--TEMEKEGKISKI-GPENPYNTPVFAIKKKD--ST---
KWRKLVDFRELNKRTQDFWE-VQLGIPHPSGLKK---KKSVTVLDVGDAYFSVPLDEDFRKYTAFTIPSINNETPGIRYQ
YNVLPQGWKGSPAIFQSSMTKILEPFRKQNPDIVIYQYMDDLYVGSDLEIGQHRTKIEELRQHLLRWGFTTPDKKHQKDP
PFLWMGYELHPDKWTVQPIKLPEKESWTVNDIQKLVGKLNWA------SQIYAGIKVKQLCKLLRGTKALTEIIPLTEEA
ELELAENREILKEPVHGVYYDPSKDL----------------------------------IAE-----LQKQGQGQWTYQ
IYQEPFKNLKTGKYARVRGAHTNDVKQLTEAVQKITTESIVIWGKTPKFKLPIQKETWETWWTEYWQATWIPEWEFVNTP
PLVKLWYQLEKEPIVGAETF
>B.US.1990.WEAU_flE8.FJ496161
PISPIETVPVKLKPGM--DGPKVKQWPLTE-EKIKALVEIC--TEMEKEGKISKI-GPENPYNTPVFAIKKKD--ST---
KWRKLVDFRELNKRTQDFWE-VQLGIPHPSGLKK---KKSVTVLDVGDAYFSVPLDEDFRKYTAFTIPSINNETPGIRYQ
YNVLPQGWKGSPAIFQSSMTKILEPFRKQNPDIVIYQYMDDLYVGSDLEIGQHRTKIEELRQHLLRWGFTTPDKKHQKDP
PFLWMGYELHPDKWTVQPIKLPEKESWTVNDIQKLVGKLNWA------SQIYAGIKVKQLCKLLRGTKALTEIIPLTEEA
ELELAENREILKEPVHGVYYDPSKDL----------------------------------IAE-----LQKQGQGQWTYQ
IYQEPFKNLKTGKYARVRGAHTNDVKQLTEAVQKITTESIVIWGKTPKFKLPIQKETWETWWTEYWQATWIPEWEFVNTP
PLVKLWYQLEKEPIVGAETF
>B.US.1990.WEAU_flF2.FJ496162
PISPIETVPVKLKPGM--DGPKVKQWPLTE-EXIKALVEIC--TEMEKEGKISKI-GPENPYNTPVFAIKKKD--ST---
KWRKLVDFRELNKRTQDFWE-VQLGIPHPSGLKK---KKSVTVLDVGDAYFSVPLDEDFRKYTAFTIPSINNETPGIRYQ
YNVLPQGWKGSPAIFQSSMTKILEPFRKQNPDIVIYQYMDDLYVGSDLEIGQHRTKIEELRQHLLRWGFTTPDKKHQKDP
PFLWMGYELHPDKWTVQPIKLPEKESWTVNDIQKLVGKLNWA------SQIYAGIKVKQLCKLLRGTKALTEIIPLTEEA
ELELAENREILKEPVHGVYYDPSKDL----------------------------------IAE-----LQKQGQGQWTYQ
IYQEPYKNLKTGKYARVRGAHTNDVKQLTEAVQKITTESIVIWGKTPKFKLPIQKETWETWWTEYWQATWIPEWEFVNTP
PLVKLWYQLEKEPIVGAETF
>B.US.1990.WEAU_flF5.FJ496163
PISPIETVPVKLKPGM--DGPKVKQWPLTE-EKIKALVEIC--TEMEKEGKISKI-GPENPYNTPVFAIKKKD--ST---
KWRKLVDFRELNKRTQDFWE-VQLGIPHPSGLKK---KKSVTVLDVGDAYFSVPLDEDFRKYTAFTIPSINNETPGIRYQ
YNVLPQGWKGSPAIFQSSMTKILEPFRKQNPDIVIYQYMDDLYVGSDLEIGQHRTKIEELRQHLLRWGFTTPDKKHQKDP
PFLWMGYELHPDKWTVQPIKLPEKESWTVNDIQKLVGKLNWA------SQIYAGIKVKQLCKLLRGTKALTEIIPLTEEA
ELELAENREILKEPVHGVYYDPSKDL----------------------------------IAE-----LQKQGQGQWTYQ
IYQEPFKNLKTGKYARVRGAHTNDVKQLTEAVQKITTESIVIWGKTPKFKLPIQKETWETWWTEYWQATWIPEWEFVNTP
PLVKLWYQLEKEPIVGAETF
>B.US.1990.WEAU_flF6.FJ496164
PISPIETVPVKLKPGM--DGPKVKQWPLTE-EKIKALVEIC--TEMEKEGKISKI-GPENPYNTPVFAIKKKD--ST---
KWRKLVDFRELNKRTQDFWE-VQLGIPHPSGLKK---KKSVTVLDVGDAYFSVPLDEDFRKYTAFTIPSINNETPGIRYQ
YNVLPQGWKGSPAIFQSSMTKILEPFRKQNPDIVIYQYMDDLYVGSDLEIGQHRTKIEELRQHLLRWGFTTPDKKHQKDP
PFLWMGYELHPDKWTVQPIKLPEKESWTVNDIQKLVGKLNWA------SQIYAGIKVKQLCKLLRGTKALTEIIPLTEEA
ELELAENREILKEPVHGVYYDPSKDL----------------------------------IAE-----LQKQGQGQWTYQ
IYQEPFKNLKTGKYARVRGAHTNDVKQLTEAVQKITTESIVIWGKTPKFKLPIQKETWETWWTEYWQATWIPEWEFVNTP
PLVKLWYQLEKEPIVGAETF
>B.US.1990.WEAU_flF7.FJ496165
PISPIETVPVKLKPGM--DGPKVKQWPLTE-EKIKALVEIC--TEMEKEGKISKI-GPENPYNTPVFAIKKKD--ST---
KWRKLVDFRELNKRTQDFWE-VQLGIPHPSGLKK---KKSVTVLDVGDAYFSVPLDEDFRKYTAFTIPSINNETPGIRYQ
YNVLPQGWKGSPAIFQSSMTKILEPFRKQNPDIVIYQYMDDLYVGSDLEIGQHRTKIEELRQHLLRWGFTTPDKKHQKDP
PFLWMGYELHPDKWTVQPIKLPEKESWTVNDIQKLVGKLNWA------SQIYAGIKVKQLCKLLRGTKALTEIIPLTEEA
ELELAENREILKEPVHGVYYDPSKDL----------------------------------IAE-----LQKQGQGQWTYQ
IYQEPFKNLKTGKYARVRGAHTNDVKQLTEAVQKITTESIVIWGKTPKFKLPIQKETWETWWTEYWQATWIPEWEFVNTP
PLVKLWYQLEKEPIVGAETF
>B.US.1990.WEAU_flF9.FJ496166
PISPIETVPVKLKPGM--DGPKVKQWPLTE-EKIKALVEIC--TEMEKEGKISKI-GPENPYNTPVFAIKKKD--ST---
KWRKLVDFRELNKRTQDFWE-VQLGIPHPSGLKK---KKSVTVLDVGDAYFSVPLDEDFRKYTAFTIPSINNETPGIRYQ
YNVLPQGWKGSPAIFQSSMTKILEPFRKQNPDIVIYQYMDDLYVGSDLEIGQHRTKIEELRQHLLRWGFTTPDKKHQKDP
PFLWMGYELHPDKWTVQPIKLPEKESWTVNDIQKLVGKLNWA------SQIYAGIKVKQLCKLLRGTKALTEIIPLTEEA
ELELAENREILKEPVHGVYYDPSKDL----------------------------------IAE-----LQKQGQGQWTYQ
IYQEPFKNLKTGKYARVRGAHTNDVKQLTEAVQKITTESIVIWGKTPKFKLPIQKETWETWWTEYWQATWIPEWEFVNTP
PLVKLWYQLEKEPIVGAETF
>B.US.2000.WITO_flA1.FJ496167
PISPIETVPVKLKPGM--DGPKVKQWPLTE-EKIKALVEIC--TEMEKEGKISKI-GPENPYNTPVFAIKKKD--ST---
KWRKLVDFRELNKRTQDFWE-VQLGIPHPAGLKK---KKSVTVLDVGDAYFSVPLDKDFRKYTAFTIPSINNETPGIRYQ
YNVLPQGWKGSPAIFQCSMTKILEPFRKQNPDIVIYQYMDDLYVGSDLEIGQHRTKIEELRQHLLRWGFTTPDKKHQKEP
PFLWMGYELHPDKWTVQPIVLPDKDSWTVNDIQKLVGKLNWA------SQIYAGIKVKQLCKLLRGAKSLTEVIPLTEEA
ELELAENREILKEPVHGVYYDPSKDL----------------------------------VAE-----IQKQGQGQWTYQ
IYQEPFKNLKTGKYARMRGAHTNDVKQLTEAVQKITTESIVIWGKTPKFKLPIQKETWEAWWMEYWQATWIPEWEFVNTP
PLVKLWYQLEKEPITGAETF
>B.US.2000.WITO_flA2.FJ496168
PISPIETVPVKLKPGM--DGPKVKQWPLTE-EKIKALVEIC--TEMEKEGKISKI-GPENPYNTPVFAIKKKD--ST---
KWRKLVDFRELNKRTQDFWE-VQLGIPHPAGLKK---KKSVTVLDVGDAYFSVPLDKDFRKYTAFTIPSINNETPGIRYQ
YNVLPQGWKGSPAIFQCSMTKILEPFRKQNPDIVIYQYMDDLYVGSDLEIGQHRTKIEELRQHLLRWGFTTPDKKHQKEP
PFLWMGYELHPDKWTVQPIVLPDKDSWTVNDIQKLVGKLNWA------SQIYAGIKVKQLCKLLRGAKSLTEVIPLTEEA
ELELAENREILKEPVHGVYYDPSKDL----------------------------------VAE-----IQKQGQGQWTYQ
IYQEPFKNLKTGKYARMRGAHTNDVKQLTEAVQKITTESIVIWGKTPKFKLPIQKETWEAWWMEYWQATWIPEWEFVNTP
PLVKLWYQLEKEPITGAETF
>B.US.2000.WITO_flB3.FJ496169
PISPIETVPVKLKPGM--DGPKVKQWPLTE-EKIKALVEIC--TEMEKEGKISKI-GPENPYNTPVFAIKKKD--ST---
KWRKLVDFRELNKRTQDFWE-VQLGIPHPAGLKK---KKSVTVLDVGDAYFSVPLDKDFRKYTAFTIPSINNETPGIRYQ
YNVLPQGWKGSPAIFQCSMTKILXPFRKQNPDIVIYQYMDDLYVGSDLEIGQHRTKIEELRQHLLRWGFTTPDKKHQKEP
PFLWMGYELHPDKWTVQPIVLPDKDSWTVNDIQKLVGKLNWA------SQIYAGIKVKQLCKLLRGAKSLTEVIPLTEEA
ELELAENREILKEPVHGVYYDPSKDL----------------------------------VAE-----IQKQGQGQWTYQ
IYQEPFKNLKTGKYARMRGAHTNDVKQLTEAVQKITTESIVIWGKTPKFKLPIQKETWEAWWMEYWQATWIPEWEFVNTP
PLVKLWYQLEKEPITGAETF
>B.US.2000.WITO_flC1.FJ496170
PISPIETVPVKLKPGM--DGPKVKQWPLTE-EKIKALVEIC--TEMEKEGKISKI-GPENPYNTPVFAIKKKD--ST---
KWRKLVDFRELNKRTQDFWE-VQLGIPHPAGLKK---KKSVTVLDVGDAYFSVPLDKDFRKYTAFTIPSINNETPGIRYQ
YNVLPQGWKGSPAIFQCSMTKILEPFRKQNPDIVIYQYMDDLYVGSDLEIGQHRTKIEELRQHLLRWGFTTPDKKHQKEP
PFLWMGYELHPDKWTVQPIVLPDKDSWTVNDIQKLVGKLNWA------SQIYAGIKVKQLCKLLRGAKSLTEVIPLTEEA
ELELAENREILKEPVHGVYYDPSKDL----------------------------------VAE-----IQKQGQGQWTYQ
IYQEPFKNLKTGKYARMRGAHTNDVKQLTEAVQKITTESIVIWGKTPKFKLPIQKETWEAWWMEYWQATWIPEWEFVNTP
PLVKLWYQLEKEPITGAETF
>B.US.2000.WITO_flC10.FJ496171
PISPIETVPVKLKPGM--DGPKVKQWPLTE-EKIKALVEIC--TEMEKEGKISKI-GPENPYNTPVFAIKKKD--ST---
KWRKLVDFRELNKRTQDFWE-VQLGIPHPAGLKK---KKSVTVLDVGDAYFSVPLDKDFRKYTAFTIPSINNETPGIRYQ
YNVLPQGWKGSPAIFQCSMTKILEPFRKQNPDIVIYQYMDDLYVGSDLEIGQHRTKIEELRQHLLRWGFTTPDKKHQKEP
PFLWMGYELHPDKWTVQPIVLPDKDSWTVNDIQKLVGKLNWA------SQIYAGIKVKQLCKLLRGAKSLTEVIPLTEEA
ELELAENREILKEPVHGVYYDPSKDL----------------------------------VAE-----IQKQGQGQWTYQ
IYQEPFKNLKTGKYARMRGAHTNDVKQLTEAVQKITTESIVIWGKTPKFKLPIQKETWEAWWMEYWQATWIPEWEFVNTP
PLVKLWYQLEKEPITGAETF
>B.US.2000.WITO_flC3.FJ496172
PISPIETVPVKLKPGM--DGPKVKQWPLTE-EKIKALVEIC--TEMEKEGKISKI-GPENPYNTPVFAIKKKD--ST---
KWRKLVDFRELNKRTQDFWE-VQLGIPHPAGLKK---KKSVTVLDVGDAYFSVPLDKDFRKYTAFTIPSINNETPGIRYQ
YNVLPQGWKGSPAIFQCSMTKILEPFRKQNPDIVIYQYMDDLYVGSDLEIGQHRTKIKELRQHLLRWGFTTPDKKHQKEP
PFLWMGYELHPDKWTVQPIVLPDKDSWTVNDIQKLVGKLNWA------SQIYAGIKVKQLCKLLRGAKSLTEVIPLTEEA
ELELAENREILKEPVHGVYYDPSKDL----------------------------------VAE-----IQKQGQGQWTYQ
IYQEPFKNLKTGKYARMRGAHTNDVKQLTEAVQKITTESIVIWGKTPKFKLPIQKETWEAWWMEYWQATWIPEWEFINTP
PLVKLWYQLEKEPITGAETF
>B.US.2000.WITO_flC9.FJ496174
PISPIETVPVKLKPGM--DGPKVKQWPLTE-EKIKALVEIC--TEMEKEGKISKI-GPENPYNTPVFAIKKKD--ST---
KWRKLVDFRELNKRTQDFWE-VQLGIPHPAGLKK---KKSVTVLDVGDAYFSVPLDKDFRKYTAFTIPSINNETPGIRYQ
YNVLPQGWKGSPAIFQCSMTKILEPFRKQNPDIVIYQYMDDLYVGSDLEIGQHRTKIEELRQHLLRWGFTTPDKKHQKEP
PFLWMGYELHPDKWTVQPIVLPDKDSWTVNDIQKLVGKLNWA------SQIYAGIKVKQLCKLLRGAKSLTEVIPLTEEA
ELELAENREILKEPVHGVYYDPSKDL----------------------------------VAE-----IQKQGQGQWTYQ
IYQEPFKNLKTGKYARMRGAHTNDVKQLTEAVQKITTESIVIWGKTPKFKLPIQKETWEAWWMEYWQATWIPEWEFVNTP
PLVKLWYQLEKEPITGAETF
>B.US.2000.WITO_flD5.FJ496175
PISPIETVPVKLKPGM--DGPKVKQWPLTE-EKIKALVEIC--TEMEKEGKISKI-GPENPYNTPVFAIKKKD--ST---
KWRKLVDFRELNKRTQDFWE-VQLGIPHPAGLKK---KKSVTVLDVGDAYFSVPLDKDFRKYTAFTIPSINNETPGIRYQ
YNVLPQGWKGSPAIFQCSMTKILEPFRKQNPDIVIYQYMDDLYVGSDLEIGQHRTKIEELRQHLLRWGFTTPDKKHQKEP
PFLWMGYELHPDKWTVQPIVLPDKDSWTVNDIQKLVGKLNWA------SQIYAGIKVKQLCKLLRGAKSLTEVIPLTEEA
ELELAENREILKEPVHGVYYDPSKDL----------------------------------VAE-----IQKQGQGQWTYQ
IYQEPFKNLKTGKYARMRGAHTNDVKQLTEAVQKITTESIVIWGKTPKFKLPIQKETWEAWWMEYWQATWIPEWEFVNTP
PLVKLWYQLEKEPITGAETF
>B.US.2000.WITO_flE1.FJ496176
PISPIETVPVKLKPGM--DGPKVKQWPLTE-EKIKALVEIC--TEMEKEGKISKI-GPENPYNTPVFAIKKKD--ST---
KWRKLVDFRELNKRTQDFWE-VQLGIPHPAGLKK---KKSVTVLDVGDAYFSVPLDKDFRKYTAFTIPSINNETPGIRYQ
YNVLPQGWKGSPAIFQCSMTKILEPFRKQNPDIVIYQYMDDLYVGSDLEIGQHRTKIEELRQHLLRWGFTTPDKKHQKEP
PFLWMGYELHPDKWTVQPIVLPDKDSWTVNDIQKLVGKLNWA------SQIYAGIKVKQLCKLLRGAKSLTEVIPLTEEA
ELELAENREILKEPVHGVYYDPSKDL----------------------------------VAE-----IQKQGQGQWTYQ
IYQEPFKNLKTGKYARMRGAHTNDVKQLTEAVQKITTESIVIWGKTPKFKLPIQKETWEAWWMEYWQATWIPEWEFVNTP
PLVKLWYQLEKEPITGAETF
>B.US.2000.WITO_flE10.FJ496177
PISPIETVPVKLKPGM--DGPKVKQWPLTE-EKIKALVEIC--TEMEKEGKISKI-GPENPYNTPVFAIKKKD--ST---
KWRKLVDFRELNKRTQDFWE-VQLGIPHPAGLKK---KKSVTVLDVGDAYFSVPLDKDFRKYTAFTIPSINNETPGIRYQ
YNVLPQGWKGSPAIFQCSMTKILEPFRKQNPDIVIYQYMDDLYVGSDLEIGQHRTKIEELRQHLLRWGFTTPDKKHQKEP
PFLWMGYELHPDKWTVQPIVLPDKDSWTVNDIQKLVGKLNWA------SQIYAGIKVKQLCKLLRGAKSLTEVIPLTEEA
ELELAENREILKEPVHGVYYDPSKDL----------------------------------VAE-----IQKQGQGQWTYQ
IYQEPFKNLKTGKYARMRGAHTNDVKQLTEAVQKITTESIVIWGKTPKFKLPIQKETWEAWWMEYWQATWIPEWEFVNTP
PLVKLWYQLEKEPITGAETF
>B.US.2000.WITO_flE11.FJ496178
PISPIETVPVKLKPGM--DGPKVKQWPLTE-EKIKALVEIC--TEMEKEGKISKI-GPENPYNTPVFAIKKKD--ST---
KWRKLVDFRELNKRTQDFWE-VQLGIPHPAGLKK---KKSVTVLDVGDAYFSVPLDKDFRKYTAFTIPSINNETPGIRYQ
YNVLPQGWKGSPAIFQCSMTKILEPFRKQNPDIVIYQYMDDLYVGSDLEIGQHRTKIEELRQHLLRWGFTTPDKKHQXEP
PFLWMGYELHPDKWTVQPIVLPDKDSWTVNDIQKL-GKLNWA------SQIYAGIKVKQLCKLLRGAKSLTEVIPLTEEA
ELELAENREILKEPVHGVYYDPSKDL----------------------------------VAE-----IQKQGQGQWTYQ
IYQEPFKNLKTGKYARMRGAHTNDVKQLTEAVQKITTESIVIWGKTPKFKLPIQKETWEAWWMEYWQATWIPEWEFVNTP
PLVKLWYQLEKEPITGAETF
>B.US.2000.WITO_flE2.FJ496179
PISPIETVPVKLKPGM--DGPKVKQWPLTE-EKIKALVEIC--TEMEKEGKISKI-GPENPYNTPVFAIKKKD--ST---
KWRKLVDFRELNKRTQDFWE-VQLGIPHPAGLKK---KKSVTVLDVGDAYFSVPLDKDFRKYTAFTIPSINNETPGIRYQ
YNVLPQGWKGSPAIFQCSMTKILEPFRKQNPDIVIYQYMDDLYVGSDLEIGQHRTKIEELRQHLLRWGFTTPDKKHQKEP
PFLWMGYELHPDKWTVQPIVLPDKDSWTVNDIQKLVGKLNWA------SQIYAGIKVKQLCKLLRGAKSLTEVIPLTEEA
ELELAENREILKEPVHGVYYDPSKDL----------------------------------VAE-----IQKQGQGQWTYQ
IYQEPFKNLKTGKYARMRGAHTNDVKQLTEAVQKITTESIVIWGKTPKFKLPIQKETWEAWWMEYWQATWIPEWEFVNTP
PLVKLWYQLEKEPITGAETF
>B.US.2000.WITO_flE3.FJ496180
PISPIETVPVKLKPGM--DGPKVKQWPLTE-EKIKALVEIC--TEMEKEGKISKI-GPENPYNTPVFAIKKKD--ST---
KWRKLVDFRELNKRTQDFWE-VQLGIPHPAGLKK---KKSVTVLDVGDAYFSVPLDKDFRKYTAFTIPSINNETPGIRYQ
YNVLPQGWKGSPAIFQCSMTKILEPFRKQNPDIVIYQYMDDLYVGSDLEIGQHRTKIEELRQHLLRWGFTTPDKKHQKEP
PFLWMGYELHPDKWTVQPIVLPDKDSWTVNDIQKLVGKLNWA------SQIYAGIKVKQLCKLLRGAKSLTEVIPLTEEA
ELELAENREILKEPVHGVYYDPSKDL----------------------------------VAE-----IQKQGQGQWTYQ
IYQEPFKNLKTGKYARMRGAHTNDVKQLTEAVQKITTESIVIWGKTPKFKLPIQKETWEAWWMEYWQATWIPEWEFVNTP
PLVKLWYQLEKEPITGAETF
>B.US.2000.WITO_flF2.FJ496181
PISPIETVPVKLKPGM--DGPKVKQWPLTE-EKIKALVEIC--TEMEKEGKISKI-GPENPYNTPVFAIKKKD--ST---
KWRKLVDFRELNKRTQDFWE-VQLGIPHPAGLKK---KKSVTVLDVGDAYFSVPLDKDFRKYTAFTIPSINNETPGIRYQ
YNVLPQGWKGSPAIFQCSMTKILEPFRKQNPDIVIYQYMDDLYVGSDLEIGQHRTKIEELRQHLLRWGFTTPDKKHQKEP
PFLWMGYELHPDKWTVQPIVLPDKDSWTVNDIQKLVGKLNWA------SQIYAGIKVKQLCKLLRGAKSLTEVIPLTEEA
ELELAENREILKEPVHGVYYDPSKDL----------------------------------VAE-----IQKQGQGQWTYQ
IYQEPFKNLKTGKYARMRGAHTNDVKQLTEAVQKITTESIVIWGKTPKFKLPIQKETWEAWWMEYWQATWIPEWEFVNTP
PLVKLWYQLEKEPITGAETF
>B.US.2000.WITO_flF4.FJ496182
PISPIETVPVKLKPGM--DGPKVKQWPLTE-EKIKALVEIC--TEMEKEGKISKI-GPENPYNTPVFAIKKKD--ST---
KWRKLVDFRELNKRTQDFWE-VQLGIPHPAGLKK---KKSVTVLDVGDAYFSVPLDKDFRKYTAFTIPSINNETPGIRYQ
YNVLPQGWKGSPAIFQCSMTKILEPFRKQNPDIVIYQYMDDLYVGSDLEIGQHRTKIEELRQHLLRWGFTTPDKKHQKEP
PFLWMGYELHPDKWTVQPIVLPDKDSWTVNDIQKLVGKLNWA------SQIYAGIKVKQLCKLLRGAKSLTEVIPLTEEA
ELELAENREILKEPVHGVYYDPSKDL----------------------------------VAE-----IQKQGQGQWTYQ
IYQEPFKNLKTGKYARMRGAHTNDVKQLTEAVQKITTESIVIWGKTPKFKLPIQKETWEAWWMEYWQATWIPEWEFVNTP
PLVKLWYQLEKEPITGAETF
>B.US.2000.WITO_flH3.FJ496184
PISPIETVPVKLKPGM--DGPKVKQWPLTE-EKIKALVEIC--TEMEKEGKISKI-GPENPYNTPVFAIKKKD--ST---
KWRKLVDFRELNKKTQDFWE-VQLGIPHPAGLKK---KKSVTVLDVGDAYFSVPLDKDFRKYTAFTIPSINNETPGIRYQ
YNVLPQGWKGSPAIFQCSMTKILEPFRKQNPDIVIYQYMDNLYVGSDLEIGQHRTKIEELRQHLLRWGFTTPDKKHQKEP
PFLWMGYELHPDKWTVQPIVLPDKDSWTVNDIQKLVGKLNWA------SQIYAGIKVKQLCKLLRGAKSLTEVIPLTEEA
ELELAENREILKEPVHGVYYDPSKDL----------------------------------VAE-----IQKQGQGQWTYQ
IYQEPFKNLKTRKYARMRGAHTNDVKQLTEAVQKITTESIVIWGKTPKFKLPIQKETWEAWWMEYWQATWIPEWEFVNTP
PLVKLWYQLEKEPITGAETF
>B.ZA.1985.R84.FJ647145
PISPIETVPVKLKPGM--DGPKVKQWPLTE-EKIKALVEIC--TEMEKEGKISKI-GPENPYNTPVFAIKKKD--ST---
KWRKLVDFRELNKKTQDFWE-VQLGIPHPAGLKK---KKSVTVLDVGDAYFSVPLDKDFRKYTAFTIPSINNETPGIRYQ
YNVLPQGWKGSPAIFQSSMTKILEPFRKQNPDIVIYQYMDDLYVGSDLEIGQHRTKIEELRQHLLRWGFTTPDKKHQKEP
PFLWMGYELHPDKWTVQPIVLPEKDSWTVNDIQKLVGKLNWA------SQIYAGIKVRQLCKLLRGAKALTEVIPLTEEA
ELELAENREILKEPVHGVYYDPSKNL----------------------------------IAE-----IQKQGQGQWTYQ
IYQEPFKNLKTGKYARMRGAHTNDVKQLTEAVQKIAIESIVIWGKTPKFKLPIQKETWEAWWTEYWQATWIPEWEFVNTP
PLVKLWYQLEKEPIVGAETF
>B.ES.2008.X2400-3.FJ670524
PISPIETVPVKLKPGM--DGPKVKQWPLTE-EKIKALIEIC--TEMEKEGKISKI-GPENPYNTPVFAIKKKD--ST---
KWRKLVDFRELNKKTQDFWE-VQLGIPHPAGLKK---NKSVTVLDVGDAYFSVPLDKEFRKYTAFTIPSINNETPGIRYQ
YNVLPQGWKGSPAIFQSSMTKILEPFRKQNPEIIIYQYMDDLYVGSDLEIGQHRIKIEELRQHLLKWGFTTPDKKHQKEP
PFLWMGYELHPDKWTVQPIVLPEKDSWTVNDIQKLVGKLNWA------SQIYPGIKIRQLCKLIRGTKALTEIVPLTEEA
ELELAENREILKEPVHGVYYDPSKDL----------------------------------IAE-----IQKQGEGQWTYQ
IYQEPFKNLKTGKYARMRGAHTNDVKQLTEAVQKIPTESIIIWGKTPXFRLPIQKETWDTWWTEYWQATWIPEWEFVNTP
PLVKLWYQLEKEPIVGAETF
>B.ES.2008.X2425-2.FJ670525
PISPIETVPVKLKPGM--DGPKVKQWPLTE-EKIKALVEIC--TEMEKEGKISKI-GPENPYNTPVFAIKKKD--ST---
KWRKLVDFRELNKRTQDFWE-VQLGIPHPSGLKQ---KKSVTVLDVGDAYFSVPLDKEFRKYTAFTIPSVNNETPGIRYQ
YNVLPQGWKGSPAIFQCSMTKILEPFRKGNPEIVIYQYMDDLYVGSDLEIGQHRTKIEELRQHLLKWGFTTPDKKHQKEP
PFLXMGYELHPDKWTVQPIVLPEKDSWTVNDIQKLVGKLNWA------SQIYPGIKVRQLCRLLRGTKALTEVVPLTEEA
ELELAENREILKEPVHGVYYDPSKDL----------------------------------IAE-----IQKQGDGQWTYQ
IYQEPFKNLKTGKYARTRGAHTNDVKQLTEAVQKVSTECIVIWGKTPKFKLPIQKETWEAWWTEYWQATWIPEWEFVNTP
PLVKLWYQLEKEPIVGAETF
>B.ES.2008.P2008.FJ670531
PISPIETVPVKLKPGM--DGPKVKQWPLTE-EKIRALVEIC--TEMEKEGKISKI-GPENPYNTPVFAIKKKD--ST---
KWRKLVDFRELNKKTQDFWE-VQLGIPHPAGLKK---KKSVTVLDVGDAYFSVPLDKDFRKYTAFTIPSINNETPGIRYQ
YNVLPQGWKGSPAIFQSSMTKILEPFRKQNPDIVIYQYMDDLYVGSDLEIGQHRTKIEELRQHLLSWGFTTPDKKHQKEP
PFLWMGYELHPDKWTVQAIKLPEKDSWTVNDIQKLVGKLNWA------SQIYAGIKVKQLCKLLRGTKSLTEVVPLTEEA
ELELAENREILKEPVHGVYYDPSKDL----------------------------------IAE-----IQKQGQGQWTYQ
IYQEPFKNLKTGKYARMRGAHTNDVKQLTEAVQKVATESIIIWGKIPKFKLPIQKETWNLWWTEYWQATWIPEWEFVNTP
PLVKLWYQLEKEPIIGAETF
>B.DK.2007.PMVL_011.FJ694790
PISPIETVPVKLKPGM--DGPKVKQWPLTE-EKIKALVEIC--TEMEKEGKISKI-GPENPYNTPVFAIKKKD--ST---
KWRKLVDFRELNKKTQDFWE-VQLGIPHPAGLKK---KKSVTVLDVGDAYFSVPLHEDFRKYTAFTIPSTNNETPGIRYQ
YNVLPQGWKGSPAIFQSSMTRILEPFRKQNPEIVIYQYMDDLYVGSDLEIEQHRTKIEELRQHLLKWGFTTPDKKHQKEP
PFLWMGYELHPDKWTVQPIVLPEKDSWTVNDIQKLVGKLNWA------SQIYPGIKIKQLCKLIRGTKALTEVVPLTEEA
ELELAENREILKEPVHGVYYDPSKDL----------------------------------IAE-----LQKQDQGQWTYQ
IYQEQFKNLKTGKYAKMRGTHTNDVKQLTEAVQKIATESIVIWGKTPKFRLPIQKETWEAWWTEYWQATWIPEWEFVNTP
PLVKLWYQLEKEPIIGAETF
>B.ES.2008.P2021-3.FJ853620
PISPIETVPVKLKPGM--DGPKVKQWPLTE-EKIKALIEIC--TEMEKEGKISKI-GPENPYNTPVFAIKKKD--ST---
KWRKLVDFRELNKKTQDFWE-VQLGIPHPAGLKK---KKSVTILDVGDAYFSVLLDKDFRKYTAFTIPSINNETPGIRYQ
YNVLPQGWKGSPAIFQSSMTKILXPFXKQNPDIVIYQYMDDLYVGSDLEIEQHRIKIEDLRQHLLLWGFTTPDKKHQKEP
PFLWMGYELHPDKWTVQPIMLPEKDSWTVNDIQKLVGKLNWA------SQIYPGIKVKQLCKLLRGTKALTEVISLTEEA
ELELAENREILKEPVHGVYYDPTKDL----------------------------------IAE-----IQKQGQGQWTYQ
IYQEPFKNLKTGKYARMKGAHTNDVKQLTEAVQKITTESIVIWGKTPKFKLPIQKETWDTWWTEYWQATWIPEWEFVNTP
PLVKLWYQLEKEPIAGAETF
>B.ES.2008.X2510_2.FJ853622
PISPIETVPXKLKPGM--DGPKVKQWPLTE-EKIKALVEIC--TEMEKEGKISKI-GPENPYNTPVFAIKKKD--ST---
KWRKLVDFRELNKRTQDFWE-VQLGIPHPAGLKK---KKSVTVLDVGDAYFSVPLDKEFRKYTAFTIPSINNETPGVRYQ
YNVLPQGWKGSPAIFQSSMTKILEPFRKQNPDMVIYQYMDDLYVGSDLEIGQHRTKIEELRRHLLRWGFTTPDKKHQKEP
PFLWMGYELHPDKWTVQPIVLPEKDSWTVNDIQKLVGKLNWA------SQIYAGIKVRQLCKLLRGTKALTEVIPLTAEA
ELELAENREILKEPVHGVYYDPSKDL----------------------------------VAE-----LQKQGQGQWTYQ
IYQEPFKNLKTGKYARMKGAHTNDIKQLTEAVQKIATESIVIWGKIPKFKLPIQKETWDAWWMEYWQATWIPEWEFVNTP
PLVKLWYQLEKEPIIGAETF
>B.ES.2008.ES_X2515_3.GQ372988
PISPIETVPVKLKPGM--DGPKVKQWPLTE-EKIKALVEIC--TEMEKEGKISKI-GPENPYNTPVFAIKKKD--ST---
KWRKLVDFRELNKRTQDFWE-VQLGIPHPSGLKK---KKSVTVLDVGDAYFSVPLDKEFRKYTAFTIPSINNETPGIRYQ
YNVLPQGWKGSPAIFQSSMTKILKPFKKQNPEVVIYQYMDDLYVGSDLKIEQHRAKIETLRDHLLRWGFTTPDKKHQKEP
PFLWMGYELHPDKWTVQPIMLPEKDSWTVNDIQKLVGKLNWA------SQIYAGIKVRQLCKLLRGTKALTEVVPLTKEA
ELELAENREILKEPVHGVYYDPSKDL----------------------------------IAE-----IQKQGLGQWTYQ
IYQEPFKNLKTGKHARMRGAHTNDIKQLTEAVQKIAPESIIIWGKTPKFRLPIQKETWDMWWTEYWQATWIPEWEFVNTP
PLVKLWYQLEKEPILGAETF
>B.ES.2008.ES_X2556_3.GQ372990
PISPIETIPVKLKPGM--DGPKVKQWPLTE-EKIKALVEIC--TEMEKEGKISKI-GPENPYNTPVFAIKKKD--ST---
KWRKLVDFRELNKKTQDFWE-VQLGIPHPAGLKK---KKSVTVLDVGDAYFSVPLDKNFRKYTAFTIPSINNETPGIRYQ
YNVLPQGWKGSPAIFQSSMTRILKPFRKQNSDIVIYQYMDDLYVGSDLDIEQHRAKIEKLRQHLLAWGFTTPDKKHQKEP
PFLWMGYELHPDKWTVQPIVLPEKDSWTVNDIQKLVGKLNWA------SQIYAGIKVRQLCKLLXGAKALTEVITLTKEA
KLELAENREILKEPVHGVYYDPSKDL----------------------------------IAE-----LQKQGQGQRTYQ
IYQEPFKNLKTGKYAKMRGAHTNDVKQLVEAVQKISTESIVIWGRTPKFRLPIQKETWEAWWTDYWQATWIPEWEFVNTP
PLVKLWYQLEKEPIIGAETF
>B.ES.1989.D1p1.GQ386774
PISPIETVPVKLKPGM--DGPKVKQWPLTE-EKIKALVEIC--TEMEKEGKISKI-GPENPYNTPVFAIKKKD--ST---
KWRKLVDFRELNKKTQDFWE-VQLGIPHPAGLKK---KKSVTVLDVGDAYFSVPLDKEFRKYTAFTIPSINNETPGIRYQ
YNVLPQGWKGSPAIFQSSMTKILEPFRKQNPDIVIYQYMDDLYVGSDLEIGQHRTKIEELRQHLLKWGFTTPDKKHQKEP
PFLWMGYELHPDKWTVQPIVLPEKDSWTVNDIQKLVGKLNWA------SQIYPGIKVKQLCRLLRGTKALTEVIPLTKEA
ELELAENREILKEPVHGVYYDPSKDL----------------------------------IAE-----IQKQGQGQWTYQ
IYQEPFKNLKTGKYARMRGAHTNDVKQLTEAVQKITTESIVIWGKTPKFKLPIQKETWETWWTEYWQATWIPEWEFVNTP
PLVKLWYQLEQEPITGVETF
>B.ES.1989.D1p11.GQ386775
PISPIETVPVKLKPGM--DGPKVKQWPLTE-EKIKALVEIC--TEMEKEGKISKI-GPENPYNTPVFAIKKKD--ST---
KWRKLVDFRELNKKTQDFWE-VQLGIPHPAGLKK---KKSVTVLDVGDAYFSVPLDKEFRKYTAFTIPSINNETPGIRYQ
YNVLPQGWKGSPAIFQSSMTKILEPFRKQNPDIVIYQYMDDLYVGSDLEIGQHRTKIEELRQHLLKWGFTTPDKKHQKEP
PFLWMGYELHPDKWTVQPIVLPEKDSWTVNDIQKLVGKLNWA------SQIYPGIKVKQLCRLLRGTKALTEVIPLTKEA
ELELAENREILKEPVHGVYYDPSKDL----------------------------------IAE-----IQKQGQGQWTYQ
IYQEPFKNLKTGKYARMRGAHTNDVKQLTEAVQKITTESIVIWGKTPKFKLPIQKETWETWWTEYWQATWIPEWEFVNTP
PLVKLWYQLEQEPITGVETF
>B.ES.1989.D1_5p11.GQ386776
PISPIETVPVKLKPGM--DGPKVKQWPLTE-EKIKALVEIC--TEMEKEGKISKI-GPENPYNTPVFAIKKKD--ST---
KWRKLVDFRELNKKTQDFWE-VQLGIPHPAGLKK---KKSVTVLDVGDAYFSVPLDKEFRKYTAFTIPSINNETPGIRYQ
YNVLPQGWKGSPAIFQSSMTKILEPFRKQNPDIVIYQYMDDLYVGSDLEIGQHRTKIEELRQHLLKWGFTTPDKKHQKEP
PFLWMGYELHPDKWTVQPIVLPEKDSWTVNDIQKLVGKLNWA------SQIYPGIKVKQLCRLLRGTKALTEVIPLTKEA
ELELAENREILKEPVHGVYYDPSKDL----------------------------------IAE-----IQKQGQGQWTYQ
IYQEPFKNLKTGKYARMRGAHTNDVKQLTEAVQKITTESIVIWGKTPKFKLPIQKETWETWWTEYWQATWIPEWEFVNTP
PLVKLWYQLEQEPITGVETF
>B.ES.1989.D2p1.GQ386777
PISPIETVPVKLKPGM--DGPKVKQWPLTE-EKIKALVEIC--TEMEKEGKISKI-GPENPYNTPVFAIKKKD--ST---
KWRKLVDFRELNKKTQDFWE-VQLGIPHPAGLKK---KKSVTVLDVGDAYFSVPLDKEFRKYTAFTIPSINNETPGIRYQ
YNVLPQGWKGSPAIFQSSMTKILEPFRKQNPDIVIYQYMDDLYVGSDLEIGQHRTKIEELRQHLLKWGFTTPDKKHQKEP
PFLWMGYELHPDKWTVQPIVLPEKDSWTVNDIQKLVGKLNWA------SQIYPGIKVKQLCRLLRGTKALTEVIPLTKEA
ELELAENREILKEPVHGVYYDPSKDL----------------------------------IAE-----IQKQGQGQWTYQ
IYQEPFKNLKTGKYARMRGAHTNDVKQLTEAVQKITTESIVIWGKTPKFKLPIQKETWETWWTEYWQATWIPEWEFVNTP
PLVKLWYQLEQEPITGVETF
>B.ES.1989.D2p11.GQ386778
PISPIETVPVKLKPGM--DGPKVKQWPLTE-EKIKALVEIC--TEMEKEGKISKI-GPENPYNTPVFAIKKKD--ST---
KWRKLVDFRELNKKTQDFWE-VQLGIPHPAGLKK---KKSVTVLDVGDAYFSVPLDKEFRKYTAFTIPSINNETPGIRYQ
YNVLPQGWKGSPAIFQSSMTKILEPFRKQNPDIVIYQYMDDLYVGSDLEIGQHRTKIEELRQHLLKWGFTTPDKKHQKEP
PFLWMGYELHPDKWTVQPIVLPEKDSWTVNDIQKLVGKLNWA------SQIYPGIKVKQLCRLLRGTKALTEVIPLTKEA
ELELAENREILKEPVHGVYYDPSKDL----------------------------------IAE-----IQKQGQGQWTYQ
IYQEPFKNLKTGKYARMRGAHTNDVKQLTEAVQKITTESIVIWGKTPKFKLPIQKETWETWWTEYWQATWIPEWEFVNTP
PLVKLWYQLEQEPITGVETF
>B.ES.1989.G1p1.GQ386779
PISPIETVPVKLKPGM--DGPKVKQWPLTE-EKIKALVEIC--TEMEKEGKISKI-GPENPYNTPVFAIKKKD--ST---
KWRKLVDFRELNKKTQDFWE-VQLGIPHPAGLKK---KKSVTVLDVGDAYFSVPLDKEFRKYTAFTIPSINNETPGIRYQ
YNVLPQGWKGSPAIFQSSMTKILKPFREQNPDIVIYQYMDDLYVGSDLKIEQHRTKIEELRQHLLKWGFTTPDKKHQKEP
PFLWMGYELHPDKWTVQPIVLPEKDSWTVNDIQKLVGKLNWA------SQIYPGIKVKQLCRLLRGTKALTEVIPLTKEA
ELELAENRKILKEPVHGVYYDPSKDL----------------------------------IAE-----IQKQGQGQWTYQ
IYQEPFKNLKTGKYARMRGAHTNDVKQLTEAVQKITTESIVIWGKTPKFKLPIQKETWETWWTEYWQATWIPEWEFVNTP
PLVKLWYQLEQEPITGVETF
>B.ES.1989.G1p11.GQ386780
PISPIETVPVKLKPGM--DGPKVKQWPLTE-EKIKALVEIC--TEMEKEGKISKI-GPENPYNTPVFAIKKKD--ST---
KWRKLVDFRELNKKTQDFWE-VQLGIPHPAGLKK---KKSVTVLDVGDAYFSVPLDKEFRKYTAFTIPSINNETPGIRYQ
YNVLPQGWKGSPAIFQSSMTKILKPFREQNPDIVIYQYMDDLYVGSDLKIEQHRTKIEELRQHLLKWGFTTPDKKHQKEP
PFLWMGYELHPDKWTVQPIVLPEKDSWTVNDIQKLVGKLNWA------SQIYPGIKVKQLCRLLRGTKALTEVIPLTKEA
ELELAENRKILKEPVHGVYYDPSKDL----------------------------------IAE-----IQKQGQGQWTYQ
IYQEPFKNLKTGKYARMRGAHTNDVKQLTEAVQKITTESIVIWGKTPKFKLPIQKETWETWWTEYWQATWIPEWEFVNTP
PLVKLWYQLEQEPITGVETF
>B.ES.1989.G1_5p11.GQ386781
PISPIETVPVKLKPGM--DGPKVKQWPLTE-EKIKALVEIC--TEMEKEGKISKI-GPENPYNTPVFAIKKKD--ST---
KWRKLVDFRELNKKTQDFWE-VQLGIPHPAGLKK---KKSVTVLDVGDAYFSVPLDKEFRKYTAFTIPSINNETPGIRYQ
YNVLPQGWKGSPAIFQSSMTKILKPFREQNPDIVIYQYMDDLYVGSDLEIEQHRTKIEELRQHLLKWGFTTPDKKHQKEP
PFLWMGYELHPDKWTVQPIVLPEKDSWTVNDIQKLVGKLNWA------SQIYPGIKVKQLCRLLRGTKALTEVIPLTKEA
ELELAENRKILKEPVHGVYYDPSKDL----------------------------------IAE-----IQKQGQGQWTYQ
IYQEPFKNLKTGKYARMRGAHTNDVKQLTEAVQKITTESIVIWGKTPKFKLPIQKETWETWWTEYWQATWIPEWEFVNTP
PLVKLWYQLEQEPITGVETF
>B.ES.1989.G2p1.GQ386782
PISPIETVPVKLKPGM--DGPKVKQWPLTE-EKIKALVEIC--TEMEKEGKISKI-GPENPYNTPVFAIKKKD--ST---
KWRKLVDFRELNKKTQDFWE-VQLGIPHPAGLKK---KKSVTVLDVGDAYFSVPLDKEFRKYTAFTIPSINNETPGIRYQ
YNVLPQGWKGSPAIFQSSMTKILKPFREQNPDIVIYQYMDDLYVGSDLEIEQHRTKIEELRQHLLKWGFTTPDKKHQKEP
PFLWMGYELHPDKWTVQPIVLPEKDSWTVNDIQKLVGKLNWA------SQIYPGIKVKQLCRLLRGTKALTEVIPLTKEA
ELELAENRKILKEPVHGVYYDPSKDL----------------------------------IAE-----IQKQGQGQWTYQ
IYQEPFKNLKTGKYARMRGAHTNDVKQLTEAVQKITTESIVIWGKTPKFKLPIQKETWETWWTEYWQATWIPEWEFVNTP
PLVKLWYQLEQEPITGVETF
>B.ES.1989.G2p11.GQ386783
PISPIETVPVKLKPGM--DGPKVKQWPLTE-EKIKALVEIC--TEMEKEGKISKI-GPENPYNTPVFAIKKKD--ST---
KWRKLVDFRELNKKTQDFWE-VQLGIPHPAGLKK---KKSVTVLDVGDAYFSVPLDKEFRKYTAFTIPSINNETPGIRYQ
YNVLPQGWKGSPAIFQSSMTKILKPFREQNPDIVIYQYMDDLYVGSDLEIKKHRTKIEELRQHLLKWGFTTPDKKHQKEP
PFLWMGYELHPDKWTVQPIVLPEKDSWTVNDIQKLVGKLNWA------SQIYPGIKVKQLCRLLRGTKALTEVIPLTKEA
ELELAENRKILKEPVHGVYYDPSKDL----------------------------------IAE-----IQKQGQGQWTYQ
IYQEPFKNLKTGKYARMRGAHTNDVKQLTEAVQKITTESIVIWGKTPKFKLPIQKETWETWWTEYWQATWIPEWEFVNTP
PLVKLWYQLEQEPITGVETF
>B.ES.1989.I1p1.GQ386784
PISPIETVPVKLKPGM--DGPKVKQWPLTE-EKIKALVEIC--TEMEKEGKISKI-GPENPYNTPVFAIKKKD--ST---
KWRKLVDFRELNKKTQDFWE-VQLGIPHPAGLKK---KKSVTVLDVGDAYFSVPLDKEFRKYTAFTIPSINNETPGIRYQ
YNVLPQGWKGSPAIFQSSMTKILEPFRKQNPDIVIYQYMDDLYIGSDLEIGQHRTKIEELRQHLLKWGFTTPDKKHQKEP
PFLWMGYELHPDKWTVQPIVLPEKDSWTVNDIQKLVGKLNWA------SQIYPGIKVKQLCRLLRGTKALTEVIPLTKEA
ELELAENREILKEPVHGVYYDPSKDL----------------------------------IAE-----IQKQGQGQWTYQ
IYQEPFKNLKTGKYARMRGAHTNDVKQLTEAVQKITTESIVIWGKTPKFKLPIQKETWETWWTEYWQATWIPEWEFVNTP
PLVKLWYQLEKEPIIGAETF
>B.ES.1989.I1p11.GQ386785
PISPIETVPVKLKPGM--DGPKVKQWPLTE-EKIKALVEIC--TEMEKEGKISKI-GPENPYNTPVFAIKKKD--ST---
KWRKLVDFRELNKKTQDFWE-VQLGIPHPAGLKK---KKSVTVLDVGDAYFSVPLDKEFRKYTAFTIPSINNETPGIRYQ
YNVLPQGWKGSPAIFQSSMTKILEPFRKQNPDIVIYQYMDDLYIGSDLEIGQHRTKIEELRQHLLKWGFTTPDKKHQKEP
PFLWMGYELHPDKWTVQPIVLPEKDSWTVNDIQKLVGKLNWA------SQIYPGIKVKQLCRLLRGTKALTEVIPLTKEA
ELELAENREILKEPVHGVYYDPSKDL----------------------------------IAE-----IQKQGQGQWTYQ
IYQEPFKNLKTGKYARMRGAHTNDVKQLTEAVQKITTESIVIWGKTPKFKLPIQKETWETWWTEYWQATWIPEWEFVNTP
PLVKLWYQLEKEPIIGAETF
>B.ES.1989.I5p1.GQ386786
PISPIETVPVKLKPGM--DGPKVKQWPLTE-EKIKALVEIC--TEMEKEGKISKI-GPENPYNTPVFAIKKKD--ST---
KWRKLVDFRELNKKTQDFWE-VQLGIPHPAGLKK---KKSVTVLDVGDAYFSVPLDKEFRKYTAFTIPSINNETPGIRYQ
YNVLPQGWKGSPAIFQSSMTKILEPFRKQNPDIVIYQYMDDLYIGSDLEIGQHRTKIEELRQHLLKWGFTTPDKKHQKEP
PFLWMGYELHPDKWTVQPIVLPEKDSWTVNDIQKLVGKLNWA------SQIYPGIKVKQLCRLLRGTKALTEVIPLTKEA
ELELAENREILKEPVHGVYYDPSKDL----------------------------------IAE-----IQKQGQGQWTYQ
IYQEPFKNLKTGKYARMRGAHTNDVKQLTEAVQKITTESIVIWGKTPKFKLPIQKETWETWWTEYWQATWIPEWEFVNTP
PLVKLWYQLEKEPIIGAETF
>B.ES.1989.I5p11.GQ386787
PISPIETVPVKLKPGM--DGPKVKQWPLTE-EKIKALVEIC--TEMEKEGKISKI-GPENPYNTPVFAIKKKD--ST---
KWRKLVDFRELNKKTQDFWE-VQLGIPHPAGLKK---KKSVTVLDVGDAYFSVPLDKEFRKYTAFTIPSINNETPGIRYQ
YNVLPQGWKGSPAIFQSSMTKILEPFRKQNPDIVIYQYMDDLYIGSDLEIGQHRTKIEELRQHLLKWGFTTPDKKHQKEP
PFLWMGYELHPDKWTVQPIVLPEKDSWTVNDIQKLVGKLNWA------SQIYPGIKVKQLCRLLRGTKALTEVIPLTKEA
ELELAENREILKEPVHGVYYDPSKDL----------------------------------IAE-----IQKQGQGQWTYQ
IYQEPFKNLKTGKYARMRGAHTNDVKQLTEAVQKITTESIVIWGKTPKFKLPIQKETWETWWTEYWQATWIPEWEFVNTP
PLVKLWYQLEKEPIIGAETF
>B.ES.1989.K1p1.GQ386788
PISPIETVPVKLKPGM--DGPKVKQWPLTE-EKIKALVEIC--TGMEKEGKISKI-GPENPYNTPVFAIKKKD--ST---
KWRKLVDFRELNKKTQDFWE-VQLGIPHPAGLKK---KKSVTVLDVGDAYFSVPLDKEFRKYTAFTIPSINNETPGIRYQ
YNVLPQGWKGSPAIFQSSMTKILEPFRKQNPDIVIYQYMDDLYVGSDLKIGQHRTKIEELRQHLLKWGFTTPDKKHQKEP
PFLWMGYELHPDKWTVQPIVLPEKDSWTVNDIQKLVGKLNWA------SQIYPGIKVKQLCRLLRGTKALTEVIPLTKEA
ELELAENREILKEPVHGVYYDPSKDL----------------------------------IAE-----IQKQGQGQWTYQ
IYQEPFKNLKTGKYARMRGAHTNDVKQLTEAVQKITTESIVIWGKTPKFKLPIQKETWETWWTEYWQATWIPEWEFVNTP
PLVKLWYQLEQEPITGVETF
>B.ES.1989.K1p11.GQ386789
PISPIETVPVKLKPGM--DGPKVKQWPLTE-EKIKALVEIC--TGMEKEGKISKI-GPENPYNTPVFAIKKKD--ST---
KWRKLVDFRELNKKTQDFWE-VQLGIPHPAGLKK---KKSVTVLDVGDAYFSVPLDKEFRKYTAFTIPSINNETPGIRYQ
YNVLPQGWKGSPAIFQSSMTKILEPFRKQNPDIVIYQYMDDLYVGSDLKIGQHRTKIEELRQHLLKWGFTTPDKKHQKEP
PFLWMGYELHPDKWTVQPIVLPEKDSWTVNDIQKLVGKLNWA------SQIYPGIKVKQLCRLLRGTKALTEVIPLTKEA
ELELAENREILKEPVHGVYYDPSKDL----------------------------------IAE-----IQKQGQGQWTYQ
IYQEPFKNLKTGKYARMRGAHTNDVKQLTEAVQKITTESIVIWGKTPKFKLPIQKETWETWWTEYWQATWIPEWEFVNTP
PLVKLWYQLEQEPITGVETF
>B.ES.1989.K2p1.GQ386790
PISPIETVPVKLKPGM--DGPKVKQWPLTE-EKIKALVEIC--TGMEKEGKISKI-GPENPYNTPVFAIKKKD--ST---
KWRKLVDFRELNKKTQDFWE-VQLGIPHPAGLKK---KKSVTVLDVGDAYFSVPLDKEFRKYTAFTIPSINNETPGIRYQ
YNVLPQGWKGSPAIFQSSMTKILEPFRKQNPDIVIYQYMDDLYVGSDLKIGQHRTKIEELRQHLLKWGFTTPDKKHQKEP
PFLWMGYELHPDKWTVQPIVLPEKDSWTVNDIQKLVGKLNWA------SQIYPGIKVKQLCRLLRGTKALTEVIPLTKEA
ELELAENREILKEPVHGVYYDPSKDL----------------------------------IAE-----IQKQGQGQWTYQ
IYQEPFKNLKTGKYARMRGAHTNDVKQLTEAVQKITTESIVIWGKTPKFKLPIQKETWETWWTEYWQATWIPEWEFVNTP
PLVKLWYQLEQEPITGVETF
>B.ES.1989.K2p11.GQ386791
PISPIETVPVKLKPGM--DGPKVKQWPLTE-EKIKALVEIC--TGMEKEGKISKI-GPENPYNTPVFAIKKKD--ST---
KWRKLVDFRELNKKTQDFWE-VQLGIPHPAGLKK---KKSVTVLDVGDAYFSVPLDKEFRKYTAFTIPSINNETPGIRYQ
YNVLPQGWKGSPAIFQSSMTKILEPFRKQNPDIVIYQYMDDLYVGSDLKIGQHRTKIEELRQHLLKWGFTTPDKKHQKEP
PFLWMGYELHPDKWTVQPIVLPEKDSWTVNDIQKLVGKLNWA------SQIYPGIKVKQLCRLLRGTKALTEVIPLTKEA
ELELAENREILKEPVHGVYYDPSKDL----------------------------------IAE-----IQKQGQGQWTYQ
IYQEPFKNLKTGKYARMRGAHTNDVKQLTEAVQKITTESIVIWGKTPKFKLPIQKETWETWWTEYWQATWIPEWEFVNTP
PLVKLWYQLEQEPITGVETF
>B.ES.1989.E1_5p1.GQ386792
PISPIETVPVKLKPGI--DGPKVKQWPLTE-EKIKALVEIC--TEMEKEGKISKI-GPENPYNTPVFAIKKKD--ST---
KWRKLVDFRELNKKTQDFWE-VQLGIPHPAGLKK---KKSVTVLDVGDAYFSVPLDKEFRKYTAFTIPSINNETPGIRYQ
YNVLPQGWKGSPAIFQSSMTKILEPFRKQNPDIVIYQYMDDLYVGSDLETGQHRTKIEELRQHLLKWGFTTPDKKHQKEP
PFLWMGYELHPDKWTVQPIVLPEKDSWTVNDIQKLVGKLNWA------SQIYPGIKVKQLCRLLRGTKTLTEVIPLTKEA
ELELAENREILKEPVHGVYYDPSKEL----------------------------------IAE-----IQKQGQGQWTYQ
IYQEPFKNLKTGKYARMRGAHTNDVKQLTEAVQKITTESIVIWGKTPKFKLPIQKETWETWWTEYWQATWIPEWEFVNTP
PLVKLWYQLEKEPIIGAETF
>B.ES.1989.E1_5p11.GQ386793
PISPIETVPVKLKPGI--DGPKVKQWPLTE-EKIKALVEIC--TEMEKEGKISKI-GPENPYNTPVFAIKKKD--ST---
KWRKLVDFRELNKKTQDFWE-VQLGIPHPAGLKK---KKSVTVLDVGDAYFSVPLDKEFRKYTAFTIPSINNETPGIRYQ
YNVLPQGWKGSPAIFQSSMTKILEPFRKQNPDIVIYQYMDDLYVGSDLETGQHRTKIEELRQHLLKWGFTTPDKKHQKEP
PFLWMGYELHPDKWTVQPIVLPEKDSWTVNDIQKLVGKLNWA------SQIYPGIKVKQLCRLLRGTKTLTEVIPLTKEA
ELELAENREILKEPVHGVYYDPSKEL----------------------------------IAE-----IQKQGQGQWTYQ
IYQEPFKNLKTGKYARMRGAHTNDVKQLTEAVQKITTESIVIWGKTPKFKLPIQKETWETWWTEYWQATWIPEWEFVNTP
PLVKLWYQLEKEPIIGAETF
>B.ES.1989.H1_5p1.GQ386794
PISPIETVPVKLKPGM--DGPKVKQWPLTE-EKIKALVEIC--TEMEKEGKISKI-GPENPYNTPVFAIKKKD--ST---
KWRKLVDFRELNKKTQDFWE-VQLGIPHPAGLKK---KKSVTVLDVGDAYFSVPLDKEFRKYTAFTIPSINNETPGIRYQ
YNVLPQGWKGSPAIFQSSMTKILEPFRKQNPDIVIYQYMDDLYAGSDLEIGQHRTKIEELRQHLLRWGFTTPDKKHQKEP
PFLWMGYELHPDKWTVQPIVLPEKDSWTVNDIQKLVGKLNWA------SQIYPGIKVKQLCRLLRGTKALTEVIPLTKEA
ELELAENREILKEPVHGVYYDPSKDL----------------------------------IAE-----IQKQGQGQWTYQ
IYQEPFKNLKTGKYARMRGAHTNDVKQLTEAVQKITTESIVIWGKTPKFKLPIQKETWETWWTEYWQATWIPEWEFVNTP
PLVKLWYQLEQEPIIGAETF
>B.ES.1989.H1_5p11.GQ386795
PISPIETVPVKLKPGM--DGPKVKQWPLTE-EKIKALVEIC--TEMEKEGKISKI-GPENPYNTPVFAIKKKD--ST---
KWRKLVDFRELNKKTQDFWE-VQLGIPHPAGLKK---KKSVTVLDVGDAYFSVPLDKEFRKYTAFTIPSINNETPGIRYQ
YNVLPQGWKGSPAIFQSSMTKILEPFRKQNPDIVIYQYMDDLYAGSDLEIGQHRTKIEELRQHLLRWGFTTPDKKHQKEP
PFLWMGYELHPDKWTVQPIVLPEKDSWTVNDIQKLVGKLNWA------SQIYPGIKVKQLCRLLRGTKALTEVIPLTKEA
ELELAENREILKEPVHGVYYDPSKDL----------------------------------IAE-----IQKQGQGQWTYQ
IYQEPFKNLKTGKYARMRGAHTNDVKQLTEAVQKITTESIVIWGKTPKFKLPIQKETWETWWTEYWQATWIPEWEFVNTP
PLVKLWYQLEQEPIIGAETF
>B.CN.1999.plwj.GU177863
PISPIETVPVKLKPGM--DGPKVKQWPLAE-EKIKALVEIC--TEMEKEGKISKI-GPENPYNTPVFAIKKKD--ST---
KWRKLVDFRELNKRTQDFWE-VQLGIPHPAGLKK---KKSVTVLDVGDAYFSVPLDKDFRKYTAFTIPSVNNETPGIRYQ
YNVLPQGWKGSPAIFQCSMTKILEPFRKQNPDIVIYQYMDDLYVGSDLEIGQHRAKIEELRQHLLRWGFTTPDKKHQKEP
PFLWMGYELHPDKWTVQPIVLPEKDSWTVNDIQKLVGKLNWA------SQIYAGIKVRELCKLIRGTKALTEVIPLTEEA
ELELAENREILKEPVHGVYYDPSKDL----------------------------------IAE-----IQKQGLGQWTYQ
IYQEPYKNLKTGKYARMRGAHTNDVKQLTEAVQKIATESIVIWGKTPKFKLPIQKETWEAWWTEYWQATWIPEWEFTNTP
PLVKLWYQLEKDPIEGAETF
>B.ES.2009.P2149_3.GU362881
PISPIETVPVKLKPGM--DGPKVKQWPLTE-EKIKALVEIC--TEMEKEGKISKI-GPENPYNTPIFAIKKKD--GT---
KWRKLVDFRELNKRTQDFWE-VQLGIPHPAGLKK---KKSVTVLDVGDAYFSVPLNENFRKYTAFTIPSINNETPGIRYQ
YNVLPQGWKGSPAIFQSSMTKILKPFKKQNPELVIYQYMDDLYVGSDLKLGQHRTKIEELRQHLLRWGFTTPDKKHQKEP
PFLWMGYELHPDKWTVQPIVLPEKDSWTVNDIQKLVGKLNWA------SQIYAGIKVKQLCKLLRGTKALTEVVPLTAEA
ELELAENREILKEPVHGVYYDPSKDL----------------------------------IAE-----IQKQGQGQWTYQ
IYQEPFKNLKTGKYARIRGAHTNDVKQLTEAVQKISTESIVIWGKTPKFRLPIQKETWETWWMDYWQATWIPEWEFVSTP
PLVKLWYQLEKEPIVGAETF
>B.ES.2008.X2555_2.GU362883
PISPIETVPVKLKPGM--DGPKVKQWPLTE-EKIKALVEIC--TEMEKEGKISRI-GPENPYNTPIFAIKKKD--ST---
KWRKLVDFRELNKRTQDFWE-IQLGIPHPAGLKK---KKSVTVLDVGDAYFSVPLDKEFRKYTAFTIPSTNNETPGVRYQ
YNVLPQGWKGSPAIFQSAMTTILEPYRKQNPDMVIYQYMDDLYVGSDLKIGQHRARVEELRQHLLKWGFTTPDKKHQKEP
PFLWMGYELHPDKWTVQPIVLPEKDSWTVNDIQKLVGKLNWA------SQIYPGIKVRQLCKLLRGAKALTEVITLTEEA
ELELAENREILREPVHGVYYDPSKEL----------------------------------IAE-----IQKQGEGQWTYQ
IYQEPFKNLKTGKYARMRGAHTNDVKQLTEAVQKISTESIVIWGKTPKFRLPIQKETWESWWTEYWQATWIPEWEFVNTP
PLVKLWYQLEKEPIVGAETF
>B.ES.2009.X2689_2.GU362885
PISPIETVPVKLKPGM--DGPKVKQWPLTE-EKIKALIEIC--TEMEKEGKISKI-GPENPYNTPVFAIKKKD--ST---
KWRKLVDFRELNKRTQDFWE-VQLGIPHPAGLKK---KKSVTILDVGDAYFSIPLDEDFRKYTAFTIPSTNNETPGIRYQ
YNVLPQGWKGSPAIFQSSMTKILEPFRKQNPDIVIYQYMDDLYVGSDLEIGQHREKIKELRQHLMRWGLTTPDKKHQTEP
PLLWMGYELHPDKWTVQPIVLPEKDSWTVNDIQKLVGKLNWA------SQIYPGIKVRQLCKLLRGTKALTEVIPLTEEA
ELELAENREILREPVHGVYYDPSKDL----------------------------------IAE-----LQKQGQGQWSYQ
IYQEPFKNLKTGKYAKTRGTHTNDVKQLTEAVQKIATESIVIWGKTPKFKLPIQKETWETWWTDYWQATWIPEWEFVNTP
PLVKLWYQLEKEPIVGAETF
>B.ES.2008.X2574_2.GU362886
PISPIETVPVKLKPGM--DGPKVKQWPLTE-EKIKALVEIC--TEMEKEGKISKI-GPENPYNTPIFAIKKKD--ST---
KWRKLVDFRELNKRTQDFWE-VQLGIPHPAGLKK---KRSVTVLDVGDAYFSVPLYEDFRKYTAFTIPSTNNETPGVRYQ
YNVLPQGWKGSPAIFQASMTKILKPFKKQNPDIIIYQYMDDLYVGSDLKIGQHRNKIEELRQHLLKWGFTTPDKKHQKEP
PFLWMGYELHPDKWTVQPIKLPEKDSWTVNDIQKLVGKLNWA------SQIYAGIKVKQLCKLIKGVKSLTEVVPLTDEA
ALELAENREILKEPVHGVYYDPSKDL----------------------------------IAE-----LQKQGNGQWSYQ
IYQEPFKNLKTGKYARTKSAHTNDVKQLTEAVQKIATESIVIWGKTPKFRLPISKETWEAWWTEYWQATWIPEWEFVNTP
PLVKLWYQLETEPIVGAETF
>B.CN.1999.plwj11_6.GU647196
PISPIETVPVKLKPGM--DGPKVKQWPLTE-EKIKALVEIC--TEMEKEGKISKI-GPENPYNTPVFAIKKKD--ST---
KWRKLADFRELNKRTQDFWE-VQLGIPHPAGLKK---KKSVTVLDVGDAYFSVPLDKDFRKYTAFTIPSVNNETPGIRYQ
YNVLPQGWKGSPAIFQCSMTKILEPFRKQNPDIVIYQYMDDLYVGSDLEIGQHREKIEELRQHLLRWGFTTPDKKHQKEP
PFLWMGYELHPDKWTVQPIVLPEKDSWTVNDIQKLVGKLNWA------SQIYAGIKVRELCKLIRGTKALTEVIPLTEEA
ELELAENREILKEPVHGVYYDPSKDL----------------------------------IAE-----IQKQGLGQWTYQ
IYQEPFKNLKTGKYARMRGAHTNDVKQLTEAVQKIATESIVIWGKTPKFKLPIQKETWEAWWTEYWQATWIPEWEFTNTP
PLVKLWYQLEKDPIKGAETF
>B.CN.1999.plwj5_6.GU647197
PISPIETVPVKLKPGM--DGPKVKQWPLTE-EKIKALVEIC--TEMEKEGKISKI-GPENPYNTPVFAIKKKD--ST---
KWRKLVDFRELNKRTQDFWE-VQLGIPHPAGLKK---KKSITVLDVGDAYFSVPLDKDFRKYTAFTIPSVNNETPGIRYQ
YNVLPQGWKGSPAIFQCSMTKILEPFRKQNPDIVIYQYMDDLYVGSDLEIGQHREKIEELRQHLLRWGFTTPDKKHQKEP
PFLWMGYELHPDKWTVQPIVLPEKDSWTVNDIQKLVGKLNWA------SQIYAGIKVRELCKLIRGTKALTEVIPLTEEA
ELELAENREILKEPVHGVYYDPSKDL----------------------------------IAE-----IQKQGLGQWTYQ
IYQEPFKNLKTGKYARMRGAHTNDVKQLTEAVQKIATESIVIWGKTPKFKLPIQKETWEAWWTEYWQATWIPEWEFTNTP
PLVKLWYQLEKDPIEGAETF
>B.CN.1999.plwj2_6.GU647198
PISPIETVPVKLKPGM--DGPKVKQWPLTE-EKIKALVEIC--TEMEKEGKISKI-GPENPYNTPVFAIKKKD--ST---
KWRKLVDFRELNKRTQDFWE-VQLGIPHPAGLKK---KKSITVLDVGDAYFSVPLDKDFRKYTAFTIPSVNNETPGIRYQ
YNVLPQGWKGSPAIFQCSMTKILEPFRKQNPDIVIYQYMDDLYVGSDLEIGQHRAKIEELRQHLLRWGFTTPDKKHQKEP
PFLWMGYELHPDKWTVQPIVLPEKDSWTVNDIQKLVGKLNWA------SQIYAGIKVRELCKLIRGTKALTEVIPLTEEA
ELELAENREILKEPVHGVYYDPSKDL----------------------------------IAE-----IQKQGLGQWTYQ
IYQEPYKNLKTGKYARMRGAHTNDVKQLTEAVQKIDTESIVIWGKTPKFKLPIQKETWEAWWTEYWQATWIPEWEFTNTP
PLVKLWYQLEKDPIEGAETF
>B.US.2009.C1P.GU733713
PISPIETVPVKLKPGM--DGPRVKQWPLTE-EKIKALVEIC--TELEKEGKISKI-GPENPYNTPVFVIKKKD--ST---
KWRKLTDFRELNKRTQDFWE-VQLGIPHPSGLKK---KKSVTVLDVGDAYFSVPLDKDFRKYTAFTIPSINNETPGIRYQ
YNVLPQGWKGSPAIFQSSMTKILEPFRKQNPDIVIYQYMDDLYVGSDLEIGQHRTKIEELRQHLLKWGFYTPDKKHQKEP
PFLWMGYELHPDKWTVQPIVLPEKDSWTVNDLQKLVGKLNWA------SQIYPGIKVKQLCKLLRGTKALTEVVPLTAEA
ELELAENREILKEPVHGVYYDPSKEL----------------------------------IAE-----IQKQGLGQWTYQ
IYQEPFKNLKTGKYARMRGAHTNDVKQLTEAVQKISTESIVIWGRTPKFRLPIQKETWETWWTDYWQATWIPEWEFVNTP
PLVKLWYQLEKEPIAGAETF
>B.US.2009.I-1.GU733714
PISPIETVPVKLKPGM--DGPRVKQWPLTE-EKIKALVEIC--TELEKEGKISKI-GPENPYNTPVFVIKKKD--ST---
KWRKLTDFRELNKRTQDFWE-VQLGIPHPSGLKK---KKSVTVLDVGDAYFSVPLDKDFRKYTAFTIPSINNETPGIRYQ
YNVLPQGWKGSPAIFQSSMTKILEPFRKQNPDIVIYQYMDDLYVGSDLEIGQHRTKIEELRQHLLKWGFYTPDKKHQKEP
PFLWMGYELHPDKWTVQPIVLPEKDSWTVNDLQKLVGKLNWA------SQIYPGIKVKQLCKLLRGTKALTEVVPLTAEA
ELELAENREILKEPVHGVYYDPSKEL----------------------------------IAE-----IQKQGLGQWTYQ
IYQEPFKNLKTGKYARMRGAHTNDVKQLTEAVQKISTESIVIWGRTPKFRLPIQKETWETWWTDYWQATWIPEWEFVNTP
PLVKLWYQLEKEPIAGAETF
>B.US.2009.I-2.GU733715
PISPIETVPVKLKPGM--DGPRVKQWPLTE-EKIKALVEIC--TELEKEGKISKI-GPENPYNTPVFVIKKKD--ST---
KWRKLTDFRELNKRTQDFWE-VQLGIPHPSGLKK---KKSVTVLDVGDAYFSVPLDKDFRKYTAFTIPSINNETPGIRYQ
YNVLPQGWKGSPAIFQSSMTKILEPFRKQNPDIVIYQYMDDLYVGSDLEIGQHRTKIEELRQHLLKWGFYTPDKKHQKEP
PFLWMGYELHPDKWTVQPIVLPEKDSWTVNDLQKLVGKLNWA------SQIYPGIKVKQLCKLLRGTKALTEVVPLTAEA
ELELAENREILKEPVHGVYYDPSKEL----------------------------------IAE-----IQKQGLGQWTYQ
IYQEPFKNLKTGKYARMRGAHTNDVKQLTEAVQKISTESIVIWGRTPKFRLPIQKETWETWWTDYWQATWIPEWEFVNTP
PLVKLWYQLEKEPIAGAETF
>B.US.2009.N-1.GU733716
PISPIETVPVKLKPGM--DGPRVKQWPLTE-EKIKALVEIC--TELEKEGKISKI-GPENPYNTPVFVIKKKD--ST---
KWRKLTDFRELNKRTQDFWE-VQLGIPHPSGLKK---KKSVTVLDVGDAYFSVPLDKDFRKYTAFTIPSINNETPGIRYQ
YNVLPQGWKGSPAIFQSSMTKILEPFRKQNPDIVIYQYMDDLYVGSDLEIGQHRTKIEELRQHLLKWGFYTPDKKHQKEP
PFLWMGYELHPDKWTVQPIVLPEKDSWTVNDLQKLVGKLNWA------SQIYPGIKVKQLCKLLRGTKALTEVVPLTAEA
ELELAENREILKEPVHGVYYDPSKEL----------------------------------IAE-----IQKQGLGQWTYQ
IYQEPFKNLKTGKYARMRGAHTNDVKQLTEAVQKISTESIVIWGRTPKFRLPIQKETWETWWTDYWQATWIPEWEFVNTP
PLVKLWYQLEKEPIAGAETF
>B.US.2009.N-2.GU733717
PISPIETVPVKLKPGM--DGPRVKQWPLTE-EKIKALVEIC--TELEKEGKISKI-GPENPYNTPVFVIKKKD--ST---
KWRKLTDFRELNKRTQDFWE-VQLGIPHPSGLKK---KKSVTVLDVGDAYFSVPLDKDFRKYTAFTIPSINNETPGIRYQ
YNVLPQGWKGSPAIFQSSMTKILEPFRKQNPDIVIYQYMDDLYVGSDLEIGQHRTKIEELRQHLLKWGFYTPDKKHQKEP
PFLWMGYELHPDKWTVQPIVLPEKDSWTVNDLQKLVGKLNWA------SQIYPGIKVKQLCKLLRGTKALTEVVPLTAEA
ELELAENREILKEPVHGVYYDPSKEL----------------------------------IAE-----IQKQGLGQWTYQ
IYQEPFKNLKTGKYARMRGAHTNDVKQLTEAVQKISTESIVIWGRTPKFRLPIQKETWETWWTDYWQATWIPEWEFVNTP
PLVKLWYQLEKEPIAGAETF
>B.ES.1989.S61_D1p21.HM469972
PISPIETVPVKLXPGM--DGPKVKQWPLTE-EKIKALVEIC--TEMEKEGKISKI-GPENPYNTPVFAIKKKD--ST---
KWRKLVDFRELNKKTQDFWE-VQLGIPHPAGLKK---KKSVTVLDVGDAYFSVPLDKEFRKYTAFTIPSINNETPGIRYQ
YNVLPQGWKGSPAIFQSSMTKILEPFRKQNPDIVIYQYMDDLYVGSDLEIGQHRTKIEELRQHLLKWGFTTPDKKHQKEP
PFLWMGYELHPDKWTVQPIVLPEKDSWTVNDIQKLVGKLNWA------SQIYPGIKVKQLCRLLRGTKALTEVIPLTKEA
ELELAENREILKEPVHGVYYDPSKDL----------------------------------IAE-----IQKQGQGQWTYQ
IYQEPFKNLKTGKYARMRGAHTNDVKQLTEAVQKITTESIVIWGKTPKFKLPIQKETWETWWTEYWQATWIPEWEFVNTP
PLVKLWYQLEQEPITGVETF
>B.ES.1989.S61_D2p21.HM469973
PISPIETVPVKLKPGM--DGPKVKQWPLTE-EKIKALVEIC--TEMEKEGKISKI-GPENPYNTPVFAIXKKD--ST---
KWRKLVDFRELNKKTQDFWE-VQLGIPHPAGXKK---KKSVTVLDVGDAYFSVPLDKEFRKYTAFTIPSINNETPGIRYQ
YNVLPQGWKGSPAIFQSSMTKILEPFRKQNPDIVIYQYMDDLYVGSDLEIGQHRTKIEELRQHLLKWGFTTPDKKHQKEP
PFLWMGYELHPDKWTVQPIVLPEKDSWTVNDIQKLVGKLNWA------SQIYPGIKVKQLCRLLRGTKALTEVIPLTKEA
ELELAENREILKEPVHGVYYDPSKDL----------------------------------IAE-----IQKQGQGQWTYQ
IYQEPFKNLKTGKYARMRGAHTNDVKQLTEAVQKITTESIVIWGKTPKFKLPIQKETWETWWTEYWQATWIPEWEFVNTP
PLVKLWYQLEQEPITGVETF
>B.ES.1989.S61_D1_5p21.HM469974
PISPIETVPVKLKPGM--DGPKVKQWPLTE-EKIKALVEIC--TEMEKEGKISKI-GPENPYNTPVFAIKKKD--ST---
KWRKLVDFRELNKKTQDFWE-VQLGIPHPAGXKK---KKSVTVLDVGDAYFSVPLDKEFRKYTAFTIPSINNETPGIRYQ
YNVLPQGWKGSPAIFQSSMTKILEPFRKQNPDIVIYQYMDDLYVGSDLEIGQHRTKIEELRQHLLKWGFTTPDKKHQKEP
PFLWMGYELHPDKWTVQPIVLPEKDSWTVNDIQKLVGKLNWA------SQIYPGIKVKQLCRLLRGTKALTEVIPLTKEA
ELELAENREILKEPVHGVYYDPSKDL----------------------------------IAE-----IQKQGQGQWTYQ
IYQXPFKNLKTGKYARMRGAHXNDVKQLTEAVQKITTESIVIWGKTPKFKLPIQKETWETWWTEYWQATWIPEWEFVNTP
PLVKLWYQLEQEPITGVETF
>B.ES.1989.S61_E1_5p21.HM469975
PISPIETVPVKLKPGI--DGPKVKQWPLTE-EKIKALVEIC--TEMEKEGKISKI-GPENPYNTPVFAIXKKD--ST---
KWRKLVDFRELXKKTQDFWE-VQLGIPHPAGXKK---KKSVTVLDVGDAYFSVPLDKEFRKYTAFTIPSINNETPGIRYQ
YNVLPQGWKGSPAIFQSSMTKILEPFRKQNPDIVIYQYMDDLYVGSDLETGQHRTKIEELRQHLLKWGFTTPDKKHQKEP
PFLWMGYELHPDKWTVQPIVLPEKDSWTVNDIQKLVGKLNWA------SQIYPGIKVKQLCRLLRGTKTLTEVIPLTKEA
ELELAENREILKEPVHGVYYDPSKEL----------------------------------IAE-----IQKQGQGQWTYQ
IYQEPFKNLKTGKYARMRGAHTNDVKQLTEAVQKIXTESIVIWGKTPKFKLPIQKETWETWWTEYWQATWIPEWEFVNTP
PLVKLWYQLEKEPIIGAETF
>B.ES.1989.S61_G1p21.HM469976
PISPIETVPVKLKPGM--DGPKVKQWPLTE-EKIKALXEIC--TEMEKEGKISKI-GPENPYNTPVFAIKKKD--XT---
KWRKLVDFRELXKKTQDFWE-VQLGIPHPAGXKK---KKSVTVLDVGDAYFSVPLDKEFRKYTAFTIPSINNETPGIRYQ
YNVLPQGWKGSPAIFQSSMTKILKPFREQNPDIVIYQYMDDLYVGSDLKIKQHRTKIEELRQHLLKWGFTTPDKKHQKEP
PFLWMGYELHPDKWTVQPIVLPEKDSWTVNDIQKLVGKLNWA------SQIYPGIKVKQLCRLLRGTKALTEVIPLTKEA
ELELAENREILKEPVHGVYYDPSKDL----------------------------------IAE-----IQKQGQGQWTYQ
IYQEPFKNLKTGKYARMRGAHTNDVKQLTEAVQKITTESIVIWGKTPKFKLPIQKETWETWWTEYWQATWIPEWEFVNTP
PLVKLWYQLEQEPITGVETF
>B.ES.1989.S61_G2p21.HM469977
PISPIETVPVKLKPGM--DGPKVKQWPLTE-EKIKALVEIC--TEMEKEGKISKI-GPENPYNTPVFAIKKKD--ST---
KWRKLVDFRELNKKTQDFWE-VQLGIPHPAGLKK---KKSVTVLDVGDAYFSVPLDKEFRKYTAFTIPSINNETPGIRYQ
YNVLPQGWKGSPAIFQSSMTKILKPFREQNPDIVIYQYMDDLYVGSDLEIKKHRTKIEELRQHLLKWGFTTPDKKHQKEP
PFLWMGYELHPDKWTVQPIVLPEKDSWTVNDIQKLVGKLNWA------SQIYPGIKVKQLCRLLRGTKALTEVIPLTKEA
ELELAENRKILKEPVHGVYYDPSKDL----------------------------------IAE-----IQKQGQGQWTYQ
IYQEPFKNLKTGKYARMRGAHTNDVKQLTEAVQKITTESIVIWGKTPKFKLPIQKETWETWWTEYWQATWIPEWEFVNTP
PLVKLWYQLEQEPITGVETF
>B.ES.1989.S61_G1_5p21.HM469978
PISPIETVPVKLKPGM--DGPKVKQWPLTE-EKIKALVEIC--TEMEKEGKISKI-GPENPYNTPVFAIXKKD--ST---
KWRKLVDFRELNKKTQDFWE-VQLGIPHPAGLKK---KKSVTVLDVGDAYFSVPLDKEFRKYTAFTIPSINNETPGIRYQ
YNVLPQGWKGSPAIFQSSMTKILKPFREQNPDIVIYQYMDDLYVGSDLKIKQHRTKIEELRQHLLKWGFTTPDKKHQKEP
PFLWMGYELHPDKWTVQPIVLPEKDSWTVNDIQKLVGKLNWA------SQIYPGIKVKQLCRLLRGTKALTEVIPLTKEA
ELELAENRKILKEPVHGVYYDPSKDL----------------------------------IAE-----IQKQGQGQWTYQ
IYQEPFKNLKTGKYARMRGAHTNDVKQLTEAVQKITTESIVIWGKTPKFKLPIQKETWETWWTEXWQATWIPEWEFVNTP
PLVKLWYQLEQEPITGVETF
>B.ES.1989.S61_H1_5p21.HM469979
PISPIETVPVKLKPGM--DGPKVKQWPLTE-EKIKALVEIC--TEMEKEGKISKI-GPENPYNTPVFAIKKKD--ST---
KWRKLVDFRELNKKTQDFWE-VQLGIPHPAGLKK---KKSVTVLDVGDAYFSVPLDKEFRKYTAFTIPSINNETPGIRYQ
YNVLPQGWKGSPAIFQSSMTKILEPFRKQNPDIVIYQYMDDLYAGSDLEIGQHRTKIEELRQHLLRWGFTTPDKKHQKEP
PFLWMGYELHPDKWTVQPIVLPEKDSWTVNDIQKLVGKLNWA------SQIYPGIKVKQLCRLLRGTKALTEVIPLTKEA
ELELAENREILKEPVHGVYYXXSKDL----------------------------------IAE-----XQKQGQGQWTYQ
IYQXPFXNLKTGKYARMRGAXXNDVKQLTEAVQXIPTESIVIWGKTXKFKLPIQKETWETWWTEYWQAXWIPEWEFVNTP
PLVKLWYQLEQEXIIGAETF
>B.ES.1989.S61_I1p21.HM469980
PISPIETVPVKLXPGM--DGPKVKQWPLTE-EKIKALVEIC--TEMEKEGKISKI-GPENPYNTPVFAIKKKD--ST---
KWRKLVDFRELNKKTQDFWE-VQLGIPHPAGLKK---KKSVTVLDVGDAYFSVPLDKEFRKYTAFTIPSINNETPGIRYQ
YNVLPQGWKGSPAIFQSSMTKILEPFRKQNPDIVIYQYMDDLYIGSDLEIGQHRTKIEELRQHLLKWGFTTPDKKHQKEP
PFLWMGYELHPDKWTVQPIVLPEKDSWTVNDIQKLVGKLNWA------SQIYPGIKVKQLCRLLRGTKALTEVIPLTKEA
ELELAENREILKEPVHGVYYDPSKDL----------------------------------IAE-----IQKQGQGQWTYQ
IYQEPFKNLKTGKYARMRGAHTNDVKQLTEAVQKITTESIVIWGKTPKFKLPIQKETWETWWTEYWQATWIPEWEFVNTP
PLVKLWYQLEKEPIIGAETF
>B.ES.1989.S61_I5p21.HM469981
PISPIETVPVKLKPGM--DGPKVKQWPLTE-EKIKALVEIC--TEMEKEGKISKI-GPENPYNTPVFAIXKKD--ST---
KWRKLVDFRELXKKTQDFWE-VQLGIPHPAGXKK---KKSVTVLDVGDAYFSVPLDKEFRKYTAFTIPSINNETPGIRYQ
YNVLPQGWKGSPAIFQSSMTKILEPFRKQNPDIVIYQYMDDLYIGSDLEIGQHRTKIEELRQHLLKWGFTTPDKKHQKEP
PFLWMGYELHPDKWTVQPIVLPEKDSWTVNDIQKLVGKLNWA------SQIYPGIKVKQLCRLLRGTKALTEVIPLTKEA
ELELAENREILKEPVHGVYYDPSKDL----------------------------------IAE-----IQKQGQGQWTYQ
IYQEPFKNLKTGKYARMRGAHTNDVKQLTEAVQKITTESIVIWGKTPKFKLPIQKETWETWWTEYWQATWIPEWEFVNTP
PLVKLWYQLEKEPIIGAETF
>B.ES.1989.S61_K1p21.HM469982
PISPIETVPVKLKPGM--DGPKVKQWPLTE-EKIKALVEIC--TGMEKEGKISKI-GPENPYNTPVFAIXKKD--ST---
KWRKLVDFRELXKKTQDFWE-VQLGIPHPAGLKK---KKSVTVLDVGDAYFSVPLDKEFRKYTAFTIPSINNETPGIRYQ
YNVLPQGWKGSPAIFQSSMTKILEPFRKQNPDIVIYQYMDDLYVGSDLKIGQHRTKIEELRQHLLKWGXTTPDKKHQKEP
PFLWMGYELHPDKWTVQPIVLPEKDSWTVNDIQKLVGKLNWA------SQIYPGIKVKQLCRLLRGTKALTEVIPLTKEA
ELELAENREILKEPVHGVYYDPSKDL----------------------------------IAE-----IQKQGQGQWTYQ
IYQEPFKNLKTGKYARMRGXHTNDVKQLTEAVQKITTESIVIWGKTPKFKLPIQKETWETWWTEYWQATWIPEWEFVNTP
PLVKLWYQLEQEPITGVETF
>B.ES.1989.S61_K2p21.HM469983
PISPIETVPVKLKPGM--DGPKVKQWPLTE-EKIKALVEIC--TGMEKEGKISKI-GPENPYNTPVFAIKKKD--ST---
KWRKLVDFRELNKKTQDFWE-VQLGIPHPAGLKK---KKSVTVLDVGDAYFSVPLDKEFRKYTAFTIPSINNETPGIRYQ
YNVLPQGWKGSPAIFQSSMTKILEPFRKQNPDIVIYQYMDDLYVGSDLKIGQHRTKIEELRQHLLKWGFTTPDKKHQKEP
PFLWMGYELHPDKWTVQPIVLPEKDSWTVNDIQKLVGKLNWA------SQIYPGIKVKQLCRLLRGTKALTEVIPLTKEA
ELELAENREILKEPVHGVYYDPSKDL----------------------------------IAE-----IQKQGQGQWTYQ
IYQEPFKNLKTGKYARMRGAHTNDVKQLTEAVQKITTESIVIWGKTPKFKLPIQKETWETWWTEYWQATWIPEWEFVNTP
PLVKLWYQLEQEPITGVETF
>B.GB.2003.MM33d12p.HM586187
PISPIETVPVKLKPGM--DGPKVKQWPLTE-EKIKALVEIC--TEMEKEGKISKI-GPENPYNTPVFAIKKKD--ST---
KWRKLVDFRELNKRTQDFWE-VQLGIPHPAGLKK---KKSVTVLDVGDAYFSVPLDKDFRKYTAFTIPSTNNETPGIRYQ
YNVLPQGWKGSPAIFQCSMTKILEPFRKQNPDIVIYQYMDDLYIGSDLEIGQHRTKIEELRQHLLRWGFTTPDKKHQKEP
PFLWMGYELHPDKWTVQPIVLPEKDSWTVNDIQKLVGKLNWA------SQIYAGIKVRQLCKLLRGAKALTEVIPLTEEA
ELELAENREILKEPVHGAYYDPSKDL----------------------------------IAE-----IQKQGLGQWTYQ
IYQEPFKNLKTGKYAKMRGAHTNDVKQLTEAVQKIATESIVIWGKTPKFKLPIQKETWEAWWTEYWQATWIPEWEFVNTP
PLVKLWYQLEKEPIEGAETF
>B.GB.2004.MM39d11p.HM586193
PISPIETVPVKLKPGM--DGPKVKQWPLTE-EKIKALVEIC--TEMEKEGKISRI-GPENPYNTPIFAIKKKD--ST---
KWRKLVDFRELNKKTQDFWE-VQLGIPHPAGLKK---KKSVTVLDVGDAYFSVPLDKDFRKYTAFTIPSTNNETPGIRYQ
YNVLPQGWKGSPAIFQSSMTKILEPFRKQNPDIVIYQYMDDLYVGSDLEIEQHRAKIEKLREHLLRWGFTTPDKKHQKEP
PFLWMGYELHPDKWTVQPIVLPEQDSWTVNDIQKLVGKLNWA------SQIYAGIKIKQLCKLIRGTKSLTDVVPLTAEA
ELELAENREILKEPVHGVYYDPSKDL----------------------------------IAE-----IQKQGQGQWTYQ
IYQEPFKNLKTGKYARMRSAHTNDVKQLTEAVQKIATESIVIWGKTPKFRLPIQKETWEAWWTEYWQATWIPEWEFVNTP
PLVKLWYQLEKEPIVGAETF
>B.GB.2004.MM42d22_GN1.HM586198
PISPIETVPVKLKPGM--DGPKVKQWPLTE-EKIKALVEIC--TEMEKEGKISRI-GPENPYNTPVFAIKKKD--ST---
KWRKLVDFRELNKKTQDFWE-VQLGIPHPAGLKK---KKSVTVLDVGDAYFSVPLDKEFRKYTAFTIPSINNETPGIRYQ
YNVLPQGWKGSPAIFQSSMTKILDPFRKQNPEIVIYQYMDDLYVGSDLEIEQHRTKIEELRQHLLRWGFTTPDKKHQKEP
PFLWMGYELHPDKWTVQPIELPEKDSWTVNDIQKLVGKLNWA------SQIYPGIKIRQLCKLIRGTKALTEVVPLTAEA
ELELAENREILKEPVHGVYYDPSKDL----------------------------------IAE-----IQKQGQGQWTYQ
IFQEPFKNLKTGKYAKMRGTHTNDVRQLTEAVQKITTESIVIWGKTPKFRLPIQKETWEAWWTEYWQATWIPEWEFVNTP
PLVKLWYQLEKEPIMGAETF
>B.GB.2004.MM42d92_GN1.HM586200
PISPIETVPVKLKPGM--DGPKVKQWPLTE-EKIKALVEIC--TEMEKEGKISRI-GPENPYNTPVFAIKKKD--ST---
KWRKLVDFRELNKKTQDFWE-VQLGIPHPAGLKK---KKSVTVLDVGDAYFSVPLDKEFRKYTAFTIPSINNETPGIRYQ
YNVLPQGWKGSPAIFQSSMTKILDPFRKQNPEIVIYQYMDDLYVGSDLEIEQHRTKIEELRQHLLRWGFTTPDKKHQKEP
PFLWMGYELHPDKWTVQPIELPEKDSWTVNDIQKLVGKLNWA------SQIYPGIKIRQLCKLIRGTKALTEVVPLTAEA
ELELAENREILKEPVHGVYYDPSKDL----------------------------------IAE-----IQKQGQGQWTYQ
IFQEPFKNLKTGKYAKMRGTHTNDVRQLTEAVQKITTESIVIWGKTPKFRLPIQKETWEAWWTEYWQATWIPEWEFVNTP
PLVKLWYQLEKEPIMGAETF
>B.GB.2005.MM42d183_GN1.HM586202
PISPIETVPVKLKPGM--DGPKVKQWPLTE-EKIKALVEIC--TEMEKEGKISRI-GPENPYNTPVFAIKKKD--ST---
KWRKLVDFRELNKKTQDFWE-VQLGIPHPAGLKK---KKSVTVLDVGDAYFSVPLXKEFRKYTAFTIPSINNETPGIRYQ
YNVLPQGWKGSPAIFQSSMTKILDPFRKQNPEIVIYQYMDDLYVGSDLEIEQHRTKIEELRQHLLRWGFTTPDKKHQKEP
PFLWMGYELHPDKWTVQPIELPEKDSWTVNDIQKLVGKLNWA------SQIYPGIKIRQLCKLIRGTKALTEVVPLTAEA
ELELAENREILKEPVHGVYYDPSKDL----------------------------------IAE-----IQKQGQGQWTYQ
IFQEPFKNLKTGKYAKMRGTHTNDVRQLTEAVQKITTESIVIWGKTPKFRLPIQKETWEAWWTEYWQATWIPEWEFVNTP
PLVKLWYQLEKEPIMGAETF
>B.GB.2005.MM42d324_GN1.HM586204
PISPIETVPVKLKPGM--DGPKVKQWPLTE-EKIKALVXIC--TEMEKEGKISRI-GPENPYNTPVFAIKKKD--ST---
KWRKLVDFRELNKKTQDFWE-VQLGIPHPAGLKK---KKSVTVLDVGDAYFSVPLDKEFRKYTAFTIPSINNETPGIRYQ
YNVLPQGWKGSPAIFQSSMTKILDPFRKQNPEIVIYQYMDDLYVGSDLEIEQHRTKIEELRQHLLRWGFTTPDKKHQKEP
PFLWMGYELHPDKWTVQPIELPEKDSWTVNDIQKLVGKLNWA------SQIYPGIKIRQLCKLIRGTKALTEVVPLTAEA
ELELAENREILKEPVHGVYYDPSKDL----------------------------------IAE-----IQKQGQGQWTYQ
IFQEPFKNLKTGKYAKMRGTHTNDVRQLTEAVQKITTESIVIWGKTPKFRLPILKETWEAWWTEYWQATWIPEWEFVNTP
PLVKLWYQLEKEPIMGAETF
>B.GB.2004.MM43d21_GN1.HM586206
PISPIETVPVKLKPGM--DGPKVKQWPLTE-EKIKALVEIC--TEMEKEGKISKI-GPENPYNTPIFAIKKKD--ST---
KWRKLVDFRELNKRTQDFWE-VQLGIPHPAGLKK---KKSVTVLDVGDAYFSVPLDKDFRKYTAFTIPSINNETPGVRYQ
YNVLPQGWKGSPAIFQSSMTKILEPFRKQNPDIVIYQYMDDLYVGSDLEIGQHRTKIEELRKHLLSWGFTTPDKKHQKEP
PFLWMGYELHPDKWTVQPIVLPEKDSWTVNDIQKLVGKLNWA------SQIYAGIKVKQLCKLLRGTKALTEVIPLTAEA
ELELAENREILKEPVHGVYYDPSKDL----------------------------------IAE-----LQKQGQGQWTYQ
IYQEPFKNLKTGKYAKIRGTHTNDVKQLTEAVQKIATESIVIWGKTPKFRLPIQKETWETWWTEYWQATWIPEWEFVNTP
PLVKLWYQLEKEPIVGAETF
>B.GB.2005.MM43d101_GN1.HM586207
PISPIETVPVKLKPGM--DGPKVKQWPLTE-EKIKALVEIC--TEMEKEGKISKI-GPENPYNTPIFAIKKKD--ST---
KWRKLVDFRELNKRTQDFWE-VQLGIPHPAGLKK---KKSVTVLDVGDAYFSVPLDKDFRKYTAFTIPSINNETPGVRYQ
YNVLPQGWKGSPAIFQSSMTKILEPFRKQNPDIVIYQYMDDLYVGSDLEIGQHRTKIEELRKHLLSWGFTTPDKKHQKEP
PFLWMGYELHPDKWTVQPIVLPEKDSWTVNDIQKLVGKLNWA------SQIYAGIKVKQLCKLLRGTKALTEVIPLTAEA
ELELAENREILKEPVHGVYYDPSKDL----------------------------------IAE-----LQKQGQGQWTYQ
IYQEPFKNLKTGKYAKIRGTHTNDVKQLTEAVQKIATESIVIWGKTPKFRLPIQKETWETWWTEYWQATWIPEWEFVNTP
PLVKLWYQLEKEPIVGAETF
>B.GB.2005.MM43d228_GN1.HM586208
PISPIETVPVKLKPGM--DGPKVKQWPLTE-EKIKALVEIC--TEMEKEGKISKI-GPENPYNTPIFAIKKKD--ST---
KWRKLVDFRELNKRTQDFWE-VQLGIPHPAGLKK---KKSVTVLDVGDAYFSVPLDKDFRKYTAFTIPSINNETPGVRYQ
YNVLPQGWKGSPAIFQSSMTKILEPFRKQNPDIVIYQYMDDLYVGSDLEIGQHRTKIEELRKHLLSWGFTTPDKKHQKEP
PFLWMGYELHPDKWTVQPIVLPEKDSWTVNDIQKLVGKLNWA------SQIYAGIKVKQLCKLLRGTKALTEVIPLTAEA
ELELAENREILKEPVHGVYYDPSKDL----------------------------------IAE-----LQKQGQGQWTYQ
IYQEPFKNLKTGKYAKIRGTHTNDVKQLTEAVQKIATESIVIWGKTPKFRLPIQKETWEXWWTEYWQATWIPEWEFVNTP
PLVKLWYQLEKEPIVGAETF
>B.GB.2005.MM43d368_GN1.HM586209
PISPIETVPVKLKPGM--DGPKVKQWPLTE-EKIKALVEIC--TEMEKEGKISKI-GPENPYNTPIFAIKKKD--ST---
KWRKLVDFRELNKRTQDFWE-VQLGIPHPAGLKK---KKSVTVLDVGDAYFSVPLDKDFRKYTAFTIPSINNETPGVRYQ
YNVLPQGWKGSPAIFQSSMTKILEPFRKQNPDIVIYQYMDDLYVGSDLEIGQHRTKIEELRKHLLSWGFTTPDKKHQKEP
PFLWMGYELHPDKWTVQPIVLPEKDSWTVNDIQKLVGKLNWA------SQIYAGIKVKQLCKLLRGTKALTEVIPLTAEA
ELELAENREILKEPVHGVYYDPSKDL----------------------------------IAE-----LQKQGQGQWTYQ
IYQEPFKNLKTGKYAKIRGTHTNDVKQLTEAVQKIATESIVIWGKTPKFRLPIQKETWEXWWTEYWQATWIPEWEFVNTP
PLVKLWYQLEKEPIVGAETF
>B.GB.2005.MM45d22_GN1.HM586210
PISPIETVPVKLKPGM--DGPKVKQWPLTE-EKIKALTEIC--TEMEKEGKISKI-GPENPYNTPIFAIKKKD--ST---
KWRKLVDFRELNKRTQDFWE-VQLGIPHPAGLKK---KKSVTVLDVGDAYFSVPLDKEFRKYTAFTIPSINNETPGIRYQ
YNVLPQGWKGSPAIFQSSMTKILEPFRKQNPDIVIYQYMDDLYVGSDLEIGQHRIKIEQLRQHLLRWGLTTPDKKHQKEP
PFLWMGYELHPDKWTVQPIVLPEKDSWTVNDIQKLVGKLNWA------SQIYAGIKVKQLCKLLRGAKALTEVIPLTEEA
ELELAENREILKEPVHGVYYDPSKDL----------------------------------IAE-----IQKQECGQWTYQ
IYQEPYKNLKTGKYARMRSAHTNDVKQLTEVVQKIATESIVIWGKTPKFKLPIQKETWQAWWTEYWQATWIPEWEFVNTP
PLVKLWYQLEKEPIIGAETF
>B.GB.2005.MM45d87_GN1.HM586211
PISPIETVPVKLKPGM--DGPKVKQWPLTE-EKIKALTEIC--TEMEKEGKISKI-GPENPYNTPIFAIKKKD--ST---
KWRKLVDFRELNKRTQDFWE-VQLGIPHPAGLKK---KKSVTVLDVGDAYFSVPLDKEFRKYTAFTIPSINNETPGIRYQ
YNVLPQGWKGSPAIFQSSMTKILEPFRKQNPDIVIYQYMDDLYVGSDLEIGQHRIKIEQLRQHLLRWGLTTPDKKHQKEP
PFLWMGYELHPDKWTVQPIVLPEKDSWTVNDIQKLVGKLNWA------SQIYAGIKVKQLCKLLRGAKALTEVIPLTEEA
ELELAENREILKEPVHGVYYDPSKDL----------------------------------IAE-----IQKQECGQWTYQ
IYQEPYKNLKTGKYARMRSAHTNDVKQLTEVVQKIATESIVIWGKTPKFKLPIQKETWQAWWTEYWQATWIPEWEFVNTP
PLVKLWYQLEKEPIIGAETF
>B.GB.2005.MM45d213_GN1.HM586212
PISPIETVPVKLKPGM--DGPKVKQWPLTE-EKIKALTEIC--TEMEKEGKISKI-GPENPYNTPIFAIKKKD--ST---
KWRKLVDFRELNKRTQDFWE-VQLGIPHPAGLKK---KKSVTVLDVGDAYFSVPLDKEFRKYTAFTIPSINNETPGIRYQ
YNVLPQGWKGSPAIFQSSMTKILEPFRKQNPDIVIYQYMDDLYVGSDLEIGQHRIKIEQLRQHLLRWGLTTPDKKHQKEP
PFLWMGYELHPDKWTVQPIVLPEKDSWTVNDIQKLVGKLNWA------SQIYAGIKVRQLCKLLRGAKALTEVIPLTEEA
ELELAENREILKEPVHGVYYDPSKDL----------------------------------IAE-----IQKQECGQWTYQ
IYQEPYKNLKTGKYARMRSAHTNDVKQLTEVVQKIATESIVIWGKTPKFKLPIQKETWQAWWTEYWQATWIPEWEFVNTP
PLVKLWYQLEKEPIIGAETF
>B.CN.2008.1106.HQ215554
PISTIDTIPVKLKPGM--DGPKVKQWPLTE-EKIKALVEIC--TEMEKEGKISKI-GPENPYNTPVFAIKKKD--ST---
KWRKLVDFRELNKRTQDFWE-VQLGIPHPAGLKK---KKSITILDVGDAYFSIPLHEDFRKYTAFTIPSTNNETPGIRYQ
YNVLPQGWKGSPAIFQSSMIKILDPFRKQNPDIVIYQYMDDLYVGSDLEIEQHRTKIKELRQHLLRWGLTTPDKKHQKEP
PFLWMGYELHPDKWTVQPIMLPEKDSWTVNDIQKLIGKLNWA------SQIYAGIKIKQLCKLLRGTKSLTEIVPLTKEA
ELELAENREILREPVHGVYYDPSKEL----------------------------------IAE-----LQKQGQGQWTYQ
IYQEPFKNLKTGKYARTRGAHTNDVKQLTEALQKITTESIVIWGKIPKFKLPIQKETWETWWTEYWQATWIPEWEFVNTP
PLVKLWYQLEKEPIGGAETF
>B.CN.2009.1121.HQ215556
PISPIETVPVKLKPGM--DGPKVKQWPLTE-EKIKALVEIC--TEMEKEGKISKI-GPENPYNTPVFAIKKKD--ST---
KWRKLVDFRELNKRTQDFWE-VQLGIPHPAGLKK---KKSITVLDVGDAYFSIPLDEDFRKYTAFTIPSXNNETPGIRYQ
YNVLPQGWKGSPAIFQSSMTKILDPFRKQNPDIVIYQYMDDLYVGSDLEIGQHRTKVEELRQHLLRWGLTTPDKKHQKEP
PFLWMGYELHPDKWTVQPIVLPEKDSWTVNDIQKLIGKLNWA------SQIYAGIKVKQLCKLLRGAKSLTEVVPLTHEA
ELELAENREILKETVHGVYYDPSKXL----------------------------------IAE-----LQKQEQGQWTYQ
IYQEPFKNLKTGKYARTRGAHTNDVKQLTEAVQKXATESIVIWGRIPKFKLPIQKETWETWWTEYWQATWIPEWEFVNTP
PLVKLWYQLEKEPIVGAETF
>B.US.2006.502_0341_FL05.JF320003
PISPIETVPVKLKPGM--DGPKVKQWPLTE-EKIKALMEIC--TEMEKEGKISKI-GPENPYNTPVFAIKKKD--ST---
KWRKLVDFRELNKKTQDFWE-VQLGIPHPAGLKK---KKSVTVLDVGDAYFSVPLDKDFRKYTAFTIPSINNETPGIRYQ
YNVLPQGWKGSPAIFQSSMIKILEPFRKQNPDIVIYQYMDDLYVGSDLEIGQHRTKIEELRQHLLKWGFTTPDKKHQKEP
PFLWMGYELHPDKWTVQPIVLPEKDSWTVNDIQKLVGKLNWA------SQIYAGIKVKQLCKLLRGTKALTEVIPLTEEA
ELELAENREILKEPVHGAYYDPTKDL----------------------------------IAE-----IQKQGQGQWTYQ
IYQEPFKNLKTGKYARMRGAHTNDVKQLTEAVQKITTESIVIWGKTPKFRLPIQKETWETWWTEYWQATWIPEWEFVNTP
PLVKLWYQLEKEPIEGAETF
>B.US.2006.502_0341_FL04.JF320005
PISPIETVPVKLKPGM--DGPKVKQWPLTE-EKIKALMEIC--TEMEKEGKISKI-GPENPYNTPVFAIKKKD--ST---
KWRKLVDFRELNKKTQDFWE-VQLGIPHPAGLKK---KKSVTVLDVGDAYFSVPLDKDFRKYTAFTIPSINNETPGIRYQ
YNVLPQGWKGSPAIFQSSMIKILEPFRKQNPDIVIYQYMDDLYVGSDLEIGQHRTKIEELRQHLLKWGFTTPDKKHQKEP
PFLWMGYELHPDKWTVQPIVLPEKDSWTVNDIQKLVGKLNWA------SQIYAGIKVKQLCKLLRGTKALTEVIPLTEEA
ELELAENREILKEPVHGAYYDPTKDL----------------------------------IAE-----IQKQGQGQWTYQ
IYQEPFKNLKTGKYARMRGAHTNDVKQLTEAVQKITTESIVIWGKTPKFRLPIQKETWXTWWTEYWQATWIPEWEFVNTP
PLVKLWYQLEKEPIEGAETF
>B.US.2006.502_0341_FL07.JF320006
PISPIETVPVKLKPGM--DGPKVKQWPLTE-EKIKALMEIC--TEMEKEGKISKI-GPENPYNTPVFAIKKKD--ST---
KWRKLVDFRELNKKTQDFWE-VQLGIPHPAGLKK---KKSVTVLDVGDAYFSVPLDKDFRKYTAFTIPSINNETPGIRYQ
YNVLPQGWKGSPAIFQSSMIKILEPFRKQNPDIVIYQYMDDLYVGSDLEIGQHRTKIEELRQHLLKWGFTTPDKKHQKEP
PFLWMGYELHPDKWTVQPIVLPEKDSWTVNDIQKLVGKLNWA------SQIYAGIKVKQLCKLLRGTKALTEVIPLTEEA
ELELAENREILKEPVHGAYYDPTKDL----------------------------------IAE-----IQKQGQGQWTYQ
IYQEPFKNLKTGKYARMRGAHTNDVKQLTEAVQKITTESIVIWGKTPKFRLPIQKETWETWWTEYWQATWIPEWEFVNTP
PLVKLWYQLEKEPIEGAETF
>B.PE.2006.502_0524_FL04.JF320008
PISPIETVPVKLKPGM--DGPKVKQWPLTE-EKIKALVEIC--TEMEKEGKISKI-GPENPYNTPIFAIKKKD--ST---
KWRKLVDFRELNKRTQDFWE-VQLGIPHPAGLKK---KRSVTVLDVGDAYFSVPLDKEFRKYTAFTIPSTNNETPGIRYQ
YNVLPQGWKGSPAIFQSSMTKILEPFRRQYPDIVIYQYMDDLYVGSDLEIEQHREKIEELRNHLLRWGFTTPDKKHQKEP
PFLWMGYELHPDKWTVQPITLPEKDSWTVNDIQKLVGKLNWA------SQIYPGIKVRQLCKLLRGTKALTEVISLTKEA
ELELAENREIIKEPVHGVYYDPSKDL----------------------------------IAE-----IQKQGYGQWTYQ
IYQEPFKNLKTGKYARMKGAHTNDIKQLTEAVQKIATESIVIWGKTPKFRLPIQKETWEAWWMEYWQATWIPEWEFVNTP
PLVKLWYQLEKEPIAGAETF
>B.PE.2006.502_0524_FL05.JF320009
PISPIETVPVKLKPGM--DGPKVKQWPLTE-EKIKALVEIC--TEMEKEGKISKI-GPENPYNTPIFAIKKKD--ST---
KWRKLVDFRELNKRTQDFWE-VQLGIPHPAGLKK---KRSVTVLDVGDAYFSVPLDKEFRKYTAFTIPSTNNETPGIRYQ
YNVLPQGWKGSPAIFQSSMTKILEPFRRQYPDIVIYQYMDDLYVGSDLEIEQHREKIEELRNHLLRWGFTTPDKKHQKEP
PFLWMGYELHPDKWTVQPITLPEKDSWTVNDIQKLVGKLNWA------SQIYPGIKVRQLCKLLRGTKALTEVISLTKEA
ELELAENREIIKEPVHGVYYDPSKDL----------------------------------IAE-----IQKQGYGQWTYQ
IYQEPFKNLKTGKYARMKGAHTNDIKQLTEAVQKIATESIVIWGKTPKFRLPIQKETWEAWWMEYWQATWIPEWEFVNTP
PLVKLWYQLEKEPIAGAETF
>B.PE.2006.502_0524_FL06.JF320010
PISPIETVPVKLKPGM--DGPKVKQWPLTE-EKIKALVEIC--TEMEKEGKISKI-GPENPYNTPIFAIKKKD--ST---
KWRKLVDFRELNKRTQDFWE-VQLGIPHPAGLKK---KRSVTVLDVGDAYFSVPLDKEFRKYTAFTIPSTNNETPGIRYQ
YNVLPQGWKGSPAIFQSSMTKILEPFRRQYPDIVIYQYMDDLYVGSDLEIEQHREKIEELRNHLLRWGFTTPDKKHQKEP
PFLWMGYELHPDKWTVQPITLPEKDSWTVNDIQKLVGKLNWA------SQIYPGIKVRQLCKLLRGTKALTEVISLTKEA
ELELAENREIIKEPVHGVYYDPSKDL----------------------------------IAE-----IQKQGYGQWTYQ
IYQEPFKNLKTGKYARMKGAHTNDIKQLTEAVQKIATESIVIWGKTPKFRLPIQKETWEAWWMEYWQATWIPEWEFVNTP
PLVKLWYQLEKEPIAGAETF
>B.PE.2007.502_1399_wg6.JF320012
PISPIETVPVKLKPGM--DGPKVKQWPLTA-EKIKALVEIC--TEMEKEGKISKI-GPENPYNTPVFAIKKKD--ST---
KWRKLVDFRELNKRTQDFWE-VQLGIPHPAGLKK---KKSVTVLDVGDAYFSVPLDKDFRKYTAFTIPSINNETPGIRYQ
YNVLPQGWKGSPAIFQSSMTKILEPFRKQNPDIVIYQYMDDLYVGSDLEIGQHRTKIEELRGHLLKWGFTTPDKKHQKEP
PFLWMGYELHPDKWTVQPIMLPEKDSWTVNDIQKLVGKLNWA------SQIYPGIKVKQLCKLLRGPKALTEVIPLTAEA
ELELAENREILKEPVHGAYYDPSKDL----------------------------------IAE-----LQKQGQGQWSYQ
IYQDPFKNLKTGKYARTRGAHTNDIKQLVEAVQKITTESIVIWGKTPKFRLPIQKEMWESWWAEYWQATWIPEWEFVNTP
PLVKLWYQLETEPIVGAETF
>B.PE.2007.502_1399_wg4.JF320013
PISPIETVPVKLKPGM--DGPKVKQWPLTA-EKIKALVEIC--TEMEKEGKISKI-GPENPYNTPVFAIKKKD--ST---
KWRKLMDFRELNKRTQDFWE-VQLGIPHPAGLKK---KKSVTVLDVGDAYFSVPLDKDFRKYTAFTIPSINNETPGIRYQ
YNVLPQGWKGSPAIFQSSMTKILEPFRKQNPDIVIYQYMDDLYVGSDLEIGQHRTKIEELRGHLLKWGFTTPDKKHQKEP
PFLWMGYELHPDKWTVQPIMLPEKDSWTVNDIQKLVGKLNWA------SQIYPGIKVKQLCKLLRGPKALTEVIPLTAEA
ELELAENREILKEPVHGAYYDPSKDL----------------------------------IAE-----LQKQGQGQWSYQ
IYQDPFKNLKTGKYARTRGAHTNDIKQLVEAVQKITTESIVIWGKTPKFRLPIQKEMWESWWAEYWQATWIPEWEFVNTP
PLVKLWYQLETEPIVGAETY
>B.PE.2007.502_1399_wg5.JF320014
PISPIETVPVKLKPGM--DGPKVKQWPLTA-EKIKALVEIC--TEMEKEGKISKI-GPENPYNTPVFAIKKKD--ST---
KWRKLVDFRELNKRTQDFWE-VQLGIPHPAGLKK---KKSVTVLDVGDAYFSVPLDKDFRKYTAFTIPSINNETPGIRYQ
YNVLPQGWKGSPAIFQSSMTKILEPFRKQNPNIVIYQYMDDLYVGSDLEIGQHRTKIEELRRHLLKWGFTTPDKKHQKEP
PFLWMGYELHPDKWTVQPIMLPEKDSWTVNDIQKLVGKLNWA------SQIYPGIKVKQLCKLLRGPKALTEVIPLTAEA
ELELAENREILKEPVHGAYYDPSKDL----------------------------------IAE-----LQKQGQGQWSYQ
IYQDPFKNLKTGKYARTRGAHTNDIKQLVEAVQKITTESIVIWGKTPKFRLPIQKEMWESWWTEYWQATWIPEWEFVNTP
PLVKLWYQLETEPIVGAETF
>B.PE.2007.502_1399_wg1.JF320015
PISPIETVPVKLKPGM--DGPKVKQWPLTA-EKIKALVEIC--TEMEKEGKISKI-GPENPYNTPVFAIKKKD--ST---
KWRKLVDFRELNKRTQDFWE-VQLGIPHPAGLKK---KKSVTVLDVGDAYFSVPLDKDFRKYTAFTIPSINNETPGIRYQ
YNVLPQGWKGSPAIFQSSMTKILEPFRKQNPDIVIYQYMDDLYVGSDLEIGQHRTKIEELRGHLLKWGFTTPDKKHQKEP
PFLWMGYELHPDKWTVQPIMLPEKDSWTVNDIQKLVGKLNWA------SQIYPGIKVKQLCKLLRGPKALTEVIPLTAEA
ELELAENREILKEPVHGAYYDPSKDL----------------------------------IAE-----LQKQGQGQWSYQ
IYQDPFKNLKTGKYARTRGAHTNDIKQLVEAVQKITTESIVIWGKTPKFRLPIQKEMWESWWAEYWQATWIPEWEFVNTP
PLVKLWYQLETEPIVGAETF
>B.PE.2007.502_1399_wg3.JF320016
PISPIETVPVKLKPGM--DGPKVKQWPLTA-EKIKALVEIC--TEMEKEGKISKI-GPENPYNTPVFAIKKKD--ST---
KWRKLVDFRELNKRTQDFWE-VQLGIPHPAGLKK---KKSVTVLDVGDAYFSVPLDKDFRKYTAFTIPSINNETPGIRYQ
YNVLPQGWKGSPAIFQSSMTKILEPFRKQNPDIVIYQYMDDLYVGSDLEIGQHRTKIEELRRHLLKWGFTTPDKKHQKEP
PFLWMGYELHPDKWTVQPIMLPEKDSWTVNDIQKLVGKLNWA------SQIYPGIKVKQLCKLLRGPKALTEVIPLTAEA
ELELAENREILKEPVHGAYYDPSKDL----------------------------------IAE-----LQKQGQGQWSYQ
IYQDPFKNLKTGKYARTRGAHTNDIKQLVEAVQKITTESIVIWGKTPKFRLPIQKEMWESWWAEYWQATWIPEWEFVNTP
PLVKLWYQLETEPIVGAETF
>B.PE.2007.502_2649_wg2.JF320017
PISPIDTVPVKLKPGM--DGPKVKQWPLTE-EKIKALVEIC--TEMEKEGKISKI-GPENPYNTPVFAIKKKD--ST---
KWRKLVDFRELNKRTQDFWE-VQLGIPHPAGLKR---KKSVTVLDVGDAYFSVPLDKEFRKYTAFTIPSINNETPGIRYQ
YNVLPQGWKGSPAIFQSSMTKILEPFRKQNPEIVIYQYMDDLYVGSDLEIGQHRTKIEELRQHLLRWGLTTPDKKHQKEP
PFLWMGYELHPDKWTVQPIMLPEKDSWTVNDIQKLVGKLNWA------SQIYPGIKVRQLCKLLRGTKALTEVIPLTEEA
ELELAENREILKEPVHGAYYDPSKNL----------------------------------IAE-----VQKQGQGQWTYQ
IYQEPFKNLKTGKYARMRGAHTNDVKQLTEVVQKISTESIVIWGKTPKFRLPIQKETWEAWWTEYWQATWIPEWEFVNTP
PLVKLWYQLEKEPIMGAETF
>B.PE.2007.502_2254_FL6.JF320018
PISPIETVPVKLKPGQ--DGPKVKQWPLTE-EKIKALIEIC--TEMEKEGKISKI-GPENPYNTPVFAIKKKD--ST---
KWRKLVDFRELNKRTQDFWE-VQLGIPHPAGLKK---KKSVTVLDVGDAYFSVPLDEDFRKYTAFTIPSTNNETPGIRYQ
YNVLPQGWKGSPAIFQSSMTKILEPFRKQNPDIVIYQYMDDLYVGSNLEIGQHRTKVEELRQHLLRWGFTTPDKKHQKEP
PFLWMGYELHPDKWTVQPIVLPEKDSWTVNDIQKLVGKLNWA------SQIYAGIKVRELCKLLRGAKALTEVIPLSKEA
ELELAENREILKEPVHGVYYDPSKDL----------------------------------IAE-----IQKQEHGQWTYQ
IYQEPFKNLKTGKYAKMRGAHTNDVKLLTEAVQKIATESIVIWGKIPKFRLPIQKETWETWWTEYWQATWIPEWEFVNTP
PLVKLWYQLEKEPIAGAETF
>B.PE.2007.502_2649_wg8.JF320019
PISPIDTVPVKLKPGM--DGPKVKQWPLTE-EKIKALVEIC--TEMEKEGKISKI-GPENPYNTPVFAIKKKD--ST---
KWRKLVDFRELNKRTQDFWE-VQLGIPHPAGLKR---KKSVTVLDVGDAYFSVPLDKEFRKYTAFTIPSINNETPGIRYQ
YNVLPQGWKGSPAIFQSSMTKILEPFRKQNPEIVIYQYMDDLYVGSDLEIGQHRTKIEELRQHLLRWGLTTPDKKHQKEP
PFLWMGYELHPDKWTVQPIMLPEKDSWTVNDIQKLVGKLNWA------SQIYPGIKVRQLCKLLRGTKALTEVIPLTEEA
ELELAENREILKEPVHGAYYDPSKNL----------------------------------IAE-----VQKQGQGQWTYQ
IYQEPFKNLKTGKYAKMRGAHTNDVKQLTEVVQKISTESIVIWGKTPKFRLPIQKETWEAWWTEYWQATWIPEWEFVNTP
PLVKLWYQLEKEPIMGAETF
>B.PE.2007.502_2254_FL2.JF320020
PISPIETVPVKLKPGQ--DGPKVKQWPLTE-EKIKALIEIC--TEMEKEGKISKI-GPENPYNTPVFAIKKKD--ST---
KWRKLVDFRELNKRTQDFWE-VQLGIPHPAGLKK---KKSVTVLDVGDAYFSVPLDEDFRKYTAFTIPSTNNETPGIRYQ
YNVLPQGWKGSPAIFQSSMTKILEPFRKQNPDIVVYQYMDDLYVGSNLEIGQHRTKVEELRQHLLRWGFTTPDKKHQKEP
PFLWMGYELHPDKWTVQPIVLPEKDSWTVNDIQKLVGKLNWA------SQIYAGIKVRELCKLLRGAKALTEVIPLSKEA
ELELAENREILKEPVHGVYYDPSKDL----------------------------------IAE-----IQKQEHGQWTYQ
IYQEPFKNLKTGKYAKMRGAHTNDVKLLTEAVQKIATESIVIWGKIPKFRLPIQKETWETWWTEYWQATWIPEWEFVNTP
PLVKLWYQLEKEPIAGAETF
>B.PE.2007.502_2254_FL5.JF320021
PISPIETVPVKLKPGQ--DGPKVKQWPLTE-EKIKALIEIC--TEMEKEGKISKI-GPENPYNTPVFAIKKKD--ST---
KWRKLVDFRELNKRTQDFWE-VQLGIPHPAGLKK---KKSVTVLDVGDAYFSVPLDEDFRKYTAFTIPSTNNETPGIRYQ
YNVLPQGWKGSPAIFQSSMTKILEPFRKQNPDIVIYQYMDDLYVGSNLEIGQHRTKVEELRQHLLRWGFTTPDKKHQKEP
PFLWMGYELHPDKWTVQPIVLPEKDSWTVNDIQKLVGKLNWA------SQIYAGIKVRELCKLLRGAKALTEVIPLSKEA
ELELAENREILKEPVHGVYYDPSKDL----------------------------------IAE-----IQKQEHGQWTYQ
IYQEPFKNLKTGKYAKMRGAHTNDVKLLTEAVQKIATESIVIWGKIPKFRLPIQKETWETWWTEYWQATWIPEWEFVNTP
PLVKLWYQLEKEPIAGAETF
>B.PE.2007.502_2649_wg7.JF320022
PISPIDTVPVKLKPGM--DGPKVKQWPLTE-EKIKALVEIC--TEMEKEGKISKI-GPENPYNTPVFAIKKKD--ST---
KWRKLVDFRELNKRTQDFWE-VQLGIPHPAGLKQ---KKSVTVLDVGDAYFSVPLDKEFRKYTAFTIPSINNETPGIRYQ
YNVLPQGWKGSPAIFQSSMTKILEPFRKQNPEIVIYQYMDDLYVGSDLEIGQHRTKIEELRQHLLRWGLTTPDKKHQKEP
PFLWMGYELHPDKWTVQPIMLPEKDSWTVNDIQKLVGKLNWA------SQIYPGIKVRQLCKLLRGTKALTEVIPLTEEA
ELELAENREILKEPVHGAYYDPSKNL----------------------------------IAE-----VQKQGQGQWTYQ
IYQEPFKNLKTGKYAKMRGAHTNDVKQLTEVVQKISTESIVIWGKTPKFRLPIQKETWEAWWTEYWQATWIPEWEFVNTP
PLVKLWYQLEKEPIMGAETF
>B.PE.2007.502_2254_FL3.JF320023
PISPIETVPVKLKPGQ--DGPKVKQWPLTE-EKIKALIEIC--TEMEKEGKISKI-GPENPYNTPVFAIKKKD--ST---
KWRKLVDFRELNKRTQDFWE-VQLGIPHPAGLKK---KKSVTVLDVGDAYFSVPLDEDFRKYTAFTIPSTNNETPGIRYQ
YNVLPQGWKGSPAIFQSSMTKILEPFRKQNPDIVIYQYMDDLYVGSNLEIGQHRTKVEELRQHLLRWGFTTPDKKHQKEP
PFLWMGYELHPDKWTVQPIVLPEKDSWTVNDIQKLVGKLNWA------SQIYAGIKVRELCKLLRGAKALTEVIPLSKEA
[truncated: 1,017,279 more chars]
