# Supplementary material for: Amino acid impact factor
Source: PLoS One. 2018 Jun 13;13(6):e0198645. doi: 10.1371/journal.pone.0198645 (PMC5999116; doi:10.1371/journal.pone.0198645)
Supplement: S2 File — (ZIP) [file pone.0198645.s002.zip › Supporting Information/PF00186_full.fasta]

>A0A010RQV8_9PEZI/4-170
-------------------------------------------E-LTLI-V-A-A-----
T-----R-----N-----M----G-I--G--A------K------G-----G------L-
P--W-----T-----GL--K-K-----E---M---A-Y-F------AR------------
---V-T-------------KRLPPQ---APSDAR-----------------N--------
-------A-----------------V-I-MGRKTWD---S-I-PP---------RFR---
---PL---K-----G--R-------L--N---I-----VI-SRS-HD-------------
---ASSGPAA---------ATDFE-KD------------AV----------KV--S----
S------L--D--QALTFLR----------------------------SDASG---AA--
AGK-------LGRVF-VI-----------GGA-Q-IYGA--A--LE----------VP--
------E------A--K-------------RVLLTRVM-------------GE---F---
E-----C-----D---------A-----F----F---------P----------------
------------------------------------------------------------
----------------------------LKLGGD--------------------------
---------------------------------------
>A0A015IL49_9GLOM/58-213
----------------------------------------TPEL----------------
------------------------------------------------------------
----------------------------------------------KE------------
---S-N-------------I-------------Q-----------------N--------
-------A-----------------V-I-MGRKTWD---S-I-PP---------KYQ---
---PL---K-----D--R-------L--N---I-----VI-SKS-LK-------------
---ESK-----------------D-VN------------HI----------IY--P----
S------L--D--DAISNL-----------------------------SNASS---EI--
SSK-------ISRIF-VI-----------GGA-Q-IYKE--AINL------------P--
------Y------C--T-------------YILLTRVY-------------KY---F---
E-----C-----D---------T-----F----F---------P-----E----I-----
-D-E-------Q---I-----F-S-L--A---S---H-----E--E---L---E---E--
----------------------------VVGEQVLKGRQTENGIEFEFLLYKR-------
---------------------------------------
>A0A015IL49_9GLOM/8-48
-------------------------------------------N-FAII-A-A-A-----
T-----E-----N-----W----G-I--G--I------N------N-----E------L-
P--W-----KQ----LL--K-T-----D---M---K-Y-F------ER------------
---T-T-------------K----------------------------------------
------------------------------------------------------------
------------------------------------------------------------
------------------------------------------------------------
------------------------------------------------------------
------------------------------------------------------------
------------------------------------------------------------
------------------------------------------------------------
------------------------------------------------------------
----------------------------RVL-----------------------------
---------------------------------------
>A0A016PLR5_GIBZA/5-199
-------------------------------------------E-LTLI-V-A-A-----
T-----R-----N-----M----G-I--G--A------Q------G-----G------M-
P--W-----Q-----GL--R-K-----E---M---K-Y-F------AR------------
---V-T-------------T-------------RLPPQA-------PSPSLN--------
-------A-----------------V-I-MGRKTWD---S-I-PT---------KFR---
---PL---K-----D--R-------L--N---I-----VI-SRS-AP-------------
---LNL----------------PE--T------------VELT-----EPVRV--Q----
S------L--E--LAL------------------------------------Q---YA--
RARS-----DINRVF-VI-----------GGA-Q-IYDA--A--LK----------LP--
------E------A--R-------------RILLTSIE-------------RD---F---
D-----C-----D---------T-----F----F---------P----VD----L-----
-K-G-------G---K-----W-E-R--K---S---R-----E--E---L---Q---E--
----------------------------WTGEEIEEGGQEEAGTKYEFQMWEK-------
---------------------------------------
>A0A017S3S7_9EURO/23-130
--------------------------------------NARPKL----------------
-----------------------G-I--G--Q------N------G-----T------L-
P--W----PR------I--K-A-----D---M---S-F-F------AR------------
---V-T-------------SRPPA----TRPGST-----------------N--------
-------A-----------------V-I-MGRKTYE---S-I-PE---------KLR---
---PL---G-----K--R-------I--N---V-----VV-TRD-VE-------------
---GNA------------------------------------------------------
------------------------------------------------------------
------------------------------------------------------------
------------------------------------------------------------
------------------------------------------------------------
------------------------------------------------------------
----------------------------GRVQKELEGKRERDANRAAEAKAQGKAGGAG-
---------------------------------------
>A0A022LJR4_9MICO/1-164
--------------------------------------------MIGMV-W-A-R-----
S-----T-----T-----G----V-I--G--A------D------G-----G------M-
P--W-----H------V--P-E-----D---L---A-H-F------KR------------
---V-T-------------G-------------A-----------------A--------
-------T-----------------V-L-MGRRTWE---S-L-PE---------RFR---
---PL---P-----G--R-------R--N---V-----VL-TRD-TT-------------
---WTA-----------------D--G------------AE----------VV--H----
D------L--Q--AAL------------------------------------E---GD--
DGT-------DETVW-VV-----------GGG-Q-VYAA--A--L------------D--
------R------A--D-------------VVSETVID-------------VD---V---
P-----G-----D---------T-----V----A---------P-----T----L-----
-D-E------TA---G-----W-T-L--T---D---E-----G--P---W---Q---E--
S---RN----------GGTRYRFLEWQR--------------------------------
---------------------------------------
>A0A022R1Q8_ERYGU/23-200
------------------------------------------SY--QVV-V-A-A-----
T-----P-----D-----M----G-I--G--K------E------G-----K------L-
P--W-----R------L--P-G-----D---L---K-F-F------KE------------
---I-T-------------ATTS------DPNKK-----------------N--------
-------A-----------------V-L-MGRKTWE---S-I-PP---------QFR---
---PL---P-----G--R-------L--N---V-----VL-TRS-GS-------------
---SDSN--------------SDE--S------------VV----------FC--G----
S------M--S--SAL------------------------------------K---LL--
AGPPY--SFNIEKVF-LI-----------GGG-Q-ILRE--A--F------------NA-
-----LQ------C--D-------------AIHITELK-------------SF---I---
E-----C-----D---------T-----F----I---------P-----P----I-----
-D-M-------S---V-----Y-Q-P--W---Y---S-----S--S---V---I------
----EE----------NGIKYCFATYVR--------------------------------
---------------------------------------
>A0A023AYK9_GRENI/19-118
------------------------------------------PV--ASI-F-A-S-----
T-----L-----T-----G----G-I--G--N------K------G-----R------L-
P--W-----R------L--K-E-----D---L---E-S-F------ER------------
---I-TKTVG----KDPNGM-------------P-----------------N--------
-------G-----------------V-I-MGRKTWD---S-I-P-----------TS---
---PL---K-----D--R-------I--N---C-----VV-TSH-PD-------------
---DLL------------------------------------------------------
------------------------------------------------------------
------------------------------------------------------------
------------------------------------------------------------
------------------------------------------------------------
------------------------------------------------------------
----------------------------GKNQFAKTSQNTKLDPSNTP------------
---------------------------------------
>A0A023CPQ9_GEOSE/1-160
--------------------------------------------MISHI-F-A-M-----
D-----Q-----N-----R----V-I--G--K------D------N-----R------L-
P--W-----H------L--P-A-----D---L---A-Y-F------KK------------
---V-T-------------M-------------G-----------------H--------
-------A-----------------I-V-MGRKTFE---S-I-G------------R---
---PL---P-----G--R-------E--N---V-----IV-TRD-RS-------------
---FQL-----------------E--G------------CK----------VL--H----
S------I--E--EVK------------------------------------R---FA--
AMR-------DDEVF-VI-----------GGA-E-LFRA--T--L------------P--
------V------A--D-------------RLYITKIE-------------AS---F---
P-----G-----D---------T-----F----Y---------P-----A----F-----
-D-E-------S---E-----W-Q-L--V---S---Y-----T--K---G---I---K--
D---EK----------NPYDYAFIVYER--------------------------------
---------------------------------------
>A0A023NN37_9GAMM/2-160
-------------------------------------------A-ISLI-A-A-L-----
D-----E-----N-----F----A-I--G--R------K------G-----Q------L-
P--W-----H------L--P-D-----D---L---R-W-F------KQ------------
---L-T-------------L-------------G-----------------K--------
-------Y-----------------V-L-MGYNTAV---A-I-G------------R---
---PL---P-----D--R-------T--N---L-----VL-TRR-HE-------------
---APF-----------------P--G------------QI----------TV--R----
S------L--P--EGQ------------------------------------A---RA--
DGT---------GLM-VI-----------GGG-E-VYAE--A--L------------P--
------H------A--K-------------RLYLTWVN-------------AA---V---
D----GA-----D---------T-----F----F---------P-----G----V-----
-H-F-------S---E-----W-T-E--L---S---R-----V--H---H---K---K--
D---AD----------HKYDFDMVEYIR--------------------------------
---------------------------------------
>A0A023Y7E9_9GAMM/2-162
-------------------------------------------R-LSLI-A-A-L-----
D-----R-----S-----H----G-I--G--H------D------N-----Q------L-
P--W-----Q------L--P-D-----D---L---K-R-F------KA------------
---L-T-------------L-------------G-----------------K--------
-------P-----------------I-L-MGRKTAQ---S-L-G------------R---
---AL---P-----G--R-------P--N---L-----VL-TRS-GQ-------------
---VPF-----------------E--G------------MQ----------AV--A----
S------V--D--DAL------------------------------------A---FA--
AAS------GADELC-VI-----------GGG-E-VYRL--T--M------------A--
------Q------A--T-------------DLHLTWVD-------------TT---V---
T-----A-----D---------T-----Y----F---------P-----P----V-----
-D-P-------A---L-----W-V-E--V---A---R-----E--H---H---P---A--
D---AR----------HSTAFDFVDYTR--------------------------------
---------------------------------------
>A0A024FE85_9FLAO/149-309
-------------------------------------------E-LTII-V-A-A-----
G-----E-----D-----N----A-I--G--K------D------N-----D------L-
I--W-----Y------L--S-N-----D---L---K-R-F------KK------------
---L-T-------------S-------------G-----------------H--------
-------H-----------------I-I-MGRKTFE---S-F-P------------K---
---PL---P-----N--R-------T--H---I-----VI-TRQ-TD-------------
---YKA----------------PS--G------------VI----------IV--N----
N------L--E--DAI------------------------------------D---AA--
KKD--------SQPF-II-----------GGG-E-IYKQ--S--M------------D--
------L------V--D-------------KLEITRVH-------------ST---F--N
N-----A-----D---------T-----F----F---------P-----E----I-----
-D-S-------T---K-----W-K-E--V---S---R-----T--S---H---D---A--
D---EK----------HAHAFSFITYLR--------------------------------
---------------------------------------
>A0A024HQ84_PSEKB/9-172
-------------------------------------------P-LAMI-A-A-L-----
A-----E-----N-----R----V-I--G--V------D------N-----R------L-
P--W-----H------L--P-A-----D---L---K-H-F------KA------------
---M-T-------------L-------------G-----------------K--------
-------P-----------------V-I-MGRKTWD---S-L-G------------R---
---PL---P-----G--R-------L--N---L-----VV-SRQ-AD-------------
---LQL-----------------E--G------------AE----------VF--T----
S------L--D--AALER--------------------------------ADA---WA--
REE------EAEELM-LI-----------GGA-Q-LYGE--A--L------------P--
------Q------A--E-------------RLYLTRVA-------------LS---P---
A-----G-----D---------A-----H----F---------P-----E----V-----
-E-A-------T---R-----W-R-L--A---S---S-----I--D---H---E---P--
T---A-----------ETPAYSFEVWE-L-------------------------------
---------------------------------------
>A0A024P1V5_9BACI/1-161
--------------------------------------------MISFI-F-A-M-----
D-----K-----N-----Q----L-I--G--K------D------N-----D------L-
P--W-----H------I--P-N-----D---F---K-F-F------KD------------
---K-T-------------W-------------G-----------------K--------
-------T-----------------I-I-MGRKTFE---S-F-G------------K---
---PL---P-----E--R-------T--H---I-----VI-TSN-KN-------------
---YDR-----------------K--G------------CT----------VI--H----
S------I--D--QIL------------------------------------E---LE--
KEN------PEKEWF-VI-----------GGS-V-LFEK--M--L------------P--
------Y------A--D-------------RMYLTFID-------------AS---F---
E-----G-----D---------T-----Y----F---------P-----D----F-----
-D-T-------S---E-----W-A-L--L---F---E-----T--K---G---L---K--
D---DR----------NPYDYYFRTYER--------------------------------
---------------------------------------
>A0A024QC49_9BACI/1-161
--------------------------------------------MISLL-L-A-M-----
D-----K-----N-----H----V-I--G--S------N------N-----D------L-
P--W-----R------L--P-K-----D---L---R-F-F------KE------------
---K-T-------------T-------------G-----------------Q--------
-------T-----------------I-I-MGRKTFD---S-M-N------------G---
---PL---P-----N--R-------R--N---V-----IL-TKS-EL-------------
---PTS-----------------D--N------------LE----------VI--K----
D------I--H--TIY------------------------------------E---WN--
EEH------PDIEYF-VI-----------GGG-N-IFEQ--V--I------------H--
------H------A--D-------------RMYITWID-------------HR---F---
Q-----G-----D---------T-----Y----F---------P-----S----F-----
-S-T-------E---D-----W-I-L--S---S---K-----V--K---G---E---R--
N---ET----------NPYEYYFLQYDR--------------------------------
---------------------------------------
>A0A024TRZ0_9STRA/3-181
-------------------------------------------E-ISVV-V-A-V-----
A-----R-----K----TW----G-I--G--I------D------N-----T------L-
P--W-----K------L--P-S-----D---M---K-R-F------RE------------
---I-T-------------TSTT------DATKQ-----------------N--------
-------A-----------------V-I-MGRNTWE---S-I-PA---------KFR---
---PL---P-----G--R-------L--N---V-----VL-TRN-ST-------------
---LAAQLD-----------ASSP--Q------------VL----------AA--S----
S------L--D--DAL------------------------------------A--KLS--
PTK-------IEHVF-AI-----------GGA-N-VYSD--A--L------------RH-
-----RA------C--R-------------KAYVTMVD-------------GD---F---
D-----C-----D---------A-----F----F---------P-----S----T-----
---L-------K---Q-----L-G-F--V---E---T-----E--A---L---G---T--
Q---TE----------NGIDFHFATFER--------------------------------
---------------------------------------
>A0A024U8I5_9STRA/2-161
-------------------------------------------Q-INVI-A-A-C-----
A-----R-----N-----R----V-I--G--I------N------G-----T------L-
P--W-----S------I--P-R-----D---W---Q-Y-F------LD------------
---K-T-------------D-------------G-----------------R--------
-------T-----------------C-I-MGRISAE---E-Y-P----------------
---TN---A-----N--R-------P--V---I-----LI-SKS-WH-------------
---AKGK--------------SAP--H------------TE----------VA--T----
S------Y--S--HAL------------------------------------D---LA--
AAR------NLPEVW-IC-----------GGA-T-IYEA--S--L------------A--
------S------A--H-------------KLFLTRVE-------------LD---V---
A-----G-----D---------T-----F----F---------P-----P----W-----
---Q-------H---Y-----F-D-V--L---E---S-----R--D---E---H------
----DD----------NGTRFAFEVWT-K-------------------------------
---------------------------------------
>A0A024VW45_PLAFA/87-228
---------------------------------DNVNDMPNSKK----------------
------------------------------------------------------------
------------------------------------------------------------
-------------------L-------------Q-----------------N--------
-------V-----------------V-V-MGRTNWE---S-I-PK---------KFK---
---PL---S-----N--R-------I--N---V-----IL-SRT-LK-------------
---KEDF---------------DE--D------------VY----------II--N----
K------V--E--DLI------------------------------------V---LL--
GKL------NYYKCF-II-----------GGS-V-VYQE--F--L------------EK-
-----KL------I--K-------------KIYFTRIN-------------ST---Y---
E-----C-----D---------V-----F----F---------P-----E----I-----
-N-E-------N---E-----Y-Q-I--I---S---V-----S--D---V---Y------
----TS----------NNTTLDFIIYKK--------------------------------
---------------------------------------
>A0A024WCD5_PLAFA/87-228
---------------------------------DNVNDMPNSKK----------------
------------------------------------------------------------
------------------------------------------------------------
-------------------L-------------Q-----------------N--------
-------V-----------------V-V-MGRTNWE---S-I-PK---------KFK---
---PL---S-----N--R-------I--N---V-----IL-SRT-LK-------------
---KEDF---------------DE--D------------VY----------II--N----
K------V--E--DLI------------------------------------V---LL--
GKL------NYYKCF-II-----------GGS-V-VYQE--F--L------------EK-
-----KL------I--K-------------KIYFTRIN-------------ST---Y---
E-----C-----D---------V-----F----F---------P-----E----I-----
-N-E-------N---E-----Y-Q-I--I---S---V-----S--D---V---Y------
----TS----------NNTTLDFIIYKK--------------------------------
---------------------------------------
>A0A024WW09_PLAFA/32-174
--------------------------------VDNVNDMPNSKK----------------
------------------------------------------------------------
------------------------------------------------------------
-------------------L-------------Q-----------------N--------
-------V-----------------V-V-MGRTSWE---S-I-PK---------KFK---
---PL---S-----N--R-------I--N---V-----IL-SRT-LK-------------
---KEDF---------------DE--D------------VY----------II--N----
K------V--E--DLI------------------------------------V---LL--
GKL------NYYKCF-II-----------GGS-V-VYQE--F--L------------EK-
-----KL------I--K-------------KIYFTRIN-------------ST---Y---
E-----C-----D---------V-----F----F---------P-----E----I-----
-N-E-------N---E-----Y-Q-I--I---S---V-----S--D---V---Y------
----TS----------NNTTLDFIIYKK--------------------------------
---------------------------------------
>A0A037UNS5_SPIME/1-156
--------------------------------------------MIKLL-W-A-M-----
D-----E-----N-----N----L-I--G--Q------N------N-----Q------L-
P--W-----H------L--R-E-----E---L---Q-H-F------KE------------
---T-T-------------L-------------G-----------------Q--------
-------T-----------------I-L-FGRLTYE---G-I-G------------R---
---PL---P-----K--R-------K--T---L-----VL-TRQ-LD-------------
---YQI----------------KH-PD------------VE----------VV--T----
D------L--T--AII------------------------------------N---FY--
HQN------PTEDIY-IC-----------GGK-K-IYEA--T--L------------P--
------Y------A--D-------------ELITSLIK-------------GK---Y---
Q-----G-----D---------T-----Y----F---------P-----S----F-----
-D-L-------N---Q-----F-T-L--T---K---L-----N--E---Y---Q------
----------------------------QFVIKYYKR-----------------------
---------------------------------------
>A0A044RAS1_ONCVO/7-186
-------------------------------------------P-MNII-V-A-M-----
D-----S-----C-----G----G-I--G--R------N------G-----D------L-
P--W-----R------L--P-A-----E---L---A-R-F------GK------------
---L-T-------------T-------------STRD----------SNKKN--------
-------A-----------------V-I-MGRKVWE---S-I-PP---------KFR---
---PL---K-----N--R-------L--N---I-----VL-STS-ME-------------
---EVI-----------------D-KN------------II----------VA--R----
S------F--E--SAV------------------------------------T---LL--
QNME-----NIETIW-NI-----------GGR-A-VYEL--G--L------------SS-
-----PL------L--HQAI-------FLLLLYITRVE-------------GD---F---
Q-----A-----D---------V-----F----F---------P-----E----V-----
-D-Y-------S---R-----F-I-K--S---T---E-----S--E---E---V------
H---EE----------NNIKYKYEVY--TI------------------------------
---------------------------------------
>A0A052INA8_9BORD/5-160
-------------------------------------------R-LTLV-V-A-Y-----
A-----R-----N-----R----V-I--G--R------D------N-----T------L-
P--W-----R------L--P-G-----D---L---A-H-F------KR------------
---T-T-------------L-------------G-----------------H--------
-------P-----------------I-V-MGRNTWE---S-L-G------------R---
---PL---P-----G--R-------Q--N---I-----VV-SRN-PD-------------
---YRA-----------------E--G------------AR----------VV--P----
D------L--Q--AAL------------------------------------D---AA--
EAE---------DVY-VI-----------GGA-Q-IYAQ--A--L------------P--
------L------A--D-------------RIIATEIQ-------------AD---V---
D-----G-----D---------A-----W----F---------P-----L----L-----
-P-G-------Y---A-----W-K-E--T---S---R-----Q--P---Q---P------
----EE----------NGYRYDFVVYER--------------------------------
---------------------------------------
>A0A058ZB29_9EUKA/18-213
------------------------------------------QF--DLV-V-A-A-----
S-----T-----N-----N----F-I--G--G------D------S-----Y------I-
P--W-----T------L--K-S-----D---L---A-H-F------RR------------
---V-T-------------T-------------A-----------------R--------
-------PSFVPDS-----TPFVNVV-I-MGRITYQ---S-L-PD---------KFR---
---PL---P-----G--R-------L--N---I-----VL-TRG-NS-------------
---ANIP---------------DH-PL------------VR----------KV--G----
S------L--D--CALNLVQELR----------------------RAGPLLTD-------
--AGP---VAVGSSF-VI-----------GGG-E-IYAL--A--F------------Q--
------H------P--AR-----------RLLFLTRVK-------------VS---I---
D-----V-----S-----------------------------------------------
------------------------------------------------------------
----------------------------LFTRSAFIQDVDTYFTQLKDKTRQLPEEGGLE
SQVEMW---------------------------------
>A0A059BCN4_EUCGR/24-201
------------------------------------------TY--QVV-V-A-A-----
T-----R-----D-----M----G-I--G--K------D------G-----K------L-
P--W-----R------L--P-S-----D---L---K-Y-F------KS------------
---I-T-------------LTTI------DSAKK-----------------N--------
-------A-----------------V-I-MGRKTWE---S-I-PA---------EHR---
---PL---P-----G--R-------L--N---V-----VL-TRS-GS-------------
---FDIA--------------TAE--N------------VI----------IC--G----
S------M--S--SAL------------------------------------D---LL--
ASSPY--CLSIEKVF-VI-----------GGG-Q-IFRE--A--L------------NA-
-----SA------C--D-------------AIHITEIE-------------TP---F---
E-----C-----D---------T-----F----M---------P-----T----V-----
-D-T-------S---V-----F-Y-P--W---Y---S-----S--F---P---V------
----VE----------NNIRYSFTTYVR--------------------------------
---------------------------------------
>A0A059BPA9_EUCGR/62-239
------------------------------------------SY--QVV-V-A-A-----
T-----R-----D-----M----G-I--G--K------D------G-----K------L-
P--W-----K------L--P-S-----D---L---Q-F-F------KE------------
---L-T-------------STTM------DPRKK-----------------N--------
-------A-----------------V-L-MGRKTWE---S-I-PL---------QFR---
---PL---P-----G--R-------L--N---V-----VL-TRS-GR-------------
---LETK--------------LSE--D------------VV----------LC--G----
S------R--A--SALEL-------------------------------LASS-------
--RYC---SAIENVF-VI-----------GGG-Q-LLRE--A--L------------N--
------AP----DC--V-------------AIHITEIE-------------DH---V---
D-----C-----D---------T-----F----I---------P-----S----I-----
-D-L-------S---V-----F-R-P--W---Y---A-----S--P---P---M------
----VE----------NDYRHSFVTYVR--------------------------------
---------------------------------------
>A0A059BPR8_EUCGR/62-239
------------------------------------------SY--QVV-V-A-A-----
T-----R-----D-----M----G-I--G--K------D------G-----K------L-
P--W-----K------L--P-S-----D---L---Q-F-F------KE------------
---L-T-------------STTM------DPRKK-----------------N--------
-------A-----------------V-L-MGRKTWE---S-I-PL---------QFR---
---PL---P-----G--R-------L--N---V-----VL-TRS-GR-------------
---LETK--------------LSE--D------------VV----------LC--G----
S------R--A--SALEL-------------------------------LASS-------
--RYC---SAIENVF-VI-----------GGG-Q-LLRE--A--L------------N--
------AP----DC--V-------------AIHITEIE-------------DH---V---
D-----C-----D---------T-----F----I---------P-----S----I-----
-D-L-------S---V-----F-R-P--W---Y---A-----S--P---P---M------
----VE----------NDYRHSFVTYVR--------------------------------
---------------------------------------
>A0A059BQ73_EUCGR/62-239
------------------------------------------SY--QVV-V-A-A-----
T-----R-----D-----M----G-I--G--K------D------G-----K------L-
P--W-----K------L--P-S-----D---L---Q-F-F------KE------------
---L-T-------------STTM------DPRKK-----------------N--------
-------A-----------------V-L-MGRKTWE---S-I-PL---------QFR---
---PL---P-----G--R-------L--N---V-----VL-TRS-GR-------------
---LETK--------------LSE--D------------VV----------LC--G----
S------R--A--SALEL-------------------------------LASS-------
--RYC---SAIENVF-VI-----------GGG-Q-LLRE--A--L------------N--
------AP----DC--V-------------AIHITEIE-------------DH---V---
D-----C-----D---------T-----F----I---------P-----S----I-----
-D-L-------S---V-----F-R-P--W---Y---A-----S--P---P---M------
----VE----------NDYRHSFVTYVR--------------------------------
---------------------------------------
>A0A059DFL3_EUCGR/24-201
------------------------------------------TY--QVV-V-A-A-----
T-----R-----D-----M----G-I--G--K------D------G-----K------L-
P--W-----R------L--P-S-----D---L---K-Y-F------KS------------
---I-T-------------LTAI------DPAKK-----------------N--------
-------A-----------------V-I-MGRKTWE---S-I-PA---------EHR---
---PL---P-----G--R-------L--N---V-----VL-TRS-GS-------------
---FDIA--------------TAE--N------------VI----------IC--G----
S------M--S--SAL------------------------------------D---LL--
ASSPY--CLSIEKVF-VI-----------GGG-Q-IFRE--A--LN----------AP--
------A------C--D-------------AIHITEIE-------------TP---F---
E-----C-----D---------T-----F----M---------P-----T----V-----
-D-T-------S---V-----F-H-P--W---Y---S-----S--F---P---V------
----VE----------NNIRYSFTTYVR--------------------------------
---------------------------------------
>A0A059F2F1_9MICR/14-176
------------------------------------------PN---LI-A-A-F-----
T----SK-----T-----R----G-I--G--Y------N------N-----D------L-
P--W-----KR----SL--S-M-----D---L---K-W-L------NY------------
---L-T-------------T-------------Y-----------------K--------
-------PNK-------------VAL-I-MGKNTFV---S-I-R------------K---
---PL---S-----K--R-------V--N---I-----VV-SSQ-TF-------------
-----------------------N--D------------VV----------NV--K----
S------V--D--EAL------------------------------------N---YA--
SQN-------NLIPV-FF-----------GGS-R-IFEE--A--L------------R--
------K------P--C-------------KVFFTVIQE-----------NDK---I---
E-----S-----D---------A-----F----F---------P-----E----Y-----
-N----------------------------------------------------------
----------------------------ILLDNITYEVNEILTKTNKDVNWMHEN-----
---------------------------------------
>A0A059LGJ3_9CHLO/44-227
------------------------------------------QA----------------
--------------------------------------G------N-----Q------L-
P--W-----R------L--P-G-----D---M---A-Y-F------KE------------
---L-T-------------T-------------RTHD----------PLKCN--------
-------A-----------------V-I-MGRKTWE---S-L-PP---------RFR---
---PL---P-----G--R-------L--N---V-----VL-SRS-GG-------------
---MELPSL-----------QGGQ--GLKLG---STLPVAR----------VC--G----
G------L--E--AALHW--------------------------------LNE---P---
--ETA---SFVEQVF-VI-----------GGG-A-VYEE--C--LR----------SP--
------Q------L--Q-------------AVHLSRVSAAE-------EGDPD---P---
E-----C-----D---------V-----F----M---------P-----S----L-----
-P----------------------------------------------------------
----------------------------VAAPTLKLWSASGPIVENGLRCEFLCYLR---
---------------------------------------
>A0A059MVN8_9NOCA/6-164
-------------------------------------------D-IVLI-W-A-Q-----
D-----R-----D-----G----G-I--G--R------D------G-----A------I-
P--W-----R------I--P-E-----D---M---A-H-F------RA------------
---A-T-------------T-------------G-----------------K--------
-------P-----------------V-I-MGRLTWE---S-L-PP---------RFR---
---PL---P-----G--R-------R--N---I-----VV-TRD-PA-------------
---WSD-----------------A--G------------AE----------VA--H----
G------V--P--EAL------------------------------------A---LA--
GGG---------DVC-VI-----------GGG-Q-IYAQ--A--M------------P--
------H------A--T-------------RLLVTEVD-------------LE---V---
G-----A-----D---------A-----F----A---------P-----R----I-----
---G-------P---G-----W-T-A--V---D---V-----G--A---R---Q------
E---SG----------DGIGFRFVRYAR--------------------------------
---------------------------------------
>A0A060BI30_9GAMM/13-176
-------------------------------------------P-IAMI-V-A-M-----
A-----K-----N-----R----V-I--G--V------E------G-----K------L-
P--W-----Y------L--P-E-----D---L---K-F-F------KR------------
---M-T-------------Q-------------A-----------------K--------
-------P-----------------L-V-MGRKTYA---S-I-G------------K---
---PL---P-----N--R-------L--N---I-----VV-TRD-PN-------------
---FAA-----------------E--G------------VR----------IC--H----
E------L--P--AAL------------------------------------A---LA--
DQQAT--IEAAEEIM-VM-----------GGG-E-IYRQ--A--L------------P--
------H------A--Q-------------RLYITEVD-------------ID---V---
D-----G-----D---------A-----V----F---------P-----E----F-----
-S-M-------D---E-----W-Q-E--V---Q---R-----V--A---G---K---P--
A---E-----------GQPQYDFVVYER--------------------------------
---------------------------------------
>A0A060LZ90_9BACI/1-158
--------------------------------------------MITFV-Y-A-R-----
D-----Q-----A-----Y----G-I--G--K------N------N-----D------M-
P--W-----H------L--P-A-----D---L---K-H-F------KQ------------
---T-T-------------T-------------G-----------------K--------
-------T-----------------I-V-MGRKTFD---S-M-N------------G---
---PL---P-----N--R-------R--N---I-----VL-TRN-RS-------------
---FTA-----------------A--D------------TD----------VV--Y----
S------V--D--DVL------------------------------------A---LS--
KEQ---------EVF-VI-----------GGT-E-IFNL--F--W------------N--
------H------C--D-------------KQIVTVIE-------------DT---F---
D-----A-----D---------T-----F----V---------P-----A----L-----
-K-D-------D---E-----W-E-L--V---E---A-----V--A---G---T---M--
D---EK----------NRYPHEYRTYVR--------------------------------
---------------------------------------
>A0A060RBY6_9BACT/1-152
--------------------------------------------MISII-V-A-V-----
A-----D-----N-----G----V-I--G--C------A------N-----K------L-
I--W-----H------L--S-D-----D---L---K-R-F------KR------------
---L-T-------------T-------------G-----------------H--------
-------P-----------------V-V-MGRKTFD---S-I-G------------R---
---PL---P-----N--R-------V--N---I-----VV-SRD-ES-------------
---LDI-----------------E--D------------VV----------VV--N----
S------I--D--GAV------------------------------------G---LF--
GTD--------EEIF-II-----------GGG-E-IYRQ--S--M------------P--
------L------A--D-------------KLYLTLVH-------------QT---P---
E-----G-----D---------T-----Y----F---------P-----E----I-----
-D-H-------G---Q-----W-K-E--V---F---R-----E--V---H---K------
----------------------------GYEFVDFIR-----------------------
---------------------------------------
>A0A061AIM5_9MOLU/1-152
--------------------------------------------MIHAI-W-A-M-----
D-----I-----N-----W----M-I--G--K------D------N-----I------L-
P--W-----H------Y--K-E-----D---L---Q-Y-F------KQ------------
---M-T-------------K-------------D-----------------K--------
-------T-----------------V-L-MGEATYR---S-L-KSY-------YKEK---
---PL---P-----F--G-------K--M---F-----VA-NLI-DT-------------
---V-Y-----------------S--D------------AE----------CV--T----
D------V--I--SFI--------------------------------------------
KSY-------TDELW-VI-----------GGK-I-IYNL--T--L------------P--
------Y------V--D-------------YLHITHVL-------------NY---H---
E-----G-----N---------V-----Y----F---------T-----P----F-----
-K-L-------S---T-----Y-Q-L--V---E---K-----K-----------------
----------------------------VLPGLIFATY----------------------
---------------------------------------
>A0A061D7M8_BABBI/10-186
------------------------------------------GL--EIF-V-A-T-----
A-----L-----N-----G----T-I--G--C------K------N-----D------I-
P--W----PH------I--R-Q-----D---F---R-F-L------CR------------
---G-T-------------TYVEPEVKAANPSLQ-----------------N--------
-------V-----------------V-I-FGRRTYE---S-I-PQ---------TSL---
---PL---K-----N--R-------I--N---V-----VL-SRT-VK-------------
----DI-----------------P--G------------VL----------VY--S----
S------L--C--EAI------------------------------------R--SLR--
ASV------PHNKIF-IL-----------GGA-D-LYRE--V--LE----------ND--
------L------C--D-------------KIYLTRLN-------------KE---Y---
E-----G-----D---------R-----F----F---------P-----P----I-----
---P-------S---S-----F-Q-I--T---G---I-----S--R---T---F------
----ST----------DFVTYDFVTYEK--------------------------------
---------------------------------------
>A0A061DYU4_THECC/25-202
------------------------------------------TY--QVV-V-A-A-----
T-----K-----D-----M----G-I--G--K------D------G-----K------L-
P--W-----K------L--P-S-----D---L---K-F-F------KD------------
---V-T-------------LTTS------DSGKK-----------------N--------
-------A-----------------V-I-MGRKTWE---S-I-PL---------QNR---
---PL---P-----G--R-------L--N---V-----VL-TRS-GS-------------
---FDIA--------------TAE--N------------VV----------IC--G----
S------M--T--SAL------------------------------------E---LL--
AASPY--CLSIEKVF-VI-----------GGG-Q-IFRE--S--LN----------AP--
------G------C--D-------------AIHITEIE-------------TS---I---
E-----C-----D---------T-----F----M---------P-----S----I-----
-D-S-------S---V-----F-Q-P--W---Y---S-----S--F---P---V------
----VE----------NDIRYCFTTFVR--------------------------------
---------------------------------------
>A0A061DYU8_THECC/25-202
------------------------------------------TY--QVV-V-A-A-----
T-----K-----D-----M----G-I--G--K------D------G-----K------L-
P--W-----K------L--P-S-----D---L---K-F-F------KD------------
---V-T-------------LTTS------DSGKK-----------------N--------
-------A-----------------V-I-MGRKTWE---S-I-PL---------QNR---
---PL---P-----G--R-------L--N---V-----VL-TRS-GS-------------
---FDIA--------------TAE--N------------VV----------IC--G----
S------M--T--SAL------------------------------------E---LL--
AASPY--CLSIEKVF-VI-----------GGG-Q-IFRE--S--LN----------AP--
------G------C--D-------------AIHITEIE-------------TS---I---
E-----C-----D---------T-----F----M---------P-----S----I-----
-D-S-------S---V-----F-Q-P--W---Y---S-----S--F---P---V------
----VE----------NDIRYCFTTFVR--------------------------------
---------------------------------------
>A0A061DZ18_THECC/25-202
------------------------------------------TY--QVV-V-A-A-----
T-----K-----D-----M----G-I--G--K------D------G-----K------L-
P--W-----K------L--P-S-----D---L---K-F-F------KD------------
---V-T-------------LTTS------DSGKK-----------------N--------
-------A-----------------V-I-MGRKTWE---S-I-PL---------QNR---
---PL---P-----G--R-------L--N---V-----VL-TRS-GS-------------
---FDIA--------------TAE--N------------VV----------IC--G----
S------M--T--SAL------------------------------------E---LL--
AASPY--CLSIEKVF-VI-----------GGG-Q-IFRE--S--LN----------AP--
------G------C--D-------------AIHITEIE-------------TS---I---
E-----C-----D---------T-----F----M---------P-----S----I-----
-D-S-------S---V-----F-Q-P--W---Y---S-----S--F---P---V------
----VE----------NDIRYCFTTFVR--------------------------------
---------------------------------------
>A0A061DZ24_THECC/25-202
------------------------------------------TY--QVV-V-A-A-----
T-----K-----D-----M----G-I--G--K------D------G-----K------L-
P--W-----K------L--P-S-----D---L---K-F-F------KD------------
---V-T-------------LTTS------DSGKK-----------------N--------
-------A-----------------V-I-MGRKTWE---S-I-PL---------QNR---
---PL---P-----G--R-------L--N---V-----VL-TRS-GS-------------
---FDIA--------------TAE--N------------VV----------IC--G----
S------M--T--SAL------------------------------------E---LL--
AASPY--CLSIEKVF-VI-----------GGG-Q-IFRE--S--LN----------AP--
------G------C--D-------------AIHITEIE-------------TS---I---
E-----C-----D---------T-----F----M---------P-----S----I-----
-D-S-------S---V-----F-Q-P--W---Y---S-----S--F---P---V------
----VE----------NDIRYCFTTFVR--------------------------------
---------------------------------------
>A0A061DZY1_THECC/28-134
---------------------------------LVRMGSFDIAT----------------
------------------------------------------------------------
------------------------------------------------------------
------------------------------------------------------------
------------------------------------------------------------
------------------------------------------------------------
-----A-----------------E--N------------VV----------IC--G----
S------M--T--SAL------------------------------------E---LL--
AASPY--CLSIEKVF-VI-----------GGG-Q-IFRE--S--LN----------AP--
------G------C--D-------------AIHITEIE-------------TS---I---
E-----C-----D---------T-----F----M---------P-----S----I-----
-D-S-------S---V-----F-Q-P--W---Y---S-----S--F---P---V------
----VE----------NDIRYCFTTFVR--------------------------------
---------------------------------------
>A0A061DZY7_THECC/25-202
------------------------------------------TY--QVV-V-A-A-----
T-----K-----D-----M----G-I--G--K------D------G-----K------L-
P--W-----K------L--P-S-----D---L---K-F-F------KD------------
---V-T-------------LTTS------DSGKK-----------------N--------
-------A-----------------V-I-MGRKTWE---S-I-PL---------QNR---
---PL---P-----G--R-------L--N---V-----VL-TRS-GS-------------
---FDIA--------------TAE--N------------VV----------IC--G----
S------M--T--SAL------------------------------------E---LL--
AASPY--CLSIEKVF-VI-----------GGG-Q-IFRE--S--LN----------AP--
------G------C--D-------------AIHITEIE-------------TS---I---
E-----C-----D---------T-----F----M---------P-----S----I-----
-D-S-------S---V-----F-Q-P--W---Y---S-----S--F---P---V------
----VE----------NDIRYCFTTFVR--------------------------------
---------------------------------------
>A0A061E0T8_THECC/25-202
------------------------------------------TY--QVV-V-A-A-----
T-----K-----D-----M----G-I--G--K------D------G-----K------L-
P--W-----K------L--P-S-----D---L---K-F-F------KD------------
---V-T-------------LTTS------DSGKK-----------------N--------
-------A-----------------V-I-MGRKTWE---S-I-PL---------QNR---
---PL---P-----G--R-------L--N---V-----VL-TRS-GS-------------
---FDIA--------------TAE--N------------VV----------IC--G----
S------M--T--SAL------------------------------------E---LL--
AASPY--CLSIEKVF-VI-----------GGG-Q-IFRE--S--LN----------AP--
------G------C--D-------------AIHITEIE-------------TS---I---
E-----C-----D---------T-----F----M---------P-----S----I-----
-D-S-------S---V-----F-Q-P--W---Y---S-----S--F---P---V------
----VE----------NDIRYCFTTFVR--------------------------------
---------------------------------------
>A0A061E0U3_THECC/25-202
------------------------------------------TY--QVV-V-A-A-----
T-----K-----D-----M----G-I--G--K------D------G-----K------L-
P--W-----K------L--P-S-----D---L---K-F-F------KD------------
---V-T-------------LTTS------DSGKK-----------------N--------
-------A-----------------V-I-MGRKTWE---S-I-PL---------QNR---
---PL---P-----G--R-------L--N---V-----VL-TRS-GS-------------
---FDIA--------------TAE--N------------VV----------IC--G----
S------M--T--SAL------------------------------------E---LL--
AASPY--CLSIEKVF-VI-----------GGG-Q-IFRE--S--LN----------AP--
------G------C--D-------------AIHITEIE-------------TS---I---
E-----C-----D---------T-----F----M---------P-----S----I-----
-D-S-------S---V-----F-Q-P--W---Y---S-----S--F---P---V------
----VE----------NDIRYCFTTFVR--------------------------------
---------------------------------------
>A0A061E6Q0_THECC/25-202
------------------------------------------TY--QVV-V-A-A-----
T-----K-----D-----M----G-I--G--K------D------G-----K------L-
P--W-----K------L--P-S-----D---L---K-F-F------KD------------
---V-T-------------LTTS------DSGKK-----------------N--------
-------A-----------------V-I-MGRKTWE---S-I-PL---------QNR---
---PL---P-----G--R-------L--N---V-----VL-TRS-GS-------------
---FDIA--------------TAE--N------------VV----------IC--G----
S------M--T--SAL------------------------------------E---LL--
AASPY--CLSIEKVF-VI-----------GGG-Q-IFRE--S--LN----------AP--
------G------C--D-------------AIHITEIE-------------TS---I---
E-----C-----D---------T-----F----M---------P-----S----I-----
-D-S-------S---V-----F-Q-P--W---Y---S-----S--F---P---V------
----VE----------NDIRYCFTTFVR--------------------------------
---------------------------------------
>A0A061FK09_THECC/70-247
------------------------------------------SY--QVV-V-A-A-----
T-----R-----E-----M----G-I--G--K------D------G-----K------L-
P--W-----R------L--P-S-----D---L---K-F-F------KE------------
---L-T-------------MTTS------DPEKK-----------------N--------
-------A-----------------V-V-MGRKTWE---S-I-PL---------EYR---
---PL---P-----G--R-------L--N---V-----VL-TRS-ES-------------
---SKIT--------------TGE--N------------VV----------IC--G----
S------I--S--SAL------------------------------------Q---LL--
AEVPY--CLSIEKVF-VI-----------GGG-Q-IFRE--T--LN----------AP--
------G------C--E-------------AIHITEID-------------TS---I---
E-----C-----D---------T-----F----I---------P-----A----I-----
-D-L-------S---C-----F-R-R--W---Y---S-----S--K---P---L------
----VE----------NGIRFSFKTYVR--------------------------------
---------------------------------------
>A0A061J359_TRYRA/22-133
-------------------------------------------A-FSLV-V-A-V-----
D-----Q-----H-----G----G-I--G--D------G------Q-----S------I-
P--W-----N------V--P-E-----D---M---K-Y-F------RD------------
---V-T-------------T-------------KLRGKNV----KPTLARRN--------
-------A-----------------V-V-MGRKTWD---S-I-PP---------NFR---
---PL---P-----G--R-------L--N---V-----VL-SSK-LT-------------
---TQN---------------------------------------------LL--D----
------------------------------------------------------------
------------------------------------------------------------
------------------------------------------------------------
------------------------------------------------------------
------------------------------------------------------------
----------------------------DLPSEEKRKAAANNVLAVRGGLE---------
---------------------------------------
>A0A062XKI8_LEUPS/3-164
-------------------------------------------T-IKMV-W-A-Q-----
D-----K-----K-----N----A-I--G--K------N------G-----S------I-
P--W-----H------M--P-D-----D---L---K-L-F------RD------------
---E-T-------------M-------------N-----------------T--------
-------L-----------------M-I-MGRPTWL---S-I-G------------R---
---PL---P-----N--R-------T--S---V-----VM-TTD-LN-------------
---WQTN---------------YP--E------------VK----------VV--H----
S------L--D--DAL------------------------------------A---LI--
KNE-------SRDIS-IA-----------GGS-V-IYKA--F--M------------P--
------Y------A--T-------------DLVVTKID-------------GI---I---
D-----G-----D---------T-----F----V---------A-----P----I-----
-D-L-------S---Q-----F-K-L--T---S---S-----E--A---H---P---K--
D---NN----------HDYAYVVERYKR--------------------------------
---------------------------------------
>A0A063BRL3_9HYPO/5-170
-------------------------------------------E-LTLI-V-A-A-----
T-----R-----T-----M----G-I--G--L------H------G-----T------M-
P--W-----T-----GL--R-K-----E---M---Q-Y-F------AR------------
---V-T-------------T-------------HVPPQS-------PAGSVN--------
-------A-----------------V-I-MGRKTWD---S-V-PP---------KFR---
---PL---K-----N--R-------L--N---I-----VV-SRS-APGET----------
PPPA-PSS-------------PVS--E------------PV----------RV--R----
S------L--Q--DAL------------------------------------A---LA--
KAHP-----LVSRVF-VM-----------GGG-Q-IYRE--A--LG----------RD--
------E------A--K-------------RVLLTSIE-------------GD---F---
E-----C-----D---------T-----F----F---------P----------------
------------------------------------------------------------
----------------------------LDPSSDAARDA---------------------
---------------------------------------
>A0A066V8Y0_9BASI/20-59
-------------------------------------------P-LTLI-V-A-C-----
S-----P-----K-----N----G-I--G--K------G------G-----T------L-
P--W-----R------L--K-R-----E---M---A-Y-F------KQ------------
---V-T-------------S-------------A--------------------------
------------------------------------------------------------
------------------------------------------------------------
------------------------------------------------------------
------------------------------------------------------------
------------------------------------------------------------
------------------------------------------------------------
------------------------------------------------------------
------------------------------------------------------------
----------------------------CGL-----------------------------
---------------------------------------
>A0A066V8Y0_9BASI/73-170
--------------------------------------SLTNDI----------------
------------------------------------------------------------
------------------------------------------------------------
-----S-------------R-------------K-----------------N--------
-------F-----------------L-I-MGRNTWE---S-I-PP---------KFR---
---PL---A-----G--R-------V--N---V-----VI-SRT-AD-------------
---ASSLG------------IDAS-TD------------SH----------LS--S----
S------I--S--EASGLL-----------------------------AYAQE---SG--
QKK------SSPRAF-LI-----------GGA-Q-LYNH--F--L------------R--
------------------------------------------------------------
------------------------------------------------------------
------------------------------------------------------------
----------------------------NP------------------------------
---------------------------------------
>A0A066VPS4_9HOMO/7-199
-------------------------------------------Q-LTLV-V-A-A-----
T-----L-----T-----N----G-I--G--A------K------G-----S------L-
P--W-----R------L--S-R-----E---I---A-Y-F------AK------------
---V-T-------------R-------------EGGPR---------SSGPN--------
-------A-----------------V-I-MGRKTWE---S-I-KP---------QYR---
---PL---K-----G--R-------L--N---V-----VI-SSS-IASV-----------
DDLA-PVS-------------ASE-HP------------TL----------LA--T----
S------L--E--NSV------------------------------------A---GV--
E---------AANAF-VI-----------GGA-S-IYTQ--A--LE----------HP--
------A------T--T-------------RILLTRILE-----------PAY---E---
E-----C-----D---------V-----F----F---------P-----E----I-----
-R-E------SG---Q-----W-V-Q--A---E---H-----A--D---L---E------
----------------------------KWVGFEVPKGAQEEKGTKYEFQMWVR------
---------------------------------------
>A0A066XFW3_COLSU/611-751
----------------------------------------SDAR----------------
------------------------------------------------------------
------------------------------------------------------------
---------------------------------------------------N--------
-------A-----------------V-I-MGRKTWE---S-I-PP---------RFR---
---PL---K-----G--R-------L--N---I-----VI-SRS-HPTWDP-------AS
APAV-EAA------------TPDA----------------DKE------PVKV--G----
S------L--E--QAL------------------------------------A---YL--
RADGV--ASRLGKVF-VI-----------GGA-Q-IYDA--A--LR----------AP--
------E------A--K-------------RVLLTKVL-------------AE---F---
E-----C-----D---------A-----F----F---------P-----L----T-----
------------------------------------------------------------
----------------------------LSDEGEEAATARGWRKVEK-------------
---------------------------------------
>A0A067BG70_SAPPC/2-161
-------------------------------------------Q-INII-A-A-V-----
P-----R-----N-----R----V-I--G--R------N------G-----T------L-
P--W-----S------L--P-K-----D---W---N-Y-F------LD------------
---T-V-------------K-------------G-----------------H--------
-------V-----------------S-I-MGKTCFD---E-F-A----------------
---AG---P-----A--F-------P--A---I-----VV-SRT-LIE------------
-AGKTP-----------------P--H------------TN----------LA--S----
S------Y--E--EAL------------------------------------D---IA--
RNQ------GVNEVW-IL-----------GGQ-R-IYTE--A--L------------A--
------T------A--D-------------KLYITRID-------------AE---Y---
D-----G-----D---------T-----L----F---------P-----E----W-----
-D---------K---H-----F-S-V--C---E---S-----R--V---E---D------
----ED----------NGVQLAFEVWS-K-------------------------------
---------------------------------------
>A0A067C0T9_SAPPC/2-161
-------------------------------------------Q-INII-A-A-V-----
P-----R-----N-----R----I-I--G--R------N------G-----T------L-
P--W-----S------L--P-K-----D---W---N-Y-F------LN------------
---T-V-------------K-------------G-----------------H--------
-------V-----------------S-I-MGKTCFD---E-F-A----------------
---AG---P-----A--F-------P--A---I-----VV-SRS-LIE------------
-AGKTP-----------------P--H------------TS----------LA--S----
S------Y--E--EAL------------------------------------D---IA--
RNQ------GVNEVW-IL-----------GGQ-R-IYTE--A--L------------T--
------T------A--D-------------KLYITRID-------------AE---Y---
D-----G-----D---------T-----L----F---------P-----E----W-----
-D---------K---H-----F-T-V--C---E---S-----R--V---E----------
D---ED----------NGVQLAFEVWS-K-------------------------------
---------------------------------------
>A0A067CMI2_SAPPC/3-178
-------------------------------------------E-LSMI-V-A-V-----
A-----R----AT-----N----G-I--G--I------K------G-----Q------L-
P--W-----R------L--A-G-----D---L---K-R-F------RE------------
---L-T-------------TSTA------DATKQ-----------------N--------
-------A-----------------V-V-MGRKTWE---S-L-PL---------KHR---
---PL---P-----G--R-------V--N---V-----VL-SRN-PA-------------
---VRAAL-------------SAQ-TG------------VL----------AA--G----
N------L--D--EAL------------------------------------G---AL--
TGV--------EHVF-II-----------GGQ-S-LYEE--A--AQ----------HP--
------R------C--T-------------RAYLTLVD-------------GE---Y---
E-----C-----D---------A-----F----F---------P----KS----L-----
-A-S-------C---G-----F-A-E--T---S---V-----S--P---V---Q------
----IE----------KDISFQYIQL--DR------------------------------
---------------------------------------
>A0A067DY43_CITSI/23-200
------------------------------------------SY--QVV-V-A-A-----
T-----R-----D-----M----G-I--G--K------D------G-----K------L-
P--W-----K------L--P-S-----D---L---K-F-F------KE------------
---I-T-------------QITS------DAGKR-----------------N--------
-------A-----------------V-I-MGRKTWE---S-I-PL---------EHR---
---PL---P-----G--R-------L--N---V-----VL-TRS-GS-------------
---FDIA--------------TVE--N------------VV----------IC--G----
S------I--G--SAL------------------------------------E---LL--
AASPY--CLSIEKVF-VI-----------GGG-Q-ILSE--A--LN----------AP--
------E------C--D-------------AIHITEIE-------------TR---I---
E-----C-----D---------T-----F----I---------P-----S----I-----
-D-S-------S---V-----F-Q-P--W---Y---S-----S--F---P---I------
----VE----------NNIRYCLSTYVR--------------------------------
---------------------------------------
>A0A067DYI6_CITSI/23-200
------------------------------------------SY--QVV-V-A-A-----
T-----R-----D-----M----G-I--G--K------D------G-----K------L-
P--W-----K------L--P-S-----D---L---K-F-F------KE------------
---I-T-------------QITS------DAGKR-----------------N--------
-------A-----------------V-I-MGRKTWE---S-I-PL---------EHR---
---PL---P-----G--R-------L--N---V-----VL-TRS-GS-------------
---FDIA--------------TVE--N------------VV----------IC--G----
S------I--G--SAL------------------------------------E---LL--
AASPY--CLSIEKVF-VI-----------GGG-Q-ILSE--A--LN----------AP--
------E------C--D-------------AIHITEIE-------------TR---I---
E-----C-----D---------T-----F----I---------P-----S----I-----
-D-S-------S---V-----F-Q-P--W---Y---S-----S--F---P---I------
----VE----------NNIRYCLSTYVR--------------------------------
---------------------------------------
>A0A067E213_CITSI/23-200
------------------------------------------SY--QVV-V-A-A-----
T-----R-----D-----M----G-I--G--K------D------G-----K------L-
P--W-----K------L--P-S-----D---L---K-F-F------KE------------
---I-T-------------QITS------DAGKR-----------------N--------
-------A-----------------V-I-MGRKTWE---S-I-PL---------EHR---
---PL---P-----G--R-------L--N---V-----VL-TRS-GS-------------
---FDIA--------------TVE--N------------VV----------IC--G----
S------I--G--SAL------------------------------------E---LL--
AASPY--CLSIEKVF-VI-----------GGG-Q-ILSE--A--LN----------AP--
------E------C--D-------------AIHITEIE-------------TR---I---
E-----C-----D---------T-----F----I---------P-----S----I-----
-D-S-------S---V-----F-Q-P--W---Y---S-----S--F---P---I------
----VE----------NNIRYCLSTYVR--------------------------------
---------------------------------------
>A0A067EAF5_CITSI/23-200
------------------------------------------SY--QVV-V-A-A-----
T-----R-----D-----M----G-I--G--K------D------G-----K------L-
P--W-----K------L--P-S-----D---L---K-F-F------KE------------
---I-T-------------QITS------DAGKR-----------------N--------
-------A-----------------V-I-MGRKTWE---S-I-PL---------EHR---
---PL---P-----G--R-------L--N---V-----VL-TRS-GS-------------
---FDIA--------------TVE--N------------VV----------IC--G----
S------I--G--SAL------------------------------------E---LL--
AASPY--CLSIEKVF-VI-----------GGG-Q-ILSE--A--LN----------AP--
------E------C--D-------------AIHITEIE-------------TR---I---
E-----C-----D---------T-----F----I---------P-----S----I-----
-D-S-------S---V-----F-Q-P--W---Y---S-----S--F---P---I------
----VE----------NNIRYCLSTYVR--------------------------------
---------------------------------------
>A0A067GYE4_CITSI/70-246
------------------------------------------YQ---VV-V-A-A-----
T-----H-----D-----M----G-I--G--K------D------G-----K------L-
P--W-----N------L--P-S-----D---L---K-F-F------KQ------------
---L-T-------------M-------------STSD----------PGKRN--------
-------A-----------------V-V-MGRKTWE---S-I-SP---------LYR---
---PL---P-----G--R-------L--N---V-----VL-THS-GS-------------
---FNIA--------------SLE--N------------VE----------IC--R----
S------I--H--LALELL------------------------------AEPP---YC--
SS--------IEKVF-VI-----------GGG-Q-ILRE--A--LN----------AP--
------E------C--D-------------AIHITKIE-------------TS---I---
E-----C-----D---------T-----F----I---------P-----A----I-----
-D-L-------S---L-----F-Q-Q--R---Y---S-----S--Q---P---L------
----VE----------NNIQFSFVTYVR--------------------------------
---------------------------------------
>A0A067H143_CITSI/81-200
------------------------------------------YQ---VV-V-A-A-----
T-----H-----D-----M----G-I--G--K------D------G-----K------L-
P--W-----N------L--P-S-----D---L---K-F-F------KQ------------
---L-T-------------M-------------STSD----------PGKRN--------
-------A-----------------V-V-MGRKTWE---S-I-SP---------LYR---
---PL---P-----G--R-------L--N---V-----VL-THS-GS-------------
---FNIA--------------SLE--N------------VE----------IC--R----
S------I--H--LALELL------------------------------AEPP---YC--
SS--------IEKVF-VI-----------GGG-Q-I------------------------
------------------------------------------------------------
------------------------------------------------------------
------------------------------------------------------------
----------------------------LR------------------------------
---------------------------------------
>A0A067HA24_CITSI/81-257
------------------------------------------YQ---VV-V-A-A-----
T-----H-----D-----M----G-I--G--K------D------G-----K------L-
P--W-----N------L--P-S-----D---L---K-F-F------KQ------------
---L-T-------------M-------------STSD----------PGKRN--------
-------A-----------------V-V-MGRKTWE---S-I-SP---------LYR---
---PL---P-----G--R-------L--N---V-----VL-THS-GS-------------
---FNIA--------------SLE--N------------VE----------IC--R----
S------I--H--LALELL------------------------------AEPP---YC--
SS--------IEKVF-VI-----------GGG-Q-ILRE--A--LN----------AP--
------E------C--D-------------AIHITKIE-------------TS---I---
E-----C-----D---------T-----F----I---------P-----A----I-----
-D-L-------S---L-----F-Q-Q--R---Y---S-----S--Q---P---L------
----VE----------NNIQFSFVTYVR--------------------------------
---------------------------------------
>A0A067LBA7_JATCU/23-200
------------------------------------------TY--QVV-V-A-A-----
T-----R-----D-----M----G-I--G--K------E------G-----K------L-
P--W-----R------L--P-S-----D---L---K-F-F------KD------------
---V-T-------------LTTS------DSGRK-----------------N--------
-------A-----------------V-I-MGRKTWE---S-I-PL---------EHR---
---PL---P-----G--R-------L--N---V-----VL-TRS-GS-------------
---FDIA--------------TAE--N------------VV----------IC--G----
S------L--T--SAL------------------------------------E---LL--
AASPY--CLSIEKVF-II-----------GGG-Q-ILRE--S--LN----------AP--
------G------C--D-------------AIHITEIE-------------TS---I---
D-----C-----D---------T-----F----I---------P-----K----I-----
-D-S-------S---V-----F-Q-P--W---Y---S-----S--F---P---I------
----VE----------NNVRYCFATYVR--------------------------------
---------------------------------------
>A0A067M128_9HOMO/3-187
-------------------------------------------P-LTLV-V-A-A-----
T-----L-----Q-----N----G-I--G--H------A------G-----R------L-
P--W-----T------L--P-R-----E---M---A-Y-F------VK------------
---V-T-------------T-------------AAPE-----------GHIN--------
-------A-----------------C-I-MGRKSWE---S-I-PP---------RFR---
---PL---K-----G--R-------C--N---V-----VV-SRQ-EG-------------
---YELGVQ----------LNSTS--P------------TT----------LS--P----
S------F--E--TALSSLSSLSSSS---------------TSLPSLSPTATA---TT--
TSAL----PPIHRAF-LI-----------GGA-T-LYEQ--A--LE----------LP--
------E------T--T-------------HILLTRVL------------SPA---Y---
E-----C-----D---------V-----F----L---------P-----D----F-----
-A-N--------------------------------------------------------
----------------------------ANTTKGGKGA----------------------
---------------------------------------
>A0A067NV14_PLEOS/3-200
-------------------------------------------R-LTLI-V-A-A-----
T-----K-----N-----N----G-I--G--Y------K------G-----R------L-
P--W-----R------L--P-K-----E---M---A-Y-F------SR------------
---V-T-------------T-------------HAPD-----------GRVN--------
-------A-----------------V-I-MGRNTWE---S-I-PS---------KFR---
---PL---P-----K--R-------T--N---Y-----VI-SNN-GE-------------
---YSL-----------------N-AP------------AT----------LR--N----
D------L--E--TAL-----------------------------------GE---AA--
TSE------EHHRVF-VI-----------GGV-T-LYTQ--C--L------------ALP
S-SSPTF------V--D-------------RILLTRVF------------SPA---F--E
E-----C-----D---------T-----F----M---------P-----D----I-----
-L-S-------E---K-----E-Q-E--G---K---E-----R-----------------
----------------------------WEQTSHAELSSWAGFDVPEGIQSENGVEYEFQ
MWIR-----------------------------------
>A0A067QBN2_9HOMO/3-206
-------------------------------------------R-LTLI-V-A-A-----
T-----R-----T-----N----G-I--G--Q------N------S-----R------L-
P--W-----R------L--P-L-----E---M---A-Y-F------AR------------
---V-T-------------S-------------NAPE-----------GHMN--------
-------A-----------------V-I-MGRNTWE---S-I-PS---------KFR---
---PL---K-----N--R-------A--N---V-----VI-SRN-KN-------------
---YDLW---------------VS-CP------------SY----------LQ--S----
D------L--T--NAV------------------------------------T--RLS--
NRRDS--DVPIYHQF-II-----------GGA-S-LYSD--A--LALPRPPSLTSTTP--
------F------V--D-------------RILLTRIL------------SPS---F--E
E-----C-----D---------V-----F----M---------P-----D----F-----
---E-------S---R-----W-P-G--W---T---R-----A--R---H---E------
----------------------------DLETWVGFEVPKGVQEEKGVTYEFQMWIR---
---------------------------------------
>A0A067R1L3_ZOONE/4-182
-------------------------------------------K-LNII-V-A-V-----
S-----E-----N-----M----G-I--G--M------N------G-----D------L-
P--W-----R------L--R-K-----E---M---A-Y-F------SR------------
---M-T-------------KRTK------DSSKQ-----------------N--------
-------A-----------------V-I-MGRKTWE---S-I-PD---------KNR---
---PL---A-----G--R-------I--N---I-----VL-SRQ-DL-------------
----KL-----------------G-LN------------TL----------AC--S----
S------L--E--TALQS-------------------------------LQEP---PL--
AES-------IESAW-VI-----------GGS-S-VYKE--A--MA----------SP--
------H------C--S-------------RIYLTKIF-------------KT---F---
E-----C-----D---------T-----F----L---------P-----E----V-----
-P-M-------N---T-----F-K-L--V---K---D-----P--D---V---PE-EM--
Q---EE----------NGVLYGYQVYER--------------------------------
---------------------------------------
>A0A067RN88_ZOONE/47-218
-------------------------------------------K-LNLI-S-A-A-----
D-----Q-----N-----M----G-I--G--W------N------Q-----K------L-
P--W-----Q------I--P-S-----E---F---H-Y-F------LE------------
---M-T-------------TKPRV----TGSNRQ-----------------N--------
-------A-----------------V-I-IGHRTWE---T-M-DA--------LTSK---
---PH---P-----G--A-------L--N---I-----VL-SRF-NPP------------
-EPLAY-----------------P--N------------TI----------VC--A----
S------L--D--QVV------------------------------------K---ML--
STDPEY-EGLIDTVW-VL-----------GGA-E-VYQT--A--L------------KS-
-----RF------F--H-------------RLYLSRIR-------------AV---Y---
P-----C-----D---------V-----F----F---------P----EE----F-----
-D-E--------------------------------------------------------
----------------------------NLLVRVSDDRIGDSR-----------------
---------------------------------------
>A0A067U0W6_9AGAR/3-203
-------------------------------------------R-FTII-V-A-A-----
T-----K-----S-----N----G-I--G--A------N------A-----R------L-
P--W-----R------L--P-K-----E---M---K-Y-F------AK------------
---V-T-------------S-------------N-----------------A--------
-------PEGR-----------QNVV-I-MGRNTWE---S-I-PT---------KHR---
---PL---A-----K--R-------V--N---A-----VI-SRN-KN-------------
---YDLGT-------------ADE--S------------VV----------LK--D----
N------L--T--SAL------------------------------------S---LL--
GSST-----SLDRGF-II-----------GGA-T-LYTE--S--LALPL----SSTKP--
------S------V--D-------------RILLTRIL------------TPE---F--N
E-----C-----D---------V-----F----M---------P-----D----F-----
-Q-K-------E---D--------------------------------------------
----------------------------STDEIKWARSPHAALQEWVGFEVPEGEQEENG
VKYEFQMWVR-----------------------------
>A0A068QVP5_9ENTR/2-159
-------------------------------------------I-ISLI-A-A-M-----
A-----M-----D-----R----V-I--G--M------E------N-----A------M-
P--W-----T------L--P-G-----D---L---A-W-F------KR------------
---N-T-------------L-------------G-----------------K--------
-------P-----------------V-V-MGRVTYE---S-I-G------------R---
---PL---P-----G--R-------L--N---I-----VI-SSQ-PA-------------
---SD------------------D--R------------VT----------WV--S----
S------I--E--AAL------------------------------------A---AV--
GDV--------EEVM-VM-----------GGG-K-IYEQ--F--I------------P--
------L------A--H-------------RMYLTHID-------------AE---V---
I-----G-----D---------T-----H----F---------P-----D----Y-----
-E-P-------D---E-----W-N-S--T---F---T-----E--Y---H---D---A--
D---EH----------NSHSYCFEVLER--------------------------------
---------------------------------------
>A0A068R600_9ENTR/2-159
--------------------------------------------MISLI-A-A-M-----
A-----M-----D-----R----V-I--G--M------E------N-----A------M-
P--W-----A------L--P-G-----D---L---A-W-F------KR------------
---H-T-------------L-------------G-----------------K--------
-------P-----------------I-V-MGRVTYE---S-I-G------------R---
---PL---P-----G--R-------L--N---I-----VI-SSQ-PG-------------
---RD------------------D--R------------VT----------WV--N----
S------V--H--AAL------------------------------------E---IV--
SAF--------EEVM-VI-----------GGG-K-IYEQ--F--L------------P--
------L------A--N-------------RIYLTHID-------------AE---V---
I-----G-----D---------T-----H----F---------P-----D----Y-----
-E-P-------N---K-----W-D-T--V---F---T-----E--F---H---E---A--
D---EN----------NSHNYCFEILER--------------------------------
---------------------------------------
>A0A068S0Y4_9FUNG/51-205
---------------------------------------NDKRQ----------------
------------------------------------------------------------
------------------------------------------------------------
-------------------W-------------Q-----------------N--------
-------V-----------------V-V-MGRLSFE---A-R-PL---------CMT---
---PF---P-----K--C-------Y--N---I-----II-SRN-AK-------------
---YNCHQK-----------GPFP--H------------VS----------LA--T----
S------I--E--EALEQ--------------------------------ADT---LK--
KEQ-------EARIF-VL-----------GGG-Q-IYDQ--S--M------------P--
------L------C--T-------------HILLTRVYA-----------SKA---I---
Q-----C-----D---------A-----F----M---------S-----P----I-----
-D-E-------N---L-----F-Q-R--A---P---H-----E--D---L---E---A--
----------------------------FVQQPVPRGIQTHHDLSYEFILYVR-------
---------------------------------------
>A0A068S513_9FUNG/4-190
-------------------------------------------N-FALI-V-A-A-----
T-----E-----E-----L----G-I--G--V------K------S-----N------L-
P--W-----R------L--P-K-----D---M---A-F-F------KQ------------
---V-T-------------MHVPKG---MPADAK-----------------N--------
-------A-----------------V-I-MGRVTWE---S-I-PP---------KFR---
---PL---A-----D--R-------I--N---I-----VI-SRD-AS-------------
---YDV-----------------E-GK------------AT----------LL--H----
S------L--E--DAL------------------------------------T---MA--
SVE------AQGRIF-VI-----------GGA-Q-IYQL--A--LQ----------HP--
------E------C--T-------------HILLTRVR-------------SK---V---
D-----C-----D---------T-----F----F---------P-----A----I-----
-P-E-------D---I-----F-R-L--A---S---H-----E--E---L---E---A--
Y---AE----------HQVP--------QGIQTDKDLQYEFTLYIR--------------
---------------------------------------
>A0A068SR22_RHIGA/5-171
-------------------------------------------R-LVII-A-A-V-----
S-----Q-----D-----G----V-I--G--R------D------G-----D------M-
P--W-----R------L--S-T-----D---L---K-R-F------KA------------
---L-T-------------L-------------G-----------------K--------
-------P-----------------V-I-VGRRTFD---S-F-G-----------GR---
---PL---P-----G--R-------P--H---V-----IV-TRN-PD-------------
---FYY-----------------D--G------------VD----------VA--A----
S------L--D--EAIEI-------------------------------AGRR---A---
QET------GSDEIF-VL-----------GGG-E-IYAQ--A--I------------G--
------I------A--D-------------MLRITHVE-------------TG---I--S
D-----G-----D---------T-----L----F---------P-----P----I-----
-D-P-------D---L-----F-D-K--V---E---E-----I--A---V---P---A--
G---EK----------DSYPTRFATYVR--------------------------------
---------------------------------------
>A0A068XE51_HYMMI/3-181
-------------------------------------------R-LNVI-A-A-V-----
S-----Q-----N-----G----G-I--G--I------N------N-----K------L-
P--W-----R------I--P-E-----D---M---D-F-F------TR------------
---I-S-------------STAS-------EGKK-----------------N--------
-------I-----------------A-I-LGRLTWL---S-I-PP---------KFR---
---PL---S-----D--R-------I--N---V-----IV-SSQ-LD-------------
---SVP-----------------E--G------------VH----------LV--K----
S------F--E--ESLQL--------------------------------SEN--LIK--
AGE-------ADEVF-VC-----------GGH-S-LYEK--A--L------------E--
------Q------E--AY----------PVRLYYTHIM-------------KD---F---
H-----C-----D---------T-----F----F---------P-----T----V-----
-D-W-------D---L-----F-K-E--I---E---L-----D--T---V---D---S--
T---PKQ--------YKDINFRFAAYDR--------------------------------
---------------------------------------
>A0A068Y1C7_ECHMU/5-183
-------------------------------------------R-LSVI-A-A-V-----
A-----N-----N-----G----G-I--G--K------E------N-----K------L-
P--W-----K------I--R-E-----D---M---A-F-F------SR------------
---I-T-------------STAQ-------EGKK-----------------N--------
-------A-----------------V-I-LGRRTWL---S-F-PP---------KFR---
---PL---P-----S--R-------I--N---V-----VV-STQ-LE-------------
---SVP-----------------E--G------------TH----------LV--K----
S------F--E--DSLRL--------------------------------LES---LI--
DSG------QVDEVF-II-----------GGH-G-LYKE--A--L------------E--
------Q------E--VY----------PVRLYYTHIM-------------KD---F---
D-----C-----D---------T-----F----F---------P-----S----V-----
-D-W-------E---R-----F-K-P--I---Q---L-----D--T---V---D---S--
S---LRH--------SGDVEFRFAVYEK--------------------------------
---------------------------------------
>A0A068YTV1_9BURK/8-166
-------------------------------------------R-INLI-Y-A-R-----
A-----A-----N-----G----V-I--G--K------E------N-----A------M-
P--W-----H------L--P-E-----D---L---A-H-F------KR------------
---L-T-------------Q-------------G-----------------W--------
-------P-----------------V-L-MGRKTWD---S-L-PA---------RFR---
---PL---P-----G--R-------T--N---V-----VI-TRQ-PD-------------
---WRE-----------------A--G------------AQ----------PA--S----
S------L--A--DAL------------------------------------V---QC--
SAC--------EEVW-VI-----------GGA-Q-IYAQ--A--E------------P--
------L------A--A-------------RIEVTEIA-------------RD---F---
D-----G-----D---------A-----F----A---------P-----Q----L-----
---G-------A---S-----W-I-E--A---A---R-----E--K---H---V------
----AA----------SGLEFSFVTYQK--------------------------------
---------------------------------------
>A0A068Z3K5_9ENTR/2-159
-------------------------------------------I-ISLI-A-A-L-----
A-----A-----E-----R----V-I--G--M------E------N-----A------M-
P--W-----H------L--P-A-----D---L---A-W-F------KR------------
---N-T-------------L-------------N-----------------K--------
-------P-----------------I-I-MGRKTFE---S-I-G------------Y---
---PL---P-----G--R-------H--N---I-----VL-SSR-SG-------------
---SE------------------S--G------------VT----------WV--S----
S------L--D--DAL------------------------------------A---AA--
GNV--------EEVM-VV-----------GGG-R-IYSQ--F--L------------A--
------R------A--H-------------RMYLTHID-------------AE---V---
G-----G-----D---------T-----H----F---------P-----D----Y-----
-E-P-------Y---E-----W-E-T--S---F---S-----E--F---H---D---A--
D---EL----------NSHSYCFEILER--------------------------------
---------------------------------------
>A0A070CBD6_BURCE/3-163
-------------------------------------------T-LTLI-V-A-R-----
A-----R-----N-----G----I-I--G--R------D------N-----Q------L-
P--W-----K------L--P-E-----D---L---A-F-F------KR------------
---T-T-------------M-------------G-----------------A--------
-------P-----------------I-V-MGRKTHE---S-I-G------------R---
---PL---P-----G--R-------R--N---I-----VV-TRD-AT-------------
---RRF-----------------D--G------------CD----------TV--T----
S------L--A--DAL------------------------------------A---LA--
AQD------DVPEAF-LI-----------GGA-Q-LYAE--G--L------------T--
------L------A--D-------------KLVVTEID-------------AD---F---
D-----G-----D---------A-----S----F---------P-----A----P-----
-D-A-------A---H-----W-Q-E--V---S---R-----D--A---H---Q---A--
A---AP----------NTFGYAFVVYAR--------------------------------
---------------------------------------
>A0A072NYL0_9EURO/80-184
-----------------------------------------PIY---VI-V-A-T-----
A-----L-----KP---PM----G-I--G--N------R------G-----T------L-
P--W-----S-----AI--K-G-----D---M---A-F-F------RK------------
---L-T-------------T-------------KVPESA-------SPGALN--------
-------A-----------------L-I-MGRKTWE---S-I-PS---------KFR---
---PL---A-----G--R-------L--N---V-----VI-TRG-KV-------------
---KEL--------------------G------------RR----------IL--E----
E------I----------------------------------------------------
------------------------------------------------------------
------------------------------------------------------------
------------------------------------------------------------
------------------------------------------------------------
----------------------------QGRSESWEAQD---------------------
---------------------------------------
>A0A072U5S2_MEDTR/22-199
------------------------------------------TY--QVV-V-A-A-----
T-----K-----E-----M----G-I--G--K------D------G-----K------L-
P--W-----R------L--P-T-----D---L---K-F-F------KE------------
---I-T-------------TTTS------EPGKK-----------------N--------
-------A-----------------I-V-MGRKTWE---S-I-PL---------HFR---
---PL---L-----G--R-------L--N---V-----VL-TRS-GT-------------
---FDIA--------------AAE--N------------VV----------IC--R----
S------M--S--SALEL-------------------------------LAAS-------
--PYH---TSIEKIF-VI-----------GGG-E-IFRE--A--LN----------AP--
------E------C--E-------------AIHLTEIQ-------------SN---I---
E-----C-----D---------T-----F----M---------P-----P----I-----
-D-T-------T---I-----F-Q-P--W---Y---S-----S--F---T---K------
----VE----------NNIRYSFTTYVR--------------------------------
---------------------------------------
>A0A072UH24_MEDTR/58-235
------------------------------------------TY--QVV-V-A-A-----
T-----K-----E-----M----G-I--G--K------D------G-----K------L-
P--W-----R------L--P-T-----D---L---K-F-F------KE------------
---I-T-------------TTTS------EPGKK-----------------N--------
-------A-----------------I-V-MGRKTWE---S-I-PL---------HFR---
---PL---L-----G--R-------L--N---V-----VL-TRS-GT-------------
---FDIA--------------AAE--N------------VV----------IC--R----
S------M--S--SALEL-------------------------------LAAS-------
--PYH---TSIEKIF-VI-----------GGG-E-IFRE--A--LN----------AP--
------E------C--E-------------AIHLTEIQ-------------SN---I---
E-----C-----D---------T-----F----M---------P-----P----I-----
-D-T-------T---I-----F-Q-P--W---Y---S-----S--F---T---K------
----VE----------NNIRYSFTTYVR--------------------------------
---------------------------------------
>A0A074SUU0_9HOMO/7-199
-------------------------------------------Q-FTLV-V-A-A-----
T-----L-----T-----N----G-I--G--T------K------G-----A------L-
P--W-----R------L--S-R-----E---M---A-Y-F------AK------------
---V-T-------------R-------------EGGPR---------TSHPN--------
-------A-----------------V-I-MGRKTWE---S-I-KP---------QYR---
---PL---K-----G--R-------L--N---I-----VI-SNS-IASV-----------
DDLA-P----------------VS--A------------SEYP------TLLA--S----
S------L--G--SAV------------------------------------A---GV--
G---------ATNAF-VI-----------GGA-S-IYTQ--A--LE----------HP--
------A------T--T-------------RILLTRILE-----------PAY---E---
E-----C-----D---------V-----F----F---------P-----E----I-----
-R-H------SN---Q-----W-A-Q--A---E---H-----T--D---L---E------
----------------------------KWVGFEVPQGVQEEKGTKYEFQMWVR------
---------------------------------------
>A0A074T1R0_HAMHA/73-211
------------------------------------------RF----------------
------------------------------------------------------------
------------------------------------------------------------
---------------------------------------------------N--------
-------A-----------------V-V-MGRKTWE---S-V-PR---------KFR---
---PL---V-----D--R-------L--N---I-----VV-SSS-LKEED----------
IAAE-KPQA-----------EGQQ--R------------VR----------VC--A----
S------L--P--AAL------------------------------------S---LL--
EEEYK---DSVDQIF-VV-----------GGA-G-LYEA--A--L------------SL-
-----GV------A--S-------------HLYITRVA-------------RE---F---
P-----C-----D---------V-----F----F---------P-----A----F-----
-P-G-------D---D-----I-L-S--N---K---S-----------------------
----------------------------TAAQAAAPAEPVFV------------------
---------------------------------------
>A0A074W431_9PEZI/71-226
-----------------------------------------PPQ----------------
------------------------------------------------------------
------------------------------------------------------------
---------------------------------------------------N--------
-------V-----------------V-V-MGRKTWE---S-I-PP---------KFR---
---PL---P-----Q--R-------T--N---V-----VI-SRS-EK-------------
---LEGV---------------GE--D------------VV----------VG--D----
S------I--S--SALST-------------------------------LTAK---AK--
EGQA----APLGRVF-VI-----------GGG-A-IYKQ--A--L------------E--
------ME----QA--K-------------SILLTRVE-------------GE---W---
D-----C-----D---------T-----D----F---------P----ID----V-----
-D-A-------E---Q----GW-T-R--R---Q---K-----G--D--------------
----------------------------LDEFAGEDVQEVQEEEVKGDKVKYEFRLYER-
---------------------------------------
>A0A074WDH1_9PEZI/61-219
---------------------------------------TTQAP----------------
------------------------------------------------------------
------------------------------------------------------------
---------------------------------Q-----------------N--------
-------V-----------------V-V-MGRKTWE---S-I-PP---------KFR---
---PL---P-----Q--R-------T--N---V-----VI-SRS-SK-------------
---LEGA---------------GD--D------------VV----------IS--D----
S------I--S--SALSSL-----------------------------AAKAK-------
--EGN--AAPLGRVF-VI-----------GGA-A-IYKQ--A--L------------D--
------ME----QA--K-------------DILLTRVK-------------GE---W---
D-----C-----D---------T-----D----F---------P----VD----V-----
-E-A------EQ---G-----W-Q-R--R---E---K-----E--G---L---D------
----------------------------EFTGEDVEEIQEEEVKGEKVRYEFRLYER---
---------------------------------------
>A0A074Y629_AURPU/669-812
-------------------------------------TATIQKA----------------
------------------------------------------------------------
------------------------------------------------------------
---------------------------------Q-----------------N--------
-------V-----------------V-V-MGRKTWE---S-I-PP---------KFR---
---PL---P-----Q--R-------T--N---V-----VI-SRS-EK-------------
---LEGA---------------SE--D------------VI----------VG--D----
S------I--S--SALSSL-----------------------------VSKVK-------
EGQA----APLGRVF-VI-----------GGA-A-IYKQ--A--L------------D--
------ME----QA--K-------------SILLTRVE-------------GE---W---
D-----C-----D---------T-----D----F---------P----VD----V-----
-E-A------DQ---A-----W-S-R--K---Q---K-----S--E--------------
----------------------------LDGFVGEDVEEKLD------------------
---------------------------------------
>A0A074YGB0_9PEZI/693-847
-----------------------------------------DPQ----------------
------------------------------------------------------------
------------------------------------------------------------
---------------------------------------------------N--------
-------V-----------------V-V-MGRKTWE---S-I-PP---------KFR---
---PL---P-----Q--R-------T--N---V-----VI-SRS-EN-------------
---LEGA---------------GE--D------------VI----------VG--N----
S------I--V--SALSSL-----------------------------STKVK-------
QGQA----APLGRVF-II-----------GGG-A-IYKQ--A--L------------D--
------ME----EA--K-------------SILLTRVE-------------GE---W---
D-----C-----D---------T-----D----F---------P----VD----V-----
-D-A------EQ---V-----W-T-R--R---Q---K-----T--E---L---D---E--
----------------------------FAGEDVQQTQEEEVKGEKVRYEFRLYE-----
---------------------------------------
>A0A075AYN4_9FUNG/3-170
-----------------------------------------RTY---MI-V-A-S-----
T-----K-----D-----G----G-I--G--C------D------G-----K------L-
P--W-----QKC-GKSL--S-A-----D---M---A-F-F------KK------------
---I-T-------------T-------------S-----------------CENSWSI--
-ESNVPST-----------------V-I-MGKNTWF---S-I-PE---------KFR---
---PL---P-----N--R-------T--N---I-----VL-SRN-GF-------------
--ECEH-----------------K--D------------VI----------HA--T----
S------I--E--NAL------------------------------------K---LV--
SDG---------NVF-VI-----------GGG-Y-LYEK--M--L------------N--
------F------H--NDT---------IESILLTEVS-------------SE---F---
E-----C-----D---------T-----F----I---------D-----M----------
------------------------------------------------------------
----------------------------NQIHTQFPGKQDITVS----------------
---------------------------------------
>A0A075JF29_9MICO/6-162
-------------------------------------------Q-LTSI-A-A-V-----
A-----E-----N-----G----V-I--G--A------G------G-----D------M-
A--W-----N------I--P-A-----D---F---A-H-F------KV------------
---T-T-------------M-------------A-----------------H--------
-------P-----------------M-I-MGRTTFA---T-M-G----------------
---TL---P-----G--R-------R--S---I-----VV-THD-PE-------------
---FAPAQP-----------ARDD-TS------------VT----------VV--H----
S------V--D--EAL------------------------------------E---QV--
AGQ---------DAF-VV-----------GGA-Q-IYAA--T--M------------D--
------H------V--T-------------RLLISEIP-------------LA---P---
E-----G-----D---------A-----H----F---------P-----T----I-----
-D-P-------A---V-----W-V-E--T---Q---R-----A--P---R----------
----------------------------DGFTLVMYER----------------------
---------------------------------------
>A0A075JP27_9BACI/1-160
--------------------------------------------MISLL-V-A-M-----
D-----K-----N-----H----V-I--G--H------N------N-----G------M-
P--W-----H------L--P-K-----D---L---R-F-F------KE------------
---K-T-------------T-------------G-----------------Q--------
-------T-----------------I-I-MGRKTFD---S-M-G------------G---
---SL---P-----N--R-------K--N---V-----VI-SRN-KK-------------
---LKN--------------------E------------VE----------VI--H----
D------L--E--TVK------------------------------------E---WN--
RQH------PEQEFF-VI-----------GGG-N-IFKQ--A--L------------P--
------F------A--D-------------RMYITWID-------------EE---F---
E-----G-----D---------T-----Y----F---------P-----T----F-----
-S-D-------E---E-----W-N-L--T---S---K-----T--K---G---E---K--
N---ET----------NPYDYYFLQYDR--------------------------------
---------------------------------------
>A0A075KCH4_9FIRM/1-161
-------------------------------------------M--KLI-V-A-V-----
D-----Q-----N-----W----A-I--G--Y------E------G-----K------L-
L--E-----I------I--P-A-----D---M---K-Y-F------KE------------
---K-T-------------I-------------G-----------------K--------
-------V-----------------V-V-MGRATFE---S-L-P----------GGR---
---PL---Q-----D--R-------I--N---I-----VL-TKS-RV-------------
---TNC-----------------E--G------------MI----------VC--N----
S------L--T--ALF------------------------------------K---EV--
KKY------SSEEIF-VI-----------GGE-S-IYEQ--L--I------------A--
------Y------C--S-------------EAYVTKID-------------KS---Y---
V-----A-----N---------K-----S----F---------P-----N----L-----
-D-A------LP---D-----W-K-L--V---E---E-----S--S---L---Q------
----NY----------KDINYRFIVYE-N-------------------------------
---------------------------------------
>A0A075LKK0_9BACI/1-161
--------------------------------------------MISLL-F-A-M-----
D-----Q-----N-----R----G-I--G--Y------K------N-----D------L-
P--W-----R------L--P-R-----D---L---R-F-F------KE------------
---K-T-------------T-------------G-----------------Q--------
-------I-----------------I-V-MGRKTLD---S-M-N------------G---
---AL---P-----N--R-------T--N---V-----VL-TRD-KA-------------
---FQA-----------------E--N------------IT----------TL--H----
D------V--K--EIK------------------------------------D---LA--
DKY------SEKEIL-VI-----------GGS-E-IFSQ--T--L------------D--
------I------A--D-------------RIYMTYIE-------------ES---F---
P-----A-----D---------T-----H----F---------P-----D----F-----
-P-L-------K---E-----W-N-E--T---S---R-----E--K---G---V---K--
D---ER----------NPYDYYFIQYDR--------------------------------
---------------------------------------
>A0A075R3R1_BRELA/1-159
--------------------------------------------MLSSI-F-A-M-----
G-----Q-----N-----R----V-I--G--R------D------N-----Q------L-
P--W-----R------L--P-E-----D---L---K-Y-F------RR------------
---I-T-------------T-------------G-----------------H--------
-------A-----------------I-I-MGRKTYE---S-I-G------------K---
---PL---P-----N--R-------R--N---I-----VL-TTQ-EN-------------
---YKA-----------------D--G------------CE----------IA--H----
S------I--E--EVL------------------------------------S---LI--
DHK--------EEAF-II-----------GGA-E-IYKL--L--L------------P--
------F------T--S-------------KMYITKIG-------------QE---F---
E-----G-----D---------A-----F----F---------P-----A----F-----
-D-E-------S---E-----W-A-L--V---E---V-----T--P---G---V---Q--
N---EE----------NPYQYEFQIYVR--------------------------------
---------------------------------------
>A0A075TVV0_9LACT/3-164
-------------------------------------------E-VNLI-W-A-E-----
T-----N-----D-----G----T-I--A--L------D------G-----G------I-
P--W-----Q------Q--K-S-----D---L---K-F-F------KE------------
---E-T-------------I-------------D-----------------Q--------
-------V-----------------I-V-MGRNTMN---S-F-R-----------GR---
---PL---P-----K--R-------V--N---L-----VL-TRD-ET-------------
---LEV----------------PE--G------------FV----------KV--Y----
D------V--E--TAM------------------------------------K---MA--
DDA-------GAKLQ-II-----------GGK-P-IYES--F--M------------A--
------V------A--D-------------HLYVTYLD-------------TD---F---
R-----G-----D---------V-----H----M---------D-----K----V-----
-D-K-------T---K-----W-R-G--E---E---I-----A--S---G---P---A--
D---SE----------NDFDYTIVKYSR--------------------------------
---------------------------------------
>A0A076NQE5_9CORY/1-157
--------------------------------------------MLGAI-W-A-Q-----
S-----L-----D-----R----V-I--G--T------G------T-----D------M-
P--W-----D------V--P-E-----D---L---K-F-F------KE------------
---V-T-------------M-------------G-----------------H--------
-------P-----------------V-I-MGRKTWE---S-L-P-----------FK---
---PL---P-----G--R-------A--N---H-----VL-SSR-EP-------------
--GAWS-----------------D--G------------AF----------VS--T----
D------L--P--DLE--------------------------------------------
-----------TDAW-IM-----------GGG-Q-IYEA--T--L------------D--
------L------V--D-------------VVALTLID-------------AH---V---
APS-LPN-----P---------V-----F----A---------P-----H----L-----
---G-------S---E-----F-T-L--V---R---D-----G--E---W---K------
T---SR----------TGTRFKHQRFER--------------------------------
---------------------------------------
>A0A077DCX9_9BURK/3-158
--------------------------------------------KIACI-V-A-Y-----
A-----K-----N-----R----V-I--G--V------N------N-----Q------L-
P--W-----Q------L--K-A-----D---L---Q-F-F------KQ------------
---T-T-------------M-------------G-----------------C--------
-------P-----------------I-I-MGRKTWD---S-L-G------------R---
---PL---P-----G--R-------R--N---I-----VI-SRN-PN-------------
---WQA-----------------D--S------------AE----------HA--S----
S------L--A--EAL------------------------------------T---MT--
QDC--------PQVF-II-----------GGE-Q-IFKQ--A--L------------D--
------V------A--D-------------TIYATEID-------------LT---P---
D-----G-----D---------A-----F----F---------P-----P----L-----
---S-------D---E-----W-K-K--V---S---E-----Q--V---Q---E------
----PE----------NNIHFSFVRYEK--------------------------------
---------------------------------------
>A0A077EIB0_9FLAO/1-160
--------------------------------------------MITIV-V-A-V-----
G-----K-----N-----N----E-I--G--K------G------N-----Q------L-
L--W-----H------L--P-K-----D---L---K-H-F------KE------------
---I-T-------------N-------------G-----------------H--------
-------P-----------------V-I-MGRKTYD---S-I-G------------K---
---AL---P-----N--R-------T--N---I-----VV-TRK-TD-------------
---WFE-----------------E--G------------IL----------IV--N----
T------L--K--EAL------------------------------------K---HA--
KKI-------DEKVF-VI-----------GGG-D-IYKQ--C--M------------E--
------V------A--D-------------SIELTRVD-------------GT---F---
D-----A-----D---------V-----F----F---------P-----E----I-----
-N-E-------K---Q-----W-R-I--V---Q---E-----E--C---I---E---K--
D---EK----------NAFDFCFQTFER--------------------------------
---------------------------------------
>A0A077F590_9PSED/6-171
-------------------------------------------P-LSLI-A-A-L-----
A-----E-----N-----R----V-I--G--I------D------N-----S------M-
P--W-----H------L--P-G-----D---F---K-Y-F------KA------------
---T-T-------------L-------------G-----------------K--------
-------P-----------------I-I-MGRKTWD---S-L-G------------R---
---PL---P-----G--R-------L--N---L-----VV-SRQ-PG-------------
---LQL-----------------E--G------------AE----------VF--A----
S------L--D--EAMLRA------------------------------EQWA---LA--
QG--------VDELM-LI-----------GGA-Q-LYTQ--A--I------------ER-
-----GL------A--D-------------RLYLTRVE-------------LS---P---
E-----G-----D---------A-----W----F---------P-----E----F-----
-D-A-------A---Q-----W-T-L--A---S---S-----Q--E---N---P------
A---EG----------EKPAYHFEVWEK--------------------------------
---------------------------------------
>A0A077HJ40_9CORY/6-162
-------------------------------------------T-LGAI-W-A-Q-----
S-----L-----G-----G----V-I--G--D------G------A-----G------M-
P--W-----H------L--P-E-----D---L---K-H-F------KQ------------
---I-T-------------Y-------------G-----------------H--------
-------P-----------------I-I-MGRRTWE---S-L-P-----------TR---
---PL---P-----G--R-------A--N---H-----VL-SSR-QP-------------
--GTWS-----------------R--G------------AY----------VS--R----
D------I--P--DLE--------------------------------------------
-----------TDAW-II-----------GGA-Q-VYEA--T--I------------D--
------E------V--D-------------VIERTLID-------------VH---P---
DVP-ASR-----A---------V-----Y----A---------P-----R----I-----
-D---------A---D-----F-A-L--A---R---D-----G--E---W---Q------
T---SE----------TGLRYKFQRFER--------------------------------
---------------------------------------
>A0A077J3V0_9BACI/1-160
--------------------------------------------MISFI-V-A-M-----
D-----K-----N-----R----L-I--G--K------N------N-----Q------L-
P--W-----H------L--P-E-----D---L---K-F-F------KR------------
---V-T-------------M-------------G-----------------H--------
-------P-----------------I-V-MGRKTHE---S-I-G------------R---
---IL---P-----G--R-------E--N---I-----VI-TRQ-QD-------------
---YKC-----------------K--G------------CT----------MF--Y----
S------I--D--AFV------------------------------------N---YC--
KEQ-------NDEIF-VI-----------GGA-E-IFKD--T--F------------P--
------Y------A--D-------------RLYITFIN-------------EE---F---
E-----G-----D---------T-----Y----F---------P-----N----F-----
-N-E-------E---E-----W-N-L--V---S---I-----E--K---G---I---K--
D---EM----------NPYDYEFRIYDR--------------------------------
---------------------------------------
>A0A077KJP6_9FLAO/1-160
------------------------------------------MT--TIV-V-A-M-----
G-----E-----K-----N----E-I--G--F------E------N-----Q------L-
L--W-----H------L--P-K-----D---L---K-H-F------KD------------
---L-T-------------S-------------G-----------------H--------
-------P-----------------I-I-MGRKTYE---S-I-G------------K---
---PL---P-----N--R-------T--N---I-----VV-SRK-KD-------------
---WFE-----------------E--G------------IL----------IV--G----
S------L--K--EAM------------------------------------K---FA--
KKI-------EEEVF-II-----------GGG-N-IYEQ--T--M------------D--
------I------V--D-------------KLEVTLVK-------------AT---L---
E-----A-----D---------T-----F----F---------P-----K----I-----
-D-E-------K---I-----W-K-K--T---H---E-----I--C---H---E---K--
D---EK----------NGYDFCFQTFER--------------------------------
---------------------------------------
>A0A077LEE3_9PSED/6-169
-------------------------------------------P-LSLI-A-A-M-----
A-----E-----N-----R----V-I--G--I------D------N-----S------M-
P--W-----H------L--P-G-----D---F---K-Y-F------KA------------
---T-T-------------L-------------G-----------------K--------
-------P-----------------V-I-MGRKTWD---S-L-G------------R---
---PL---P-----G--R-------L--N---L-----VV-SRQ-RD-------------
---LHL-----------------D--G------------AE----------VF--S----
S------L--E--AAMER--------------------------------AEQ---WA--
QEQ------GVTEVM-LI-----------GGQ-Q-LYAQ--G--L------------P--
------H------A--D-------------RLYLTRIE-------------LS---V---
E-----G-----D---------A-----W----F---------P-----E----F-----
-D-T-------A---Q-----W-Q-R--V---S---T-----Q--P---N---A------
A---EG----------DKPAYHFDVWER--------------------------------
---------------------------------------
>A0A077Z6Q5_TRITR/2-168
------------------------------------------LL--NII-V-A-T-----
C-----E-----G-----L----G-I--G-----------------------------L-
P--I-----T------I--W-A-----D---F---Y-F-V------CI------------
---L-A-------------K-------------Q-----------------N--------
-------A-----------------V-I-MGRRTYE---S-I-PP---------KFR---
---PL---K-----Q--R-------F--T---I-----VL-SRD-MH-------------
---EA------------------N--E------------FF----------VA--R----
S------L--D--DALKF-------------------------------LRSP---SM--
ESA-------IETAW-VC-----------GGS-S-VYKE--A--L------------DR-
-----GL------W--N-------------RLYITRIH-------------QA---F---
K-----C-----D---------T-----F----F---------P-----S----I-----
-D-F-------G---Q-----L-K-K--V---S---D-----A--S---V---P---S--
E---MQQ--------ERGVTYHFEVYE-N-------------------------------
---------------------------------------
>A0A078AJS8_STYLE/68-219
------------------------------NNFKFATSPVSDKI----------------
------------------------------------------------------------
------------------------------------------------------------
---------------------------------------------------N--------
-------A-----------------V-I-MGRKTWD---S-I-PL---------KFR---
---PL---Q-----K--R-------M--N---V-----IL-TNQ-TN-------------
---LEDT--------------NDE-NG-----------LIQ----------VF--N----
D------F--Q--VAL------------------------------------E--NLS--
MNP------RINEIF-VI-----------GGS-T-VYDL--A--I------------NKY
----TEF------C--K-------------LIIKTRIN-------------RD---Y---
E-----C-----D---------T-----F----M---------P-----K----I-----
-D-E------EN---T-----Y-S-K--I---Y---I-----S--Q---T---H---Q--
H---DD----------ITFDYCFI----GNKK----------------------------
---------------------------------------
>A0A078BW96_BRANA/59-236
------------------------------------------AY--QVV-V-A-A-----
T-----K-----E-----M----G-I--G--K------D------G-----K------L-
P--W-----T------L--P-T-----D---L---K-F-F------KE------------
---L-T-------------LTTS------DPSKK-----------------N--------
-------A-----------------V-V-MGRKTWE---S-I-PT---------KYR---
---PL---S-----G--R-------L--N---V-----VL-TRS-SG-------------
---FDIA--------------NTE--N------------VV----------TC--R----
S------I--D--SAL------------------------------------D---LL--
AGPPY--RLSIEKVF-VI-----------GGG-E-VLRD--S--LN----------GP--
------R------C--E-------------AIHLTEID-------------TS---V---
D-----C-----D---------T-----F----V---------P-----E----I-----
-D-A-------S---A-----Y-Q-P--W---C---S-----S--L---P---V------
----CE----------NGLRFSFTTYVR--------------------------------
---------------------------------------
>A0A078CK34_BRANA/78-255
------------------------------------------AY--QVV-V-A-A-----
T-----K-----Q-----M----G-I--G--K------D------G-----K------L-
P--W-----T------L--P-T-----D---L---K-F-F------KE------------
---L-T-------------LTTS------DSSKK-----------------N--------
-------A-----------------V-V-MGRKTWE---S-I-PT---------KYK---
---PL---S-----G--R-------L--N---V-----VL-TRS-SG-------------
---FDIA--------------NAE--N------------VV----------TC--R----
S------I--D--SAL------------------------------------D---LL--
AGPPY--RLSIEKVF-VI-----------GGG-E-VLRD--S--L------------NG-
-----AR------C--E-------------AIHLTEID-------------TS---V---
E-----C-----D---------T-----F----V---------P-----E----I-----
-D-A-------S---A-----Y-Q-P--W---C---S-----S--L---P---V------
----CE----------NGLRFSFTTYVR--------------------------------
---------------------------------------
>A0A078D4G9_BRANA/10-175
------------------------------------------SY--QVV-I-A-A-----
T-----R-----D-----M----G-I--G--I------D------L-----K------L-
P--W-----D------L--P-N-----E---F---Q-F-F------QD------------
---V-T-------------S-------------RTSD----------PRKRN--------
-------A-----------------T-I-MGRKSWE---A-T-PL---------EFR---
---PL---P-----D--R-------L--N---V-----VL-TRS-NC-------------
---HSIPT-------------DDD--N------------VM----------VC--G----
S------M--E--SAL------------------------------------E---LL--
AKPPY--SFSIEKVF-FI-----------GGG-E-LLRH--Y--MN----------AP--
------S------C--D-------------AIHLTEVD-------------IS---V---
T-----C-----D---------T-----F----A---------P-----R----V-----
-D-T-------C---L-----Y-H------------------------------------
----------------------------PWHEEFGYL-----------------------
---------------------------------------
>A0A078DKK7_BRANA/17-194
------------------------------------------TY--QVV-V-A-A-----
T-----K-----Q-----M----G-I--G--K------D------G-----K------L-
P--W-----N------L--P-T-----D---L---K-F-F------KD------------
---I-T-------------QTTS------DPSKK-----------------N--------
-------A-----------------V-V-MGRKTWE---A-I-PA---------KHR---
---PL---P-----G--R-------L--N---V-----VL-TRS-GG-------------
---FDIA--------------NTE--N------------VV----------TC--S----
S------V--D--SALHLL------------------------------AAPP---YC--
LS--------IERVF-VI-----------GGG-D-ILRE--A--LN----------RP--
------S------C--D-------------AIHLTEID-------------TS---I---
E-----C-----D---------T-----F----I---------P-----E----V-----
-D-A-------C---V-----Y-Q-P--W---C---S-----S--L---P---I------
----TE----------NGLRFCFTSFV-R-------------------------------
---------------------------------------
>A0A078ENI2_BRANA/17-194
------------------------------------------TY--QVV-V-A-A-----
T-----K-----Q-----M----G-I--G--K------D------G-----K------L-
P--W-----N------L--P-T-----D---L---K-F-F------KD------------
---I-TQTT------SDPTK-------------K-----------------N--------
-------A-----------------V-V-MGRKTWE---A-I-PT---------KHR---
---PL---P-----G--R-------L--N---V-----VL-TRS-GG-------------
---FDIA--------------NTE--N------------VV----------TC--S----
S------V--D--SALHLL------------------------------AAPP---YC--
LS--------IERVF-VI-----------GGG-D-ILRE--ALNM------------P--
------S------C--D-------------AIHLTEID-------------TS---I---
E-----C-----D---------T-----F----I---------P-----E----V-----
-D-A-------C---V-----Y-Q-P--W---C---S-----S--V---P---V------
----TE----------NGLRFRFTSFVR--------------------------------
---------------------------------------
>A0A078I5G1_BRANA/10-183
------------------------------------------RA----------S-----
Y-----Q-----E-----M----G-I--G--K------D------G-----K------L-
P--W-----T------L--P-T-----D---L---K-F-F------KDLTLT-------T
SDST-T-------------K-------------K-----------------N--------
-------A-----------------V-V-MGRRTWE---S-I-PA---------KYK---
---PL---S-----G--R-------L--N---V-----VL-TRS-SG-------------
---FEIA--------------NAE--N------------VV----------TC--R----
S------L--D--SAL------------------------------------E---LL--
AGPPY--SLSIEKVF-VI-----------GGG-E-VLRD--S--L------------NG-
-----SR------C--E-------------AIHLTEID-------------TC---I---
E-----C-----D---------T-----F----V---------P-----A----V-----
-D-A-------S---A-----Y-Q-P--W---C---S-----S--L---P---M------
----CE----------NGVRFCFTTYVR--------------------------------
---------------------------------------
>A0A078KQ78_9GAMM/3-160
-------------------------------------------T-ITMV-A-A-V-----
D-----K-----N-----Y----G-L--G--K------D------N-----H------L-
L--C-----H------L--P-A-----D---L---K-H-F------KT------------
---L-T-------------L-------------G-----------------K--------
-------P-----------------V-I-MGRHTFE---S-I-G------------K---
---PL---P-----A--R-------T--N---I-----VM-SRN-K--------------
---LHI-----------------E--G------------VE----------LV--S----
S------L--S--EAL------------------------------------S---LA--
ATA--------AEVM-II-----------GGA-K-VYEQ--A--L------------P--
------Y------T--N-------------KIYLTLIH-------------HQ---F---
E-----A-----D---------V-----F----F---------P-----K----L-----
-D-E-------S---V-----W-R-C--T---E---S-----L--F---R---Q---R--
D---EK----------NDYDMTFYCYER--------------------------------
---------------------------------------
>A0A078LYS7_9STAP/1-156
--------------------------------------------MVSLI-V-A-H-----
A-----K-----Q-----N----V-I--G--F------K------G-----D------M-
P--W-----S------L--P-A-----D---L---K-G-L------KK------------
---L-T-------------T-------------G-----------------N--------
-------T-----------------I-V-MGRKTYE---T-L-G------------R---
---PL---P-----N--R-------R--N---V-----VL-TTN-RG-------------
---FSA-----------------D--G------------VD----------VI--H----
S------I--D--DIK------------------------------------G-------
--L-------PGKVF-IF-----------GGS-T-IYNQ--T--M------------H--
------L------V--D-------------EMYITVID-------------EQ---F---
A-----G-----D---------T-----F----F---------P-----E----Y-----
-D-I-------D---S-----W-T-V--K---A---E-----T--D---G---T---V--
D---DK----------NRYPHRFLHLTR--------------------------------
---------------------------------------
>A0A078M6W3_9STAP/1-162
--------------------------------------------MLAYV-W-A-E-----
D-----E-----N-----R----L-I--G--K------G------D-----A------L-
P--W-----R------L--P-A-----D---V---A-F-F------KK------------
---I-T-------------M-------------R-----------------G--------
-------D-----------------I-V-TGRKTYE---T-I-P-----------NR---
---PL---P-----G--R-------K--N---I-----VL-TTR-QD-------------
---YEA-----------------P--G------------AI----------VV--H----
S------K--E--EIL------------------------------------E---LE--
RNG-------DEDLY-II-----------GGA-V-LFKM--F--E------------D--
------E------V--D-------------ELYRTVIH-------------KT---F---
D-----G-----D---------T-----Y----F---------D----EN----F-----
-D-Y-------S---K-----F-E-L--V---E---T-----E--K---G---I---V--
D---DK----------NIYEHTFELWKR--------------------------------
---------------------------------------
>A0A081IAR5_PLAVN/95-229
------------------------------------------KL----------------
------------------------------------------------------------
------------------------------------------------------------
---------------------------------Q-----------------N--------
-------I-----------------V-V-MGKTSWE---S-I-PS---------KFK---
---PL---E-----N--R-------I--N---I-----IL-SRT-LK-------------
---KENLA------------KEYS--N------------VI----------II--K----
S------V--D--ELF------------------------------------P---IL--
KCI------KYYKCF-II-----------GGA-S-VYKE--F--L------------DR-
-----NL------I--K-------------KIYFTRIN-------------NA---Y---
T-----C-----D---------L-----L----F---------P-----D----I-----
-N-E-------D---V-----F-K-I--T---S---I-----S--D---V---Y------
----SS----------NNTTLDFVIYSK--------------------------------
---------------------------------------
>A0A084QY20_9HYPO/5-204
-------------------------------------------E-LTLI-V-A-A-----
T-----R-----N-----M----G-I--G--A------Q------G-----G------M-
P--W-----K-----GL--R-K-----E---M---Q-Y-F------AR------------
---V-T-------------T-------------RLPPQS-------PPEAVN--------
-------A-----------------V-I-MGRKTWD---S-I-PP---------KFR---
---PL---K-----D--R-------L--N---I-----VI-SRS-AA-------------
---SAPSAPP---------PTSTQ--E------------PV----------RV--A----
S------L--E--QAL------------------------------------Q---VA--
QQR------AVGRVF-VM-----------GGA-Q-IYNA--ALAL------------P--
------A------A--R-------------RVLLTSIE-------------RD---F---
D-----C-----D---------T-----F----F---------P----LR----------
------------------------------------------------------------
----------------------------LGGRDDAEAWVRRSRAELQDWTGEEVIEGGQE
EAGTKYEFQMWEK--------------------------
>A0A084W5M1_ANOSI/3-183
-------------------------------------------K-FSCI-V-A-A-----
C-----E-----N-----R----G-I--G--I------N------G-----D------L-
P--W-----K------L--K-H-----E---L---K-Y-F------SR------------
---M-T-------------K-------------KVRD----------ADKRN--------
-------A-----------------V-I-MGRKTYF---G-V-PE---------TKR---
---PL---P-----E--R-------L--N---I-----VL-TRN-SA-------------
--SYTF----------------PS--D------------VL----------VC--K----
S------L--Q--EALHKL------------------------------DTTD---YG--
KD--------IENIW-IV-----------GGG-S-VYKE--A--M------------E--
------SA----RC--H-------------RVYLTEIK-------------KH---F---
E-----C-----D---------A-----F----F---------P-----E----I-----
---P-------K---S-----F-A-I--V---A---N-----D--EDVPS---E---V--
Q---EE----------NGIQYEYKIYE-Q-------------------------------
---------------------------------------
>A0A085NKQ0_9BILA/2-182
-------------------------------------------L-MNII-V-A-T-----
C-----E-----N-----F----G-I--G--L------D------N-----R------L-
P--W-----H------L--P-N-----E---F---K-Y-Y------QK------------
---M-T-------------T-------------ECRN----------PAKQN--------
-------A-----------------V-I-MGRKTYE---S-I-PA---------KFR---
---PL---K-----R--R-------L--N---I-----VL-SRD-MQ-------------
---FDSG---------------KN--E------------FF----------VA--R----
S------L--E--NALQF-------------------------------LRSP---SM--
ESA-------IETVW-IC-----------GGS-S-VYKE--A--L------------D--
------C------G--KW-----------NRLYITRIH-------------KA---F---
K-----C-----D---------T-----F----F---------P-----A----I-----
-D-F-------G---Q-----L-K-K--V---S---D-----D--S---V---P---S--
E---VQE--------ECGITYHFEVYE-N-------------------------------
---------------------------------------
>A0A086THN4_ACRCH/252-453
-------------------------------------------E-LTLI-V-A-A-----
T-----R-----N-----M----G-I--G--L------N------G-----S------M-
P--W-----T-----GL--R-R-----E---M---R-Y-F------AR------------
---V-T-------------T-------------RLPPQAA-----QTPGAVN--------
-------A-----------------V-I-MGRKTWD---S-I-PP---------KFR---
---PL---K-----N--R-------L--N---I-----IV-TRS-AP-------------
---TAAPS------------PSIS---------------ITE-------PIRV--S----
S------L--E--QAL------------------------------------K---YA--
QAR------AVARVF-VM-----------GGA-Q-IYEA--A--LR----------LP--
------E------T--R-------------RVLLTRIE-------------QE---F---
E-----C-----D---------T-----F----F---------N----------------
------------------------------------------------------------
----------------------------LHLGGGDTGTEGWTRRSRQELEEWTGEQVAEG
GEEEAGTKYEFQMWEK-----------------------
>A0A087DK86_9BIFI/35-217
-------------------------------------------S-VNLI-W-A-E-----
A-----R-----DKEGRAG----A-I--G--F------E------G-----G------M-
P--W-----H------L--A-E-----D---M---K-H-F------KE------------
---L-T-------------V-------------S-----------------H--------
-------P-----------------V-I-MGRKTWE---S-L-GA---------KYR---
---PL---P-----N--R-------D--N---I-----VI-SHD-VN-------------
---YHA-----------------P--G------------AT----------VV--E----
S------L--D--DALDLA------------------------------RQEA---IP--
DDGL-----DRSEIW-VI-----------GGA-Q-LFRQ--A--L------------P--
------L------A--S-------------KAYVTLLD-------------AV---V---
D-----A-----D---------A-----Y----A---------P-----SLRDMV-----
-D-S-------G---M-----W-H-V--V---G---E-----S--P---W---R---K--
P---ADL-------SGNVAAYQFVTYQK--------------------------------
---------------------------------------
>A0A087SIP3_AUXPR/8-136
-------------------------------------------T-FQIV-V-A-A-----
T-----R-----Q-----L----G-I--G--K------G------G-----T------L-
P--W-----K------L--P-G-----D---M---A-Y-F------KE------------
---L-TCRT------ADPAK-------------R-----------------N--------
-------A-----------------V-I-MGRKTWE---S-I-PA---------KFR---
---PL---P-----G--R-------L--N---A-----L---QQ-PS-------------
---LSA--------------------A------------LS----------LL--A----
S------P--A---------------------------------------------YA--
PRL--------ESVF-VV-----------GGG-E-VYAE--A--LR----------SP--
------A------L--D-------------AVHLTRVE-------------EQ-------
------------------------------------------------------------
------------------------------------------------------------
----------------------------QYLGL---------------------------
---------------------------------------
>A0A087Y0Q3_POEFO/12-192
-------------------------------------------P-VRLI-A-A-T-----
C-----N-----N-----M----G-M--G--K------D------G-----T------L-
P--W-----S------L--P-S-----E---F---Q-Y-F------LN------------
---T-I-------------TRVS------RPGNM-----------------N--------
-------L-----------------L-I-WGRLCWN---S-H-P-----------ENI--
--FPL---A-----N--S-------L--H---V-----VL-SKT-LS-------------
---SVP-----------------D--H------------AH---------FLC--Q----
D------F--E--SAV------------------------------------R---LA--
AQPPL--SGIIETVW-IL-----------GGT-Q-VYED--A--LK----------HP--
------W------C--D-------------LLYLTDVM-------------AD---F---
D-----C-----D---------V-----F----F---------P-----D----F-----
-D-R-------E---L-----F-K-L--Q---E---TF--PDV--P---I---E---I--
Q---EE----------NGIRFKCQVF--KK------------------------------
---------------------------------------
>A0A088AA35_APIME/2-177
-------------------------------------------N-LHLI-A-A-T-----
C-----E-----G-----M----G-I--G--I------K------G-----T------L-
P--W-----K------L--K-S-----E---L---A-F-F------TY------------
---M-T-------------T-------------NTKN----------PNKRN--------
-------V-----------------V-L-MGRRTWE---S-I-PK---------ENR---
---PL---K-----N--R-------I--N---I-----VL-TSQ-SL-------------
---DYG-----------------N--D------------VI----------VC--K----
N------I--P--HAF------------------------------------E---VI--
EKIK----DRIENIW-VT-----------GGS-S-VYKE--A--M------------E--
------S------P--NF-----------YRLYLTRIK-------------KY---F---
E-----C-----D---------T-----F----F---------P-----T----I-----
---P-------N---D-----F-V-L--T---E---D-----P--N---I---P---QGI
Q---EE----------NDIQFVYEVYK-K-------------------------------
---------------------------------------
>A0A088EV79_9SPHI/5-163
--------------------------------------------KITLI-V-A-A-----
T-----D-----N-----N----V-I--G--K------G------N-----K------M-
P--W-----H------L--P-N-----D---L---K-Y-F------KK------------
---N-T-------------L-------------E-----------------H--------
-------S-----------------V-V-MGRKTFE---S-I-G------------K---
---PL---P-----D--R-------R--N---I-----IL-TRD-MT-------------
---AKS-----------------D--E------------VD----------IA--N----
S------F--Q--EVL------------------------------------N---YC--
RDE--------REIF-II-----------GGG-E-IFKQ--T--L------------P--
------F------A--D-------------RVLLTRLH-------------TT---I---
D-----G-----D---------A-----Y----F---------P-----E----L-----
-P-A-------H---E-----W-T-L--E---S---E-----D--K---H---E---K--
D---EK----------HAFDYSFQVYVR--------------------------------
---------------------------------------
>A0A088QX90_9CORY/14-173
------------------------------------------FV--GMI-W-A-Q-----
S-----R-----A-----G----I-I--G--D------G------A-----T------M-
P--W-----H------L--P-E-----D---L---Q-H-F------KT------------
---T-T-------------M-------------G-----------------A--------
-------P-----------------V-I-MGRRTWD---S-L-NP---------KFR---
---PL---P-----G--R-------R--N---I-----VL-SRS-VS-------------
----DF-----------------P--G------------GE----------SA--A----
S------L--E--AAL------------------------------------A---AV--
ADE--------PAAW-II-----------GGG-R-VYRD--A--L------------S--
------L------A--D-------------ECVVTDID-------------TD---V---
N-----V-----P---------V-----P----V---------M-----A----P-----
-D-L-------Y---D-----W-V-R--I---E---D-----G--P---W---Q------
T---ST----------TGLRYRFCTWRR--------------------------------
---------------------------------------
>A0A088TNW4_9MOLU/1-155
--------------------------------------------MVNLI-V-A-I-----
G-----K-----N-----N----V-I--G--K------G------N-----K------L-
P--W-----H------Y--K-E-----D---M---K-Y-F------KK------------
---T-T-------------T-------------N-----------------Q--------
-------T-----------------V-I-MGEETFK---S-I-LS--------YIDK---
---PL---P-----N--R-------T--S---V-----IA-TLS--D-------------
---YTY-----------------P--G------------VE----------TT--N----
D------I--I--KYL------------------------------------K---NY--
PKD--------KEIF-II-----------GGK-I-IYDL--T--L------------D--
------I------A--D-------------RLYITHID-------------KE---Y---
E-----G-----D---------V-----F----F---------K-----T----I-----
-N-Y-------E---K-----Y-N-K--I---M---E-----N-----------------
----------------------------IIGELNFSIYER--------------------
---------------------------------------
>A0A089JTT6_9BACL/2-161
-------------------------------------------S-ISLI-W-A-M-----
G-----T-----N-----H----V-I--G--K------D------N-----D------M-
P--W-----H------L--P-L-----D---F---A-Y-F------KA------------
---E-T-------------L-------------G-----------------K--------
-------R-----------------M-L-MGRKTWD---S-L-G-----------GK---
---PL---K-----G--R-------T--S---L-----IM-TRD-TD-------------
---YAP-----------------E--G------------AK----------VV--H----
T------L--E--EAL------------------------------------S---EG--
RKD--------DELM-VI-----------GGA-E-IYKL--M--L------------P--
------Y------A--D-------------KLMLTQIE-------------QD---F---
E-----G-----N---------T-----R----F---------P-----D----I-----
-D-W-------S---V-----W-K-E--V---S---N-----K--K---G---I---R--
D---EK----------NPYDYRFLVYER--------------------------------
---------------------------------------
>A0A089KV45_9BACL/2-161
-------------------------------------------S-ITMI-W-A-M-----
A-----E-----N-----D----V-I--G--K------D------N-----E------M-
P--W-----H------L--P-L-----D---F---A-Y-F------KE------------
---Q-T-------------L-------------G-----------------K--------
-------R-----------------M-L-MGRKTWE---S-L-G-----------SK---
---PL---K-----G--R-------T--S---I-----VI-TRD-TG-------------
---FAP-----------------E--G------------AE----------VI--H----
S------L--E--EAV------------------------------------A---EG--
RKD--------GELM-II-----------GGA-E-IYGM--M--L------------P--
------Y------A--D-------------KLLVTRIH-------------EQ---F---
A-----G-----E---------T-----K----F---------P-----E----V-----
-G-W-------E---E-----W-K-E--I---S---C-----I--Q---G---I---R--
N---EQ----------NPYDYRFYVYER--------------------------------
---------------------------------------
>A0A089N6A7_9BACL/2-161
-------------------------------------------E-ISLI-W-A-M-----
G-----H-----D-----G----V-I--G--K------G------G-----T------M-
P--W-----H------L--P-R-----D---F---A-F-F------KE------------
---R-T-------------M-------------G-----------------R--------
-------A-----------------M-L-MGRKTWD---S-L-G-----------GK---
---PL---P-----G--R-------T--S---I-----VL-TRD-DS-------------
---FSA-----------------E--G------------AK----------VV--H----
S------L--E--EAL------------------------------------Q---AA--
GDE--------TELM-VI-----------GGA-E-IYKI--T--L------------P--
------V------A--D-------------RLIVTLIE-------------ES---F---
D-----G-----D---------T-----F----F---------P-----E----I-----
-D-W-------S---Q-----W-T-E--V---S---S-----E--N---G---I---K--
D---EK----------NPYDYRFVVYER--------------------------------
---------------------------------------
>A0A089PRK3_PLUGE/1-158
--------------------------------------------MISLI-A-A-L-----
A-----V-----D-----R----V-I--G--M------E------N-----A------M-
P--W-----D------L--P-A-----D---L---A-W-F------KR------------
---N-T-------------L-------------N-----------------K--------
-------P-----------------V-I-MGRLTWE---S-I-G------------R---
---PL---P-----G--R-------K--N---I-----VI-SRQ-PG-------------
---SD------------------D--R------------VQ----------WV--S----
S------V--E--EAI------------------------------------A---AC--
GDA--------QEIM-VI-----------GGG-R-VYEQ--F--L------------P--
------K------A--Q-------------RLYLTHID-------------AE---V---
E-----G-----D---------T-----H----F---------P-----D----Y-----
-D-P-------D---E-----W-D-S--T---F---S-----E--F---H---D---A--
D---AQ----------NSHSYCFEVLER--------------------------------
---------------------------------------
>A0A089UH84_9ENTR/1-158
--------------------------------------------MISLI-A-A-L-----
A-----V-----D-----R----V-I--G--M------E------N-----A------M-
P--W-----D------L--P-A-----D---L---A-W-F------KR------------
---N-T-------------L-------------N-----------------K--------
-------P-----------------V-V-MGRLTWE---S-I-G------------R---
---PL---P-----G--R-------K--N---I-----VI-SSQ-AG-------------
---ND------------------D--R------------VE----------WV--K----
S------V--E--EAI------------------------------------K---AC--
GDA--------EEIM-VI-----------GGG-R-VYEQ--F--L------------P--
------K------A--Q-------------RLYLTHID-------------AE---V---
E-----G-----D---------T-----H----F---------P-----D----Y-----
-D-P-------D---E-----W-Q-S--T---F---S-----E--F---H---D---A--
D---EN----------NSHGYCFEILER--------------------------------
---------------------------------------
>A0A089WRD1_9PSED/6-171
-------------------------------------------P-LSLI-A-A-L-----
A-----E-----N-----R----V-I--G--I------D------N-----S------M-
P--W-----H------L--P-G-----D---F---K-Y-F------KA------------
---S-T-------------L-------------G-----------------K--------
-------P-----------------I-I-MGRKTWD---S-L-G------------R---
---PL---P-----G--R-------L--N---L-----VV-SRQ-PG-------------
---LQL-----------------P--G------------AE----------VF--A----
S------L--A--QAQIR--------------------------------AEQ---WA--
HEH------GVAEVM-LI-----------GGA-Q-LYTQ--A--L------------EQ-
-----GL------I--S-------------RMYLTRVG-------------LS---P---
A-----G-----D---------A-----W----F---------P-----A----F-----
-D-E-------R---Q-----W-H-L--T---S---S-----A--P---Q---A------
P---EG----------DGPAYHFEVWEK--------------------------------
---------------------------------------
>A0A089Y1B1_9LACO/1-166
--------------------------------------------MITFV-W-A-E-----
D-----Q-----Q-----H----Q-I--G--I------E------G-----H------L-
P--W-----K------L--P-L-----D---L---H-H-F------KE------------
---I-T-------------Y-------------G-----------------H--------
-------P-----------------I-I-MGRKTFM---S-L-P------------K---
---IL---P-----G--R-------K--H---V-----VL-TTS-KELK-----------
-RKYQN----------------NK--N------------VV----------IV--Q----
S------K--N--ELQ------------------------------------E---WV--
EKH------KNQNLC-VI-----------GGN-S-VFKA--L--I------------K--
------Q------A--D-------------YLEKTAIK-------------AT---F---
T-----A-----D---------T-----T----M---------I-----P----I-----
-K-Y-------D---E-----F-S-L--V---K---K-----E--S---H---Y---P--
D---EQ----------NKYSFDFLTYKR--------------------------------
---------------------------------------
>A0A089YYQ4_9PSED/6-169
-------------------------------------------P-LSLI-A-A-L-----
A-----E-----N-----R----V-I--G--I------D------N-----S------M-
P--W-----H------L--P-G-----D---F---K-Y-F------KA------------
---T-T-------------L-------------G-----------------K--------
-------P-----------------I-I-MGRKTWD---S-L-G------------R---
---PL---P-----G--R-------L--N---L-----VV-SRQ-PD-------------
---LDL-----------------P--G------------AE----------VF--A----
S------L--D--AAIER--------------------------------AEA---WA--
HEQ------GADEVM-LI-----------GGA-Q-LYEL--G--L------------A--
------Q------A--D-------------RLYLTRVA-------------LQ---P---
D-----G-----D---------A-----W----F---------P-----E----F-----
-D-E-------N---Q-----W-Q-Q--V---S---S-----V--A---N---E---A--
----VD----------DKPAYAFEVWER--------------------------------
---------------------------------------
>A0A090AJU3_9GAMM/1-159
--------------------------------------------MLSLC-V-A-M-----
D-----Q-----N-----R----L-I--G--C------G------N-----A------L-
P--W-----H------L--P-A-----D---L---K-H-F------QA------------
---L-T-------------M-------------G-----------------K--------
-------P-----------------I-I-MGRKTYE---S-I-G------------Y---
---PL---P-----G--R-------Y--N---I-----IL-THN-PH-------------
---LTI-----------------T--G------------CQ----------VL--H----
Q------L--D--EVL------------------------------------A---LS--
QQY--------EESI-VI-----------GGA-A-VFKA--F--L------------P--
------K------I--Q-------------RMYITWVH-------------TQ---S---
R-----G-----D---------T-----Y----F---------P-----D----Y-----
-P-I-------E---Q-----W-Q-L--I---E---K-----K--D---F---P---A--
D---SR----------HAHPYSFTVLTR--------------------------------
---------------------------------------
>A0A090AM99_9ENTR/1-159
--------------------------------------------MISLI-A-A-L-----
T-----K-----N-----Y----I-I--G--I------H------N-----T------I-
P--W-----Y------I--P-E-----D---L---L-W-F------KR------------
---N-T-------------I-------------N-----------------K--------
-------P-----------------I-I-MGRLTFE---S-I-G------------Y---
---PL---K-----N--R-------I--N---I-----VV-SRK-KL-------------
---INF-----------------N--E------------VI----------WV--K----
S------I--E--EAI------------------------------------T---LV--
KHE--------EEAI-VI-----------GGG-L-IYDQ--M--L------------R--
------Y------A--N-------------RLYLTHIN-------------FE---T---
F-----G-----D---------T-----Y----F---------P-----I----Y-----
-N-S-------K---N-----W-K-V--T---F---R-----K--L---C---S---N--
F---KN----------KNINYYFEILDR--------------------------------
---------------------------------------
>A0A090IJY3_9GAMM/2-93
--------------------------------------------KLSLM-A-A-K-----
S-----Q-----N-----G----I-I--G--N------G------P-----D------I-
P--W-----R------A--K-G-----E---Q---L-L-F------KA------------
---M-T-------------Y-------------N-----------------Q--------
-------C-----------------L-L-VGRKTFE---S-M-G----------------
---SL---P-----N--R-------K--Y---A-----VI-SRS-DF-------------
---VSE----------------DE--N------------VM----------VF--S----
S------I--E--SAL------------------------------------R---Q---
------------------------------------------------------------
------------------------------------------------------------
------------------------------------------------------------
------------------------------------------------------------
----------------------------LDDITDY-------------------------
---------------------------------------
>A0A090IMM2_9GAMM/1-156
-----------------------------------------------MI-A-A-L-----
A-----N-----N-----R----V-I--G--L------D------N-----K------M-
P--W-----H------L--P-A-----E---L---Q-L-F------KR------------
---A-T-------------L-------------G-----------------K--------
-------P-----------------I-V-MGRNTFE---S-I-G------------R---
---PL---P-----G--R-------L--N---I-----VL-SRQ-TD-------------
---YKP-----------------E--G------------VT----------VV--A----
T------L--D--DAI------------------------------------V---AA--
GDV--------EELM-II-----------GGA-T-IYNQ--C--L------------A--
------S------A--D-------------RLYLTHIE-------------LT---T---
E-----G-----D---------T-----W----F---------P-----D----Y-----
-E-L-------Y---N-----W-Q-E--I---E---H-----E--N---Y---V---A--
D---DK----------NPYDYRFSLLER--------------------------------
---------------------------------------
>A0A090IVU7_9BACI/1-160
--------------------------------------------MISFI-V-A-M-----
D-----Q-----N-----G----L-I--G--N------N------N-----E------I-
P--W-----H------L--P-D-----D---L---K-R-F------KK------------
---I-T-------------M-------------G-----------------H--------
-------P-----------------I-V-MGRKTFQ---S-I-G------------H---
---PL---P-----G--R-------E--N---I-----IL-TRN-KN-------------
---ISF-----------------E--G------------CT----------VF--H----
T------L--E--DLL------------------------------------D---YC--
RNK-------DGEVF-II-----------GGA-D-MFRI--F--L------------P--
------F------V--E-------------KLYVTKIN-------------QE---F---
S-----G-----D---------V-----Y----F---------P-----E----L-----
-D-W-------S---H-----F-Q-L--V---S---K-----E--K---G---R---R--
D---EK----------NPYDYEYLLYKK--------------------------------
---------------------------------------
>A0A090L1U3_STRRB/6-182
-------------------------------------------R-LQLI-W-A-E-----
D-----F-----K-----K----G-I--G--K------N------N-----T------L-
P--W-----D------I--P-N-----E---M---A-H-F------QK------------
---T-T-------------T-------------TVND----------NNKRN--------
-------A-----------------V-I-MGRKCWE---S-I-PE---------KYR---
---PL---R-----K--R-------L--N---I-----VL-SRT-ME-------------
---PKD-----------------E-KN------------LI----------IT--D----
N------F--D--ALINRL------------------------------STDE-------
--KLH---VDLENVF-VI-----------GGS-D-IYNL--A--LS----------SK--
------Y------L--S-------------KLIVTVIE-------------ND---F---
G-----C-----D---------V-----F----A---------P-----S----I-----
-D-Y-------S---K-----F-K-L--C---D---K-----R--E---F---F------
----EG----------EPYKYTIRTYE-V-------------------------------
---------------------------------------
>A0A090M2Y4_OSTTA/5-190
------------------------------------------AF--QVV-V-A-A-----
T-----V-----D-----G----G-I--G--K------D------N-----G------L-
P--W-----K------L--T-K-----D---M---G-H-F------KK------------
---L-T-------------S-------------ETRD----------ANAVN--------
-------A-----------------V-V-MGRKTWE---S-I-PA---------KFR---
---PL---P-----G--R-------L--N---V-----VL-SRS-GVLAE---------A
NDEN-NNGA----------ETLPE--G------------VL----------VR--K----
T------I--D--DAL------------------------------------S--AIS--
SSEK-----RVEKTF-VI-----------GGA-Q-IYEE--A--L------------KS-
-----ER------C--E-------------AVHLTEVE-------------GD---F---
E-----C-----D---------V-----F----I---------P-----K----I-----
-D-A-------D---K-----F-K-L--Y---G---Q-----S--K---P---I------
----TE----------NGARYQFLTYV-T-------------------------------
---------------------------------------
>A0A090U299_9ENTR/1-158
--------------------------------------------MISLI-A-A-L-----
A-----V-----D-----R----V-I--G--M------E------N-----A------M-
P--W-----N------L--P-A-----D---L---A-W-F------KR------------
---N-T-------------L-------------N-----------------K--------
-------P-----------------V-V-MGRHTWE---S-I-G------------R---
---PL---P-----G--R-------K--N---I-----VI-SSK-PG-------------
---TD------------------D--R------------VQ----------WV--K----
S------V--D--EAI------------------------------------A---AC--
GDE--------PEIM-VI-----------GGG-R-VYEQ--F--L------------P--
------K------A--Q-------------KLYLTHID-------------AE---V---
E-----G-----D---------T-----H----F---------P-----D----Y-----
-E-P-------D---D-----W-E-S--V---F---S-----E--F---H---D---A--
D---AQ----------NSHSYCFEILER--------------------------------
---------------------------------------
>A0A091ENQ2_FUKDA/2-162
----------------------------------------SLPC----------------
------------------------------------------------------------
-------------------R-N-----E---F---K-Y-F------QR------------
---M-T-------------TTPS------VEGKQ-----------------N--------
-------L-----------------V-I-MGRKTWF---S-I-PE---------KNR---
---PL---K-----D--R-------I--N---V-----VL-SRE-LK-------------
---EPP-----------------Q--G------------AH---------FLA--Q----
S------L--D--DALKLI------------------------------EQPE---LA--
RR--------VDMVW-IV-----------GGS-S-VYKE--A--M------------D--
------R------P--GH-----------LKLFVTRIM-------------QE---F---
E-----S-----D---------T-----F----F---------P-----E----I-----
-D-L-------K---K-----Y-R-L--L---P---E-----Y--PGVIS---E---V--
Q---EE----------KGIKYKFEVYEK--------------------------------
---------------------------------------
>A0A093X100_9PEZI/77-233
----------------------------------------KPLR----------------
------------------------------------------------------------
------------------------------------------------------------
---------------------------------------------------N--------
-------A-----------------V-I-MGRKTWD---S-I-PL---------RFR---
---PL---K-----G--R-------V--N---V-----VL-SRS-HT-------------
--TP-KPLPE---------IDTDE----------------EP--------LRV--A----
S------L--S--DAM------------------------------------E---AL--
ETSN-----EIGKVF-VI-----------GGA-E-IYRM--A--L------------QE-
-----QA------T--R-------------RILLTRIL-------------ND---F---
E-----C-----D---------T-----F----F---------P----VS----LGD--G
ES-N-------A---E-----W-K-K--K---D---K-----E--E---L---D------
----------------------------SWVGENVAPGEQEENGIKYVYEMYER------
---------------------------------------
>A0A093Y1T1_9PEZI/62-217
-----------------------------------------PLR----------------
------------------------------------------------------------
------------------------------------------------------------
---------------------------------------------------N--------
-------A-----------------V-I-MGRKTWD---S-I-PL---------RFR---
---PL---K-----G--R-------V--N---V-----VL-SRS-HT-------------
---TPKPLPD---------IDTDE--E------------PL----------RV--A----
S------L--S--DAM------------------------------------E---AL--
ETSN-----EIGKVF-VI-----------GGA-E-IYRM--A--L------------QE-
-----QA------T--K-------------RILLTRIL-------------ND---F---
E-----C-----D---------T-----F----F---------P----VS----LGD--G
ES-N-------A---E-----W-K-K--K---D---K-----E--E---L---D------
----------------------------SWVGENVAPGEQEENGIKYVYEMYER------
---------------------------------------
>A0A093ZK63_9PEZI/61-215
----------------------------------------KPLR----------------
------------------------------------------------------------
------------------------------------------------------------
---------------------------------------------------N--------
-------A-----------------V-I-MGRKTWD---S-I-PL---------RFR---
---PL---K-----G--R-------V--N---I-----VL-SRS-HT-------------
--TP-KPLPE---------IDTDE----------------EP--------LRV--A----
S------L--S--DAL------------------------------------A---AL--
ETSN-----EIGKVF-VI-----------GGA-E-VYSM--A--I------------QE-
-----KA------T--R-------------RILLTKIL-------------SD---F---
D-----C-----D---------T-----F----F---------P-----T----SL---P
GD-D-------G---Q-----W-T-K--K---G---K-----E--E---L---D------
----------------------------AWVGEIVTPGEQEENGIKYVYEMYER------
---------------------------------------
>A0A093ZTT1_9PEZI/61-215
----------------------------------------KPLR----------------
------------------------------------------------------------
------------------------------------------------------------
---------------------------------------------------N--------
-------A-----------------V-I-MGRKTWD---S-I-PL---------KFR---
---PL---K-----G--R-------V--N---I-----VL-SRS-HTT------------
--PK-PFPE----------IDIDE--E------------PL----------RV--A----
S------L--S--DAI------------------------------------E---AL--
DTSN-----EIGKVF-VI-----------GGA-E-IYRM--A--I------------QD-
-----QA------T--K-------------RILLTRIL-------------SD---F---
D-----C-----D---------T-----F----F---------PI--SLP----G-----
-D-D-------G---Q-----W-K-K--K---D---K-----E--E---L---D------
----------------------------AWIGENAPPGEQEENGIIYVFEMYER------
---------------------------------------
>A0A094B0P6_9PEZI/61-215
----------------------------------------KPLR----------------
------------------------------------------------------------
------------------------------------------------------------
---------------------------------------------------N--------
-------A-----------------V-I-MGRKTWD---S-I-PL---------RFR---
---PL---K-----G--R-------V--N---I-----VL-SRS-HT-------------
--TP-KPLPE---------IDTDE----------------EP--------LRV--A----
S------L--S--DAM------------------------------------E---AL--
ETIN-----EIGKVF-VI-----------GGA-E-IYRM--A--I------------QE-
-----QA------T--K-------------RILLTNIL-------------SD---F---
D-----C-----D---------T-----F----F---------PI--PLP----G-----
-D-G-------G---Q-----W-M-K--K---G---K-----E--E---L---D------
----------------------------AWVGENVAPGEQEENGIRYVFEMYER------
---------------------------------------
>A0A094C105_9PEZI/61-215
----------------------------------------KPLR----------------
------------------------------------------------------------
------------------------------------------------------------
---------------------------------------------------N--------
-------A-----------------V-I-MGRKTWD---S-I-PL---------RFR---
---PL---K-----G--R-------V--N---I-----VL-SRS-HT-------------
--TP-KPLPE---------IDTDE----------------EP--------LRV--A----
S------L--S--DAL------------------------------------A---AL--
ETSN-----EIGKVF-VI-----------GGA-E-VYSM--A--I------------QE-
-----KA------T--R-------------RILLTKIL-------------SD---F---
D-----C-----D---------T-----F----F---------PI--SLP----G-----
-D-D-------G---Q-----W-T-K--Q---G---K-----E--E---L---D------
----------------------------AWVGEIVAPGEQEENGIKYVYEMYER------
---------------------------------------
>A0A094FA32_9PEZI/61-215
----------------------------------------KPVR----------------
------------------------------------------------------------
------------------------------------------------------------
---------------------------------------------------N--------
-------A-----------------V-I-MGRKTWD---S-I-PL---------KFR---
---PL---K-----G--R-------V--N---I-----VL-SRS-HT-------------
--TP-KPLPE---------IDTDE----------------EP--------LRA--A----
S------L--S--DAL------------------------------------K--ALE--
ASN------EIGKVF-VI-----------GGA-E-IYRM--A--I------------QE-
-----QA------T--K-------------RILVTKIL-------------SD---F---
D-----C-----D---------T-----F----F---------PI--SLP----G-----
-D-D-------G---Q-----W-T-K--K---G---K-----E--E---L---D---A--
W---VGEDVAPGEQEENGIKYVFEMYER--------------------------------
---------------------------------------
>A0A094FTV9_9PEZI/75-229
----------------------------------------KPVR----------------
------------------------------------------------------------
------------------------------------------------------------
---------------------------------------------------N--------
-------A-----------------V-I-MGRKTWD---S-I-PL---------RFR---
---PL---K-----G--R-------V--N---I-----VL-SRS-HT-------------
--TP-KPLPE---------IDTDE----------------EP--------LRV--A----
S------L--S--DAI------------------------------------E---AL--
ETRN-----EIGKVF-VI-----------GGA-E-IYRM--A--I------------QE-
-----QA------T--K-------------RILVTKIL-------------SD---F---
D-----C-----N---------T-----F----F---------PI--SLP----G-----
-D-D-------G---Q-----W-T-K--K---G---K-----E--D---L---D---A--
----------------------------WVGENVAPGEQEENGIRYVFEMYER-------
---------------------------------------
>A0A094FXS1_9PEZI/62-217
-----------------------------------------PLR----------------
------------------------------------------------------------
------------------------------------------------------------
---------------------------------------------------N--------
-------A-----------------V-I-MGRKTWD---S-I-PL---------RFR---
---PL---K-----G--R-------V--N---V-----VL-SRS-HT-------------
--TP-KPLPE---------IDTDE----------------EP--------LRV--A----
S------L--S--DAM------------------------------------E---AL--
ETSN-----EIGKVF-VI-----------GGA-E-IYRM--A--L------------QE-
-----QA------T--K-------------RILLTRIL-------------ND---F---
E-----C-----D---------T-----F----F---------P----VS----LGD--G
ES-N-------A---Q-----W-K-K--K---D---K-----E--E---L---D------
----------------------------SWVGENVAPGEQEENGIKYVYEMYER------
---------------------------------------
>A0A094GWU0_9PEZI/61-215
----------------------------------------KPVR----------------
------------------------------------------------------------
------------------------------------------------------------
---------------------------------------------------N--------
-------A-----------------V-I-MGRKTWD---S-I-PL---------KFR---
---PL---K-----G--R-------V--N---I-----VL-SRS-HT-------------
--TP-KPLPE---------IDTDE----------------EP--------LRV--A----
S------L--S--DAL------------------------------------K--ALE--
ANN------EIGKVF-VI-----------GGA-E-IYRM--A--I------------QE-
-----QA------T--K-------------RILVTKIL-------------FD---F---
D-----C-----D---------T-----F----F---------PI--SLP----G-----
-D-D-------G---Q-----W-T-K--K---G---K-----E--E---L---D---A--
W---VGEDVAPGEQEENGIKYVFEMYER--------------------------------
---------------------------------------
>A0A094HSF6_9PEZI/61-215
----------------------------------------KPLR----------------
------------------------------------------------------------
------------------------------------------------------------
---------------------------------------------------N--------
-------A-----------------V-I-MGRKTWD---S-I-PL---------RFR---
---PL---K-----G--R-------V--N---I-----VL-SRS-HT-------------
--TP-KPLPE---------IDTDE----------------EP--------LRV--A----
S------L--S--DAI------------------------------------E---AL--
QTSN-----EIGKVF-VI-----------GGA-E-VYRM--A--I------------QE-
-----QA------T--K-------------RILLTRVL-------------SD---F---
D-----C-----D---------T-----F----F---------PV--SLS----G-----
-D-D-------G---Q-----W-T-K--M---G---K-----E--E---L---D---A--
W---VGENVAPGEQEENGIKYVFEMYER--------------------------------
---------------------------------------
>A0A094IUT5_9PEZI/75-229
----------------------------------------KPVR----------------
------------------------------------------------------------
------------------------------------------------------------
---------------------------------------------------N--------
-------A-----------------V-I-MGRKTWD---S-I-PL---------RFR---
---PL---K-----G--R-------V--N---I-----VL-SRS-HT-------------
--TP-KPLPE---------IDTDE----------------EP--------LRV--A----
S------L--S--DAI------------------------------------E---AL--
ETRN-----EIGKVF-VI-----------GGA-E-IYRM--A--I------------QE-
-----QA------T--K-------------RILVTKIL-------------SD---F---
D-----C-----N---------T-----F----F---------PI--SLP----G-----
-D-D-------G---Q-----W-T-K--K---G---K-----E--D---L---D---A--
----------------------------WVGENVAPGEQEENGIRYVFEMYER-------
---------------------------------------
>A0A094JKB2_9PEZI/61-215
----------------------------------------KPLR----------------
------------------------------------------------------------
------------------------------------------------------------
---------------------------------------------------N--------
-------A-----------------V-I-MGRKTWD---S-I-PL---------RFR---
---PL---K-----G--R-------V--N---I-----VL-SRS-HT-------------
--TP-KPLPE---------IDTDE----------------EP--------LRV--A----
S------L--S--DAI------------------------------------E---AL--
QTSN-----EIGKVF-VI-----------GGA-E-VYRM--A--I------------QE-
-----QA------T--K-------------RILLTKVL-------------SD---L---
D-----C-----D---------T-----F----F---------PV--SLP----G-----
-D-D-------G---Q-----W-T-K--M---G---K-----E--E---L---D---A--
W---VGENVAPGEQEENGIKYVFEMYER--------------------------------
---------------------------------------
>A0A094WF70_BACAO/1-159
--------------------------------------------MISYI-F-A-M-----
A-----E-----D-----G----V-I--G--K------D------N-----D------M-
P--W-----H------L--P-N-----D---L---K-Y-F------KK------------
---V-T-------------S-------------G-----------------S--------
-------T-----------------V-V-MGRKTYE---S-L-G------------R---
---AL---P-----K--R-------R--N---I-----VL-TTD-EA-------------
---YQA-----------------P--G------------CE----------VV--H----
S------K--E--EVL------------------------------------K---AI--
AGE--------NEAF-VI-----------GGA-G-LYDL--F--R------------G--
------E------V--E-------------KIYVTKIN-------------ES---F---
V-----G-----D---------T-----F----F---------P-----K----W-----
-D-W-------T---N-----W-E-L--I---A---Q-----Q--E---G---T---T--
D---QE----------NKYQHTFLTYQK--------------------------------
---------------------------------------
>A0A095CHW9_CRYGA/21-150
-------------------------------------------S-ITAI-V-A-A-----
T-----A-----E-----N----G-I--G--L------N------G-----G------L-
P--W-----R------L--P-G-----E---M---K-Y-F------AR------------
---V-T-------------T-------------G-----------------E--------
-------TPSSDP-------NEQNVV-I-MGRKTWE---S-I-PS---------RFR---
---PL---K-----N--R-------R--N---V-----VI-SAK-GV-------------
--DLGA----------------AE--N------------SA----------AY--T----
S------I--P--SALSS--------------------------------LSS---TT--
QSG------NSPRIF-LI-----------GGS-T-LYTT--S------------------
------------------------------------------------------------
------------------------------------------------------------
------------------------------------------------------------
----------------------------LLPST---------------------------
---------------------------------------
>A0A095ZJ79_9BACT/2-159
-------------------------------------------L-ITII-A-A-V-----
A-----R-----N-----R----A-I--G--Y------Q------N-----K------L-
L--Y-----W------L--P-N-----D---L---K-R-F------KA------------
---L-T-------------T-------------G-----------------H--------
-------T-----------------I-I-MGRRTFE---S-L-P-----------KG---
---AL---P-----N--R-------R--N---I-----VL-SRT-QT-------------
----HF-----------------D--G------------CD----------SF--A----
S------L--D--EAL------------------------------------A---HC--
AAD--------EDIY-II-----------GGA-H-VYQQ--A--I------------E--
------R------A--D-------------RLCLTEID-------------DV---P--E
Q-----A-----D---------V-----F----F---------P-----P----Y-----
-----------D---D-----W-R-E--T---A---R-----E--E---H---G---T--
D---EC----------HAHRYAFVDYVK--------------------------------
---------------------------------------
>A0A096LSG7_POEFO/25-127
------------------------------------------IL--NGI-V-A-V-----
C-----P-----N-----L----G-I--G--K------D------G-----K------L-
P--W-----HP---IRL--S-N-----E---F---A-H-F------RK------------
---M-T-------------ATPS------VAGRT-----------------N--------
-------V-----------------V-I-MGRKTWF---S-I-PE---------KNR---
---PL---K-----G--R-------I--N---I-----VL-SRE-YK-------------
---YDA-----------------HKHT------------MH----------VT--H----
R------S--G--TAL------------------------------------Q-------
------------------------------------------------------------
------------------------------------------------------------
------------------------------------------------------------
------------------------------------------------------------
----------------------------HLFQ----------------------------
---------------------------------------
>A0A096N0E5_PAPAN/4-185
-------------------------------------------S-LNCI-V-A-V-----
S-----Q-----N-----M----G-I--G--K------N------G-----E------L-
P--W-----P-----PL--W-N-----E---F---R-Y-F------QR------------
---M-T-------------TPSS------VEGKQ-----------------N--------
-------L-----------------V-I-MGRKTWF---S-I-PE---------TNR---
---PL---K-----D--T-------I--N---L-----VL-SRE-LK-------------
---EPP-----------------Q--G------------AH---------FLA--R----
S------L--D--DALKLT------------------------------EQPE---LA--
-NK-------VDMIW-IV-----------GGS-S-VYKE--V--M------------N--
------H------P--GH-----------LKLFVTRIM-------------QD---F---
E-----G-----D---------T-----F----F---------S-----E----I-----
-D-L-------E---K-----C-K-L--L---P---E-----Y--P---GVLSD---V--
Q---EE----------KGIKYKFEVYEK--------------------------------
---------------------------------------
>A0A096N365_PAPAN/4-185
-------------------------------------------S-LNCI-V-A-V-----
S-----Q-----N-----M----G-I--G--K------N------G-----D------L-
P--W-----P-----PL--R-N-----E---F---G-Y-F------QR------------
---M-T-------------TTSS------VEGKQ-----------------N--------
-------L-----------------V-I-MGKKTWF---S-I-PE---------KNR---
---PL---K-----G--R-------I--N---L-----VL-SRE-LK-------------
---EPP-----------------Q--G------------AH---------FLA--R----
S------L--D--DALKLT------------------------------EQPE---LA--
-NK-------VDMIW-IV-----------GGS-S-VYKE--A--M------------N--
------H------P--GH-----------LKLFLTRIM-------------QD---F---
E-----S-----D---------T-----F----L---------P-----E----I-----
-D-L-------E---K-----Y-K-L--L---P---E-----Y--P---GVLSD---V--
Q---EE----------KGIKYKFEVYEK--------------------------------
---------------------------------------
>A0A096N7U0_PAPAN/4-185
-------------------------------------------S-LNCI-V-A-V-----
S-----Q-----N-----M----G-I--G--K------N------G-----D------L-
P--W-----P-----PL--R-S-----E---F---R-Y-F------QR------------
---M-T-------------TTSS------VEGKQ-----------------N--------
-------L-----------------V-I-MGKKTWF---S-I-PE---------KNR---
---PL---K-----G--K-------I--N---L-----VL-SRE-LK-------------
---EPP-----------------Q--G------------AH---------FLA--R----
S------L--D--DALKLT------------------------------EQPE---LA--
-NK-------VDMIW-IV-----------GGN-S-VYKE--A--M------------N--
------H------P--GH-----------LKLFVTRIM-------------QD---F---
E-----S-----D---------T-----F----L---------P-----E----I-----
-D-L-------E---K-----Y-K-L--L---P---E-----Y--P---GVLSD---V--
Q---EE----------KGIKYKFEVYEK--------------------------------
---------------------------------------
>A0A096ND17_PAPAN/4-162
-------------------------------------------S-LNCI-V-A-V-----
S-----Q-----N-----M----G-I--G--K------N------G-----D------L-
P--W-----P-----PL--R-S-----E---F---R-Y-F------QR------------
---M-T-------------TTSS------VEGKQ-----------------N--------
-------L-----------------V-I-MGKKTWF---S-I-PE---------KNR---
---PL---K-----G--R-------I--N---L-----VL-SRE-LK-------------
---EPP-----------------Q--G------------AH---------FLA--R----
S------L--D--DALKLT------------------------------EQPE---LA--
-NK-------VDMIW-IV-----------GGN-S-VYKE--A--M------------N--
------H------P--GH-----------LKLFVTRIM-------------QD---F---
E-----S-----D---------T-----F----L---------P-----E----I-----
-D-L-------E---K-----Y-K-L----------------------------------
----------------------------LPE-----------------------------
---------------------------------------
>A0A096P300_PAPAN/4-180
-------------------------------------------S-LNCI-V-A-V-----
S-----Q-----N-----M----G-I--G--K------N------G-----D------L-
P--W-----P-----PL--R-S-----E---F---R-Y-F------QR------------
---M-T-------------TTSS------VEGKQ-----------------N--------
-------L-----------------V-I-MGKKTWF---S-I-PE---------KNR---
---PL---K-----G--R-------I--N---L-----VL-SRE-LK-------------
---EPP-----------------Q--G------------AH---------FLA--R----
S------L--D--DALKLT------------------------------EQPE---LA--
-NK-------VDMIW-IV-----------GGN-S-VYKE--A--M------------N--
------H------P--GH-----------LKLFVTRIM-------------QD---F---
E-----S-----D---------T-----F----L---------P-----E----L-----
------------------------------------------------------------
----------------------------ICLPEYPGVLSDVQEEKGIKYMLSVYRK----
---------------------------------------
>A0A096PTH8_MAIZE/19-196
------------------------------------------NY--QVV-V-A-G-----
T-----R-----D-----M----G-I--G--K------D------G-----V------L-
P--W-----K------L--P-G-----D---L---K-F-F------KE------------
---L-T-------------LITS------DPVKK-----------------N--------
-------A-----------------V-I-MGRKTWE---S-I-PV---------KSR---
---PL---P-----G--R-------L--N---V-----IL-TRS-GS-------------
---FDFA--------------TVE--N------------VV----------IC--G----
S------M--E--SAL------------------------------------E---LL--
ASTPY--CLSIEKVF-VI-----------GGG-Q-VLRE--Y--LK----------GP--
------A------C--E-------------AIHLTDIQ-------------SS---I---
E-----C-----D---------T-----F----I---------P-----P----V-----
-D-F-------S---V-----F-Q-P--W---Y---S-----S--F---P---V------
----IE----------SNIRHSFVS---FVR-----------------------------
---------------------------------------
>A0A096PTH9_MAIZE/19-139
------------------------------------------NY--QVV-V-A-G-----
T-----R-----D-----M----G-I--G--K------D------G-----V------L-
P--W-----K------L--P-G-----D---L---K-F-F------KE------------
---L-T-------------LITS------DPVKK-----------------N--------
-------A-----------------V-I-MGRKTWE---S-I-PV---------KSR---
---PL---P-----G--R-------L--N---V-----IL-TRS-GS-------------
---FDFA--------------TVE--N------------VV----------IC--G----
S------M--E--SAL------------------------------------E---LL--
ASTPY--CLSIEKVF-VI-----------GGG-Q-V------------------------
------------------------------------------------------------
------------------------------------------------------------
------------------------------------------------------------
----------------------------LR------------------------------
---------------------------------------
>A0A096TQ18_MAIZE/131-307
---------------------------------------VLYAK--------A-G-----
T-----R-----D-----M----G-I--G--K------D------G-----V------L-
P--W-----K------L--P-G-----D---L---K-F-F------KE------------
---F-T-------------LITS------DPVKK-----------------N--------
-------A-----------------V-I-MGRKTWE---S-I-PV---------KSR---
---PL---P-----G--R-------L--N---V-----IL-TRS-GT-------------
---FDFA--------------TVE--N------------VV----------IC--A----
S------M--E--SAL------------------------------------K---LL--
ASTPY--CLSIEKVF-VI-----------GGG-Q-VLRE--Y--LK----------GP--
------A------C--E-------------AIHLTDIQ-------------SS---I---
E-----C-----D---------T-----F----I---------P-----P----V-----
-D-F-------S---V-----F-Q-P--W---Y---S-----S--F---P---V------
----IE----------SNIRHSFVS---FVR-----------------------------
---------------------------------------
>A0A096UMZ6_WHEAT/17-194
------------------------------------------KY--QVV-V-A-A-----
T-----R-----E-----M----G-I--G--K------D------G-----A------L-
P--W-----K------L--P-S-----D---L---K-F-F------KD------------
---L-T-------------MATA------DPSKK-----------------N--------
-------A-----------------V-I-MGRKTWE---S-I-PT---------KFR---
---PL---P-----G--R-------L--N---V-----IL-TRS-DS-------------
---SDYA--------------TVE--N------------VV----------TC--G----
S------L--D--SSLEL-------------------------------LASA---PY--
SST-------IEKAF-LI-----------GGG-Q-VLRE--S--L------------NA-
-----SA------C--E-------------AIHLTDIE-------------ST---I---
E-----C-----D---------T-----F----I---------P-----P----I-----
-D-P-------L---V-----F-H-P--W---Y---S-----S--S---P---V------
----VE----------NNIRHSFATFVR--------------------------------
---------------------------------------
>A0A097AV76_9VIBR/2-159
-------------------------------------------I-ISMI-A-A-M-----
A-----K-----D-----R----V-I--G--K------D------N-----Q------M-
P--W-----H------L--P-A-----D---F---A-W-F------KR------------
---C-T-------------L-------------G-----------------K--------
-------P-----------------V-V-MGRKTYE---S-I-G------------R---
---PL---P-----G--R-------Q--N---I-----VI-SRD-AN-------------
---LAI-----------------E--G------------VT----------TV--T----
S------I--E--QAL------------------------------------E---AA--
GEV--------DEVM-II-----------GGG-A-IYKA--C--L------------P--
------Q------A--D-------------KLYVTYID-------------AQ---I---
E-----G-----D---------T-----Q----F---------P-----Y----W-----
---G-------D---L-----F-E-E--T---Y---S-----E--N---Y---V---A--
D---EK----------NAYDMKFVILER--------------------------------
---------------------------------------
>A0A097EF13_9SPHN/1-154
--------------------------------------------MISFH-L-A-R-----
A-----D-----N-----G----V-I--G--R------D------G-----G------L-
P--W-----R------L--P-A-----D---L---K-R-F------KA------------
---M-T-------------L-------------G-----------------R--------
-------P-----------------M-V-MGRKTFE---S-F-P------------A---
---PL---P-----G--R-------R--H---I-----VL-TRD-RS-------------
---WAA-----------------A--G------------AE----------VV--H----
D------V--D--AAL------------------------------------A---LA--
GD----------DVA-VI-----------GGA-E-VFAL--F--R------------D--
------R------A--D-------------RIELTEVH-------------CA---A---
E-----G-----D---------V-----T----M---------P-----G----F-----
-D-G-----------------W-R-E--V---A---R-----E--D---V---A------
A---EG----------ERPAYSFVTLVR--------------------------------
---------------------------------------
>A0A097IEG5_9CORY/1-168
--------------------------------------------MLGAI-W-A-Q-----
S-----L-----D-----R----V-I--G--D------G------T-----D------M-
N--W-----H------I--P-E-----D---L---R-H-F------KD------------
---I-T-------------M-------------G-----------------D--------
-------P-----------------V-I-MGSRSWL---A-L-PE---------RFR---
---PL---P-----G--R-------T--N---Y-----VL-SSR-EP-------------
---GDW-----------------S-RG------------AE----------VI--T----
G------I--D--GLS--------------------------------------------
-------------GW-IT-----------GGG-E-VYAA--T--L------------S--
------Q------V--D-------------RIEVTLIDALL------AHSVDS---V---
V-----S-----V---------V-----Y----A---------P-----E----I-----
---G-------P---D-----F-E-L--T---E---E-----S--E---W---M---T--
S---EKGTV---DGSDEPARFRFQTYL-R-------------------------------
---------------------------------------
>A0A097R618_HAFAL/2-159
-------------------------------------------Y-ISLI-A-A-L-----
A-----A-----D-----R----V-I--G--M------E------N-----A------M-
P--W-----H------L--P-A-----D---L---A-W-F------KR------------
---N-T-------------L-------------D-----------------K--------
-------P-----------------V-I-MGRKTFE---S-I-G------------R---
---PL---P-----G--R-------H--N---I-----VL-SSQ-PG-------------
---ND------------------D--R------------VT----------WV--A----
S------P--E--AAI------------------------------------A---AA--
GDV--------EEVM-VI-----------GGG-S-IYSQ--F--L------------P--
------L------A--Q-------------RMYLTHVD-------------AE---V---
G-----G-----D---------T-----Y----F---------P-----D----Y-----
-E-P-------D---E-----W-E-T--S---F---S-----E--F---H---D---A--
D---SA----------NSHGYCFELLH-K-------------------------------
---------------------------------------
>A0A097STL2_9MOLU/1-151
--------------------------------------------MIYMI-W-C-E-----
D-----I-----N-----H----G-I--G--K------N------N-----R------L-
P--W-----R------I--K-E-----E---L---Q-H-F------KN------------
---T-T-------------L-------------N-----------------Q--------
-------T-----------------L-V-CGRKTME---S-M-N-----------NK---
---PL---V-----A--R-------K--H---L-----VL-TRS-SN-------------
---YHP-----------------H-PE------------IK----------IY--H----
D------H--L--KII------------------------------------D---EY--
KNK---------DLY-II-----------GGK-E-IYNL--F--M------------P--
------Y------A--D-------------VLIITTLN-------------DS---Y---
D-----C-----D---------L-----F----F---------N----------P-----
-D-L-------T---N-----F-Q-K--T---K---T-----R--I--------------
----------------------------YKLFTINWYN----------------------
---------------------------------------
>A0A098BZ58_9PORP/1-161
--------------------------------------------MIAIV-V-V-I-----
D-----E-----K-----N----G-I--G--K------N------G-----G------L-
L--C-----H------L--P-N-----D---L---K-H-F------KK------------
---I-T-------------T-------------G-----------------H--------
-------T-----------------I-I-MGRKTYE---S-L-P-----------NG---
---SL---P-----D--R-------I--N---I-----VV-TSG-DV-------------
---NNF-----------------P--G------------CI----------VV--R----
S------I--E--EAL------------------------------------S---VS--
KSH--------EKVF-II-----------GGG-E-LYRT--T--F------------H--
------L------A--D-------------TLYLTRIH-------------NT---F--N
D-----A-----D---------T-----F----F---------P-----N----I-----
-D-F-------K---D-----W-E-L--I---E---E-----E--R---H---M---A--
D---DK----------HLYPYTFLTYYR--------------------------------
---------------------------------------
>A0A098ELJ0_9BACL/1-157
--------------------------------------------MISLM-V-A-H-----
D-----P-----N-----R----V-I--G--I------N------N-----E------L-
P--W-----H------I--P-E-----D---L---A-Y-F------KK------------
---H-T-------------V-------------G-----------------K--------
-------S-----------------I-I-MGRNTFE---S-I-G------------R---
---PL---P-----K--R-------K--N---I-----VV-TRN-EH-------------
---YHA-----------------D--G------------IE----------IV--H----
N------L--D--EAM------------------------------------E---RG--
KGM-------HDEIM-VI-----------GGE-Q-VFRS--I--L------------P--
------K------A--D-------------RLYITLVQ-------------KE---F---
E-----G-----D---------T-----F----F---------P-----E----Y-----
---G-------N---E-----W-A-L--V---S---R-----S--D---H---L------
----SS----------AGIPFSYLVYER--------------------------------
---------------------------------------
>A0A098F085_9BACI/1-160
--------------------------------------------MISFI-W-A-M-----
D-----K-----N-----R----V-I--G--K------D------N-----Q------L-
P--W-----H------L--P-E-----D---L---K-F-F------KR------------
---S-T-------------M-------------G-----------------H--------
-------P-----------------V-A-MGRKTHE---S-I-G------------R---
---PL---P-----G--R-------E--N---I-----II-TRN-EQ-------------
---YES-----------------E--N------------CT----------VF--H----
S------A--E--EFV------------------------------------D---FC--
KKK-------DKEVF-VI-----------GGA-E-IFIQ--L--F------------P--
------Y------A--D-------------KLYLTFIN-------------EE---F---
E-----G-----D---------T-----F----F---------P-----E----F-----
-E-L-------D---C-----W-E-L--A---S---I-----E--K---G---I---R--
D---DK----------NPYDYEFRIYER--------------------------------
---------------------------------------
>A0A098G1C6_9GAMM/3-160
-------------------------------------------I-ISLI-A-A-I-----
D-----E-----A-----G----G-L--G--A------N------N-----Q------L-
L--C-----H------L--P-A-----D---L---Q-H-F------KK------------
---V-T-------------M-------------G-----------------K--------
-------P-----------------I-V-MGRKTFA---S-I-G------------K---
---PL---P-----G--R-------A--N---I-----IL-SHS-LL-------------
----CI-----------------E--G------------VI----------VF--D----
S------L--S--KAI------------------------------------E---QY--
KEY--------DEVM-II-----------GGA-E-IYKQ--S--I------------G--
------L------A--T-------------RLYITRIH-------------HR---F---
A-----A-----D---------V-----F----F---------P-----T----I-----
-D-Q-------S---L-----W-H-C--Q---S---E-----E--F---R---Q---K--
D---EK----------NQYDVTFCTYER--------------------------------
---------------------------------------
>A0A098GKQ2_TATMI/3-160
--------------------------------------------KISLI-A-A-V-----
D-----E-----Q-----N----G-L--G--K------D------N-----E------L-
L--C-----H------L--P-A-----D---L---Q-H-F------KS------------
---I-T-------------M-------------G-----------------K--------
-------P-----------------V-I-MGRKTYE---S-I-G------------K---
---PL---P-----G--R-------Q--N---I-----VL-SRH-K--------------
---IAI-----------------D--G------------VQ----------VV--D----
T------L--A--KAL------------------------------------A---LT--
TEA--------PEIM-II-----------GGA-T-VYEQ--A--L------------P--
------Y------A--S-------------KIYLTIIH-------------HQ---F---
A-----A-----D---------V-----F----F---------P-----E----L-----
-D-Q-------S---I-----W-R-C--D---E---T-----T--F---R---E---R--
D---HK----------NKYDLTFCRFNR--------------------------------
---------------------------------------
>A0A098VNF9_9MICR/125-272
--------------------------------LAFENLTCPPNP----------------
------------------------------------------------------------
------------------------------------------------------------
---------------------------------N-----------------N--------
-------A-----------------I-I-MGRKTAD---S-I-P----------VAL---
---PL---P-----G--R-------V--N---V-----VL-SKS-LNDS-----------
-ENCHVPDSS--------ISKDHN--G------------IL----------YC--K----
D------I--Q--SVC------------------------------------R--DLS--
RIT------ALSNIL-VI-----------GGS-E-IYSQ--F--L------------KL-
-----GL------V--D-------------HLLLTFVSLQ---------TPSS---F---
K----GA-----D---------V-----F----F---------P-----S----I-----
---P-------A---N-----Y-R-F--V---A---N-----I--S---Y---Q------
----------------------------AANAL---------------------------
---------------------------------------
>A0A099NV50_PICKU/12-202
-------------------------------------------K-VSLI-V-A-T----L
M-----P-----E-----L----G-I--G--Y------K------G-----Q------L-
P--W-----S------L--K-Q-----E---M---K-Y-F------RK------------
---L-T-------------T-------------TTID----------PDKRN--------
-------A-----------------V-V-MGRKTYN---S-I-PP---------KFR---
---PL---K-----N--R-------L--N---V-----VL-TRN-PKSL-----------
VEEMKEEL------------DANK-GH------------LQ----------IS--G----
S------L--P--NTLQE--------------------------------LKK---AE--
DNG------AIEEIF-II-----------GGA-E-VYNQ--L--MRE--------NYD--
------L------I--D-------------CIYLTEVRN-----------EET---L---
D-----M-----D---------A-----F----F---------------E----L-----
-D-Q-------S---K-----W-S-K--C---E---S-----A--V---L----------
----------------------------HCELEAKKLHKEFELV----------------
---------------------------------------
>A0A099WIT9_9LIST/1-158
--------------------------------------------MLTFI-W-A-Q-----
D-----K-----D-----G----Y-I--G--K------D------N-----T------M-
P--W-----R------L--P-A-----D---L---Q-H-F------KK------------
---E-T-------------N-------------G-----------------H--------
-------T-----------------I-V-MGRKTYE---S-I-G------------K---
---AL---P-----N--R-------E--T---I-----VL-TRD-QS-------------
---YSL-----------------P--D------------AK----------VV--H----
S------K--E--AVL------------------------------------E---LA--
AGK---------TVF-IT-----------GGA-E-IYQL--F--L------------E--
------D------A--D-------------ALIVTHVE-------------AN---C---
G-----G-----D---------T-----R----F---------P-----A----I-----
-Q-W-------S---D-----W-K-L--T---K---R-----V--D---G---V---R--
D---TK----------NELDFWYGWYE-K-------------------------------
---------------------------------------
>A0A0A0LPA5_CUCSA/24-201
------------------------------------------TY--QVV-V-A-A-----
T-----E-----N-----L----G-I--G--K------G------G-----K------L-
P--W-----R------L--P-S-----D---I---K-F-F------KN------------
---I-T-------------I-------------TTSD----------PGKRN--------
-------A-----------------V-L-MGRKTWE---S-L-PA---------EHR---
---PL---P-----G--R-------L--N---V-----VL-TRS-GS-------------
---FDIA--------------TVE--N------------VI----------IC--G----
S------I--T--SAL------------------------------------E---LL--
AASPY--CLSIEKVF-VI-----------GGG-E-ILRE--A--MN----------AP--
------E------C--D-------------AVHITEIE-------------TN---V---
E-----C-----D---------T-----F----I---------P-----A----V-----
-D-K-------S---I-----F-Q-P--W---Y---S-----S--F---P---V------
----VE----------KNLRYSFNSYVR--------------------------------
---------------------------------------
>A0A0A0Z2B7_9ENTR/1-158
--------------------------------------------MISLI-A-A-L-----
A-----A-----D-----R----I-I--G--M------E------N-----A------M-
P--W-----H------L--P-A-----D---L---A-W-F------KR------------
---T-T-------------L-------------N-----------------K--------
-------P-----------------V-I-MGRLTFE---S-I-G------------R---
---PL---P-----G--R-------L--N---I-----VV-SSQ-PG-------------
---TH------------------E--G------------VT----------WV--T----
S------P--E--AAI------------------------------------E---AA--
GDA--------EEIM-VI-----------GGG-R-IYEQ--M--L------------P--
------R------A--D-------------RLYLTHID-------------AE---V---
E-----G-----D---------T-----Q----F---------P-----D----Y-----
-E-P-------D---E-----W-Q-S--T---F---S-----E--F---H---D---A--
D---AQ----------NSHSYCFEILDR--------------------------------
---------------------------------------
>A0A0A0Z8Y4_9ENTR/2-156
-------------------------------------------K-VSLM-A-A-K-----
A-----K-----N-----G----V-I--G--C------G------P-----D------I-
P--W-----S------A--K-G-----E---Q---L-L-F------KA------------
---L-T-------------Y-------------N-----------------Q--------
-------W-----------------L-L-VGRKTFE---S-M-G----------------
---AL---P-----N--R-------K--Y---A-----VV-TRS-GW-------------
---TSN-----------------D-DN------------VV----------VF--Q----
S------I--E--EAM------------------------------------D---RL--
AEF-------TGHVI-VS-----------GGG-E-IYRE--T--L------------P--
------M------A--S-------------TLHLSTID-------------IE---P---
E-----G-----D---------V-----F----F---------P-----S----I-----
---P-------N---T-----F-E-V--V---F---E-----Q--H---F---T------
----------------SNINYCYQIWK-K-------------------------------
---------------------------------------
>A0A0A1B5Z1_9ENTR/2-156
-------------------------------------------K-VSLM-A-A-K-----
A-----K-----N-----G----V-I--G--C------G------P-----D------I-
P--W-----S------A--K-G-----E---Q---L-L-F------KA------------
---L-T-------------Y-------------N-----------------Q--------
-------W-----------------L-L-VGRKTFE---S-M-G----------------
---AL---P-----N--R-------K--Y---A-----VV-TRS-GW-------------
---TSN-----------------D-DN------------VV----------VF--Q----
S------I--E--EAM------------------------------------D---RL--
AEF-------TGHVI-VS-----------GGG-E-IYRE--T--L------------P--
------M------A--S-------------TLHLSTID-------------IE---P---
E-----G-----D---------V-----F----F---------P-----S----I-----
---P-------N---T-----F-E-V--V---F---E-----Q--H---F---T------
----------------SNINYCYQIWK-K-------------------------------
---------------------------------------
>A0A0A1B6D3_9ENTR/1-158
--------------------------------------------MISLI-A-A-L-----
A-----A-----D-----R----V-I--G--M------E------N-----A------M-
P--W-----D------L--P-A-----D---L---A-W-F------KR------------
---N-T-------------L-------------N-----------------K--------
-------P-----------------V-I-MGRLTWE---S-I-G------------R---
---PL---P-----G--R-------Q--N---I-----VV-SSQ-PA-------------
----QA-----------------E--G------------VT----------WV--S----
S------L--D--EAL------------------------------------A---AA--
GDV--------EEVM-VI-----------GGG-R-IYEQ--M--L------------H--
------R------A--D-------------RLYLTHID-------------AE---V---
E-----G-----D---------T-----H----F---------P-----D----Y-----
-E-P-------D---E-----W-Q-S--V---F---S-----E--F---H---D---A--
D---EK----------NSHSYCFEILER--------------------------------
---------------------------------------
>A0A0A1BA11_9ENTR/2-156
--------------------------------------------KLSLM-V-A-I-----
S-----K-----N-----G----V-I--G--N------G------P-----D------I-
P--W-----S------A--K-G-----E---Q---L-L-F------KA------------
---I-T-------------Y-------------N-----------------Q--------
-------W-----------------L-L-VGRKTFE---S-M-G----------------
---AL---P-----N--R-------K--Y---A-----VV-TRS-SF-------------
---TSD----------------NE--N------------VV----------IF--P----
S------I--K--DAL------------------------------------T---NL--
KKI-------TDHVI-VS-----------GGG-E-IYKS--L--I------------D--
------Q------V--D-------------TLHISTID-------------IE---P---
E-----G-----D---------V-----Y----F---------P-----E----I-----
---P-------S---N-----F-R-P--V---F---T-----Q--D---F---A------
----------------SNINYSYQIWQ-K-------------------------------
---------------------------------------
>A0A0A1D031_9MICC/16-185
-------------------------------------------I-VGMI-W-A-Q-----
T-----N-----T-----G----V-I--G--A------D------G-----G------M-
P--W-----H------L--P-E-----D---M---A-H-F------TR------------
---V-T-------------K-------------G-----------------H--------
-------P-----------------V-V-MGRKTWE---S-F-PD---------KFR---
---PL---P-----D--R-------T--N---I-----VV-TRQ-QG-------------
---WGSTP-------------EAS--G------------AV----------VL--D----
S------L--E--EAL------------------------------------V---EA--
QFSP-----GGNEVW-VI-----------GGG-Q-VYEQ--A--K------------E--
------H------C--N-------------VAVITVIN-------------TD---A---
R-----G-----D---------T-----Q----A---------P-----G----L-----
---S-------S---E-----W-T-F--R---G---A-----T--P---L---EG-WH--
T---AK----------NGTEYRFTLWA-K-------------------------------
---------------------------------------
>A0A0A1DMI5_NOCSI/1-152
-----------------------------------------------MV-A-A-V-----
A-----E-----N-----G----V-I--G--A------E------A-----N------I-
P--W-----K------I--S-E-----D---F---Q-H-F------KA------------
---T-T-------------T-------------G-----------------H--------
-------V-----------------L-I-MGRTTHE---G-I-G------------R---
---PL---P-----G--R-------T--T---V-----VL-TRD-PG-------------
---YTA-----------------E--G------------VE----------VA--H----
S------I--T--DALAL--------------------------------ADR---LL--
AGQP-----DDRQVM-IG-----------GGA-A-VYEA--A--L------------P--
------Y------A--D-------------EQILSEIP-------------LS---P---
A-----G-----D---------T-----H----Y---------P-----E----F-----
-G-K-------K---R-----W-R-E--V---R---R-----E--P---R----------
----------------------------DGFTIV--------------------------
---------------------------------------
>A0A0A1FXH7_9MYCO/7-161
-------------------------------------------Q-LAMI-W-A-Q-----
S-----T-----S-----G----V-I--G--R------D------N-----G------I-
P--W-----H------L--P-E-----D---Q---A-R-F------KQ------------
---L-T-------------V-------------G-----------------Q--------
-------T-----------------V-I-MGRLTWE---S-L-PA---------RVR---
---PL---P-----G--R-------R--N---V-----VI-TRD-PG-------------
---YIA-----------------E--G------------AE----------VL--T----
G------L--D--DVF--------------------------------------------
------------RGW-VI-----------GGA-Q-IYAQ--A--L------------P--
------F------A--V-------------RCEVTEID-------------ID---LPPA
A-----G-----D---------A-----M----A---------P-----V----L-----
---G-------D---S-----W-T-C--T---T---G-----E--W---L---T------
----SS----------AGLRYRYCSYV-R-------------------------------
---------------------------------------
>A0A0A1GTV3_9LACO/1-159
--------------------------------------------MISFI-W-A-E-----
D-----L-----D-----G----T-I--G--K------D------G-----R------L-
P--W-----H------L--P-A-----D---M---R-R-F------KE------------
---L-T-------------T-------------N-----------------H--------
-------T-----------------V-V-MGKRTYE---S-L-N------------R---
---PL---P-----R--R-------R--N---I-----VL-SNT-LT-------------
----PV-----------------E--N------------VE----------IM--R----
N------A--D--ELE------------------------------------N---FL--
KNT-------NDDVY-II-----------GGA-I-VFAT--T--I------------N--
------W------V--D-------------HLFRTVIA-------------DH---F---
N-----G-----D---------T-----N----M---------I-----P----I-----
-N-Y-------D---N-----W-K-L--Q---E---R-----N--E---F---S---A--
D---EK----------NKHDYVFESW--SC------------------------------
---------------------------------------
>A0A0A1GYZ5_9BURK/3-163
-------------------------------------------R-VILI-A-A-R-----
A-----R-----N-----G----V-I--G--N------R------G-----A------L-
P--W-----R------L--P-E-----D---L---A-H-F------KR------------
---T-T-------------L-------------G-----------------H--------
-------C-----------------I-V-MGRKTWD---S-L-G------------R---
---PL---P-----G--R-------R--N---V-----VI-TRD-AH-------------
---WQA-----------------P--G------------AE----------RA--V----
D------L--E--DAL------------------------------------A---HC--
PPD--------QDAF-II-----------GGG-E-IYAQ--A--L------------AR-
-----GC------I--D-------------SILLTEID-------------AE---F---
E-----G-----D---------T-----H----F---------P-----T----L-----
-D-P-------T---R-----W-R-E--T---A---R-----T--Q---V---P---P--
E---GA----------RRFGFDFVTYE-A-------------------------------
---------------------------------------
>A0A0A1MKT0_9BACI/1-161
--------------------------------------------MISLL-F-A-A-----
S-----R-----N-----N----V-I--G--Y------Q------N-----G------M-
P--W-----H------L--P-Q-----D---L---K-F-F------KE------------
---K-T-------------T-------------G-----------------N--------
-------T-----------------I-I-MGRKTLE---S-M-N------------G---
---PL---P-----K--R-------R--N---V-----VL-TRN-KD-------------
---FAL-----------------D--G------------VE----------II--H----
D------L--S--DVE------------------------------------R---WN--
EAH------PEKEYF-II-----------GGG-E-IYEQ--A--L------------P--
------I------A--D-------------RIYITRID-------------EE---F---
P-----G-----D---------T-----F----A---------P-----D----F-----
-D-E-------A---A-----W-E-L--T---E---K-----E--K---G---I---K--
N---EK----------NPYDYYFLQYDR--------------------------------
---------------------------------------
>A0A0A1NE04_9FUNG/3-196
-------------------------------------------K-FSLI-V-A-A-----
T-----E-----E-----L----G-I--G--Y------L------N-----N------L-
P--W-----R------L--P-K-----D---M---A-F-F------KQ------------
---V-T-------------TKIPKNV-VNKENVQ-----------------N--------
-------A-----------------V-I-MGRVTWE---S-I-PP---------KFR---
---PL---E-----N--R-------L--N---I-----VI-SRN-PS-------------
---YDLQLT-----------DDNQ--N------------VI----------LV--S----
S------F--E--EAL------------------------------------K--RID--
ETK-------NPRVF-VI-----------GGA-Q-MYRM--A--IH----------NP--
------E------C--D-------------SIILTRIK-------------TQ---V---
N-----C-----D---------T-----F----F---------P-----E----I-----
-N-I-------K---N-----Y-R-L--A---E---H-----K--E---L---E---E--
----------------------------YVEGTVPEGVQEHKDMKYEFTFYKR-------
---------------------------------------
>A0A0A1NYB0_9FUNG/3-196
-------------------------------------------K-FSLI-V-A-A-----
T-----E-----E-----L----G-I--G--Y------L------N-----N------L-
P--W-----R------L--P-K-----D---M---A-F-F------KQ------------
---V-T-------------TKIPKSV-ANKENVQ-----------------N--------
-------A-----------------V-I-MGRVTWE---S-I-PP---------KFR---
---PL---E-----N--R-------L--N---I-----VI-SRN-PS-------------
---YDLQLA-----------NDNQ--N------------VI----------LV--S----
S------F--E--EAL------------------------------------K--RID--
ETK-------NPRVF-VI-----------GGA-Q-MYRM--A--IH----------NP--
------E------C--D-------------SIILTRIK-------------TQ---V---
N-----C-----D---------T-----F----F---------P-----E----I-----
-N-I-------K---N-----Y-R-L--A---E---H-----K--E---L---E---E--
----------------------------YVEGTVPEGVQEHKDMKYEFTFYKR-------
---------------------------------------
>A0A0A1RWY9_9FLAO/1-160
------------------------------------------MT--TIV-V-A-M-----
G-----E-----K-----N----E-I--G--F------E------N-----K------L-
L--W-----H------L--P-K-----D---L---K-H-F------KD------------
---I-T-------------S-------------G-----------------H--------
-------P-----------------V-I-MGRKTYE---S-I-G------------K---
---PL---P-----N--R-------T--N---I-----VI-SRK-KD-------------
---WFE-----------------E--G------------IL----------IV--G----
S------I--K--EAV------------------------------------K---FA--
KKI-------DEEVF-II-----------GGG-N-IYEQ--T--M------------E--
------I------V--D-------------KLEVTLVK-------------AD---L---
E-----A-----D---------T-----F----F---------P-----K----I-----
-N-E-------K---I-----W-K-K--T---D---E-----I--C---H---E---K--
D---EK----------NPYDFCFQTYER--------------------------------
---------------------------------------
>A0A0A1TIG4_9HYPO/5-181
-------------------------------------------E-LTLI-V-A-A-----
T-----R-----N-----M----G-I--G--F------Q------G-----S------M-
P--W-----K-----GL--R-K-----E---M---Q-Y-F------AR------------
---V-T-------------T-------------RIPPQA-------PAGSIN--------
-------A-----------------V-I-MGRKTWD---S-I-PP---------KFR---
---PL---K-----D--R-------L--N---I-----VI-SRS-SPPP-----------
PPPTQPV--------------PPN--E------------PI----------RV--S----
S------V--E--QAL------------------------------------E---YA--
QGHP-----SVSRVI-IM-----------GGG-Q-IYGA--A--LQ----------HP--
------A------A--K-------------RVLLTNIM-------------RD---F---
E-----C-----D---------V-----F----F---------P----LD----------
------------------------------------------------------------
----------------------------LTGGKAEGWARRSTEELKTWT-----------
---------------------------------------
>A0A0A2DVC9_9PORP/8-169
-------------------------------------------L-VSMI-V-A-M-----
G-----L-----N-----R----E-I--G--Q------Q------G-----D------M-
P--WG---RS------L--R-A-----D---L---A-F-F------KQ------------
---T-T-------------L-------------G-----------------H--------
-------P-----------------I-I-MGRKTFE---S-L-P-----------NG---
---AL---P-----G--R-------R--N---I-----IL-TRS-KD-------------
---YTA-----------------P--S------------CE----------IV--H----
S------I--E--EAI------------------------------------S---VC--
KDE--------KELF-FI-----------GGA-D-IFKQ--A--F------------P--
------L------T--D-------------TLYITEVD-------------AT---F--D
Q-----A-----D---------T-----F----M---------P-----P----L-----
---S-------D---E-----W-T-E--V---S---A-----V--H---H---P---K--
D---DK----------NHYNITFRKFLR--------------------------------
---------------------------------------
>A0A0A2EPF9_PORCN/7-169
-------------------------------------------T-LHII-V-A-I-----
A-----E-----D-----G----A-I--G--F------E------G-----D------M-
P--WG---RN------L--P-R-----D---L---K-H-F------KE------------
---T-T-------------M-------------G-----------------Y--------
-------P-----------------I-V-MGRKTFE---S-L-P-----------KG---
---AL---P-----G--R-------L--N---I-----VI-SRN-TA-------------
---YEA-----------------Q--G------------AT----------VV--H----
S------I--D--EAL------------------------------------S---VA--
KGV--------EHLF-VI-----------GGG-E-LYRQ--S--L------------S--
------Y------A--D-------------ILHITQVH-------------AH---F---
E----GA-----D---------T-----F----F---------P-----P----I-----
-D-I-------G---E-----W-H-C--V---A---S-----D--E---H---P---A--
D---DR----------NLYAVTFTEWHR--------------------------------
---------------------------------------
>A0A0A2F1Z2_9PORP/2-161
-------------------------------------------T-LSIV-V-A-M-----
A-----L-----D-----R----A-I--G--R------N------N-----D------L-
L--W-----R------L--P-A-----D---L---K-R-F------KS------------
---L-T-------------T-------------G-----------------H--------
-------S-----------------I-L-MGRRTWE---S-L-P-----------NG---
---AL---P-----N--R-------R--N---I-----VI-SRS-LK-------------
----EA-----------------P--G------------AE----------LF--G----
S------V--E--EAL------------------------------------E---AV--
GNQ--------EEVF-VI-----------GGG-E-IYRQ--L--V------------K--
------R------A--D-------------RLYLTLVE-------------AE---Y--P
D-----A-----D---------T-----F----F---------P-----E----I-----
-D-W-------A---E-----W-Q-S--L---Y---E-----E--V---Y---P---A--
D---DK----------NPLASKYYVLS-R-------------------------------
---------------------------------------
>A0A0A2FZN7_9PORP/2-163
--------------------------------------------KLSLI-V-A-I-----
S-----D-----D-----M----A-I--G--K------D------N-----D------L-
I--W-----H------L--P-R-----D---L---K-F-F------KA------------
---K-T-------------T-------------G-----------------H--------
-------T-----------------I-L-MGRNTFL---S-L-P-----------NG---
---AL---P-----N--R-------R--N---L-----VL-SST-LG-------------
----SV-----------------E--A------------GE----------LV--S----
S------V--E--EAI------------------------------------E---IA--
QKS------GETELF-VI-----------GGG-Q-LYAA--T--I------------D--
------I------A--D-------------KLYVTHVH------------TVE---S---
E-----A-----D---------T-----Y----F---------P-----E----I-----
-D-P-------I---H-----W-Q-L--V---S---E-----E--E---W---P---A--
D---SN----------NPYDCTHRVYER--------------------------------
---------------------------------------
>A0A0A2GBN3_9PORP/2-163
------------------------------------------LK--SII-V-A-T-----
D-----E-----H-----G----A-I--G--R------N------N-----T------L-
M--W-----H------L--R-D-----D---L---K-R-F------KE------------
---L-T-------------T-------------G-----------------H--------
-------T-----------------I-V-MGRNTFN---S-L-P-----------NG---
---PL---P-----N--R-------V--N---V-----VI-SST-IK-------------
---EK------------------E--G------------II----------CF--D----
T------F--E--KAS------------------------------------H---YI--
EAQ------GEDELF-II-----------GGG-K-LYGS--T--L------------D--
------E------A--D-------------KLYLTVVH-------------HS---F--P
D-----A-----D---------T-----F----F---------P-----D----W-----
-D-P-------R---N-----W-D-V--L---K---I-----K--H---C---Q---A--
N---EQ----------NEYDSTFYELRR--------------------------------
---------------------------------------
>A0A0A2IBA2_PENEN/27-135
-----------------------------------TAKDEITRL----------------
-----------------------G-I--G--L------N------G-----T------L-
P--W----PR------I--K-T-----D---M---S-F-F------AR------------
---V-T-------------SRPP------SPGKT-----------------N--------
-------A-----------------I-I-MGRKTYD---S-V-PA---------SLR---
---PL---M-----K--R-------I--N---V-----VI-TRD-TS-------------
---GSV-----------------S--E-------------S----------VT--T----
E------L--G--NMK--------------------------------------------
------------------------------------------------------------
------------------------------------------------------------
------------------------------------------------------------
------------------------------------------------------------
----------------------------RKIAAKAAQAQATSAEKEA-------------
---------------------------------------
>A0A0A2L142_PENIT/29-136
-------------------------------------KDEITRL----------------
-----------------------G-I--G--L------N------G-----T------L-
P--W----PR------I--K-T-----D---M---S-F-F------AR------------
---V-TSRP------PILGT-------------T-----------------N--------
-------A-----------------I-I-MGRKTYD---S-V-PS---------SLR---
---PL---A-----K--R-------I--N---V-----VI-TRD-TS-------------
---GSV----------------CE----------------S----------VA--T----
E------L--G--NMK------------------------------------R-------
------------------------------------------------------------
------------------------------------------------------------
------------------------------------------------------------
------------------------------------------------------------
----------------------------KIAAKAAQAQATSAEKEAF-------------
---------------------------------------
>A0A0A2TT17_9BACL/2-160
-------------------------------------------S-IELV-W-A-M-----
G-----E-----N-----G----V-I--G--L------N------N-----S------I-
P--W-----R------L--P-K-----D---M---A-F-F------KQ------------
---R-T-------------L-------------N-----------------K--------
-------T-----------------I-I-MGRNTWE---S-F-G-----------AK---
---PL---P-----Q--R-------R--N---I-----VV-TRD-LN-------------
---YKA-----------------D--Q------------AE----------VV--H----
T------I--E--EGL------------------------------------E---VT--
KGE---------ELC-VI-----------GGS-Q-VYRE--F--L------------P--
------L------T--D-------------RLVVTKIH-------------ED---F---
E-----G-----D---------T-----F----F---------P-----E----V-----
-D-W-------S---E-----W-E-L--K---E---Q-----I--E---G---E---Q--
D---EK----------NVYAYTFEFYER--------------------------------
---------------------------------------
>A0A0A2VY29_BEABA/5-204
-------------------------------------------E-LTLV-V-A-A-----
T-----R-----S-----M----C-I--G--A------G------G-----T------M-
P--W-----K-----GL--R-N-----E---M---K-Y-F------AR------------
---V-T-------------T-------------QLPSHC-------PPGAVN--------
-------A-----------------V-V-MGRKTWD---S-I-PP---------KFR---
---PL---K-----D--R-------L--N---I-----VI-SRS-AD-------------
---APPPSP-----------PSLQ--E------------PV----------RV--S----
S------V--E--GAL------------------------------------E---YA--
RAHG-----GGGRVF-VI-----------GGG-Q-IYAA--V--LR----------RP--
------E------A--R-------------RVLLTSID-------------AE---Y---
D-----C-----D---------T-----F----F---------P----IK----L-----
------------------------------------------------------------
----------------------------GTDEGTEPGWTRKSDEEWKAWTGEETENGRRE
EAGIKYEFQMWER--------------------------
>A0A0A3W2Y7_9GAMM/7-170
-------------------------------------------E-VVHV-V-A-M-----
D-----Q-----Q-----R----C-I--G--K------G------N-----D------L-
P--W-----H------I--S-A-----D---L---K-H-F------KE------------
---I-T-------------Q-------------G-----------------G--------
-------V-----------------V-V-MGRKTLE---S-M-G------------R---
---AL---P-----K--R-------V--N---W-----VI-TRD-PN-------------
---WNF-----------------A--G------------TR----------VA--H----
S------I--E--EALAQ-------------------------------AVAD---VK--
ASE------KPDSIF-VI-----------GGG-E-IFKQ--T--M------------D--
------I------A--D-------------RLELTHVE-------------LD---V---
Q-----G-----D---------A-----Y----Y---------P-----E----I-----
---P-------A---E-----F-K-K--V---S---S-----E--S---H---T------
D---DK----------TGIVFEFATYRK--------------------------------
---------------------------------------
>A0A0A6D0E1_9SPHN/1-153
--------------------------------------------MITFY-L-A-R-----
A-----S-----N-----G----V-I--G--R------D------G-----Q------L-
P--W-----R------L--P-A-----D---L---K-R-F------KA------------
---L-T-------------M-------------G-----------------K--------
-------P-----------------M-V-MGRKTFE---S-F-P------------S---
---PL---P-----G--R-------R--H---I-----VL-TRG--H-------------
---WHA-----------------D--G------------AE----------VA--H----
S------I--D--EAL------------------------------------A---MA--
GD----------DVA-VI-----------GGA-Q-IYAQ--L--L------------P--
------H------A--D-------------RIELTEVH-------------DE---P---
E-----G-----D---------A-----F----V---------P-----A----F-----
-D-G-----------------W-H-E--I---A---R-----E--D---H---P------
G---EK----------QRPPYSFVTLTR--------------------------------
---------------------------------------
>A0A0A7EJR8_9GAMM/1-157
-----------------------------------------------MI-A-A-M-----
A-----N-----N-----R----I-I--G--K------D------N-----D------M-
P--W-----H------L--P-A-----D---L---K-H-F------KA------------
---V-T-------------L-------------G-----------------K--------
-------P-----------------V-I-MGRRTFE---S-I-G------------R---
---LL---P-----G--R-------V--N---I-----II-TRN-AD-------------
---YKV-----------------E--G------------AI----------MA--E----
S------P--E--HAL------------------------------------S---LA--
GDV--------DEVM-II-----------GGG-K-IYLD--F--L------------T--
------R------A--D-------------RLYLTHID-------------LD---V---
E-----G-----D---------T-----Q----F---------P-----D----Y-----
-Q-A------VA---D-----W-Q-V--V---D---S-----T--S---F---L---P--
D---EL----------NQYHYQFVIYNK--------------------------------
---------------------------------------
>A0A0A7FS89_9CLOT/1-162
--------------------------------------------MLSII-V-A-T-----
A-----S-----N-----N----A-I--G--K------D------N-----N------L-
L--W-----H------I--S-E-----D---L---K-R-F------KE------------
---I-T-------------S-------------G-----------------H--------
-------K-----------------I-L-MGRKTFE---S-L-P------------G---
---IL---P-----N--R-------P--H---I-----VL-TRD-TN-------------
---FKVD---------------SD--K------------VT----------VL--H----
D------L--D--EVI------------------------------------N---NY--
KDS-------DEEVF-II-----------GGG-E-IYNL--L--M------------P--
------Y------A--K-------------KLYLTKVK-------------KE---F---
D-----A-----D---------T-----Y----F---------P-----Q----I-----
-D-L-------N---E-----W-E-V--I---H---K-----S--D---D---K---T--
D---GK----------SGLIFEFIDLIR--------------------------------
---------------------------------------
>A0A0A7I2E0_9BIFI/35-217
-------------------------------------------S-VNLI-W-A-Q-----
ACDKEGH-----D-----G----A-I--G--F------E------G-----G------M-
P--W-----H------L--P-E-----D---M---K-R-L------KE------------
---L-T-------------V-------------S-----------------H--------
-------P-----------------V-I-MGRKTWE---S-L-SP---------KYR---
---PL---P-----N--R-------D--N---I-----VV-SHD-SS-------------
---YRA-----------------P--G------------AT----------VV--D----
S------L--D--DALDLA------------------------------RQEA---IP--
DDGL-----DRSEIW-II-----------GGG-Q-LYHE--A--M------------P--
------F------A--D-------------KAYVTQIS-------------MH---V---
D-----A-----D---------T-----Y----A---------P-----D----I-----
-K-GLV---ESG---A-----W-K-V--A---E---E-----G--V---W---Q---G--
T---TKG-------SDDIAGFRFITFE-R-------------------------------
---------------------------------------
>A0A0A7I6S8_9BIFI/37-218
-------------------------------------------S-INLI-W-A-Q-----
A-----N-----DKEGRPG----A-I--G--F------D------G-----G------M-
P--W-----H------L--S-E-----D---L---R-R-F------KE------------
---L-T-------------V-------------S-----------------H--------
-------P-----------------V-I-MGRKTWE---S-L-NP---------KFR---
---PL---A-----N--R-------D--N---I-----VI-SHD-RS-------------
---FRA-----------------P--G------------AT----------VA--C----
D------V--E--EALDLA------------------------------RQEA---IP--
DDGL-----DRSEIW-VI-----------GGA-Q-LFNQ--M--L------------P--
------L------A--S-------------KVFITQID-------------AN---V---
D-----A-----D---------T-----Y----A---------PDL-SDA----I-----
-N-K-------G---A-----W-K-V--D---E---R-----T--D---W----------
----------------------------MVPSKAEGIARYRYVTLSH-------------
---------------------------------------
>A0A0A7KKW5_9DEIO/1-150
------------------------------------------------------M-----
A-----E-----N-----R----V-I--G--R------D------G-----D------L-
P--W-----R------L--P-A-----D---L---A-H-F------RR------------
---L-T-------------V-------------G-----------------R--------
-------P-----------------V-I-MGRKVYD---S-I-G------------K---
---PL---P-----D--R-------Q--N---I-----VL-TRN-PA-------------
---FEA-----------------P--G------------CT----------VV--H----
S------P--E--EAL------------------------------------E---AA--
HDP---------DPR-II-----------GGE-E-IYRL--Y--L------------P--
------R------V--T-------------RVELTLVH-------------AD---I---
G-----G-----D---------T-----F----F---------P-----E----L-----
---P-------G---E-----W-T-E--T---A---R-----R--E---R---A---A--
D---GR----------NPYDLTFMTLDR--------------------------------
---------------------------------------
>A0A0A7LLK9_9BACT/1-160
--------------------------------------------MIALI-V-A-V-----
A-----E-----N-----N----V-I--G--H------N------N-----Q------L-
I--W-----H------L--P-N-----D---L---K-H-F------KQ------------
---L-T-------------L-------------G-----------------H--------
-------P-----------------I-I-MGRRTFE---S-I-G------------R---
---PL---P-----G--R-------T--N---V-----VV-TRQ-TD-------------
---WQA-----------------P--G------------CT----------TA--Y----
S------V--P--EAL------------------------------------E---VA--
GKL-------DEEVF-II-----------GGG-E-VYKE--A--L------------P--
------A------V--D-------------IIYLTEVH-------------HN---F---
E-----G-----E---------V-----R----F---------P-----E----L-----
-D-L-------A---V-----W-Q-E--E---T---R-----E--R---H---E---P--
D---EK----------HAFSYSFVTLRR--------------------------------
---------------------------------------
>A0A0A7P8Y2_9BACT/3-163
------------------------------------------KA---II-V-A-Y-----
D-----K-----N-----R----A-I--G--R------N------G-----D------L-
P--WG---RS------L--P-A-----D---L---A-H-F------KK------------
---L-T-------------K-------------G-----------------G--------
-------N-----------------V-I-MGRKTFE---S-I-G-----------SR---
---PL---P-----D--R-------E--N---I-----VI-SSR-PT-------------
----GV-----------------K--K------------VL----------TA--M----
N------L--Q--SAL------------------------------------A---LS--
R----------YPTF-II-----------GGS-Q-VYKD--A--LD----------TP--
------E------I--D-------------TIYTTEVD-------------AA---F--S
D-----A-----D---------T-----F----F---------P-----E----I-----
-D-M-------T---V-----W-E-E--V---D---R-----V--Y---H---P---A--
D---EA----------NAYAFDFVIYRR--------------------------------
---------------------------------------
>A0A0A7PL35_9SPHN/5-162
-------------------------------------------E-ITLV-L-A-R-----
A-----A-----N-----G----V-I--G--A------D------G-----K------M-
P--W-----H------L--P-A-----D---L---R-R-F------KQ------------
---I-T-------------M-------------G-----------------R--------
-------P-----------------M-I-MGRKTFD---S-L-P------------A---
---IL---E-----G--R-------R--H---I-----VL-TRD-PE-------------
---WQD-----------------E--G------------AE----------PV--A----
T------I--E--QAL------------------------------------K---LA--
NAP---------HVM-VI-----------GGA-E-IYRL--F--L------------P--
------L------A--D-------------RIELTEVA-------------LE---P---
K-----G-----D---------A-----V----I---------D-----Y----P-----
-A-A-------A---D-----W-H-E--A---A---R-----E--D---H---P---A--
D---DA----------GRPAYSFVTLTR--------------------------------
---------------------------------------
>A0A0A7S2Z3_9GAMM/2-161
-------------------------------------------I-LSII-V-A-M-----
A-----K-----D-----R----V-I--G--L------N------N-----Q------M-
P--W-----H------L--P-A-----D---L---A-W-F------KK------------
---N-T-------------I-------------N-----------------K--------
-------P-----------------V-I-MGRKTFE---S-I-G------------R---
---PL---P-----N--R-------H--N---I-----II-SRT-PQ-------------
---TSD-----------------N-PN------------IT----------WV--T----
S------L--S--DAL------------------------------------A---VE--
KDS--------SEIF-II-----------GGG-N-IYQQ--A--L------------P--
------L------V--N-------------RLYLTHID-------------TA---P---
I-----G-----D---------T-----Y----F---------P-----D----Y-----
-Q-R-------E---H-----W-H-Q--I---Y---V-----E--D---H---Q---I--
D---EK----------NPYNYRFEILEK--------------------------------
---------------------------------------
>A0A0A8E5W5_9XANT/2-163
-------------------------------------------Q-LSLI-A-A-L-----
D-----R-----A-----N----A-I--G--R------D------N-----D------L-
P--W-----R------L--P-D-----D---L---K-R-F------KA------------
---L-T-------------L-------------G-----------------K--------
-------P-----------------V-L-MGRKTAQ---S-L-G------------R---
---AL---P-----G--R-------L--N---L-----VM-TRS-GQ-------------
---VPF-----------------A--D------------MQ----------AV--A----
S------L--Q--AAI------------------------------------D---AA--
RAA------GAAELA-VI-----------GGG-D-IFAL--T--L------------P--
------L------A--D-------------VLYLTHVD-------------TV---V---
D----GA-----D---------A-----H----F---------P-----A----F-----
-D-P-------A---Q-----W-E-V--V---A---R-----Q--A---H---P---V--
D---AR----------HALAFEFVDYRR--------------------------------
---------------------------------------
>A0A0A8E8U2_9GAMM/13-174
--------------------------------------------MISLI-V-A-Y-----
D-----K-----N-----F----G-I--G--K------E------N-----S------L-
A--W-----K------L--S-E-----D---L---K-N-F------KK------------
---I-T-------------E-------------N-----------------N--------
-------Y-----------------I-V-MGRKTFE---S-I-G------------R---
---PL---P-----N--R-------K--N---I-----IL-TRD-KN-------------
---YKQ-----------------D--N------------CL----------II--H----
S------V--E--EII------------------------------------N---FS--
KSK------PHYEIF-II-----------GGA-Q-IYKE--F--I------------N--
------L------A--D-------------RLYITEVD-------------TQ---I--K
D-----L-----D---------A-----F----F---------P-----K----W-----
-E-E-------P---K-----Y-K-R--I---G---Q-----K--Q---Y---L---K--
D---DK----------NEFDFTFSVFEK--------------------------------
---------------------------------------
>A0A0A8JK75_BACSX/1-158
--------------------------------------------MISLL-V-A-H-----
D-----P-----D-----R----V-I--G--K------E------N-----Q------L-
P--W-----H------I--P-E-----D---L---A-Y-F------KK------------
---M-S-------------M-------------G-----------------K--------
-------G-----------------I-V-MGRKTFE---S-I-G------------R---
---PL---P-----G--R-------L--N---I-----VV-TRN-ED-------------
---FQS-----------------E--G------------VT----------VV--H----
T------L--A--DAI------------------------------------E---KA--
QAF-------HDEVV-II-----------GGA-E-IFRL--A--I------------G--
------I------A--D-------------RMYVTIIQ-------------KH---F---
E-----G-----D---------T-----F----F---------P-----P----Y-----
---G-------D---E-----W-K-L--T---S---V-----S--E---D---Y------
Q---SA----------DGTPYSFLVYEK--------------------------------
---------------------------------------
>A0A0A8K4W8_9RHIZ/11-175
-------------------------------------------A-IALV-V-A-M-----
G-----E-----N-----R----A-I--G--L------N------G-----G------L-
P--W-----H------L--R-S-----D---M---K-F-F------RS------------
---V-T-------------M-------------G-----------------K--------
-------P-----------------V-V-MGRLTFE---S-L-P------------R---
---VL---D-----G--R-------L--N---I-----VM-TRN-GS-------------
---VTA-----------------P--G------------VV----------VV--R----
D------L--A--AALDE--------------------------------ARR---WA--
AKE------GADEIA-VI-----------GGE-A-VFAE--V--L------------P--
------Q------A--D-------------RIYLTEVH-------------AA---P---
E-----A-----D---------T-----W----F---------P-----E----L-----
-D-P-------D---A-----W-R-E--V---S---R-----E--A---F---E---A--
G---PK----------DDYDFSIVVLER--------------------------------
---------------------------------------
>A0A0A8L3Z8_9SACH/1-68
-------------------------------------------M----------------
------------------------------------------------------------
-----------------------------------K-Y-F------RQ------------
---L-TSAT------RDTSL-------------R-----------------N--------
-------A-----------------V-V-MGRKTWD---S-I-PP---------KFR---
---PL---P-----N--R-------L--N---V-----VV-SRH-CA-------------
---V--------------------------------------------------------
------------------------------------------------------------
------------------------------------------------------------
------------------------------------------------------------
------------------------------------------------------------
------------------------------------------------------------
----------------------------DELDQFCRDATGSRDAD---------------
---------------------------------------
>A0A0A8L3Z8_9SACH/69-167
--------------------------SRSGSGQYQSQSHVMLHA----------------
------------------------------------------------------------
------------------------------------------------------------
------------------------------------------------------------
------------------------------------------------------------
------------------------------------------------------------
---------------------------------------SD----------LA--R----
A------I--D--NLV------------------------------------A---HG--
NRL------GLETIY-II-----------GGG-E-IYRQ--C--I------------P--
------M------S--Q-------------KLFITKIVPD--------AGMET---P---
P-----M-----D---------T-----F----L---------D-----A----V-----
-Q-I--------------------------------------------------------
----------------------------ESQFVEEPFRKLQEL-----------------
---------------------------------------
>A0A0A8UPG2_LEGHA/3-160
-------------------------------------------I-ISLV-A-A-I-----
D-----E-----N-----N----G-L--G--K------D------N-----H------L-
L--C-----H------L--P-A-----D---L---K-R-F------KT------------
---L-T-------------M-------------G-----------------K--------
-------P-----------------I-I-MGKKTFD---S-I-G------------K---
---PL---P-----G--R-------L--N---I-----IL-SRQ-VK-------------
----DI-----------------D--G------------TE----------VV--D----
S------L--E--NAL------------------------------------A---KV--
SDV--------PETM-II-----------GGA-T-VYKQ--A--L------------P--
------L------A--S-------------RIYLTVIH-------------HQ---F---
S-----A-----D---------V-----F----F---------P-----E----F-----
-D-K-------A---L-----W-Q-V--E---E---A-----V--F---V---P---K--
D---EK----------NNYDMTFYRYER--------------------------------
---------------------------------------
>A0A0B0NCE5_GOSAR/27-204
------------------------------------------TY--QIV-V-A-A-----
T-----K-----D-----W----G-I--G--K------D------G-----K------L-
P--W-----K------L--P-S-----D---L---K-F-F------KD------------
---V-T-------------LTTS------DSGKK-----------------N--------
-------A-----------------V-I-MGRKTWE---S-I-PL---------QYR---
---PL---P-----G--R-------L--N---V-----VL-TRS-GS-------------
---FDIA--------------TAE--N------------VV----------IC--G----
S------M--T--SAL------------------------------------E---LL--
AASPY--CLSIEKVF-VI-----------GGG-Q-IFRE--S--L------------N--
------AA----GC--D-------------AIHITEIE-------------TS---I---
E-----C-----D---------T-----F----M---------P-----A----I-----
-D-S-------S---V-----F-Q-P--W---Y---S-----S--F---P---V------
----VE----------NNIRYCFATYVR--------------------------------
---------------------------------------
>A0A0B0PU48_GOSAR/705-882
-----------------------------------------NYR---VV-V-A-A-----
T-----R-----E-----M----G-I--G--K------D------G-----K------L-
P--W-----R------L--P-S-----D---L---K-F-F------KE------------
---L-T-------------VTTS------DPEKK-----------------N--------
-------A-----------------V-V-MGRKTWE---S-I-PL---------EFR---
---PL---P-----G--R-------L--N---V-----VL-TRS-QS-------------
---SDIT--------------TGE--N------------VV----------IC--G----
S------I--P--SAL------------------------------------E---LL--
AEVPY--CFAIEKVF-VI-----------GGG-Q-IFRE--T--L------------N--
------AS----GC--E-------------AIHITEIG-------------TS---I---
E-----C-----D---------T-----F----I---------P-----S----I-----
-D-S-------S---C-----F-Q-L--W---Y---S-----S--K---P---L------
----EE----------NNVRFSFATYVR--------------------------------
---------------------------------------
>A0A0B0Q0A7_GOSAR/25-202
-------------------------------------------T-FQVV-V-A-A-----
T-----K-----D-----M----G-V--G--K------D------G-----K------L-
P--W-----K------L--P-S-----D---L---K-F-F------KD------------
---I-T-------------LTTS------DSGKK-----------------N--------
-------A-----------------V-I-MGRKTWE---S-I-PL---------KNR---
---PL---P-----G--R-------L--N---V-----VL-TRS-GS-------------
---FDIA--------------TAE--N------------VV----------IC--G----
S------M--T--SAL------------------------------------E---LL--
AASPY--CLSIEKVF-VI-----------GGG-Q-IFRE--S--L------------N--
------AA----GC--D-------------AIHITEIE-------------TN---I---
E-----C-----D---------T-----F----M---------P-----A----I-----
-D-T-------A---V-----F-Q-P--W---Y---S-----S--F---P---M------
----VE----------NDIRYCFTTYVR--------------------------------
---------------------------------------
>A0A0B1NZJ4_UNCNE/5-214
-------------------------------------------E-LTLI-V-A-A-----
T-----T-----Q-----M----G-I--G--K------A------G-----T------L-
P--W-----AG----LL--K-K-----E---M---A-Y-F------AR------------
---V-T-------------KRSPS----SAIPQQ-----------------N--------
-------V-----------------V-I-MGRKTWD---S-I-PR---------QFR---
---PL---A-----D--R-------I--N---I-----VV-TRS-AFNDST-------MR
DDEK-KR---------------SN----------------QLKR----DPIFV--N----
S------I--E--SAL------------------------------------K---TT--
TML------GSMKIF-VI-----------GGA-Q-IYET--A--I------------R--
------MK----EA--K-------------RILFTRIL-------------ND---F---
D-----F-----D---------T-----R----F---------P----LN----L-----
-N-Q-------E---G-----T-R-K--E---N---S-----------------------
----------------------------NGWEKKSLKEFNEWTGESTSTEVQEENGIQYI
FEMWER---------------------------------
>A0A0B1Y9E1_9BACI/1-157
--------------------------------------------MISLI-V-A-H-----
D-----D-----N-----H----V-I--G--Y------N------N-----G------M-
P--W-----H------L--P-G-----D---L---Q-Y-F------KN------------
---K-T-------------M-------------G-----------------K--------
-------P-----------------M-I-MGRKTFE---S-I-G------------R---
---PL---P-----G--R-------R--N---I-----VI-TRD-EK-------------
---YHA-----------------E--G------------IE----------TV--T----
S------L--E--EAI------------------------------------A---IA--
GDV--------EEIM-II-----------GGE-Q-IFRL--S--M------------E--
------M------A--D-------------RLYITKIN-------------HS---F---
Q-----G-----D---------T-----F----F---------P-----S----Y-----
---E-------E---E-----F-V-E--V---S---A-----E--Q---P---E------
T---AS----------EGYTFQYQIFER--------------------------------
---------------------------------------
>A0A0B2UQL3_TOXCA/27-203
------------------------------------------PM--KII-V-A-M-----
D-----T-----S-----L----G-I--G--K------N------G-----E------V-
P--W-----Y------L--A-G-----D---L---C-R-F------RR------------
---L-T-------------TTTE------DPAKQ-----------------N--------
-------A-----------------V-L-MGRRVWE---S-I-PE---------GKR---
---PL---N-----K--R-------L--N---V-----VL-STT-MA-------------
---EPE-----------------D-GS------------YL----------VA--R----
S------F--Q--GAL------------------------------------D---ML--
NGMS----DKIETIW-NI-----------GGY-R-VYEE--G--LK----------SP--
------Q------L--Y-------------QMALTFVD-------------GD---F---
G-----A-----D---------V-----V----F---------P-----H----V-----
-D-M-------E---K-----F-V-K--L---E---N-----G--E---D---D---L-I
N---VE----------RGIRYRFETFQ-S-------------------------------
---------------------------------------
>A0A0B2UV70_TOXCA/30-206
-------------------------------------------P-INII-V-A-M-----
D-----S-----R-----G----G-I--G--K------N------G-----D------L-
P--W-----H------I--P-E-----D---L---E-Y-F------YM------------
---T-T-------------M-------------KTVD----------PAKMN--------
-------A-----------------V-L-MGRKVWE---S-L-PT---------EWR---
---PL---K-----G--R-------L--N---V-----VL-SRS-MK-------------
---EPK-----------------D-GS------------CV----------VA--R----
S------F--E--SAI------------------------------------E---LL--
NSMG----DKIETIW-DI-----------GGS-R-PYDE--G--LR----------SD--
------Q------L--R-------------KIYVTFIE-------------GD---F---
N-----A-----D---------V-----F----F---------P-----S----V-----
-D-F-------G---R-----Y-R-K--E---V---D-----F--S---S---E---K--
E---RC---------YNGIFYRFETF--SV------------------------------
---------------------------------------
>A0A0B2WLJ3_9HYPO/138-203
---------------------------------------VPVLG----------------
------------------------------------------------------------
------------------------------------------------------------
------------------------------------------------------------
------------------------------------------------------------
------------------------------------------------------------
------------------------------------------------------------
------------------------------------------------------------
------------RVF-II-----------GGA-G-LCRE--ALRM------------P--
------W------V--D-------------RLLLTRVA-------------DD---F---
D-----A-----D---------T-----F----F---------P----LH----I-----
-D-GG----GNA---E-----W-A-R--Q---S---------------------------
----------------------------DQGFRDW-------------------------
---------------------------------------
>A0A0B2WLJ3_9HYPO/9-119
-----------------------------------------NAT---IM-V-A-A-----
T-----P-----S-----M----G-M--S--Y------K------T-----R------M-
P--W----PR------L--K-R-----E---T---A-Y-F------ES------------
---T-T-------------T-------------RRVT----------PETMN--------
-------A-----------------V-I-MGYKTWD---K-T-P-----------TK---
---RY---P-----G--R-------I--N---V-----VV-TGD-PDKI-----------
PPRL-QGD------------SRRE--P------------LH----------VA--T----
S------L--E--GAM------------------------------------N---L---
------------------------------------------------------------
------------------------------------------------------------
------------------------------------------------------------
------------------------------------------------------------
----------------------------LSETYTGG------------------------
---------------------------------------
>A0A0B2X2R5_9HYPO/10-165
-------------------------------------------E-LTLI-V-A-A-----
T-----R-----S-----M----G-I--G--L------N------G-----T------M-
P--W-----T-----GL--R-R-----E---M---Q-Y-F------AR------------
---V-T-------------T-------------RLAPGA-------PPGSVN--------
-------A-----------------V-I-MGRKTWD---S-I-PA---------RFR---
---PL---R-----N--R-------L--N---I-----VV-SRR-HP-------------
--PLEPA---------------PS--E------------PV----------RV--S----
S------L--E--QAV------------------------------------E---YA--
GTHP-----LVGRVF-VM-----------GGG-Q-TYDA--A--LR----------MD--
------A------A--R-------------RVLLTSMK-------------MD---C---
E-----C-----D---------T-----F----F--------------------------
------------------------------------------------------------
----------------------------GLDPGRRE------------------------
---------------------------------------
>A0A0B2XI59_METRA/9-180
-------------------------------------------E-LTLI-V-A-A-----
T-----R-----S-----M----G-I--G--L------N------G-----T------M-
P--W-----T-----GL--R-K-----E---M---Q-Y-F------AR------------
---V-T-------------T-------------RVSPQA-------PPNSVN--------
-------A-----------------V-I-MGRKTWD---S-I-PA---------KFR---
---PL---K-----N--R-------L--N---I-----IV-SRQ-HS-------------
---ATLPAE-----------IAPS--E------------PV----------RV--S----
S------L--E--QAV------------------------------------E---FA--
RTHP-----TISRVF-VM-----------GGG-Q-IYDA--A--LR----------MD--
------A------A--K-------------RVLLTSIE-------------RE---Y---
E-----C-----D---------T-----F----F---------G----------------
------------------------------------------------------------
----------------------------LDLRGDAARSLGWRRRQSDE------------
---------------------------------------
>A0A0B4GU48_9HYPO/9-201
------------------------------------------TA--TVI-V-A-A-----
T-----K-----S-----M----G-M--S--Y------K------T-----R------M-
P--W----PK------L--K-R-----E---S---G-Y-F------ES------------
---T-T-------------T-------------RSTV----------PETMN--------
-------A-----------------V-I-MGYKTWD---K-T-P-----------TK---
---RY---P-----G--R-------I--N---V-----VI-TRN-PEKVWP-------RL
QGDLRT-----------------E--P------------LH----------VA--T----
S------L--K--DAMELLSETYRGSS--------------SSSSDSSFGSDS---WL--
PAL--------GRVF-II-----------GGA-G-LCHE--ALRM------------P--
------W------V--D-------------RLLLTRIG-------------AD---F---
N-----A-----D---------T-----F----F---------P----LD----I-----
-D-GR----GNA---E-----W-A-R--Q---S---D-----Q-----------------
----------------------------AFQDWVG-------------------------
---------------------------------------
>A0A0B4HLP2_9HYPO/1-122
------------------------------------------------------------
------------------------------------------------------------
------------------------------------------------------------
------------------------------------------------------------
-----------------------------MGRKTWD---S-I-PA---------KFR---
---PL---K-----N--R-------L--N---I-----IV-SRQ-HS-------------
---ATLPAE-----------ITPS--E------------PV----------RV--S----
S------L--E--QAV------------------------------------E---FA--
RTHP-----PISRMF-VM-----------GGG-Q-IYDA--A--LR----------MD--
------A------A--K-------------RVLLTSIE-------------RE---Y---
E-----C-----D---------T-----F----F---------G----------------
------------------------------------------------------------
----------------------------LDLRGDAARSLGWRRRQSDEWR----------
---------------------------------------
>A0A0B4RBS7_9BACL/1-157
--------------------------------------------MISLM-V-A-H-----
D-----P-----N-----R----V-I--G--K------N------N-----E------L-
P--W-----H------I--P-A-----D---L---A-Y-F------KQ------------
---H-T-------------I-------------G-----------------K--------
-------G-----------------I-V-MGRNTYE---S-I-G------------R---
---PL---P-----K--R-------R--N---I-----VV-TRN-DL-------------
---YEA-----------------D--G------------VD----------VV--H----
N------L--T--DAI------------------------------------R---LA--
KEA-------HEEVM-VI-----------GGE-Q-IFES--V--L------------P--
------D------A--D-------------RLYITLIH-------------QE---F---
D-----G-----D---------T-----Y----F---------P-----E----Y-----
---G-------R---E-----W-K-L--V---S---E-----S--E---Q---H------
----VS----------NEIAFSYLVYEK--------------------------------
---------------------------------------
>A0A0B4S348_9FIRM/5-165
------------------------------------------NL--YLI-V-A-I-----
T----EK-----T-----N----A-I--G--K------D------N-----N------L-
L--Y-----F------L--K-E-----D---M---N-F-F------KE------------
---K-T-------------C-------------G-----------------N--------
-------S-----------------I-I-CGRKTFE---G-F-K-----------IK---
---PL---P-----K--R-------K--N---I-----VL-TKS--D-------------
---FSF-----------------E--G------------VR----------RF--K----
N------I--E--DLI------------------------------------N---FV--
KEN------PKEKFF-VC-----------GGM-S-IYEQ--L--I------------D--
------F------C--S-------------RMYITKYEE-----------KEA---V---
E-----A-----D---------S-----H----F---------P-----K----I-----
-D-E-------K---V-----W-K-V--V---E---K-----I--D---G---K------
-----S----------ENPKLTFYTYER--------------------------------
---------------------------------------
>A0A0B4X5E7_9RHIZ/6-169
------------------------------------------KT---IV-V-A-V-----
A-----E-----N-----G----V-I--G--R------D------G-----D------M-
P--W-----R------L--S-T-----D---L---K-R-F------KA------------
---M-T-------------L-------------G-----------------K--------
-------P-----------------L-V-VGRKTYE---S-F-G------------K---
---PL---P-----G--R-------P--H---V-----VI-SRH-AT-------------
---IEQ-----------------S--D------------VT----------MA--R----
S------F--P--EAIGI--------------------------------AER---LA--
RET------GQIEII-IA-----------GGG-E-IYAQ--A--M------------A--
------L------A--D-------------RMCVTHVQ-------------TH---V---
A-----G-----D---------T-----S----F---------P-----S----I-----
-D-P-------A---A-----W-M-V--I---E---E-----I--D---V---P---A--
G---EK----------DNYPTRFVVYER--------------------------------
---------------------------------------
>A0A0B4XHV4_9GAMM/2-166
-------------------------------------------Q-LALI-V-A-K-----
A-----D-----N-----G----C-I--G--R------D------N-----K------L-
P--W-----Y------L--P-G-----D---L---K-Y-F------KQ------------
---A-T-------------L-------------G-----------------K--------
-------P-----------------I-I-MGRKTWE---S-L-K------------G---
---PL---P-----G--R-------T--N---I-----VI-TRQ-AG-------------
---YQA-----------------E--G------------AK----------VV--P----
S------L--D--EALTLA------------------------------EHVA---LI--
DG--------ADEAV-VI-----------GGA-E-IYGQ--A--L------------P--
------R------V--D-------------RMYITEVH-------------AA---V---
D-----G-----D---------A-----F----F---------P-----G----F-----
-D-A-------A---A-----W-R-E--I---G---R-----D--S---F---R---A--
E---PP----------NQYDYSFVVYER--------------------------------
---------------------------------------
>A0A0B4XVB8_9PROT/11-174
------------------------------------------RV---AV-V-A-A-----
A-----Q-----N-----G----A-I--G--K------D------G-----W------M-
P--W-----H------L--P-E-----D---L---K-R-F------KA------------
---L-T-------------L-------------G-----------------K--------
-------P-----------------M-I-MGRVTFE---A-I-G------------K---
---PL---P-----K--R-------T--T---I-----VV-TRD-TD-------------
---WTFD---------------HE--N------------VR----------VC--H----
D------I--E--SAIKL--------------------------------ADQ---IA--
ARD------DVNEVI-IA-----------GGA-Q-IYKL--A--M------------R--
------Y------T--T-------------RYELTEVH-------------AD---F---
A-----G-----D---------A-----F----L---------D-----P----L-----
-P-A-------E---K-----W-Q-E--T---A---R-----A--T---I---N------
----NP----------DGPDYSFVTLNR--------------------------------
---------------------------------------
>A0A0B5ALW2_9BACL/1-159
--------------------------------------------MISMI-S-A-H-----
D-----L-----N-----R----V-I--G--K------D------G-----E------M-
P--W-----H------L--P-D-----D---L---K-Y-F------QK------------
---V-T-------------S-------------G-----------------H--------
-------S-----------------I-L-MGRKTFE---S-M-N------------G---
---PL---K-----N--R-------K--N---I-----VL-TRD-EN-------------
---WHH-----------------E--G------------AI----------VV--K----
T------L--D--EGL------------------------------------R---IL--
NES--------DEGF-VI-----------GGG-E-IYKM--A--I------------D--
------R------A--D-------------RLYITLIH-------------DK---F---
E-----G-----D---------T-----Y----F---------P-----S----Y-----
-T-E-------D---E-----W-K-V--S---S---K-----V--K---G---I---R--
D---EK----------NPYDFEYIVYDR--------------------------------
---------------------------------------
>A0A0B5ATM5_9BACL/1-153
------------------------------------------------------------
----------------------------------------------------------M-
L--Y-----R------I--T-H-----D---F---E-W-F------KT------------
---L-T-------------K-------------G-----------------H--------
-------I-----------------V-V-MGYKTFL---E-I-G------------K---
---PL---P-----E--R-------I--N---L-----VY-VDA-MR-------------
---PKPT--------------LPE--G------------II----------PV--S----
S------L--D--EIF------------------------------------L---IA--
GFN------SHLEIF-IL-----------GGE-K-LFKE--A--F------------E--
------Y-----GV--D-------------TIYRTFVH-------------EE---K---
D-----G-----D---------V-----H----F---------I-----P----F-----
-E-KI-----KA---S-----Y-R-L--K---N---VLPDTFE--G---V---N---H--
I---DK----------KHVKYQFEIW--EK------------------------------
---------------------------------------
>A0A0B5D609_9CORY/3-175
------------------------------------------VL--GAI-W-A-Q-----
S-----L-----D-----G----I-I--G--D------G------A-----G------M-
P--W-----H------V--P-E-----D---L---A-H-F------RE------------
---V-T-------------S-------------G-----------------H--------
-------P-----------------V-I-MGRRTWL---S-L-PE---------RFR---
---PL---P-----Q--R-------E--N---L-----IL-STR-SP-------------
---GDW-----------------S-AG------------GT----------VV--S----
E------I--P--LID--------------------------------------------
--A--------PEAW-IM-----------GGG-Q-VYAA--T--I------------E--
------D------C--D-------------VLEVTLIG-------------VQ---LGDA
L-----G-----DR-------AV-----Y----A---------P-----E----I-----
---P-------H---N-----F-G------------------------------------
----------------------------LVSDTDWLVSDNGRLILDDQPSDLPLRYRFLR
YER------------------------------------
>A0A0B5E5I2_9RHOB/1-153
--------------------------------------------MITLI-A-A-R-----
D-----R-----N-----G----A-I--G--K------D------N-----T------I-
P--W-----K------A--P-E-----D---L---K-F-F------MT------------
---E-T-------------L-------------G-----------------G--------
-------A-----------------V-V-MGRHTWE---S-L-P-----------IK---
---PL---K-----N--R-------L--N---I-----VV-SSR-GV-------------
-----------------------N--H------------DH----------VV--G----
S------V--G--EAI------------------------------------A---LA--
RAE------GRLRIY-AT-----------GGA-G-IYEA--M--L------------P--
------L------A--D-------------RLLLTDVE-------------TE---V---
E----GA-----D---------T-----W----F---------P-----A----F-----
-D-P-------S---D-----W-R-E--V---A---R-----T--V---L----------
----------------------------REAGPRCEVV----------------------
---------------------------------------
>A0A0B5FLR7_9DELT/3-158
------------------------------------------KI---II-A-A-I-----
A-----D-----N-----G----V-I--G--R------D------N-----D------L-
P--W-----D------L--P-E-----D---R---R-L-F------RD------------
---L-T-------------L-------------G-----------------Q--------
-------A-----------------V-I-MGRRTFE---S-L-N-----------GK---
---PL---P-----Q--R-------H--N---I-----VV-SRT-LA-------------
---PQA--------------------D------------IH----------IC--P----
D------F--D--SAL------------------------------------T---IA--
QTL-------AEKVF-FI-----------GGE-Q-IYRR--A--L------------A--
------V------A--D-------------LMILSHVH-------------GS---F---
T-----G-----D---------T-----F----F---------P-----E----F-----
-D-A-------N---Q-----W-R-L--V---S---E-----K--D---Y---P---G--
F---QQ----------QVLR--------RQFRQ---------------------------
---------------------------------------
>A0A0B5HUP4_9ARCH/1-155
-----------------------------------------------MI-W-A-M-----
G-----K-----N-----R----E-L--G--K------D------L-----Q------I-
P--W-----H------I--P-E-----D---F---K-H-F------KK------------
---T-T-------------M-------------G-----------------K--------
-------P-----------------V-I-MGLTTFR---S-L-G------------K---
---PL---P-----G--R-------R--N---I-----IL-SFE--K-------------
---MNI-----------------P--G------------CE----------VF--I----
S------I--Q--GAL------------------------------------A---TL--
KHD--------DEAF-IM-----------GGA-S-IYRQ--F--L------------P--
------T------V--G-------------KLYMTYID-------------HN---F---
D-----A-----N---------I-----F----F---------P-----E----F-----
-D-M-------K---E-----W-K-L--I---S---E-----E--K---G---P---K--
N---EK----------NPYDYYFRVYER--------------------------------
---------------------------------------
>A0A0B5IIE0_9ACTN/10-186
-------------------------------------------N-IGLI-W-A-Q-----
T-----P-----D-----G----V-I--G--V------D------N-----T------I-
P--W-----R------L--P-E-----D---M---A-H-F------KA------------
---T-T-------------L-------------G-----------------H--------
-------P-----------------V-I-MGRKTWD---S-L-PA---------RFR---
---PL---V-----G--R-------R--N---I-----VV-TRD-AQ-------------
---WTA-----------------E--G------------AE----------RA--G----
S------V--E--AALALAAGSTD--------------------AAGDPATGA---PE--
PAD-------EALAW-VM-----------GGG-E-IYRA--T--L------------P--
------H------A--R-------------TLSVTEVD-------------TP---I---
V-----G-----D---------T-----Y----A---------P-----S----L-----
-D---------A---D-----W-R-I--A---E---D-----T--G---W---Q------
D---ST----------TGLRYRIRRYAR--------------------------------
---------------------------------------
>A0A0B5RV04_9FLAO/1-160
--------------------------------------------MLTLI-A-A-A-----
A-----E-----N-----N----A-L--G--K------D------N-----D------L-
L--W-----H------L--P-D-----D---F---K-H-F------KD------------
---L-T-------------S-------------H-----------------H--------
-------F-----------------I-I-MGRKTFE---S-F-P------------K---
---PL---P-----N--R-------T--H---I-----II-TRQ-ED-------------
---YDA-----------------P-AA------------CI----------VV--N----
S------L--E--KAL------------------------------------D---LV--
TEQ--------DESF-II-----------GGG-E-IYNL--A--L------------P--
------F------A--D-------------KIELTRVH-------------TV---L---
E-----A-----D---------A-----F----F---------P-----V----I-----
-D-P-------K---E-----W-K-L--V---R---E-----E--F---H---D---K--
D---AR----------HQYPFTFLTYM-K-------------------------------
---------------------------------------
>A0A0B5RXA6_9FLAO/2-156
-----KVSLIANISINGKVLVSDNPTYQLPKEALTFYLDLAHQI----------------
------------------------------------------------------------
------------------------------------------------------------
---------------------------------------------------G--------
-------N-----------------L-V-IGFNTFE---N-F-QNSP-----QEVKD---
---LF---K-----G--I-------E--I---I-----VL-SNN-TH-------------
---HPI-----------------E--G------------YT----------FV--N----
S------P--E--DAI------------------------------------T---YM--
ATK------GITELA-IG-----------GGT-G-IFNA--F--I------------D--
------K-----------------------------------------------------
------------------------------------------------------------
------------------------------------------------------------
----------------------------ELVTDLYFNINPLFIGGSDILGMQNNLSTKFD
IVTHK----------------------------------
>A0A0B6TU57_9CORY/3-150
--------------------------------------------MLGAI-W-A-Q-----
S-----L-----D-----G----V-I--G--D------G------A-----R------M-
P--W-----H------V--P-E-----D---L---A-H-F------RE------------
---I-T-------------N-------------G-----------------H--------
-------P-----------------V-I-MGRRTWL---S-L-PE---------KFR---
---PL---P-----G--R-------E--N---F-----IL-CTR-EA-------------
---GEW----------------SD--G------------GQ----------VI--N----
D------L--P--ELA--------------------------------------------
-DS--------PEVW-IM-----------GGG-Q-VYAA--T--I------------D--
------Q------V--D-------------VLEVTLIG-------------AR-------
L-----G-----D---------A-------------------------------------
------------------------------------------------------------
----------------------------LGDLAVHAPEIPAEFGLVADTDWLL-------
---------------------------------------
>A0A0B7HQV9_9FLAO/1-161
--------------------------------------------MITLI-A-A-A-----
S-----E-----N-----N----A-L--G--K------N------G-----E------L-
L--W-----H------L--P-E-----D---F---K-R-F------KR------------
---L-T-------------T-------------G-----------------H--------
-------C-----------------I-I-MGRKTFE---T-F-P------------K---
---LL---P-----D--R-------I--H---I-----VI-TRQ-AN-------------
---YVA-----------------E--G------------CI----------VV--N----
S------L--A--EAI------------------------------------Q---EA--
KQI-------DENPY-VI-----------GGG-E-IYHL--A--L------------A--
------I------A--D-------------KIELTRVH-------------AT---F--N
D-----A-----D---------A-----F----F---------P-----E----I-----
-S-K-------D---E-----W-K-L--E---K---S-----R--Y---V---P---K--
D---EK----------HQYDFTFETYIK--------------------------------
---------------------------------------
>A0A0C1G4R3_9FLAO/1-159
--------------------------------------------MIIMI-A-A-V-----
A-----E-----N-----N----A-L--G--K------N------N-----E------M-
I--W-----H------L--S-N-----D---F---K-R-F------KA------------
---L-T-------------T-------------G-----------------H--------
-------H-----------------I-I-MGRKTFE---S-F-P------------K---
---PL---P-----N--R-------T--H---I-----VI-TRQ-EE-------------
---YQP-----------------E--G------------CI----------VV--K----
S------I--E--EAI------------------------------------A---KC--
PEN--------DDSF-II-----------GGG-E-IYNL--G--M------------P--
------L------A--D-------------ILEITRVH-------------HS---F---
E-----A-----D---------A-----F----F---------P-----E----I-----
-N-K-------K---E-----W-Q-L--V---E---A-----E--P---N---T---R--
D---EK----------HLYDYTYETYVR--------------------------------
---------------------------------------
>A0A0C1PUY9_9ACTN/3-161
-------------------------------------------I-LTLI-V-A-R-----
A-----R-----N-----G----V-I--G--R------N------N-----T------L-
P--W-----R------L--P-E-----D---L---A-H-F------KR------------
---T-T-------------M-------------G-----------------A--------
-------P-----------------I-V-MGRKTYD---S-I-G------------R---
---PL---P-----G--R-------R--N---I-----VV-TRN-AK-------------
---LEL-----------------P--G------------CE----------IA--Y----
S------M--E--DAQ------------------------------------R---LC--
VGA--------EQIF-LI-----------GGA-Q-LYAD--A--L------------P--
------S------A--D-------------RLIVTEID-------------AD---F---
E-----G-----D---------A-----H----F---------P-----A----P-----
-D-P-------R---V-----W-R-E--V---S---R-----E--T---H---H---A--
A---AP----------NDFDYAFVTYER--------------------------------
---------------------------------------
>A0A0C2YD96_BACBA/1-160
--------------------------------------------MISFI-W-A-M-----
D-----E-----N-----G----V-M--G--K------D------N-----G------L-
P--W-----R------L--P-E-----D---L---K-F-F------KE------------
---T-T-------------M-------------G-----------------H--------
-------P-----------------I-V-MGRKTYE---S-I-G------------K---
---PL---P-----G--R-------E--N---I-----VI-TRD-KE-------------
---YEA-----------------A--G------------CT----------IV--H----
S------Y--E--ELL------------------------------------E---RA--
KQE--------KELF-IT-----------GGA-E-VFKQ--M--L------------P--
------Y------A--D-------------KLYVTVIH-------------HS---F---
A-----G-----D---------T-----F----F---------P----DS----I-----
-E-W-------E---E-----W-A-L--I---S---E-----K--Q---G---P---K--
N---EK----------NPYEYYFRMYKR--------------------------------
---------------------------------------
>A0A0C3MEI7_9PORP/2-160
-------------------------------------------V-LSII-V-A-A-----
A-----E-----N-----S----V-I--G--R------D------N-----G------L-
I--W-----H------L--S-G-----D---L---K-H-F------KA------------
---I-T-------------T-------------G-----------------H--------
-------T-----------------V-V-MGRKTFQ---S-M-G------------R---
---AL---P-----N--R-------R--N---I-----VI-SRN-PS-------------
---FVA-----------------K--G------------CE----------LV--D----
S------I--E--RAL------------------------------------E---LA--
KDE--------EEVF-II-----------GGG-T-IYRE--L--W------------D--
------Q------A--D-------------RLYLTVVH-------------TV---C---
D-----G-----D---------T-----K----I---------P-----S----V-----
-D-P-------G---C-----W-E-K--E---G---Q-----E--D---F---P---A--
D---EK----------NEFAYSFINYR-S-------------------------------
---------------------------------------
>A0A0C4E363_MAGP6/30-253
-------------------------------------------D-LTLI-V-A-A-----
T-----R-----T-----M----G-I--G--R------A------G-----T------L-
P--W-----T-----GL--K-R-----E---M---A-Y-F------AR------------
---V-T-------------K-------------RAPPTS-------PPGAIN--------
-------A-----------------V-V-MGRKTWD---S-I-PP---------RFR---
---PL---R-----G--R-------L--N---V-----VL-SRS-FT-------------
---AAAPAAA---------TGEEE--GQSS-----SSSPVV----------HA--R----
S------L--P--EALEYLAR-------------------------RRGEQTQ-------
THRAP---PPLARVF-VM-----------GGA-Q-IYDA--A--L------------A--
------L------R--D-------------P-----------------------------
------------------------------------------------------------
------------------------------------------------------------
----------------------------AVGTVRRVLLTSVLTDFELGEDDGAGAEADEG
FGPWRRASKEQLDAWTGETVPEGVQEENGTSYEFQMWER
>A0A0C4YBR4_9BURK/3-160
-------------------------------------------L-LTLI-V-A-K-----
A-----R-----N-----G----V-I--G--R------D------N-----T------L-
P--W-----R------L--P-E-----D---L---A-H-F------KR------------
---T-T-------------M-------------G-----------------A--------
-------P-----------------I-V-MGRKTWE---S-I-G------------R---
---PL---P-----G--R-------R--N---I-----VV-SRN-RD-------------
---LRI-----------------E--G------------CD----------VA--N----
S------L--E--EAQ------------------------------------R---LC--
VGV--------EQIF-LI-----------GGA-Q-LYAE--A--L------------P--
------S------A--D-------------RLVVTEID-------------AD---V---
E-----G-----D---------A-----V----F---------P-----A----I-----
-D-A-------R---Q-----W-I-A--T---Q---R-----E--R---H---H------
S---EA----------NGFDYAFVTYER--------------------------------
---------------------------------------
>A0A0C5L7T0_9SPHN/1-156
--------------------------------------------MIVFH-L-A-R-----
A-----D-----N-----G----V-I--G--R------D------G-----G------L-
P--W-----R------L--P-A-----D---L---K-R-F------KA------------
---Q-T-------------M-------------G-----------------K--------
-------P-----------------M-V-MGRKTFE---S-F-P------------S---
---PL---P-----G--R-------R--H---I-----VL-TRD-AA-------------
---WAA-----------------P--G------------AE----------VA--H----
S------P--E--AAI------------------------------------A---LA--
GAG---------EVA-VI-----------GGA-E-VFAL--F--L------------D--
------R------A--D-------------RIELTEVH-------------VE---A---
E-----G-----D---------A-----K----V---------P-----R----F-----
---G-------P---E-----W-Q-E--T---A---R-----E--D---Y---P------
A---EG----------THPAYSFVTLER--------------------------------
---------------------------------------
>A0A0C5VU79_9GAMM/2-166
-------------------------------------------K-LALV-W-A-M-----
A-----R-----N-----R----V-I--G--K------D------N-----Q------L-
P--W-----R------L--P-N-----D---M---K-R-F------RQ------------
---L-T-------------T-------------G-----------------K--------
-------C-----------------V-I-MGRKTYD---S-L-G------------K---
---PL---P-----D--R-------E--N---I-----VI-TRQ-QH-------------
---LSL-----------------P--G------------VH----------VA--G----
S------L--E--EAIEL--------------------------------AES---LS--
EAR------QQDEIM-VM-----------GGA-E-IYAR--A--L------------P--
------M------A--D-------------RLYITQVH-------------AD---I---
E-----G-----D---------T-----C----F---------P-----E----F-----
-D-M-------Q---S-----W-Q-L--Q---S---T-----E--E---F---C---A--
D---AD----------HSYDYSFAVYSR--------------------------------
---------------------------------------
>A0A0C5WAC9_9FLAO/132-291
-------------------------------------------T-LSII-V-A-A-----
A-----E-----N-----N----A-I--G--K------D------N-----K------L-
I--W-----H------L--S-D-----D---L---K-H-F------KN------------
---L-T-------------N-------------G-----------------H--------
-------H-----------------I-I-MGRKTFE---S-F-P------------K---
---PL---P-----N--R-------T--H---I-----VI-TRQ-ED-------------
---YSV----------------PD--G------------VI----------VV--N----
N------L--T--DAI------------------------------------D---AA--
KKD--------SNPY-II-----------GGG-E-IYKQ--A--L------------N--
------I------V--D-------------KIEITRVH-------------ST---F---
D-----A-----D---------T-----F----F---------P-----E----I-----
-D-K-------S---I-----W-K-E--T---S---K-----T--F---H---P---K--
D---EK----------NNFDFSFITYER--------------------------------
---------------------------------------
>A0A0C5WS34_9GAMM/2-159
--------------------------------------------KISMV-A-A-M-----
A-----K-----A-----R----I-I--G--K------D------N-----A------M-
P--W-----H------L--P-A-----D---F---A-W-F------RK------------
---V-T-------------M-------------G-----------------K--------
-------P-----------------V-V-MGRKTFE---S-I-G------------R---
---PL---P-----G--R-------H--N---I-----VI-SRN-AD-------------
---YQA-----------------E--G------------VT----------VV--A----
D------I--E--AAK------------------------------------Q---AA--
GHV--------DELM-VI-----------GGG-S-IYAA--C--L------------A--
------E------A--D-------------RLYLTFID-------------LE---V---
K-----G-----D---------T-----Q----F---------P-----D----W-----
---G-------D---H-----W-Q-E--V---H---S-----E--S---Y---A---A--
D---EK----------NAHDMRFVILER--------------------------------
---------------------------------------
>A0A0C7NJR8_9BACT/2-171
--------------------------KVILIMVQSINGKVRLII----------------
--------------------------------------N------K-----N------Q-
P--W-----S------S--Q-E-----D---K---K-H-F------SK------------
---V-T-------------K-------------E----------------IG--------
-------V-----------------V-I-MGRKTFE---E-I-G------------K---
---PL---D-----K--R-------K--N---I-----VL-TGE-PE-------------
--KYQKLE------------KTYQ--G------------SLF--------FTD--E----
K------P--E--SLL------------------------------------N---RL--
EKE------GYQTVA-LI-----------GGP-T-INAL--F--L------------EK-
-----NL------I--D-------------EIYLTIEP-------------VI---I---
E-----G-----D---------L-----S----L---------F-----S----Y-----
-V-Q-------G---T-----Y-Q-F--K---L---------------------------
----------------------------NEVINLNNDAILLKYQK---------------
---------------------------------------
>A0A0C9NF42_SPHPI/1-155
--------------------------------------------MIVFV-L-A-R-----
A-----R-----N-----G----V-I--G--R------D------G-----Q------L-
P--W-----H------L--P-A-----D---L---K-H-F------KA------------
---Q-T-------------M-------------G-----------------K--------
-------P-----------------M-I-MGRKTFE---S-F-P------------A---
---PL---P-----G--R-------R--H---I-----VL-TRD-RR-------------
---WSA-----------------E--G------------AE----------VA--H----
D------V--E--GAL------------------------------------A---LA--
GPG---------DVA-II-----------GGA-E-IFAL--F--L------------P--
------H------A--D-------------RIELTEIE-------------AE---P---
D-----G-----D---------A-----M----V---------P-----A----F-----
-----------T---G-----W-D-E--V---A---R-----E--A---H---P------
A---EN----------GRPAYAFVSL--MK------------------------------
---------------------------------------
>A0A0D1CPU1_USTMA/5-189
-------------------------------------------K-LVMV-A-A-M-----
S-----L-----T-----N----G-I--G--K------D------G-----G------L-
P--W-----R------L--K-G-----E---M---T-Y-F------RN------------
---V-TSHVAD--EEQRQGT-------------R-----------------N--------
-------A-----------------V-I-MGRKTWA---S-I-PP---------KFR---
---PL---A-----G--R-------F--N---V-----VI-SRT-SS-------------
---ATDLGI----------DPDSN--D------------AR----------VF--S----
S------V--E--QALI---------------------------------HLA---TP--
QAS-------ISRVF-VI-----------GGA-Q-MYTD--L--L------------D--
------FHSSLATV--D-------------KLLVTRIL-------------AP---L--Y
E-----C-----D---------S-----F----F---------P-----E----F-----
-R-T------RE---Q-----Y-Q-A--E---L---E-----H-----------------
----------------------------ANKIVAGQNVEP--------------------
---------------------------------------
>A0A0D1JTT9_9LACT/4-164
------------------------------------------KI---LI-W-A-Q-----
T-----N-----N-----G----T-I--A--L------N------G-----S------I-
P--W-----R------Q--K-A-----D---M---K-F-F------KE------------
---Q-T-------------I-------------H-----------------Q--------
-------V-----------------A-L-MGRNTML---S-F-G-----------GR---
---AL---P-----E--R-------I--N---M-----VL-THD-EM-------------
---LDV-----------------P-AG------------FE----------KV--Y----
T------M--A--EAE------------------------------------Q---IA--
DEK-------GMKLA-VI-----------GGK-A-IYDS--Y--L------------P--
------V------A--D-------------ILYVTYLD-------------TD---F---
M-----G-----D---------V-----L----M---------P-----P----V-----
-D-Q-------T---V-----W-I-A--E---E---I-----A--S---G---R---A--
D---AD----------NDYDWRIVKYTR--------------------------------
---------------------------------------
>A0A0D1XWT0_ANEMI/1-159
--------------------------------------------MLSMI-V-A-M-----
D-----V-----K-----R----G-I--G--K------E------N-----K------L-
L--W-----H------I--S-E-----D---L---Q-Y-F------KK------------
---L-T-------------S-------------D-----------------R--------
-------T-----------------V-I-MGRKTFE---S-I-G------------K---
---PL---P-----R--R-------T--N---V-----IL-TRD-VS-------------
---YKA-----------------E--G------------CL----------VY--H----
S------V--D--DVL------------------------------------S--QYI--
KKE-------KEEVF-II-----------GGE-E-IYRL--F--L------------P--
------Y------A--D-------------RLYITQVD-------------GN---F---
H-----A-----D---------T-----F----F---------P-----A----V-----
-S-S-------D---E-----W-E-L--T---S---R-----Q--K---G---T------
----QD----------TPCTYYFEIYDR--------------------------------
---------------------------------------
>A0A0D2PZ55_GOSRA/27-204
-----------------------------------------TYQ---TV-V-A-A-----
T-----K-----D-----W----G-I--G--K------D------G-----K------L-
P--W-----K------L--P-S-----D---L---K-F-F------KD------------
---V-T-------------LTTS------DSGKK-----------------N--------
-------A-----------------V-I-MGRKTWE---S-I-PL---------QYR---
---PL---P-----G--R-------L--N---V-----VL-TRS-GS-------------
---FDIA--------------TAE--N------------VV----------IC--G----
S------M--T--SAL------------------------------------E---LL--
AASPY--CLSIEKVF-VI-----------GGG-Q-IFRE--S--L------------N--
------AA----GC--D-------------AIHITEIE-------------TS---I---
E-----C-----D---------T-----F----M---------P-----A----I-----
-D-S-------S---V-----F-Q-P--W---Y---S-----S--F---P---V------
----VE----------NNIRYCFTTYVR--------------------------------
---------------------------------------
>A0A0D2Q617_GOSRA/25-202
------------------------------------------TY--QVV-V-A-A-----
T-----K-----D-----M----G-I--G--K------D------G-----K------L-
P--W-----N------L--P-S-----D---L---K-F-F------KD------------
---I-T-------------LTTS------DSGKK-----------------N--------
-------A-----------------V-I-MGRKTWE---S-I-PL---------KNR---
---PL---P-----G--R-------L--N---V-----VL-TRS-GS-------------
---FDIA--------------TAE--N------------VV----------IC--G----
S------M--T--SAL------------------------------------E---LL--
AASPY--CLSIEKVF-VI-----------GGG-Q-ILRE--S--L------------N--
------AA----GC--D-------------AIHITEIE-------------TN---I---
E-----C-----D---------T-----F----M---------P-----A----I-----
-D-T-------A---V-----F-Q-P--W---Y---S-----S--F---P---M------
----VE----------NDIRYCFTTYVR--------------------------------
---------------------------------------
>A0A0D2QY85_GOSRA/25-202
------------------------------------------TY--QVV-V-A-A-----
T-----K-----D-----M----G-I--G--K------D------G-----K------L-
P--W-----N------L--P-S-----D---L---K-F-F------KD------------
---I-T-------------LTTS------DSGKK-----------------N--------
-------A-----------------V-I-MGRKTWE---S-I-PL---------KNR---
---PL---P-----G--R-------L--N---V-----VL-TRS-GS-------------
---FDIA--------------TAE--N------------VV----------IC--G----
S------M--T--SAL------------------------------------E---LL--
AASPY--CLSIEKVF-VI-----------GGG-Q-ILRE--S--L------------N--
------AA----GC--D-------------AIHITEIE-------------TN---I---
E-----C-----D---------T-----F----M---------P-----A----I-----
-D-T-------A---V-----F-Q-P--W---Y---S-----S--F---P---M------
----VE----------NDIRYCFTTYVR--------------------------------
---------------------------------------
>A0A0D2RL45_GOSRA/27-204
-----------------------------------------TYQ---TV-V-A-A-----
T-----K-----D-----W----G-I--G--K------D------G-----K------L-
P--W-----K------L--P-S-----D---L---K-F-F------KD------------
---V-T-------------LTTS------DSGKK-----------------N--------
-------A-----------------V-I-MGRKTWE---S-I-PL---------QYR---
---PL---P-----G--R-------L--N---V-----VL-TRS-GS-------------
---FDIA--------------TAE--N------------VV----------IC--G----
S------M--T--SAL------------------------------------E---LL--
AASPY--CLSIEKVF-VI-----------GGG-Q-IFRE--S--L------------N--
------AA----GC--D-------------AIHITEIE-------------TS---I---
E-----C-----D---------T-----F----M---------P-----A----I-----
-D-S-------S---V-----F-Q-P--W---Y---S-----S--F---P---V------
----VE----------NNIRYCFTTYVR--------------------------------
---------------------------------------
>A0A0D2RL50_GOSRA/1-130
------------------------------------------------------------
------------------------------------------------------------
------------------------------------------------------------
------------------------------------------------------------
-----------------------------MGRKTWE---S-I-PL---------QYR---
---PL---P-----G--R-------L--N---V-----VL-TRS-GS-------------
---FDIA--------------TAE--N------------VV----------IC--G----
S------M--T--SAL------------------------------------E---LL--
AASPY--CLSIEKVF-VI-----------GGG-Q-IFRE--S--L------------N--
------AA----GC--D-------------AIHITEIE-------------TS---I---
E-----C-----D---------T-----F----M---------P-----A----I-----
-D-S-------S---V-----F-Q-P--W---Y---S-----S--F---P---V------
----VE----------NNIRYCFTTYVR--------------------------------
---------------------------------------
>A0A0D2SN01_GOSRA/27-204
-----------------------------------------TYQ---TV-V-A-A-----
T-----K-----D-----W----G-I--G--K------D------G-----K------L-
P--W-----K------L--P-S-----D---L---K-F-F------KD------------
---V-T-------------LTTS------DSGKK-----------------N--------
-------A-----------------V-I-MGRKTWE---S-I-PL---------QYR---
---PL---P-----G--R-------L--N---V-----VL-TRS-GS-------------
---FDIA--------------TAE--N------------VV----------IC--G----
S------M--T--SAL------------------------------------E---LL--
AASPY--CLSIEKVF-VI-----------GGG-Q-IFRE--S--L------------N--
------AA----GC--D-------------AIHITEIE-------------TS---I---
E-----C-----D---------T-----F----M---------P-----A----I-----
-D-S-------S---V-----F-Q-P--W---Y---S-----S--F---P---V------
----VE----------NNIRYCFTTYVR--------------------------------
---------------------------------------
>A0A0D2TMX6_GOSRA/663-840
-----------------------------------------NYR---VV-V-A-A-----
T-----R-----E-----M----G-I--G--K------D------G-----K------L-
P--W-----R------L--P-S-----D---L---K-F-F------KE------------
---L-T-------------VTTS------DPEKK-----------------N--------
-------A-----------------V-V-MGRKTWE---S-I-PL---------EFR---
---PL---P-----G--R-------L--N---V-----VL-TRS-QS-------------
---SDIT--------------TGE--N------------VV----------IC--G----
S------T--P--SAF------------------------------------E---LL--
AEDPY--CFSIEKVF-VI-----------GGG-Q-IFRE--T--LN----------AP--
------G------C--E-------------AIHITEIG-------------TS---I---
E-----C-----D---------T-----F----I---------P-----S----I-----
-D-S-------S---C-----F-Q-L--W---Y---S-----S--K---P---L------
----EE----------NNVRFSFATYVR--------------------------------
---------------------------------------
>A0A0D2WQG5_CAPO3/2-42
------------------------------------------QF--SIV-V-A-A-----
T-----R----DA-----L----G-I--G--L------N------N-----R------L-
P--W-----K------L--S-G-----D---M---Q-Y-F------KR------------
---L-T-------------L----------------------------------------
------------------------------------------------------------
------------------------------------------------------------
------------------------------------------------------------
------------------------------------------------------------
------------------------------------------------------------
------------------------------------------------------------
------------------------------------------------------------
------------------------------------------------------------
----------------------------APNA----------------------------
---------------------------------------
>A0A0D2WQG5_CAPO3/81-224
-------------------------------------TTTTTTA----------------
------------------------------------------------------------
------------------------------------------------------------
-----T-------------P-------------P-----------------N--------
-------A-----------------V-I-MGRSTWT---S-I-PA---------KFR---
---PL---P-----D--R-------L--N---V-----VL-TSN-PD-------------
---ARSLY------------EIPE--H------------VL----------VE--P----
S------F--S--SALQT--------------------------------LEQ---LH--
ANG------TVNQVF-VI-----------GGA-Q-VYAT--A--LQ----------SP--
------L------L--Q-------------RIYLTQIN-------------AD---I---
H-----C-----D---------V-----F----M---------P-----P----I-----
-D-P-----------A-----F-R-I--V---A---S-----E--P---R---T------
-----E----------NGIAYEFQVLQR--------------------------------
---------------------------------------
>A0A0D2XE61_FUSO4/1-143
------------------------------------------------------------
------------------------------------------------------------
------------------------------------------------------------
------------------------------------------------------------
-----------------------------MGRKTWD---S-I-PT---------KFR---
---PL---K-----D--R-------L--N---I-----VI-SRS-AP-------------
---SKL-----------------P-GK------------VEPS-----EPVRV--Q----
S------L--E--LAL------------------------------------Q---YA--
RAHS-----DVGRIF-VI-----------GGA-Q-IYDA--A--LR----------LP--
------E------A--R-------------RILLTSIE-------------RD---F---
D-----C-----D---------T-----F----F---------P----VD----L-----
-K-D-------G---S-----W-E-R--K---S---R-----E--E---L---Q---E--
----------------------------WTGEEIEEGGQEEAGTKYEFQMWEK-------
---------------------------------------
>A0A0D3A1Z0_BRAOL/58-235
------------------------------------------AY--QVV-V-A-A-----
T-----K-----E-----M----G-I--G--K------D------G-----K------L-
P--W-----T------L--P-T-----D---L---K-F-F------KE------------
---L-T-------------LTTS------DPSKK-----------------N--------
-------A-----------------V-V-MGRKTWE---S-I-PT---------KYR---
---PL---S-----G--R-------L--N---V-----VL-TRS-SG-------------
---FDIA--------------NTE--N------------VV----------TC--R----
S------I--D--SAL------------------------------------D---LL--
AGPPY--RLSIEKVF-VI-----------GGG-E-VLRD--S--LN----------GP--
------R------C--E-------------AIHLTEID-------------TS---V---
D-----C-----D---------T-----F----V---------P-----E----I-----
-D-A-------S---A-----Y-Q-P--W---C---S-----S--L---P---V------
----CE----------NGLRFSFTTYVR--------------------------------
---------------------------------------
>A0A0D3B7L5_BRAOL/10-188
------------------------------------------SY--QVV-I-A-A-----
T-----R-----D-----M----G-I--G--I------D------M-----K------L-
P--W-----D------L--P-N-----E---F---Q-F-F------QD------------
---V-T-------------SRTS------DPRKT-----------------N--------
-------A-----------------T-I-MGRKSWE---A-T-PL---------EFR---
---PL---P-----D--R-------L--N---V-----VL-TRS-NC-------------
---HSIPT-------------DDD--N------------VM----------VC--G----
S------M--E--SAL------------------------------------E---LL--
AKPPY--SFSIEKVF-FI-----------GGG-E-LLRH--Y--MN----------AP--
------S------C--D-------------AIHLTEVD-------------IT---V---
P-----C-----D---------T-----F----A---------P-----R----V-----
-D-T-------C---L-----Y-H-P--W---Y---S-----S--L---P---V------
----VE----------NGIRYCFNTYVR--------------------------------
---------------------------------------
>A0A0D3BDX1_BRAOL/17-194
------------------------------------------TY--QVV-V-A-A-----
T-----K-----Q-----M----G-I--G--K------D------G-----K------L-
P--W-----N------L--P-T-----D---L---K-F-F------KD------------
---I-T-------------QTTS------DPSKK-----------------N--------
-------A-----------------V-V-MGRKTWE---A-I-PA---------KHR---
---PL---P-----G--R-------L--N---V-----VL-TRS-GG-------------
---FDIA--------------NTE--N------------VV----------TC--S----
S------V--D--SALHLL------------------------------AAPP---YC--
LS--------IERVF-VI-----------GGG-D-ILRE--A--LN----------RP--
------S------C--D-------------AIHLTEID-------------TS---I---
E-----C-----D---------T-----F----I---------P-----E----V-----
-D-A-------C---V-----Y-Q-P--W---C---S-----S--L---P---I------
----TE----------NGLRFCFTSFV-R-------------------------------
---------------------------------------
>A0A0D3HLV6_9ORYZ/170-347
------------------------------------------NY--QVV-V-A-A-----
T-----R-----D-----M----G-I--G--K------D------G-----V------L-
P--W-----K------L--L-G-----D---L---K-F-F------KE------------
---L-T-------------VTTA------DPVKK-----------------N--------
-------A-----------------V-I-MGRKTWE---S-L-PL---------KAR---
---PL---P-----G--R-------L--N---I-----IL-TRS-GS-------------
---FEFA--------------TVE--N------------VV----------IC--G----
S------M--N--SAL------------------------------------E---LL--
SSTPY--CLSIEKVF-VI-----------GGG-Q-VLRE--S--LN----------GP--
------S------C--E-------------AVHLTDIQ-------------SS---I---
E-----C-----D---------T-----F----I---------P-----P----I-----
-D-L-------L---V-----F-Q-P--W---Y---S-----S--L---P---V------
----VE----------SNIRHSFVTYVR--------------------------------
---------------------------------------
>A0A0D3HLV7_9ORYZ/170-347
------------------------------------------NY--QVV-V-A-A-----
T-----R-----D-----M----G-I--G--K------D------G-----V------L-
P--W-----K------L--L-G-----D---L---K-F-F------KE------------
---L-T-------------VTTA------DPVKK-----------------N--------
-------A-----------------V-I-MGRKTWE---S-L-PL---------KAR---
---PL---P-----G--R-------L--N---I-----IL-TRS-GS-------------
---FEFA--------------TVE--N------------VV----------IC--G----
S------M--N--SAL------------------------------------E---LL--
SSTPY--CLSIEKVF-VI-----------GGG-Q-VLRE--S--LN----------GP--
------S------C--E-------------AVHLTDIQ-------------SS---I---
E-----C-----D---------T-----F----I---------P-----P----I-----
-D-L-------L---V-----F-Q-P--W---Y---S-----S--L---P---V------
----VE----------SNIRHSFVTYVR--------------------------------
---------------------------------------
>A0A0D3HU53_9ORYZ/65-242
------------------------------------------SY--QVV-V-A-A-----
T-----R-----D-----M----G-I--G--K------D------G-----T------L-
P--W-----K------L--P-G-----D---L---K-F-F------KD------------
---I-T-------------VTTS------DPSKK-----------------N--------
-------A-----------------V-V-MGRKTWE---S-I-PL---------KFR---
---PL---P-----G--R-------L--N---V-----IL-TRS-GS-------------
---FDFA--------------TAE--N------------VV----------IC--G----
S------L--D--SAL------------------------------------Q---LL--
ATTPY--CLTVEKTF-II-----------GGG-E-ILRQ--S--LN----------AP--
------A------C--E-------------AIHLTDIE-------------SS---I---
E-----C-----D---------T-----F----I---------P-----P----I-----
-D-L-------S---I-----F-H-P--W---Y---S-----S--F---P---V------
----VE----------NGIKHSFISF--VR------------------------------
---------------------------------------
>A0A0D3V9H7_9BACL/2-160
-------------------------------------------R-ITMI-W-A-M-----
G-----H-----N-----G----I-M--G--K------D------N-----D------M-
P--W-----R------L--P-R-----D---M---A-F-F------KQ------------
---Q-T-------------L-------------G-----------------K--------
-------S-----------------I-V-MGRRTWE---S-F-G-----------GK---
---PL---K-----N--R-------T--N---I-----IM-TRD-LE-------------
---YTA-----------------Q--G------------AH----------II--H----
T------L--E--DAK------------------------------------T---FA--
QND---------ELM-II-----------GGA-Q-IYEE--W--L------------P--
------L------A--D-------------RLIVTKID-------------ED---F---
E-----G-----D---------I-----V----F---------P-----V----I-----
-D-W-------S---K-----W-T-L--I---E---Q-----I--T---G---V---R--
D---DN----------NPYDYSFNFYE-F-------------------------------
---------------------------------------
>A0A0D4CKM9_9LACO/3-163
-------------------------------------------Q-LDFI-W-A-Q-----
D-----P-----D-----G----Y-I--G--K------N------G-----T------M-
P--W-----H------L--P-A-----D---L---K-H-F------KA------------
---V-T-------------L-------------N-----------------H--------
-------P-----------------V-I-MGANTFK---S-I-G------------R---
---PL---P-----K--R-------K--N---I-----VL-THQ-KL-------------
---DDA--------------------K------------IT----------VI--H----
S------V--E--ELK------------------------------------E---LL--
TDRL-----AGQRCF-VI-----------GGA-Q-IYQT--L--L------------P--
------L------A--G-------------DLYRTVVE-------------RR---F---
G-----G-----D---------T-----K----M---------P-----A----I-----
-D-Y-------Q---G-----W-R-L--A---D---V-----E--K---I---K---S--
D---QP----------DVPDCRFEHWI-K-------------------------------
---------------------------------------
>A0A0D5AC31_9NOCA/5-163
-----------------------------------------FVG---SI-W-A-Q-----
S-----T-----T-----G----T-I--G--D------G------G-----G------I-
P--W-----H------I--P-E-----D---L---A-H-F------RA------------
---V-T-------------G-------------G-----------------H--------
-------A-----------------V-V-MGRKTWD---S-L-PA---------KFR---
---PL---P-----G--R-------R--N---I-----VV-TRN-AS-------------
---WSA-----------------E--G------------AE----------VA--H----
S------V--A--DAI------------------------------------A---LA--
DAD---------PVW-VI-----------GGG-E-IYRS--A--M------------D--
------I------A--T-------------HLEVTEVD-------------LD---V---
V-----G-----D---------T-----S----A---------P-----E----I-----
---P-------D---G-----W-V-A--R-------------------------------
----------------------------VGDWQSSRVDGTRFRWVEYGK-----------
---------------------------------------
>A0A0D5EFH6_9BURK/3-163
-------------------------------------------T-LTLI-V-A-R-----
A-----R-----N-----G----I-I--G--R------D------N-----Q------L-
P--W-----K------L--P-E-----D---L---A-F-F------KR------------
---T-T-------------M-------------G-----------------A--------
-------P-----------------I-V-MGRKTHE---S-I-G------------R---
---PL---P-----G--R-------R--N---I-----VV-TRD-GS-------------
---RRF-----------------D--G------------CD----------TV--T----
S------L--A--DAL------------------------------------A---LA--
ARD------GAPEAF-LI-----------GGA-Q-LYAE--G--L------------A--
------L------A--D-------------KLIVTEID-------------AD---F---
D-----G-----D---------A-----T----F---------P-----A----P-----
-D-P-------A---H-----W-R-E--V---S---R-----D--P---H---Q---A--
A---AP----------NTFGYAFVVYEK--------------------------------
---------------------------------------
>A0A0D5LXR3_9RHIZ/2-164
-------------------------------------------W-IILV-A-A-V-----
S-----S-----N-----G----V-I--G--R------D------G-----G------M-
P--W-----R------L--S-T-----D---L---K-R-F------KA------------
---M-T-------------L-------------G-----------------K--------
-------P-----------------V-I-MGRKTFQ---S-M-G------------K---
---AL---S-----G--R-------T--N---I-----VI-SRD-PD-------------
---FAA-----------------D--G------------TI----------AV--T----
C------L--A--DAL------------------------------------D---AA--
RKAK----GEADEIA-II-----------GGG-Q-IYAQ--A--M------------A--
------I------A--D-------------RLHITHVD-------------AE---L---
D-----G-----D---------T-----I----F---------P-----S----I-----
-D-D-------A---D-----W-R-V--V---S---S-----E--D---V---P---A--
G---EK----------DDYPTRYVVYER--------------------------------
---------------------------------------
>A0A0D5NNZ2_9BACL/2-162
-------------------------------------------S-ITLI-A-A-M-----
D-----R-----N-----R----A-I--G--T------N------N-----G------L-
P--W-----R------L--P-A-----D---M---K-Y-F------IR------------
---Q-T-------------T-------------G-----------------K--------
-------T-----------------V-L-MGRKTFQ---S-F-G-----------EK---
---PL---K-----D--R-------R--N---V-----IL-TRS-AD-------------
---YRP-----------------E--G------------AE----------TV--S----
S------I--E--EAL------------------------------------G---RY--
AGD--------GELM-VI-----------GGE-D-IYRQ--L--L------------P--
------Y------A--D-------------RVLLTEID-------------EA---F---
G----GT-----D---------A-----Y----F---------P-----E----L-----
-D-E-------R---E-----W-K-L--D---A---S-----V--P---G---Q---R--
D---EK----------NKYDFNFQTYVR--------------------------------
---------------------------------------
>A0A0D5VG55_9BURK/3-163
-------------------------------------------T-LTLI-V-A-R-----
A-----N-----N-----G----V-I--G--R------D------N-----Q------L-
P--W-----R------L--P-E-----D---L---A-F-F------KR------------
---T-T-------------M-------------G-----------------A--------
-------P-----------------I-I-MGRKTHE---S-I-G------------R---
---PL---P-----G--R-------R--N---I-----VV-TRD-AT-------------
---RRF-----------------Q--G------------CD----------AA--T----
T------L--A--DAL------------------------------------K---LA--
AQD------QAPEAF-LI-----------GGA-Q-LYAE--G--L------------R--
------Q------A--D-------------KLIVTEIS-------------AD---F---
E-----G-----D---------A-----T----F---------P-----E----L-----
-D-E-------N---E-----W-E-E--V---A---H-----E--T---H---R---A--
D---AP----------NDFDYAFVTYKR--------------------------------
---------------------------------------
>A0A0D5YUU1_9FLAO/3-162
-------------------------------------------K-LTII-A-A-A-----
G-----E-----N-----N----A-L--G--I------D------N-----D------L-
P--W-----H------L--P-D-----D---F---K-R-F------KK------------
---L-T-------------S-------------G-----------------H--------
-------K-----------------I-I-MGRKTLE---S-F-P------------K---
---PL---P-----N--R-------E--H---I-----VI-TSQ-KN-------------
---YTP-----------------K-FE------------CT----------VV--H----
S------L--E--EAI------------------------------------E---LT--
KGD--------AQAF-II-----------GGG-E-IYRQ--A--M------------D--
------H------A--T-------------HIELTRIH-------------AT---F---
E-----A-----D---------T-----F----F---------P-----E----I-----
-D-L-------D---E-----W-A-L--L---K---E-----A--Y---H---P---K--
D---DR----------HKYDFTYLTYQR--------------------------------
---------------------------------------
>A0A0D6A2T9_9LACO/1-166
--------------------------------------------MITYV-W-A-E-----
D-----Q-----K-----H----Q-I--G--I------N------G-----H------L-
P--W-----H------L--P-A-----D---M---K-H-Y------KK------------
---E-T-------------M-------------G-----------------H--------
-------P-----------------M-I-MGRRTFA---S-F-P------------K---
---VL---P-----G--R-------K--H---I-----VL-SRN-EDL------------
--AK-KYA-------------DNK--Q------------VL----------VL--P----
S------L--D--KLN------------------------------------D---WL--
DQH------KDEKVC-AV-----------GGA-S-IFKA--L--L------------N--
------R------V--D-------------CLEKTQID-------------AT---F---
K-----A-----D---------T-----V----M---------P-----A----I-----
-D-Y-------S---Q-----F-T-L--I---K---N-----E--H---H---D---P--
D---SK----------NKYPYSFLTYIR--------------------------------
---------------------------------------
>A0A0D6DXF6_9LACT/1-168
--------------------------------------------MIAGI-W-A-E-----
D-----A-----Q-----G----L-I--G--V------N------G-----T------L-
P--W-----S------L--P-A-----E---L---R-H-F------KA------------
---T-T-------------M-------------G-----------------Q--------
-------A-----------------I-L-MGRKTFD---G-M-K-----------QR---
---TL---P-----G--R-------T--T---I-----VM-TRD-KS-------------
---YTVA---------------DK--S------------VL----------IF--H----
Q------P--Q--AVL------------------------------------A--WYA--
AQSP----DSAKDLY-II-----------GGA-E-MFQV--F--S------------Q--
------S------L--D-------------HLYRTIVS-------------GV---F---
E-----G-----D---------T-----Y----F---------P----DV----I-----
-Q-F-------D---H-----F-S-E--L---S---S-----T--I---H---P---K--
D---QE----------NKYGFTVKTYEK--------------------------------
---------------------------------------
>A0A0D6JB97_9RHIZ/7-141
-------------------------------------------D-VRAM-C-A-I-----
G-----Q-----R-----G----Q-L--G--L------E------G-----R------M-
P--W-----EGCKGQAY--R-D-----D---V---E-R-F------FE------------
---M-T-------------R-------------G-----------------H--------
-------V-----------------L-L-AGPRTIA---S-V-P-----------EF---
---AF---R-----D--R-------T--I---A-----VL-RSS-MI-------------
-----P------------------------------------------------------
----------T--ETL------------------------------------A---QF--
AG---------RVVF-IG-----------GGP-P-VWDA--Y--A------------P--
------Y------I--R-------------HWDVTRLP-------------YD---G---
P-----A-----D---------R-----W----F---------D----------------
------------------------------------------------------------
----------------------------PAWLTQGSVTLDE-------------------
---------------------------------------
>A0A0D6JKV9_9RHIZ/17-182
-------------------------------------------K-VAFV-V-A-V-----
A-----E-----N-----G----V-I--G--R------D------G-----E------L-
P--W-----R------L--S-S-----D---L---K-L-F------RR------------
---L-T-------------M-------------G-----------------K--------
-------P-----------------I-V-MGRRTWD---S-L-P-----------KR---
---PL---D-----G--R-------D--N---I-----VV-TRS-AD-------------
---FKA-----------------D--G------------AY----------VV--T----
N------V--D--AALAL--------------------------------ARE---LA--
EAR------GADEVA-VI-----------GGA-Q-IYKD--T--L------------D--
------H------A--D-------------RIYWTQVH-------------GT---P---
E-----G-----D---------T-----I----F---------P-----P----L-----
-D-A-------E---I-----W-R-E--V---G---R-----E--P---I---P---R--
T---ER----------DQYAATLKIMD-R-------------------------------
---------------------------------------
>A0A0D8N0E1_PHOLE/2-159
--------------------------------------------KISMI-A-A-M-----
A-----H-----D-----R----V-I--G--K------E------N-----A------M-
P--W-----H------L--P-A-----D---F---A-W-F------KQ------------
---C-T-------------L-------------G-----------------K--------
-------P-----------------V-V-MGRKTFE---S-I-G------------R---
---PL---P-----G--R-------H--N---I-----VI-SRN-PD-------------
---FHA-----------------E--G------------IT----------VV--G----
D------I--N--AAK------------------------------------K---AA--
GDV--------EELM-II-----------GGG-S-IYQA--C--L------------P--
------Q------A--D-------------CLYLTFID-------------AD---L---
D-----G-----D---------T-----R----F---------P-----E----W-----
---G-------D---G-----W-H-Q--V---S---S-----E--H---Y---V---A--
D---EK----------NAYAMDFTVLER--------------------------------
---------------------------------------
>A0A0D8PM42_9GAMM/2-160
--------------------------------------------KISMI-A-A-M-----
A-----H-----Q-----R----I-I--G--K------D------N-----S------M-
P--W-----H------L--P-A-----D---F---A-W-F------KH------------
---C-T-------------L-------------G-----------------K--------
-------P-----------------I-V-MGRKTFE---S-I-G------------R---
---PL---P-----G--R-------L--N---I-----VI-SRN-PD-------------
---FYA-----------------E--G------------IT----------VV--S----
D------M--A--AAK----------------------------------------LA--
AGD-------APELM-II-----------GGG-S-IYQA--C--L------------P--
------I------A--D-------------RLYLTFID-------------AD---I---
D----GG-----D---------T-----K----F---------P-----E----W-----
---G-------D---H-----W-H-R--V---E---S-----Q--H---Y---D---T--
D---DK----------NAYAMEFVILER--------------------------------
---------------------------------------
>A0A0D9MEV7_9EURO/30-132
--------------------------------------EEITRL----------------
-----------------------G-I--G--L------N------G-----T------L-
P--W----PR------I--K-T-----D---M---S-F-F------AR------------
---V-TSRP------PSPGT-------------T-----------------N--------
-------A-----------------I-I-MGRKTYD---S-V-PA---------SLR---
---PL---A-----K--R-------I--N---V-----VI-TRD-TS-------------
---GSV-----------------R---------------ES----------VA--T----
E------L--G--NMK------------------------------------R-------
------------------------------------------------------------
------------------------------------------------------------
------------------------------------------------------------
------------------------------------------------------------
----------------------------KIAAKAAKAQATSAE-----------------
---------------------------------------
>A0A0D9N7P2_ASPFL/19-123
--------------------------------------REKTLL----------------
-----------------------G-I--G--L------N------G-----T------L-
P--W----PR------I--K-A-----D---M---S-F-F------AR------------
---V-T-------------TRPP------RPGTT-----------------N--------
-------A-----------------M-I-MGRKTYD---S-V-PK---------SLR---
---PL---G-----K--R-------I--N---V-----IV-TRD-VE-------------
---GVS---------------------------------KR----------VA--E----
E------L--K--EKR------------------------------------A-------
------------------------------------------------------------
------------------------------------------------------------
------------------------------------------------------------
------------------------------------------------------------
----------------------------KMAAAAAAATSAGENKEE--------------
---------------------------------------
>A0A0D9RRI0_CHLSB/4-185
-------------------------------------------S-LNCI-V-A-V-----
S-----Q-----N-----M----G-I--G--K------N------G-----D------L-
P--W-----P-----PL--R-N-----E---F---R-Y-F------QR------------
---M-T-------------TTSS------VEGKQ-----------------N--------
-------L-----------------V-I-MGKKTWF---S-I-PE---------KNR---
---PL---K-----G--R-------I--N---L-----VL-SRE-LK-------------
---EPP-----------------Q--G------------AH---------FLA--R----
S------L--D--DALKLT------------------------------EQPE---LA--
-NK-------VDMIW-IV-----------GGS-S-VYKE--A--M------------N--
------H------P--GH-----------LKLFVTRIM-------------QD---F---
E-----S-----D---------T-----F----L---------P-----E----I-----
-D-L-------E---K-----Y-K-L--L---P---E-----Y--P---GVLSD---V--
Q---EE----------KGIKYKFEVYEK--------------------------------
---------------------------------------
>A0A0D9XS44_9ORYZ/78-255
------------------------------------------NY--QVV-V-A-S-----
T-----H-----D-----M----G-I--G--K------D------G-----V------L-
P--W-----K------L--S-G-----D---L---K-F-F------KE------------
---L-T-------------LTTV------DPAKK-----------------N--------
-------A-----------------V-I-MGRKTWE---S-L-PL---------KAR---
---PL---P-----G--R-------L--N---V-----IL-TRS-GS-------------
---FDFA--------------TVE--N------------VV----------IC--G----
S------M--N--SAL------------------------------------E---LL--
ASTPY--CVSIEKVF-VI-----------GGG-Q-VLRE--S--LN----------GP--
------S------C--E-------------AIHLTDIQ-------------SS---I---
E-----C-----D---------T-----F----I---------P-----P----I-----
-D-L-------S---V-----F-Q-P--W---Y---S-----S--L---P---V------
----VE----------SNIRHSFVTFV-R-------------------------------
---------------------------------------
>A0A0D9XS45_9ORYZ/105-282
------------------------------------------NY--QVV-V-A-S-----
T-----H-----D-----M----G-I--G--K------D------G-----V------L-
P--W-----K------L--S-G-----D---L---K-F-F------KE------------
---L-T-------------LTTV------DPAKK-----------------N--------
-------A-----------------V-I-MGRKTWE---S-L-PL---------KAR---
---PL---P-----G--R-------L--N---V-----IL-TRS-GS-------------
---FDFA--------------TVE--N------------VV----------IC--G----
S------M--N--SAL------------------------------------E---LL--
ASTPY--CVSIEKVF-VI-----------GGG-Q-VLRE--S--LN----------GP--
------S------C--E-------------AIHLTDIQ-------------SS---I---
E-----C-----D---------T-----F----I---------P-----P----I-----
-D-L-------S---V-----F-Q-P--W---Y---S-----S--L---P---V------
----VE----------SNIRHSFVTFV-R-------------------------------
---------------------------------------
>A0A0D9XS46_9ORYZ/19-196
------------------------------------------NY--QVV-V-A-S-----
T-----H-----D-----M----G-I--G--K------D------G-----V------L-
P--W-----K------L--S-G-----D---L---K-F-F------KE------------
---L-T-------------LTTV------DPAKK-----------------N--------
-------A-----------------V-I-MGRKTWE---S-L-PL---------KAR---
---PL---P-----G--R-------L--N---V-----IL-TRS-GS-------------
---FDFA--------------TVE--N------------VV----------IC--G----
S------M--N--SAL------------------------------------E---LL--
ASTPY--CVSIEKVF-VI-----------GGG-Q-VLRE--S--LN----------GP--
------S------C--E-------------AIHLTDIQ-------------SS---I---
E-----C-----D---------T-----F----I---------P-----P----I-----
-D-L-------S---V-----F-Q-P--W---Y---S-----S--L---P---V------
----VE----------SNIRHSFVTFV-R-------------------------------
---------------------------------------
>A0A0D9XZ24_9ORYZ/116-293
------------------------------------------SY--QVV-V-A-A-----
T-----R-----D-----M----G-I--G--K------D------G-----T------L-
P--W-----K------L--P-G-----D---L---K-F-F------KD------------
---I-T-------------MTTS------DPSKK-----------------N--------
-------A-----------------V-V-MGRKTWE---S-I-PL---------QFR---
---PL---P-----G--R-------L--N---I-----IL-TRS-GS-------------
---FDFA--------------TAE--N------------IV----------IC--A----
S------L--D--SAL------------------------------------E---LL--
ATTPY--CFTVEKTF-LI-----------GGG-E-VLRQ--S--LN----------AP--
------Y------C--E-------------AIHLTDIE-------------SS---I---
E-----C-----D---------T-----F----I---------P-----P----I-----
-D-L-------S---V-----F-H-P--C---Y---S-----S--F---P---V------
----VE----------NGIRHSFTTFVR--------------------------------
---------------------------------------
>A0A0D9XZ25_9ORYZ/116-293
------------------------------------------SY--QVV-V-A-A-----
T-----R-----D-----M----G-I--G--K------D------G-----T------L-
P--W-----K------L--P-G-----D---L---K-F-F------KD------------
---I-T-------------MTTS------DPSKK-----------------N--------
-------A-----------------V-V-MGRKTWE---S-I-PL---------QFR---
---PL---P-----G--R-------L--N---I-----IL-TRS-GS-------------
---FDFA--------------TAE--N------------IV----------IC--A----
S------L--D--SAL------------------------------------E---LL--
ATTPY--CFTVEKTF-LI-----------GGG-E-VLRQ--S--LN----------AP--
------Y------C--E-------------AIHLTDIE-------------SS---I---
E-----C-----D---------T-----F----I---------P-----P----I-----
-D-L-------S---V-----F-H-P--C---Y---S-----S--F---P---V------
----VE----------NGIRHSFTTFVR--------------------------------
---------------------------------------
>A0A0D9XZ26_9ORYZ/116-293
------------------------------------------SY--QVV-V-A-A-----
T-----R-----D-----M----G-I--G--K------D------G-----T------L-
P--W-----K------L--P-G-----D---L---K-F-F------KD------------
---I-T-------------MTTS------DPSKK-----------------N--------
-------A-----------------V-V-MGRKTWE---S-I-PL---------QFR---
---PL---P-----G--R-------L--N---I-----IL-TRS-GS-------------
---FDFA--------------TAE--N------------IV----------IC--A----
S------L--D--SAL------------------------------------E---LL--
ATTPY--CFTVEKTF-LI-----------GGG-E-VLRQ--S--LN----------AP--
------Y------C--E-------------AIHLTDIE-------------SS---I---
E-----C-----D---------T-----F----I---------P-----P----I-----
-D-L-------S---V-----F-H-P--C---Y---S-----S--F---P---V------
----VE----------NGIRHSFTTFVR--------------------------------
---------------------------------------
>A0A0E0BJ44_9ORYZ/78-255
------------------------------------------NY--QVV-V-A-A-----
T-----R-----D-----M----G-I--G--K------D------G-----V------L-
P--W-----K------L--L-G-----D---L---K-F-F------KE------------
---L-T-------------VTTA------DPVKK-----------------N--------
-------A-----------------V-I-MGRKTWE---S-L-PL---------KAR---
---PL---P-----G--R-------L--N---I-----IL-TRS-GS-------------
---FEFA--------------TVE--N------------VV----------IC--G----
S------M--N--SAL------------------------------------E---LL--
SSTPY--CLSIEKVF-VI-----------GGG-Q-VLRE--S--LN----------GP--
------S------C--E-------------AVHLTDIQ-------------SS---I---
E-----C-----D---------T-----F----I---------P-----P----I-----
-D-L-------S---V-----F-Q-P--W---Y---S-----S--L---P---V------
----VE----------SNIRHSFVTYVR--------------------------------
---------------------------------------
>A0A0E0BJ45_9ORYZ/78-255
------------------------------------------NY--QVV-V-A-A-----
T-----R-----D-----M----G-I--G--K------D------G-----V------L-
P--W-----K------L--L-G-----D---L---K-F-F------KE------------
---L-T-------------VTTA------DPVKK-----------------N--------
-------A-----------------V-I-MGRKTWE---S-L-PL---------KAR---
---PL---P-----G--R-------L--N---I-----IL-TRS-GS-------------
---FEFA--------------TVE--N------------VV----------IC--G----
S------M--N--SAL------------------------------------E---LL--
SSTPY--CLSIEKVF-VI-----------GGG-Q-VLRE--S--LN----------GP--
------S------C--E-------------AVHLTDIQ-------------SS---I---
E-----C-----D---------T-----F----I---------P-----P----I-----
-D-L-------S---V-----F-Q-P--W---Y---S-----S--L---P---V------
----VE----------SNIRHSFVTYVR--------------------------------
---------------------------------------
>A0A0E0BS80_9ORYZ/17-194
------------------------------------------SY--QVV-V-A-A-----
T-----R-----D-----M----G-I--G--K------D------G-----T------L-
P--W-----K------L--P-G-----D---L---K-F-F------KD------------
---I-T-------------VTTS------DPSKK-----------------N--------
-------A-----------------V-V-MGRKTWE---S-I-PL---------KFR---
---PL---P-----G--R-------L--N---V-----IL-TRS-GS-------------
---FDFA--------------TAE--N------------VV----------IC--G----
S------L--D--SAL------------------------------------Q---LL--
ATTPY--CLTVEKTF-II-----------GGG-E-ILRQ--S--LN----------AP--
------A------C--E-------------AIHLTDIE-------------SS---I---
E-----C-----D---------T-----F----I---------P-----P----I-----
-D-L-------S---M-----F-H-P--W---Y---S-----S--F---P---V------
----VE----------NGIKHSFISFV-R-------------------------------
---------------------------------------
>A0A0E0MFH6_ORYPU/78-255
------------------------------------------NY--QVV-V-A-A-----
T-----R-----D-----M----G-I--G--K------D------G-----V------L-
P--W-----K------L--L-G-----D---L---K-F-F------KE------------
---L-T-------------LTTA------DPAKK-----------------N--------
-------A-----------------V-I-MGRKTWE---S-L-PL---------RAR---
---PL---P-----G--R-------L--N---I-----IL-TRS-GS-------------
---FEFA--------------TVE--N------------VV----------IC--G----
S------M--N--SAL------------------------------------E---LL--
SSTPY--CLSIEKVF-VI-----------GGG-Q-VLRE--S--L------------NG-
-----SS------C--E-------------AIHLTDIQ-------------SS---I---
E-----C-----D---------T-----F----I---------P-----P----I-----
-D-L-------S---V-----F-Q-P--W---Y---S-----S--L---P---M------
----VE----------SNIRHSFVTYVR--------------------------------
---------------------------------------
>A0A0E0MFH7_ORYPU/17-194
------------------------------------------NY--QVV-V-A-A-----
T-----R-----D-----M----G-I--G--K------D------G-----V------L-
P--W-----K------L--L-G-----D---L---K-F-F------KE------------
---L-T-------------LTTA------DPAKK-----------------N--------
-------A-----------------V-I-MGRKTWE---S-L-PL---------RAR---
---PL---P-----G--R-------L--N---I-----IL-TRS-GS-------------
---FEFA--------------TVE--N------------VV----------IC--G----
S------M--N--SAL------------------------------------E---LL--
SSTPY--CLSIEKVF-VI-----------GGG-Q-VLRE--S--L------------NG-
-----SS------C--E-------------AIHLTDIQ-------------SS---I---
E-----C-----D---------T-----F----I---------P-----P----I-----
-D-L-------S---V-----F-Q-P--W---Y---S-----S--L---P---M------
----VE----------SNIRHSFVTYVR--------------------------------
---------------------------------------
>A0A0E0MM31_ORYPU/17-194
------------------------------------------SY--QVV-V-A-A-----
T-----R-----D-----M----G-I--G--K------D------G-----T------L-
P--W-----K------L--P-G-----D---L---K-F-F------KD------------
---I-T-------------VTTL------DPSKK-----------------N--------
-------A-----------------V-V-MGRKTWE---S-I-PL---------KFR---
---PL---P-----G--R-------L--N---V-----IL-TRS-GS-------------
---FDFA--------------TTE--N------------VV----------IC--G----
S------F--D--SAL------------------------------------Q---LL--
ATTPY--CLTVEKTF-VI-----------GGG-E-ILRQ--S--LN----------AP--
------G------C--E-------------AIHLTDIE-------------SS---I---
E-----C-----D---------T-----S----I---------P-----P----I-----
-D-L-------S---V-----F-H-P--W---Y---S-----S--F---P---V------
----VE----------NGIKHSFITFVR--------------------------------
---------------------------------------
>A0A0E0R8F8_ORYRU/17-194
------------------------------------------NY--QVV-V-A-A-----
T-----R-----D-----M----G-I--G--K------D------G-----V------L-
P--W-----K------L--L-G-----D---L---K-F-F------KE------------
---L-T-------------VTTA------DPVKK-----------------N--------
-------A-----------------V-I-MGRKTWE---S-L-PL---------KAR---
---PL---P-----G--R-------L--N---I-----IL-TRS-GS-------------
---FEFA--------------TVE--N------------VV----------IC--G----
S------M--N--SAL------------------------------------E---LL--
SSTPY--CLSIEKVF-VI-----------GGG-Q-VLRE--S--LN----------GP--
------S------C--E-------------AVHLTDIQ-------------SS---I---
E-----C-----D---------T-----F----I---------P-----P----I-----
-D-L-------S---V-----F-Q-P--W---Y---S-----S--L---P---V------
----VE----------SNIRHSFVTYVR--------------------------------
---------------------------------------
>A0A0E0R8F9_ORYRU/17-194
------------------------------------------NY--QVV-V-A-A-----
T-----R-----D-----M----G-I--G--K------D------G-----V------L-
P--W-----K------L--L-G-----D---L---K-F-F------KE------------
---L-T-------------VTTA------DPVKK-----------------N--------
-------A-----------------V-I-MGRKTWE---S-L-PL---------KAR---
---PL---P-----G--R-------L--N---I-----IL-TRS-GS-------------
---FEFA--------------TVE--N------------VV----------IC--G----
S------M--N--SAL------------------------------------E---LL--
SSTPY--CLSIEKVF-VI-----------GGG-Q-VLRE--S--LN----------GP--
------S------C--E-------------AVHLTDIQ-------------SS---I---
E-----C-----D---------T-----F----I---------P-----P----I-----
-D-L-------S---V-----F-Q-P--W---Y---S-----S--L---P---V------
----VE----------SNIRHSFVTYVR--------------------------------
---------------------------------------
>A0A0E0R8G0_ORYRU/17-194
------------------------------------------NY--QVV-V-A-A-----
T-----R-----D-----M----G-I--G--K------D------G-----V------L-
P--W-----K------L--L-G-----D---L---K-F-F------KE------------
---L-T-------------VTTA------DPVKK-----------------N--------
-------A-----------------V-I-MGRKTWE---S-L-PL---------KAR---
---PL---P-----G--R-------L--N---I-----IL-TRS-GS-------------
---FEFA--------------TVE--N------------VV----------IC--G----
S------M--N--SAL------------------------------------E---LL--
SSTPY--CLSIEKVF-VI-----------GGG-Q-VLRE--S--LN----------GP--
------S------C--E-------------AVHLTDIQ-------------SS---I---
E-----C-----D---------T-----F----I---------P-----P----I-----
-D-L-------S---V-----F-Q-P--W---Y---S-----S--L---P---V------
----VE----------SNIRHSFVTYVR--------------------------------
---------------------------------------
>A0A0E0RGW7_ORYRU/179-356
-----------------------------------------SYQ---VV-V-S-A-----
T-----R-----D-----M----G-I--G--K------D------G-----T------L-
P--W-----K------L--P-G-----D---L---K-F-F------KD------------
---I-T-------------VTTS------DPSKK-----------------N--------
-------A-----------------V-V-MGRKTWE---S-I-PL---------KFR---
---PL---P-----G--R-------L--N---V-----IL-TRS-GS-------------
---FDFA--------------TAE--N------------VV----------IC--G----
S------L--D--SAL------------------------------------Q---LL--
ATTPY--CLTVEKTF-II-----------GGG-E-ILRQ--S--LN----------AP--
------A------C--E-------------AIHLTDIE-------------SS---I---
E-----C-----D---------T-----F----I---------P-----P----I-----
-D-L-------S---M-----F-H-P--W---Y---S-----S--F---P---V------
----VE----------NGIKHSFISFV-R-------------------------------
---------------------------------------
>A0A0E0RGW8_ORYRU/179-356
-----------------------------------------SYQ---VV-V-S-A-----
T-----R-----D-----M----G-I--G--K------D------G-----T------L-
P--W-----K------L--P-G-----D---L---K-F-F------KD------------
---I-T-------------VTTS------DPSKK-----------------N--------
-------A-----------------V-V-MGRKTWE---S-I-PL---------KFR---
---PL---P-----G--R-------L--N---V-----IL-TRS-GS-------------
---FDFA--------------TAE--N------------VV----------IC--G----
S------L--D--SAL------------------------------------Q---LL--
ATTPY--CLTVEKTF-II-----------GGG-E-ILRQ--S--LN----------AP--
------A------C--E-------------AIHLTDIE-------------SS---I---
E-----C-----D---------T-----F----I---------P-----P----I-----
-D-L-------S---M-----F-H-P--W---Y---S-----S--F---P---V------
----VE----------NGIKHSFISFV-R-------------------------------
---------------------------------------
>A0A0E0RGW9_ORYRU/109-286
-----------------------------------------SYQ---VV-V-S-A-----
T-----R-----D-----M----G-I--G--K------D------G-----T------L-
P--W-----K------L--P-G-----D---L---K-F-F------KD------------
---I-T-------------VTTS------DPSKK-----------------N--------
-------A-----------------V-V-MGRKTWE---S-I-PL---------KFR---
---PL---P-----G--R-------L--N---V-----IL-TRS-GS-------------
---FDFA--------------TAE--N------------VV----------IC--G----
S------L--D--SAL------------------------------------Q---LL--
ATTPY--CLTVEKTF-II-----------GGG-E-ILRQ--S--LN----------AP--
------A------C--E-------------AIHLTDIE-------------SS---I---
E-----C-----D---------T-----F----I---------P-----P----I-----
-D-L-------S---M-----F-H-P--W---Y---S-----S--F---P---V------
----VE----------NGIKHSFISFV-R-------------------------------
---------------------------------------
>A0A0E0RGX0_ORYRU/109-286
-----------------------------------------SYQ---VV-V-S-A-----
T-----R-----D-----M----G-I--G--K------D------G-----T------L-
P--W-----K------L--P-G-----D---L---K-F-F------KD------------
---I-T-------------VTTS------DPSKK-----------------N--------
-------A-----------------V-V-MGRKTWE---S-I-PL---------KFR---
---PL---P-----G--R-------L--N---V-----IL-TRS-GS-------------
---FDFA--------------TAE--N------------VV----------IC--G----
S------L--D--SAL------------------------------------Q---LL--
ATTPY--CLTVEKTF-II-----------GGG-E-ILRQ--S--LN----------AP--
------A------C--E-------------AIHLTDIE-------------SS---I---
E-----C-----D---------T-----F----I---------P-----P----I-----
-D-L-------S---M-----F-H-P--W---Y---S-----S--F---P---V------
----VE----------NGIKHSFISFV-R-------------------------------
---------------------------------------
>A0A0E2JEI4_CHLPS/1-141
------------------------------------------------------------
-------------------------M--G--K------Q------G-----K------L-
P--W-----N------Y--P-E-----D---I---E-F-F------SK------------
---T-I-------------G-------------N-----------------H--------
-------V-----------------L-I-MGRKTSE---G-L-P-----------DK---
---YK---K-----N--R-------K--I---I-----VF-SRD-YH-------------
---ESF-----------------E--N------------VI----------WV--S----
S------L--E--EFR------------------------------------R---LE--
QLS---------SIF-LI-----------GGG-E-LFSL--F--L------------EN-
-----RM------V--D-------------GCFITHIH-------------KC---Y---
E-----G-----D---------V-----F----F---------P-----L----S-----
-L-I-------K---G-----W-R-K--T---V---L-----D-----------------
----------------------------EKENLTFCFYEN--------------------
---------------------------------------
>A0A0E3U358_9ENTR/2-168
-------------------------------------------D-ISLI-V-A-L-----
A-----N-----E-----R----V-I--G--K------L------G-----T------I-
P--W-----E------L--S-H-----D---M---L-W-F------KY------------
---H-T-------------L-------------N-----------------K--------
-------P-----------------I-I-MGRKTFD---S-I-G-----------KK---
---PL---L-----N--R-------F--N---I-----VL-SRS-LV-------------
---QNRY---------------AS--D------------LV----------FV--S----
T------P--E--EALWI--------------------------------SAK---IC--
NYF-------ISEVM-VI-----------GGA-Q-IYDL--F--L------------P--
------Y------V--N-------------HLYITYIN-------------MN---V---
F-----G-----D---------V-----F----F---------P-----S----Y-----
-R-E-------G---E-----W-N-E--I---F---T-----R--S---Y---C---L--
F---PF----------VNYTYCFKIFER--------------------------------
---------------------------------------
>A0A0E3U4G2_9ENTR/2-171
-------------------------------------------L-ISLI-A-S-L-----
T-----I-----N-----H----V-I--G--R------H------N-----C------I-
P--W-----S------C--K-L-----D---M---E-W-F------KL------------
---H-T-------------L-------------N-----------------K--------
-------P-----------------V-I-MGRKTFE---S-I-G-----------GK---
---GL---V-----G--R-------L--N---I-----VL-SNC-AREV-----------
KNKYKY-----------------R--D------------VI----------FV--R----
T------P--Q--EAF------------------------------------L---FL--
KSDIV---VNSNEVM-VI-----------GGG-K-IYSI--F--M------------P--
------Y------A--S-------------RLYLTYLN-------------IE---V---
S-----G-----D---------V-----F----F---------P-----F----F-----
-N-L-------L---E-----W-K-L--I---F---L-----K--F---Y----------
----------------------------YNYYLIDYILCFKIFER---------------
---------------------------------------
>A0A0E3UM86_9GAMM/2-163
-------------------------------------------R-ISLI-A-A-L-----
D-----R-----N-----R----A-I--G--R------G------N-----D------L-
P--W-----R------L--P-D-----D---L---K-R-F------KA------------
---L-T-------------L-------------G-----------------K--------
-------P-----------------V-L-MGRRTAE---S-L-G------------R---
---AL---P-----G--R-------T--N---L-----VL-TRG-GR-------------
---VPF-----------------A--G------------MR----------AV--A----
S------L--D--EAL------------------------------------G---VA--
AAE------GTEELC-VI-----------GGG-E-VYAL--A--L------------P--
------R------A--D-------------VLHLTHVD-------------TV---V--A
D-----A-----D---------T-----F----F---------P-----E----W-----
-E-P-------A---Q-----W-R-A--V---S---R-----E--A---H---A---A--
D---GK----------HAQAFEFVEYRR--------------------------------
---------------------------------------
>A0A0E3UYM9_9BACT/1-160
--------------------------------------------MIAIV-V-A-A-----
A-----E-----N-----N----V-I--G--K------D------N-----D------L-
I--W-----Y------L--P-A-----D---L---K-H-F------KK------------
---L-T-------------M-------------G-----------------H--------
-------P-----------------M-I-MGRKTYE---A-I-G------------K---
---PL---P-----G--R-------T--S---I-----VV-TSQ-ED-------------
---YKA-----------------D--G------------CV----------VV--H----
S------L--E--AAF------------------------------------A---KA--
KEL-------DEHVS-VI-----------GGA-N-VYEQ--A--L------------P--
------F------V--D-------------TLYFTRVH-------------HA---F---
E-----G-----D---------A-----F----F---------P-----E----L-----
-S-E-------E---E-----W-Q-V--V---E---Q-----E--Y---H---E---P--
D---ER----------NEYSYTFMTLKK--------------------------------
---------------------------------------
>A0A0E3ZAE5_9FUSO/1-148
--------------------------------------------MLKII-V-A-T-----
G-----K-----N-----R----E-I--G--K------D------N-----K------L-
L--W-----H------L--P-E-----D---L---K-H-F------KN------------
---L-T-------------K-------------N-----------------S--------
-------T-----------------V-I-MGYNTYL---S-I-G------------R---
---PL---P-----N--R-------K--N---I-----VI-CDK--D-------------
---IEI-----------------E--G------------VI----------IY--N----
D------L--K--KCL------------------------------------S-------
-EN--------TDAY-II-----------GGQ-S-IYEQ--T--L------------D--
------Y------V--S-------------ELHISYID-------------KA---Y--E
D-----A-----D---------T-----Y----F---------P-----E----Y-----
---E-------D---K-----F-K-L--K---Y---S-----E--K---K---T------
----------------------------GFEYRVYEK-----------------------
---------------------------------------
>A0A0E4HBV1_9BACL/2-161
-------------------------------------------S-ISLI-W-A-M-----
A-----A-----N-----G----V-I--G--K------D------N-----D------M-
P--W-----H------L--P-R-----D---F---D-Y-F------KS------------
---Q-T-------------L-------------G-----------------K--------
-------R-----------------M-L-MGRKTWD---S-L-G-----------GK---
---PL---K-----G--R-------T--S---I-----VL-TRD-RS-------------
---FAP-----------------E--G------------AE----------IV--H----
S------L--E--EAV------------------------------------A---EG--
RRD--------DELM-VI-----------GGA-E-IYKM--M--L------------P--
------Y------A--D-------------KLLVTRIA-------------QD---F---
E-----G-----D---------T-----R----F---------P-----E----V-----
-D-W-------S---G-----W-R-E--I---S---N-----S--P---G---I---R--
D---EK----------NPYDYRFYVYER--------------------------------
---------------------------------------
>A0A0E9LV71_9BACT/2-162
-------------------------------------------E-IAIV-V-A-V-----
D-----Q-----Q-----F----A-I--G--N------K------G-----D------Q-
L--A-----Y------I--S-A-----D---L---K-R-F------RQ------------
---L-T-------------T-------------G-----------------H--------
-------A-----------------I-V-MGRKTFK---A-L-P-----------KG---
---AL---P-----K--R-------Q--N---I-----VI-TRN-SA-------------
---LEL-----------------T--D------------CT----------VV--H----
S------A--K--EAL------------------------------------R---TA--
RHQ--------EKIF-II-----------GGG-E-IYKA--F--L------------P--
------L------A--T-------------HLYFTHIH-------------HA---F--E
Q-----T-----D---------T-----W----F---------P-----G----I-----
-E-A-------E---E-----W-I-E--T---E---K-----T--E---T---F---T--
D---EK----------TGLQYHYQTLKR--------------------------------
---------------------------------------
>A0A0E9M5Q3_9PROT/5-163
-------------------------------------------S-LAIV-V-A-M-----
A-----Q-----N-----R----T-I--G--I------N------N-----T------L-
P--W-----R------C--P-E-----D---L---K-H-F------KA------------
---L-T-------------M-------------G-----------------H--------
-------H-----------------L-I-MGRKTFD---S-I-G------------K---
---AL---P-----G--R-------T--T---V-----VV-TRN-TT-------------
---WSA-----------------E--G------------CI----------AA--H----
S------L--Q--QAI------------------------------------D---AC--
NGD--------NSAF-IV-----------GGA-E-LYAQ--A--L------------P--
------L------V--E-------------TLFITEID-------------QI---V---
D-----G-----D---------A-----Y----F---------P-----S----F-----
-S-R-------T---E-----W-I-E--T---E---R-----R--S---S---A---Q--
E---TP----------QPLHYDFVTYRR--------------------------------
---------------------------------------
>A0A0E9MR46_9SPHN/6-153
-------------------------------------------E-IVFV-I-A-R-----
A-----E-----N-----G----V-I--G--R------D------G-----G------L-
P--W-----R------L--P-E-----D---L---R-R-F------KA------------
---L-T-------------M-------------G-----------------A--------
-------P-----------------M-I-MGRKTFE---S-L-P------------K---
---LL---P-----G--R-------R--H---I-----VL-TRR--R-------------
---WQA-----------------E--G------------AE----------VA--R----
T------I--E--DAL------------------------------------A---LV--
DGP---------RVS-VI-----------GGA-E-IYRL--F--L------------P--
------V------A--D-------------RIELTEVH-------------GR---P---
E-----G-----D---------T-----V----M---------P-----P----F-----
-----------T---G-----W-R-E--S---A---R-----E--D---H---G------
----------------------------GYSFVTLVR-----------------------
---------------------------------------
>A0A0E9MZY7_9SPHI/2-162
--------------------------------------------KINMV-L-A-A-----
S-----E-----N-----N----V-I--G--K------D------N-----K------L-
L--W-----C------L--P-N-----D---M---K-F-F------KN------------
---T-T-------------W-------------A-----------------M--------
-------P-----------------V-I-MGRKTYE---S-L-G------------K---
---PL---K-----G--R-------I--N---I-----VI-TSN-QE-------------
---WKA-----------------D--N------------VI----------VT--H----
S------L--D--AAI------------------------------------K---AG--
AAT------DVKELY-II-----------GGG-E-IYRQ--A--M------------P--
------I------A--D-------------RIYLTRVH-------------GT---F---
D-----G-----D---------T-----Y----F---------P-----E----M-----
-K-K-------E---D-----W-S-L--F---S---R-----L--D---F---P---V--
D---KD----------HDYAYSFEVWDR--------------------------------
---------------------------------------
>A0A0E9NJC0_9ASCO/9-185
-----------------------------------------LTH---VV-A-A-T-----
S-----S-----A-----L----G-I--G--K------S------G-----G------L-
P--W-----R------L--R-K-----E---M---A-Y-F------AK------------
---I-T-------------T-------------AVPASP------SQPSAMN--------
-------A-----------------V-I-MGRKCWE---S-I-PL---------KFR---
---PL---K-----G--R-------V--N---V-----VI-SRA-EK-------------
---MELG--------------EVE--H------------VY----------HV--R----
S------L--P--AAL------------------------------------E---LL--
QKLE----TPLHHVF-VI-----------GGA-Q-IYNA--A--MA----------LP--
------E------S--N-------------RILFTAIE-------------ND---F---
E-----C-----D---------T-----Y----F--------TP-----D----F-----
-R-KE-----GS---G-----W-E-K--K---T---Q-----E--E---L---E------
----------------------------QWAGVEIG------------------------
---------------------------------------
>A0A0F0CGP6_9CLOT/1-161
-------------------------------------------M--NLI-V-A-V-----
D-----E-----A-----W----G-I--G--R------D------G-----G------L-
L--T-----H------L--P-G-----D---M---K-Y-F------RE------------
---T-T-------------R-------------G-----------------K--------
-------I-----------------V-V-MGRKTLE---S-F-P----------DAK---
---PL---K-----N--R-------V--N---I-----VL-TQN-RD-------------
---YCP-----------------E--G------------VT----------VC--H----
D------V--N--ETL------------------------------------E---TL--
KQY------PEEDIF-II-----------GGG-M-IYGE--F--L------------P--
------Y------C--K-------------KAYVTCIH-------------GI---F---
Q-----A-----D---------T-----K----F---------V-----D----L-----
-D-R------EK---D-----W-E-W--E---R---V-----G--E---M---Q------
----EY----------NGLAYEFRIYTR--------------------------------
---------------------------------------
>A0A0F0CKF4_9CLOT/1-161
-------------------------------------------M--NLI-V-A-A-----
D-----R-----H-----W----A-I--G--K------D------G-----R------V-
L--V-----T------I--P-A-----D---Q---Q-T-L------MR------------
---E-T-------------A-------------G-----------------K--------
-------V-----------------V-V-MGRKTLE---S-L-P----------GGQ---
---PL---G-----N--R-------K--N---L-----VL-TRD-ED-------------
---YKI-----------------K--G------------AH----------VC--H----
S------L--E--EAM------------------------------------E---WL--
QAF------DTNDIY-II-----------GGQ-S-IYEQ--F--L------------P--
------Y------A--D-------------TVHVTRID-------------YT---Y---
D-----A-----D---------T-----F----F---------K-----N----L-----
-E-N------DG---D-----W-G-M--T---D---E-----G--D---E---Q------
----TY----------FDLCYTFQKFQR--------------------------------
---------------------------------------
>A0A0F0EQK6_9MICO/1-148
-----------------------------------------------MI-A-A-V-----
G-----R-----N-----G----V-I--G--D------G------E-----T------M-
P--W-----H------L--S-E-----D---L---K-F-F------KR------------
---T-T-------------M-------------G-----------------H--------
-------P-----------------M-V-MGRRTFD---S-M-G----------------
---AL---P-----G--R-------R--S---V-----VV-TRS-RD-------------
---WSH-----------------D--G------------VE----------VA--H----
S------V--E--EAL------------------------------------D---LV--
AGD--------GEVF-VV-----------GGG-E-VYRL--A--L------------P--
------Y------V--A-------------RLVITEVD-------------QS---P---
E-----G-----S---------V-----T----F---------P-----E----I-----
-D-P-------E---D-----W-V-E--T---S---R-----E--A---R---T------
----------------------------GFAWVTYER-----------------------
---------------------------------------
>A0A0F0GSX5_NOCAE/1-151
--------------------------------------------MIGLI-W-A-Q-----
A-----P-----D-----G----V-I--G--R------D------G-----T------M-
P--W-----H------I--P-E-----D---M---K-H-F------RE------------
---I-T-------------A-------------G-----------------A--------
-------A-----------------V-L-MGRRTWE---S-L-PP---------RFR---
---PL---P-----G--R-------R--N---L-----VL-SRT-PQ-------------
-----------------------E--G------------AE----------TF--D----
N------L--E--KAL------------------------------------A---DV--
T----------GDLW-VM-----------GGS-A-VYAA--T--L------------P--
------F------A--D-------------RVEVTEIR-------------EV---F---
E-----G-----D---------T-----Y----A---------P-----K----I-----
-D-R-------E---P-----V-T-V--G---E---W-----Q-----------------
----------------------------ESSSGLHFRFVSY-------------------
---------------------------------------
>A0A0F0I408_ASPPA/16-122
-----------------------------------VPTREKTLL----------------
-----------------------G-I--G--L------N------G-----T------L-
P--W----PR------I--K-A-----D---M---S-F-F------AR------------
---V-T-------------TRPP------RPGTT-----------------N--------
-------A-----------------M-I-MGRKTYD---S-V-PK---------SLR---
---PL---G-----K--R-------I--N---V-----IV-TRD-VA-------------
---GVS---------------------------------KR----------VA--E----
E------L--K--EKR------------------------------------A---KM--
AAA-------AAAAT-SA-----------GGN----------------------------
------------------------------------------------------------
------------------------------------------------------------
------------------------------------------------------------
----------------------------KE------------------------------
---------------------------------------
>A0A0F0KAN1_9MICO/3-158
------------------------------------------WV--GLI-W-A-E-----
A-----R-----G-----G----V-I--G--A------E------G-----G------M-
P--W-----N------V--P-E-----D---L---A-H-F------KE------------
---K-T-------------F-------------G-----------------A--------
-------P-----------------V-I-MGRKTWD---S-L-PA---------RFR---
---PL---P-----G--R-------D--N---I-----VV-TRQ-QD-------------
---WSA-----------------E--G------------AT----------RA--A----
T------V--T--DAV--------------------------------------------
RGH--------DRVW-II-----------GGA-E-IFRL--V--I------------T--
------D------A--D-------------RLEVTELD-------------LD---V---
S-----G-----D---------A-----Y----A---------P-----D----T-----
-----------T---G-----W-R-L--V---D---E-----S--E---W---A------
T---SR----------TGIRYRFLGYER--------------------------------
---------------------------------------
>A0A0F0KJP9_9MICO/3-158
-------------------------------------------R-IGLI-W-A-E-----
A-----Q-----G-----G----V-I--G--A------G------G-----T------M-
P--W-----H------V--P-E-----D---L---A-H-F------KE------------
---V-T-------------L-------------G-----------------A--------
-------P-----------------V-V-MGRRTWE---S-L-PE---------RFR---
---PL---P-----G--R-------E--N---I-----VV-TRQ-GD-------------
---WSA-----------------D--G------------TR----------TA--G----
S------V--D--AAL--------------------------------------------
DGL--------DEAW-VI-----------GGG-E-IFRE--V--V------------D--
------R------A--D-------------RLEVTELD-------------LD---V---
P-----G-----D---------A-----F----A---------P-----S----R-----
-D-------------G-----F-R-R--V---S---E-----G--E---W---Q------
T---SR----------TGIRYRFLTYER--------------------------------
---------------------------------------
>A0A0F0L4V2_9MICO/10-165
--------------------------------------------MVGLI-W-A-E-----
A-----N-----G-----G----V-I--G--A------E------G-----G------M-
P--W-----H------V--P-E-----D---L---A-H-F------KE------------
---V-T-------------L-------------G-----------------S--------
-------P-----------------V-V-MGRKTWD---S-L-PE---------RFR---
---PL---A-----G--R-------E--N---I-----VI-TRQ-QD-------------
---WSA-----------------A--G------------AR----------RA--A----
T------V--A--EAV--------------------------------------------
RGL--------DRVW-II-----------GGA-E-IFRQ--V--I------------G--
------D------A--D-------------RLEVTELD-------------LE---V---
D-----G-----D---------A-----Y----A---------P-----S----K-----
-----------V---G-----W-R-L--I---D---E-----G--E---W---Q------
T---SR----------SGVRYRFLGYER--------------------------------
---------------------------------------
>A0A0F2C719_9MICO/3-158
------------------------------------------WV--GLI-W-A-E-----
A-----H-----G-----G----V-I--G--A------E------G-----G------M-
P--W-----H------V--P-E-----D---L---A-H-F------KQ------------
---V-T-------------L-------------G-----------------A--------
-------P-----------------V-V-MGRKTWD---S-L-PE---------RFR---
---PL---E-----G--R-------E--N---I-----VI-TRQ-QD-------------
---WTA-----------------D--G------------AR----------RA--A----
N------V--A--ESV--------------------------------------------
RGK--------DRVW-II-----------GGA-E-IFRL--V--I------------A--
------E------A--D-------------RLEVTELD-------------LE---V---
D-----G-----D---------A-----Y----A---------P-----S----K-----
-----------A---G-----W-R-L--V---D---E-----G--E---W---Q------
T---SR----------TGIRHRFLGYVR--------------------------------
---------------------------------------
>A0A0F2GG03_9ACTN/1-149
-----------------------------------------------MV-A-A-V-----
A-----D-----N-----G----V-I--G--N------G------P-----D------I-
P--W-----K------I--P-G-----E---Q---A-E-F------KA------------
---I-T-------------M-------------G-----------------H--------
-------T-----------------L-V-MGRTTFE---S-I-G------------R---
---PL---P-----G--R-------T--T---V-----VL-TRD-KN-------------
---WAY-----------------D--G------------VL----------VA--H----
D------I--E--SAL------------------------------------A---IA--
AGE-------QGDTV-IA-----------GGA-Q-VYEA--A--L------------P--
------Y------A--T-------------EQVITRVH-------------LE---P---
V-----G-----D---------V-----L----Y---------P-----A----Y-----
-D-E-------A---E-----W-V-E--T---K---R-----E--P---H---E---A--
----------------------------YDRVFFA-------------------------
---------------------------------------
>A0A0F2MKN0_SPOSC/9-221
----------------------------------------ELTL---VV-A-A-T-----
A-----R-----D-----M----G-I--G--A------N------G-----G------L-
P--W-----T-----GL--R-K-----E---M---A-Y-F------AR------------
---V-T-------------KR----------GEG-----------------N--------
-------A-----------------V-I-MGRKTWE---S-I-PP---------KFR---
---PL---R-----G--R-------V--N---V-----VI-SRS-FAPG-----------
-LPQDPAG-------------GPD-AG------------PV----------EA--S----
S------L--E--LALEYLRTK-----------------------TAAAAAPE---TA--
NTA-------NNRVF-VI-----------GGA-Q-IYAA--A--L------------G--
------LA----AA--R-------------RVLLTRVL-------------SD---F---
S-----C-----D---------T-----F----F---------P-----L----------
------------------------------------------------------------
----------------------------ALGTSSSTEATPDTPKWVQRSPEEHSAWIGEE
VPEGVQTENGTEYEFQMWER-------------------
>A0A0F2NN15_9DELT/2-157
-------------------------------------------E-IILI-A-A-I-----
A-----K-----N-----R----I-I--G--R------N------N-----K------M-
P--W-----H------I--P-E-----E---L---Q-L-F------KK------------
---T-T-------------M-------------G-----------------F--------
-------P-----------------M-I-MGRKTFE---S-L-A------------N---
---PL---P-----G--R-------R--H---I-----VL-SRN-HD-------------
---YAP-----------------G--G------------AE----------YA--S----
S------L--T--AAL------------------------------------E---MC--
KDA--------EKVF-II-----------GGS-Q-IFRQ--A--L------------T--
------V------A--T-------------GMILTFIH-------------RE---V---
E-----G-----D---------V-----T----F---------P-----D----F-----
-S-N-------L---E-----F-V-E--T---G---R-----K--E---Y---P------
-----E----------CAEPFTVVTYRR--------------------------------
---------------------------------------
>A0A0F2P0D3_9FLAO/2-167
-------------------------------------------I-VSLI-V-A-V-----
A-----E-----N-----N----V-I--G--K------D------N-----T------L-
I--W-----H------L--P-K-----D---M---Q-F-F------KQ------------
---T-T-------------L-------------N-----------------H--------
-------H-----------------I-I-TGRKNYI---S-I-PE---------KFR---
---PL---A-----N--R-------T--N---I-----VL-TRK-NN-------------
---FTE-----------------E--N------------CV----------IH--N----
S------L--E--AAI------------------------------------E---FA--
KKN------NETEVF-II-----------GGG-Q-IYKE--A--L------------DK-
-----GL------V--D-------------KMYITHVH-------------HA---F---
E-----G-----D---------T-----F----F---------P-----E----I-----
-D-T-------K---K-----W-Q-K--I---S---E-----E--H---H---P---K--
D---EK----------HAYDFSFCVYSR--------------------------------
---------------------------------------
>A0A0F2QMQ7_9RHOB/6-171
-------------------------------------------N-ICLI-A-A-R-----
G-----R-----N-----N----V-I--G--N------E------G-----D------L-
P--W-----R------L--K-G-----D---L---G-F-F------KT------------
---A-T-------------M-------------G-----------------C--------
-------P-----------------I-L-MGRKTWE---S-L-P-----------FR---
---PL---K-----G--R-------D--N---I-----VM-TRD-WT-------------
---YDA-----------------P--G------------AR----------VY--S----
S------F--P--AAINA--------------------------------ARA---IA--
TRQ------GAPNVF-VI-----------GGA-A-IYNL--A--L------------P--
------Y------A--D-------------TIFMTEVD-------------AA---P---
E-----G-----D---------V-----F----F---------P-----E----L-----
-G-A-------D---S-----W-R-S--E---T---L-----E--S---H---A---A--
G---EG----------NDHDFSIVRMDR--------------------------------
---------------------------------------
>A0A0F2QZ32_9DELT/2-150
--------------------------------------------KITLV-M-A-M-----
T-----A-----D-----G----K-I--A--R------H------G-----A------HF
P-DW-----T------G--K-A-----D---K---R-M-F------KQ------------
---M-T-------------I-------------G-----------------A--------
------GV-----------------V-I-MGSRTFD---T-I-G------------K---
---PL---P-----G--R-------L--N---V-----VI-TRH-PE-------------
--RYPS----------------SE--N------------LL---------CTA--D----
S------P--E--IIL------------------------------------S--RLT--
DRG-------FTKAI-LA-----------GGA-T-INSL--F--L------------RA-
-----RL------I--D-------------DMVVTIIP-------------V--------
------------------------------------------------------------
------------------------------------------------------------
----------------------------LFGQGLSMFSEPMNAGLELID-----------
---------------------------------------
>A0A0F2RH08_9RHOB/6-171
--------------------------------------------KLSLI-V-A-R-----
G-----L-----N-----N----V-I--G--A------A------G-----Q------L-
P--W-----R------L--K-S-----D---L---M-F-F------KK------------
---V-T-------------L-------------G-----------------N--------
-------P-----------------I-I-MGRKTWE---S-L-P-----------RR---
---PL---P-----D--R-------E--N---I-----VM-TRD-WT-------------
---YDA-----------------P--G------------AR----------VY--S----
S------F--S--PAINA--------------------------------AKA---IA--
ARD------GKTEVF-VI-----------GGE-A-IYKR--A--L------------P--
------L------A--D-------------RIYLTDVD-------------AA---P---
E-----G-----D---------A-----F----F---------P-----A----L-----
-P-D-------H---E-----W-H-E--A---S---A-----A--R---F---E---V--
S---DG----------DDHAFTIRKLER--------------------------------
---------------------------------------
>A0A0F2S4I4_9PROT/8-170
-------------------------------------------T-MSIA-V-A-V-----
A-----E-----N-----G----V-I--G--R------N------N-----A------L-
P--W-----H------L--P-D-----D---L---K-W-F------KR------------
---V-T-------------L-------------G-----------------K--------
-------P-----------------V-I-MGRKTFE---S-I-G------------R---
---PL---P-----G--R-------P--N---I-----VV-TTT-PD-------------
---WSA-----------------E--G------------VH----------AA--C----
S------L--D--AAQ------------------------------------A---LA--
DTLK----GLDGEVV-VI-----------GGA-R-LFAE--A--L------------H--
------R------A--D-------------RLYLTEVH-------------LQ---P---
E-----G-----D---------V-----H----F---------P-----P----F-----
-D-R-------S---E-----W-Q-E--V---E---R-----T--P---G---A---P--
G---PQ----------GEQTHTFVVLHR--------------------------------
---------------------------------------
>A0A0F3FYE6_9LACO/1-162
--------------------------------------------MLAFI-W-A-E-----
S-----K-----N-----G----V-I--G--S------H------N-----Q------L-
P--W-----H------I--P-D-----D---T---S-Y-F------KQ------------
---L-T-------------T-------------N-----------------H--------
-------P-----------------V-V-MGRKTFE---S-F-G-----------AK---
---PL---P-----N--R-------L--N---I-----VL-TRQ-TS-------------
---LKE----------------TD--N------------LK----------VY--H----
S------V--E--KFL------------------------------------A---DF--
SSD-------SRLIF-II-----------GGK-E-IYRQ--L--Y------------P--
------Y------A--E-------------KLYRTRID-------------DC---F---
A-----G-----D---------T-----K----M---------I-----A----I-----
-D-Y-------S---K-----W-R-L--V---E---T-----L--T---G---S---G--
P---KK----------KPIPHRFEVYER--------------------------------
---------------------------------------
>A0A0F3K4F3_9GAMM/2-160
-------------------------------------------A-VHLV-A-A-L-----
D-----E-----N-----F----A-I--G--K------Q------G-----G------L-
P--W-----H------L--P-D-----D---L---R-Y-F------KT------------
---L-T-------------T-------------D-----------------K--------
-------A-----------------V-L-MGRKTAE---S-I-G------------R---
---AL---P-----D--R-------V--N---Y-----VL-SRK-GE-------------
---APY-----------------P--G------------QV----------TV--R----
S------I--P--EAQ------------------------------------A---SC--
GHT---------GLM-VI-----------GGG-E-VFRE--A--L------------P--
------Y------A--R-------------TLYLTWVY-------------AS---V---
D----GA-----D---------V-----F----F---------P-----G----I-----
-D-F-------K---E-----W-T-E--V---S---R-----V--H---H---K---A--
D---AD----------HAHPFDMVEYVR--------------------------------
---------------------------------------
>A0A0F3KNF8_9NEIS/5-161
-------------------------------------------V-LTLV-A-A-K-----
A-----R-----N-----G----V-I--G--I------N------N-----T------L-
P--W-----H------L--P-E-----D---L---K-H-F------KA------------
---V-T-------------L-------------G-----------------K--------
-------P-----------------V-L-MGRKTYD---S-I-G------------R---
---PL---P-----G--R-------R--N---I-----VI-TRQ-SD-------------
---WQA-----------------D--G------------VE----------VA--H----
S------L--E--QAL------------------------------------E---MA--
DGV--------AEVC-LI-----------GGA-D-LYRQ--A--M------------A--
------L------A--D-------------ALRLTEID-------------AD---F---
A-----G-----D---------A-----C----F---------P-----E----V-----
-S-A-------T---D-----W-Q-E--V---A---R-----S--S---F---T------
----SD----------KGLQYAFVDYQR--------------------------------
---------------------------------------
>A0A0F3LE00_9CAUL/5-174
-------------------------------------------L-IALV-V-A-R-----
G-----R-----N-----G----V-I--G--R------D------G-----D------L-
P--W-----R------L--R-S-----D---L---Q-R-F------KA------------
---I-T-------------V-------------G-----------------K--------
-------P-----------------C-L-MGRKTWE---S-L-P-----------LK---
---PL---P-----G--R-------L--N---I-----VL-TRD-ES-------------
---YEADG-------------MAK--G------------AL----------VC--A----
T------L--D--EAIEI--------------------------------GRE---TA--
EDD------GVEEIC-II-----------GGT-A-LFEV--A--L------------P--
------R------A--K-------------RLYITEVD-------------AS---P---
E-----G-----D---------T-----V----F---------P-----S----F-----
-D-E-------T---A-----W-V-E--V---S---S-----E--S---H---A---A--
G---EK----------DDHAFTFRVLER--------------------------------
---------------------------------------
>A0A0F3RQ38_9LACO/1-162
--------------------------------------------MLIFL-W-A-E-----
S-----E-----G-----G----V-I--G--Y------H------G-----H------L-
P--W-----H------L--P-A-----D---M---H-F-F------KT------------
---Q-T-------------T-------------G-----------------H--------
-------T-----------------V-I-AGAKTFA---S-F-K------------R---
---PL---P-----N--R-------Q--N---V-----VV-SHR-PA-------------
---SAF-----------------P-AG------------VT----------VL--N----
S------L--T--AVR------------------------------------Q---YA--
AEH------AAEKLF-VV-----------GGA-T-LFSG--L--A------------A--
------D------V--D-------------QLYRTQIH-------------AT---F---
P-----G-----D---------T-----V----M---------P-----A----I-----
-D-Y-------T---Q-----F-E-R--I---G---H-----Q--P---G---V---R--
D---ER----------NPYDYEFDQFQR--------------------------------
---------------------------------------
>A0A0F4GH71_9PEZI/65-207
--------------------------------------QSGPSR----------------
------------------------------------------------------------
------------------------------------------------------------
---------------------------------------------------N--------
-------V-----------------V-I-MGRKTWD---S-I-PP---------KFR---
---PL---K-----D--R-------T--H---I-----VI-SSQ-DR-------------
---SQLQSGS---------QPIPD--D------------VV----------VA--T----
D------I--L--SGLRSL-----------------------------ESLVK-------
-DAKV---LPVRRAF-VI-----------GGA-S-IYKA--A--LE----------LP--
------Q------T--N-------------RILLTRIS-------------KE---Y---
D-----C-----D---------T-----F----F---------P-----E----L-----
-Y-G------TP---E-----W-H-Q--A---S---H-----H--E---L---Q------
----------------------------EYVGEDIE------------------------
---------------------------------------
>A0A0F4IX33_9ACTN/2-167
-------------------------------------------R-IGLI-W-A-Q-----
T-----P-----D-----G----V-I--G--A------D------N-----T------M-
P--W-----H------L--P-E-----D---L---A-H-F------KA------------
---T-T-------------L-------------G-----------------R--------
-------P-----------------V-V-MGRRTWE---S-L-PP---------RFR---
---PL---P-----G--R-------R--N---I-----VV-TRN-PQ-------------
---WSA-----------------D--G------------AD----------RA--G----
S------L--D--EAL------------------------------------D---LA--
AAEPG--QGTGAETW-VI-----------GGG-Q-LYRQ--V--I------------D--
------R------A--V-------------TLSVTEVD-------------LS---V---
R-----G-----D---------T-----Y----A---------P-----A----V-----
---G-------P---D-----W-T-V--T---E---D-----G--G---P---R------
T---ST----------SGVRYRIRTYAR--------------------------------
---------------------------------------
>A0A0F4KRD1_9LACO/1-160
--------------------------------------------MLAFL-W-A-E-----
D-----Q-----R-----H----L-I--G--N------Q------G-----H------L-
P--W-----H------L--P-N-----D---L---H-Y-F------KS------------
---V-T-------------W-------------Q-----------------Q--------
-------T-----------------I-V-MGHRTFT---S-L-P-----------HG---
---AL---P-----Q--R-------Q--N---I-----VL-SHD-HN-------------
---LHL-----------------P--H------------VQ----------MI--Y----
S------K--A--ELL------------------------------------Q---LA--
ATS--------KKIF-VI-----------GGS-N-VFAQ--L--R------------A--
------E------V--D-------------YLYVTKIA-------------HQ---F---
V-----G-----D---------V-----Y----M---------P-----P----L-----
-D-Y-------Q---D-----F-Q-L--I---S---R-----R--Q---G---E---V--
N---SQ----------NPWPHEFLVYQR--------------------------------
---------------------------------------
>A0A0F4LWB0_9LACO/1-159
--------------------------------------------MLAFI-W-A-Q-----
D-----Q-----T-----G----L-I--G--Q------A------G-----H------L-
P--W-----H------L--P-A-----D---L---H-Y-F------QQ------------
---T-T-------------L-------------H-----------------K--------
-------T-----------------I-V-MGRKTFM---S-F-P-----------HG---
---AL---P-----Q--R-------R--N---I-----VL-THQ-AI-------------
----SW-----------------P--Q------------VE----------II--H----
Q------P--A--ALC------------------------------------S---LV--
SFK--------EPIF-II-----------GGR-Q-VFAE--F--I------------D--
------Q------V--Q-------------YLYVTQIH-------------HT---F---
A-----G-----A---------T-----Y----M---------I-----P----I-----
-D-Y-------R---Q-----F-A-L--V---S---H-----H--Q---G---V---V--
D---TA----------NPWPHDFLIYQR--------------------------------
---------------------------------------
>A0A0F4NK56_9VIBR/2-159
-------------------------------------------I-VSMI-A-A-M-----
A-----Q-----D-----R----V-I--G--K------D------N-----Q------M-
P--W-----H------L--P-A-----D---F---A-W-F------KR------------
---C-T-------------L-------------G-----------------K--------
-------P-----------------V-V-MGRKTYE---S-I-G------------R---
---PL---P-----G--R-------H--N---I-----VI-SRD-AT-------------
---LTI-----------------E--G------------VT----------TV--T----
S------I--D--EAL------------------------------------Q---SA--
GDA--------EEVM-II-----------GGG-T-IYQA--C--L------------P--
------Q------A--N-------------KLYVTYID-------------AQ---I---
E-----G-----D---------T-----Q----F---------P-----E----W-----
---G-------A---S-----F-Q-E--T---Y---S-----E--N---Y---A---A--
D---EK----------NDYDMRFVVLER--------------------------------
---------------------------------------
>A0A0F4P000_PSEO7/1-157
-----------------------------------------------MI-A-A-M-----
A-----N-----N-----R----I-I--G--K------D------N-----D------M-
P--W-----H------L--P-A-----D---L---Q-H-F------KK------------
---V-T-------------L-------------G-----------------K--------
-------P-----------------V-I-MGRKTFE---S-I-G------------R---
---PL---P-----G--R-------R--N---I-----VI-SRN-LD-------------
---YTH-----------------E--G------------IE----------VL--A----
S------P--E--AAL------------------------------------S---AV--
RDC--------EEIM-II-----------GGG-H-IYDI--F--L------------P--
------Y------A--Q-------------RLYLTFID-------------LE---V---
E-----G-----D---------T-----Q----F---------P-----D----Y-----
-E-Q------VA---E-----W-E-V--L---E---T-----E--C---N---E---P--
D---ER----------NNHSYKFVTLNK--------------------------------
---------------------------------------
>A0A0F4PSU4_9GAMM/1-157
-----------------------------------------------MI-A-A-M-----
A-----K-----D-----R----I-I--G--K------D------N-----D------M-
P--W-----H------L--P-A-----D---L---K-H-F------KQ------------
---V-T-------------L-------------G-----------------K--------
-------P-----------------V-I-MGRKTLE---S-I-G------------R---
---AL---P-----G--R-------R--N---I-----VI-TRN-SD-------------
---YAF-----------------E--G------------AE----------VV--T----
S------V--Q--QAL------------------------------------A---QV--
EDV--------EEVM-VI-----------GGG-H-IYEQ--F--L------------P--
------L------A--S-------------SLYLTFID-------------LQ---V---
E-----G-----D---------T-----R----F---------P-----D----Y-----
-E-Q------VG---R-----W-R-C--V---E---R-----V--S---H---S---K--
D---AT----------NPHNYEFVTLNK--------------------------------
---------------------------------------
>A0A0F4QH06_9GAMM/1-157
-----------------------------------------------MI-A-A-M-----
A-----N-----G-----R----I-I--G--D------D------N-----A------M-
P--W-----H------L--P-A-----D---L---K-H-F------KA------------
---V-T-------------L-------------N-----------------K--------
-------P-----------------V-I-MGRKTFE---S-I-G------------R---
---PL---P-----G--R-------R--N---I-----VI-SRN-PD-------------
---YSA-----------------E--G------------IE----------VV--S----
S------P--H--EAL------------------------------------V---LV--
DGC--------EEVM-II-----------GGG-N-IYEQ--F--L------------P--
------L------S--N-------------RLYLTYID-------------LD---V---
S-----G-----D---------T-----R----F---------P----DH----T-----
-Q-V-------G---E-----W-H-Q--V---A---C-----E--A---F---E---A--
D---EK----------NLYSYKFVTLNK--------------------------------
---------------------------------------
>A0A0F4QKI6_9GAMM/9-171
-------------------------------------------P-VAMI-A-A-M-----
S-----R-----N-----R----V-I--G--V------D------N-----Q------L-
P--W-----Y------L--P-E-----D---L---K-F-F------KR------------
---M-T-------------Q-------------A-----------------K--------
-------P-----------------L-V-MGRKTFE---S-I-G------------R---
---PL---P-----N--R-------L--N---I-----VV-TRD-TS-------------
---FHH-----------------D--G------------VR----------VC--H----
D------L--A--SAIEL-------------------------------ADRQ-------
--ATI---EAAEEIM-VM-----------GGA-Q-IYAQ--A--M------------P--
------I------A--S-------------RLYLTEVD-------------VD---I---
E-----G-----D---------A-----H----F---------P-----A----L-----
---E-------G---D-----W-Q-E--V---A---S-----E--A---G---S---P--
S---E-----------GQPAYRFVRYER--------------------------------
---------------------------------------
>A0A0F4R1Y2_9GAMM/1-169
--------------------------------------------MLSLI-V-A-M-----
A-----Q-----N-----N----V-I--G--I------N------N-----S------L-
P--W-----H------L--P-N-----D---L---K-Y-F------KK------------
---V-T-------------M-------------G-----------------K--------
-------P-----------------I-I-MGRKTYE---S-I-G------------K---
---PL---P-----G--R-------R--N---I-----VI-TRQ-AD-------------
---YQGVG-------------END--A------------ID----------VV--T----
S------L--E--QAIELG------------------------------ESIA---LV--
EGH--------EEVM-VI-----------GGA-E-IYKQ--A--L------------V--
------E------A--D-------------RLYITHVL-------------AD---V---
E-----G-----D---------A-----Y----F---------P-----E----L-----
-D-W-------S---L-----Y-D-E--V---G---H-----E--D---F---E---A--
S---GH----------NPYDYRFSIYQ-A-------------------------------
---------------------------------------
>A0A0F4X5T3_HANUV/13-210
----------------------------------IVQVTACLMP----------------
------------D-----F----G-I--G--N------K------G-----K------L-
P--W-----R------L--K-K-----E---M---K-Y-F------KE------------
---V-T-------------T-------------NTED----------PTKKN--------
-------A-----------------V-L-MGRKTWL---S-I-PP---------KFR---
---PL---P-----D--R-------L--N---I-----VL-SRS-SPNW-----------
-DSS-KL--------------QEE--G------------MI----------LC--N----
N------I--H--TAVSKL-----------------------------NDPEE---SY--
YSD-------IERIY-II-----------GGG-E-IYNS--T--Y------------D--
------I------C--T-------------HLLITEIT-------------TD---IK-H
E-----M-----D---------T-----F----L---------N-----Q----S-----
-D-I-------T---K----LF-E-R--C---E---------------------------
----------------------------DDQEWKDFVKASGHLESNINEGDYRYKYVLYK
R--------------------------------------
>A0A0F4ZD30_9PEZI/5-165
-------------------------------------------E-LTLI-V-A-A-----
T-----K-----S-----M----G-I--G--A------K------G-----T------L-
P--W-----T-----GL--K-K-----E---M---A-Y-F------AR------------
---V-T-------------K-------------RVPSTA-------PAGAIN--------
-------A-----------------V-I-MGRKTWE---S-I-PP---------RFR---
---PL---K-----D--R-------L--N---V-----VI-SRS-HTEPQ----------
TPAA-AA--------------TLD--A------------AQP--------VLA--A----
S------L--D--QAL------------------------------------G---YL--
ADK------PVARVF-VI-----------GGG-Q-IYEA--A--L------------K--
------Q------A--RGA---------ARRVLLTAVA-------------GE---F---
E-----C-----D---------T-----V----F---------P----------------
------------------------------------------------------------
----------------------------LGLV----------------------------
---------------------------------------
>A0A0F5AQY1_9GAMM/2-159
-------------------------------------------R-ISLV-A-A-M-----
A-----N-----D-----R----V-I--G--K------N------N-----Q------M-
P--W-----H------L--P-A-----D---L---A-W-F------KR------------
---T-T-------------L-------------G-----------------H--------
-------P-----------------V-V-MGRKTFE---S-I-G------------R---
---PL---P-----K--R-------P--N---I-----VI-SRD-PD-------------
---FQP-----------------E--G------------VT----------VV--S----
S------P--E--QAL------------------------------------E---TV--
VEY--------EEVM-VI-----------GGG-T-IYQA--F--L------------P--
------R------A--D-------------RLYLTFID-------------LD---V---
D-----G-----D---------T-----R----F---------P-----Q----W-----
---G-------E---G-----W-V-K--T---E---V-----G--A---H---P---V--
D---EK----------NAYPVTFTVWDR--------------------------------
---------------------------------------
>A0A0F5EX07_AVIPA/2-159
-------------------------------------------I-LSLI-V-A-I-----
T-----K-----N-----N----V-I--G--K------D------N-----Q------M-
P--W-----H------L--P-V-----D---L---A-W-F------RK------------
---N-T-------------Q-------------G-----------------K--------
-------P-----------------V-I-MGRKTFE---S-I-G------------H---
---PL---P-----K--R-------T--N---I-----VL-SRS-P--------------
---FEY-----------------Q--G------------VI----------WK--A----
S------F--E--SAV------------------------------------L---SV--
QDS--------PEIM-LI-----------GGG-E-LFKQ--Y--L------------P--
------Q------A--D-------------RLYLTEIQ-------------TE---I---
D-----G-----D---------T-----F----F---------P-----C----I-----
-D-W-------T---E-----W-K-V--I---L---D-----E--Y---H---P---A--
D---EW----------NMYDCRFMILEK--------------------------------
---------------------------------------
>A0A0F5FN28_9RHIZ/4-168
--------------------------------------------KISLI-A-A-V-----
A-----R-----N-----N----V-I--G--A------H------Q-----T------I-
P--W-----R------I--P-S-----D---F---A-W-F------RQ------------
---T-T-------------M-------------G-----------------K--------
-------P-----------------I-I-MGRKQFE---T-F-S------------K---
---PL---P-----G--R-------P--H---I-----VV-TRQ-HD-------------
---YAP-----------------A--D------------VI----------IH--H----
N------L--E--EALAA--------------------------------GHR--LAE--
ASH-------QSEIM-VI-----------GGG-D-IYAQ--A--L------------P--
------L------A--D-------------RLYISRVD-------------LE---P---
P-----G-----D---------V-----F----F---------P-----A----I-----
-D-P-------E---T-----W-A-I--V---D---R-----P--D---V---P---R--
S---EK----------DEAAYSIEVYER--------------------------------
---------------------------------------
>A0A0F5FWV7_9RHIZ/4-168
--------------------------------------------KIAMI-A-A-V-----
A-----E-----N-----G----V-I--G--A------H------Q-----T------I-
P--W-----R------I--P-S-----D---M---A-F-F------KR------------
---T-T-------------M-------------G-----------------K--------
-------P-----------------L-V-MGRKQFE---T-V-G------------K---
---PL---P-----G--R-------A--N---I-----VV-TRQ-AG-------------
---YAP-----------------D--G------------VI----------VM--S----
G------L--D--EAIAH--------------------------------ARA---IA--
ARD------GADEVM-IV-----------GGG-E-IYRQ--A--I------------S--
------L------A--D-------------RLYISHVA-------------LS---P---
E-----G-----D---------V-----T----F---------P-----V----I-----
-E-A-------S---E-----W-K-V--V---E---E-----P--D---V---P---P--
G---EK----------DGAAFRVKVYER--------------------------------
---------------------------------------
>A0A0F5HWQ3_9BACI/1-160
--------------------------------------------MISFI-W-A-M-----
D-----K-----N-----G----A-I--G--K------D------N-----A------L-
P--W-----R------L--P-E-----D---L---K-F-F------KE------------
---I-T-------------M-------------G-----------------H--------
-------P-----------------I-V-MGRKTYE---S-I-G------------K---
---PL---P-----G--R-------E--N---I-----VV-TRN-PA-------------
---YEA-----------------D--G------------CT----------VV--H----
S------Y--E--ELL------------------------------------E---RA--
KEV--------EELF-VT-----------GGG-D-VFKQ--M--M------------P--
------Y------A--D-------------KLYVTYID-------------DV---F---
E-----A-----D---------T-----Y----F---------P----EV----I-----
-D-W-------G---E-----W-S-L--L---S---E-----K--K---G---E---K--
N---EK----------NPYDYYFRIYER--------------------------------
---------------------------------------
>A0A0F5I886_9BACI/2-160
--------------------------------------------KVSLI-A-A-M-----
D-----K-----N-----R----V-I--G--K------E------N-----D------I-
P--W-----R------I--P-K-----D---W---E-Y-V------KN------------
---T-T-------------K-------------G-----------------H--------
-------P-----------------I-I-LGRKNLE---S-I-G------------R---
---AL---P-----D--R-------R--N---I-----IL-TRD-KG-------------
---FTF-----------------N--G------------CE----------IV--H----
S------I--E--DVF------------------------------------E---LC--
KNE--------EEIF-IF-----------GGE-Q-IYNL--F--F------------P--
------Y------V--E-------------KMYITKIH-------------HE---F---
E-----G-----D---------T-----F----F---------P-----E----V-----
-N-Y-------E---E-----W-N-E--V---F---A-----Q--K---G---I---K--
N---DK----------NPYNYYFHVYER--------------------------------
---------------------------------------
>A0A0F5JX36_9BURK/15-179
-------------------------------------------P-LTLI-V-A-R-----
A-----R-----N-----G----V-I--G--R------D------N-----Q------L-
P--W-----H------L--P-E-----D---L---A-Y-F------KK------------
---T-T-------------M-------------G-----------------A--------
-------P-----------------V-V-MGRKTHE---S-I-R------------R---
---PL---P-----G--R-------R--N---V-----VV-TRD-PA-------------
---REF-----------------A--G------------CD----------AV--N----
S------L--E--AAL------------------------------------Q---AC--
ASD------GVPEVF-LI-----------GGA-Q-LYRE--G--M------------S--
------L------A--Q-------------RLLITEVD-------------AD---V---
E-----G-----D---------A-----F----F---------A-----A----P-----
-D-P-------T---I-----W-V-E--T---A---R-----E--S---H---P---P--
M---TREN------GTARLGYAFVEYRR--------------------------------
---------------------------------------
>A0A0F5LC42_9RHIZ/4-168
------------------------------------------RR--SLI-A-A-V-----
A-----R-----N-----G----V-I--G--R------D------G-----D------I-
P--W-----R------I--P-S-----D---F---A-W-F------KA------------
---T-T-------------M-------------G-----------------K--------
-------P-----------------M-I-MGRKQFE---T-F-P------------K---
---PL---P-----G--R-------P--H---I-----VV-TRQ-EQ-------------
---YAP-----------------A--G------------VD----------VV--H----
D------I--E--AAF------------------------------------A---LA--
ESQAR--TLDTDEIM-VI-----------GGG-D-IYAQ--A--L------------A--
------F------A--D-------------RLYITHVD-------------LE---P---
Q-----G-----N---------I-----V----F---------P-----A----I-----
-D-P-------E---I-----W-A-V--V---D---E-----P--Q---V---V---P--
S---EK----------DAASYAIKVYER--------------------------------
---------------------------------------
>A0A0F5LTA6_9RHIZ/4-168
-------------------------------------------R-IAMI-A-G-V-----
A-----E-----N-----G----V-I--G--S------D------Q-----T------I-
P--W-----R------I--P-S-----D---M---A-F-F------KR------------
---T-T-------------M-------------G-----------------K--------
-------P-----------------V-V-MGRKQYE---T-V-G------------K---
---PL---P-----G--R-------A--N---I-----VI-TRQ-TT-------------
---YQP-----------------D--G------------VI----------VV--H----
D------L--A--TAIER--------------------------------GKA---IA--
AAD------GADEVM-II-----------GGG-E-IYAQ--A--L------------P--
------L------A--D-------------RLYISHVD-------------LQ---P---
V-----G-----D---------V-----V----F---------P-----A----F-----
-A-H-------E---D-----W-A-V--V---D---L-----P--E---V---V---P--
S---ER----------DEASYRVKVYER--------------------------------
---------------------------------------
>A0A0F5PCP7_9SPHN/6-162
-------------------------------------------E-IVFV-L-A-R-----
A-----R-----N-----G----V-I--G--R------D------G-----D------L-
P--W-----R------L--S-A-----D---L---K-H-F------KA------------
---L-T-------------Q-------------G-----------------A--------
-------P-----------------M-L-MGRKTFE---S-L-P------------G---
---LL---P-----G--R-------R--H---I-----VL-TRD-AG-------------
---WSA-----------------E--G------------AE----------VV--H----
S------V--E--AAI------------------------------------A---AA--
AAG---------RLS-VV-----------GGA-E-IYAL--L--L------------P--
------H------A--D-------------RIELTEVD-------------DA---P---
E-----G-----D---------T-----V----V---------P-----S----F-----
-D-P-------A---V-----W-R-E--D---A---R-----E--E---H---V---A--
A---D-----------GKPGFAFVTLRR--------------------------------
---------------------------------------
>A0A0F5PRC3_9RHIZ/4-168
-------------------------------------------T-IAMI-A-G-V-----
A-----E-----N-----G----V-I--G--S------E------Q-----S------I-
P--W-----R------V--P-S-----D---M---A-F-F------KR------------
---T-T-------------M-------------G-----------------K--------
-------P-----------------I-V-MGRKQFE---T-V-G------------K---
---PL---P-----G--R-------T--N---I-----VI-TRQ-QG-------------
---YQP-----------------E--G------------VL----------VC--H----
S------V--E--HAVKKA------------------------------REIA----L--
ADG-------ADEIM-II-----------GGG-E-LYAQ--L--M------------P--
------R------A--E-------------RLYISHID-------------LS---P---
A-----G-----D---------V-----R----F---------P-----A----I-----
-K-P-------E---E-----W-A-V--V---D---L-----P--E---V---A---P--
S---PN----------DEASYRVKVYAR--------------------------------
---------------------------------------
>A0A0F5Q3T6_9RHIZ/4-168
--------------------------------------------KIAMI-A-G-V-----
A-----E-----N-----G----V-I--G--S------S------Q-----T------I-
P--W-----R------I--P-S-----D---F---G-F-F------KR------------
---T-T-------------M-------------G-----------------K--------
-------P-----------------M-I-MGRKQYE---T-V-G------------K---
---PL---P-----G--R-------T--N---I-----VV-TRQ-PG-------------
---YQP-----------------E--G------------VL----------VF--S----
T------I--E--AALEK--------------------------------ARA--IAV--
ADG-------VDEVM-II-----------GGG-D-IYAQ--L--M------------N--
------V------A--D-------------RLYISHIE-------------LN---P---
E-----G-----D---------V-----L----F---------P-----V----I-----
-S-P-------E---Q-----W-I-V--V---D---S-----P--E---I---E---P--
S---PK----------DEARYRVNVYER--------------------------------
---------------------------------------
>A0A0F5V934_9GAMM/2-159
--------------------------------------------KISMV-A-A-M-----
A-----K-----D-----R----V-I--G--K------D------N-----A------M-
P--W-----H------L--P-A-----D---F---A-W-F------KK------------
---V-T-------------L-------------G-----------------K--------
-------P-----------------V-V-MGRKTFE---S-I-G------------R---
---PL---P-----G--R-------H--N---I-----VI-SRN-PD-------------
---FTA-----------------D--G------------VT----------VV--A----
D------L--P--AAQ----------------------------------------LA--
AGQ-------VDELM-II-----------GGG-S-VYAE--C--L------------P--
------V------A--D-------------CLYLTFID-------------LR---V---
E-----G-----D---------T-----C----F---------P-----D----W-----
---G-------D---G-----W-R-Q--T---H---S-----E--H---Y---A---A--
D---EK----------NAHDMEFVILER--------------------------------
---------------------------------------
>A0A0F6A1L9_9GAMM/2-159
--------------------------------------------KISMI-A-A-M-----
A-----K-----G-----R----V-I--G--K------D------N-----A------M-
P--W-----H------L--P-A-----D---F---T-W-F------KQ------------
---N-T-------------L-------------G-----------------K--------
-------P-----------------V-I-MGRKTFE---S-I-G------------R---
---PL---P-----G--R-------R--N---I-----VI-SRD-EN-------------
---WSA-----------------E--G------------VE----------ST--T----
S------I--D--AAI------------------------------------A---LA--
GDV--------EEAV-II-----------GGG-T-IYEA--S--M------------S--
------R------A--D-------------KLCLTFID-------------AE---I---
D-----G-----D---------T-----C----F---------P-----D----W-----
---G-------Q---G-----W-S-E--T---H---R-----E--S---Y---Q---A--
D---EK----------NRYNMEFVVLER--------------------------------
---------------------------------------
>A0A0F6A972_9GAMM/1-157
-----------------------------------------------MI-A-A-M-----
A-----K-----G-----R----V-I--G--D------D------N-----K------M-
P--W-----H------L--P-A-----D---L---Q-H-F------KK------------
---I-T-------------L-------------G-----------------K--------
-------P-----------------V-I-MGRKTFE---S-I-G------------R---
---PL---P-----G--R-------R--N---I-----VI-TRN-AE-------------
---YQA-----------------E--G------------IE----------VA--S----
S------T--D--EAL------------------------------------A---LV--
DKI--------DEVM-II-----------GGG-N-IYNQ--F--L------------P--
------L------C--S-------------RLYLTYIE-------------LD---V---
E-----G-----D---------T-----R----F---------P----DH----T-----
-S-V-------G---N-----W-V-E--I---E---S-----E--V---H---E---P--
D---DR----------NKYRYKFVTLNK--------------------------------
---------------------------------------
>A0A0F6QXJ4_9CORY/1-172
--------------------------------------------MLGAI-W-A-Q-----
S-----L-----D-----G----I-I--G--D------G------A-----D------M-
P--W-----H------V--P-E-----D---L---A-H-F------KD------------
---V-T-------------T-------------G-----------------A--------
-------P-----------------V-I-MGRKTWE---S-L-NP---------RFR---
---PL---P-----G--R-------D--N---I-----II-SRR-AP-------------
---GE----------------------------------WS----------AG--A----
S------V--S--RAV--------------------------------------------
PEL--------DEAW-II-----------GGG-Q-LYAA--T--I------------D--
------Q------V--D-------------RIEITLMG-------------AN---IGDA
Y-----G-----DA-------AV-----F----A---------P-----E----V-----
---P-------S---T-----F-G-L--S---S---S-----T--D---W---L---T--
S---E-----------------------KGHLTVPGRPPSELPIKYRFLTYER-------
---------------------------------------
>A0A0F6R1I3_9CORY/15-171
-------------------------------------------G-LKAI-W-A-Q-----
S-----I-----D-----G----I-I--G--T------G------T-----D------M-
P--W-----H------L--P-E-----D---L---Q-H-F------KE------------
---T-T-------------S-------------G-----------------H--------
-------D-----------------V-L-MGRKTWE---S-I-PP---------RFR---
---PL---P-----G--R-------R--N---I-----VL-SSS-PA-------------
---GQW-----------------S-QG------------AE----------VV--T----
D------Y--S--NF---------------------------------------------
------------DGW-VI-----------GGG-S-VYAA--T--L------------A--
------L------V--Q-------------HIELTLIDLP---------LAHK---L--G
E-----Q-----A---------V-----Y----A---------P-----D----I-----
-----------A---D-----F-E-V--V---S---D-----S--D---W---L------
V---SQ----------TGLRYKFQSLRR--------------------------------
---------------------------------------
>A0A0F6SDS0_9DELT/4-161
-------------------------------------------R-VAMI-A-A-V-----
A-----R-----N-----G----V-I--G--R------D------N-----A------L-
P--W-----R------L--P-D-----D---L---K-R-F------KQ------------
---L-T-------------S-------------G-----------------K--------
-------P-----------------V-V-MGRKTYE---S-I-G------------R---
---PL---A-----N--R-------T--N---L-----VL-TRG-HA-------------
----PI-----------------E--G------------CV----------VV--G----
S------I--D--EAL------------------------------------A---AV--
RDE--------RELW-VI-----------GGE-A-VYAA--F--L------------P--
------R------A--D-------------VLELTEVD-------------AD---V---
E-----G-----D---------A-----R----F---------P-----S----F-----
-S-R-------D---A-----W-R-V--V---S---D-----V--A---H---P---V--
D---AK----------HALPFRFVTYER--------------------------------
---------------------------------------
>A0A0F6TPC0_9GAMM/12-174
-------------------------------------------I-ISLI-V-A-M-----
A-----N-----D-----R----V-I--G--K------D------N-----Q------M-
P--W-----H------L--P-A-----D---L---K-H-F------KA------------
---V-T-------------L-------------G-----------------K--------
-------P-----------------V-I-MGRKTHE---S-I-G------------M---
---VL---P-----G--R-------K--N---I-----II-SRN-PD-------------
---YRSDF-------------HNE--H------------CE----------VV--T----
S------L--K--AAL------------------------------------E---LA--
HDQ--------DEIM-II-----------GGA-N-IYGQ--M--I------------D--
------Q------A--D-------------KLYLTFID-------------LD---T---
D-----G-----D---------A-----R----F---------P-----D----W-----
-T-H-------H---E-----W-K-E--V---S---R-----E--K---H---Q---P--
D---EK----------NKYHYQFVELC-R-------------------------------
---------------------------------------
>A0A0F7HMK1_9STAP/1-162
--------------------------------------------MLAYV-W-A-E-----
D-----E-----N-----K----L-I--G--K------G------S-----G------L-
P--W-----R------L--P-A-----D---V---A-F-F------KK------------
---I-T-------------M-------------R-----------------G--------
-------D-----------------M-V-TGRKTYE---T-I-P-----------NR---
---PL---P-----G--R-------R--N---I-----IL-TAQ-RD-------------
---YKA-----------------P--G------------AI----------VV--H----
T------K--E--EVL------------------------------------E---LE--
DKN-------EEDLY-II-----------GGA-A-LFKI--F--A------------D--
------E------V--D-------------ELYRTVIH-------------DT---F---
E-----G-----D---------T-----Y----F---------P----DD----F-----
-N-Y-------D---A-----F-E-L--V---K---T-----E--K---G---I---V--
D---EK----------NEYEHTFELWRR--------------------------------
---------------------------------------
>A0A0F7HNR3_9STAP/1-137
------------------------------------------------------------
----------------------------------------------------------M-
P--W-----H------L--P-V-----D---L---K-H-V------KK------------
---L-T-------------E-------------G-----------------N--------
-------T-----------------I-V-MGRKTFE---S-L-G------------R---
---PL---P-----N--R-------R--N---V-----IL-TRN-DD-------------
---YEA-----------------E--G------------AD----------II--H----
D------I--E--EIK------------------------------------D---L---
----------PGKIF-IF-----------GGS-G-IYHQ--T--M------------D--
------L------V--D-------------EMYVTRIH-------------ET---F---
A-----G-----D---------T-----F----F---------P-----D----Y-----
-D-L-------S---G-----W-E-V--A---G---R-----Q--E---G---T---V--
D---GK----------NKYPHEFLKLTR--------------------------------
---------------------------------------
>A0A0F7JQZ5_9DEIO/16-174
-------------------------------------------E-LVGI-V-A-V-----
T-----E-----N-----G----V-I--G--R------D------G-----G------M-
P--W-----H------L--P-A-----D---L---A-H-F------RS------------
---H-S-------------R-------------G-----------------K--------
-------P-----------------N-V-MGRKVWD---S-L-G-----------GR---
---PL---P-----G--R-------A--N---I-----VL-TRN-AA-------------
---FSA-----------------P--G------------AQ----------VA--H----
S------P--Q--EAL------------------------------------A---LA--
GDV--------PEVA-II-----------GGA-E-IYAL--Y--L------------P--
------Q------L--T-------------RVELTLIH-------------AQ---L---
D-----G-----D---------T-----V----M---------P-----D----L-----
---G-------D---G-----W-V-V--T---R---E-----T--T---R---A---A--
D---DA----------NPFDLTFRTLTR--------------------------------
---------------------------------------
>A0A0F7K147_9GAMM/6-164
-------------------------------------------T-LSLI-A-A-M-----
D-----E-----N-----R----V-I--G--S------D------N-----R------L-
P--W-----R------L--P-A-----D---L---Q-H-F------KR------------
---L-T-------------M-------------G-----------------K--------
-------P-----------------M-V-MGRKTWE---S-L-P------------G---
---LL---P-----G--R-------T--H---I-----VI-TAN-PT-------------
---YQA-----------------A--G------------CL----------LV--H----
S------I--E--QAL------------------------------------A---AA--
GEV--------DEIM-VV-----------GGA-N-LYRQ--L--L------------P--
------R------A--D-------------RLYLTLVH-------------TR---V---
S-----G-----D---------A-----W----F---------P-----D----Y-----
-Q-A-------D---E-----W-R-E--T---A---R-----E--D---H---A---A--
D---ER----------NPFAYSFLTLQR--------------------------------
---------------------------------------
>A0A0F7K8Y8_9PROT/5-165
-------------------------------------------R-LSIL-V-A-M-----
A-----T-----N-----R----V-I--G--R------N------N-----A------L-
P--W-----H------L--S-A-----D---L---K-R-F------KA------------
---L-T-------------M-------------G-----------------Q--------
-------I-----------------L-I-MGRKTYE---S-I-G------------R---
---PL---P-----G--R-------I--N---I-----IV-TRQ-PA-------------
---FSV-----------------P--G------------TV----------VT--G----
S------I--E--EAL------------------------------------T---AC--
LPY------PDKEIF-II-----------GGA-E-LYQQ--T--L------------A--
------Y------C--Q-------------HIYLTEIQ-------------QN---F---
E-----G-----D---------T-----F----F---------P-----E----F-----
-D-Q-------D---E-----W-Y-E--S---S---R-----E--I---H---R---L--
E---DG----------SKLEYHFVVLER--------------------------------
---------------------------------------
>A0A0F7KUV3_9SPHN/4-159
-------------------------------------------E-VIFV-V-A-R-----
A-----I-----D-----G----T-I--A--Q------D------G-----D------V-
P--W-----K------I--R-E-----D---L---Q-R-F------KR------------
---L-T-------------M-------------G-----------------K--------
-------P-----------------M-V-MGRKTFD---S-L-P------------K---
---LL---P-----G--R-------R--H---I-----VL-TRQ-AG-------------
---WSA-----------------Q--G------------AE----------VA--H----
D------M--D--AAL------------------------------------A---LA--
GDG---------DIA-VI-----------GGA-E-IFDM--F--L------------P--
------L------A--T-------------RLEITEIF-------------EN---T---
D-----G-----D---------V-----F----M---------G-----T----P-----
-D-P-------K---K-----W-R-E--I---F---R-----E--K---H---S------
A---EN----------GDPAYAFVTL--V-------------------------------
---------------------------------------
>A0A0F7LYV7_9GAMM/10-174
-------------------------------------------R-VSMI-V-A-M-----
S-----N-----Q-----R----V-I--G--V------N------N-----T------L-
P--W-----H------L--S-D-----D---L---K-R-F------KA------------
---L-T-------------M-------------G-----------------K--------
-------P-----------------I-I-MGRKTWD---S-I-G------------R---
---PL---P-----G--R-------V--N---I-----VI-SRQ-VG-------------
---FAL-----------------A--G------------AQ----------VC--S----
G------P--E--VALER--------------------------------ALQ---EA--
KAA------GLDEVF-II-----------GGD-A-VYKK--M--L------------R--
------F------T--D-------------RIYLTEVD-------------IS---V---
D-----G-----D---------A-----W----F---------P-----E----L-----
-E-S-------K---T-----W-L-E--Q---D---R-----Q--C---Y---P---M--
K---PE----------GQPGFCFVTYQR--------------------------------
---------------------------------------
>A0A0F7N2N8_9ACTN/2-165
-------------------------------------------N-VGLI-W-A-Q-----
A-----R-----D-----G----V-I--G--A------H------N-----G------I-
P--W-----R------L--P-E-----D---M---A-H-F------KA------------
---T-T-------------L-------------G-----------------H--------
-------P-----------------V-V-MGRRTWD---S-L-PP---------RFR---
---PL---P-----G--R-------R--N---V-----VV-TRD-PR-------------
---WAA-----------------E--G------------AV----------GA--G----
S------V--D--GAL------------------------------------E---LA--
AGSP-----AATTVW-VI-----------GGG-E-VYRA--A--L------------G--
------H------A--T-------------TLSVTEVD-------------TE---V---
A----GG-----D---------T-----Y----A---------P-----V----P-----
---G-------T---E-----W-R-V--A---E---D-----G--G---W---Q------
L---SR----------SGLRYRIRTL--TR------------------------------
---------------------------------------
>A0A0F7TWR0_9EURO/34-137
---------------------------------------NPTRL----------------
-----------------------G-I--G--L------K------G-----T------L-
P--W----PR------I--K-T-----D---M---S-F-F------AR------------
---A-TSRA------PAPGT-------------T-----------------N--------
-------A-----------------I-I-MGRKTYD---S-V-PK---------NLR---
---PL---G-----K--R-------I--S---V-----IV-TRD-TT-------------
---GAV-----------------R---------------EG----------VL--K----
E------L--E--ARK------------------------------------A---KM--
AE----------------------------------------------------------
------------------------------------------------------------
------------------------------------------------------------
------------------------------------------------------------
----------------------------TAKAKAEGAAGKE-------------------
---------------------------------------
>A0A0F8DH98_CERFI/5-208
-------------------------------------------E-LNLI-V-A-A-----
T-----R-----S-----M----G-I--G--N------K------G-----G------L-
P--W-----T-----GL--R-K-----E---M---A-Y-F------AR------------
---V-T-------------K-------------HVPAGT-------APGAFN--------
-------A-----------------V-I-MGRKTWE---S-I-PT---------RFQ---
---PL---K-----D--R-------L--N---V-----VI-SRS-YS-------------
---APQPNS----------NDSAS--H------------VRS-------PVQA--P----
S------L--E--SALAY--------------------------------LGA---LP--
AGQ-------LARVF-VI-----------GGG-Q-IYAA--ALQM------------P--
------S------A--T-------------RVLLTQIR-------------SE---F---
E-----C-----D---------T-----R----F---------P-----L----V-----
------------------------------------------------------------
----------------------------LGEGGDPGWVRASDDDWEAWTGGESARGVQEE
NGIDYEYQMWEK---------------------------
>A0A0F8WZ20_9EURO/75-176
---------------------------------------AIRPT----------------
------------------------------------------------------------
------------------------------------------------------------
---------------------------------------------------N--------
-------A-----------------I-V-MGRKTYD---S-V-PG---------KLR---
---PL---G-----K--R-------V--S---V-----VV-TRD-VS-------------
---GQV--------------------G------------ER----------VL--G----
E------L--R--GKL--------------------------------------------
------------------------------------------------------------
------------------------------------------------------------
------------------------------------------------------------
------------------------------------------------------------
----------------------------APQDKALAGVMGASGTGAEGKKATEGQTDAFV
AGGLEEALETLDTRDTT----------------------
>A0A0F9YF65_9BACT/1-164
--------------------------------------------MISII-A-A-I-----
G-----K-----N-----N----E-I--G--K------K------N-----E------L-
L--W-----N------L--P-G-----D---M---K-H-F------KE------------
---T-T-------------A-------------G-----------------H--------
-------T-----------------V-I-MGQKTFE---S-I-G------------R---
---PL---P-----N--R-------R--N---I-----VL-TLD-KN-------------
---FKT-----------------T--G------------VE----------IV--Y----
S------L--K--ELD------------------------------------E---LL--
KKTS----TSKEENF-VI-----------GGG-Q-IYKL--F--I------------D--
------K------A--D-------------KLYITHVD-------------AS---F--P
D-----A-----D---------T-----F----F---------P-----E----I-----
-I-P-------I---L-----F-L-E--N---S---R-----E--E---H---K---K--
D---KK----------NAYDYAFVTYDR--------------------------------
---------------------------------------
>A0A0F9YLD9_9BACT/2-159
--------------------------------------------KISII-V-A-V-----
A-----K-----N-----N----V-I--G--G------K------G-----K------L-
L--W-----R------I--P-Q-----D---L---K-N-F------KK------------
---I-T-------------L-------------G-----------------H--------
-------H-----------------I-L-MGQKTYE---S-I-G------------K---
---PL---P-----E--R-------I--N---I-----IL-SDD-KK-------------
---FKA-----------------K--G------------CF----------VF--N----
N------L--N--DAL------------------------------------S---FA--
KKR------NEKELI-VI-----------GGG-T-IYKL--M--L------------P--
------K------A--T-------------RIYLTKIY-------------KS---F---
E-----G-----D---------V-----K----F---------P-----K----L-----
-N-L-------S---S-----W-K-E--T---F---N-----E--K---H---L------
-----D----------NNPPFEFKV---LTK-----------------------------
---------------------------------------
>A0A0F9Z6M7_9BACT/3-172
------------------------------------------KY---II-V-A-A-----
D-----E-----K-----N----G-I--G--K------N------G-----L------L-
P--W-----K------L--K-K-----D---M---E-F-F------QQ------------
---M-T-------------LKTE------DNKKK-----------------N--------
-------A-----------------V-I-MGSNTWI---S-I-PE---------KHR---
---PL---K-----D--R-------L--N---I-----VL-SKN-RD-------------
---FKA-----------------E--K------------AE----------VA--F----
S------L--D--DSL------------------------------------K---IA--
EMRK-----DVENVF-FI-----------GGA-N-IYKQ--V--L------------E--
------N------I--EL-----------TGIYLTRVR-------------GD---F---
K-----C-----D---------A-----F----F---------P-----E----I-----
---P-------K---E-----Y-K-F--K---N---S-----L--G---K---E---N--
D---------------GRIEYEFLFYER--------------------------------
---------------------------------------
>A0A0G0A3J5_TRIHA/5-202
-------------------------------------------E-LTLI-V-A-A-----
T-----R-----S-----M----G-I--G--F------Q------G-----T------M-
P--W-----K-----GL--K-R-----E---M---Q-Y-F------AR------------
---V-T-------------TRVPAS---SSQTPQ-----------------N--------
-------A-----------------V-I-MGRKTWD---S-I-PP---------KFR---
---PL---K-----N--R-------L--N---I-----VI-TRS-AP-------------
---ANPTP-------------PPA--G------------SE---------IRV--P----
S------V--E--AAL------------------------------------R---YA--
QEAN----SSGGRIF-VM-----------GGA-Q-IYEA--A--LR----------HP--
------A------A--K-------------RVLLTSID-------------AE---F---
E-----C-----D---------T-----F----F---------P----LN----L-----
-T-GE----GVD---G-----W-K-K--R---S---R-----E--E---L---Q---E--
----------------------------WTGEEVEEGGQEEAGIKYEFQMWER-------
---------------------------------------
>A0A0G0BJ13_9BACT/6-163
-------------------------------------------T-ISII-V-A-I-----
G-----P-----N-----R----E-I--G--N------G------N-----N------L-
L--W-----H------I--S-E-----D---F---K-R-F------KT------------
---L-T-------------T-------------N-----------------H--------
-------P-----------------I-I-MGRKTFE---S-I-G------------K---
---PL---L-----K--R-------T--N---I-----VI-TRD-PS-------------
---FSQ-----------------N--G------------II----------VA--N----
S------L--E--NAL------------------------------------E---EA--
KNI------DQKEIF-II-----------GGG-Q-IYQQ--A--M------------I--
------Y------A--N-------------KLYLTEVK-------------GN---F---
N-----A-----S---------I-----F----F---------P-----E----Y-----
-----------S---K-----F-K-K--V---I---W-----E--S---D---W------
R---KE----------NQYEFRFLELT-K-------------------------------
---------------------------------------
>A0A0G0BN49_9BACT/131-209
-----------------------------------GNDKGDGND----------------
------------------------------------------------------------
------------------------------------------------------------
------------------------------------------------------------
------------------------------------------------------------
------------------------------------------------------------
------------------------------------------------------------
------------------------------------------------------------
----------SGEIF-II-----------GGA-Q-IYNK--A--IK----------NP--
------L------C--T-------------KIYLTQIE-------------KD---F---
D-----C-----D---------T-----F----F---------P-----Q----I-----
---P-------S---S-----F-V-K--T---K---E-----S--N---V---Q------
----IE----------NGIEYRFIEYE-I-------------------------------
---------------------------------------
>A0A0G0BN49_9BACT/3-42
-------------------------------------------N-FSII-V-A-V-----
D-----S-----K-----M----G-I--G--Q------N------G-----M------I-
P--W-----H------L--K-G-----D---M---K-Y-F------QE------------
---V-T-------------S-------------G-----------------K--------
------------------------------------------------------------
------------------------------------------------------------
------------------------------------------------------------
------------------------------------------------------------
------------------------------------------------------------
------------------------------------------------------------
------------------------------------------------------------
------------------------------------------------------------
----------------------------WQ------------------------------
---------------------------------------
>A0A0G0BN49_9BACT/53-118
---------------------------------------DGNDK----------------
------------------------------------------------------------
------------------------------------------------------------
---------------------------------------------------N--------
-------V-----------------V-I-MGRKTWE---S-I-PE---------KHR---
---PL---K-----N--R-------V--N---V-----VL-SRN-ID-------------
---YKV----------------PD--G------------VL----------VF--K----
S------L--E--EVL------------------------------------E---SL--
ERK---------------------------------------------------------
------------------------------------------------------------
------------------------------------------------------------
------------------------------------------------------------
----------------------------DSCFR---------------------------
---------------------------------------
>A0A0G0BPF8_9BACT/1-176
--------------------------------------------MISII-A-A-I-----
A-----K-----N-----R----V-I--G--S------K------N-----G------L-
P--W-----H------L--P-A-----D---F---K-Y-F------KE------------
---K-T-------------Q-------------G-----------------K--------
-------I-----------------I-I-LGLNTFK---S-I-G-----------ER---
---PL---P-----N--R-------K--H---I-----IL-CDK-PD-------------
---YKISEPFD-------SAQGKN--N------------CF----------LV--S----
S------I--D--KALEV--------------------------------AKE---LS--
LNQ------GNDEVM-IC-----------GGA-F-VYKQ--F--L------------P--
------L------V--D-------------RLYLTYIH-------------QD---F---
E-----G-----D---------T-----Y----F---------P-----E----F-----
-N-I-------I---D-----F-K-E--V---S---K-----Q--D---F---E---P--
D---EK----------NKYSYSFVVLDR--------------------------------
---------------------------------------
>A0A0G0BR86_9BACT/6-174
-------------------------------------------T-ISIV-A-A-M-----
D-----E-----N-----R----G-I--G--Y------H------G-----K------I-
P--W-----H------I--R-E-----D---L---L-R-F------KN------------
---L-T-------------V-------------G-----------------K--------
-------T-----------------V-I-FGRKTYD---S-L-LGYY-----QRSGR---
---PM---P-----T--R-------R--T---I-----VV-SRS-SG-------------
---SIASG------------SLTK--D------------LY----------YV--S----
S------V--E--EAI------------------------------------R---LA--
KKI------EPVEVF-IS-----------GGG-E-IFNQ--G--I------------K--
------Y------A--E-------------KLYLTVVE-------------GK---F---
Q-----A-----D---------A-----F----F---------P-----D----Y-----
-----------S---E-----F-K-N--I---I---S-----E--E---N---R---S--
D---Q------------NFKYKFVEL--VK------------------------------
---------------------------------------
>A0A0G0BT01_9BACT/2-173
-------------------------------------------I-LSII-S-A-I-----
A-----N-----N-----N----E-I--G--R------K------N-----D------L-
L--W-----D------L--P-I-----D---M---K-H-F------RE------------
---T-T-------------R-------------G-----------------H--------
-------T-----------------V-I-MGQRTFE---S-L-GIGP----DGNPGK---
---PL---P-----N--R-------R--N---I-----IL-TLD-KS-------------
---YKR-----------------N--D------------AE----------VV--Y----
S------L--E--ELDE---------------------------------LLK---NS--
TKE-------EEELF-VI-----------GGG-Q-IYKL--F--I------------D--
------K------V--D-------------RLYITHVN-------------AD---F--P
D-----A-----D---------T-----L----F---------P-----T----I-----
-D-K-------D---K-----W-K-I--I---S---E-----D--K---H---E---K--
D---EQ----------NIYDCNFVIYER--------------------------------
---------------------------------------
>A0A0G0CF70_9BACT/1-153
-----------------------------------------------MI-C-A-I-----
G-----K-----N-----R----E-I--G--F------R------N-----K------L-
L--W-----N------L--P-E-----D---M---K-H-F------VQ------------
---V-T-------------S-------------N-----------------H--------
-------T-----------------V-I-MGEKTFQ---S-I-G------------K---
---PL---P-----N--R-------K--N---I-----VV-SLS-KD-------------
---FQA-----------------P--G------------CE----------IS--N----
D------L--F--AVL------------------------------------N---KY--
KNV-------EEEVF-VI-----------GGG-M-IYKL--S--L------------P--
------M------A--D-------------KLYLTLVD-------------DA---P---
E-----A-----D---------T-----F----F---------P-----D----Y-----
-----------S---E-----F-R-N--I---L---K-----K--E---E---I------
----NN----------GKYKFKFIEL--IK------------------------------
---------------------------------------
>A0A0G0D7R0_9BACT/1-78
-----------------------------------------MIT--SII-A-A-I-----
G-----E-----N-----R----E-L--G--K------N------K-----Q------L-
L--W-----H------I--S-E-----D---L---K-H-F------KQ------------
---I-T-------------Q-------------N-----------------H--------
-------P-----------------V-I-MGRTTFE---S-I-G------------K---
---PL---P-----N--R-------T--N---I-----IV-THN-AN-------------
---YQY------------------------------------------------------
------------------------------------------------------------
------------------------------------------------------------
------------------------------------------------------------
------------------------------------------------------------
------------------------------------------------------------
----------------------------IYSSNSA-------------------------
---------------------------------------
>A0A0G0D7R0_9BACT/72-184
---------------------------------------IYSSN----------------
------------------------------------------------------------
------------------------------------------------------------
------------------------------------------------------------
--------------------------------------------------------S---
---AL---P-----N--E-------K--L---S-----MN-SSQ-PA-------------
---KQV-----------------S--N------------NKT--------IIV--H----
S------L--E--EAI------------------------------------N---LG--
KQH------DQQEIF-II-----------GGG-Q-IYKQ--A--I------------K--
------V------T--D-------------KLYLTIVH-------------GN---F---
D-----A-----D---------T-----F----F---------P-----D----Y-----
-----------S---A-----F-N-K--V---I---K-----K--E---E---L------
----KT----------PKYDLTFFELE-K-------------------------------
---------------------------------------
>A0A0G0DN82_9BACT/1-165
--------------------------------------------MISII-A-A-M-----
D-----E-----K-----R----G-I--G--K------D------N-----R------I-
P--W-----H------I--S-E-----D---L---K-R-F------KA------------
---I-T-------------T-------------G-----------------H--------
-------A-----------------I-I-MGRKTFD---S-L-E------------K---
---PL---S-----N--R-------Y--N---I-----VI-TRD-EE-------------
---FKF-----------------E--G------------VS----------VC--Y----
S------L--E--EAIQKAM---------------------------QNTKYN---I---
QDT-------ENEVF-II-----------GGG-Q-IFKE--A--M------------EK-
-----SL------V--N-------------KLYLTIVK-------------GD---F---
D-----C-----D---------T-----F----F---------P-----E----Y-----
-----------S---E-----F-D-K--I---I---S-----E--Q---E---R---S--
E---G------------KYKFKI-----VALA----------------------------
---------------------------------------
>A0A0G0ENK9_9BACT/5-161
--------------------------------------------KISII-C-A-I-----
A-----E-----N-----R----A-I--G--K------N------N-----Q------L-
L--W-----H------I--K-E-----D---F---K-F-F------KE------------
---K-T-------------S-------------G-----------------H--------
-------V-----------------I-V-MGQKTFE---S-I-G------------K---
---PL---P-----N--R-------T--T---I-----VL-SND-PE-------------
---CNI-----------------E--G------------VI----------MA--R----
T------F--D--EVF------------------------------------A---KA--
REI------EKEEIF-IC-----------GGG-S-VYAQ--T--I------------G--
------M------A--D-------------KLYLTVIE-------------GN---F---
E-----A-----D---------V-----F----F---------P-----E----Y-----
-D-------------E-----F-K-K--I---I---S-----K--R---E---G------
----SE----------GDFKYKFLELE-K-------------------------------
---------------------------------------
>A0A0G0EQP5_9BACT/2-91
----------------------------KTAKNIYPSAAPAFGV----------------
------------------------------------------------------------
------------------------------------------------------------
------------------------------------------------------------
------------------------------------------------------------
------------------------------------------------------------
------------------------------------------------------------
----------------------------------------------------A---AP--
QDD-------KSEIF-II-----------GGG-E-IYRQ--A--L------------P--
------L------A--D-------------KLYLTVID-------------KK---Y---
E-----G-----D---------T-----F----F---------P-----D----Y-----
-----------S---E-----F-K-K--V---I---K-----E--E---K---K------
Q---TD----------GGVSYTLFE---LEK-----------------------------
---------------------------------------
>A0A0G0FAZ8_9BACT/1-170
--------------------------------------------MISII-S-A-I-----
G-----K-----N-----N----E-I--G--K------K------N-----E------L-
L--W-----N------L--P-A-----D---M---K-H-F------RE------------
---V-T-------------S-------------E-----------------H--------
-------T-----------------V-I-MGQKTFE---S-I-G------------R---
---PL---P-----N--R-------R--N---I-----VI-TLD-KN-------------
---YLR-----------------H--G------------VD----------IV--Y----
S------V--E--ELDTLLK---------------------------KENDES---IR--
QAQ-------GEEIF-VI-----------GGG-Q-IYKL--F--I------------E--
------K------A--D-------------KLYITHVD-------------AE---F--P
D-----A-----D---------T-----F----F---------P-----E----I-----
-D-K-------N---K-----W-E-K--I---K---S-----E--K---H---L---K--
D---DL----------NKYDLEFTEYIK--------------------------------
---------------------------------------
>A0A0G0FB02_9BACT/14-179
------------------------VAYIAASIDGRIAKDCHSGT----------------
------------------------------------------------------------
D--W-----T------S--I-E-----D---W---N-F-F------QK------------
--SL-E-------------K-------------I-----------------D--------
-------A-----------------V-I-VGHNTYK---L-A-R------------A---
---RL---K-----K--R-------N--A---I-----VL-TSK-VQ-------------
---KPIT---------------KD--S------------II----------FF--N----
P------N--K--SNL------------------------------------KK-FLQ--
ARK-------YKNVA-IV-----------GGP-K-VYNF--C--L------------EN-
-----KM------L--D-------------KLFVTIEP-------------YV---F---
------------------------------------------------------------
------------------------------------------------------------
----------------------------TVGIPMFSSNKFKKYNFVLESVKKLNKKGTLL
LKYKYA---------------------------------
>A0A0G0FFS2_9BACT/6-174
-------------------------------------------T-ISIV-A-A-M-----
D-----E-----N-----R----G-I--G--Y------K------G-----K------I-
P--W-----H------I--K-E-----D---L---L-R-F------KH------------
---L-T-------------V-------------G-----------------K--------
-------T-----------------V-I-FGRKTYK---S-L-LGYY-----QRSGR---
---PM---P-----T--R-------N--T---I-----VV-SRS-FGSI-----------
-ALS-SI---------------AQ--D------------LH----------YA--S----
S------V--E--EAI------------------------------------K---LA--
KKI------EPVEVF-IS-----------GGG-E-IFNK--G--I------------K--
------Y------A--E-------------KLYLTIVK-------------GR---F---
Q-----A-----D---------T-----F----F---------P-----D----Y-----
-----------S---K-----F-E-K--V---V---F-----E--K---N---H------
----TL----------GDIKFKFVEL--SK------------------------------
---------------------------------------
>A0A0G0FJ94_9BACT/7-162
-------------------------------------------T-ISII-A-C-I-----
S-----K-----N-----R----G-I--G--K------G------G-----K------L-
L--F-----N------I--P-E-----D---L---Q-N-F------KK------------
---I-T-------------F-------------G-----------------H--------
-------P-----------------I-I-MGYNTYK---S-I-G------------R---
---PL---P-----G--R-------L--N---V-----VL-SLD--D-------------
---IKI-----------------D--N------------VK----------IA--K----
S------I--D--EAI------------------------------------K---IA--
SQN------DKEEIF-FI-----------GGG-I-IYQQ--A--I------------K--
------L------A--D-------------RLYLTIVD-------------KE---K---
E-----A-----D---------T-----F----F---------P-----D----Y-----
-----------S---E-----F-N-K--I---I---S-----E--E---K---K------
----ES----------DGYKYKFVILER--------------------------------
---------------------------------------
>A0A0G0FQV7_9BACT/2-162
-------------------------------------------T-LSII-S-A-V-----
A-----E-----N-----R----I-I--G--N------K------N-----T------L-
P--W-----H------M--P-A-----D---F---K-Y-F------KE------------
---A-T-------------L-------------G-----------------K--------
-------V-----------------I-V-MGLNTFK---S-I-G-----------EK---
---PL---P-----D--R-------K--N---I-----IL-NND-PD-------------
---YIP----------------PE--G------------CF----------VA--R----
S------I--D--ELL------------------------------------E---MT--
KNE--------PEVM-IC-----------GGA-S-VYKQ--F--L------------P--
------L------A--Q-------------KLYLTYIH-------------QN---F---
E-----G-----D---------T-----Y----F---------P-----E----F-----
-S-L-------S---E-----W-K-E--V---K---R-----I--D---N---K---A--
D---EK----------NKYDYSFVVLER--------------------------------
---------------------------------------
>A0A0G0G7H6_9BACT/1-156
--------------------------------------------MFSLI-A-A-V-----
A-----K-----N-----N----C-I--G--A------N------N-----K------I-
P--W-----N------I--P-E-----D---F---Q-Y-F------KK------------
---T-T-------------L-------------G-----------------K--------
-------T-----------------C-L-MGKATFE---S-I-IS--------YLGK---
---PL---P-----E--R-------K--T---A-----VI-TSD-KN-------------
---YQV----------------PE--G------------VR----------IF--S----
S------L--D--EAF------------------------------------A---DL--
AA---------EDVF-VC-----------GGA-S-IYKQ--T--I------------D--
------R------V--D-------------ILYITEID-------------TE---P---
A-----G-----D---------T-----F----F---------P-----E----I-----
-N-K-------N---I-----W-H-E--T---W---R-----E--K---H---E------
----------------------------GFSFIKYSK-----------------------
---------------------------------------
>A0A0G0GCM0_9BACT/1-157
--------------------------------------------MISII-A-A-I-----
D-----K-----N-----R----A-L--G--Y------Q------N-----K------L-
L--V-----H------L--P-E-----D---L---A-H-F------KK------------
---I-T-------------S-------------G-----------------H--------
-------P-----------------V-I-MGQNTYA---S-I-G------------R---
---AL---P-----N--R-------L--N---I-----VL-SQD-KN-------------
---FTA-----------------P--D------------CV----------VF--N----
D------L--N--KAL------------------------------------D---FA--
KSK------DNDEIF-FI-----------GGA-N-VYNQ--A--I------------K--
------I------A--D-------------KLYLTIID-------------AE---Y---
Q-----A-----D---------V-----W----F---------P-----D----Y-----
-----------S---N-----F-K-I--I---K---E-----E--E---Q---Q------
----NA----------QGLKYKFLELI-R-------------------------------
---------------------------------------
>A0A0G0GFR9_9BACT/6-169
-------------------------------------------I-ISMI-A-A-M-----
D-----E-----N-----R----G-I--G--Y------Q------G-----R------I-
P--W-----H------I--R-E-----D---L---L-R-F------KH------------
---L-T-------------T-------------G-----------------K--------
-------T-----------------V-I-FGRKTYE---S-L-LGYY-----QRSGR---
---PM---P-----E--R-------K--T---I-----VV-SRT-IG-------------
---SNE----------------TH--G------------IH----------WA--N----
S------I--E--EAL------------------------------------V---LA--
RKI------EPEEVF-IS-----------GGA-Q-IFSQ--G--I------------K--
------Y------A--E-------------KLYLTIVK-------------GK---F---
Q-----A-----D---------A-----F----F---------P-----D----Y-----
-----------S---D-----F-K-V--I---K---E-----E--K---K---S------
-----Y----------EKYFFKFIEL--IK------------------------------
---------------------------------------
>A0A0G0GG31_9BACT/5-161
--------------------------------------------KISII-C-A-I-----
A-----K-----N-----R----A-I--G--K------N------N-----Q------L-
L--W-----H------I--K-E-----D---F---K-F-F------KE------------
---K-T-------------S-------------G-----------------H--------
-------V-----------------I-V-MGQKTFE---S-I-G------------K---
---PL---P-----N--R-------T--T---I-----VL-SND-PD-------------
---CNI-----------------E--G------------VI----------MA--R----
T------F--D--EVF------------------------------------A---KA--
REI------EKEEVF-IC-----------GGG-S-VYAQ--T--I------------G--
------M------A--D-------------KLYLTVVK-------------GN---F---
D-----A-----D---------V-----F----F---------P-----E----Y-----
-----------S---E-----F-T-K--V---V---S-----E--R---K---S---S--
D---E------------NFEYTFLELE-K-------------------------------
---------------------------------------
>A0A0G0GH31_9BACT/5-171
-------------------------------------------K-FSIV-V-A-I-----
D-----E-----K-----R----G-I--G--K------D------N-----K------I-
P--W-----H------I--K-E-----D---L---V-N-L------KN------------
---L-T-------------Q-------------N-----------------Q--------
-------V-----------------V-I-VGANTFI---S-M-QSYY-----DKSER---
---EM---P-----G--K-------V--Y---I-----VV-TDD-RG-------------
---FNPS---------------CS--N------------AI----------CV--Y----
S------I--D--EAI------------------------------------K---KA--
KSY------GTDEVF-II-----------GGS-Q-IFKQ--M--I------------K--
------L------A--N-------------KLYLTIVK-------------GD---F---
D-----C-----D---------T-----F----F---------P-----G----Y-----
-----------S---D-----F-K-N--V---I---S-----S--K---R---E---K--
N---ET----------NEFEFKIL----ERI-----------------------------
---------------------------------------
>A0A0G0GPG5_9BACT/2-199
-------------------------------------------T-ISII-A-A-I-----
G-----K-----N-----R----E-L--G--K------G------N-----K------L-
L--W-----D------I--P-E-----D---L---H-R-F------RQ------------
---L-T-------------K-------------N-----------------H--------
-------A-----------------V-I-MGRKTFE---S-I-G------------K---
---PL---Q-----D--R-------L--N---I-----VT-TRD-IES------------
-FMKKVR---------------NQ--S------------LS----------VS--T----
S------F--D--KFLEKKLIETKKFIEINRNFIICPSLEDAINTVKKILKSK---FL--
NLN-------SDEVY-II-----------GGG-Q-IYEQ--A--L------------P--
------Y------A--D-------------KLYLTIID-------------RA---Y--P
E-----A-----D---------T-----Y----F---------P-----D----Y-----
-----------S---M-----F-P-T--T---V---S-----E--E---K---H------
----KK----------GDLTYTFLELKR--------------------------------
---------------------------------------
>A0A0G0GZQ5_9BACT/18-102
---------------------------------WNLPDVHTLSS----------------
------------------------------------------------------------
-------------------K-E-----D---Q---EYF-F------ST------------
---L-N-------------K-------------N-----------------K--------
-------L-----------------I-I-MGRRTFE---V-A-GP---------DVY---
---KP---P-----K--K-------L--R---V-----VI-TRS-PK-------------
--KYKN----------------ID--G---------------------------------
------------------------------------------------------------
------------------------------------------------------------
------------------------------------------------------------
------------------------------------------------------------
------------------------------------------------------------
----------------------------LLEFTNSSPKKLIEKQKFRL------------
---------------------------------------
>A0A0G0H6B0_9BACT/1-161
--------------------------------------------MISII-A-A-I-----
G-----K-----N-----N----E-L--G--K------N------N-----T------L-
L--W-----H------I--P-A-----D---M---K-H-F------RE------------
---I-T-------------Y-------------G-----------------H--------
-------P-----------------V-I-MGRKTFE---S-I-G------------K---
---SL---P-----N--R-------K--N---I-----VI-TRD-VK-------------
---YKK-----------------D--G------------AE----------VV--H----
S------L--A--EAL------------------------------------D---LF--
PDT-------NEEIF-II-----------GGA-E-IYKQ--A--M------------V--
------V------A--D-------------RLYITHIE------------AKD---S---
E-----A-----D---------S-----F----F---------P-----E----I-----
-I-P-------V---V-----W-N-E--V---K---H-----E--E---Y---K---G--
G---KE----------NPFNYTFSIYKK--------------------------------
---------------------------------------
>A0A0G0H6B4_9BACT/22-176
---------------------------------DGRISKDSLSS----------------
----------------------------------------------------------V-
D--W-----T------S--K-E-----D---W---N-F-F------QK------------
--SL-S-------------K-------------I-----------------D--------
-------A-----------------V-I-VGHNTFK---V-S-E------------N---
---RL---K-----W--R-------N--T---I-----VL-TSK-IS-------------
--HLKV-----------------E-GT------------VT----------FF--N----
P------K--K--SNL------------------------------------K--RFL--
QNK------GYKKVA-IL-----------GGG-K-VYDF--C--LR----------NK--
------M------T--D-------------KLFVTI------------------------
------------------------------------------------------------
------------------------------------------------------------
----------------------------EPYVFTTGVPMFSGNKFKKYGFILESVKRLNK
KGTVLLKY-------------------------------
>A0A0G0H6C5_9BACT/2-173
-------------------------------------------I-LSII-S-A-I-----
A-----N-----N-----N----E-I--G--R------K------N-----E------L-
L--C-----D------L--P-I-----D---M---K-H-F------RG------------
---T-T-------------S-------------G-----------------H--------
-------P-----------------V-I-MGQRTFE---S-L-GTSP----DGSLGR---
---PL---P-----N--R-------R--N---I-----IL-TLD-KN-------------
---FKR-----------------E--G------------IE----------IY--N----
S------I--E--DLE------------------------------------K---SL--
TETM----GKDEEAF-II-----------GGG-Q-IYKL--F--I------------D--
------K------A--D-------------RLYITHVN-------------AD---F--P
D-----A-----D---------T-----F----F---------P-----V----I-----
-D-K-------D---K-----W-K-I--V---S---E-----D--K---H---E---K--
D---EQ----------NIYDCNFVIYER--------------------------------
---------------------------------------
>A0A0G0HHA9_9BACT/2-165
--------------------------------------------KISAI-A-A-I-----
G-----K-----N-----R----E-L--G--K------D------N-----K------L-
L--W-----H------I--Q-E-----D---L---Q-R-F------RE------------
---I-T-------------K-------------G-----------------H--------
-------P-----------------V-I-MGRKTWE---S-L-P-----------VK---
---PL---P-----N--R-------T--N---I-----VV-TRN-PS-------------
---FSF----------------AR-GG-----------LAK----------LA--G----
A------L--E--EAI------------------------------------E---IA--
KKEK-----GSEEIF-II-----------GGG-Q-IYKQ--A--M------------EK-
-----EL------V--D-------------KLYLTVIN-------------AS---A---
D-----A-----D---------T-----F----F---------P-----D----Y-----
-----------S---G-----F-K-K--V---M---F-----E--K---A---G------
----EH----------KGLIYKFIDLE-K-------------------------------
---------------------------------------
>A0A0G0ITB7_9BACT/6-170
--------------------------------------------KISII-A-A-M-----
D-----E-----K-----R----G-I--G--K------N------N-----R------I-
P--W-----H------I--S-E-----D---L---K-R-F------KT------------
---I-T-------------T-------------G-----------------H--------
-------A-----------------I-I-MGRKTFD---S-L-G------------K---
---PL---P-----N--R-------Y--N---I-----VI-TRD-EE-------------
---FKF-----------------E--G------------VS----------VC--Y----
S------L--E--EAIQKAM---------------------------QNTKYN---I---
QDT-------ENEVF-II-----------GGG-Q-IFKE--A--M------------EK-
-----SL------V--N-------------KLYLTIVK-------------GD---F---
D-----C-----D---------T-----F----F---------P-----E----Y-----
-----------S---E-----F-D-K--I---I---S-----E--Q---E---R---S--
E---G------------KYKFKI-----VALA----------------------------
---------------------------------------
>A0A0G0IXZ2_9BACT/1-161
--------------------------------------------MISLI-A-A-I-----
G-----K-----N-----N----E-L--G--K------N------N-----T------L-
V--W-----S------M--P-T-----D---L---K-Y-F------RK------------
---T-T-------------S-------------G-----------------H--------
-------P-----------------V-I-MGRKTFE---S-I-G------------R---
---PM---P-----N--R-------R--N---I-----VI-TRD-QN-------------
---YKK-----------------D--G------------IE----------VA--H----
S------L--E--EAL------------------------------------N---LV--
PHK-------KEEIF-II-----------GGA-E-IYKQ--A--M------------P--
------I------A--D-------------KLYITHIE------------AED---K---
D-----A-----D---------A-----F----F---------P-----E----I-----
-I-P-------I---V-----W-N-E--I---S---R-----E--E---R---K---K--
D---EK----------NSFNYTFSVYKK--------------------------------
---------------------------------------
>A0A0G0JA38_9BACT/5-160
--------------------------------------------KISII-V-A-V-----
A----GK-----K-----R----V-I--G--K------K------G-----S------L-
P--W-----Y------I--P-Q-----E---L---K-R-F------KE------------
---I-T-------------M-------------G-----------------H--------
-------P-----------------I-I-MGRKTHE---S-I-G------------R---
---VL---P-----G--R-------T--N---I-----VI-TTH-PD-------------
---YLA-----------------P--G------------CV----------VA--H----
S------L--E--DAL------------------------------------E---KV--
QDE---------EVF-VI-----------GGG-E-IYKQ--A--L------------P--
------L------A--D-------------KLYLTYID-------------KE---I---
K-----G-----D---------V-----F----F---------P-----D----Y-----
-----------S---E-----F-E-K--K---V---Y-----E--S---D---W------
Q---EH----------EGLKYKFLEL--LK------------------------------
---------------------------------------
>A0A0G0JFI4_9BACT/1-165
--------------------------------------------MISIV-A-A-I-----
D-----E-----K-----R----G-L--G--K------N------N-----D------L-
L--F-----R------I--P-Q-----D---F---K-R-M------QK------------
---L-T-------------K-------------G-----------------H--------
-------S-----------------I-I-MGRRTFE---S-V-G------------R---
---VL---P-----D--R-------T--N---I-----VI-SRN-PSLSD----------
ISIYHA-----------------S--N------------LI----------FC--S----
S------L--E--EAL------------------------------------R---QA--
QGKP-----GAEEIF-IF-----------GGG-Q-VFKE--V--I------------EK-
-----NL------V--D-------------CLYLTIVE-------------GD---Y---
G-----A-----D---------T-----F----F---------P-----D----Y-----
-----------S---M-----F-R-I--I---K---E-----E--Q---G---S------
-----D----------SNYKFNFLTLQK--------------------------------
---------------------------------------
>A0A0G0JH04_9BACT/5-159
-------------------------------------------R-ISLI-A-A-L-----
S-----E-----N-----R----V-I--G--K------D------N-----K------L-
P--W-----H------I--T-E-----D---M---K-R-F------RD------------
---L-T-------------T-------------G-----------------H--------
-------T-----------------V-I-MGRKTFD---S-I-G------------R---
---PL---P-----R--R-------T--N---V-----VI-TRD-PE-------------
---WKA-----------------A--G------------VI----------VC--H----
C------L--D--EAI------------------------------------K---VG--
YSD--------QELF-VI-----------GGG-Q-IYEQ--A--M------------P--
------I------A--D-------------RLYLTLVH-------------TN---I---
E-----G-----D---------A-----F----F---------P-----D----Y-----
-----------S---D-----F-K-K--V---I---F-----K--Q---D---G------
----ES----------HGCSYTFLDLER--------------------------------
---------------------------------------
>A0A0G0JSX8_9BACT/1-173
--------------------------------------------MLSMI-V-V-V-----
G-----H-----N-----R----E-I--G--C------Q------N-----K------L-
L--W-----N------I--P-E-----D---M---A-R-F------KK------------
---L-T-------------T-------------G-----------------H--------
-------V-----------------V-V-MGNKTFE---S-I-G------------Q---
---PL---P-----D--R-------I--N---L-----IV-TKD-VD-------------
---YKV-----------------P-VG------------CH----------IA--H----
S------I--E--EAISKAKELSQ--------------------NPPSPSLER---GQ--
GGE-------GNEVF-II-----------GGG-T-IYRL--F--M------------P--
------L------I--D-------------KLYITEVD-------------DA---P---
E-----A-----D---------T-----F----F---------P-----D----Y-----
-----------S---D-----F-K-N--T---I---F-----E--E---T---H------
----ET----------DNLKFTFKELTR--------------------------------
---------------------------------------
>A0A0G0KDS8_9BACT/12-179
-----------------------------------------ASP----V-C-T-Q-----
D-----G-----K-----S----V-I--G--K------N------G-----D------M-
P--WR---GK------V--P-S-----D---M---K-R-F------VE------------
---L-T-------------V-------------G-----------------H--------
-------S-----------------V-V-MGRKTWD---S-I-PF---------KFR---
---PL---P-----N--R-------Q--N---I-----VL-TRN-PQ-------------
---FTIE---------------NS--G------------VI----------VA--H----
S------L--E--EAV------------------------------------Q---QA--
KSE---------TVW-II-----------GGA-E-IYAL--A--L------------P--
------V------T--D-------------FLHTTILY-------------EK---F---
E-----G-----D---------A-----F----F---------P-----K----Y-----
-N-L-------S---D-----W-M-N--I---Y---F-----K--R---F---K---A--
G---E-----------------------AGAEKDTINSGYLIFKR---------------
---------------------------------------
>A0A0G0L800_9BACT/1-171
--------------------------------------------MISII-A-A-I-----
G-----K-----N-----N----E-I--G--K------K------N-----K------L-
L--W-----H------L--P-A-----D---M---K-H-F------RE------------
---I-T-------------S-------------G-----------------R--------
-------T-----------------V-I-MGQKTFE---S-I-G-----------NR---
---PL---P-----N--R-------R--N---I-----VL-TKD-AS-------------
---FVH-----------------E--G------------IE----------IV--H----
S------L--E--ELDNLLK---------------------------KENDES---IR--
LAQ-------DKEVF-II-----------GGG-Q-IYKL--F--M------------E--
------K------A--D-------------KLYITHVG-------------AA---F--P
D-----A-----D---------T-----F----F---------S-----E----I-----
-I-P-------V---V-----W-N-E--I---S---H-----Q--E---H---N---S--
D---EK----------NPFPYVFSIYER--------------------------------
---------------------------------------
>A0A0G0LGP6_9BACT/2-162
--------------------------------------------KVSIV-V-A-V-----
S-----E-----N-----N----V-I--G--A------N------N-----K------L-
P--W-----Y------L--P-A-----D---L---K-R-F------KE------------
---L-T-------------L-------------G-----------------H--------
-------H-----------------T-I-MGRKTHE---S-I-G------------K---
---VL---P-----G--R-------T--N---I-----LV-TRN-PD-------------
---YIK-----------------E--G------------VV----------VV--N----
S------L--D--NAY------------------------------------R---LA--
EKS------GEKEAF-VI-----------GGA-E-IFKE--A--L------------P--
------K------A--D-------------RIYMTKVI-------------VK---I---
D-----G-----D---------V-----F----F---------P-----S----F-----
-D-E-------K---Q-----W-K-V--I---S---R-----N--R---Y---K---A--
D---EK----------NPYRYEFLTLLR--------------------------------
---------------------------------------
>A0A0G0LRG5_9BACT/101-141
------------------------------------------------------------
------------------------------------------------------------
------------------------------------------------------------
------------------------------------------------------------
------------------------------------------------------------
------------------------------------------------------------
------------------------------------------------------------
------------------------------------------------------------
------------------------------------------------------------
----------------------------------------------------E---F---
D-----G-----D---------V-----Y----F---------P-----E----I-----
-D-L-------N---K-----W-K-L--V---S---K-----E--E---H---K---K--
D---DK----------NPYDYTFIVYEK--------------------------------
---------------------------------------
>A0A0G0LRG5_9BACT/2-102
-------------------------------------------I-ISII-A-A-V-----
A-----E-----N-----N----V-I--G--K------K------N-----S------L-
P--W-----N------L--P-A-----D---L---K-H-F------QK------------
---I-T-------------M-------------G-----------------H--------
-------C-----------------L-I-VGQNTHE---S-I-G------------K---
---AL---P-----G--R-------T--N---I-----IL-TFD-KN-------------
---YRS-----------------E--G------------CL----------IV--T----
S------I--E--EAL------------------------------------R---VA--
SAK------NENEFF-II-----------GGE----------------------------
------------------------------------------------------------
------------------------------------------------------------
------------------------------------------------------------
----------------------------F-------------------------------
---------------------------------------
>A0A0G0M304_9BACT/2-162
-------------------------------------------I-ISII-S-A-V-----
A-----E-----N-----R----V-I--G--D------K------N-----S------L-
P--W-----H------L--P-A-----D---F---K-Y-F------KE------------
---I-T-------------L-------------G-----------------K--------
-------P-----------------I-V-MGLNTFK---S-I-G-----------EK---
---PL---P-----D--R-------K--N---I-----IL-NND-LS-------------
---YIP----------------SE--G------------CF----------VA--R----
S------I--D--ELL------------------------------------Q---MV--
KNE--------DEVM-VC-----------GGE-S-VYKQ--F--L------------P--
------L------A--N-------------RLYLTFIH-------------HN---F---
E-----G-----D---------A-----Y----F---------P-----E----F-----
-D-I-------N---N-----W-K-E--V---K---R-----T--D---H---K---A--
D---DK----------NKFDYSFAILER--------------------------------
---------------------------------------
>A0A0G0MAK5_9BACT/1-149
-------------------------------------------M----------------
--------------------------------------E------G-----N------L-
P--W-----S------L--P-E-----D---Q---K-Y-F------RK------------
---L-T-------------R-------------N-----------------H--------
-------T-----------------V-I-MGRKTFE---S-I-LN--------SIGR---
---PL---P-----E--R-------K--N---I-----IV-TRN-RN-------------
---YRA----------------PE--S------------CI----------VV--N----
S------L--E--DAL------------------------------------R---VV--
EDE--------SETF-II-----------GGA-E-IYAQ--A--L------------P--
------I------V--E-------------RMYITAID-------------KE---F---
S-----A-----D---------A-----F----F---------P-----E----I-----
-D-L-------S---K-----W-K-V--V---E---T-----S--A---G---H---R--
S---EA----------EATSFSYLVYER--------------------------------
---------------------------------------
>A0A0G0MET8_9BACT/5-161
--------------------------------------------KISII-C-A-I-----
A-----E-----N-----R----A-I--G--K------N------N-----Q------L-
L--W-----H------I--P-E-----D---F---K-H-F------KN------------
---I-T-------------S-------------G-----------------H--------
-------V-----------------I-L-MGKKTFE---S-I-G------------K---
---PL---P-----N--R-------A--N---I-----VI-TRD-TN-------------
---FSA-----------------E--G------------II----------VA--N----
S------V--E--EAI------------------------------------N---KA--
KEI------EKEEVF-II-----------GGG-Q-IYQQ--A--M------------N--
------M------A--D-------------KLYLTVVE-------------GI---F---
D-----A-----D---------T-----F----F---------P-----D----Y-----
-----------S---E-----F-K-N--V---V---S-----E--R---K---S---S--
D---EN------------FKYIFLE---LIK-----------------------------
---------------------------------------
>A0A0G0MFQ8_9BACT/1-160
------------------------------------------------------M-----
D-----E-----K-----R----G-I--G--K------E------G-----R------I-
P--W-----H------I--K-E-----D---L---V-R-F------KN------------
---L-T-------------L-------------G-----------------K--------
-------T-----------------V-I-MGRKTFE---S-V-LSYY-----AKSKN---
---PI---P-----D--R-------R--H---I-----VV-THD-ET-------------
---YHPA---------------IP--D------------SY----------VA--H----
S------M--E--EAL------------------------------------T---IA--
RKI------EPKEVV-IS-----------GGG-Q-LFAQ--G--I------------Q--
------N------A--D-------------KLYLTIVK-------------GA---F---
D-----A-----D---------T-----H----F---------P-----D----Y-----
-S-R-------D---G--------------------------------------------
----------------------------QSFIASSPSGASTGTTEAVEIPV---------
---------------------------------------
>A0A0G0MVT1_9BACT/2-161
-------------------------------------------E-IWLI-A-A-I-----
S-----A-----N-----G----F-I--A--ES---SDQ------R-----S------L-
D--W-----T------S--K-E-----D---T---R-F-F------VE------------
---K-T-------------K-------------E-----------------A--------
------GV-----------------V-I-MGRKTFE---T-I-G------------K---
---PL---K-----G--R-------R--L---I-----VM-TRH-EG-------------
---MKTQ---------------ME--G------------VE---------FST--L----
S------P--V--ELI------------------------------------N--KLT--
QEG-------IESFV-IA-----------GGS-S-IYSQ--F--L------------QA-
-----GL------V--T-------------DLYLTI------------------------
------------------------------------------------------------
------------------------------------------------------------
----------------------------EPVLFGTGVSFASGFDRMNLNLVEVRKLNEQS
VL-------------------------------------
>A0A0G0MY50_9BACT/15-185
-------------------------------------------T-FAII-V-A-V-----
D-----A-----E-----N----G-I--G--L------K------G-----K------M-
P--W-----H------L--S-A-----D---L---K-Y-F------SK------------
---I-TQKT------SDQKM-------------P-----------------N--------
-------A-----------------V-I-MGRTTWE---S-I-PE---------KYR---
---PL---P-----K--R-------L--N---I-----VL-THQ-AD-------------
---YNL----------------PK--G------------VL----------KA--K----
S------L--D--QAF------------------------------------K---LA--
QKN------RSKNTF-VI-----------GGG-S-VFEQ--A--LI----------HP--
------A------C--Q-------------TLYVTRIL-------------KK---F---
K-----C-----D---------T-----F----F---------P-----K----I-----
-D-S-------K---I-----F-S-I--T---E---K-----S--E---V---Q------
----SE----------KGISFEFIRY--F-------------------------------
---------------------------------------
>A0A0G0N588_9BACT/2-162
-------------------------------------------I-ISII-A-A-V-----
A-----E-----N-----N----V-I--G--N------K------N-----K------L-
P--W-----Q------L--P-A-----D---L---K-H-F------QE------------
---T-T-------------T-------------G-----------------H--------
-------C-----------------I-I-MGQNTHE---S-I-G------------R---
---NL---P-----G--R-------T--N---I-----IL-TFD-EN-------------
---YKS-----------------E--G------------CI----------IV--T----
S------I--E--KAL------------------------------------R--VAS--
AKK-------EPEVF-II-----------GGA-S-VYKQ--F--I------------G--
------V------A--N-------------KLYITKIH-------------HN---F---
D-----G-----D---------T-----F----F---------P-----E----I-----
-E-P-------N---K-----W-K-L--I---S---E-----E--K---H---E---K--
D---EN----------NPYPYNFEVYEK--------------------------------
---------------------------------------
>A0A0G0NFC0_9BACT/3-73
--------------------------------------------KISII-A-A-M-----
S-----K-----N-----R----V-I--G--T------K------N-----K------L-
P--W-----N------I--P-D-----E---L---K-R-F------RQ------------
---I-T-------------E-------------G-----------------H--------
-------P-----------------I-I-MGRKTHE---S-I-G------------R---
---VL---P-----N--R-------L--N---I-----II-TRG----------------
------------------------------------------------------------
------------------------------------------------------------
------------------------------------------------------------
------------------------------------------------------------
------------------------------------------------------------
------------------------------------------------------------
----------------------------SIHFIS--------------------------
---------------------------------------
>A0A0G0NGX4_9BACT/1-127
-------------------------------------MDGKIAR----------------
----------------------------G--V------D------D-----P------I-
D--W-----T------S--K-E-----D---K---K-F-F------AK------------
---E-S-------------K-------------K----------------AG--------
-------V-----------------I-L-MGRKTHA---A-I-G------------R---
---VL---P-----D--R-------L--N---I-----VF-TKN-PKKY-----------
-NSYNY-----------------K-GN------------LE---------FTN--K----
S------P--E--IVL------------------------------------K--DLK--
KRG-------FKLVI-LI-----------GGS-T-LNAE--F--L------------KR-
-----GL------I--D-------------EIWIT-------------------------
------------------------------------------------------------
------------------------------------------------------------
----------------------------IEGIIFGEG-----------------------
---------------------------------------
>A0A0G0NJ98_9BACT/5-160
--------------------------------------------KISII-V-A-V-----
A----GK-----K-----R----V-I--G--K------K------G-----S------L-
P--W-----Y------I--P-Q-----E---L---K-R-F------KE------------
---I-T-------------M-------------G-----------------H--------
-------P-----------------I-I-MGRKTHE---S-I-G------------R---
---VL---P-----G--R-------T--N---I-----VI-TTH-PD-------------
---YLA-----------------P--G------------CV----------VA--H----
S------L--E--DAL------------------------------------E---KV--
QDE---------EVF-VI-----------GGG-E-IYKQ--A--L------------P--
------L------A--D-------------KLYLTYID-------------KE---I---
K-----G-----D---------V-----F----F---------P-----D----Y-----
-----------S---E-----F-E-K--K---V---Y-----E--S---D---W------
Q---EH----------EGLKYKFLEL--LK------------------------------
---------------------------------------
>A0A0G0P0N9_9BACT/1-158
--------------------------------------------MISLI-V-A-I-----
G-----K-----N-----N----A-I--G--R------N------N-----Q------L-
L--W-----N------I--P-E-----D---M---K-H-F------KK------------
---I-T-------------T-------------S-----------------H--------
-------T-----------------V-I-MGDRTYL---S-I-G------------R---
---PL---P-----N--R-------K--N---I-----VV-SLD-EN-------------
---FVA-----------------E-EG------------CE----------IS--H----
D------L--F--KTL------------------------------------D---EY--
KNS-------DEEVF-VV-----------GGG-M-IYKL--S--L------------P--
------M------V--D-------------KLYLTIVD-------------DA---P--E
D-----A-----D---------T-----F----F---------P-----D----Y-----
-----------S---E-----F-N-Q--I---V---K-----E--E---N---I------
----DN----------GQYKFKFLEL--IK------------------------------
---------------------------------------
>A0A0G0PCM4_9BACT/1-165
-----------------------------------------------MI-A-A-I-----
G-----K-----N-----R----E-L--G--E------G------N-----K------L-
I--W-----H------I--S-S-----D---L---K-R-F------KQ------------
---L-T-------------M-------------G-----------------H--------
-------P-----------------V-I-MGRKTFE---S-I-N------------R---
---LL---P-----N--R-------I--N---I-----IV-TRD-PD-------------
---FTV-----------------E--G------------AI----------VV--N----
S------V--E--EAIEKARNT------------------------EDIRLRQ-------
-SFG-----GQGEIF-II-----------GGA-Q-IYAL--G--I------------K--
------F------A--D-------------KLYLTKID-------------AE---A--P
S-----A-----D---------A-----S----F---------P-----D----Y-----
-----------S---E-----F-K-K--V---V---R-----R--E---E---G------
----EE----------NGLKYEFVELER--------------------------------
---------------------------------------
>A0A0G0PWA2_9BACT/1-106
------------------------------------------------------------
-------------------------------K------D------N-----N------L-
I--W-----H------L--P-K-----D---L---K-F-F------KE------------
---T-T-------------T-------------G-----------------H--------
-------Y-----------------V-I-QGRKTFE---S-C-G------------K---
---PL---P-----N--R-------T--N---V-----II-TRD-KN-------------
---FKV-----------------D--G------------CI----------VI--H----
S------L--Q--EAL------------------------------------D---LV--
KNE--------SEAF-II-----------GGG-N-IYEQ--A--M------------P--
------F------A--D-------------RIYLTKII----------------------
------------------------------------------------------------
------------------------------------------------------------
----------------------------DIFR----------------------------
---------------------------------------
>A0A0G0PY71_9BACT/5-164
-------------------------------------------R-ISII-V-A-R-----
A-----K-----N-----G----V-I--G--G------K------N-----G------L-
L--W-----H------I--S-D-----D---L---K-R-F------KE------------
---L-T-------------M-------------S-----------------H--------
-------P-----------------I-I-MGRKTYD---S-I-G------------K---
---PL---P-----G--R-------T--S---F-----VV-TRD-TK-------------
---LSI-----------------P--G------------CV----------IC--L----
S------I--E--QAI------------------------------------E---KA--
SEL------NSEEIF-VI-----------GGE-E-IYKL--A--L------------P--
------I------V--D-------------RLYVTEVD-------------LD---I---
K-----G-----D---------A-----Y----F---------P-----D----Y-----
---T-------K---E-----F-T-K--E---I---S-----R--E---E---R---F--
D---EK----------TGLKYTWVDLER--------------------------------
---------------------------------------
>A0A0G0Q070_9BACT/1-164
--------------------------------------------MISII-C-I-I-----
G-----K-----N-----N----A-I--G--R------N------N-----Q------L-
L--W-----D------L--P-T-----D---M---K-H-F------RE------------
---V-T-------------K-------------G-----------------G--------
-------V-----------------V-I-MGRKTFE---S-I-G------------R---
---PL---P-----K--R-------T--N---I-----II-TRD-AE-------------
---YKA-----------------E--G------------CT----------VV--N----
S------L--E--SAFAKA-----------------------------KEVPS---SS--
DGK------YQNEIF-II-----------GGG-E-IYRQ--A--L------------P--
------L------T--D-------------RLYLTIVE-------------DE---P---
E-----A-----D---------T-----F----F---------P-----D----F-----
-----------K---E-----F-T-K--I---L---H-----E--E---E---H------
----EE----------NGFKFKFIDLER--------------------------------
---------------------------------------
>A0A0G0QAC4_9BACT/1-115
------------------------------------------------------------
------------------------------------------------------------
------------------------------------------------------------
------------------------------------------------------------
-----------------------------MGQATFE---S-I-LG--------YLGK---
---PL---P-----G--R-------Q--T---V-----VV-TFD-KN-------------
---FQA----------------PE--G------------VR----------IL--Y----
S------L--D--EAL------------------------------------E---KL--
KDE---------DVF-VC-----------GGA-S-IYRQ--T--I------------N--
------K------V--D-------------VLYITIVD-------------QE---P---
D-----G-----D---------V-----F----F---------P-----E----I-----
-D-K-------T---I-----W-K-E--T---W---R-----E--D---H---D------
----------------------------GFSFVKYIK-----------------------
---------------------------------------
>A0A0G0QSS5_9BACT/5-166
-------------------------------------------I-ISLI-A-A-I-----
G-----K-----N-----N----E-L--G--K------N------N-----N------L-
V--W-----S------M--P-T-----D---L---K-Y-F------RE------------
---K-T-------------S-------------G-----------------H--------
-------P-----------------V-I-MGRKTFE---A-I-G------------R---
---PM---P-----N--R-------K--N---I-----VI-TRD-KS-------------
---YLR-----------------H--G------------VD----------VV--N----
S------L--E--EAL------------------------------------S---LA--
KLE------KNEEIF-II-----------GGE-E-IFKQ--A--M------------P--
------I------A--E-------------RLYITHIE------------AED---K---
D-----A-----D---------T-----F----F---------P-----E----I-----
-V-R-------I---V-----W-N-E--V---S---R-----K--E---H---Q---P--
D---ED----------NPFAYTFSVYEK--------------------------------
---------------------------------------
>A0A0G0QX46_9BACT/2-161
-------------------------------------------K-VSII-V-A-V-----
A----GK-----K-----R----V-I--G--T------K------G-----G------M-
P--W-----Y------I--P-E-----E---L---K-R-F------KE------------
---I-T-------------M-------------G-----------------H--------
-------P-----------------I-L-MGRKTHQ---S-I-G------------K---
---PL---G-----G--R-------T--N---I-----VI-TRD-PA-------------
---FKE-----------------E--G------------VT----------VV--S----
S------L--D--EAL------------------------------------R---LA--
KLAL-----GNDEIF-VI-----------GGG-E-IYKQ--A--L------------P--
------L------A--D-------------KLYLTVID-------------KE---I---
G-----G-----D---------T-----F----F---------P-----D----Y-----
-----------S---D-----F-K-R--V---I---S-----E--S---D---W------
Q---QS----------EGFKYKFLELER--------------------------------
---------------------------------------
>A0A0G0R206_9BACT/18-176
-------------------------------------------I-ISLI-A-A-M-----
D-----K-----N-----R----V-I--G--K------N------N-----S------L-
P--W-----K------L--P-Q-----D---L---A-R-F------KS------------
---L-T-------------L-------------G-----------------H--------
-------A-----------------V-I-MGRKTYE---S-I-G------------K---
---AL---P-----G--R-------V--N---I-----IV-TTS-ES-------------
---YSA-----------------L--G------------CT----------VV--G----
S------L--E--SAI------------------------------------D---IS--
KNE--------EEIF-II-----------GGE-S-IFKQ--A--L------------R--
------F------A--D-------------RLYLTVID-------------NV---F---
A-----G-----D---------T-----F----F---------P-----E----F-----
-D-I-------T---K-----W-Q-E--V---S---R-----M--D---F---P---I--
S---PE----------ASWPFSFLLYEK--------------------------------
---------------------------------------
>A0A0G0RPD3_9BACT/1-146
------------------------------------------------------------
-----------------------M-I--G--G------K------G-----K------L-
L--W-----H------I--S-D-----D---L---K-H-F------KE------------
---V-T-------------M-------------G-----------------H--------
-------H-----------------I-L-MGKTTYE---S-I-G------------R---
---IL---P-----G--R-------T--S---L-----IL-SHD-KN-------------
---LKV-----------------P--D------------GY----------VF--E----
N------E--K--EAI------------------------------------D---FA--
EKN------GENELM-II-----------GGE-S-IYKL--F--F------------S--
------K------A--D-------------KIYLTKVL-------------KE---F---
D-----G-----D---------V-----T----F---------P-----E----I-----
-N-M-------E---E-----W-R-Q--T---K---K-----E--P---H---P------
-----D----------ENPPFEFIELER--------------------------------
---------------------------------------
>A0A0G0SCQ1_9BACT/1-176
--------------------------------------------MISLI-A-A-I-----
G-----K-----N-----N----E-L--G--K------N------N-----T------L-
V--W-----S------M--P-T-----D---L---K-Y-F------RQ------------
---I-T-------------S-------------G-----------------H--------
-------S-----------------V-I-MGRKTFE---S-V-G------------R---
---PM---P-----N--R-------R--N---L-----II-TRD-LN-------------
---YKK-----------------D--G------------IE----------VV--H----
S------L--E--EALNLTSPQP---------------------LSEGEGAPS---LS--
GKA-------GDEVF-VI-----------GGE-E-IFKK--A--I------------A--
------L------A--D-------------RLYITHID------------ATD---K---
D-----A-----N---------V-----F----F---------P-----E----I-----
-I-P-------V---V-----W-N-E--V---S---H-----E--E---H---K---A--
D---KE----------NPFDYTFSVYER--------------------------------
---------------------------------------
>A0A0G0T5T7_9BACT/1-164
--------------------------------------------MISII-S-A-I-----
G-----K-----N-----N----E-I--G--K------K------N-----E------L-
L--W-----N------L--P-V-----D---M---K-H-F------RE------------
---T-T-------------S-------------G-----------------H--------
-------T-----------------V-I-MGQKTFE---S-I-G------------R---
---PL---P-----K--R-------R--N---I-----VL-TQD-NN-------------
---FRP-----------------E--G------------VE----------IV--H----
S------P--E--ELE------------------------------------K---LL--
KETS----SPNEENF-II-----------GGG-M-IYKL--F--I------------E--
------K------A--D-------------KLYITQVD-------------VS---F--P
D-----A-----D---------T-----Y----F---------P-----E----I-----
-D-K-------N---I-----W-V-K--A---K---N-----E--K---Y---S---K--
D---DL----------NKYDLEFVEYIR--------------------------------
---------------------------------------
>A0A0G0TSG6_9BACT/4-160
-------------------------------------------T-ISII-A-A-I-----
D-----A-----N-----R----G-L--G--K------N------N-----R------L-
L--F-----K------I--L-E-----D---M---K-R-F------KK------------
---L-T-------------T-------------G-----------------H--------
-------V-----------------V-V-MGRKTFE---S-I-G------------R---
---SL---P-----K--R-------T--N---I-----VV-TRD-AK-------------
---YKA-----------------G--G------------CI----------VV--H----
S------L--D--EAL------------------------------------E--KAT--
EIE-------KEEIF-VI-----------GGG-E-IYNQ--A--I------------E--
------I------A--D-------------TLYLTIVK-------------GS---Y---
E-----A-----D---------A-----F----F---------P-----E----C-----
---E-------S---K-----F-H-E--I---S---R-----T--E---S---R------
-----D----------NNYSYAFTVWER--------------------------------
---------------------------------------
>A0A0G0TW29_9BACT/1-164
--------------------------------------------MISII-A-A-M-----
D-----E-----K-----R----G-I--G--K------G------N-----D------L-
L--F-----K------I--P-E-----D---F---E-R-M------KK------------
---L-T-------------M-------------G-----------------H--------
-------P-----------------L-V-MGRKTFE---S-L-G------------R---
---KL---P-----G--R-------S--H---I-----VI-THD-PSSL-----------
-EGLPF-----------------S--P------------DK----------TV--S----
[truncated: 1,946,533 more chars]
