# Supplementary material for: Amino acid impact factor
Source: PLoS One. 2018 Jun 13;13(6):e0198645. doi: 10.1371/journal.pone.0198645 (PMC5999116; doi:10.1371/journal.pone.0198645)
Supplement: S2 File — (ZIP) [file pone.0198645.s002.zip › Supporting Information/PF00162_full.txt]

>A0A0G0NA85_9BACT/231-332
-------------------------------------PKVLVARLNPDKE----------
------------------------------------------------------------
------------------------------------------------------------
------------------------------------------------------------
------------------------------------------------------------
------------------------------------------------------------
------------------------------------------------------------
------------------------------------------------------------
------------------------------------------------------------
------------------------------------------------------------
------------------------------------------------------------
------------------------------------------------------------
------------------------------------------------------------
------------------------------------------------------------
------------------------------------------------------------
------------------------------------------------------------
------------------------------------------------------------
------------------------------------------------------------
------------------------------------------------------------
------------------------------------------------------------
------------DI-TIH--S-I-E---KFEEEIAS-------------A---GTIILAG
P-I--GK-YE--D----G-------G---------H-------KL-G-T-----------
----ER-VF-I-AV-SR-SS-----------A-------FKIA-GG---------G--DT
LSAI----HAFN-------I----EK---A--FD----------------------WIST
GGGAALEFLA--NG----------------------------------------------
-----------
>PGK_THIDA/6-379
--------------------------------------------------VTDL--D-L-
A-G-KRVFIR------------ADMNV-PVKD---------------------------G
KV--T--S--DA---R-I-T-A---------SM-R---TIEHCMRA--G---AK-VMVT-
SH-LGR------------------------------------------------------
------------------------------------P----------------TE----G
-E-F-K------------------------------------------------------
-------------------------------------------------EE-D-S--LKP
VVDVI---AQKL--------GK-N------------------VRL---------------
--I---R------------E---W-TE-GG----------F--D--V--AN---------
--------------G-EL---VVLENCRVN-------------------KGE-------K
---------------------------------K--N---VD----------------E-
--------TAKKYAA--L---C-------D----V--------FV-MDAFGTAH--R-A-
E-ASTHGIAKFA--PTA------AAG-ILLTEEL--------DA---------LA-----
-KAL--AN--P-A----------R-PM--VAIV-------------GGSK---------V
ST------KLTVLE---------A-LS---E--K--V-----------DQLVV--GGGIA
---NT---F-LAA---M--G---KN--VG-----KSLC---------EH-----------
------------------------------------------D--L--------------
--------------IPT-A--KTLI-E-K-M-AA----R-G-------------------
------------------------------------------------ASIPIAVDVVCG
K----------K----------FDANEP----AVLK---------SA-DE--V-------
A-D-DD---MIFDI-GPK--S-A-Q---ELADIIAK-------------A---GTIVWNG
P-V--GV-FE--F----D-------Q---------F-------GE-G-T-----------
----KT-VS-M-AI-AN-APG------------------FSLA-GG---------G--DT
IAAI----QKYD-------I----YD---K--VS----------------------YIST
AGGAFLEYLEGK------------------------------------------------
-----------
>A0A0H4KKQ2_9BACI/6-383
--------------------------------------------------VKDI--D-L-
K-G-KRVFCR------------VDFNV-PMKD---------------------------G
KV--T--D--ET---R-I-K-A---------AL-P---TINYLIEQ--G---AK-VILA-
SH-LGR------------------------------------------------------
------------------------------------P-----------------K----G
-E-V-V------------------------------------------------------
-------------------------------------------------EE-L-R--LTP
VVERL---QDLL--------GK-P------------------VAK---------------
--A---D------------E---A-YG-ENV---KQ-MI-S--N--M--NE---------
--------------G-DV---LVLENVRFY-------------------AGE-------E
---------------------------------K--N---DS----------------E-
--------LAKAFSE--L---A-------D----V--------YV-NDAFGAAH--R-A-
H-ASTAGIAEHI---PA------VAG-FLMEKEL--------EV---------LG-----
-KAL--SN--P-E----------R-PF--TAII-------------GGAK---------V
KD------KIGVID---------H-LL---D--K--V-----------DNLII--GGGLS
---YT---F-IKA---L--G---HD--VG-----KSLL---------EE-----------
------------------------------------------D--K--------------
--------------IDL-A--KTFM-D-K-A-KE----K-G-------------------
------------------------------------------------VNFYVPVDVVVA
D----------D-----------FSNDA---NTQVV---------DI-DS--I-------
P-S-DW---EGLDA-GPK--T-R-E---IYVDVIKN-------------S---KLVIWNG
P-L--GV-FE--L----D-------T---------F-------AN-G-T-----------
----KA-VA-E-AL-AE-ATD----------T-------YSVI-GG---------G--DS
AAAA----EKFG-------L----AD---K--MS----------------------HIST
GGGASLEFMEGK------------------------------------------------
-----------
>A0A0G1URC4_9BACT/1-229
------------------------------------------------------------
------------------------------------------------------------
------------------------------------------------------------
------------------------------------------------------------
------------------------------------------------------------
------------------------------------------------------------
------------------------------------------------------------
------------------------------------------------------------
------------------------------------------------------------
------------------------------------------------------------
------------------------------------------------------------
-----------------------------------------------------H--R-A-
H-ASIVAITKLL---SS------YAG-FLIKKEI--------EH---------LN-----
-GAL--EA--P-A----------E-GK--ILVL-------------GGAK---------I
ST------KLPVIE---------N-FL---N--K--C-----------ERILV--GGALA
---NN---F-FKA---Q--G---VK--VG-----ASVV---------DV-----------
------------------------------------------------------------
---------------TV-P--VPIL-F-G-V-ES----I-H-------------------
------------------------------------------------ADIVLPIDILVT
D----------D-----------RSGQG---KNETK---------PP-GN--I-------
T-D-SQ---LIADI-GPK--S-A-Q---QFAEIIVG-------------A---KLVIWNG
P-M--GL-CE--I----E-------Q---------F-------AS-G-T-----------
----KM-VA-E-AV-AK-AEK-------------------SII-GG---------G--DT
IAAT----DALS-------L----LS---K--FT----------------------FVST
GGGAMLEYLAG-E-----------------------------------------------
-----------
>R6ZBN3_9FIRM/8-396
--------------------------------------------------VDDI--N-V-
K-G-KRVLVR------------CDFNV-PLKN---------------------------G
EI--T--D--ET---R-I-V-A---------AL-P---TINKLLAD--G---GK-VILC-
SH-LGK------------------------------------------------------
------------------------------------V-----------------K----N
-G-P-N------------------------------------------------------
-------------------------------------------------EG-E-S--LAP
VAKRL---SEKL--------GK-E------------------VVF---------------
--V---S------------DY-NV-TG-EAA---TK-AV-E--A--M--KE---------
--------------G-DV---VLLQNTRFR------------------GAEE-------T
---------------------------------K--N---GE----------------A-
--------FSKELAD--L---A-------D----D--------YV-CDAFGSSH--R-A-
H-ASVAGVTEFI--RAKGG--NCAVG-YLMQKEI--------NF---------LG-----
-NAV--EN--P-V----------R-PF--VAIL-------------GGAK---------V
AD------KLNVIN---------N-LL---E--K--C-----------DTLII--GGGMA
---FT---F-LKA---K--G---YE--IG-----KSLV---------DD-----------
------------------------------------------E--K--------------
--------------LDY-C--KEMM-E-K-A-EK----L-G-------------------
------------------------------------------------KKLLLPVDTTIA
A----------SFP------DPIDAEIE----VSVV---------DA-DK--I-------
P-A-DM---EGLDI-GTK--T-A-A---LYADAVKS-------------A---KTVVWNG
P-M--GV-FE--N----P-------T---------L-------AK-G-T-----------
----IA-VA-K-AL-AE-T-----------DA-------TTII-GG---------G--DS
AAAV----NQLG-------F----AD---K--MS----------------------HIST
GGGASLEFLEGK------------------------------------------------
-----------
>A0A0D9XK37_9ORYZ/570-953
-------------------------------------------VRDFPIE------K-L-
N-G-EVVLVR------------LDSEL-LCSPL--------------------------G
P------C--SL---S-L-E-R---------TL-S---TIKYLYKA--G---AK-VLLV-
TS-WTP------------------------------------------------------
------------------------------------V-----------------L----Q
-S-V-N------------------------------------------------------
------------------------------------------------PVL-K-S--TET
FADYM---STLL--------QV-K------------------VIP---------------
--V---N------------G---V-PG-LTS---FK-PE-E--R-----MR---------
--------------N-DI---ILFENLLNF-------------------KGE-------N
---------------------------------A--N---CN----------------D-
--------FSQKLAS--G---A-------A----I--------FV-NDSFSLSH--K-M-
L-ASTVGISRFC--YAS------LAG-FHFEEEL--------MQ---------LR-----
-KIT--DT--T-R----------R-PF--IAII-------------GGSN---------F
LG------KAPALN---------M-LA---S--L--C-----------DGLFF--VGKLS
---FQ---I-MNG---I--G---IS--VP-----SCFL---------EK-----------
------------------------------------------H--A--------------
--------------VKE-V--LQLI-Q-I-A-HN----R-N-------------------
------------------------------------------------IPIYYPTDYWCL
N----------N----------KNNNNE---KLEIL---------DS-GE--L-------
L-T-GW---TPADI-GPS--T-L-E---KLSLLIPL-------------F---KKVLWIG
P-T--DF-DL--T----E-------D---------F-------SC-G-A-----------
----TQ-LG-R-IL-DK-ASH--------NSC-------DVIL-VG---------S--AA
CKAV----KGIS-------G----SS---S--KC----------------------TTFK
NASIVLEFLKGK------------------------------------------------
-----------
>Q9SAJ4_ARATH/10-390
-------------------------------------------------L-KEA--D-L-
K-G-KSVFVR------------VDLNV-PLDDN--------------------------S
NI--T--D--DT---R-I-R-A---------AV-P---TIKYLMGN--G---SR-VVLC-
SH-LGR------------------------------------------------------
------------------------------------P-----------------K----G
-V---T------------------------------------------------------
-------------------------------------------------PK-Y-S--LKP
LVPRL---SELL--------GV-E------------------VVM---------------
--A---N------------D---S-IG-EEV---QK-LV-A--G--L--PE---------
--------------G-GV---LLLENVRFY-------------------AEE-------E
---------------------------------K--N---DP----------------E-
--------FAKKLAA--L---A-------D----V--------YV-NDAFGTAH--R-A-
H-ASTEGVAKFL--KPS------VAG-FLMQKEL--------DY---------LV-----
-GAV--AN--P-K----------K-PF--AAIV-------------GGSK---------V
ST------KIGVIE---------S-LL---N--T--V-----------DILLL--GGGMI
---FT---F-YKA---Q--G---LS--VG-----SSLV---------EE-----------
------------------------------------------D--K--------------
--------------LDL-A--KSLM-E-K-A-KA----K-G-------------------
------------------------------------------------VSLLLPTDVVIA
D----------K-----------FAPDA---NSKIV---------PA-TA--I-------
P-D-GW---MGLDI-GPD--S-I-K---TFSEALDT-------------T---KTIIWNG
P-M--GV-FE--F----D-------K---------F-------AA-G-T-----------
----EA-VA-K-QL-AE-LSG--------KGV-------TTII-GG---------G--DS
VAAV----EKVG-------L----AD---K--MS----------------------HIST
GGGASLELLEGK------------------------------------------------
-----------
>A7IAU5_METB6/6-388
------------------------------------------------LP--DL--G-A-
E-G-KTVLLR------------LDLNS-PIDPT-------------------------SH
LI--L--D--DK---R-F-R-E---------HL-P---TVRALS----D---SR-VVIV-
TH-QSR------------------------------------------------------
------------------------------------P-----------------G-----
-K---K------------------------------------------------------
-------------------------------------------------DF-T-T--LEA
HAGKL---EELL--------GT-P------------------VTY---------------
--I---D------------S---I-FG-KHA---RD-AV-Q--A--S--KP---------
--------------G-DI---LMLENVRFA-------------------AEE-------N
LTM--------------------------KPEDA--K---KT----------------H-
--------IVRRLSS--M---A-------D----V--------FV-NDAFGTAH--R-S-
Q-PTVVGLPLAM---RS------AAG-LLMEREV--------AT---------LS-----
-KVL--SG--A-P----------R-PV--TMVL-------------GGTK---------I
DD------SIEVAA---------H-VL---A--N--GI---------ADNVIV--IGVVA
---NA---F-YIA---A--G---YD--IG-----KPSTQ------LIEQ-----------
------------------------------------------L--KYQ------------
------------GEIAK-A--KAIL-D-T-F-G---------------------------
------------------------------------------------DRVILPSAVAVR
Q----------N--------------GR----RAEY---------PV-EK--I-------
P-F-DA---PVMDL-GMD--A-L-P---ALVSTLKN-------------A---GTVVFNG
P-A--GV-FE--D----P-------D---------F-------AT-G-T-----------
----YE-LL-R-AA-SK-V------------G-------FSVV-GG---------G--HT
AAVI----EKLG-------I----EK---E--FT----------------------HIST
GGGACIEFLTGK------------------------------------------------
-----------
>E3DPS4_HALPG/5-382
--------------------------------------------------LKDM--D-F-
K-G-KKVLVR------------VDFNV-PLKD---------------------------G
VV--G--D--KT---R-I-K-A---------AL-P---TIEYLIKE--E---AK-VLLI-
SH-LGR------------------------------------------------------
------------------------------------P-----------------G----G
-E-V-K------------------------------------------------------
-------------------------------------------------SD-L-K--MDP
VAKAL---ANLL--------NK-E------------------VKK---------------
--A---D------------D---C-IG-DEL---KK-AA-N--N--L--EN---------
--------------G-EV---LLLENSRFY-------------------AGE-------K
---------------------------------K--N---DP----------------E-
--------FAKKLAS--L---A-------D----L--------YV-NDAFGAAH--R-A-
H-ATTVGVTEYL---PA------AAG-FLMQREL--------NA---------LG-----
-EVM--EN--P-A----------S-PF--VAIM-------------GGAK---------V
SD------KIDVIK---------N-LI---N--K--V-----------DKLIV--AGGIA
---NT---F-LLA---K--G---YE--VG-----DSLV---------EA-----------
------------------------------------------D--K--------------
--------------VEL-A--KELM-A-E-A-EE----K-G-------------------
------------------------------------------------VEIVLPIDVVIA
D----------D-----------FSNDA---NTKTV---------SV-EK--V-------
P-A-GW---QILDCGGPQ--S-L-E---NYKEIIKT-------------A---KTVIWNG
P-L--GV-FE--M----E-------K---------F-------AH-G-T-----------
----VE-LA-K-AL-AE-S-----------DA-------HSVI-GG---------G--DS
AAAI----NEAG-------V----AE---K--MS----------------------HIST
GGGASLMFFEGK------------------------------------------------
-----------
>D3VK21_XENNA/6-373
--------------------------------------------------MTDL--D-L-
A-G-KRVLIR------------ADLNV-PVKD---------------------------G
KV--T--S--DA---R-I-R-A---------SL-P---TIEAALNQ--G---AK-VMVT-
SH-LGR------------------------------------------------------
------------------------------------P----------------TE----G
-E-Y-N------------------------------------------------------
-------------------------------------------------EE-F-S--LQP
VVDYL---KAAL--------SS-P------------------VRL---------------
--E---K------------N---Y-LD-G-V---E-----------A--AE---------
--------------G-EL---VVLENVRFN-------------------KGE-------K
---------------------------------K--D---DE----------------T-
--------LSKQYAA--L---C-------D----V--------YV-MDAFGTAH--R-A-
Q-ASTHGVAKFA--PIA------CAG-PLLSGEL--------EA---------LG-----
-KAL--RN--P-A----------R-PM--VAIV-------------GGSK---------V
ST------KLTVLD---------S-LS---K--I--A-----------DQLIV--GGGIA
---NT---F-VAA---E--G---HN--VG-----RSLY---------ED-----------
------------------------------------------D--L--------------
--------------IPE-A--KKLL-E-S-C-D---------------------------
--------------------------------------------------IPVPTDVRVA
T----------E-----------FSETA---EATLK---------ST-SE--I-------
K-D-EE---QILDL-GDA--S-A-E---RLADILKN-------------A---KTILWNG
P-V--GV-FE--F----P-------N---------F-------RK-G-T-----------
----EI-VA-R-AI-AE-S-----------DA-------FSIA-GG---------G--DT
LAAI----DLFE-------I----AD---K--IS----------------------YIST
GGGAFLEFVEGK------------------------------------------------
-----------
>F5IYM0_9PORP/4-409
--------------------------------------------------IDKF--N-F-
S-G-KKAFVR------------VDFNV-PLDAD--------------------------F
NI--T--D--DT---R-I-R-A---------AM-P---TLKKIIAD--G---GS-PIIA-
SH-LGR------------------------------------------------------
------------------------------------P-----------------K----G
-V---E------------------------------------------------------
-------------------------------------------------EK-Y-S--LKH
ILAHV---SKLL--------GV-D------------------VQF---------------
--A---N------------D---C-VG-EEA---GV-KA-A--A--L--QP---------
--------------G-EA---LLLENLRFY-------------------AEE-------E
GKPRGLAEDAS----------DDVKAAAKKAIKE--S---QK----------------E-
--------FTKTLAS--Y---A-------D----V--------YV-NDAFGTAH--R-A-
H-ASTALIADYFD-AEH-----KMFG-YLMQKEI--------DA---------VE-----
-KVM--KD--T-A----------R-PF--TAII-------------GGSK---------V
SS------KIDIIE---------N-LL---D--K--V-----------NNLII--GGGMA
---FT---F-EKA---N--G---GK--IG-----NSLC---------ED-----------
------------------------------------------D--K--------------
--------------LEL-A--KDIM-A-K-A-KA----N-G-------------------
------------------------------------------------VNLVIASDAKLG
D----------K-----------FANDA---NTQFT---------DA-NN--I-------
P-D-GW---SGFDI-GPK--G-E-K---EFTDVIMA-------------S---KTILWNG
P-V--GV-FE--F----D-------N---------F-------AH-G-T-----------
----ET-VA-K-AI-AT-ATK--------AGA-------FSLV-GG---------G--DS
VAAV----NKFN-------L----AD---Q--VS----------------------YVST
GGGALLEFIEGK------------------------------------------------
-----------
>A0A0G1GE24_9BACT/205-303
----------------------------HDASPLRKDEKFIVANLVADKE----------
------------------------------------------------------------
------------------------------------------------------------
------------------------------------------------------------
------------------------------------------------------------
------------------------------------------------------------
------------------------------------------------------------
------------------------------------------------------------
------------------------------------------------------------
------------------------------------------------------------
------------------------------------------------------------
------------------------------------------------------------
------------------------------------------------------------
------------------------------------------------------------
------------------------------------------------------------
------------------------------------------------------------
------------------------------------------------------------
------------------------------------------------------------
------------------------------------------------------------
------------------------------------------------------------
------------DI-TVH--S-V-E---VFEKEISR-------------A---GTIMISG
P-L--GK-FE--E----E-------G---------H-------KQ-G-T-----------
----KR-VF-E-AV-AG-T-----------GA-------FKVA-AG---------G--DT
LAAV----KLLD-------L----ET---K--FS----------------------WLS-
------------V-----------------------------------------------
-----------
>C2GHS7_9CORY/7-393
--------------------------------------------KDLIEA------G-V-
E-D-RYVLVR------------SDFNV-PLDDD--------------------------R
NI--T--D--KG---R-I-T-A---------SL-P---TLKALVDA--G---AK-VVIM-
AH-LGR------------------------------------------------------
------------------------------------P-----------------K----G
-E-V-K------------------------------------------------------
-------------------------------------------------PE-F-S--LKP
VAEAL---SEEL--------GQ-F------------------VAL---------------
--A---G------------D---V-TG-EDA---HE-RA-N--G--L--NA---------
--------------G-DV---LLLENVRYD-------------------SRE-------T
---------------------------------S--K---KEEE------------RAE-
--------FADELVA--LV-PG-------G----A--------FV-SDGFGVVH--R-A-
Q-TSVYDVAKRL---PH------YAG-ELVNKEI--------SV---------LG-----
-SVA--KN--P-E----------K-PY--AVVL-------------GGSK---------V
SD------KLGVIE---------A-LA---T--K--A-----------DKIII--GGGMC
---YT---F-LKA---Q--G---YN--VE-----KSMV---------ED-----------
------------------------------------------D--M--------------
--------------VDT-S--KKLL-E-E-Y-G---------------------------
------------------------------------------------DKIVLPVDLVWA
D----------K----------FDKDAE----KKIA---------DL-DN--P-------
P-A-GW---LSLDV-GPE--T-V-K---KYAEALST-------------A---KTIFWNG
P-M--GV-FE--F----E-------K---------F-------SD-G-T-----------
----RG-VA-E-AI-IA-ATD--------NGA-------FSVV-GG---------G--DS
AASV----RMLG-------L----RE--DG--FS----------------------HIST
GGGASLELLEGK------------------------------------------------
-----------
>A0A0G1QT15_9BACT/1-381
------------------------------------------------------------
----------------------MDFNV-PLEKFG-----------------------NKY
RV--M--D--TA---R-L-E-Y---------AI-P---TIVRLSKA--G---AR-VILL-
TH-IGE------------------------------------------------------
------------------------------------P-----------------D----G
-K-I-I------------------------------------------------------
-------------------------------------------------TA-L-R--VKP
IIEKL---KHLL--------PK-E------------------VPQP--------------
RSI---Y------------H---W-RF-KQL---RS-LV-N--E--L--ED---------
--------------G-EI---FCLENVRFH-------------------KGE-------E
---------------------------------P--N---DR----------------T-
--------FAKELST--L---A-------D----L--------YV-NEAFSVSH--R-T-
H-ASLVGICNYL---PH------YAG-WRFAEEV--------AA---------LD-----
-RVS--VR--P-R----------R-PF--VLVL-------------GGAK---------A
HD------KIALMI---------K-LV---P--R--V-----------TVILL--AGVVA
---NT---L-LKM---K--G---IG--IG-----RSRF---------DE-----------
------------------------------------------H-PA--------------
--------------VAS-L--EELM-K-K-F-QA----F-PGFK----------------
---------------------------------------------EKINLLELPLDAIVA
N----------G----------PDGP------ARVVD------FSAG-EN--L-------
K-P-TE---SIYDI-GPK--T-M-R---HFAMFLRK-------------A---RTIVWNG
P-M--GM-IE--Q----R-------R---------F-------RH-G-S-----------
----LV-VA-E-MI-AA-RSK--------GKA-------FGVV-GG---------G--ES
IAVL----NETG-------M----AK---H--VD----------------------YIST
GGGAMLEYLSG-Q-----------------------------------------------
-----------
>A0A0B5FSX8_9DELT/7-385
--------------------------------------------------IEDI--D-V-
R-G-RKVFCR------------VDFNV-PLSEQ--------------------------G
EI--E--D--DT---R-I-R-A---------AL-P---TIRHIVEN--G---GR-LILA-
SH-LGR------------------------------------------------------
------------------------------------P-----------------K----G
-K-A-N------------------------------------------------------
-------------------------------------------------PK-Y-S--LAP
VAPHL---SRLL--------DR-P------------------VTM---------------
--A---E------------D---C-IG-DTV---KN-QI-D--S--M--AE---------
--------------G-DI---LLLENVRFY-------------------PGE-------E
---------------------------------K--N---DP----------------E-
--------FCRQLAE--G---M-------D----L--------YV-NDAFGTAH--R-A-
H-ASTEGVAHLL--KPA------VAG-FLMSKEL--------KY---------LA-----
-GAL--AD--P-K----------R-PF--VAIL-------------GGAK---------V
SD------KIPVIE---------N-LI---D--K--V-----------DTLMI--GGGMA
---YT---F-LKA---Q--G---IE--VG-----KSLV---------DQ-----------
------------------------------------------E--R--------------
--------------LEL-S--GQLM-K-L-A-EE----K-G-------------------
------------------------------------------------VKFLLPTDHVIA
A----------E----------FKADAE----HKIC---------DN-QN--F-------
E-P-GW---MALDI-GPN--T-I-E---AYSKELAN-------------A---GTVVWNG
P-M--GV-FE--F----E-------S---------F-------AK-G-T-----------
----FA-IA-Q-AL-AD-S-----------DA-------TTII-GG---------G--DS
VSAV----NKSG-------L----DD---K--MT----------------------HIST
GGGASLELLEGK------------------------------------------------
-----------
>A0A0G1EPW8_9BACT/166-276
----------------------------------KEEIPFNLVIPKDYAP----------
------------------------------------------------------------
------------------------------------------------------------
------------------------------------------------------------
------------------------------------------------------------
------------------------------------------------------------
------------------------------------------------------------
------------------------------------------------------------
------------------------------------------------------------
------------------------------------------------------------
------------------------------------------------------------
------------------------------------------------------------
------------------------------------------------------------
------------------------------------------------------------
------------------------------------------------------------
------------------------------------------------------------
------------------------------------------------------------
------------------------------------------------------------
------------------------------------------------------------
------------------------------------------------------------
---------ENKDI-GSQ--T-I-A---EYTEIINR-------------A---GTILWAG
P-L--GA-YE--Q----P-------E---------Y-------SL-G-T-----------
----AQ-IA-S-AI-AK-KTK--------EGT-------FTVI-GG---------G--DT
ITAV----SSYS-------L----LD---K--FS----------------------FVST
GGGAMLQYLAEK------------------------------------------------
-----------
>Q5LAS1_BACFN/4-409
--------------------------------------------------IDNF--N-F-
A-G-KKAFVR------------VDFNV-PLDEN--------------------------F
NI--T--D--DT---R-I-R-A---------AL-P---TLKKILAD--G---GS-IIIG-
SH-LGR------------------------------------------------------
------------------------------------P-----------------K----G
-V---A------------------------------------------------------
-------------------------------------------------DK-F-S--LKH
IVKHV---SELL--------GV-E------------------VQF---------------
--A---N------------D---C-MG-EEA---AV-KA-A--A--L--QP---------
--------------G-EV---LLLENLRFY-------------------AEE-------E
GKPRGLAEDAT----------DEEKAAAKKAVKE--S---QK----------------E-
--------FTKKLAS--Y---A-------D----C--------YV-NDAFGTAH--R-A-
H-ASTALIAKYFD-TNN-----KMFG-YLMEKEV--------KA---------VD-----
-KIL--ND--I-K----------R-PF--TAIM-------------GGSK---------V
SS------KIEIIE---------N-LL---N--K--V-----------DNLII--TGGMT
---YT---F-TKA---M--G---GQ--IG-----LSIC---------ED-----------
------------------------------------------D--K--------------
--------------LDL-A--RELM-Q-K-A-KD----K-G-------------------
------------------------------------------------VNLVLAVDAKIA
D----------A-----------FSNDA---NTKFC---------PV-NE--I-------
P-D-GW---EGLDI-GPK--S-E-E---IFAEVIKN-------------S---KTILWNG
P-T--GV-FE--F----E-------N---------F-------TH-G-S-----------
----RS-VG-E-AI-VE-ATK--------NGA-------FSLV-GG---------G--DS
VACV----NKFG-------L----AN---G--VS----------------------YVST
GGGALLEAIEGK------------------------------------------------
-----------
>A0A067EDM8_CITSI/1-204
----------------------------------------------MAKL----------
------------------------------------------------------------
------------------------------------------------------------
------------------------------------------------------------
------------------------------------------------------------
------------------------------------------------------------
------------------------------------------------------------
------------------------------------------------------------
------------------------------------------------------------
------------------------------------------------------------
------------------------------------------------------------
------------------------------------------------------------
------------------------------------------------------------
----------D-E----------K-PY--AAII-------------GGGN---------L
CN------KAAALH---------F-LA---S--R--C-----------DGLIF--VGLMS
---FQ---I-MHA---L--G---LP--VP-----PELV---------EK-----------
------------------------------------------G--A--------------
--------------NDA-A--SDLI-Q-F-A-RD----K-H-------------------
------------------------------------------------ITILYPKDFWCT
K----------I-----------HHPNQ----VEIF---------PS-HG--I-------
P-D-GW---EPVDI-GPR--S-V-E---EITSTITK-------------C---KKVIWVG
P-V--KF-RF--S----S-------Q---------Y-------SN-G-A-----------
----SK-LT-G-ML-CK-VSQG-------TCN-------VTVI-GS---------M--A-
CKAI----AKVS-------S----SI---F--GL----------------------NMVE
SGSAVWEFLKG-R-----------------------------------------------
-----------
>E6N8D1_9ARCH/9-386
--------------------------------------------------IDDF--D-V-
S-G-KTVFVR------------ADLNT-PIDPE-------------------------TG
RL--L--E--LH---R-I-R-E---------SS-F---TVRHL--N--G---AK-IVLG-
SH-QGR------------------------------------------------------
------------------------------------V----------------------G
-R---Y------------------------------------------------------
-------------------------------------------------DY-V-S--LSI
HAEAL---SEVL--------GK-R------------------VKF---------------
--V---E------------D---V-FG-EAS---RA-AI-K--S--L--KP---------
--------------G-EV---LLLENLRFA-------------------AEE-------N
---------------------------------Y--E---YSPEE---------AAKTH-
--------IVKRLAP--L---F-------D----I--------CV-LDAFPTAH--R-A-
H-PSIVGFAEVL---PT------CAG-YLVAREL--------KS---------LN-----
-RVM--MT--S-K----------A-PY--TAVL-------------GGSK---------V
SD------RLEAIT---------A-LI---Q--N--GR---------ADNVLL--TGLIG
---LV---F-LRA---A--G---AL---K-----KPLTG-------DLE-----------
------------------------------------------K--Y--------------
--------------VPK-A--QSIL-H-E-Y-R---------------------------
------------------------------------------------GKFSLPDDVAIE
K----------D------------GER------VEI---------PI-SS--I-------
E-D-PG---KVLDI-GEQ--T-I-R---KYSKIIKS-------------S---GTIFISG
P-P--GM-FE--K----K-------G---------F-------ER-G-T-----------
----DE-LL-L-AA-AG-SLG------------------TSIV-SG---------G--HL
SAAL----ERLG-------V----KD---W--VD----------------------HVST
AGGALVMFLAG-Q-----------------------------------------------
-----------
>Q4THN8_TETNG/1-193
-------------------------------------------------F----------
---------R------------VDFNV-PMKD---------------------------K
KI--T--N--NQ---R-V-K-A---------AI-P---SIKHCLDN--G---AKSVVLM-
SH-LGR------------------------------------------------------
------------------------------------P-----------------D----G
-N-V-M------------------------------------------------------
------------------------------------------------PEK-Y-S--LEP
VAAEL---KTLL--------GR-D------------------VAF---------------
--L---K------------D---C-VG-PEV---EA-AC-A--D--P--AT---------
--------------G-SV---ILLENLRFH-------------------VAE-------E
GKGKD----------------------ASGNKTK-------ASQE----------QVDS-
--------FRASLSK--L---G-------D----V--------YV-ND-FGTAH--R-A-
H-SSMVGVNLP----QK------AAG-FLMKKEL--------DY---------FA-----
-MAL--EK--P-K----------R-PF--LAIL-------------GG------------
------------------------------------------------------------
------------------------------------------------------------
------------------------------------------------------------
------------------------------------------------------------
------------------------------------------------------------
------------------------------------------------------------
------------------------------------------------------------
------------------------------------------------------------
------------------------------------------------------------
------------------------------------------------------------
------------------------------------------------------------
-----------
>C7PRK2_CHIPD/4-388
-------------------------------------------------F-SDF--N-F-
S-G-HKAVVR------------VDFNV-PLNDK--------------------------F
EI--T--D--DT---R-M-T-A---------AV-P---TIRKILKD--G---GS-VILM-
SH-LGR------------------------------------------------------
------------------------------------P-----------------K----D
-G-P-T------------------------------------------------------
-------------------------------------------------DK-Y-S--LKH
LVYHL---VKLL-------DGA-T------------------VKF---------------
--A---E------------D---C-IG-PVA---EE-AA-A--K--L--QS---------
--------------G-EV---LLLENLRFH-------------------KEE-------E
---------------------------------K--G---DK----------------A-
--------FAEKLSK--L---G-------D----V--------YV-NDAFGTAH--R-A-
H-ASTAVIAEFYA-ADK-----RMFG-LLMEAEV--------SN---------GE-----
-KVL--SG--S-G----------T-PF--TAIL-------------GGAK---------V
SD------KILIIE---------N-LM---E--K--A-----------NNIII--GGGMA
---YT---F-LKA---L--G---KE--IG-----SSLC---------EN-----------
------------------------------------------D--K--------------
--------------LDL-A--LELL-A-K-A-KA----K-G-------------------
------------------------------------------------VQLILPVDSVAA
D----------K----------FAADAN----TQIV---------SN-DN--I-------
P-A-GW---MGLDI-GEK--S-V-A---LFSETIQQ-------------S---KTILWNG
P-M--GV-FE--M----K-------A---------F-------QN-G-T-----------
----KA-VA-D-AI-VL-ATA--------QGA-------FSLV-GG---------G--DS
VAAV----NQFG-------L----AE---K--VS----------------------YVST
GGGALLEFFEGK------------------------------------------------
-----------
>L0KXR7_METHD/9-391
--------------------------------------------------IDDF--D-L-
K-G-KTVLVR------------VDINT-PMDPE--------------------------G
NI--L--D--DM---R-I-K-S---------HM-P---TLVDL--H--E---AK-VVLL-
AH-QSR------------------------------------------------------
------------------------------------P-----------------G-----
-K---K------------------------------------------------------
-------------------------------------------------DF-T-T--MKA
HAARM---SQYL--------GR-E------------------VKY---------------
--V---D------------D---I-FG-TCA---QN-SI-S--A--M--NN---------
--------------G-DV---ILLENVRFY-------------------SEE-------S
---------------------------------L--E---RSAAE---------HAQSH-
--------LVKKLFP--Y---I-------D----I--------FL-NDAFAVSH--R-A-
H-LSILGFTEIL---PT------GAG-RVMEKEI--------LS---------LD-----
-RGI--KG--G-A----------R-PC--VFVL-------------GGAK---------V
DD------SLKVAE---------N-VL---T--S--GG---------ADKVLF--TGVVA
---NI---M-LAA---S--G---ID--IG-----KTNMD------FIESQG---------
----------------------------------------YTE--Q--------------
--------------IEK-A--RNVL-E-K-F-S---------------------------
------------------------------------------------GKVSLPVDVALS
D----------N-------------GK-----RVEV---------QV-EE--L-------
P-N-GN--LPIYDI-GLE--T-I-V---AFSKELKN-------------A---KTVVLNG
P-A--GL-SE--M----A-------D---------F-------SL-G-T-----------
----HE-II-K-AA-IN-S-E------------------YSIA-GG---------G--HI
SAEI----RNLG-------F----ED---N--FS----------------------HLST
GGGACIDYLAG-D-----------------------------------------------
-----------
>B7S0R5_9GAMM/8-375
--------------------------------------------------MQDM--E-L-
K-G-KRVLIR------------EDLNV-PIKD---------------------------G
AV--T--S--DA---R-I-R-A---------AL-P---TILAAREA--G---AK-VILM-
SH-LGR------------------------------------------------------
------------------------------------P----------------TE----G
-E-F-D------------------------------------------------------
-------------------------------------------------TA-F-S--MAP
VAEHL---SGLL--------DQ-K------------------VSL---------------
--V---E------------D---W-KL-G-----------V--E--L--ND---------
--------------G-DV---ALLENVRFN-------------------PGE-------K
---------------------------------K--D---DE----------------S-
--------LAKAYAG--L---C-------E----I--------FV-MDAFGTAH--R-A-
Q-ASTHGVAKFA--PVA------CAG-PLLAGEL--------SA---------LE-----
-KAL--AE--P-A----------R-PM--VAIV-------------GGSK---------V
ST------KLTVLE---------T-LS---D--K--V-----------DQLVV--GGGIA
---NT---F-LAA---A--G---KP--VG-----KSLC---------EH-----------
------------------------------------------D--L--------------
--------------IPA-A--KSLM-E-K-T-S---------------------------
--------------------------------------------------IPLPVDVVTG
K----------E-----------FSEST---EAEHK---------LA-DQ--V-------
V-E-DD---MIFDI-GPE--A-A-E---DIATILKD-------------A---GTILWNG
P-V--GV-FE--F----D-------Q---------F-------GG-G-T-----------
----EA-LS-L-AI-AE-SE-----------A-------FSLA-GG---------G--DT
LAAI----DKYD-------I----AD---N--IS----------------------YIST
GGGAFLEYVEGK------------------------------------------------
-----------
>R6GY50_9FIRM/8-386
-------------------------------------------------I-MDV--D-V-
A-G-KKILLR------------CDFNV-PQDKE-------------------------TH
AI--T--S--DK---R-I-V-A---------SL-P---TIRYLLER--G---AA-VIAC-
SH-LGK------------------------------------------------------
------------------------------------P-----------------K----G
-Q-W-K------------------------------------------------------
-------------------------------------------------DS-L-T--LRP
VAERL---SQLL--------GQ-E------------------VIF---------------
--A---K------------D---I-VG-EDA---KA-KA-A--A--L--QG---------
--------------G-QI---MLLENLRFD-------------------PRE-------E
---------------------------------K--N---DP----------------E-
--------FARELAS--M---A-------E----L--------YV-SDAFGTVH--R-A-
H-ASTAGVAAFL---PA------VSG-LLVAREL--------EI---------MG-----
-GAL--EN--P-K----------R-PF--VAVL-------------GGAK---------V
SD------KIGVIN---------N-LL---E--K--A-----------DTIII--GGGMA
---YT---F-ARA---Q--G---GS--IG-----KSLC---------EP-----------
------------------------------------------D--K--------------
--------------LDY-A--LEML-R-K-A-KD----R-G-------------------
------------------------------------------------VQLLLPTDTVAA
A----------E----------FSADAD----SLVV---------PT-DA--I-------
P-D-DM---EGLDI-GPE--T-I-R---TFCAAVRG-------------A---GTVVWNG
P-M--GV-FE--F----E-------K---------F-------AA-G-T-----------
----RA-MA-Q-AL-AD-S-----------GA-------VTIV-GG---------G--DS
AAAV----EQMG-------F----AD---R--IT----------------------HIST
GGGASLEFLEG-I-----------------------------------------------
-----------
>I6T769_ENTHA/6-385
--------------------------------------------------VKDI--D-L-
K-D-KKVLVR------------VDFNV-PLKD---------------------------G
VI--T--D--DT---R-I-K-A---------AL-P---TINYVLEQ--G---GK-AILF-
SH-LGR------------------------------------------------------
------------------------------------V-----------------K----T
-E-E-D------------------------------------------------------
------------------------------------------------KEG-K-S--LAP
VAKRL---GELL--------GK-E------------------VTF---------------
--V---S------------E---T-RG-AEL---EA-AI-N--G--M--KD---------
--------------G-DV---VVFENTRFEDI---------------DGKKE-------S
---------------------------------K--N---DA----------------D-
--------LGKYWAS--L---G-------D----V--------FV-NDAFGTAH--R-A-
H-ASNVGIASTG--IPT------VAG-FLMEKEI--------KF---------IG-----
-EAV--EE--P-K----------R-PM--IAIL-------------GGAK---------V
SD------KIGVIE---------N-LI---P--K--A-----------DKILI--GGGMT
---YT---F-YEA---K--G---IK--IG-----NSLV---------EA-----------
------------------------------------------D--K--------------
--------------VEL-A--KELI-E-K-A-G---------------------------
------------------------------------------------DKLVLPIDNVCA
P----------E-----------FSNDV----ETQV---------IE-GD--I-------
P-E-GL---MALDI-GPA--S-V-K---LFADTLQG-------------A---KTVVWNG
P-M--GV-FE--M----S-------N---------F-------AK-G-T-----------
----IG-VC-E-AI-AN-LE----------DA-------TTII-GG---------G--DS
AAAA----EQLG-------F----AD---K--FT----------------------HIST
GGGASLELLEGK------------------------------------------------
-----------
>B1VA72_PHYAS/5-387
-------------------------------------------------L-TNL--K-I-
E-N-KKVLLR------------ADLNV-PLEN---------------------------N
VI--T--D--DN---R-I-K-A---------IL-P---TLQYLIEK--K---AK-IIVL-
SH-LGR------------------------------------------------------
------------------------------------I-----------------K----E
-E-S-Q------------------------------------------------------
------------------------------------------------KAH-F-S--LKS
VADKL---SFYL--------KQ-K------------------VVF---------------
--V---P------------A---T-KG-RLV---ED-AI-N--K--L--IP---------
--------------G-EV---MMLENTRFEDL---------------DNKAE-------S
---------------------------------K--N---NP----------------Q-
--------LGQYWAS--L---G-------D----V--------FV-NDAFGTCH--R-T-
H-ASNVGIANNI--KEK------CFG-FLVEKEI--------NF---------IQ-----
-KII--SN--P-Q----------R-PL--IAIL-------------GGSK---------V
SD------KIELIK---------N-ML---K--K--V-----------DFLLI--GGGMS
---YT---F-LKT---Q--G---FE--VG-----TSLL---------EA-----------
------------------------------------------D--K--------------
--------------IPL-V--KDLL-S-S-P-EA--------------------------
------------------------------------------------KKIILPKDFVCG
K----------E-----------FSPNT---ESAIY---------KC-FN--I-------
P-N-NF---MGMDI-GPE--T-I-Q---LFKHYLTK-------------A---KTIVWNG
P-V--GV-FE--F----E-------K---------F-------SH-G-T-----------
----KS-IA-Q-II-SS-LLS---------ST-------TTII-GG---------G--DS
AAAV----FKFG-------L----EK---H--FS----------------------HIST
GGGAFLEFLEGK------------------------------------------------
-----------
>A0A0F0GEW3_NOCAE/5-387
-------------------------------------------SDLLAEG--------V-
A-G-RRVLVR------------ADLNV-PLDG---------------------------D
KI--T--D--DG---R-V-R-A---------SV-P---TIKALADA--G---AR-VIVT-
AH-LGR------------------------------------------------------
------------------------------------P-----------------K----G
-E-P-D------------------------------------------------------
-------------------------------------------------PQ-F-S--LAP
AAARL---GELL--------GT-E------------------VAL---------------
--A---S------------D---L-VG-ESA---QA-VV-A--A--V--TD---------
--------------G-GV---VMLENVRFD-------------------ARE-------T
---------------------------------S--K---DSAE------------RAA-
--------LAAELAA--F---A-------D----A--------FV-SDGFGVVH--R-K-
Q-ASVYDVAQKL---PA------YVG-GLVEAEL--------GV---------LR-----
-KLT--DD--L-E----------R-PY--VVVL-------------GGAK---------V
SD------KLGVIA---------N-LL---S--K--V-----------DRLLV--GGGMA
---YT---F-LKA---Q--G---HE--VG-----GSLL---------QE-----------
------------------------------------------D--Q--------------
--------------LDT-V--RGFL-A-E-A-EK----R-G-------------------
------------------------------------------------VELVLPVDVLVT
D----------K-----------FGNPE----HEVV---------AT-DA--I-------
P-A-DK---MGLDI-GPA--S-R-E---LFASKLAD-------------A---KTVFWNG
P-M--GV-FE--Q----E-------A---------Y-------AG-G-T-----------
----RA-VA-E-AL-VK-SE-----------A-------FTVV-GG---------G--DS
AAAV----RALG-------L----PE--DG--FS----------------------HIST
GGGASLEFLEGK------------------------------------------------
-----------
>A0A0G1PD96_9BACT/8-384
-----------------------------------------------ASM------P-L-
C-G-KRVLMR------------IDANV-PIKKG--------------------------K
AV--D--G-PQG---R-I-A-R---------SA-V---DIDWLMQR--G---AR-IIIM-
TH-LGR------------------------------------------------------
------------------------------------P-----------------E----G
-K-F-V------------------------------------------------------
-------------------------------------------------SA-Y-S--VAP
VAKRL---SELL--------KT-K------------------VKT---------------
--V---R------------G---I-VD-EKA---QK-AV-T--R--L--EN---------
--------------G-EV---LLLENIRFH-------------------PLE-------K
---------------------------------K--D---DP----------------G-
--------FAKQLAA--L---G-------D----L--------YI-NDAFAVCH--R-P-
Q-TSVHAITKEI---PS------YAG-PLLAQEV--------TI---------LT-----
-KAM--QH--P-R----------A-PF--VLVV-------------GGVK---------M
ET------KLPVIQ---------R-LL---P--R--V-----------STVLV--GGALA
---HA---F-LKA---K--G---ME--IG-----RSVY---------DK-----------
------------------------------------------E--G--------------
--------------VAQ-A--AQML-K-E-A-G---------------------------
------------------------------------------------KKIILPEDVVVV
S----------S----------LRKDAA----KRVV---------GI-TE--V-------
E-P-KD---RIVDI-GPK--T-I-E---RFLTLIRE-------------A---RTIVWNG
P-L--GY-CE--I----K-------P---------F-------AK-G-T-----------
----FE-IA-E-AI-AK-RTG---------KA-------LTIV-GG---------G--DT
GPVI----EEGG-------F----TD---Q--YT----------------------LLST
GGGAMLTFLSG-E-----------------------------------------------
-----------
>PGK_LEGPH/6-378
--------------------------------------------------MSDI--D-L-
S-G-KRVLIR------------EDLNV-PIKD---------------------------G
MI--T--S--DQ---R-L-Q-A---------AL-P---TIKSALDS--G---AA-VIVL-
SH-LGR------------------------------------------------------
------------------------------------P----------------EE----G
-K-Y-E------------------------------------------------------
-------------------------------------------------KK-F-S--LEP
VADYL---RENL--------EY-P------------------VRF---------------
--V---K------------D---Y-LS-G-----------V--G--V--NP---------
--------------G-EL---VVCENVRFN-------------------PGE-------K
---------------------------------A--N---DE----------------A-
--------LAKKLAS--L---C-------D----V--------FV-MDAFGTAH--R-A-
Q-ASTYGVAQYA--PVA------VAG-PLLIREL--------EA---------LN-----
-QVL--KA--P-K----------K-PI--VAIV-------------GGAK---------V
SS------KLSLLK---------Q-LV---G--M--V-----------DVLIP--GGGIA
---NT---F-LKA---Q--G---FE--IG-----ISLY---------EP-----------
------------------------------------------D--L--------------
--------------LDE-A--RHIL-I-L-A-KE----K-G-------------------
------------------------------------------------CQIPLPTDVVVG
K----------T-----------FSETC---PAFNK---------SL-SN--V-------
A-A-DD---MILDI-GPE--T-I-R---DYVDLIHD-------------A---NTIIWNG
P-V--GV-FE--F----P-------Q---------F-------AY-G-T-----------
----RA-IA-I-AI-AE-S-----------DA-------FSIA-GG---------G--DT
LAAV----DLYD-------L----NQ---Q--IS----------------------YIST
GGGAFLECLEGK------------------------------------------------
-----------
>G7VA29_THELD/6-385
----------------------------------------------VTSE------A-I-
K-N-KKVLLR------------VDFNV-PIKD---------------------------G
RV--I--D--DS---R-I-R-A---------HL-E---TIRFLSSN--G---AI-TVLV-
SH-LGR------------------------------------------------------
------------------------------------P-----------------K----G
-K-R-N------------------------------------------------------
-------------------------------------------------DA-Y-S--LRP
IAAYF---KEVL--------SM-D------------------VQF---------------
--V---D------------D---C-VG-EVV---KN-AL-S--N--G--KP---------
--------------Q-DV---LLLENCRFH-------------------PEE-------E
---------------------------------L--N---DE----------------S-
--------FAALLAE--P---F-------D----V--------FV-MDAFSAAH--R-A-
H-ATTRGVTKFL---PA------YAG-FLLEKEV--------SI---------LS-----
-SVR--DN--P-E----------P-PL--ALIL-------------GGSK---------V
TD------KIGVIE---------H-MA---N--K--A-----------STILV--GGAMA
---FP---F-LVA---K--G---YS--VG-----KSKC---------DE-----------
------------------------------------------E--N--------------
--------------VTS-A--RHIL-K-V-L-ED----E-E-------------------
------------------------------------------------VEIILPVDIVVG
E----------S----------INSQQA----SGVV---------KV-DN--V-------
P-D-NM---MGLDI-GPQ--T-V-K---EFSKHLGK-------------A---KSIIWNG
P-L--GL-FE--N----P-------A---------F-------SR-G-T-----------
----ME-IG-K-IV-SE-KAK--------EGA-------VVVI-GG---------G--DT
AAAA----KALG-------F----AS---G--VT----------------------HVST
GGGASLEFLEGK------------------------------------------------
-----------
>G1SNJ9_RABIT/9-406
-------------------------------------------------L-DKV--D-V-
K-G-KRVIMR------------VDYNV-PMKK---------------------------N
QI--T--N--NQ---R-I-K-A---------SI-P---SIKYCLDN--G---AKAVILM-
SH-LGR------------------------------------------------------
------------------------------------P-----------------D----G
-I-P-M------------------------------------------------------
------------------------------------------------PDK-Y-S--LEP
VASEL---KSLL--------GK-D------------------VLF---------------
--L---K------------D---C-VG-SEV---EK-AC-A--N--P--AP---------
--------------G-SV---ILLENLRFH-------------------VEE-------E
GKGQD----------------------ASGKKLK-------AEPH----------EIEA-
--------FRASLSK--L---G-------D----V--------YV-NDAFGTAH--R-A-
H-SSMVGVNLP----QK------ASG-FLMKKEL--------EY---------FA-----
-KAL--EN--P-E----------R-PF--LAIL-------------GGAK---------V
AD------KIQLIK---------N-ML---D--K--V-----------NEMII--GGGMA
---FT---F-LKV--LN--N---ME--IG-----ASLF---------DE-----------
------------------------------------------E--G--------------
--------------AKI-V--KDIM-A-K-A-DK----N-G-------------------
------------------------------------------------VKITFPVDFVTA
D----------K----------FDENAN---VGQAT---------VE-SG--I-------
P-S-GW---MALDC-GPE--S-S-K---KFAQVVAQ-------------A---KLIVWNG
P-V--GV-FE--W----D-------S---------F-------AS-G-T-----------
----KA-LM-D-EI-VK-ATS--------KGC-------ITVI-GG---------G--DT
ATCC----AKWN-------T----EG---K--VS----------------------HVST
GGGASLELLEGK------------------------------------------------
-----------
>H8KRZ3_SOLCM/4-385
--------------------------------------------------IDNF--N-F-
S-G-KKALIR------------VDFNV-PLNDN--------------------------F
EI--T--D--DT---R-I-Q-E---------SA-P---TIKKILAD--G---GM-PIIM-
SH-LGR------------------------------------------------------
------------------------------------P-----------------K----G
-A---E------------------------------------------------------
-------------------------------------------------EK-Y-S--LKH
VKDHV---AKVM--------GA-E------------------VVF---------------
--A---E------------D---C-VG-EAA---EK-AS-A--A--L--KP---------
--------------G-QI---LLLENLRFH-------------------KEE-------E
---------------------------------D--G---DE----------------A-
--------FAGKLAK--L---G-------D----I--------YV-NDAFGTAH--R-A-
H-ASTAIIAKFF---PQD----KCFG-YLMAKEI--------VA---------IN-----
-KVL--KD--G-E----------K-PV--TAIL-------------GGSK---------V
SS------KITIIN---------K-ML---D--T--V-----------NNIII--GGGMT
---YT---F-VKA---Q--G---GQ--VG-----ASIC---------ED-----------
------------------------------------------D--K--------------
--------------MEL-A--LDIL-K-Q-A-KE----K-G-------------------
------------------------------------------------VNVYLPIDVIAA
D----------S----------FDNNAK----TQVA---------NV-DA--I-------
P-E-GW---QGLDA-GPK--T-L-A---KFAEVVKA-------------S---KTILWNG
P-L--GV-FE--F----E-------N---------F-------SA-G-T-----------
----KA-LG-D-AI-AD-ATA--------AGA-------FSLV-GG---------G--DS
VAAV----KQFG-------Y----QN---K--VS----------------------YVST
GGGAMLESLEGK------------------------------------------------
-----------
>A0A0D6TGM7_9RHOB/7-387
--------------------------------------------------IDDM--D-L-
D-G-KVVLTR------------VDVNV-PVED---------------------------G
QV--T--D--TT---R-I-D-K---------IV-P---TVKDIQAK--G---GI-PVLL-
AH-FDR------------------------------------------------------
------------------------------------P-----------------K----G
-Q-R-V------------------------------------------------------
-------------------------------------------------EG-M-S--LRQ
IVPAL---EAAL--------GQ-P------------------VVF---------------
--A---D------------D---C-IG-GPA---KR-VV-A--A--L--QP---------
--------------G-QV---ALMENTRFH-------------------AGE-------E
---------------------------------Q--N---DG----------------T-
--------FAASLAA--L---G-------G----A--------YV-NDAFSAAH--R-A-
H-ASTEGLARLM---YA------GAG-RLMEAEL--------KA---------LD-----
-AAL--GD--P-Q----------R-PV--MAVV-------------GGAK---------V
ST------KLDLLT---------N-LV---E--K--V-----------DHLVI--GGGMA
---NT---F-LVA---K--G---VE--VG-----KSLA---------ER-----------
------------------------------------------D--M--------------
--------------ADT-A--RAIL-E-K-A-DA----T-G-------------------
------------------------------------------------CKIHLPVDIVVA
R----------E----------FKAGAA----SETL---------PV-DQ--C-------
P-A-DA---MILDA-GPE--T-V-E---ALRQAMTA-------------C---KTLIWNG
P-L--GA-FE--I----E-------P---------F-------DA-A-T-----------
----NA-AA-R-AA-AE-LTTQ-------GQL-------VSVA-GG---------G--DT
VAAL----NKAG-------A----AE---E--FT----------------------FIST
AGGAFLEWMEGK------------------------------------------------
-----------
>R6TBH1_9BACE/5-413
-------------------------------------------------I-NSY--D-F-
K-G-KKAIVR------------VDFNV-PIQD---------------------------G
KI--T--D--DT---R-I-R-G---------AL-P---TLKLILEK--G---GS-LIIM-
SH-MGK------------------------------------------------------
------------------------------------P-----------------K----G
-K-V-K------------------------------------------------------
-------------------------------------------------PE-L-S--LSQ
IVDTV---SKEL--------GV-P------------------VQF---------------
--A---S------------D---C-QK-A-----DE-QA-A--A--L--KP---------
--------------G-EV---LLLENLRFY-------------------PEE-------E
GKPVGIDKED------------PAYEEAKKAMKA--S---QK----------------E-
--------FAKKLAS--Y---A-------D----C--------WV-MDAFGTAH--R-K-
H-ASTAVIADYF--KPED----RMLG-LLMEKEV--------KA---------VD-----
-NVL--SN--I-K----------R-PF--IAIM-------------GGSK---------V
ST------KIGIIE---------N-LL---G--K--V-----------DKLIL--CGGMT
---YT---F-AKA---H--G---GE--IG-----DSIV---------EM-----------
------------------------------------------D--K--------------
--------------LDV-A--LDVE-K-K-A-KE----N-G-------------------
------------------------------------------------VELIMAPDAVVT
N----------GLDFA---TMSLKPGAE----FKVA---------KA-ND--I-------
P-A-GF---EGVDA-GPE--A-Q-K---LFADAIKG-------------C---KTILWNG
P-A--GV-FE--C----D-------E---------F-------CA-G-S-----------
----RA-IG-E-AI-AE-ATA--------EGA-------FSLI-GG---------G--DS
VACC----TKFG-------L----TD---K--VS----------------------YIST
GGGALLEAIEGK------------------------------------------------
-----------
>I3TGA8_THEC1/11-395
--------------------------------------------------LKDL--D-I-
T-R-RRVFMR------------VDINS-PIDPE-------------------------TG
KI--L--D--DR---R-I-R-V---------HA-K---YIKEIVDK-YE---PA-LVIG-
SH-QGR------------------------------------------------------
------------------------------------P-----------------G-----
-E---R------------------------------------------------------
-------------------------------------------------DF-T-T--LEE
HAELL---SKYS--------GV-Q------------------VKF---------------
--V---D------------D---V-MG-PAA---RS-AI-S--E--L--RP---------
--------------G-EV---LLLDNLRLV-------------------SEEV-----LE
---------------------------------G--A----P---------------EAQ
S----MTVFVRRLSG--L---F-------D----Y--------YV-NDAFATAH--R-S-
Q-PSIVGFPLVL---PS------AMG-PLFEKEV--------IA---------AA-----
-KIF--SS--T-S----------G-PR--IFIL-------------GGSK---------V
HD------LLRVIE---------N-LV---R--N--RL---------ADRILT--TGLLA
---QL---F-LVA---K--G---VR--LG-----DENVR------LLEE-----------
------------------------------------------K--NIL------------
------------TLIPR-A--RLLL-M-----------K-G-------------------
------------------------------------------------APIETPVDVKTH
N----------E------------KD-------DAV---------EN-VS--I------T
K-I-TG---VIKDI-GET--T-L-E---IYCELIKE-------------A---SLIVMRG
P-A--GV-IE--D----S-------K---------F-------RE-G-T-----------
----LK-IL-D-AV-YN-SR-----------A-------FVVI-AG---------G--HL
GSMI----DETK-------V----ND---R--I-----------------------HVST
GGNALLLLLSG-E-----------------------------------------------
-----------
>E1RCP3_SPISS/11-403
-------------------------------------------------M-EAF--D-V-
K-G-KRVLLR------------VDINS-PIDPK-------------------------TK
RI--V--N--EN---R-I-Q-K---------SL-P---TISWLLDH--G---AK-LAMI-
AH-QGD------------------------------------------------------
------------------------------------T-----------------L-----
-D-Y-Q------------------------------------------------------
-------------------------------------------------NL-I-P--LEE
HAQKL---SDGL--------GR-P------------------VGY---------------
--I---D------------D---V-CG-PAA---QK-KV-K--E--L--AE---------
--------------G-EA---ILLGNLRYL-------------------CEE-------I
---------------------------------S--T---FENAV---------KLKAEE
ML---DTYLVRSLVP--L---F-------D----L--------YI-NDAFAAAH--R-N-
A-PSMVAFQELL---PS------AAG-PLFFKEV--------SA---------LT-----
-KVM--KS--P-E----------H-PS--VFVL-------------GGAK---------I
SD------AFGMME---------Q-VL---S--S--GT---------ADKILA--CGVTG
---EV---M-LIA---S--G---RR--LG-----KATDK-------FLA-----------
------------------------------------------D--KGL------------
-----------DVFIEP-A--AKYL-K-E-Y-P---------------------------
------------------------------------------------GRIIAPDDLAYE
E----------N--------------GK----RQEL---------SI-EA--L-------
P-K-EA---LFLDI-GTK--T-I-E---RFEAEIKA-------------A---GTVFVNG
P-A--GV-FE--D----D-------K---------F-------AK-G-T-----------
----QR-VW-Q-AI-AS-APG------------------YTVV-GG---------G--DS
VNAA----ARFT-------N----MS---D--YS----------------------YVCT
AGGAMVRFLSGK------------------------------------------------
-----------
>A0A0K0D215_ANGCA/1-83
------------------------------------------------------------
------------------------------------------------------------
------------------------------------------------------------
------------------------------------------------------------
------------------------------------------------------------
------------------------------------------------------------
------------------------------------------------------------
------------------------------------------------------------
------------------------------------------------------------
------------------------------------------------------------
------------------------------------------------------------
------------------------------------------------------------
------------------------------------------------------------
------------------------------------------------------------
------------------------------------------------------------
------------------------------------------------------------
------------------------------------------------------------
------------------------------------------------------------
------------------------------------------------------------
------------------------------------------------------------
---------MGLDV-GPK--S-G-E---LFAEVTAR-------------A---KTIVWNG
A-P--GV-FE--F----E-------K---------F-------SH-G-A-----------
----KA-MM-D-AI-VK-ATA--------SGA-------VTII-GG---------G--DT
ATIC----KKFN-------T----ES---K--VS--------------------------
------------DVYW--------------------------------------------
-----------
>A0A077Z3K7_TRITR/8-404
--------------------------------------------------IDKV--N-L-
K-D-KRVVIR------------VDYNV-PMKD---------------------------G
KI--T--N--TQ---R-I-V-E---------SL-P---TIKYALEN--G---AKSLVLM-
SH-LGR------------------------------------------------------
------------------------------------P-----------------D----G
-H-K-E------------------------------------------------------
-------------------------------------------------AK-Y-T--LRP
VADAL---QQLL--------GK-P------------------VKF---------------
--L---T------------D---C-VG-PEV---EE-AC-K--N--P--AA---------
--------------G-TI---FLLENLRFH-------------------VEE-------E
GKGVDAN-------------------GQKIKAGK-------ED-------------VEK-
--------FQKSLTS--L---G-------D----V--------YV-NDAFGTAH--R-A-
H-SSMVGVKLDT---R-------AAG-FLLKKEL--------QF---------FA-----
-KAL--EN--P-E----------R-PF--LAIL-------------GGAK---------V
AD------KIQLIK---------N-LL---D--K--V-----------NEMII--GGGMA
---FT---F-LKV--LN--N---MK--IG-----KSLF---------DD-----------
------------------------------------------E--G--------------
--------------AKI-V--KELM-A-K-A-EK----N-N-------------------
------------------------------------------------VKIHLPVDIVTG
D----------K----------FDEKAA---VGTAT---------VK-DG--I-------
P-E-GW---MGLDV-GPE--T-R-K---LFADAIGR-------------A---KTIVWNG
P-P--GV-FE--W----D-------N---------F-------AS-G-T-----------
----KA-MM-D-AV-VS-ATG--------HGC-------TTII-GG---------G--DT
ATCC----VKFG-------T----EK---K--VS----------------------HVST
GGGASLELLEGK------------------------------------------------
-----------
>I9BQ68_9RALS/24-397
-----------------------------------------------ISQ---G--K-L-
S-G-KRVFIR------------ADLNV-PQDDS--------------------------G
KI--T--E--DT---R-V-R-A---------SV-P---AIRQCLDA--G---AA-VMVT-
SH-LGR------------------------------------------------------
------------------------------------P----------------TE----G
-E-F-K------------------------------------------------------
-------------------------------------------------PE-D-T--LAP
VAQRL---SELL--------GC-E------------------VKL---------------
--V---A------------D---W-VD-G-----------V--D--V--AP---------
--------------G-QV---VLLENCRVN-------------------KGE-------K
---------------------------------K--N---DD----------------A-
--------LAQKMAK--L---C-------D----V--------YV-NDAFGTAH--R-A-
E-ATTHGIAKFA--PVA------CAG-PLLAAEI--------DA---------LG-----
-KAL--GQ--P-A----------R-PL--VAIV-------------AGSK---------V
SS------KLTILK---------A-LA---D--K--V-----------DNLIV--GGGIA
---NT---F-MVA---A--G---LN--IG-----KSLV---------EA-----------
------------------------------------------D--L--------------
--------------VAE-A--RAIM-D-I-M-AA----R-G-------------------
------------------------------------------------ASVPIPTDVVCA
K----------E----------FSATAT----ATVK---------DV-KD--I-------
A-D-DD---MILDI-GPQ--T-A-Q---RLAEQLKS-------------A---GTIVWNG
P-V--GV-FE--F----E-------Q---------F-------GH-G-T-----------
----RV-LA-E-AI-AA-SP-----------A-------FSIA-GG---------G--DT
LAAI----AKYN-------I----AD---R--VG----------------------YIST
GGGAFLEFLEGK------------------------------------------------
-----------
>A0A0F4KHN1_9ACTN/6-393
--------------------------------------------ELLAEG--------V-
A-G-KRIFVR------------ADLNV-PLAG---------------------------D
TI--T--D--DG---R-I-R-A---------VQ-P---TIAKLAEA--G---AR-VVVA-
SH-LGR------------------------------------------------------
------------------------------------P-----------------K----G
-A-P-D------------------------------------------------------
-------------------------------------------------PA-F-S--LAP
AAKRL---GELL--------GA-D------------------VAF---------------
--A---T------------D---T-VG-ASA---KS-TV-A--A--L--AD---------
--------------G-QV---AVIENLRFN-------------------AGE-------T
---------------------------------S--K---DDAE------------RGA-
--------FADQLAE--L---A-------D----V--------YV-GDGFGAVH--R-K-
H-ASVFDLPARL---PH------AAG-YLIATEV--------GV---------LK-----
-KLT--AD--V-K----------R-PY--VVVL-------------GGAK---------V
SD------KLAVID---------Q-LL---G--K--A-----------DRILI--GGGMA
---YT---F-LKA---Q--G---HE--IG-----ISLL---------QE-----------
------------------------------------------D--Q--------------
--------------IPV-V--LEYM-A-R-A-EK----L-G-------------------
------------------------------------------------VELVLPVDVLVS
A----------DFPD-----LKTKAPAD----HTTV---------DA-DK--I-------
P-A-DK---EGLDI-GPK--T-R-E---LYASKIAD-------------A---ETVFWNG
P-V--GV-FE--H----P-------D---------Y-------AG-G-T-----------
----RA-IA-Q-AL-VD-SS-----------A-------FTVV-GG---------G--DS
AAAV----RTLG-------F----DE--NA--FG----------------------HIST
GGGASLEYLEGK------------------------------------------------
-----------
>W8EZD8_9BACT/4-386
-------------------------------------------------L-DQY--N-F-
A-G-KRAVVR------------VDFNV-PLDKS--------------------------F
AI--T--D--DT---R-I-R-A---------AT-P---TIKKILKD--G---GS-VVLL-
SH-LGR------------------------------------------------------
------------------------------------P-----------------K----G
-G-P-E------------------------------------------------------
-------------------------------------------------DK-F-S--LKH
LVARL---GQEY--------GQ-E------------------VQF---------------
--A---A------------D---A-LQ-AEV---Q---A-N--A--L--QP---------
--------------G-QI---LLVENVRFY-------------------AEE-------E
---------------------------------K--G---NP----------------E-
--------FAAKLAK--L---G-------D----V--------YV-NDAFGAAH--R-K-
H-ASTAVIAESF--APED----RVGG-YLLQGEL--------DN---------AK-----
-KVL--EE--A-E----------R-PF--TAIM-------------GGAK---------I
SD------KILIIE---------K-LL---D--R--V-----------DNLLI--GGGMA
---YT---F-AKA---Q--G---GS--IG-----SSLL---------EA-----------
------------------------------------------D--K--------------
--------------MDL-A--LELI-E-K-A-KA----K-G-------------------
------------------------------------------------VNLLLPTDSLIA
D----------K-----------FANDA---ETKVA---------AN-DQ--I-------
P-D-GW---LGLDL-GPD--S-I-K---AFSEVVRN-------------S---KTILWNG
P-M--GV-FE--L----P-------T---------F-------AK-G-T-----------
----TA-VA-Q-AI-AD-ATRE-------SGA-------FSLI-GG---------G--DS
AAAV----NQLG-------F----AD---Q--VS----------------------YIST
GGGALLEYMEGK------------------------------------------------
-----------
>E0QR60_9ACTO/5-387
---------------------------------------------IESLG------D-L-
T-G-KRVLVR------------SDFNV-PLKD---------------------------G
VI--T--D--DG---R-I-R-A---------AL-P---TLKKLLDG--G---AK-VIVM-
AH-LGR------------------------------------------------------
------------------------------------P-----------------K----G
-Q-V-N------------------------------------------------------
-------------------------------------------------PE-F-S--LAP
VAKRL---EELI--------GA-K------------------VTL---------------
--A---A------------D---T-TG-ADA---QA-KA-A--A--L--PA---------
--------------G-EI---LMLENVRFD-------------------PRE-------T
---------------------------------S--K---DDGE------------RAE-
--------FAAEMAK--L---A-------D----L--------FV-SDGFGVVH--R-K-
Q-ASVYDIAKLL---PA------AAG-LLVVKEI--------ES---------LR-----
-KAT--DN--P-E----------R-PY--TVVL-------------GGSK---------V
SD------KLGVIA---------N-LL---T--K--A-----------DSLII--GGGMA
---FT---F-LAA---Q--G---YR--VG-----KSLL---------ES-----------
------------------------------------------D--Q--------------
--------------IDT-V--KGYL-E-K-A-KQ----N-G-------------------
------------------------------------------------VDLVLPVDVVVA
P----------E----------FKAEAP----ATVV---------SA-DA--I-------
P-E-DQ---MGLDI-GPK--S-R-E---NFAAKIAQ-------------S---KTVAWNG
P-M--GV-FE--F----E-------A---------F-------AA-G-T-----------
----KA-VA-Q-AL-QD-G-----------DC-------FSVV-GG---------G--DS
AAAV----RLLG-------F----DE--SK--FS----------------------HIST
GGGASLELLEGK------------------------------------------------
-----------
>B7VKA5_VIBTL/11-378
--------------------------------------------------MTDL--E-L-
A-G-KRVFIR------------ADLNV-PVKD---------------------------G
KV--T--S--DA---R-I-L-A---------SL-P---TIKLCLEA--G---AK-VMVT-
SH-LGR------------------------------------------------------
------------------------------------P----------------TE----G
-E-Y-N------------------------------------------------------
-------------------------------------------------EE-F-S--LAP
VVNYL---NDAL--------DC-D------------------VKL---------------
--A---K------------D---Y-VN-G-----------L--E--L--NA---------
--------------G-EL---TVLENVRFN-------------------KGE-------K
---------------------------------K--N---EE----------------A-
--------LSKQYAA--L---C-------D----I--------FV-MDAFGTAH--R-A-
Q-ASTHGVGTYA--PVA------CAG-PLLAAEL--------EA---------LG-----
-KAM--DN--P-A----------R-PL--VAIV-------------GGSK---------V
ST------KLTVLE---------S-LS---K--I--A-----------DQLVV--GGGIA
---NT---F-IAA---E--G---HN--VG-----KSLY---------EA-----------
------------------------------------------D--L--------------
--------------VET-A--QKLM-K-E-C-A---------------------------
--------------------------------------------------IPVATDVACA
K----------A----------FDENAE----AEIK---------HV-SE--V-------
Q-D-DD---MIFDL-GPD--S-T-A---ALAEIIGN-------------A---KTILWNG
P-V--GV-FE--F----K-------N---------F-------EA-G-T-----------
----AG-IS-K-AI-AD-SEG------------------FSVA-GG---------G--DT
LAAI----DKFG-------I----KA---D--VS----------------------YIST
GGGAFLEFVEGK------------------------------------------------
-----------
>A0A097QYZ8_HAFAL/6-373
--------------------------------------------------MTDL--D-L-
A-G-KRVLIR------------SDLNV-PVKE---------------------------G
KV--T--S--DA---R-I-R-A---------SL-P---TIEAALKQ--G---AR-VMVT-
SH-LGR------------------------------------------------------
------------------------------------P----------------TE----G
-E-Y-N------------------------------------------------------
-------------------------------------------------EE-Y-S--LLP
VVNYL---KDHL--------KS-P------------------VRL---------------
--A---K------------D---Y-LD-G-V------------D--V--AE---------
--------------G-EL---VVLENVRFN-------------------KGE-------K
---------------------------------K--D---DE----------------T-
--------LSKKYAA--L---C-------D----V--------YV-MDAFGTAH--R-A-
Q-ASTHGVGKFA--PIA------CAG-PLLSAEL--------EA---------LG-----
-KAL--GN--P-A----------R-PM--VAIV-------------GGSK---------V
ST------KLTVLD---------S-LS---K--I--A-----------DQLIV--GGGIA
---NT---F-VAA---Q--G---HN--VG-----KSLY---------EA-----------
------------------------------------------D--L--------------
--------------VDE-A--KKLL-T-T-C-N---------------------------
--------------------------------------------------IPVPTDVRVA
T----------E-----------FSETA---AATLK---------SV-ND--I-------
K-D-DE---QILDL-GDA--S-A-H---QLAEILKN-------------A---KTILWNG
P-V--GV-FE--F----P-------N---------F-------RK-G-T-----------
----EI-VA-Q-AI-AD-SE-----------A-------FSIA-GG---------G--DT
LAAI----DLFG-------I----AD---K--IS----------------------YIST
GGGAFLEFVEGK------------------------------------------------
-----------
>A0A091CPF1_FUKDA/9-140
-------------------------------------------------L-DKL--K-V-
K-G-KQVIMR------------VDFNV-PMKN---------------------------N
QI--T--N--NQ---R-I-K-A---------AV-P---SIKFCLDN--G---AKSVVLM-
SH-LGR------------------------------------------------------
------------------------------------P-----------------D----G
-A-P-M------------------------------------------------------
------------------------------------------------PDK-Y-S--LQP
VAVEL---KSLL--------GK-D------------------VLF---------------
--L---K------------D---C-VG-SEV---EK-AC-S--D--P--AV---------
--------------G-SV---ILLENLCFH-------------------VDE-------E
---------------------------------G--K-----------------------
------------------------------------------------------------
------------------------------------------------------------
------------------------------------------------------------
------------------------------------------------------------
------------------------------------------------------------
------------------------------------------------------------
------------------------------------------------------------
------------------------------------------------------------
------------------------------------------------------------
------------------------------------------------------------
------------------------------------------------------------
------------------------------------------------------------
------------------------------------------------------------
------------GKDASGNKV---------------------------------------
-----------
>A0A0D8PQD0_9GAMM/6-373
--------------------------------------------------MTDL--D-L-
A-G-KRVFIR------------ADLNV-PVKG---------------------------G
KV--T--S--DA---R-I-L-A---------SL-P---TIQRCLEA--G---AK-VMVT-
SH-LGR------------------------------------------------------
------------------------------------P----------------TE----G
-E-Y-A------------------------------------------------------
-------------------------------------------------EE-F-S--LQP
VVNYL---NDAL--------DC-D------------------VKL---------------
--A---K------------D---Y-LD-G-----------L--E--L--NA---------
--------------G-EL---VVLENVRFN-------------------KGE-------K
---------------------------------K--N---ED----------------E-
--------LSKKYAA--L---C-------D----V--------FV-MDAFGTAH--R-A-
Q-ASTYGVGMFA--PVA------CAG-PLLAGEL--------EA---------LG-----
-KAM--DN--P-A----------R-PM--VAIV-------------GGSK---------V
ST------KLTVLE---------S-LA---K--I--A-----------DQIVV--GGGIA
---NT---F-IAA---E--G---ND--VG-----KSLY---------EA-----------
------------------------------------------D--L--------------
--------------IPT-A--QALM-A-N-T-A---------------------------
--------------------------------------------------IPVATDVVCA
K----------E-----------FSDSA---VATIK---------PS-TE--I-------
A-A-DD---MVLDL-GPD--S-A-Q---ALADIIMN-------------A---KTILWNG
P-V--GV-FE--I----E-------Q---------F-------GK-G-T-----------
----EV-VA-N-AI-AA-SAG------------------FSVA-GG---------G--DT
LAAI----DKYG-------I----KD---K--VS----------------------YIST
GGGAFLEFVEGK------------------------------------------------
-----------
>Q3SEA0_PARTE/9-405
---------------------------------------------DHVLR------Q-F-
T-N-KRVLIR------------VDFNV-PIKE---------------------------G
KV--K--N--AT---R-I-Q-G---------AI-P---TLKKILEQ--N---PKNVTLM-
SH-MGR------------------------------------------------------
------------------------------------P-----------------D----G
-K-R-V------------------------------------------------------
-------------------------------------------------EK-D-S--LKI
VVPKL---EELL--------GT-K------------------INF---------------
--V---N------------D---C-VG-SEA---VE-A--S--N--A--GN---------
--------------G-QI---NLLENLRFH-------------------IQE-------E
GKGLD----------------------ANGAKIK--A---DKES------------VKK-
--------FRKELSS--L---G-------D----I--------YV-NDAFGTAH--R-A-
H-SSMVGIDHKV---R-------VAG-YLMKKEL--------DY---------FA-----
-RAL--ET--P-Q----------R-PF--LVIL-------------GGAK---------V
AD------KIQLIK---------S-ML---D--K--V-----------DEMII--GGGMA
---FT---F-LKK--IH--N---VP--IG-----KSLF---------DE-----------
------------------------------------------E--G--------------
--------------YKI-V--DETL-A-K-A-KE----K-N-------------------
------------------------------------------------VKIHLPTDFVCG
T----------G----------LDASSP----VALH--------DLK-SG--I-------
P-D-GW---LGLDA-GQL--T-Q-R---ENAEAIGR-------------A---KTIVWNG
P-Q--GA-FE--I----E-------Q---------F-------KN-G-S-----------
----VS-ML-N-AL-VK-QTQ--------SGA-------TTIV-GG---------G--DT
VNLV----GANK-------A----ND---K--LS----------------------HVST
GGGASLELLEGK------------------------------------------------
-----------
>B0K879_THEP3/5-382
--------------------------------------------------VRDI--D-V-
A-G-KRVLVR------------VDFNV-PMDEN--------------------------K
NI--T--D--DT---R-I-K-A---------AL-P---TIEYLINH--N---AK-VILV-
SH-LGR------------------------------------------------------
------------------------------------P-----------------K----G
-K-V-N------------------------------------------------------
-------------------------------------------------PE-Y-S--LKP
VAKRL---SELL--------GK-Q------------------VIM---------------
--A---E------------D---V-IG-DDA---KT-KA-A--A--L--KE---------
--------------G-EV---LLLENVRFH-------------------AEE-------E
---------------------------------K--N---DT----------------Q-
--------FAKELAS--L---A-------D----I--------YV-NDAFGTAH--R-A-
H-ASTAGVAAYL---PA------VSG-FLIEKEL--------TI---------MG-----
-EAL--EN--P-K----------R-PF--VAIL-------------GGAK---------V
SD------KIGVIT---------N-LL---E--K--V-----------DSLLI--GGGMA
---YT---F-IKA---K--G---YE--IG-----KSLL---------EE-----------
------------------------------------------D--K--------------
--------------IEL-A--KELM-E-K-A-KQ----K-G-------------------
------------------------------------------------VNLMLPVDTVIA
K----------E----------LKSGVP----YEVV---------DI-DK--M-------
P-Q-DQ---IGVDI-GPK--T-I-E---EYSKVIKH-------------A---MTVVWNG
P-M--GV-FE--I----P-------E---------F-------AK-G-T-----------
----EA-IA-K-AL-SE-CKG------------------TTIV-GG---------G--DS
AAAI----EQLG-------Y----AD---K--VT----------------------HIST
GGGASLEFLEGK------------------------------------------------
-----------
>J8ZZD1_EDHAE/6-382
--------------------------------------------------IRDI--N-L-
E-G-KRVFLR------------TDYNV-PISN---------------------------G
TI--E--D--DF---R-I-I-S---------SY-P---TIDYLFAN--G---VAQLIIG-
TH-LGR------------------------------------------------------
------------------------------------P-----------------K----G
-S-Y-N------------------------------------------------------
-------------------------------------------------SD-Y-S--LKP
VYDYI--KKDYL--------GK-G------------------VDL---------------
--K--------------------F-FN-L-Y---D-----L--E--L--KN---------
--------------H-KF---VMLENLRFY-------------------REED----DIE
-----------------------------------------SNK------------ITE-
--------FKNFMVT--V---A-------D----I--------LV-VDAFGTIH--R-K-
S-ASLLKTG--L---PA------YSG-LLVEKEL--------YI---------VN-----
-NII--YSDLN-T----------K-PI-DLFFL-------------GGKK---------I
SD------KLKLLK---------N-II---S--K--C-----------NKIYI--FGAMA
---ST---F-LKC---F--G---KE--IG-----ESYY---------EE-----------
------------------------------------------G--C--------------
--------------NEI-I--MEIF-E-I-S-NK----H-N-------------------
------------------------------------------------TKIILPTDFIVK
I----------K-------------NS-----EIYK---------NT-KI--I-------
N-N-DE---MIVDI-GSE--S-I-N---DIKTHISS-------------S--HDLIFLNG
T-P--GI-YE--I----K-------E---------S-------CE-G-T-----------
----KA-LI-L-AL-AK-SFK---------TH-------KVLV-GG---------G--DT
SAAL----QLYS-------D----RS---C--FY----------------------HVST
GGGSLIALLQG-D-----------------------------------------------
-----------
>C9S883_VERA1/9-406
--------------------------------------------------INDV--D-L-
K-D-KRVLIR------------VDFNV-PLDAD--------------------------K
KI--T--N--NQ---R-I-A-G---------AV-P---TIKHAIDN--G---AKAVVLM-
SH-LGR------------------------------------------------------
------------------------------------P-----------------D----G
-K-V-N------------------------------------------------------
-------------------------------------------------AK-Y-S--LEP
VVAEL---EKLL--------GK-S------------------VQF---------------
--T---K------------D---C-VG-PEA---EE-VV-N--K--A--TG---------
--------------G-QV---VLLENLRFH-------------------AEE-------E
GSSKD----------------------ENGNKVK-------ADKA----------KVEE-
--------FRKGLTA--L---G-------D----V--------FV-NDAFGTAH--R-A-
H-SSMVGVDLP----QK------AAG-FLMKKEL--------DY---------FA-----
-KAL--EN--P-Q----------R-PF--LAIL-------------GGAK---------V
SD------KIQLID---------N-LL---D--K--V-----------NTLII--CGGMS
---FT---F-KKT--LE--G---VS--IG-----DSLF---------DE-----------
------------------------------------------A--G--------------
--------------SKT-V--GKLI-E-K-A-KA----N-G-------------------
------------------------------------------------VKVVLPVDYITA
D----------KF---------DK-DAN---TGTAT---------DE-TG--I-------
P-D-GW---MGLDC-GEK--S-I-E---LYKQAIDE-------------S---KTILWNG
P-A--GV-FE--F----E-------K---------F-------AR-G-T-----------
----KA-TL-D-AA-VA-GCE--------AGK-------IVII-GG---------G--DT
ATVA----AKYK-------V----ED---K--LS----------------------HVST
GGGASLELLEGK------------------------------------------------
-----------
>A0A0G0UXK2_9BACT/6-84
-------------------------------------------------L-TKL--D-V-
S-G-KRVLLR------------LDLDT-SPDP----------------------------
-------N--DL---R-I-K-A---------SE-E---TLNYLKEK--G---AE-IIIL-
AH-RGR------------------------------------------------------
------------------------------------P-----------------D----G
-K-V-D------------------------------------------------------
-------------------------------------------------EG-L-S--LAP
FQPIF---DK--------------------------------------------------
------------------------------------------------------------
------------------------------------------------------------
------------------------------------------------------------
------------------------------------------------------------
------------------------------------------------------------
------------------------------------------------------------
------------------------------------------------------------
------------------------------------------------------------
------------------------------------------------------------
------------------------------------------------------------
------------------------------------------------------------
------------------------------------------------------------
------------------------------------------------------------
------------------------------------------------------------
------------------------------------------------------------
------------------------------------------------------------
------------WRAKVE------------------------------------------
-----------
>R7JUZ4_9FIRM/7-386
--------------------------------------------------VDDI--N-V-
K-G-KRVLVR------------CDFNV-PLID---------------------------G
KI--T--D--EN---R-L-V-A---------AL-P---TIKKLIAD--G---GK-VILC-
SH-LGK------------------------------------------------------
------------------------------------P-----------------K----G
-E-P-K------------------------------------------------------
-------------------------------------------------PE-L-S--LAP
VAVRL---SELL--------GQ-E------------------VKF---------------
--A---A------------DP-EV-VG-PNA---KA-AV-E--A--M--KD---------
--------------G-DV---ILLENTRYR-------------------AEE-------T
---------------------------------K--N---GE----------------E-
--------FSKELAS--L---C-------D----V--------FV-NDAFGTAH--R-A-
H-CSNVGVTKYV--DTA------VVG-YLMEKEI--------AF---------LG-----
-NAV--NN--P-E----------R-PF--VAIL-------------GGSK---------V
SS------KISVID---------N-LI---D--K--V-----------DVLII--GGGMA
---YT---F-AKA---A--G---GT--VG-----DSLL---------EM-----------
------------------------------------------D--Y--------------
--------------LDY-A--NKMK-E-K-A-AA----K-G-------------------
------------------------------------------------VKLLLPVDNVVA
D----------A-----------FSNDA---NTQVV---------PA-GQ--I-------
P-D-GW---EGLDI-GPE--T-A-K---LFADAVKT-------------A---KTVVWNG
P-M--GC-FE--M----P-------N---------F-------AA-G-T-----------
----KA-VA-A-AL-AE-T-----------DA-------VTII-GG---------G--DS
AAAV----NQLG-------Y----GD---K--MT----------------------HIST
GGGASLEFLEGK------------------------------------------------
-----------
>A0A0F5LW05_9RHIZ/8-390
-------------------------------------------------L-DSL--D-L-
N-G-KRVLLR------------ADLNV-PVAD---------------------------G
KV--T--D--AT---R-I-E-R---------LV-P---TIREIVKH--D---GK-VILL-
SH-FGR------------------------------------------------------
------------------------------------P-----------------K----G
-K-V-D------------------------------------------------------
-------------------------------------------------PE-F-S--LEI
VCASV---ADLT--------GH-P------------------VGF---------------
--I---P------------T--DW-TD-MTA--AIA-AI-E--A--A--PA---------
--------------G-SV---FVLENTRFH-------------------PGE-------E
---------------------------------A--N---DV----------------E-
--------LAKRMAS--L---G-------D----I--------YV-NDAFSAAH--R-A-
H-ASTEALAHLL---PA------AAG-LAMAAEL--------DA---------LE-----
-AGL--GK--P-R----------K-PV--IAIV-------------GGAK---------V
SS------KIDLLE---------N-LV---A--K--V-----------DALVI--GGGMA
---NT---F-LHA---Q--G---HG--VG-----KSLA---------EK-----------
------------------------------------------D--L--------------
--------------AET-A--LRIM-D-K-A-ID----S-G-------------------
------------------------------------------------CAIILPIDAVVA
W----------H----------FKADTP----TRLY---------GV-DA--I-------
D-P-DG---MVLDI-GPI--S-I-D---RINAAIDD-------------A---NTVIWNG
P-M--GA-FE--M----N-------P---------F-------DA-G-T-----------
----VA-IA-K-HV-AK-RTHD-------GKL-------ISVA-GG---------G--DT
VAAL----AHAG-------V----KD---D--FT----------------------YVST
AGGAFLEWMEGK------------------------------------------------
-----------
>A0A0G1U4B4_9BACT/6-231
------------------------------------------------LE--EL--A-P-
A-G-KRVVVR------------VDWNV-TLGKA--------------------------L
AV--V--D--DT---R-I-K-R---------TQ-R---TIEWLLEN--E---AKQVVLV-
SH-LGK------------------------------------------------------
------------------------------------P-----------------G----G
-K-I-V------------------------------------------------------
-------------------------------------------------PL-L-S--LAP
VAQYA---AKLL--------AR-R------------------IEI---------------
--F----------------------SE-P-----------E--V--V--PH---------
--------------A-QL---SILENVRFW-------------------EGE-------E
---------------------------------S--N---EP----------------E-
--------FAKRLAQ--M---G-------E----A--------YV-NEAFGECH--R-S-
S-ASIVGIPKLL---PA------FAG-FNLVSEV--------EN---------IL-----
-GAI--TK--P-A----------R-PF--VVVM-------------GGAK---------V
VD------KLKLLE---------T-LS---T--I--A-----------DAILL--GGKLA
---NE---F-VER-----------------------------------------------
------------------------------------------------------------
------------------------------------------------------------
------------------------------------------------------------
------------------------------------------------------------
------------------------------------------------------------
------------------------------------------------------------
------------------------------------------------------------
------------------------------------------------------------
------------NMRLSGSAKV--------------------------------------
-----------
>PGK_LISMO/6-385
--------------------------------------------------VTDL--D-L-
K-D-KKVLVR------------VDFNV-PMKD---------------------------G
KI--T--N--DN---R-I-V-A---------AL-P---TIEYILEQ--N---GK-AILF-
SH-LGK------------------------------------------------------
------------------------------------V-----------------K----T
-E-E-D------------------------------------------------------
------------------------------------------------KEG-K-S--LRP
VAVRL---SELL--------GK-E------------------VKF---------------
--V---P------------T---T-RG-PEL---EK-AI-D--E--L--KD---------
--------------G-EV---LLFENTRFEDI---------------DGKKE-------S
---------------------------------K--N---DP----------------E-
--------LGKYWAS--L---G-------D----V--------FV-NDAFGTAH--R-A-
H-ASNVGIASNL---ES------AAG-FLMEKEI--------KF---------IG-----
-GVV--DN--P-A----------R-PL--VAIL-------------GGAK---------V
SD------KIGVIE---------N-LL---T--K--A-----------DKVLV--GGGMT
---FT---F-MAA---Q--G---QE--IG-----KSLL---------EA-----------
------------------------------------------D--K--------------
--------------VEL-A--KGLL-E-K-A-G---------------------------
------------------------------------------------DKLVLPVDAVVS
K----------E-----------FSNDA---PFHTV---------SA-DS--I-------
P-A-DE---MGLDI-GQA--T-I-D---LFTKELQG-------------A---KTVVWNG
P-M--GV-FE--L----S-------N---------F-------AK-G-T-----------
----IG-VC-E-AI-AN-LTD----------A-------TTII-GG---------G--DS
AAAA----MDLG-------F----AD---K--FT----------------------HIST
GGGASLEYLEGK------------------------------------------------
-----------
>A0A067E2M6_CITSI/1-134
----------------------------------------------MAKL----------
------------------------------------------------------------
------------------------------------------------------------
------------------------------------------------------------
------------------------------------------------------------
------------------------------------------------------------
------------------------------------------------------------
------------------------------------------------------------
------------------------------------------------------------
------------------------------------------------------------
------------------------------------------------------------
------------------------------------------------------------
------------------------------------------------------------
----------D-E----------K-PY--AAII-------------GGGN---------L
CN------KAAALH---------F-LA---S--R--C-----------DGLIF--VGLMS
---FQ---I-MHA---L--G---LP--VP-----PELV---------EK-----------
------------------------------------------G--A--------------
--------------NDA-A--SDLI-Q-F-A-RD----K-H-------------------
------------------------------------------------ITILYPKDFWCT
K----------I-----------HHPNQ----VEIF---------PS-HG--I-------
P-D-GW---EPVDI-GPR--S-V-E---EITSTITK-------------C---KA-----
------------------------------------------------------------
------------------------------------------------------------
------------------------------------------------------------
------------FPF---------------------------------------------
-----------
>L9KSX0_TUPCH/11-403
------------------------------------------ERVEIQFH----------
---------Q------------VDFNV-PMKN---------------------------N
QI--T--N--NQ---R-I-K-A---------AV-P---SIKFCLDN--G---AKSVVLM-
SH-LGR------------------------------------------------------
------------------------------------P-----------------D----G
-V-P-M------------------------------------------------------
------------------------------------------------PDK-Y-S--LEP
VAVEL---KSLL--------GK-D------------------VLF---------------
--L---K------------D---C-VG-PEV---EK-AC-A--D--P--PA---------
--------------G-SV---ILLENLRFH-------------------VEE-------E
GKGKD----------------------SSGNKVK-------AEPA----------KIEA-
--------FRASLSK--L---G-------D----I--------YV-NDAFGTAH--R-A-
H-SSMVGVNLP----QK------AGG-FLMKKEL--------NY---------FA-----
-KAL--ES--P-E----------R-PF--LAIL-------------GGAK---------V
AD------KIQLIN---------N-ML---D--K--V-----------NEMII--GGGMA
---FT---F-LKV--LN--N---ME--IG-----TSLF---------DE-----------
------------------------------------------E--G--------------
--------------AKI-V--KDLM-T-K-A-EK----N-G-------------------
------------------------------------------------VKITLPVDFVTA
D----------KF---------DENAKT----GQAT---------VA-SG--I-------
P-A-GW---MGLDC-GPE--S-S-K---KYAEAVGR-------------A---KQIVWNG
P-V--GV-FE--W----E-------A---------F-------AR-G-T-----------
----KA-LM-D-EV-VK-ATS--------RGC-------ITII-GG---------G--DT
ATCC----AKWN-------T----ED---K--VS----------------------HVST
GGGASLELLEAK------------------------------------------------
-----------
>L5JQ04_PTEAL/9-406
-------------------------------------------------L-DKL--D-V-
K-G-KRVIMR------------VDFNV-PMKK---------------------------N
QI--T--N--NQ---R-I-K-A---------SI-P---SIKYCLDN--Q---AKSVVLM-
SH-LGR------------------------------------------------------
------------------------------------P-----------------D----G
-V-A-M------------------------------------------------------
------------------------------------------------PDK-Y-S--LEP
VAAEL---KSLL--------GK-D------------------ILF---------------
--L---K------------D---C-VG-PEV---EK-AC-A--N--P--PA---------
--------------G-SV---ILLENLRFH-------------------VEE-------E
GKGQD----------------------PSGNKLK-------AEPQ----------KIEA-
--------FRESLSK--L---G-------D----V--------YV-NDAFGTAH--R-A-
H-SSMVGVNLP----QK------ASG-FLMKKEL--------EY---------FA-----
-KAL--EN--P-E----------R-PF--LAIL-------------GGAK---------V
AD------KIQLIK---------N-ML---D--K--V-----------NEMII--GGGMA
---YT---F-LKV--LK--N---ME--IG-----ASLF---------DE-----------
------------------------------------------Q--G--------------
--------------ATI-V--KDIM-A-K-A-SK----N-G-------------------
------------------------------------------------VNITFPVDFVTA
D----------K----------FEENAK---VGQAT---------VA-SG--I-------
P-A-GW---MALDC-GPE--T-N-K---KYAQVVAQ-------------A---KLIVWNG
P-V--GV-FE--W----D-------A---------F-------AK-G-S-----------
----KA-LM-D-EI-VK-ATS--------RGC-------ITII-GG---------G--DT
ATCC----AKWN-------T----ED---K--IS----------------------HVST
GGGASLELLEGK------------------------------------------------
-----------
>A0A074T274_HAMHA/8-407
--------------------------------------------IQDVGA------Q-L-
T-G-KSVLIR------------VDFNV-PMKD---------------------------G
VV--Q--D--AT---R-I-K-A---------TL-P---TLEYALSK--N---PRCLVLL-
SH-AGR------------------------------------------------------
------------------------------------P-----------------D----G
-R-V-Q------------------------------------------------------
-------------------------------------------------MK-Y-T--LKP
VAAAL---QEFL-------PKQ-K------------------VTF---------------
--V---E------------D---C-VG-PKA---EE-AV-Q--A--A--KN---------
--------------G-EI---LVMENVRFH-------------------IEE-------E
GKGVD----------------------EQGNKIK-------ASTE----------AIAK-
--------FKADLTK--L---G-------D----V--------YI-NDAFGTAH--R-A-
H-ASMVGIEVPV---R-------AAG-LLMKKEL--------DY---------FS-----
-KAL--EC--P-E----------K-PF--LAIL-------------GGAK---------V
RD------KIQLIE---------N-ML---D--R--V-----------QMMIV--AGGMA
---FT---F-KKV--LD--N---MP--IG-----NSLF---------DD-----------
------------------------------------------E--G--------------
--------------AKI-V--SDIM-A-K-A-KA----K-G-------------------
------------------------------------------------VEMLFPCDFLCA
D----------K----------FDNNAN----TQIC--------EDK-TG--I-------
P-D-GW---MGVDV-GPK--T-V-E---KATEMILR-------------A---KTLVWNG
P-P--GV-FE--M----S-------N---------F-------AK-G-S-----------
----IA-FC-G-AV-AK-ATE--------KGC-------ITIV-GG---------G--DT
AALV----EREG-------Y----AS---K--VS----------------------HVST
GGGASLELLEGK------------------------------------------------
-----------
>K0F349_9NOCA/6-394
------------------------------------------LDDLLSEG--------V-
E-G-RGVLVR------------SDLNV-PLDDN--------------------------G
QI--T--D--PG---R-I-L-A---------SV-P---TIKALVEA--G---AK-VVLT-
AH-LGR------------------------------------------------------
------------------------------------P-----------------K----G
-A-P-D------------------------------------------------------
-------------------------------------------------AK-L-S--LAP
VAAKL---AEEL--------GR-N------------------VQL---------------
--A---G------------D---V-VG-QDA---LA-RS-E--G--L--TD---------
--------------G-DV---LLLENIRFD-------------------PRE-------T
---------------------------------S--K---DDAD------------RAK-
--------LAAALVE--L---V------GDD--GA--------FV-SDGFGVVH--R-K-
Q-ASVYDVAKLL---PH------YAG-KLVAAEV--------DV---------LA-----
-KLT--AD--T-E----------R-PY--AVVL-------------GGSK---------V
SD------KLAVIE---------A-LA---P--K--V-----------DTLVI--GGGMC
---FT---F-LAA---Q--G---LS--VG-----SSLL---------QE-----------
------------------------------------------E--M--------------
--------------IDT-C--KGLL-E-R-Y-A---------------------------
------------------------------------------------DVIHLPRDIVAA
E----------K----------FAADAD----SKVV---------PA-HE--I-------
P-D-GW---MGLDI-GPE--S-T-D---RFAALLTE-------------A---KTVFWNG
P-M--GV-FE--F----E-------N---------F-------AA-G-T-----------
----RG-VA-E-AI-VT-ATG--------KGA-------FTVV-GG---------G--DS
AAAV----RALG-------L----PE--DG--FS----------------------HIST
GGGASLEYLEGK------------------------------------------------
-----------
>A0A0G0L063_9BACT/221-327
-------------------------------EENPDPNKVIMARLIPDTE----------
------------------------------------------------------------
------------------------------------------------------------
------------------------------------------------------------
------------------------------------------------------------
------------------------------------------------------------
------------------------------------------------------------
------------------------------------------------------------
------------------------------------------------------------
------------------------------------------------------------
------------------------------------------------------------
------------------------------------------------------------
------------------------------------------------------------
------------------------------------------------------------
------------------------------------------------------------
------------------------------------------------------------
------------------------------------------------------------
------------------------------------------------------------
------------------------------------------------------------
------------------------------------------------------------
------------DI-TIH--T-I-E---VFKEEIAK-------------G---GTIVVAG
V-Q--GK-YE--D----E-------G---------H-------RQ-G-T-----------
----LE-VF-R-AI-AE-SN-----------A-------FKIA-GG---------G--DA
EAAI----TEFG-------L----ND---K--FD----------------------WISV
GGGAMLEFL---VK----------------------------------------------
-----------
>M1E6K5_9FIRM/13-389
-----------------------------------------------PIY------K-L-
Q-G-KRVFVR------------ADLND-PADSE--------------------------G
NL--T--G--DM---R-L-R-A---------VA-P---TLAYLCAA--R---AK-VILA-
SH-FGR------------------------------------------------------
------------------------------------P-----------------K----N
-K---E------------------------------------------------------
-------------------------------------------------AN-F-S--LKG
VRKRL---SEML--------RF-D------------------INF---------------
--I---P------------E---C-NG-KEL---EEFVL-N--E--L--KD---------
--------------G-EI---LLIENLRFC-------------------PGE-------T
---------------------------------K--N---DM----------------Q-
--------YARFLAS--L---G-------D----V--------FV-QEAFGACH--R-E-
H-ASIASLPKLL---PS------FAG-FLLEKEV--------VA---------LS-----
-KIL--KS--P-E----------R-PF--LLIL-------------GGKK---------V
SD------KIKLIN---------N-MI---E--K--V-----------DSICI--GGGMA
---FA---F-LRA---N--G---YD--VG-----KSFV---------EE-----------
------------------------------------------S--I--------------
--------------DDI-A--RQIL-Y-K-A-GE----M-G-------------------
------------------------------------------------KKIILPVDVLVA
K----------D----------IISGSE----CKLV---------DA-HR--I-------
P-A-DW---YGVDI-GPK--T-L-E---LFKEEILK-------------A---KTILWNG
P-M--GV-FE--I----P-------E---------F-------SW-G-S-----------
----RA-LA-L-AV-AL-S-----------DA-------VSVC-GG---------G--DT
SDVL----RLTN-------M----VN---Y--FS----------------------HVST
GGGAALKFLEG-E-----------------------------------------------
-----------
>Q2KW68_BORA1/11-384
-----------------------------------------------AKE---G--K-L-
A-G-KRVFIR------------ADLNV-PFDEA--------------------------G
RI--S--E--DT---R-I-R-A---------SV-P---GIRMALDA--G---AA-VMVT-
SH-LGR------------------------------------------------------
------------------------------------P-----------------K---EG
-V-L-T------------------------------------------------------
-------------------------------------------------EE-D-S--LAR
VAQRL---SELL--------GL-P------------------VPL---------------
--V---Q------------N---W-VD-G-V------------K--V--DA---------
--------------G-SV---VLLENCRVN-------------------PGE-------K
---------------------------------K--D---DE----------------T-
--------LSRKMAA--L---C-------D----V--------YV-NDAFGTAH--R-A-
E-ATTHGIARFA--PIA------CAG-PLLEAEL--------DA---------LG-----
-RAL--HD--P-K----------R-PL--VAIV-------------GGSK---------V
ST------KLSILQ---------A-LA---G--K--V-----------DQLVV--GGGIA
---NT---F-MLA---A--G---LP--IG-----KSLA---------EP-----------
------------------------------------------D--Q--------------
--------------IAE-A--RAVI-D-M-M-AR----R-G-------------------
------------------------------------------------AAVPIPTDVVCA
K----------S----------FGADAE----ATVK---------AA-AE--V-------
A-D-DD---MILDI-GPQ--T-A-Q---TLAAILAQ-------------A---GTIVWNG
P-V--GV-FE--F----D-------Q---------F-------AH-G-T-----------
----QV-IA-R-AI-AD-SEG------------------FSIA-GG---------G--DT
LAAI----AKYK-------I----GD---K--VG----------------------YIST
GGGAFLEFLEGK------------------------------------------------
-----------
>K7LXU3_SOYBN/91-451
-----------------------------------------------REE--------L-
F-G-KVAMVR------------FDSNI-LLRRE--------------------------C
D---K--K--NQ---S-V-Y-N---------AT-Y---TIKYLHEA--G---AN-VILV-
SD-WNM------------------------------------------------------
------------------------------------N-----------------------
-----T------------------------------------------------------
-------------------------------------------------PE-F-H--IES
VADFV---SEVL--------QI-Q------------------VVP---------------
--L---H------------G--SS-FN-K-----LS-KT-N--G--L--EK---------
--------------E-NI---LLLENLSNI-------------------KEE-------V
---------------------------------A--N---SL----------------E-
--------FARVLSS--G---V-------D----I--------FV-NDSFSNSH--K-V-
L-ASTVGVTRFC--YVC------IAG-FHFEERL--------CL---------LK-----
-NLA--EE--S-R----------K-PY--VAIL-------------GGGN---------L
YD------KAASFQ---------F-LA---S--R--C-----------QGFVF--VGMMS
---FQ---V-MHA---L--G---VS--VP-----RNLV---------DH-----------
------------------------------------------K--A--------------
--------------FNE-A--LDIV-R-L-A-RD----R-N-------------------
------------------------------------------------VQILYPKDFWCR
K----------K-----------CDPTQ----LQVF---------PS-HE--I-------
S-D-GW---VPVDL-GPA--S-L-E---EICSMLTN-------------C---KKIIWIG
P-V--KF-TD--S----S-------K---------Y-------TY-G-A-----------
----SK-LT-R-IL-EQ-LSQN-------SCE-------ITVV-GT---------M----
------------------------------------------------------------
------------ASKLVRQEKSSLSLINMVE-----------------------------
-----------
>A0A0A1AWB3_9ENTR/6-373
--------------------------------------------------MTDL--D-L-
A-G-KRVLIR------------ADLNV-PVKE---------------------------G
KV--T--S--DA---R-I-R-A---------SL-P---TIEAALKQ--G---AK-VMVT-
SH-LGR------------------------------------------------------
------------------------------------P----------------TE----G
-E-Y-N------------------------------------------------------
-------------------------------------------------EE-F-S--LLP
VVNYL---KEKL-------SGT-N------------------VTL---------------
--A---K------------D---Y-LD-G-V------------E--V--GA---------
--------------G-EL---VVLENVRFN-------------------KGE-------K
---------------------------------K--D---DE----------------T-
--------LSKKYAA--L---C-------D----V--------FV-MDAFGTAH--R-A-
Q-ASTHGVGKFA--PIA------CAG-PLLSAEL--------EA---------LG-----
-KVM--NN--P-A----------R-PL--VAVV-------------GGSK---------V
ST------KFDVLN---------S-LV---K--I--A-----------DTVIV--GGGIA
---NT---F-VAI------D---NK--VG-----KSLY---------EP-----------
------------------------------------------D--F--------------
--------------VEA-A--KGLR-D-Q-F-G---------------------------
--------------------------------------------------IPVPTDSRVG
T----------E-----------FSETA---TATVK---------KV-NE--V-------
A-D-NE---EIMDF-GDE--T-A-Q---AMAKVLKE-------------A---KTILWNG
P-V--GV-FE--F----P-------N---------F-------RK-G-T-----------
----EI-IA-N-AI-AD-SE-----------A-------FSVA-GG---------G--DT
LAAI----DLFG-------I----ED---K--IS----------------------YIST
GGGAFLEFVEGK------------------------------------------------
-----------
>W7TP37_9STRA/30-414
-------------------------------------------------A-KEV--S-L-
Q-G-QRVLVR------------ADLNV-PVKN---------------------------G
TV--Q--D--RT---R-I-A-L---------SA-P---TIRFLLDQ--G---AK-VIVS-
SH-LGR------------------------------------------------------
------------------------------------P-----------------K----G
-V-V-V------------------------------------------------------
-------------------------------------------------EG-Q-R--LTP
VASVL---EEVV--------RV-P------------------VRL---------------
--A---P------------D---S-AG-AAT---AA-FV-R--E--A--SA---------
--------------G-EV---VLLENTRFH-------------------AGE-------T
---------------------------------K--N---DD----------------L-
--------YAKQLRE--VS-GA-------E----I--------YV-NDAFGAAH--R-A-
H-ASTHGITKFV--AHK------VAG-LLLDKEL--------TA---------LG-----
-SIM--AA--P-E----------H-PV--VACI-------------GGSK---------V
ST------KLPVLE---------S-LL---A--T--C-----------DTILI--GGGMM
---FT---F-NKA---L--G---RE--IG-----RSLV---------EE-----------
------------------------------------------D--L--------------
--------------VPM-A--KAFL-D-K-A-EA----R-G-------------------
------------------------------------------------VKVVLPRDFVVA
P----------DV---------AEANQS---RALHA---------DV-AT--Y-------
Q-G-DG---VGVDI-GPL--T-V-G---DFHNEIKD-------------A---KTFFWNG
P-M--GV-IE--V----P-------R---------Y-------AL-G-T-----------
----DA-VT-R-MA-AF-LSQ--------KGG-------LAVV-GG---------G--DS
LVSV----QKLG-------L----FD---K--IS----------------------HVST
GGGAMLEFVEGK------------------------------------------------
-----------
>A0A0G1YI71_9BACT/9-387
---------------------------------------------IKQAR------R-L-
A-G-KRVLLR------------VDFNV-PLDG---------------------------R
RV--A--D--DT---R-L-R-E---------AL-P---TLQYLAKN--K---AR-IIIV-
TH-LGR------------------------------------------------------
------------------------------------P-----------------E----G
-R-R-A------------------------------------------------------
-------------------------------------------------AE-Y-K--LDP
VAKRL---AELW--------KR-K------------------VAK---------------
--L---P------------D---I-TG-PKV---ER-GI-R--A--L--RP---------
--------------G-QA---LMLENIRFS-------------------PDE-------S
---------------------------------G--N---RG----------------T-
--------LGRELAA--L---S-------D----I--------FV-QDGFAVSH--R-G-
D-ASVVGVARYL---PS------YSG-LLLDREI--------KG---------LA-----
-KVV--DK--P-V----------S-PF--VLVL-------------GGAK---------M
ET------KVPVMK---------N-LL---P--R--A-----------DFVLV--GGGIV
---NT---Y-LHA---L--G---YA--VG-----QSLI---------DP-----------
------------------------------------------G--Q--------------
--------------AAE-A--DKYV-G-R-R-K---------------------------
--------------------------------------------------VIKPVDVVVG
S----------R-----------DGAN-----YRVVKL----ERRPH-AV--C-------
K-K-NE---AILDI-GPA--T-I-R---LFAGYIKQ-------------A---RTLVWNG
A-M--GY-FE--Q----K-------P---------Y-------DV-G-T-----------
----LS-IA-R-LV-AA-RSK--------GPA-------FGVI-GG---------G--ET
VLAM----DRVG-------M----GE---N--ID----------------------LIST
GGGAMLEFLSG-R-----------------------------------------------
-----------
>K2N680_TRYCR/18-392
-----------------LPSTCSVDCKTGKTLVFSQLENAAKFDALHRVF----------
------------------------------------------------------------
------------------------------------------------------------
------------------------------------------------------------
------------------------------------P-----------------K----A
-E---F------------------------------------------------------
-------------------------------------------------PP-V-S--TFP
FVEEL---AKLL-------PGV-T------------------VKF---------------
--A---S------------D---C-LR-P--------PL-H--Q--L--KP---------
--------------G-EI---LVLENLQFY-------------------RNE-------T
---------------------------------S--S---DQAE------------RMA-
--------MAEVLAA--D---I-------D----V--------FV-NESFATAS--K-N-
H-ASNTALPKIL---HH-----GAAG-LSMDREL--------AF---------FS-----
-KFL--TH--P-A----------R-PI--AVVV-------------AGTN---------I
PE------KLLMIR---------S-LI---G--K--V-----------DKILI--AGLLK
---IP---F-LSA---K--G---LS--CG-----KSLN---------LPEV---------
----------------------------------------VKR--KLLNSRGGD------
------FEEETITCTQL-A--EEIM-S-L-C-EA----K-G-------------------
------------------------------------------------VELVLPVDHVVS
K----------RL---------TKINDA---SVAVV---------ES-MA--I-------
P-A-DV---YAMDC-ASN--T-I-A---LFAKYIRE-------------C---ECVYWAG
T-F--GW-TS-------L-------G---------Y-------NE-G-T-----------
----RA-FA-T-IL-AQ-ERK------------------LSII-GG---------R--ST
ARAV----QQFG-------L----AS---Y--FS----------------------HISG
GGVSCLELLQG-N-----------------------------------------------
-----------
>W5HLU9_WHEAT/1-166
------------------------------------------------------------
------------------------------------------------------------
------------------------------------------------------------
------------------------------------------------------------
------------------------------------------------------------
------------------------------------------------------------
------------------------------------------------------------
------------------------------------------------------------
------------------------------------------------------------
------------------------------------------------------------
------------------------------------------------------------
------------------------------------------------------------
------------------------------------------------------------
------------------------------------------------------------
----------------------------------------------------------MI
---YT---F-YKA---Q--G---HA--VG-----KSLV---------EE-----------
------------------------------------------D--K--------------
--------------LEL-A--NSLT-E-M-A-KS----K-G-------------------
------------------------------------------------VSLLLPTDIVVA
D----------N----------FAADAE----SKIV---------PA-SA--I-------
P-D-AW---MGLDI-GPD--S-I-K---KFSETLDT-------------T---KTVIWNG
P-M--GV-FE--F----E-------K---------F-------AA-G-T-----------
----DA-IA-K-KL-AD-ITA--------KGV-------TTII-GG---------G--DS
VAAV----EXXX-------X----XX--XX--XS----------------------HIST
GGGASLELLEGK------------------------------------------------
-----------
>A0A0F4QGX1_9GAMM/6-378
--------------------------------------------------MADL--D-L-
N-G-KRVLIR------------EDLNV-PVKE---------------------------G
KV--T--S--DA---R-I-R-A---------SL-P---TIKLALEK--G---AK-VMVM-
SH-LGR------------------------------------------------------
------------------------------------P----------------TE----G
-E-Y-D------------------------------------------------------
-------------------------------------------------AQ-Y-S--LQP
VVDYL---NDAL--------EQ-N------------------VRL---------------
--V---D------------N---Y-LD-G-V------------D--I--AD---------
--------------N-EV---VVFENVRFN-------------------VGE-------K
---------------------------------K--N---DE----------------A-
--------LSKKLAA--L---C-------D----V--------YV-MDAFGTAH--R-A-
Q-ASTHGVGLFA--EVA------CAG-PLLAAEL--------EA---------LG-----
-KAL--DN--P-A----------R-PL--VAIV-------------GGSK---------V
ST------KLTVLD---------S-LS---K--V--V-----------DQLVT--GGGIA
---NT---F-IAA---A--G---NP--VG-----KSLY---------EP-----------
------------------------------------------D--L--------------
--------------IDE-A--NKLS-E-A-A-RE----N-D-------------------
------------------------------------------------GDIPVPTDVVVG
D----------E-----------FSESA---VAEIK---------DV-AE--V-------
R-D-TD---MIFDI-GPD--T-A-N---TLAKIIAN-------------A---GTVVWNG
P-V--GV-FE--F----D-------Q---------F-------GN-G-T-----------
----EA-IA-N-AI-AK-SN-----------A-------FSIA-GG---------G--DT
LAAI----DKYG-------V----AD---E--IS----------------------YIST
GGGAFLEFLEGK------------------------------------------------
-----------
>D4K342_9FIRM/8-391
--------------------------------------------------IDDQ--N-Y-
C-G-KKVLVR------------CDFNV-PMKD---------------------------G
VI--T--N--EN---R-I-N-A---------AL-P---TIQKLVND--G---AK-VILC-
SH-LGK------------------------------------------------------
------------------------------------P-----------------K----N
-G-P-E------------------------------------------------------
-------------------------------------------------AK-F-S--LAP
VAVAL---SAKL--------GK-T------------------VVF---------------
--A---D------------DD-NV-VG-ENA---KA-AV-A--A--M--NN---------
--------------G-DV---VLLQNTRFR-------------------KEE-------T
---------------------------------K--N---LP----------------E-
--------FSQDLAS--L---A-------D----A--------YV-DDAFGSCH--R-A-
H-CSTAGVTDYI--KDT------AVG-YLMEKEI--------KY---------LG-----
-NAV--ND--P-V----------R-PF--TAIL-------------GGAK---------V
AD------KLNVIS---------N-LL---E--K--V-----------DTLII--GGGMA
---YT---F-IKA---Q--G---YE--VG-----KSLC---------DD-----------
------------------------------------------S--K--------------
--------------LDY-C--KEMM-A-K-A-QE----K-G-------------------
------------------------------------------------VKLLLPVDTACV
E----------NFP------DPIDAPVE----TTVV---------PV-TA--I-------
P-A-DM---EGCDI-GPE--T-M-K---LFADAVKA-------------S---KTVVWNG
P-M--GV-FE--N----P-------T---------L-------AA-G-T-----------
----LA-VA-K-AM-AE-S-----------DA-------TTVI-GG---------G--DS
AAAV----QQMG-------L----GD---K--MT----------------------HIST
GGGASLEYLEGK------------------------------------------------
-----------
>A0A0G0N9M3_9BACT/223-332
----------------------------KSYCREKDGKACVVAALLGSNK----------
------------------------------------------------------------
------------------------------------------------------------
------------------------------------------------------------
------------------------------------------------------------
------------------------------------------------------------
------------------------------------------------------------
------------------------------------------------------------
------------------------------------------------------------
------------------------------------------------------------
------------------------------------------------------------
------------------------------------------------------------
------------------------------------------------------------
------------------------------------------------------------
------------------------------------------------------------
------------------------------------------------------------
------------------------------------------------------------
------------------------------------------------------------
------------------------------------------------------------
------------------------------------------------------------
-----------EDI-TPD--S-A-K---NFTEVIKR-------------A---GTIVWNG
P-M--GD-VD-------R-------G---------Y-------WD-G-T-----------
----QI-IA-E-SI-AN-SKG------------------YKVV-GG---------G--DT
IKAL----KELN-------L----VE---R--MD----------------------YVST
GGGAMLQFIA--K-----------------------------------------------
-----------
>A8NG84_COPC7/9-405
--------------------------------------------------ITDL--D-V-
K-G-KRVLIR------------VDFNV-PIQE---------------------------G
KI--T--N--PA---R-I-V-A---------AL-P---TIKYALDN--G---AKSVVLM-
SH-LGR------------------------------------------------------
------------------------------------P-----------------D----G
-K-V-N------------------------------------------------------
-------------------------------------------------EK-F-S--LKP
VAAKL---EELL--------GK-S------------------VIF---------------
--T---N------------D---C-VG-ADV---EK-AV-N--G--A--PD---------
--------------G-SV---ILLENLRFH-------------------IEE-------E
GSVKN----------------------KDGTKTK-------ADPA----------AVTA-
--------FREGLTK--L---G-------D----V--------YV-NDAFGTAH--R-A-
H-SSMVGVKLP----QR------AAG-FLMKKEL--------EY---------FA-----
-KAL--EH--P-E----------R-PF--LAIL-------------GGAK---------V
SD------KIQLIE---------N-ML---D--K--V-----------NSLII--CGGMA
---FT---F-KKA--LD--G---VA--IG-----NSLF---------DS-----------
------------------------------------------A--G--------------
--------------AEK-V--ASLV-E-K-A-KK----N-N-------------------
------------------------------------------------VKLVFPVDYITA
D----------K----------FDKDAA---TGTAT---------DK-DG--I-------
P-E-GW---MGLDA-GPE--S-R-K---LYRETVLE-------------A---KTILWNG
P-P--GV-FE--F----P-------A---------F-------AN-G-S-----------
----KE-LL-K-AT-EE-AVA--------KGA-------TVII-GG---------G--DT
ATVV----AQFG-------D----ES---K--LS----------------------HVST
GGGASLELLEGK------------------------------------------------
-----------
>Q4QD33_LEIMA/9-405
--------------------------------------------------IDDA--T-V-
R-D-KKVLIR------------VDFNV-PVKN---------------------------G
KI--T--N--DF---R-I-R-S---------AL-P---TIQKVLKE--G---GS-CILM-
SH-LGR------------------------------------------------------
------------------------------------P-----------------K----G
-A-R-MSDPSPE------------------------------------------------
------------------------------------------KGVRGYEEA-A-T--LRP
VAARI---AELL--------GQ-K------------------VEF---------------
--A---P------------D---C-LD-A-----AA-YA-S--K--L--KN---------
--------------G-DV---LLLENVRFY-------------------AEE-------G
---------------------------------S--K---KEEE------------RDA-
--------MAKVLAS--Y---A-------D----L--------YV-SDAFGTAH--R-D-
S-ATMTGIPKVL---GA-----GYAG-YLMEKEI--------NY---------FS-----
-RVL--NN--P-P----------R-PL--VAIV-------------GGAK---------V
SD------KIELLD---------N-ML---S--R--I-----------NYLVI--GGAMA
---YT---F-QKA---Q--G---RK--IG-----ISMC---------EE-----------
------------------------------------------D--K--------------
--------------LDL-A--KSLL-K-K-A-QE----R-G-------------------
------------------------------------------------VQVFLPVDHVCN
K----------E----------FKAADS----PLVT---------ES-VD--V-------
P-D-GY---MALDI-GPR--T-I-H---MYEEVIGR-------------C---KSAIWNG
P-M--GV-FE--M----P-------C---------Y-------SK-G-T-----------
----FA-VA-K-AM-GT-GTQK-------NGL-------LSII-GG---------G--DS
ASAA----ELSG-------E----AK---N--MS----------------------HVST
GGGASLELLEGK------------------------------------------------
-----------
>L2GKZ8_VITCO/7-352
------------------------------------------------LE--KA--E-I-
K-N-RKVLLI------------VDYNT-KELN----------------------------
----G--S--VF---K-V-D-Q---------TL-P---TIQYVLDK--E---PVVLFIL-
TH-LGR------------------------------------------------------
------------------------------------P-----------------K----D
-----R------------------------------------------------------
-------------------------------------------------KS-H-S--TRP
LYNYL---KEKI--------SK-S------------------NKI---------------
--I---R------------Y--VL-VS-EYS--PSN-GI-K--S--S--KE---------
--------------G-SI---LFGDNSRYY-------------------SKA-------E
---------------------------------L--------------------------
----------EDFYT--N---F-------D----I--------II-NDAFGCAH--R-E-
A-P-------F----RA------YAG-FLMMKEI--------EA---------LS-----
-LAL--G------------------CD--FLIM-------------GGAK---------V
SD------KIKLVQ---------Q-FN---T------------------TVFL--GGAIA
---TS---I-YKS---K--G---YE--VG-----SNTL---------VE-----------
------------------------------------------E--I--------------
--------------VDI-----SIN--------N----K-V-------------------
------------------------------------------------NNIILPVDFIVI
N----------K-------------EQG----YENK---------EI-GA--I-------
L-K-TD---TVIDI-GSK--S-V-E---NLERLVGK-------------S---RFILWNG
P-L--GK-FE-------D-------P---------K-------AR-S-T-----------
----HL-LV-E-KL-IK-G-----------KA-------RVVA-GG---------G--ET
TSAI----FRCN-------A----SAG-SE--LY----------------------HIST
GGGAMLSFLGGK------------------------------------------------
-----------
>E6SKU7_THEM7/6-379
--------------------------------------------------VRDL--E-V-
R-G-RRVLVR------------ADFNV-PLEG---------------------------G
RI--T--D--DT---R-I-R-A---------AL-P---TVRYLLEQ--G---AA-VILC-
SH-LGR------------------------------------------------------
------------------------------------P-----------------K----G
-K-V-V------------------------------------------------------
-------------------------------------------------EE-L-R--LAP
VARRL---EELL--------GR-P------------------VRA---------------
--L---T------------E---V-VG-PEV---ER-RL-A--D--L--EP---------
--------------G-QV---ALLENLRFH-------------------PGE-------T
---------------------------------A--N---DP----------------A-
--------FAEALAR--L---A-------E----V--------YV-NDAFGAAH--R-A-
H-ASVVGVAERL---PA------AAG-FLLEREL--------EV---------LG-----
-SLL--EK--P-R----------R-PF--WAVL-------------GGAK---------V
SD------KIGVIQ---------R-LL---E--I--C-----------DGLAI--GGAMA
---NT---L-LVA---R--G---FA--VG-----RSLY---------EP-----------
------------------------------------------E--Q--------------
--------------VEP-A--RRWL-E-A-A-G---------------------------
------------------------------------------------DRLLLPADLVVT
E----------R----------LEPGAS----SRVV---------PV-DR--I-------
P-A-EA---MAVDV-GPA--T-L-A---AWQERLGA-------------A---GTVFWNG
P-L--GV-FE--V----E-------P---------F-------HR-G-T-----------
----FA-LA-E-FL-AG-L-----------DA-------VTVV-GG---------G--DS
VAAV----RRTG-------V----AD---R--ID----------------------HIST
GGGASLEFLEGK------------------------------------------------
-----------
>A3U685_CROAH/30-410
-------------------------------------------------L-NDY--N-F-
K-N-KKALIR------------VDFNV-PLNDD--------------------------F
EV--T--D--TT---R-I-E-A---------AK-D---TIIKVLED--G---GS-AVLM-
SH-LGR------------------------------------------------------
------------------------------------P-----------------K----G
-E---Q------------------------------------------------------
-------------------------------------------------EE-Y-S--LKH
ICSKV---SEIL--------GV-Q------------------TKF---------------
--A---S------------N---C-VG-PVA---ED-AV-S--R--L--EN---------
--------------G-EV---LLLENLRYH-------------------EEE-------K
---------------------------------K--G---DQ----------------K-
--------FAKQLSK--L---G-------D----V--------YI-NDAFGTAH--R-A-
H-ASTTVVANYF--EDK------CVG-YLLQKEI--------ES---------LN-----
-KVL--NN--S-T----------K-PV--TAIL-------------GGAK---------V
ST------KITVIE---------N-IL---D--K--I-----------DHLII--GGGMT
---FT---F-IKA---K--G---GK--IG-----SSLV---------EE-----------
------------------------------------------D--K--------------
--------------LDL-A--LEII-E-K-A-EE----K-N-------------------
------------------------------------------------VQIHLPSDAIVA
D----------S-----------FSEFA---NTNIE---------AV-DN--I-------
S-D-GW---MGLDV-GPK--T-L-E---EFKGVVLQ-------------S---KTILWNG
P-L--GV-FE--M----E-------P---------F-------AK-G-T-----------
----IE-LG-N-YI-EE-ATE--------KGA-------FSLV-GG---------G--DS
VAAV----KQFG-------F----EN---K--VS----------------------YVST
GGGAMLEMLEGK------------------------------------------------
-----------
>H3NMX6_9FIRM/5-385
--------------------------------------------------LKDL--D-V-
K-G-KKVLVR------------VDFNV-PFSKEN------------------------DK
EI--T--D--DS---R-I-V-A---------AL-P---TINYLIDN--G---AK-VILM-
SH-LGR------------------------------------------------------
------------------------------------P-----------------K----G
-E-A-N------------------------------------------------------
-------------------------------------------------PK-Y-S--LQP
VADRL---QQLL--------NK-E------------------VKF---------------
--L---D------------SD-VV-VD-DNV---KA-EV-E--K--L--QE---------
--------------G-EV---ALLQNTRYR-------------------KEE-------E
---------------------------------K--N---EE----------------S-
--------FSKELAS--L---A-------D----L--------YV-NDAFGTSH--R-A-
H-ASNVGVSSIL---PS------ALG-FLVQKEV--------EI---------MG-----
-GAL--ED--P-K----------R-PF--VAIL-------------GGAK---------V
SD------KIGVIE---------N-LI---T--K--V-----------DKIII--GGGMA
---YT---F-LKA---Q--G---KE--IG-----KSLL---------EE-----------
------------------------------------------D--K--------------
--------------MDL-S--LQLV-E-K-A-KE----N-N-------------------
------------------------------------------------VELLLPIDFVVS
D----------S-----------FGED-----AKAT---------VA-DE--I-------
D-P-EL---ESLDI-GPK--T-I-D---LFVKALEG-------------A---KTIVWNG
P-M--GV-FE--F----E-------Q---------F-------AN-G-T-----------
----KA-IA-K-AL-SE-LD----------GA-------VTIV-GG---------G--DS
ALAV----ENAG-------Y----KD---Q--IT----------------------HVST
GGGASLELLEGK------------------------------------------------
-----------
>A0A0E0N3P8_ORYRU/91-226
-----------------------------------------------LAA---A--D-L-
E-G-KRVLLR------------ADLNV-PLDAS--------------------------Q
NI--T--D--DT---R-V-I-A---------AI-P---TIKHLIGN--G---AK-VILC-
SH-LGR------------------------------------------------------
------------------------------------P-----------------K----G
-I---T------------------------------------------------------
-------------------------------------------------PK-F-S--LAP
LVPRL---SELL--------GI-Q------------------VQK---------------
--A---D------------D---V-IG-PEV---EK-SV-S--V--L--PN---------
--------------G-SV---LLLENVRFY-------------------KEE-------E
---------------------------------K--N---DP----------------E-
--------FAKKLAS--L---A-------D----L--------Y----------------
------------------------------------------------------------
------------------------------------------------------------
------------------------------------------------------------
------------------------------------------------------------
------------------------------------------------------------
------------------------------------------------------------
------------------------------------------------------------
------------------------------------------------------------
------------------------------------------------------------
------------------------------------------------------------
------------------------------------------------------------
------------------------------------------------------------
------------------------------------------------------------
-----------
>A0A0A0MW55_PAPAN/110-268
-------------------------------------------FFVFVFV----------
------------------------------------------------------------
------------------------------------------------------------
------------------------------------------------------------
------------------------------------------------------------
------------------------------------------------------------
------------------------------------------------------------
------------------------------------------------------------
------------------------------------------------------------
------------------------------------------------------------
------------------------------------------------------------
------------------------------------------------------------
---------------------------FCMKKEL--------NY---------FA-----
-KDL--ES--P-E----------R-HF--LAIL-------------GRAK---------V
AD------KIQLIK---------N-ML---D--K--V-----------NEMII--GGGMA
---FT---F-LKV--LN--N---ME--IG-----TSLF---------DE-----------
------------------------------------------E--G--------------
--------------AKI-V--KDLM-S-K-A-EK----N-G-------------------
------------------------------------------------VKIILPVDFVAA
G----------KF---------DE-NAK---TDQAT---------VA-SG--I-------
S-A-GR---MGLDC-GPE--S-S-K---KYAEAVTR-------------A---KQIVWNG
P-----------------------------------------------------------
------------------------------------------------------------
------------------------------------------------------------
------------------------------------------------------------
-----------
>V5BX24_TRYCR/124-511
--------------------------------------------------VDDL--D-F-
Q-S-RRVFVR------------VDFNV-PFDKA-------------------------TQ
NI--R--D--DS---R-I-R-A---------SI-P---TIMKIVRD--G---GR-VIVA-
SH-LGR------------------------------------------------------
------------------------------------P-----------------K-----
-K-P-D------------------------------------------------------
-------------------------------------------------DR-H-S--LKR
ILPRF---EELL--------GK-K------------------VVF---------------
--C---P------------S---L----EEA---PR-IV-N--A--M--KN---------
--------------G-EI---MLLENLRFF-------------------PGE-------D
---------------------------------A--T---HTVE------------RNR-
--------MALKLAS--F---I-------D----I--------YV-CDAFGTVH--R-M-
T-ASMTGLPRIL---GA-----GVTG-YLIDREI--------RA---------IS-----
-MAM--HN--P-T----------L-PL--LCIV-------------GGAK---------V
SD------KITVLS---------S-IM---N--F--A-----------QTIII--GGAMA
---YT---F-LEA---Q--G---HS--CG-----NSRV---------ERTARE-------
-------------------------------------KGRDLD--L--------------
--------------HAI-A--RELI-D-R-A-RA----K-K-------------------
------------------------------------------------VRIILPVDHNCA
K----------S-----------FSNEV----PFTT---------SG-AD--I-------
P-D-GY---MALDF-GPK--T-N-A---ICSKAVAE-------------C---RTLLWNG
P-V--GV-FE--F----S-------N---------F-------AT-G-T-----------
----VS-LA-E-AI-QR-NDR----------L-------VSIV-GG---------G--ET
AAAT----KRYK-------------S---S--IT----------------------HTST
GGGAFLELLQGK------------------------------------------------
-----------
>A0A0M9EJR4_9RHOB/6-386
-------------------------------------------------L-DQM--E-L-
A-G-KNVLTR------------VDINV-PVAD---------------------------G
EV--S--D--TT---R-I-D-R---------IV-P---TVRDILKA--G---GK-PILL-
AH-FGR------------------------------------------------------
------------------------------------P-----------------K----G
-E-R-V------------------------------------------------------
-------------------------------------------------PE-M-S--LQQ
LVPAL---ETAF--------GT-T------------------VMF---------------
--A---A------------D---C-VG-PAA---DA-AI-N--A--M--AD---------
--------------G-QV---LLLENTRYH-------------------AGE-------T
---------------------------------K--N---DD----------------D-
--------LTAQMAA--L---G-------D----V--------FC-NDAFSAAH--R-A-
H-SSTCGLAHAL---PS------CAG-RLMQAEL--------SA---------LE-----
-GAL--GT--P-V----------R-PV--TAVV-------------GGAK---------V
ST------KLELLG---------N-LV---G--K--V-----------DNLVI--GGGMA
---NT---F-LAA---Q--G---IN--VG-----KSLA---------EH-----------
------------------------------------------D--M--------------
--------------TDT-A--SEIM-T-K-A-KA----A-G-------------------
------------------------------------------------CNIVLPTDVVVA
R----------E-----------FAANA---ANETV---------AA-DA--C-------
P-A-DA---MILDA-GPA--T-V-A---AVAKVFDA-------------S---KTLIWNG
P-M--GA-FE--I----E-------P---------F-------NA-A-T-----------
----DA-AA-V-QA-AA-LTKS-------GAL-------ISVA-GG---------G--DT
VAAL----NASG-------A----AA---D--FT----------------------YIST
AGGAFLEWMEGK------------------------------------------------
-----------
>F7YQN8_VIBA7/11-378
--------------------------------------------------MTDL--D-L-
A-G-KRVFIR------------ADLNV-PVKD---------------------------G
KV--T--S--DA---R-I-L-A---------SL-P---TIQHCLAA--G---AK-VMVT-
SH-LGR------------------------------------------------------
------------------------------------P----------------TE----G
-E-Y-A------------------------------------------------------
-------------------------------------------------EE-F-S--LLP
VVNYL---NDAL--------DC-E------------------VKL---------------
--A---K------------D---Y-LD-G-----------L--E--L--NA---------
--------------G-EL---VVLENVRFN-------------------KGE-------K
---------------------------------K--N---EE----------------E-
--------LSKKYAA--L---C-------D----V--------FV-MDAFGTAH--R-A-
Q-ASTHGIGMQA--PIA------CAG-PLLAAEL--------EA---------LG-----
-KAM--DN--P-E----------R-PL--VAIV-------------GGSK---------V
ST------KLTVLE---------S-LS---K--I--A-----------DQLVV--GGGIA
---NT---F-IAA---A--G---HN--VG-----KSLY---------EA-----------
------------------------------------------D--L--------------
--------------LET-A--KKLM-K-E-C-S---------------------------
--------------------------------------------------IPVATDVACA
K----------A----------FDENAE----AEIK---------NV-AD--V-------
Q-D-DD---MIFDL-GPD--S-T-A---QLAEIIAN-------------A---KTILWNG
P-V--GV-FE--F----K-------N---------F-------EA-G-T-----------
----KG-IS-E-AI-AK-SAG------------------FSVA-GG---------G--DT
LAAI----DKFG-------I----KA---D--VS----------------------YIST
GGGAFLEFVEGK------------------------------------------------
-----------
>R6EDW9_9FIRM/8-396
--------------------------------------------------VDDI--N-A-
N-G-KRVLVR------------CDFNV-PLKN---------------------------G
EI--T--D--DT---R-I-V-A---------AL-P---TIKKLIND--G---GK-VILC-
SH-LGK------------------------------------------------------
------------------------------------V-----------------K----N
-G-P-N------------------------------------------------------
-------------------------------------------------EG-E-S--LAP
VAKRL---SEKL--------GK-E------------------VTF---------------
--V---A------------DY-NV-TG-EAA---TK-AV-E--N--M--KE---------
--------------G-DV---VLLQNTRFR------------------GAEE-------T
---------------------------------K--N---GE----------------K-
--------FSKELAD--L---A-------D----L--------YV-CDAFGSSH--R-A-
H-ASVAGVTKFI--TAKGG--QNVVG-YLMEKEI--------NF---------LG-----
-KAV--ED--P-V----------R-PF--VAIL-------------GGAK---------V
AD------KLNVIS---------N-LL---E--K--C-----------DTLII--GGGMA
---YT---F-LKA---K--G---YE--IG-----KSLV---------DD-----------
------------------------------------------T--K--------------
--------------IDY-C--KEMM-E-K-A-EK----L-G-------------------
------------------------------------------------KKLLLPVDSVTI
A----------DFP------NPIDAPVE----VQVY---------DV-TN--M-------
P-A-DR---EGCDI-GPK--T-A-A---LYAEAVKT-------------A---KTVVWNG
P-M--GV-FE--N----P-------T---------L-------AA-G-T-----------
----IA-VA-K-AL-AE-T-----------DA-------TTII-GG---------G--DS
AAAV----NQLG-------F----AD---K--MS----------------------HIST
GGGASLEFLEGK------------------------------------------------
-----------
>H0Z6P7_TAEGU/9-406
-------------------------------------------------L-DKV--D-V-
K-G-KRVVMR------------VDFNV-PMKD---------------------------H
KI--T--N--NQ---R-I-K-A---------AV-P---TIKHCLDH--G---AKSVVLM-
SH-LGR------------------------------------------------------
------------------------------------P-----------------D----G
-V-P-M------------------------------------------------------
------------------------------------------------PDK-F-S--LAP
VAVEL---KALL--------GR-E------------------VLF---------------
--L---K------------D---C-VG-AEV---EN-AC-A--N--P--AA---------
--------------G-SV---ILLENLRFH-------------------VEE-------E
GKGKD----------------------ASGNKIK-------AEPA----------KVEA-
--------FRASLSK--L---G-------D----V--------YI-NDAFGTAH--R-A-
H-SSMVGVNLP----QK------AAG-FLMKKEL--------DY---------FA-----
-KAL--ES--P-E----------R-PF--LAIL-------------GGAK---------V
QD------KIQLIN---------N-ML---D--K--V-----------NEMII--GGGMA
---FT---F-LKV--LN--N---ME--IG-----NSLF---------DE-----------
------------------------------------------E--G--------------
--------------SKI-V--KDLM-A-K-A-EK----N-G-------------------
------------------------------------------------VKITLPVDFITA
D----------K----------FDENAQ---TGEAT---------VA-SG--I-------
P-A-GW---MGLDC-GPE--S-V-K---KFVEVVGR-------------A---KQIVWNG
P-V--GV-FE--W----D-------K---------F-------SK-G-T-----------
----KA-LM-D-KV-VE-VTG--------KGC-------ITII-GG---------G--DT
ATCC----AKWN-------T----ED---K--VS----------------------HVST
GGGASLELLEGK------------------------------------------------
-----------
>F5SGJ3_9BACL/6-382
------------------------------------------------IL--DV--D-V-
R-G-KRVFCR------------VDFNV-PLDQ---------------------------G
RI--T--D--DN---R-I-R-A---------AL-P---TIRHLTEH--G---AK-VILA-
SH-LGR------------------------------------------------------
------------------------------------P-----------------N----G
-R-V-V------------------------------------------------------
-------------------------------------------------EE-L-R--LTP
VAERL---SQLL--------GQ-S------------------VVK---------------
--T---D------------E---T-VG-EEV---EK-EV-A--G--L--KE---------
--------------G-DV---LLLENVRFC-------------------PGE-------E
---------------------------------K--N---DP----------------E-
--------LSRAFAK--L---A-------D----L--------YV-NDAFGTAH--R-A-
H-ASTAGIAEHL---PA------VAG-FLMQQEL--------ET---------LG-----
-RAL--QN--P-D----------R-PF--TAVI-------------GGAK---------V
KD------KIGVID---------N-LL---D--K--V-----------DNLLI--GGGLS
---FT---F-LKA---K--G---LE--IG-----QSLL---------EP-----------
------------------------------------------D--K--------------
--------------IDL-A--ESFM-E-K-A-EQ----K-G-------------------
------------------------------------------------VRLLLPVDAAVA
K----------S-----------FAPDA---PAELV---------DV-EA--I-------
P-R-DS---MGLDI-GPK--T-R-E---AFADVIRA-------------S---KLVIWNG
P-M--GV-FE--F----D-------R---------F-------AD-G-T-----------
----FA-VA-R-AV-AT-CTG------------------MTII-GG---------G--DS
VAAV----KKSG-------L----AG---Q--VG----------------------HIST
GGGASLELMEGK------------------------------------------------
-----------
>K9WSF8_9NOST/9-389
------------------------------------------------LS--AA--D-I-
S-G-KRALVR------------VDFNV-PVDDQ--------------------------G
NI--T--D--DT---R-I-R-A---------AL-P---TIKDLTQK--G---AK-VILV-
SH-FGR------------------------------------------------------
------------------------------------P-----------------K----G
-V---S------------------------------------------------------
-------------------------------------------------DK-L-R--LTP
VAKRL---SELL--------GQ-D------------------VVK---------------
--A---D------------D---S-IG-DEV---AA-KV-G--T--L--QN---------
--------------G-QV---LLLENVRFY-------------------PEE-------E
---------------------------------K--N---DP----------------E-
--------FAKKLAA--N---A-------D----F--------YV-NDAFGTAH--R-A-
H-ASTEGVTKFL--SPS------VAG-YLVEKEL--------EY---------LQ-----
-NAI--EN--P-Q----------R-PL--AAII-------------GGSK---------V
SS------KIGVIE---------T-LL---E--K--C-----------DKLII--GGGMI
---FT---F-YKA---R--G---LS--VG-----KSLV---------EE-----------
------------------------------------------D--K--------------
--------------LEL-A--KTLE-A-K-A-KE----R-G-------------------
------------------------------------------------VALLLPTDIVSA
D----------K-----------FAPDA---NATTV---------SI-EN--I-------
P-A-DG---MGLDI-GPD--S-I-K---VFQAALAD-------------C---KTVIWNG
P-M--GV-FE--F----D-------K---------F-------AA-G-T-----------
----EA-IA-H-TL-AE-IGK--------TGT-------TTII-GG---------G--DS
VAAV----EKVG-------L----AD---Q--MS----------------------HIST
GGGASLELLEGK------------------------------------------------
-----------
>M1NC50_DESSD/4-382
--------------------------------------------------IRDL--D-L-
K-G-KRVLVR------------VDFNV-PMDGD--------------------------G
NI--T--D--DI---R-I-R-M---------AL-P---TINHILNQ--E---AK-LILC-
SH-MGR------------------------------------------------------
------------------------------------P-----------------G----G
-K-R-V------------------------------------------------------
-------------------------------------------------ME-F-S--LAP
AASHL---AAIL--------ER-P------------------VLL---------------
--A---P------------D---C-VG-GES---EA-LV-A--A--M--QP---------
--------------G-DV---VMLENLRFH-------------------KQE-------T
---------------------------------E--N---DT----------------V-
--------FAEQIAR--M---A-------D----V--------YI-NDAFAVSH--R-A-
H-ASVVGIPACV--AEK------AAG-FLLQTEM--------DF---------FH-----
-KAM--DT--P-V----------R-PL--VALV-------------GGAK---------V
SS------KLGALK---------N-ML---D--K--V-----------DTMII--GGAMA
---NT---F-LKS---Q--G---ID--MG-----ASKI---------EE-----------
------------------------------------------D--L--------------
--------------LAS-A--REFV-R-E-A-EE----K-G-------------------
------------------------------------------------VKLYLPVDFVAA
D----------R-----------FAADA---VVKNV---------TS-RD--V-------
P-E-GW---MALDI-GPA--S-T-I---YFQEAMAD-------------A---RTIVWNG
P-M--GA-FE--M----D-------A---------F-------AR-G-T-----------
----MA-IC-Q-AV-AS-SH-----------A-------LSVT-GG---------G--DS
NAAV----KKSG-------E----AA---N--IS----------------------YMST
GGGAFLALMEGK------------------------------------------------
-----------
>W5N8Z3_LEPOC/12-409
-------------------------------------------------L-DKV--D-V-
K-G-KRVIMR------------VDFNV-PMKN---------------------------N
QI--T--N--NQ---R-I-K-A---------AV-P---SIKHCLDN--G---AKSVVLM-
SH-LGR------------------------------------------------------
------------------------------------P-----------------D----G
-I-P-M------------------------------------------------------
------------------------------------------------PDK-Y-S--LEP
VAAEL---KTLL--------GG-E------------------VVF---------------
--M---K------------D---C-VG-AEV---EK-VC-A--D--P--AP---------
--------------G-TI---ILLENLRFH-------------------VEE-------E
GKGKD----------------------AAGNKTK------------------------AS
PE--QVEVFRASLSK--L---G-------D----V--------YI-NDAFGTAH--R-A-
H-SSMVGVQLP----QR------AAG-FLMKKEL--------DY---------FA-----
-KAL--EN--P-E----------R-PF--LAIL-------------GGAK---------V
KD------KIQLIN---------N-ML---D--K--V-----------NEMII--GGGMA
---FT---F-LKV--LN--N---ME--IG-----TSLY---------DD-----------
------------------------------------------E--G--------------
--------------AKI-V--KDLM-A-K-A-EK----N-G-------------------
------------------------------------------------VTITLPIDFVTA
D----------K----------FDEKAA---TGTAT---------VE-GG--I-------
P-A-GW---MGLDC-GPE--S-S-K---KFAEAVGR-------------A---KQIVWNG
P-V--GV-FE--W----D-------K---------F-------AS-G-T-----------
----KN-LM-D-KV-VE-ATQ--------KGC-------ITII-GG---------G--DT
ATCC----AKWD-------T----ED---K--VS----------------------HVST
GGGASLELLEGK------------------------------------------------
-----------
>B2IFC4_BEII9/13-393
-------------------------------------------------L-DDV--V-V-
T-G-KRVLVR------------VDLNV-PMDN---------------------------G
II--T--D--AT---R-I-D-R---------IL-P---NIKEISQK--G---GK-VILL-
SH-LGR------------------------------------------------------
------------------------------------P-----------------K----N
-G-P-E------------------------------------------------------
-------------------------------------------------AK-T-S--LKP
VAVEL---ERHL--------GR-Y------------------VAF---------------
--A---S------------D---C-VG-DVA---KS-AA-S--A--L--KE---------
--------------G-DI---LLLENTRFH-------------------PQE-------T
---------------------------------K--N---DP----------------A-
--------FVDALAE--L---G-------D----I--------YV-NDAFSTAH--R-A-
H-ATTEGLAHKL---PA------YAG-RTMQLEL--------DM---------LT-----
-SML--AH--P-E----------R-PL--AAIV-------------GGAK---------V
ST------KLELLG---------N-LM---R--R--V-----------EYLFI--GGGMA
---NT---F-LAA---S--G---KP--IG-----KSLC---------EM-----------
------------------------------------------D--L--------------
--------------ADV-A--RKIM-A-D-A-EA----A-H-------------------
------------------------------------------------CQLVLPVDAIVA
P----------K----------LEANIP----TRAI---------DI-DA--I-------
T-E-NE---MILDI-GPR--S-I-S---KIVTLLGS-------------A---RTLVWNG
P-V--GA-FE--V----P-------P---------F-------HV-G-T-----------
----MA-IA-K-VA-AQ-LTKV-------SAL-------ETIA-GG---------G--DT
IAAL----NQAG-------A----YD---D--FT----------------------YVST
AGGAFLEWLEGK------------------------------------------------
-----------
>V5EYD4_PSEBG/9-405
--------------------------------------------------ITDV--D-L-
K-D-KKVLIR------------VDFNV-PMDG---------------------------D
KI--T--N--NQ---R-I-V-A---------AL-P---TIKYAIEQ--Q---AKAVVLM-
SH-MGR------------------------------------------------------
------------------------------------P-----------------D----G
-K-P-V------------------------------------------------------
-------------------------------------------------PK-Y-S--LKP
VAAEV---SKLL--------NK-D------------------VEF---------------
--L---P------------D---C-VG-PET---EK-AV-E--S--A--SG---------
--------------G-KI---FLLENLRYH-------------------VEE-------E
GKGKDES------------------GEKVKADPK--K---VE----------------E-
--------FRASLTK--L---G-------D----V--------YI-NDAFGTAH--R-A-
H-SSMVGVQLP----QR------AAG-FLMKKEL--------EF---------FA-----
-KAL--ES--P-E----------R-PF--LAIL-------------GGAK---------V
SD------KIQLID---------N-ML---D--K--V-----------NSLII--CGGMA
---FT---F-KKT--LD--N---VK--IG-----TSLF---------DE-----------
------------------------------------------D--G--------------
--------------SKK-V--AELV-E-K-A-KK----N-N-------------------
------------------------------------------------VELVFPVDYVTA
D----------KF---------AKDAQT----GSAT---------DS-EG--I-------
P-D-GW---MGLDA-GEQ--S-R-K---KFHETIVK-------------A---KTILWNG
P-A--GV-FE--F----D-------N---------F-------AG-G-S-----------
----KA-ML-D-AC-LE-AEK--------NGS-------TVIV-GG---------G--DT
ATVV----AKYG-------A----EE---G--IS----------------------HCST
GGGASLELLEGK------------------------------------------------
-----------
>G2XCC3_VERDV/9-406
--------------------------------------------------INDV--D-L-
K-D-KRVLIR------------VDFNV-PLDAD--------------------------K
KI--T--N--NQ---R-I-A-G---------AV-P---TIKHAIDN--G---AKAVVLM-
SH-LGR------------------------------------------------------
------------------------------------P-----------------D----G
-K-V-N------------------------------------------------------
-------------------------------------------------AK-Y-S--LEP
VVAEL---EKLL--------GK-S------------------VQF---------------
--T---K------------D---C-VG-PEA---EE-VV-N--K--A--TG---------
--------------G-QV---VLLENLRFH-------------------AEE-------E
GSSKD----------------------ENGNKVK-------ADKA----------KVEE-
--------FRKGLTA--L---G-------D----V--------FV-NDAFGTAH--R-A-
H-SSMVGVDLP----QK------AAG-FLMKKEL--------DY---------FA-----
-KAL--EN--P-Q----------R-PF--LAIL-------------GGAK---------V
SD------KIQLID---------N-LL---D--K--V-----------NTLII--CGGMS
---FT---F-KKT--LE--G---VS--IG-----DSLF---------DE-----------
------------------------------------------A--G--------------
--------------SKT-V--GKLI-E-K-A-KA----N-G-------------------
------------------------------------------------VKVVLPVDYITA
D----------KF---------DK-DAN---TGTAT---------DE-TG--I-------
P-D-GW---MGLDC-GEK--S-I-E---LYKQAIDE-------------S---KTILWNG
P-A--GV-FE--F----E-------K---------F-------AR-G-T-----------
----KA-TL-D-AA-VA-GCE--------AGK-------IVII-GG---------G--DT
ATVA----AKYK-------V----ED---K--LS----------------------HVST
GGGASLELLEGK------------------------------------------------
-----------
>D6DDA4_BIFLN/23-411
-------------------------------------------------L-KDL-GD-L-
K-G-KRVLVR------------ADFNV-PLDG---------------------------T
TI--T--D--DG---R-I-K-A---------AL-P---TIKTLREE--G---AK-VILM-
AH-LGR------------------------------------------------------
------------------------------------P-----------------K----G
-K-V-V------------------------------------------------------
-------------------------------------------------PE-L-S--LAP
VAARL---GELL--------GA-N------------------VPL---------------
--A---K------------D---T-YG-EDA---QA-KV-A--A--M--ND---------
--------------G-DV---VLLENVRFN-------------------PEE-------T
---------------------------------S--K---DADE------------RAA-
--------YAKKIAA--L---G-------E----A--------FV-SDGFGVVH--R-A-
Q-GSNYDVAADL---PA------AAG-LLVEKEV--------KA---------LS-----
-KAT--EN--P-E----------R-PF--TVVL-------------GGSK---------V
SD------KLGVIE---------N-LL---D--K--A-----------NRLVI--GGGMV
---FT---F-LKA---K--G---YE--VG-----TSLL---------EE-----------
------------------------------------------D--Q--------------
--------------LEK-V--KGYI-E-T-A-EK----N-G-------------------
------------------------------------------------VELVLPTDVVVN
A----------GFP-------AGDTPVA----PEVV---------AA-DA--I-------
P-A-DK---MGLDI-GPE--S-Q-K---LFHDKIVD-------------S---KTVVWNG
P-M--GV-FE--V----P-------E---------F-------AA-G-T-----------
----KA-VA-Q-GL-VD-ATA--------AGA-------FTIV-GG---------G--DS
ASAV----RNLG-------F----PE--DG--FS----------------------HIST
GGGASLEFLEGK------------------------------------------------
-----------
>F6Y2C1_MACMU/9-337
-------------------------------------------------L-DKL--D-V-
K-G-KPVIMR------------VDFNV-PMKN---------------------------N
QI--T--N--NQ---R-I-K-A---------AV-P---SIKFCLDN--G---SKSVVLT-
RH-LGR------------------------------------------------------
------------------------------------P-----------------D----G
-V---R------------------------------------------------------
-------------------------------------------------MS-D-S--LEP
VAAEL---KSLL--------GK-D------------------VLF---------------
--L---K------------D---C-VG-PEV---EK-TC-T--N--P--AA---------
--------------G-SV---ILQENLRFQ-------------------VEE-------E
GGKDA-----------------------SGNKAK-------AEPA----------KLEA-
--------FQASLPK--L---G-------D----V---------V-SDAFGTAH--R-A-
H-SSMAEVNLP----Q-------KAG--GMKKEL--------NY---------FA-----
-KDL--ES--P-E----------R-HF--LAIL-------------GRAK---------V
AD------KIQLIK---------N-ML---D--K--V-----------NEMII--GGGMA
---FT---F-LKV--LN--N---ME--IG-----TSLF---------DE-----------
------------------------------------------E--G--------------
--------------AKI-V--KDLT-S-K-A-EK----N-G-------------------
------------------------------------------------VKIILPVDFVAA
G----------KF---------DENAKT----GQAT---------VA-SG--I-------
S-A-GR---MGLDC-GPE--S-S-K---KYAEAVTW-------------A---KQIVWND
P-V--GV-F---------------------------------------------------
------------------------------------------------------------
------------------------------------------------------------
------------------------------------------------------------
-----------
>A0A0F7FQA5_9ACTN/4-390
--------------------------------------------------IDDL--E-V-
A-G-RRVFVR------------ADLNV-PLES---------------------------G
KI--T--D--DG---R-I-R-A---------AV-P---TIRKLAEA--G---AK-VIVA-
SH-LGR------------------------------------------------------
------------------------------------P-----------------K----G
-A-P-D------------------------------------------------------
-------------------------------------------------PA-F-S--LAP
VAARL---GELL--------GG-P------------------VAF---------------
--A---S------------D---T-VG-ESA---RA-TV-A--G--L--AD---------
--------------G-QV---ALLENLRFN-------------------PGE-------T
---------------------------------S--K---DDAE------------RGA-
--------FAEQLAG--L---A-------D----A--------YV-GDGFGAVH--R-K-
H-ASVYDLPARL---PH------AAG-GLIATEV--------GV---------LK-----
-QLT--ED--V-R----------R-PY--AVVL-------------GGAK---------V
SD------KLGVID---------H-LL---E--R--A-----------DRILI--GGGMV
---FT---F-LKA---Q--G---HE--VG-----ASLL---------QE-----------
------------------------------------------D--Q--------------
--------------LPV-V--REYL-R-R-A-AE----R-G-------------------
------------------------------------------------VEFVLPVDVVVA
K----------EFPD-----LATKAPAH----PTVV---------PA-DA--I-------
P-A-GG---LGLDI-GPR--T-T-E---LYAAKLAD-------------A---ATVFWNG
P-M--GV-FE--H----P-------D---------F-------AA-G-T-----------
----RG-VT-Q-AL-LD-SP-----------A-------FTVV-GG---------G--DS
AAAV----RILG-------F----DE--TA--FG----------------------HIST
GGGASLEYLEGK------------------------------------------------
-----------
>D6ZH20_MOBCV/5-387
---------------------------------------------IDSLG------D-L-
N-G-KRVLVR------------CDFNV-PLKE---------------------------G
KI--T--D--DG---R-I-R-A---------AL-P---TLQKLLDS--G---AK-VITM-
AH-LGR------------------------------------------------------
------------------------------------P-----------------K----G
-Q-V-M------------------------------------------------------
-------------------------------------------------PE-F-S--LAP
VVQRL---AELI--------GV-K------------------VTL---------------
--A---Q------------D---T-TG-ADA---KA-KA-E--A--L--AT---------
--------------G-EI---LMLENVRFD-------------------PRE-------T
---------------------------------S--K---DDAE------------RAA-
--------FAAEMAA--L---A-------D----C--------YV-SDGFGVVH--R-K-
Q-TSVYDVAKLL---PA------AAG-FLVLKEI--------ES---------LR-----
-KAT--DN--P-E----------R-PY--TVVL-------------GGSK---------V
SD------KLGVIA---------N-LL---T--K--A-----------DSLLI--GGGMT
---YT---F-LAA---Q--G---YA--VG-----KSLL---------EA-----------
------------------------------------------D--Q--------------
--------------IDT-V--KSYL-D-Q-A-KQ----N-G-------------------
------------------------------------------------VELVLPVDVVVT
P----------E-----------FKPDG---PTTVV---------AA-DA--I-------
P-E-DQ---MGLDI-GPK--S-R-E---LFAAKIAE-------------S---KTVAWNG
P-M--GV-FE--F----P-------A---------F-------AG-G-T-----------
----KA-VA-K-AM-QD-GTA------------------FSIV-GG---------G--DS
AAAV----RQLG-------F----DE--SK--FS----------------------HIST
GGGASLELLEGK------------------------------------------------
-----------
>W6KFN9_9TRYP/12-494
--------------------------------------------------VDDI--WPV-
N-G-KRVLIR------------VDFNV-NIRT---------------------------G
VI--E--N--DY---R-I-R-L---------AI-P---TISRILDQ--G---GI-CILM-
SH-LGQ------------------------------------------------------
------------------------------------P-----------------K----S
-V---DINTAAMIREECQQRKKHILSYDGGSKISFFEKLSGEDKALILSWSSRKEK---L
MSLSVNPGSGKTAVFAKLPDEEKKHLIARFIKESTERVFQKPFQTTKSEQE-F-S--LRL
VGERL---AELL--------DQ-R------------------VFF---------------
--A---Y------------D---C-LN-A-----RK-EI-K--K--L--GP---------
--------------G-DV---MLLENLALY-------------------EEE-------N
---------------------------------S--T---DENK------------RLQ-
--------MAQILAS--Y---G-------D----I--------YI-NDAFTLVQ--S-E-
A-ASITGIPKVM---GH-----GVAG-YFMDKEI--------SY---------WI-----
-QLL--NK--P-A----------R-PL--TLIV-------------GGSS---------L
SS------KIWLID---------Y-ML---T--L--V-----------DSLII--GGGVA
---LP---F-LKA---Q--G---HP--TG-----ATKC---------DE-----------
------------------------------------------E--I--------------
--------------VRR-A--RKVL-K-T-A-HE----R-K-------------------
------------------------------------------------VNVHLPVDHLCH
N----------D-----------PSPTA---RPMIT---------ND-AN--I-------
P-D-GF---TALDI-GPK--T-I-S---TFAKVIGS-------------S---KSVIWNG
P-M--GM-FE--M----P-------C---------Y-------SK-G-T-----------
----FA-IA-K-VI-GD-ATVR-------RGL-------LSTI-IG---------G--DT
TIAA----ERCE-------Q----VA---R--VS----------------------HVWA
STVA-LDLLEGK------------------------------------------------
-----------
>B8CYG2_HALOH/5-382
--------------------------------------------------LKDV--D-F-
K-G-KRTLVR------------VDFNV-PLED---------------------------G
KI--T--D--DT---R-I-E-A---------AL-P---TIKYLVDE--G---AK-VILM-
SH-LGR------------------------------------------------------
------------------------------------P-----------------K----G
-K-V-V------------------------------------------------------
-------------------------------------------------DS-L-R--LDP
VAQRL---AELL--------GK-E------------------VTK---------------
--V---D------------D---C-IG-DEP---KE-AV-S--E--M--EN---------
--------------G-DV---LLLENTRFH-------------------AGE-------K
---------------------------------K--N---DP----------------D-
--------FARQLAE--L---A-------E----V--------FV-NDAFGAAH--R-A-
H-ASTVGVTEHL---PS------VAG-FLLQREL--------NA---------LG-----
-EAM--EN--P-G----------H-PF--VAIL-------------GGAK---------V
SD------KIGVIK---------N-LL---D--K--V-----------DYLLV--GGGIA
---NT---F-LLA---K--G---YE--VG-----DSLV---------EE-----------
------------------------------------------D--K--------------
--------------VEL-A--KELL-K-E-A-EE----K-G-------------------
------------------------------------------------VDLVLPEDVVIA
E----------E-----------FKEDA---NHKVV---------SA-DS--I-------
P-E-GW---QILDSGGPK--T-I-E---KYSDIIAK-------------A---ETVIWNG
P-I--GV-FE--M----D-------T---------F-------AK-G-T-----------
----NA-LA-E-AM-AR-SS-----------A-------RTVI-GG---------G--DS
AAAV----KKAG-------L----ED---K--MS----------------------HIST
GGGASLMFFEGK------------------------------------------------
-----------
>A0A0B4RA78_9BACL/7-383
--------------------------------------------------MKDL--D-L-
K-G-KRVFCR------------VDFNV-PMSE---------------------------G
KV--T--D--DT---R-I-R-A---------AV-P---TIEYLIEQ--G---AK-VILA-
SH-LGR------------------------------------------------------
------------------------------------P-----------------K----G
-E-V-N------------------------------------------------------
-------------------------------------------------EE-M-R--LAA
TGVRL---GELL--------HK-E------------------VKS---------------
--L---D------------E---S-IG-EKV---EQ-EI-S--S--M--QE---------
--------------G-DI---VLLENVRFH-------------------AGE-------E
---------------------------------K--N---DE----------------E-
--------LSKAFAS--L---A-------D----V--------FV-NDAFGAAH--R-A-
H-ASTAGIASHL---PS------VSG-LLLEKEL--------DV---------LG-----
-KAL--SQ--P-D----------R-PF--TAII-------------GGAK---------V
KD------KIGVID---------H-LL---D--K--V-----------DNLII--GGGLS
---YT---F-IKA---Q--G---YE--IG-----NSLV---------EE-----------
------------------------------------------D--K--------------
--------------LDL-A--NSFI-E-K-A-KQ----K-G-------------------
------------------------------------------------VKFYLPVDATVA
N----------E----------FSKDAE----TKSV---------KI-TE--I-------
P-A-DW---MGLDI-GPE--T-A-A---IYADVIKN-------------S---KLIIWNG
P-M--GV-FE--M----P-------A---------F-------EN-G-T-----------
----KS-VA-Q-AM-AE-TSG------------------YTVI-GG---------G--DS
AAAV----EKFD-------V----AE---K--MD----------------------HIST
GGGASLEFMEGK------------------------------------------------
-----------
>R5LGL9_9CLOT/7-381
--------------------------------------------------VEDI--D-V-
T-S-KRVLLR------------CDFNV-PLDKE-------------------------TG
KI--T--S--DK---R-I-V-E---------SL-K---TINYLIDH--K---AK-LVIC-
SH-IGK------------------------------------------------------
------------------------------------T----------------------G
------------------------------------------------------------
-------------------------------------------------KN-V-S--LRP
VATRL---SELL--------SK-E------------------VTF---------------
--V---E------------D---L-DS-EET---KN-II-S--N--M--KE---------
--------------G-DV---VLLENTRMT-------------------EKE-------E
---------------------------------A--N---DP----------------E-
--------FAKKLAS--F---G-------E----I--------FV-NDAFGTAH--R-A-
H-ASTEGVTHFL---PS------VCG-FLIKKEI--------SA---------LD-----
-NGI--NN--P-K----------R-PL--LAIV-------------GGSK---------V
SS------KIDVLN---------S-LL---D--K--V-----------DTLLI--GGAMA
---YT---F-IKA---Q--G---GK--IG-----SSLC---------ED-----------
------------------------------------------D--K--------------
--------------IEV-A--KEII-K-K-A-QE----K-G-------------------
------------------------------------------------VRMLLPVDNVVA
K----------E----------ISNDAE----TKIT---------AI-ND--V-------
P-D-GY---MGLDI-GPK--T-I-E---LYKAEIKV-------------A---KTIVWNG
P-V--GV-FE--Y----D-------K---------F-------AT-G-T-----------
----KE-IA-N-AM-AL-S-----------DA-------ITII-GG---------G--DS
AAAV----EKFG-------C----ED---K--MS----------------------HVST
GGGASLEFMEGK------------------------------------------------
-----------
>M1L8E0_9PROT/9-383
--------------------------------------------LSMSGK--------L-
L-G-KRVFIR------------SDLNV-PFDNV--------------------------G
NI--A--E--DT---R-I-R-A---------SV-P---GIRLALDG--G---AA-VMVT-
SH-LGR------------------------------------------------------
------------------------------------P-----------------K----E
-GVL-S------------------------------------------------------
-------------------------------------------------ES-D-S--LAK
VAQRL---SEIL--------GM-Q------------------VEL---------------
--I---K------------D---W-VN-G-----------V--S--V--DP---------
--------------G-QV---VLLENCRVN-------------------VGE-------K
---------------------------------D--N---DD----------------S-
--------LSRKMAS--L---C-------D----V--------YV-NDAFGTAH--R-A-
E-ATTSGITKYV--AVA------CAG-PLLEAEL--------TA---------LH-----
-RVF--SS--P-K----------R-PL--VAIV-------------GGSK---------V
SS------KLSVLK---------F-LS---D--K--V-----------DYLIV--GGGIA
---NT---F-MLA---S--G---LP--IG-----KSLV---------EL-----------
------------------------------------------D--Q--------------
--------------IEN-A--LFII-N-N-M-KN----R-G-------------------
------------------------------------------------AAVPIPLDVLCS
K----------S----------FNADAE----AILK---------QS-TE--I-------
L-D-DD---MIMDV-GPE--T-S-K---IFGKILDL-------------A---GTIVWNG
P-V--GV-FE--F----D-------Q---------F-------SH-G-T-----------
----SF-VA-D-TI-AK-SKG------------------FSVA-GG---------G--DT
IAAI----YKYG-------I----ED---K--ID----------------------YIST
GGGAFLEFLEGK------------------------------------------------
-----------
>U5H8V4_USTV1/11-407
--------------------------------------------------IKDV--Q-L-
K-G-KKVLIR------------VDFNV-PFDG---------------------------P
KI--T--N--NQ---R-I-V-A---------AI-P---TIKHALDQ--G---ASAVVLM-
SH-LGR------------------------------------------------------
------------------------------------P-----------------D----G
-H-V-V------------------------------------------------------
-------------------------------------------------KK-Y-S--LKP
VAKEL---ESLL--------SR-S------------------VTF---------------
--L---P------------D---C-VG-EET---EK-AV-A--N--A--KD---------
--------------G-QI---ILLENLRYH-------------------AEE-------E
GSSKD----------------------KDGKKTK-------ADPE----------AVKK-
--------FRASLTK--L---G-------D----V--------YV-NDAFGTAH--R-A-
H-SSMVGVDLR----QK------AAG-LLMTKEL--------EY---------FA-----
-KVL--EE--P-Q----------R-PF--LAIL-------------GGAK---------V
SD------KIQLIE---------N-LL---D--K--V-----------NSLIV--CGGMA
---FT---F-KKT--LE--K---VE--IG-----TSLF---------DK-----------
------------------------------------------D--G--------------
--------------AQK-V--AELV-E-K-A-KA----K-N-------------------
------------------------------------------------VELVFPVDYITA
D----------K----------FAKDAQ---VGTAT---------DK-EG--I-------
P-E-GW---MGLDA-GEE--S-R-K---LFAEAIKK-------------A---KTILWNG
P-A--GV-FE--F----D-------N---------F-------AK-G-S-----------
----KA-TL-D-AC-IE-AKE--------NGA-------TVIV-GG---------G--DT
ATVC----AKYG-------A----EE---K--LS----------------------HVST
GGGASLELLEGK------------------------------------------------
-----------
>F4GJ60_SPHCD/6-383
--------------------------------------------------IEDA--K-L-
E-G-KRVLIR------------VDFNV-PLKD---------------------------G
VV--T--D--DT---R-I-V-A---------AL-P---TVKHILGK-KG---TS-LVVM-
TH-LGR------------------------------------------------------
------------------------------------P-----------------K----G
-Q-K-N------------------------------------------------------
-------------------------------------------------ME-F-S--LAP
VARRF---EELL--------GS-P------------------VKL---------------
--A---S------------D---V-IG-SQV---KE-DV-A--S--L--KP---------
--------------G-EV---LLLENVRFY-------------------KEE-------E
---------------------------------A--N---DP----------------A-
--------FAKELAS--F---G-------D----I--------YV-NDAFGTAH--R-A-
H-ASTEGVAHFL---PA------YAG-YLIEKEV--------RF---------MA-----
-PLL--EN--P-A----------H-PF--VAII-------------GGAK---------V
SS------KITVLE---------S-LL---K--T--V-----------DTIVI--GGGMA
---YT---F-LKV---Q--G---RE--IG-----GSLF---------EP-----------
------------------------------------------D--Y--------------
--------------IGT-A--ESFL-K-K-A-ED----K-G-------------------
------------------------------------------------VKVILPVDYVCA
S----------E-----------FSETA---VPVYV---------DA-PD--V-------
P-A-DM---MSLDI-GPK--T-T-Q---LIIDAIST-------------A---KSVVWNG
P-M--GV-FE--F----E-------A---------F-------AK-G-T-----------
----LA-VA-Q-AL-AA-SS-----------A-------VTVV-GG---------G--DS
VAAI----NKFG-------L----AD---K--IS----------------------HVST
GGGASLEFLEGK------------------------------------------------
-----------
>D7BNW0_ARCHD/4-387
---------------------------------------------IETLG------D-L-
A-G-KKVFVR------------SDFNV-PLDAE--------------------------K
NI--T--D--DG---R-I-K-A---------AL-P---TITRLVDA--G---AR-VIVA-
AH-LGR------------------------------------------------------
------------------------------------P-----------------K----G
-Q-V-N------------------------------------------------------
-------------------------------------------------SD-F-S--LAP
VAKRL---GELL--------GK-D------------------VVL---------------
--A---S------------D---T-IG-EGA---HA-AT-A--D--M--AD---------
--------------G-DV---VLLENVRFD-------------------PRE-------S
---------------------------------S--K---VDAE------------REE-
--------LAAEYAK--L---A-------D----A--------FV-SDGFGVVH--R-K-
Q-ASVYDIAKVL---PS------AAG-ELVFKEI--------DS---------LS-----
-KAT--AN--P-E----------R-PY--TVIL-------------GGAK---------V
SD------KLGVIA---------N-LL---E--K--A-----------DRLII--GGGMA
---FT---F-LKA---K--G---YE--VG-----SSLL---------EE-----------
------------------------------------------D--Q--------------
--------------VET-A--QSFI-E-K-A-AE----K-G-------------------
------------------------------------------------VEFLLPIDTVVA
S----------E----------FKADSP----AEVV---------AA-DA--M-------
P-A-GK---MGLDI-GPK--T-S-E---LFAQAIAS-------------S---KTIAWNG
P-M--GV-FE--F----D-------A---------F-------AN-G-T-----------
----KA-VA-A-AL-ES-AD-----------G-------FTIV-GG---------G--DS
AAAV----RLLG-------F----DE--TK--FD----------------------HIST
GGGASLEYLEGK------------------------------------------------
-----------
>A0A0E0PPF5_ORYRU/88-468
------------------------------------------------LT--AA--D-L-
E-G-KRVFVR------------ADLNV-PLDDN--------------------------Q
NI--T--D--DT---R-V-R-A---------AI-P---TIQYLIKN--G---AK-VILS-
SH-LGR------------------------------------------------------
------------------------------------P-----------------K----G
-V---T------------------------------------------------------
-------------------------------------------------PK-F-S--LAP
LVPRL---SELL--------GI-Q------------------VTK---------------
--A---E------------D---V-IG-PDV---EK-LV-S--E--L--PN---------
--------------G-SV---LLLENVRFY-------------------KEE-------E
---------------------------------K--N---DP----------------E-
--------FAKKLAS--L---A-------D----L--------YV-NDAFGTAH--R-A-
H-ASTEGVTKFL--KPS------VAG-FLLQKEL--------DY---------LV-----
-GAV--SS--P-K----------R-PF--AAIV-------------GGSK---------V
SS------KIGVIE---------S-LL---E--K--C-----------DILLL--GGGMI
---FT---F-YKA---Q--G---LS--VG-----SSLV---------EE-----------
------------------------------------------D--K--------------
--------------LEL-A--TSLL-A-K-A-KE----K-G-------------------
------------------------------------------------VSLLLPSDVIIA
D----------K-----------FAPDA---NSQVV---------PA-SA--I-------
P-D-GW---MGLDI-GPD--S-V-A---SFSSTLET-------------T---QTVIWNG
P-M--GV-FE--F----D-------K---------F-------AV-G-T-----------
----EA-IA-K-KL-AD-LSG--------KGV-------TTII-GG---------G--DS
VAAV----EKVG-------V----AD---V--MS----------------------HIST
GGGASLELLEGK------------------------------------------------
-----------
>PGK_CELJU/6-376
--------------------------------------------------MKDQ--D-L-
A-G-KRVLIR------------EDLNV-PLDG---------------------------G
RI--T--S--TV---R-I-D-A---------AI-P---TLKAALEA--G---AK-VAVM-
SH-LGR------------------------------------------------------
------------------------------------P----------------DE----G
-V-Y-D------------------------------------------------------
-------------------------------------------------AA-A-S--LAP
VAKYL---SEKL--------GR-E------------------VPL---------------
--V---Q------------D---W-ID-GY----------------S--AD---------
--------------A-DL---VLLENVRFN-------------------KGE-------G
---------------------------------K--N---DD----------------A-
--------LAQKMAA--L---C-------D----V--------FV-MDAFGTAH--R-A-
Q-ASTHGVAKFA--PIA------CAG-PLLAAEL--------DA---------LG-----
-KVL--DK--P-A----------R-PL--VAIV-------------GGSK---------V
ST------KLSVLD---------A-VS---K--I--A-----------DVLVV--GGGIS
---NT---F-VAS---A--G---NE--VG-----NSLY---------EK-----------
------------------------------------------D--L--------------
--------------IPE-A--QRLR-A-Q-T-E---------------------------
--------------------------------------------------VVFATDVRVT
K----------EGF------KEWSH-NS---VAVAK---------KA-SE--I-------
Q-A-DE---EIVDY-GPE--T-A-A---RVAEIIKN-------------A---KTVLWNG
P-C--GV-FE--F----D-------A---------F-------AQ-G-T-----------
----EV-VA-R-AI-AE-SE-----------A-------FSIA-GG---------G--DT
LAAI----DKWN-------L----AD---K--IS----------------------YVST
GGGAFLEFVEGK------------------------------------------------
-----------
>C7IXG8_ORYSJ/216-322
------------------------------------------------------------
------------------------------------------------------------
------------------------------------------------------------
------------------------------------------------------------
------------------------------------------------------------
------------------------------------------------------------
------------------------------------------------------------
------------------------------------------------------------
------------------------------------------------------------
------------------------------------------------------------
------------------------------------------------------------
------------------------------------------------------------
--------------------------------EL--------DY---------LV-----
-GAV--SN--P-K----------R-PF--AAIV-------------GGSK---------V
SS------KIGVIE---------S-LL---E--K--C-----------DILLL--GGGMI
---FT---F-YKA---Q--G---FP--VG-----ASLV---------ED-----------
------------------------------------------D--K--------------
--------------LEL-A--TSLL-A-K-A-KE----K-G-------------------
------------------------------------------------VSLMLPTDVIVA
D----------K-----------FA-----------------------------------
------------------------------------------------------------
------------------------------------------------------------
------------------------------------------------------------
------------------------------------------------------------
------------PEANCQA-----------------------------------------
-----------
>A0A0G0CIW9_9BACT/486-712
--------------------------------------------------LKDF--E-L-
K-N-KKVLVR------------CDFNV-PLDDD--------------------------G
NI--L--D--DF---K-I-K-E---------SL-P---TIKYLIEK--E---AK-IILM-
SH-LGE------------------------------------------------------
------------------------------------L-----------------E----G
-K-I-I------------------------------------------------------
-------------------------------------------------PS-L-T--LNK
VKDKL---EDLL--------GI-T------------------ILK---------------
--A---N------------D---C-IG-KEV---KT-QA-D--A--L--KS---------
--------------K-EV---LLLENLKFH-------------------KEE-------I
---------------------------------D--N---DA----------------E-
--------FAKQLST--L---A-------D----I--------YI-NDAFASCH--R-A-
Y-ASIVGIPKYL---TH------GAG-LLLEREV--------RN---------LK-----
-LIL--EN--P-K----------K-PV--LVII-------------GGVK---------L
ET------KMKFIN---------N-IL---K--V--A-----------DYIII--NGLIK
---KE-------------------------------------------------------
------------------------------------------------------------
------------------------------------------------------------
------------------------------------------------------------
------------------------------------------------------------
------------------------------------------------------------
------------------------------------------------------------
------------------------------------------------------------
------------------------------------------------------------
------------IMAKELI-----------------------------------------
-----------
>Q1JZ49_DESAC/7-385
-------------------------------------------------V-TAL--E-L-
T-G-KRVFCR------------VDFNV-PLDSA--------------------------Q
TI--T--D--DT---R-I-V-A---------AL-P---TIRYIIEQ--G---GK-LILA-
SH-LGR------------------------------------------------------
------------------------------------P-----------------K----G
-S-F-K------------------------------------------------------
-------------------------------------------------PE-S-S--LAP
VAPYL---SKLL--------DQ-P------------------VTM---------------
--A---K------------D---C-VG-DEV---KA-QI-A--A--M--ND---------
--------------G-DV---LLLENMRFY-------------------PGE-------E
---------------------------------K--N---DP----------------A-
--------FCAELAE--L---A-------D----I--------YV-NDAFGTAH--R-A-
H-ASTEGIARLL--QPA------AAG-FLMAKEL--------EY---------LG-----
-QAL--DA--P-K----------R-PF--AAVI-------------GGAK---------V
SD------KITVID---------T-LL---D--K--V-----------NALLI--GGGMA
---YT---F-LKA---Q--G---VE--IG-----TSLV---------EI-----------
------------------------------------------D--Q--------------
--------------LDL-A--RELM-A-K-A-EK----N-G-------------------
------------------------------------------------VELMLPVDHVTA
K----------A----------FDKEAA----ASVY---------TN-EA--F-------
P-T-NE---MGLDI-GPQ--T-A-Q---AYAAKMTE-------------A---ATVVWNG
P-M--GV-FE--F----P-------A---------F-------AK-G-T-----------
----FA-VA-E-AL-AK-S-----------DA-------ISII-GG---------G--DS
VAAV----NQAG-------L----ND---Q--MT----------------------HIST
GGGASLEFLEGK------------------------------------------------
-----------
>K5BBC5_9MYCO/7-394
-------------------------------------------DDLLAEG--------V-
S-G-RGVLVR------------SDLNV-PLDDD--------------------------R
NI--T--D--PG---R-I-I-A---------SV-P---TLKALAEA--G---AK-VVVT-
AH-LGR------------------------------------------------------
------------------------------------P-----------------K----G
-A-P-D------------------------------------------------------
-------------------------------------------------PK-L-S--LAP
VAAAL---GERL--------GR-H------------------VQL---------------
--A---G------------D---V-VG-ADA---LA-RA-E--G--L--TD---------
--------------G-DI---LLLENIRFD-------------------PRE-------T
---------------------------------S--K---DDSE------------RQA-
--------LARALVE--L---VG-----PD---GA--------FV-SDGFGVVH--R-K-
Q-ASVYDVAKLL---PR------YAG-TLVAAEV--------KV---------LE-----
-QLT--SS--T-E----------R-PY--AVVL-------------GGSK---------V
SD------KLAVIE---------N-LA---T--R--A-----------DSLII--GGGMC
---FT---F-LAS---Q--G---IS--VG-----KSLL---------EE-----------
------------------------------------------G--M--------------
--------------IDT-C--RRLL-D-T-Y-A---------------------------
------------------------------------------------DVIHVPVDIVVA
D----------R----------FAADAT----PEVV---------PA-DR--I-------
P-A-DK---MGLDI-GPG--S-V-E---RFGNLLSN-------------A---KTVFWNG
P-M--GV-FE--F----P-------A---------F-------AA-G-T-----------
----KG-VA-E-AI-IG-ATR--------KGA-------FSVV-GG---------G--DS
AAAV----RRLG-------L----PE--DG--FS----------------------HIST
GGGASLEYLEGK------------------------------------------------
-----------
>A5XCH6_DROSI/8-404
--------------------------------------------------IENL--D-L-
A-G-KRVLMR------------VDFNV-PIKE---------------------------G
KI--T--S--NQ---R-I-V-A---------AL-D---SVKLALSK--K---AKSVVLM-
SH-LGR------------------------------------------------------
------------------------------------P-----------------D----G
-N-K-N------------------------------------------------------
-------------------------------------------------IK-Y-T--LAP
VAAEL---KTLL--------GQ-D------------------VIF---------------
--L---S------------D---C-VG-SEV---EA-AC-K--D--P--AP---------
--------------G-SV---ILLENVRFY-------------------VEE-------E
GKGLD----------------------ASGGKVK--A---DPAK------------VKE-
--------FRASLAK--L---G-------D----V--------YV-NDAFGTAH--R-A-
H-SSMMGDG-FE---QR------AAG-LLLNKEL--------KY---------FS-----
-QAL--DK--P-P----------N-PF--LAIL-------------GGAK---------V
AD------KIQLIE---------N-LL---D--K--V-----------NEMII--GGGMA
---FT---F-LKV--LN--N---MK--IG-----GSLF---------DE-----------
------------------------------------------E--G--------------
--------------SKI-V--EKLV-E-K-A-KK----N-N-------------------
------------------------------------------------VQLHLPVDFVCG
D----------K-----------FAENAA--VSEAT---------VE-AG--I-------
P-D-GH---MGLDV-GPK--T-R-E---LFAAPIAR-------------A---KLIVWNG
P-P--GV-FE--F----P-------N---------F-------AN-G-T-----------
----KS-IM-D-GV-VA-ATK--------NGT-------VSII-GG---------G--DT
ASCC----AKWN-------T----EA---L--VS----------------------HVST
GGGASLELLEGK------------------------------------------------
-----------
>I1DTX3_9GAMM/6-378
--------------------------------------------------MSDL--D-L-
N-G-KRVLIR------------EDLNV-PVKN---------------------------G
KV--T--S--DA---R-L-K-A---------AI-P---TIELALSK--G---AK-VMVM-
SH-LGR------------------------------------------------------
------------------------------------P----------------EE----G
-V-Y-D------------------------------------------------------
-------------------------------------------------AE-A-S--LQP
VVDYL---AQVL--------KA-P------------------VRL---------------
--A---A------------D---Y-LG-G---------I----D--V--AA---------
--------------G-EV---VVFENVRFN-------------------KGE-------G
---------------------------------K--N---DD----------------S-
--------LAQKLAA--L---C-------D----V--------FV-MDAFGTAH--R-A-
Q-ASTHGVAKYA--PVA------CAG-PLLVAEL--------DA---------LA-----
-AAL--KN--P-K----------R-PL--VAIV-------------GGSK---------V
ST------KLTVLE---------S-LS---G--I--V-----------DQLIV--GGGIA
---NT---F-IAA---N--G---NN--VG-----KSLY---------EA-----------
------------------------------------------D--L--------------
--------------IAE-A--QRLM-A-Q-A-KA----R-G-------------------
------------------------------------------------GNIPVPTDVVVG
Q----------A-----------FSETT---PATLK---------PV-SA--V-------
A-A-ED---MIFDI-GPD--T-T-A---QLVEILET-------------A---GTIVWNG
P-V--GV-FE--F----D-------Q---------F-------AK-G-T-----------
----EA-IA-Q-AI-AQ-SP-----------A-------FSIA-GG---------G--DT
LAAI----DKYN-------I----AD---K--VS----------------------YVST
GGGAFLEFLEGK------------------------------------------------
-----------
>F0RHC6_CELLC/4-386
--------------------------------------------------INDF--N-F-
E-N-KRALIR------------VDFNV-PMDEN--------------------------F
NV--T--D--TN---R-I-E-A---------AK-P---TIIKVLED--G---GS-VVLM-
SH-LGR------------------------------------------------------
------------------------------------P-----------------K----G
-Q-V-V------------------------------------------------------
-------------------------------------------------PD-L-S--LEH
ICSTV---SDVL--------GV-Q------------------VNF---------------
--V---S------------T---S-VG-EEA---EK-AA-A--N--L--EN---------
--------------G-QV---LLIENLRFN-------------------AEE-------E
---------------------------------K--G---GD----------------D-
--------FAEQLSK--L---G-------D----V--------YI-NDAFGTAH--R-A-
H-ASTTVVAKFF--PEN-----RCFG-ALLAKEI--------EA---------ID-----
-KVM--QT--G-E----------K-PV--TAIL-------------GGAK---------V
SS------KITIIE---------N-IL---D--K--V-----------DHLII--GGGMT
---YT---F-IKA---K--G---GQ--VG-----DSIC---------ED-----------
------------------------------------------D--K--------------
--------------MEL-A--LDIL-K-Q-A-KE----K-G-------------------
------------------------------------------------VEVHIPIDVIAA
D----------E-----------FSNTA---NTKIT---------DV-DK--I-------
E-E-GW---QGLDA-GPK--T-L-E---IFKDVILK-------------S---KTILWNG
P-I--GV-FE--M----E-------S---------Y-------AK-G-T-----------
----IE-IG-N-YI-AE-ATQ--------KGA-------FSLV-GG---------G--DS
VAAV----KQFG-------F----QD---K--VS----------------------YVST
GGGAMLESLEGK------------------------------------------------
-----------
>A0A0E9NHQ5_9ASCO/10-407
--------------------------------------------------ITDV--E-L-
K-D-KRVLIR------------CDFNV-PLDKK-------------------------TG
EI--T--N--NQ---R-I-V-G---------AL-P---TIKYALEK--G---AKAVVLM-
SH-MGR------------------------------------------------------
------------------------------------P-----------------E----G
-E-R-V------------------------------------------------------
-------------------------------------------------EK-Y-S--LKV
VADEL---EKLL--------SK-Q------------------VTF---------------
--L---S------------D---C-VG-SEV---EK-AC-A--E--A--KD---------
--------------G-QV---ILLENLRYH-------------------IEE-------E
GSAKR-----------------------NGEKVK--A---DKAD------------VEK-
--------FRKSLTS--L---G-------D----I--------YV-NDAFGTAH--R-G-
H-SSMVGVDLP----QR------ASG-FLMAKEL--------QY---------FA-----
-KVL--ES--P-D----------R-PF--LAIL-------------GGAK---------V
SD------KIQLID---------N-LL---T--K--V-----------NKLII--CGGMA
---FT---F-KKV--LE--G---MT--IG-----NSLF---------DK-----------
------------------------------------------A--G--------------
--------------AEN-V--QNLV-E-K-A-KA----N-N-------------------
------------------------------------------------VEIVLPVDWTIA
D----------DF---------SPTANT----KQVT---------DK-EG--I-------
P-D-NW---EGLDC-GSE--S-V-K---LFTETINK-------------A---KTILWNG
P-C--GV-FE--F----D-------A---------F-------AK-G-T-----------
----KG-TL-D-AA-IA-ACQ--------NGA-------NVII-GG---------G--DT
ATVA----VKFG-------V----ED---K--LS----------------------HVST
GGGASLELLEGK------------------------------------------------
-----------
>A5FXV1_ACICJ/7-386
------------------------------------------------LD--GV--D-V-
R-G-KRVLVR------------ADLNV-PLRD---------------------------G
RI--T--D--LT---R-I-E-R---------LS-P---TIVELAGK--G---AK-VIVL-
SH-FDR------------------------------------------------------
------------------------------------P-----------------K----G
-K-V-V------------------------------------------------------
-------------------------------------------------PD-M-S--LRP
VAAAL---GAVL--------RR-P------------------TAF---------------
--A---A------------D---C-IG-PEA---EA-AV-A--A--M--AE---------
--------------G-DI---LVLENTRFH-------------------PGE-------E
---------------------------------S--N---DP----------------A-
--------LAKAIAA--N---G-------D----I--------FV-NDAFSAAH--R-A-
H-ATTEGLAHLL---PA------YAG-RLMQAEL--------AA---------LE-----
-AAL--SH--P-K----------R-PV--GAIV-------------GGSK---------V
ST------KLDLLT---------N-LI---T--K--V-----------DLLVI--GGAMA
---NT---F-LAA---Q--G---AE--LG-----KSLQ---------EP-----------
------------------------------------------A--L--------------
--------------HDT-A--RAIV-E-S-A-AT----H-G-------------------
------------------------------------------------CRILLPSDFVVS
E----------T-----------FAPNP---PTETV---------PA-NA--V-------
P-A-NA---MALDV-GPA--T-T-E---TIIAAVKE-------------L---KTLIWNG
P-L--GA-FE--T----P-------P---------F-------DT-S-T-----------
----MR-LA-I-AV-AE-ATA--------GGL-------ISVA-GG---------G--DT
VAAL----RLAG-------V----TD---R--LT----------------------YVSS
AGGAFLEWMEGK------------------------------------------------
-----------
>G2FFT0_9GAMM/11-384
-------------------------------------------------L-TDL--D-L-
A-G-KRVLIR------------ADLNV-PVKD---------------------------G
KV--T--S--DA---R-I-T-A---------SM-P---TIEHCVKA--G---AK-VQVM-
SH-RGR------------------------------------------------------
------------------------------------P----------------EE----G
-K-A-D------------------------------------------------------
-------------------------------------------------DE-N-S--MQP
IAEDM---SAKL--------GT-S------------------VRL---------------
--V---K------------D---Y-LE-N---------T-P--E--V--AD---------
--------------G-EV---VLFENVRFN-------------------AGE-------K
---------------------------------K--D---NE----------------E-
--------LAKKYAA--L---C-------D----V--------FV-MDAFGTAH--R-A-
Q-ASTHGVGKFA--PTA------CAG-LLLASEL--------DN---------LA-----
-NAL--AN--P-A----------R-PM--VAIV-------------GGSK---------V
ST------KLTVLE---------A-LS---E--K--V-----------DQLVV--GGGIA
---NT---F-LKA---M--G---NN--VG-----KSLC---------ED-----------
------------------------------------------D--L--------------
--------------VDT-A--KALV-E-K-M-TA----R-G-------------------
------------------------------------------------ANIPIATDVVCG
K----------N-----------FAEAE---PAVLK---------AA-GD--V-------
E-D-DD---MIFDI-GPD--S-A-K---ELADIIAK-------------A---GTVVWNG
P-V--GV-FE--F----D-------Q---------F-------GE-G-T-----------
----KT-VA-M-AI-AD-S-----------DC-------FSLA-GG---------G--DT
IAAI----QKYD-------I----YD---K--VT----------------------YIST
AGGAFLEYLEGK------------------------------------------------
-----------
>R6FLW8_9BACE/3-408
--------------------------------------------------IDQF--N-F-
A-G-KKAFVR------------VDFNV-PLDEN--------------------------F
NI--T--D--DT---R-M-R-A---------AL-P---TLKKILAD--G---GS-IIIG-
SH-LGR------------------------------------------------------
------------------------------------P-----------------K----G
-V---A------------------------------------------------------
-------------------------------------------------DK-F-S--LKH
ILKHL---SELL--------GV-E------------------VQF---------------
--A---N------------D---C-MG-EEA---AV-KA-A--A--L--QP---------
--------------G-EV---LLLENLRFY-------------------AEE-------E
GKPRGLAEDAS----------DEEKAAAKKAVKE--S---QK----------------E-
--------FTKKLAS--Y---A-------N----C--------YV-NDAFGTAH--R-A-
H-ASTALIAKYF--DKDN----KMFG-YLMEKEV--------KA---------VD-----
-KVL--ND--I-H----------R-PF--TAIM-------------GGSK---------V
SS------KIEIIE---------N-LL---N--K--V-----------DNLII--TGGMT
---YT---F-TKA---M--G---GK--IG-----VSIC---------ED-----------
------------------------------------------D--K--------------
--------------LEL-A--LDLM-K-K-A-KE----K-G-------------------
------------------------------------------------VNLVLATDAKIA
D----------S-----------FSNDA---NTKFC---------KV-NE--I-------
P-D-GW---EGLDI-GPE--S-E-K---AFAEVIKG-------------S---KTILWNG
P-T--GV-FE--F----E-------N---------F-------TH-G-S-----------
----RS-VG-E-AI-VE-ATK--------NGA-------FSLV-GG---------G--DS
VACV----NKFG-------L----AQ---G--VS----------------------YVST
GGGALLEAIEGK------------------------------------------------
-----------
>E6SQD7_BACT6/3-408
--------------------------------------------------IDQF--N-F-
A-G-KKAFVR------------VDFNV-PLDEN--------------------------F
NI--T--D--DT---R-M-R-A---------AL-P---TLKKILAD--G---GS-VIIG-
SH-LGR------------------------------------------------------
------------------------------------P-----------------K----G
-P---A------------------------------------------------------
-------------------------------------------------DK-F-S--LKH
ILKHL---EELL--------GV-E------------------VQF---------------
--A---N------------D---C-MG-EEA---AV-KA-A--A--L--QP---------
--------------G-EV---LLLENLRFY-------------------AEE-------E
GKPRGLAEDAT----------DDEKKAAKATVKE--S---QK----------------E-
--------FTKKLAS--Y---A-------D----C--------YV-NDAFGTAH--R-A-
H-ASTALIAKYF--DKNS----KMFG-YLMEKEV--------KA---------VD-----
-KVL--ND--I-H----------R-PF--TAIM-------------GGSK---------V
SS------KIEIIE---------N-LL---N--K--V-----------DNLII--TGGMT
---YT---F-TKA---Q--G---GS--IG-----ISIC---------ED-----------
------------------------------------------D--K--------------
--------------LEL-A--LDLI-K-K-A-KE----K-N-------------------
------------------------------------------------VNLVLAVDAKIA
D----------S-----------FSNDA---NTKFC---------KV-NE--I-------
P-D-GW---EGLDI-GPD--T-E-K---IFAEVIKN-------------S---KTILWNG
P-T--GV-FE--F----E-------N---------F-------TH-G-S-----------
----RS-VG-E-AI-VE-ATK--------NGA-------FSLV-GG---------G--DS
VACV----NKFG-------L----AS---G--VS----------------------YVST
GGGALLEAIEGK------------------------------------------------
-----------
>Q13UJ4_BURXL/11-385
------------------------------------------------IA--EG--K-L-
S-G-KRVFIR------------ADLNV-PQDDQ--------------------------G
NI--T--E--DT---R-I-R-A---------SV-P---AIKAALDA--G---AA-VMVT-
SH-LGR------------------------------------------------------
------------------------------------P----------------TE----G
-D-F-K------------------------------------------------------
-------------------------------------------------PE-D-S--LAP
VAKRL---AELL--------GR-E------------------VPL---------------
--V---A------------N---W-VE-NGV---N-----------V--AP---------
--------------G-SV---VLLENCRVN-------------------KGE-------K
---------------------------------K--D---SD----------------E-
--------LAQKMAK--L---C-------D----I--------YV-NDAFGTAH--R-A-
E-ATTHGIARYA--PVA------CAG-PLLAAEL--------EA---------LG-----
-KAL--GA--P-K----------R-PL--VAIV-------------AGSK---------V
ST------KLTILK---------S-LA---D--K--V-----------DQLIV--GGGIA
---NT---F-MLA---A--G---LK--IG-----KSLA---------EA-----------
------------------------------------------D--L--------------
--------------VNE-A--KAII-D-A-A-KA----R-G-------------------
------------------------------------------------ASVPIPTDVVTA
K----------E-----------FSPTA---KAEVK---------AV-AD--V-------
Q-D-DD---LILDI-GPE--T-A-K---VLAAQLEK-------------A---GTIVWNG
P-V--GV-FE--F----D-------Q---------F-------GN-G-T-----------
----KT-LA-E-AI-AK-SS-----------A-------FSIA-GG---------G--DT
LAAI----AKYG-------I----HD---K--VS----------------------YIST
GGGAFLEFLEGK------------------------------------------------
-----------
>R5ZHI5_9FIRM/6-124
--------------------------------------------------VKDL--D-V-
A-G-KKVIVR------------CDFNV-PRQD---------------------------G
VI--T--D--DN---R-I-V-M---------AL-P---TIKYLVEH--K---AK-VLLM-
SH-LGK------------------------------------------------------
------------------------------------V-----------------K----T
-E-E-D------------------------------------------------------
------------------------------------------------KAK-N-N--LEC
VAVRL---QELL-------PDV-K------------------VTF---------------
--C---P------------V---T-RG-EEL---ES-AV-N--A--L--AD---------
--------------G-EI---VLM------------------------------------
------------------------------------------------------------
------------------------------------------------------------
------------------------------------------------------------
------------------------------------------------------------
------------------------------------------------------------
------------------------------------------------------------
------------------------------------------------------------
------------------------------------------------------------
------------------------------------------------------------
------------------------------------------------------------
------------------------------------------------------------
------------------------------------------------------------
------------------------------------------------------------
------------------------------------------------------------
------------LLEKRSLY----------------------------------------
-----------
>M1E8M0_9FIRM/12-384
-----------------------------------------------PVY------Q-L-
E-G-KRVFVR------------ADLND-PADSE--------------------------G
NL--T--G--DM---R-I-R-A---------VL-P---TIGYLVNA--R---AK-VILA-
SH-FGR------------------------------------------------------
------------------------------------P-----------------K----N
-R---E------------------------------------------------------
-------------------------------------------------KE-F-S--LRG
VKKRL---EELS--------SF-R------------------IHL---------------
--A---P------------D---C-QG-EDV---VK-LS-K--E--L--KN---------
--------------G-EV---LLLENLRFC-------------------PGE-------T
---------------------------------K--N---DP----------------E-
--------YARFLAS--L---G-------D----I--------YV-AEAFGACH--R-E-
H-ASISSVPKLI---PS------MAG-FLLAKEI--------NT---------LN-----
-KLL--HN--P-E----------Q-PL--VVVA-------------GGKK---------V
SD------KIKVIG---------N-LI---D--K--V-----------DSICV--GGGMS
---FA---F-LKA---K--G---YE--IG-----RSYV---------ED-----------
------------------------------------------N--M--------------
--------------DAV-A--KEIL-G-N-N---------G-------------------
------------------------------------------------KKILLPVDVMVA
K----------E----------LRPASE----SKVV---------NV-DE--I-------
P-P-DW---YGVDI-GPK--T-I-E---MFKAQISK-------------A---KTIFWNG
P-L--GI-VE--I----P-------D---------F-------SY-G-T-----------
----RI-VG-L-YI-AL-SS-----------A-------ITVS-GG---------G--DT
AEVV----RMMN-------L----DQ---H--FT----------------------HVST
GGGAALKFLEG-A-----------------------------------------------
-----------
>PGK2_HORSE/9-406
-------------------------------------------------L-DKL--D-V-
K-G-KRIIMR------------VDFNV-PMKK---------------------------N
QI--T--N--NQ---R-I-K-A---------SI-P---SIKYCLDN--G---ARSVVLM-
SH-LGR------------------------------------------------------
------------------------------------P-----------------D----G
-V-P-M------------------------------------------------------
------------------------------------------------PDK-Y-S--LEP
VAAEL---KSLL--------GK-D------------------VLF---------------
--L---K------------D---C-VG-SEV---EK-AC-A--N--P--AT---------
--------------G-SV---ILLENLRFH-------------------VEE-------E
GK-----------------------------GQD-------PSGNKLK---AEAGKIEA-
--------FRASLSK--L---G-------D----V--------YV-NDAFGTAH--R-A-
H-SSMVGINLP----QK------ASG-FLMKKEL--------EY---------FA-----
-KAL--EN--P-E----------R-PF--LAIL-------------GGAK---------V
AD------KIQLIK---------N-ML---D--K--V-----------NEMII--GGGMA
---YT---F-LKV--LN--N---ME--IG-----ASLF---------DE-----------
------------------------------------------E--G--------------
--------------AKI-V--KDIM-A-K-A-NK----N-G-------------------
------------------------------------------------VRITFPVDFVTA
D----------K----------FEENAK---VGQAT---------VA-SG--I-------
P-A-GW---MGLDC-GPE--T-N-K---KYAQVMAQ-------------A---KLIVWNG
P-V--GV-FE--W----D-------A---------F-------AK-G-T-----------
----KA-LM-D-EI-VK-ATS--------RGC-------ITII-GG---------G--DT
ATCC----AKWN-------T----ED---K--VS----------------------HVST
GGGASLELLEGK------------------------------------------------
-----------
>H0QSE7_ARTGO/9-398
---------------------------------------------LIAEG--------V-
R-G-RYILVR------------SDLNV-PLDG---------------------------S
TV--T--D--DG---R-I-R-A---------SL-P---VLGKLTDA--G---AR-VLVT-
AH-LGR------------------------------------------------------
------------------------------------P-----------------K----G
-A-P-E------------------------------------------------------
-------------------------------------------------DK-Y-S--LKP
AVARL---AELA--------SF-P------------------VSL---------------
--A---D------------D---T-VG-PSA---KE-KA-A--A--L--QD---------
--------------G-QV---LVLENVRFD-------------------ARE-------T
---------------------------------S--K---DEAE------------RGA-
--------FADELVG--L---TG----ENG----A--------FV-NDAFGAVH--R-K-
H-ASVYDVATRL---PS------YLG-DLVGTEV--------EV---------LR-----
-KLT--AD--T-Q----------R-PY--VVVL-------------GGSK---------V
SD------KLAVID---------N-LL---G--K--A-----------DTILV--GGGML
---FT---F-LAA---E--G---HK--VA-----GSLL---------EE-----------
------------------------------------------D--Q--------------
--------------IPV-V--QDYL-K-R-A-AD----A-G-------------------
------------------------------------------------TDFVIPTDVVVA
A----------K----------FAADAD----HETV---------SA-DA--IEG--SSF
G-A-QG---IGLDI-GPE--S-A-A---AFAEQIKG-------------A---RTVFWNG
P-M--GV-FE--F----E-------A---------F-------SA-G-T-----------
----RA-IA-Q-AL-TE-T-----------DA-------FTVV-GG---------G--DS
AAAV----RTLG-------F----AD--DQ--FG----------------------HIST
GGGASLEYLEGK------------------------------------------------
-----------
>U2R848_9FIRM/8-386
--------------------------------------------------VRDV--E-V-
R-G-KKVLLR------------CDFNV-PQDKE-------------------------TG
AI--T--S--DK---R-I-V-A---------AL-P---TIRYLLEN--G---AA-VIAC-
SH-LGK------------------------------------------------------
------------------------------------P-----------------K----N
-G-P-D------------------------------------------------------
-------------------------------------------------PK-L-S--LAP
VAKRL---SELL--------GR-E------------------VIF---------------
--A---H------------D---V-VG-PDA---QA-KA-A--A--L--QP---------
--------------G-QI---LLLENTRFE-------------------PGE-------T
---------------------------------K--N---DP----------------E-
--------LARKLAD--M---A-------D----L--------YV-SDAFGAVH--R-A-
H-ASTAGVAAYL---PA------VSG-FLIQKEL--------EF---------LG-----
-GAI--AD--P-K----------R-PL--VAIL-------------GGSK---------V
SS------KIGVIN---------N-LL---N--I--A-----------DTIII--GGGMA
---YT---F-SAA---Q--G---GK--VG-----DSLL---------EA-----------
------------------------------------------D--W--------------
--------------ESY-A--NEMV-E-K-A-KE----K-G-------------------
------------------------------------------------VKLLLPVDTVCA
D----------A-----------FAPDA---KSQVV---------KA-GE--I-------
P-D-GW---QGLDI-GPE--T-V-K---LYCDAVAD-------------A---GTVIWNG
P-M--GV-FE--F----P-------A---------F-------AK-G-T-----------
----EA-VA-E-AL-SR-T-----------DA-------ITII-GG---------G--DS
AAAV----EQLG-------Y----AD---K--MT----------------------HIST
GGGASLEFLEGK------------------------------------------------
-----------
>B7P585_IXOSC/8-404
-------------------------------------------------V-KSL--A-V-
K-D-KRVIIR------------VDFNV-PLKD---------------------------G
KV--A--N--NQ---R-I-V-A---------AL-D---TVQYVLNN--G---AKSVVLM-
SH-LGR------------------------------------------------------
------------------------------------P-----------------D----G
-K-V-D------------------------------------------------------
-------------------------------------------------KK-Y-T--LAP
VAEEL---KTLL--------GR-N------------------VTF---------------
--L---P------------D---C-VG-SEV---EK-AC-A--N--P--AP---------
--------------G-TV---ILLENLRFH-------------------VEE-------E
GKGVDA--------------------NGAKVKAS-------PEA------------TAA-
--------FQQSLTS--L---G-------D----V--------FV-NDAFGTAH--R-A-
H-SSMVGVKLA----QR------AAG-LLMKKEL--------EY---------FS-----
-KAL--DN--P-S----------R-PF--LAIL-------------GGAK---------V
KD------KIQLIE---------N-ML---D--K--V-----------NEMII--GGGMA
---FT---F-LKV--TE--N---MQ--IG-----GSLY---------DS-----------
------------------------------------------D--G--------------
--------------ATI-V--NSLL-E-K-A-KK----N-N-------------------
------------------------------------------------VQIHLPVDFVTA
D----------K----------FDEKAA---VGSAT---------VQ-GG--I-------
P-S-GW---MGLDV-GKQ--S-V-V---KFQEAVRR-------------A---KTIVWNG
P-M--GV-FE--W----D-------N---------F-------AS-G-T-----------
----KG-IM-D-AV-VE-VTA--------KGA-------TTII-GG---------G--DT
ATCC----AKWK-------T----ED---K--VS----------------------HVST
GGGASLELLEGK------------------------------------------------
-----------
>A0A0B7H888_9FLAO/1-30
-------------------------------------------------M----------
------------------------------------------------------------
------------------------------------------------------------
------------------------------------------------------------
------------------------------------------------------------
------------------------------------------------------------
------------------------------------------------------------
------------------------------------------------------------
------------------------------------------------------------
------------------------------------------------------------
------------------------------------------------------------
------------------------------------------------------------
------------------------------------------------------------
------------------------------------------------------------
------------------------------------------------------------
------------------------------------------------------------
------------------------------------------------------------
------------------------------------------------------------
------------------------------------------------------------
------------------------------------------------------------
------------------------------------------------------------
------------------------------------------------------------
------------------------------------------------------------
-AAV----KQFG-------F----EN---K--VS----------------------YVST
GGGAMLESLEG-R-----------------------------------------------
-----------
>K7XLM7_MYCHR/10-391
--------------------------------------------------IDDL--D-L-
K-D-KKVLVR------------VDYNV-PIQN---------------------------G
QI--T--S--TK---R-I-K-S---------TL-P---TIRKIIEE--G---GK-TILF-
SH-LGR------------------------------------------------------
------------------------------------V-----------------K----S
-E-K-D------------------------------------------------------
------------------------------------------------LTK-K-S--LRI
VAEEL---ANEL--------GQ-E------------------IIF---------------
--V---P------------V---T-RG-EEL---EQ-AV-E--S--L--QA---------
--------------G-EV---LLVENTRFEDL---------------NNKAE-------S
---------------------------------K--N---DP----------------E-
--------LGKYWAS--L---G-------D----V--------FI-NDAFGTLH--R-E-
H-ASNVGIAQHI--QES------AIG-YLVENEL--------KA---------LT-----
-KLI--DN--P-K----------R-PF--VAIV-------------GGAK---------I
SD------KIGIIS---------S-LL---E--K--A-----------DKVLI--AGGMS
---YT---F-KKA---L--G---FE--IG-----ISIV---------ED-----------
------------------------------------------D--K--------------
--------------IEL-A--NELL-E-K-Y-W---------------------------
------------------------------------------------DKIILPIDNAMA
Y----------E-----------FKDTQR--LYNTR---------FP-LQ--I-------
L-K-DA---EGLDI-GPW--T-L-R---LFRNELKG-------------A---HTVLWNG
T-L--GV-AE--F----S-------N---------F-------KW-G-T-----------
----EA-VA-K-EI-SK-LEN----------A-------YTVI-GG---------G--DS
VAAV----EANN-------L----QD---N--FS----------------------HIST
GGGASITFIE--KA----------------------------------------------
-----------
>E0SH51_DICD3/6-373
--------------------------------------------------MTDL--D-L-
A-G-KRVLIR------------ADLNV-PVKD---------------------------G
KV--T--S--DA---R-I-R-A---------SL-P---TIEIALKQ--G---AR-VMVT-
SH-LGR------------------------------------------------------
------------------------------------P----------------TE----G
-E-Y-N------------------------------------------------------
-------------------------------------------------EE-F-S--LLP
VVNYL---KDRL--------SS-P------------------VRL---------------
--A---K------------D---Y-LE-G-----------V--D--V--AE---------
--------------G-EL---VVLENVRFN-------------------KGE-------K
---------------------------------K--D---DE----------------V-
--------LSKKYAA--L---C-------D----V--------FV-MDAFGTAH--R-A-
Q-ASTHGVGKFA--PIA------CAG-PLLSDEL--------EA---------LG-----
-KAL--GN--P-A----------R-PM--VAIV-------------GGSK---------V
ST------KLTVLD---------S-LS---K--I--A-----------DQLIV--GGGIA
---NT---F-VAA---Q--G---HN--VG-----KSLY---------EA-----------
------------------------------------------E--L--------------
--------------IPE-A--KKLL-E-T-C-D---------------------------
--------------------------------------------------IPVPSDVRVA
T----------E-----------FSETA---TATLK---------SV-AA--I-------
K-D-DE---QILDL-GDV--S-A-E---RLADILKN-------------A---KTILWNG
P-V--GV-FE--F----P-------N---------F-------RK-G-T-----------
----EI-IA-N-AI-AN-S-----------DA-------FSIA-GG---------G--DT
LAAI----DLFG-------I----AD---K--IS----------------------YIST
GGGAFLEFVEGK------------------------------------------------
-----------
>Q75K90_ORYSJ/135-193
------------------------------------------------LT--AA--D-L-
E-G-KRVFVR------------ADLNV-PLDDN--------------------------Q
NI--T--D--DT---R-V-R-A---------AI-P---TIQYLIKN--G---AK-VILS-
SH-L--------------------------------------------------------
------------------------------------------------------------
------------------------------------------------------------
------------------------------------------------------------
------------------------------------------------------------
------------------------------------------------------------
------------------------------------------------------------
------------------------------------------------------------
------------------------------------------------------------
------------------------------------------------------------
------------------------------------------------------------
------------------------------------------------------------
------------------------------------------------------------
------------------------------------------------------------
------------------------------------------------------------
------------------------------------------------------------
------------------------------------------------------------
------------------------------------------------------------
------------------------------------------------------------
------------------------------------------------------------
------------------------------------------------------------
------------VTK---------------------------------------------
-----------
>F3ZYC9_MAHA5/7-384
--------------------------------------------------IEDI--D-V-
S-G-KKVLVR------------VDFNV-PLDEN--------------------------R
RI--T--D--DR---R-I-R-E---------AL-P---TIKYLIDH--N---AM-VILV-
SH-LGR------------------------------------------------------
------------------------------------P-----------------K----G
-K-F-D------------------------------------------------------
-------------------------------------------------EK-Y-S--MAP
VAERL---QELL--------DK-P------------------VVL---------------
--A---K------------D---V-IG-DSA---KA-CV-A--A--M--KP---------
--------------G-DV---VLLENVRFH-------------------AEE-------E
---------------------------------K--N---DT----------------E-
--------FAKALAS--L---A-------E----I--------YV-NDAFGTAH--R-A-
H-ASTAGVAAYL---PA------VAG-YLIKKEL--------DI---------MG-----
-KAL--DN--P-E----------R-PF--VAVL-------------GGVK---------V
SD------KIGVIN---------N-LI---D--K--V-----------DTLII--GGAMA
---YT---F-FRA---K--G---YS--TG-----SSVV---------EE-----------
------------------------------------------D--K--------------
--------------IDL-A--KELM-A-K-A-QA----K-G-------------------
------------------------------------------------VELLLPVDNVVA
K----------E----------FKADAE----HKVV---------PS-EA--M-------
P-D-GW---QGVDI-GPK--T-I-E---MFSKVIEN-------------A---KTVVWNG
P-M--GV-FE--M----P-------A---------F-------AN-G-T-----------
----RA-IA-E-AM-SR-CKG------------------VTII-GG---------G--DS
AAAV----EQLG-------Y----AD---K--MT----------------------HIST
GGGASLEFLEGK------------------------------------------------
-----------
>F1QXV8_DANRE/9-406
-------------------------------------------------L-DKV--D-V-
K-G-KRVIMR------------VDFNV-PMKN---------------------------N
VI--T--N--NQ---R-I-K-A---------AV-P---SIQHCLDN--C---AKAVVLM-
SH-LGR------------------------------------------------------
------------------------------------P-----------------D----G
-V-P-M------------------------------------------------------
------------------------------------------------PDK-Y-S--LEP
VAAEL---KNLL--------GK-D------------------VQF---------------
--L---K------------D---C-VG-PEV---EK-AC-A--D--P--PA---------
--------------G-SV---ILLENLRFH-------------------VAE-------E
GKGK------------------------DASGNK-------TKASQ--------AEIDA-
--------FRASLSK--L---G-------D----V--------YV-NDAFGTAH--R-A-
H-SSMVGVNLP----QK------AAG-FLMKKEL--------DY---------FA-----
-MAL--EK--P-Q----------R-PF--LAIL-------------GGAK---------V
KD------KIQLIN---------N-ML---D--K--V-----------NEMII--GGGMA
---FT---F-LKV--LK--N---ME--IG-----TSLF---------DE-----------
------------------------------------------E--G--------------
--------------STI-V--KDLM-A-K-A-EK----N-G-------------------
------------------------------------------------VKITLPVDFITA
D----------KF---------DEKATT----GTAT---------VA-EG--I-------
P-A-GW---MGLDC-GPE--S-S-K---LYAEAVAR-------------A---KQIVWNG
P-V--GV-FE--W----D-------N---------F-------AH-G-T-----------
----KN-MM-D-KV-VE-ATK--------NGC-------ITII-GG---------G--DT
ATCC----AKWD-------T----ED---K--VS----------------------HVST
GGGASLELLEGK------------------------------------------------
-----------
>A0A0N5B3F7_STREA/11-407
--------------------------------------------------IDQI--N-V-
A-G-KRVLMR------------VDFNV-PLKD---------------------------G
QI--T--N--NQ---R-I-V-A---------AL-P---TIKYALEK--G---AKSVVLM-
SH-LGR------------------------------------------------------
------------------------------------P-----------------D----G
-R-K-Q------------------------------------------------------
-------------------------------------------------PQ-F-T--LKP
VAPVL---EQLL--------GK-K------------------VIF---------------
--L---D------------D---C-VG-EEV---EK-VT-S--N--P--ED---------
--------------G-SV---ILLENLRFY-------------------PEE-------E
GKGVNE--------------------AGEKIKAS-------PES------------VEK-
--------FRASLSK--H---G-------D----V--------YV-NDAFGTAH--R-A-
H-SSMVGVNLE----PK------VSG-FLLKKEL--------DY---------FA-----
-KAL--ES--P-V----------R-PF--LAIL-------------GGAK---------V
AD------KIQLIK---------N-LL---D--V--V-----------DEMVI--GGGMA
---FT---F-LKV--LH--N---VS--IG-----DSLY---------DE-----------
------------------------------------------E--G--------------
--------------AKI-V--HEIM-D-K-A-KQ----K-N-------------------
------------------------------------------------VMIHLPTDFVVG
N----------K-----------FSENAT--FGTAD---------IK-TG--I-------
K-D-GW---MGLDI-GPK--T-C-E---TFNAAVAM-------------S---KTIIWNG
P-P--GV-FE--F----E-------K---------A-------SK-G-T-----------
----ES-MM-K-AV-VQ-ATK--------DGA-------TTII-GG---------G--DT
ATCC----KKFK-------T----MD---K--VS----------------------HVST
GGGASLELLEGK------------------------------------------------
-----------
>R4LIW6_9ACTN/4-388
------------------------------------------LDDLLGEG--------V-
S-G-RRVLVR------------ADLNV-PFDKSD------------------------PT
VI--S--D--DG---R-I-R-A---------VL-P---TLVALRDA--G---AK-VIVC-
SH-LGR------------------------------------------------------
------------------------------------P-----------------K----G
-A-P-D------------------------------------------------------
-------------------------------------------------PK-Y-T--LAP
VAKRL---GELL--------GS-P------------------VVF---------------
--A---E------------D---T-VG-ESA---RG-AA-G--S--L--GD---------
--------------G-QV---LLLENLRFN-------------------AGE-------T
---------------------------------A--K---DDAE------------RGA-
--------FADQLAA--F---G-------D----A--------YV-DDAFGAVH--R-K-
H-ASVFDVPARL---PH------YGG-GLVRREV--------EV---------LK-----
-RVT--ES--P-E----------Q-PY--VVVL-------------GGSK---------V
SD------KLAVIK---------A-LL---P--K--V-----------DKLLV--GGGMC
---FT---F-LKA---Q--G---HE--VG-----KSLL---------EA-----------
------------------------------------------E--M--------------
--------------IDT-C--KALL-D-E-A-Q---------------------------
------------------------------------------------GRIVLPADVVAA
T----------A----------FDKDAE----HDVV---------DA-AA--I-------
P-A-DR---LGLDI-GPQ--S-V-A---LFADAISS-------------A---RTVFWNG
P-M--GV-FE--L----A-------P---------F-------AA-G-T-----------
----RG-VA-E-AI-TK-IDG------------------FSVV-GG---------G--DS
AAAV----RTLG-------I----DE--SG--FG----------------------HIST
GGGASLEYLEGK------------------------------------------------
-----------
>K1YY25_9BACT/1-191
-------------------------------------------------M----------
------------------------------------------------------------
------------------------------------------------------------
------------------------------------------------------------
------------------------------------------------------------
------------------------------------------------------------
------------------------------------------------------------
------------------------------------------------------------
------------------------------------------------------------
------------------------------------------------------------
------------------------------------------------------------
------------------------------------------------------------
------------------------------------------------------------
--------------------------------V-------------GGAK---------V
SS------KLGALE---------N-ML---A--K--V-----------DRMII--GGAMA
---NT---F-LKS---I--G---VD--VG-----GSKV---------ED-----------
------------------------------------------D--L--------------
--------------LDA-A--KKFI-D-A-A-DA----K-G-------------------
------------------------------------------------VKLHLPVDFVVA
D----------R-----------FAADA---VTKTV---------TF-RD--I-------
P-P-GW---MALDI-GPA--S-T-L---LFKEALQD-------------A---KTIIWNG
P-M--GA-FE--L----D-------P---------F-------AR-G-T-----------
----MA-MC-Q-AV-AS-SH-----------A-------LSII-GG---------G--DS
NAAV----KKSG-------E----ER---N--IS----------------------YMST
GGGAFLELMEGK------------------------------------------------
-----------
>U7MKL1_9CORY/9-394
-----------------------------------------------LLE---Q--D-L-
E-S-RHVLLR------------ADLNV-PLTDE--------------------------G
EI--A--D--PG---R-I-T-A---------AL-P---TIQALVAA--G---AK-VVIA-
AH-LGR------------------------------------------------------
------------------------------------P-----------------K----G
-Q-F-N------------------------------------------------------
-------------------------------------------------QK-Y-S--LAP
VAEAL---SDEL--------GQ-W------------------VAL---------------
--A---Q------------D---V-TG-EDA---HE-RA-N--G--L--ND---------
--------------G-DV---MLLENVRFD-------------------ARE-------T
---------------------------------S--K---DASE------------RAE-
--------FAAELAA--L---A------ADD--GV--------FV-SDGFGVVH--R-A-
Q-ASVYDVANKL---DA------YAG-YLVEAEL--------EK---------LS-----
-AVA--DN--P-E----------Q-DY--TVVL-------------GGSK---------V
SD------KLGVIE---------A-LA---G--K--A-----------QNIII--GGGMC
---YT---F-LAA---Q--G---YN--VQ-----NSLL---------QE-----------
------------------------------------------D--M--------------
--------------IDT-C--KQLL-D-R-F-G---------------------------
------------------------------------------------DKICLPVDLLAA
D----------E----------FSADAN----TKIV---------EL-AA--I-------
P-E-GW---LSPDI-GPK--S-V-Q---KFAELITS-------------S---KTVFWNG
P-M--GV-FE--K----E-------P---------F-------AR-G-T-----------
----EG-VA-K-AI-IA-ATS--------NGA-------FTVV-GG---------G--DS
ASAV----RALG-------L----DE--SG--FS----------------------HIST
GGGASLEFLEGK------------------------------------------------
-----------
>L0FDM4_DESDL/6-383
--------------------------------------------------LKDI--T-V-
Q-G-KRVFVR------------VDFNV-PMDDH--------------------------G
NI--A--D--DT---R-I-I-A---------AL-P---TIHYLIGE--G---AK-IILA-
SH-LGR------------------------------------------------------
------------------------------------P-----------------K----G
-K-V-D------------------------------------------------------
-------------------------------------------------PE-Y-S--LAP
VAQRL---SELL--------DQ-H------------------VSI---------------
--A---P------------D---C-IG-PEV---EK-EV-T--Q--L--KE---------
--------------G-EI---LLLENVRFH-------------------AEE-------E
---------------------------------K--N---DP----------------E-
--------FVTSLAS--L---A-------D----V--------FV-NDAFGTAH--R-A-
H-ASTEGIAHRI---PG------VAG-FLLQKEI--------ES---------MC-----
-HAM--EA--A-E----------R-PF--VAII-------------GGAK---------V
SD------KIGVIE---------N-LL---N--K--V-----------DVLII--GGGMA
---NT---F-LKA---Q--G---YR--MG-----KSLV---------EN-----------
------------------------------------------D--K--------------
--------------LPL-A--QKIL-S-K-A-QE----R-E-------------------
------------------------------------------------VKILLPQDVVVA
E----------E-----------FKDDA---PYRII---------PI-TD--I-------
S-E-DE---MALDI-GPE--S-A-G---AFSEAIVE-------------A---KTIVWNG
P-M--GV-FE--M----D-------N---------F-------SR-G-T-----------
----ER-VA-Q-AV-AK-CPG------------------MTIV-GG---------G--DS
VAAV----DKMG-------V----AN---Q--MS----------------------HIST
GGGASLKLLEGK------------------------------------------------
-----------
>J2J508_9FLAO/4-385
-------------------------------------------------L-NDF--D-F-
K-N-KKAIIR------------VDFNV-PLDEN--------------------------F
NV--T--D--AT---R-I-E-A---------AK-P---TIDAILAQ--G---GS-VILM-
SH-LGR------------------------------------------------------
------------------------------------P-----------------K----G
-A---E------------------------------------------------------
-------------------------------------------------EK-Y-S--LKH
ILKTA---SEIL--------GV-P------------------VQF---------------
--A---E------------N---C-VG-EAA---QT-AS-K--N--L--KP---------
--------------G-EV---LLLENLRFH-------------------AEE-------E
---------------------------------A--G---DV----------------A-
--------FAKELAS--L---G-------D----I--------YV-NDAFGTAH--R-A-
H-ASTTIIAQFFP-TEK------CFG-TLLAKEI--------ES---------LN-----
-KVL--KN--S-E----------K-PV--VAVL-------------GGSK---------V
SS------KITVIE---------N-IL---D--K--V-----------DHMII--GGGMT
---FT---F-VKA---L--G---GK--IG-----NSIC---------ED-----------
------------------------------------------D--K--------------
--------------QEL-A--LEIL-R-L-A-KE----K-G-------------------
------------------------------------------------VQIHIPVDVIAA
D----------D-----------FSNTA---NTKIV---------DV-KE--I-------
P-D-GW---QGLDA-GPK--S-L-E---NFKKVILE-------------S---KTILWNG
P-L--GV-FE--M----E-------S---------F-------SK-G-T-----------
----IA-LG-D-YI-AE-ATK--------NGA-------FSLV-GG---------G--DS
VAAV----KQFG-------F----EE---K--MS----------------------YVST
GGGAMLEMLEG-R-----------------------------------------------
-----------
>PGK_BRADU/8-387
--------------------------------------------------LDDV--D-V-
K-G-KRVLLR------------VDLNV-PMEN---------------------------G
RV--T--D--AT---R-L-E-R---------VA-P---TITELADK--G---GK-VILL-
AH-FGR------------------------------------------------------
------------------------------------P-----------------K----G
-R---D------------------------------------------------------
-------------------------------------------------AK-E-S--LKP
VTEAL---SKVL--------NK-P------------------VAF---------------
--A---D------------D---C-IG-EPA---AT-AV-A--A--L--KD---------
--------------G-DI---LCLENTRFH-------------------KEE-------E
---------------------------------K--N---DP----------------A-
--------FVAELAK--L---G-------D----I--------WV-NDAFSAAH--R-A-
H-ASTEGLGHKL---PA------YAG-RTMQAEL--------DA---------LE-----
-KAL--GS--P-T----------K-PV--IAII-------------GGAK---------V
ST------KIDLLE---------N-LV---S--K--V-----------DALVI--GGGMA
---NT---F-LHA---Q--G---VG--IG-----KSLA---------EK-----------
------------------------------------------D--L--------------
--------------APT-A--LRII-E-K-A-EA----A-N-------------------
------------------------------------------------CAIILPVDATVA
Y----------H-----------FAANA---PSHAY---------GL-DA--I-------
P-A-DG---MILDV-GPQ--S-V-A---RVHAAIDD-------------A---ATLVWNG
P-L--GA-FE--M----Q-------P---------F-------DR-G-T-----------
----VA-AA-K-HA-AE-RTKA-------KKL-------ISIA-GG---------G--DT
VAAL----NQAH-------V----AG---D--FT----------------------YVST
AGGAFLEWMEGK------------------------------------------------
-----------
>D6TR78_9CHLR/6-386
--------------------------------------------------IRDI--D-V-
A-G-KRVLVR------------VDFNV-PLDEN--------------------------Q
RI--T--D--DI---R-I-T-A---------AL-P---TLRYLLEH--G---AS-LILM-
SH-LGR------------------------------------------------------
------------------------------------P-----------------K----G
-K-A-V------------------------------------------------------
-------------------------------------------------ES-M-R--LRP
VAQRL---SELL--------QQ-P------------------VKT---------------
--T---S------------D---C-VG-AEA---LF-EA-Q--A--L--QP---------
--------------G-EV---LLLENLRFH-------------------KEE-------E
---------------------------------E--N---DP----------------A-
--------FARQLAE--L---G-------D----L--------YV-NDAFGTAH--R-A-
H-ASTEGVTHYL---PG------VAG-FLMEKEL--------NY---------LG-----
-STL--EN--P-R----------H-PF--KAIV-------------GGAK---------V
SD------KIAVLE---------R-LI---A--I--A-----------DGILI--GGGMA
---NT---F-LKA---Q--G---LE--IG-----ESLV---------ED-----------
------------------------------------------S--K--------------
--------------LDV-A--RNLM-L-K-A-SQ----R-G-------------------
------------------------------------------------IEFLLPGDVVIA
D----------R-----------FAPDA---NAKVV---------AS-QK--V-------
P-T-DW---RILDI-GPA--S-V-E---QFARALAS-------------A---QTIIFNG
T-L--GV-AE--M----P-------A---------F-------AK-G-T-----------
----NA-VV-E-IL-GR-RTA--------EGA-------TTII-GG---------G--DS
AAAV----EQAG-------A----AQ---K--MS----------------------HVST
GGGASLEFLEGK------------------------------------------------
-----------
>A0A0M9FT55_9TRYP/14-494
--------------------------------------------------VDDV--WPV-
A-G-KRVLIR------------VDFNV-PTSS---------------------------G
DI--D--D--DF---R-I-R-S---------AI-P---TIRRIVDQ--G---GI-CILI-
SH-LGR------------------------------------------------------
------------------------------------P-----------------T----G
-V-D-YDAATAEQDKRRAPILVPNTKGKTAFFSGLNGDAKATILAWSSQHEKAA------
-SLSTAYGSGKTAIFARLPEDEKRRLLLRFMNERKEELFPQLGFAAGYEKE-L-S--LQP
VAVKL---AELL--------DQ-H------------------VYF---------------
--G---H------------D---C-LG-A-----KS-DI-A--K--L--RC---------
--------------G-EV---MLLENLRFY-------------------TNE-------N
---------------------------------S--P---DEQK------------RMQ-
--------MAGILAS--Y---A-------D----V--------YI-NDAFGTAH--R-D-
S-ASMTGIPKVL---QQ-----GAAG-YLMEKEI--------SY---------FS-----
-KVL--NN--P-P----------R-PL--LAII-------------GGAK---------L
SD------KTQVLE---------N-LL---D--C--V-----------DSLFI--GGALA
---YT---F-LKA---Q--G---HS--IG-----SSHF---------ED-----------
------------------------------------------S--C--------------
--------------MCF-A--KRFL-L-L-A-AE----R-Q-------------------
------------------------------------------------VKVTLTEDHVCH
A----------H----------LRPADA----PLTT---------TS-AE--I-------
P-D-GY---AALDI-GPQ--T-I-Q---TVSHLVKQ-------------C---RSVIWNG
P-L--GM-FE--M----P-------F---------Y-------AF-G-T-----------
----FS-VA-R-VV-SQ-CSAA-------KGT-------ISIV-GG---------G--DT
ASAM----MKSG-------E----AA---H--IS----------------------HIST
GGNASLELLEGK------------------------------------------------
-----------
>A9D187_HOEPD/7-388
-------------------------------------------------L-DDL-TD-L-
P-G-KRVLLR------------VDLNV-PVKD---------------------------G
KV--T--D--TT---R-I-E-R---------VA-P---TIMELSTK--G---AR-VILL-
AH-FGR------------------------------------------------------
------------------------------------P-----------------K----G
-E-A-V------------------------------------------------------
-------------------------------------------------PS-M-S--LAP
IAGVV---EDVL--------DH-R------------------VHF---------------
--A---A------------D---C-IG-EVS---AK-AV-N--A--M--VD---------
--------------G-DV---LLLENTRFH-------------------SGE-------E
---------------------------------K--N---DP----------------G-
--------FVIELAK--N---G-------D----I--------FV-NDAFSAAH--R-A-
H-ASTEGLAHHL---PA------YAG-RTMQAEL--------LA---------LE-----
-KGL--GN--P-A----------R-PV--VAIV-------------GGAK---------V
ST------KIDLLK---------N-LV---N--Q--V-----------DALVI--GGGMA
---NT---F-IAA---R--G---ID--VG-----KSLC---------EH-----------
------------------------------------------D--L--------------
--------------AAT-A--KEIE-A-A-A-AA----S-G-------------------
------------------------------------------------CAIVLPVDGVVA
R----------E----------FKAEAD----NETV---------AI-DA--I-------
P-A-DA---MMLDV-GPK--S-I-D---AVNAWITK-------------A---DTLVWNG
P-L--GA-FE--I----P-------P---------F-------DA-A-T-----------
----VS-AA-K-HA-AA-RTRE-------GLL-------VSVA-GG---------G--DT
VSAL----NHAG-------V----TD---E--FT----------------------YVST
AGGAFLEWMEGK------------------------------------------------
-----------
>K9RUY0_SYNP3/9-389
------------------------------------------------LT--AA--D-L-
D-G-KRVLVR------------ADFNV-PLDGT--------------------------G
AI--T--D--DT---R-I-R-A---------AL-P---TIQNLTSK--G---AK-VILV-
SH-FGR------------------------------------------------------
------------------------------------P-----------------K----G
-V---D------------------------------------------------------
-------------------------------------------------DK-L-R--LNP
VATRL---GELL--------GQ-A------------------VSK---------------
--L---D------------N---C-IG-DVV---TA-HC-Q--A--M--TP---------
--------------G-SV---TLLENVRFY-------------------PEE-------E
---------------------------------K--N---DP----------------A-
--------FAEKLAS--V---A-------E----V--------YV-NDAFGTAH--R-A-
H-ASTAGVTQYL--SPC------VTG-LLMEKEL--------EY---------LQ-----
-NAI--EN--P-R----------R-PL--AAIV-------------GGSK---------V
SS------KIGVIE---------T-LL---D--K--V-----------DILIL--GGGMI
---FT---F-FQA---Q--G---LS--VG-----KSLV---------EA-----------
------------------------------------------D--K--------------
--------------LEL-A--TALE-A-K-A-KA----R-G-------------------
------------------------------------------------VKLLLPTDVVVA
D----------A----------FAADAN----AHTV---------PV-NS--I-------
P-D-GW---MGLDI-GPD--S-I-A---TFQAALKD-------------C---KTVIWNG
P-M--GV-FE--F----D-------K---------F-------AV-G-T-----------
----EA-IA-R-TL-AE-LTH--------TGV-------CTII-GG---------G--DS
VAAV----EKVG-------V----AD---Q--MS----------------------HIST
GGGASLELLEGK------------------------------------------------
-----------
>K9V4L4_9CYAN/9-388
-----------------------------------------------LSA---S--E-L-
T-G-KRAFVR------------VDFNV-PVEK---------------------------G
AI--T--D--DT---R-I-R-A---------AL-P---TIQDLTSK--G---AK-VILA-
SH-FGR------------------------------------------------------
------------------------------------P-----------------K----G
-V---S------------------------------------------------------
-------------------------------------------------DD-L-R--LTP
VAKRL---SELL--------GQ-D------------------VIK---------------
--C---D------------D---C-IG-DEV---AA-KV-A--A--M--EN---------
--------------G-QV---LLLENVRFY-------------------KEE-------E
---------------------------------K--N---DP----------------E-
--------FAQKLAA--N---A-------D----L--------YV-NDAFGTAH--R-A-
H-ASTEGVTKYL--SPS------VAG-YLIEKEL--------QY---------LE-----
-NAI--AN--P-Q----------R-PL--VAII-------------GGSK---------V
SS------KIGVIE---------T-LL---E--K--C-----------DKLII--GGGMI
---FT---F-YKA---R--G---LS--VG-----SSLV---------ED-----------
------------------------------------------D--K--------------
--------------IEL-A--RSLE-A-K-A-KE----K-G-------------------
------------------------------------------------VTFLLPTDVVVA
D----------K-----------FAPDA---NSQTV---------SI-EN--I-------
P-D-GW---MGLDI-GPD--S-I-K---VFQEALAD-------------C---KSVIWNG
P-M--GV-FE--F----D-------K---------F-------AA-G-T-----------
----EA-VA-H-TL-AD-IGK--------NGA-------ITII-GG---------G--DS
VAAV----EKVG-------L----AD---Q--MS----------------------HIST
GGGASLELLEGK------------------------------------------------
-----------
>A0A0K8P6D4_9BURK/10-383
----------------------------------------------VAEG------R-V-
A-G-RRVFIR------------ADLNV-PQDDA--------------------------G
AI--T--E--DT---R-I-R-A---------SV-P---CVRMALEA--G---AA-VMVT-
SH-LGR------------------------------------------------------
------------------------------------P----------------TE----G
-Q-F-K------------------------------------------------------
-------------------------------------------------PE-D-S--LAP
VAARL---GELL--------GR-P------------------VPL---------------
--V---A------------D---W-VD-G-----------V--D--V--AP---------
--------------G-QV---VMLENVRLN-------------------KGE-------K
---------------------------------K--N---DE----------------A-
--------LARKLAA--L---C-------D----I--------FV-HDAFGTAH--R-A-
E-ASTYGIAQFA--PVA------CAG-PLLAAEI--------DA---------IS-----
-QAL--AE--P-K----------R-PL--VAIV-------------AGSK---------V
ST------KLTILK---------S-LA---Q--K--V-----------DGLIV--GGGIA
---NT---F-MLA---E--G---LP--IG-----NSLT---------EA-----------
------------------------------------------D--L--------------
--------------VEE-A--RAVI-A-A-M-KA----R-G-------------------
------------------------------------------------AAVPIPSDVVTA
K----------A----------FKADAP----ATVK---------PA-AE--V-------
A-A-DD---LILDI-GPR--T-A-E---VLAAQLAA-------------A---GTIVWNG
P-V--GV-FE--F----E-------A---------F-------GH-G-T-----------
----EA-VA-R-AI-AD-SP-----------A-------FSIA-GG---------G--DT
LAAI----AKYG-------I----ED---R--VG----------------------YIST
GGGAFLEVLEGK------------------------------------------------
-----------
>PGK_STRCO/6-393
--------------------------------------------ELLSEG--------V-
A-G-KRVFVR------------ADLNV-PLDG---------------------------T
TI--T--D--DG---R-I-R-A---------VV-P---TVKALADA--G---AR-VIVA-
SH-LGR------------------------------------------------------
------------------------------------P-----------------K----G
-A-P-D------------------------------------------------------
-------------------------------------------------PA-F-S--LAP
AAARL---GELL--------GA-D------------------VAF---------------
--A---E------------D---T-VG-SSA---EA-VV-T--G--L--AD---------
--------------G-GV---AVIENLRFN-------------------AGE-------T
---------------------------------S--K---DDAE------------RAA-
--------FADKLAG--L---A-------D----V--------YV-GDGFGAVH--R-K-
H-ASVFDLPKRL---PH------YAG-YLIATEV--------GV---------LK-----
-KLT--DE--V-K----------R-PY--VVAL-------------GGAK---------V
SD------KLAVID---------Q-LL---G--K--A-----------DRLLI--GGGMA
---YT---F-LKA---K--G---YE--VG-----ISLL---------QE-----------
------------------------------------------D--Q--------------
--------------IPA-V--KEYI-E-R-A-EK----N-G-------------------
------------------------------------------------VELVLPVDVLVA
P----------EFPD-----LKTKAPAN----PTTV---------AA-DA--I-------
P-A-DQ---EGLDI-GPE--T-R-K---LYASKLAD-------------A---GTVFWNG
P-M--GV-FE--H----P-------D---------Y-------AE-G-T-----------
----KA-VA-Q-AL-VD-APG------------------FTVV-GG---------G--DS
AAAV----RTLG-------F----DE--NA--FG----------------------HIST
GGGASLEYLEGK------------------------------------------------
-----------
>K2EBF9_9BACT/4-234
--------------------------------------------------IQDA--D-L-
E-N-KKVLAR------------VDFNV-GISD---------------------------G
KI--Q--E--KF---K-L-E-A---------CQ-E---TVDFILSQ-EG---TK-LAVC-
SH-LGR------------------------------------------------------
------------------------------------P-----------------N----G
-K-V-N------------------------------------------------------
-------------------------------------------------PE-F-S--LSQ
IRETL---EEIL--------GR-R------------------VVF---------------
--V---D------------D---C-IG-EKV---NE-AM-I--N--L--AA---------
--------------N-EI---LLLENVRFY-------------------EGE-------E
---------------------------------E--N---ED----------------D-
--------FAEKLAA--N---F-------D----V--------FV-NEAFSVCH--R-D-
Q-ASVTGVTKFL---PG------FAG-FWLQKEI--------EN---------LN-----
-NVF--SQ--P-A----------H-PA--VAII-------------GGAK---------I
ET------KLPLIQ---------K-FE---N--S--Y-----------EAVLV--GGMIA
---NE-------------------------------------------------------
------------------------------------------------------------
------------------------------------------------------------
------------------------------------------------------------
------------------------------------------------------------
------------------------------------------------------------
------------------------------------------------------------
------------------------------------------------------------
------------------------------------------------------------
------------AIEQKISFSEK-------------------------------------
-----------
>PGK_HELHP/15-391
--------------------------------------------------VRDI--D-V-
K-D-KRVLIR------------VDFNV-PMDED--------------------------F
DI--S--D--DT---R-I-R-E---------AL-P---TINYCIDN--H---AQNIVLV-
SH-LGR------------------------------------------------------
------------------------------------P-----------------K----G
-R---N------------------------------------------------------
-------------------------------------------------AE-F-S--LKH
VLKRV---ERLL--------GR-D------------------IAF---------------
--A----------------E---T-IE-N-V---EN-LQ-Q--Q--S--KS---------
--------------G-SV---ILLENIRFY-------------------EGE-------E
---------------------------------K--N---DE----------------E-
--------LSTKLAS--I---C-------D----V--------YI-NDAFGTSH--R-A-
H-SSTCGIAKYA---KE-----CVAG-LLLKKEI--------DS---------FA-----
-KAM--AN--P-L----------K-PV--LLIV-------------GGSK---------V
SS------KLALLY---------N-IL---D--V--V-----------DKIII--GGAMS
---NT---F-LKA---R--G---FD--MQ-----KSLV---------ED-----------
------------------------------------------D--L--------------
--------------VSE-A--RKIL-D-K-A-KE----K-K-------------------
------------------------------------------------VKIYLPVDVVST
D----------D-----------IKEHR---HIKIT---------PA-QD--I-------
P-E-GF---MAVDM-GPA--T-S-K---LFSEVVRD-------------S---QTIIWNG
P-L--GI-YE--I----Q-------A---------F-------SR-G-T-----------
----FN-LA-H-AV-SD-T-----------YA-------FSLI-GG---------G--DT
ADAI----DKAG-------E----RD---N--MS----------------------FIST
GGGASLELLEGK------------------------------------------------
-----------
>A0A0G0IS38_9BACT/10-393
---------------------------------------------INPKK--------F-
Y-Q-KRVLVR------------VDFNV-AINK---------------------------G
KI--T--E--DF---R-I-K-A---------SL-P---TIEFLRKQ--R---AK-IILI-
SH-LGE------------------------------------------------------
------------------------------------PTPFKSL-----FDSKNIN-----
-T-E-N------------------------------------------------------
-------------------------------------------------QE-F-S--LRP
VAKYL---GKLL--------KK-R------------------IKF---------------
--A---P------------D---C-IG-DKV---KK-EI-S--K--M--KS---------
--------------G-EI---LVLENVRFY-------------------KEE-------E
---------------------------------E--N---SE----------------E-
--------FAKKLSE--N---V-------D----Y--------FI-NDAFAVCH--R-N-
H-ASVVAITKYL---PS------SAG-FLLAKEV--------EI---------LN-----
-KAY--SH--P-Q----------K-PL--CIVM-------------GGSK---------M
ST------KIKLIL---------R-FF---D--K--A-----------DHILI--GGALA
---NT---L-LGA---K--G---FA--IG-----KSKS---------EI-----------
------------------------------------------N--M--------------
--------------TDG-L--SGID-L-T-----------S-------------------
------------------------------------------------TKFHLPIDTVVA
K----------E----------ISDKAK----IKIK---------GA-GN--I-------
E-N-DE---LILDL-GPD--T-I-R---LFNSIINE-------------S---KMVIWNG
P-L--GL-FE--I----K-------K---------F-------AR-G-T-----------
----NE-FA-K-NL-VK-TK-----------S-------FTIL-GG---------G--DT
IAAV----DKLK-------I----LN---K--FD----------------------FVST
GGGAMLDFLSG-D-----------------------------------------------
-----------
>M3WYL4_FELCA/9-392
-------------------------------------------LDKLDVK----------
-------VMR------------VDFNV-PMRN----------------------------
QI--R--T--NQ---R-I-K-A---------AI-P---SIQFCLDN--G---AKSVVLM-
SH-LGW------------------------------------------------------
------------------------------------H-----------------D----G
-V-P-M------------------------------------------------------
------------------------------------------------PDK-Y-S--LEP
DVTGL---RSLL--------GK-D------------------VLF---------------
--L---R------------D---Y-AG-PEV---EE-AC-A--D--P--AA---------
--------------G-SV---ILLENLHLH-------------------VEK-------E
GK-----------------------------GKD-------ASGNKVK---AEPAKIEA-
--------FKASLSK--L---G-------R----L--------C--QRCFGTTR--S-P-
Q---QHGGSNMP---QK------ARH-FLRKKEL--------SH---------FA-----
-RPW---R--A-Q----------T-SF--LVLL-------------GRAK---------V
AD------SIHMIS---------N-IL---D--K--V-----------NEVII--GGGMA
---FT---F-LKV--LN--N---ME--IG-----TSLD---------EE-----------
---------------------------------------------G--------------
--------------GRI-S--KVLI-S-K-A-EK----N-S-------------------
------------------------------------------------VKITLPVDFVTA
E----------K----------FDENAK----TGPT---------VA-SG--T-------
P-T-GG---MGLDL-GPE--R-S-E---KYAE-----------------A---KQIVWSG
P-V--GI-FE--W----E-------A---------F-------GR-G-T-----------
----KA-FI-D-EV-VK-AAS--------RRC-------ITIV-GG---------G--DT
APYW----AKWN-------T----ED---K--VS----------------------HVST
GGGASLELPEGK------------------------------------------------
-----------
>A0A0G1R0X6_9BACT/9-385
-------------------------------------------VREAHIQ----------
K-G-MSVLLR------------VDFNV-PMKG---------------------------T
AI--T--D--DF---R-I-Q-G---------SL-E---TVRFLLKK--G---AR-IVII-
SH-LGR------------------------------------------------------
------------------------------------P-----------------T----S
---R-D------------------------------------------------------
-------------------------------------------------PN-L-S--LRP
VFFRF---KKLLH------SSN-R------------------VIF---------------
--V---K------------N---P-FD-LAG---IC-AI-Q--Q--L--KA---------
--------------G-EI---AMVENIRFW-------------------KEE-------E
---------------------------------R--N---NL----------------A-
--------FARKLSC--F---G-------R----I--------VV-NDAFGDSH--R-E-
H-ASIAGIAKFL---PA------YAG-FLLVREV--------RF---------LE-----
-RAI--KN--P-K----------R-PV--ASII-------------GGAK---------I
ST------KYELIR---------T-FL---S--S--S-----------DQVLV--GGALA
---NS---L-LVL---E--G---IS--VG-----KSVF---------EK-----------
------------------------------------------V--E--------------
-------------PKKL-G--PKIL-T-S-A-K---------------------------
--------------------------------------------------LHIPVDGVVS
K----------KF--------DLGKNVK----VSIR---------AV-GS--I-------
G-D-DE---YILDI-GPE--T-E-K---LFINILKK-------------A---KTIIWNG
P-V--GY-AE--V----K-------Q---------F-------SH-G-T-----------
----LA-LA-R-AI-GR-VK-----------A-------FRII-GG---------G--DT
IAIL----KSYN-------L----LS---S--FD----------------------HVST
GGGAMLEFLAG-D-----------------------------------------------
-----------
>A0A0D9YMV6_9ORYZ/10-391
------------------------------------------------LG--EA--D-L-
R-G-KKVFVR------------ADLNV-PLDDA--------------------------Q
KI--T--D--DT---R-I-R-A---------SV-P---TVKFLLEK--G---AK-VILA-
SH-LGR------------------------------------------------------
------------------------------------P-----------------K----G
-V---T------------------------------------------------------
-------------------------------------------------PK-Y-S--LKP
LVPRL---SELL--------GV-D------------------VVM---------------
--A---N------------D---C-IG-EEV---EK-LA-A--A--L--PE---------
--------------G-GV---LLLENVRFY-------------------KEE-------E
---------------------------------K--N---DP----------------E-
--------FAKKLAS--V---A-------D----L--------YV-NDAFGTAH--R-A-
H-ASTEGVTKFL--KPA------VAG-FLMQKEL--------DY---------LV-----
-GAV--AN--P-K----------K-PF--AAIV-------------GGSK---------V
ST------KIGVIE---------S-LL---A--K--V-----------DVLIL--GGGMI
---FT---F-YKA---Q--G---YA--VG-----KSLV---------EE-----------
------------------------------------------D--K--------------
--------------LEL-A--TSLI-E-K-A-KA----K-G-------------------
------------------------------------------------VSLLLPTDVVVA
D----------K----------FAADAE----SKTV---------AA-SA--I-------
P-D-GW---MGLDV-GPD--A-I-K---TFSEALDT-------------C---NTIIWNG
P-M--GV-FE--F----E-------K---------F-------AA-G-T-----------
----DA-IA-K-KL-AD-LTTT-------KGA-------TTII-GG---------G--DS
VAAV----EKAG-------L----AD---K--MS----------------------HIST
GGGASLELLEGK------------------------------------------------
-----------
>A0A0G0BER4_9BACT/237-346
--------------------------------AKMNFDSKVILPMDFANE----------
------------------------------------------------------------
------------------------------------------------------------
------------------------------------------------------------
------------------------------------------------------------
------------------------------------------------------------
------------------------------------------------------------
------------------------------------------------------------
------------------------------------------------------------
------------------------------------------------------------
------------------------------------------------------------
------------------------------------------------------------
------------------------------------------------------------
------------------------------------------------------------
------------------------------------------------------------
------------------------------------------------------------
------------------------------------------------------------
------------------------------------------------------------
------------------------------------------------------------
------------------------------------------------------------
---------GRLDI-GEK--T-I-E---KFCEIISH-------------A---ETIVWNG
P-M--GL-FE--K----K-------P---------Y-------DN-G-T-----------
----RK-IL-E-AI-SE-S-----------GA-------FSVI-GG---------G--ES
VQAV----NESN-------L----EH---E--LS----------------------FIST
GGGAMLEFLSG-E-----------------------------------------------
-----------
>A0A0G1CFQ3_9BACT/1-358
------------------------------------------------MG------D-V-
R-G-KRVLVR------------SELNT-PLEH---------------------------G
AV--S--D--IY---R-I-E-K---------AV-P---TLKWLSER--G---AR-VIVM-
AH-LGR------------------------------------------------------
------------------------------------D-----------------------
------------------------------------------------------------
-------------------------------------------------PK-D-S--LKP
VYEVL---CTLI--------P--H------------------ARF---------------
--V---A------------D---V-VG-DDA---HN-AV-E--N--L--QD---------
--------------E-EV---LLLENLRSH-------------------PGE-------K
---------------------------------E--N---NP----------------E-
--------FAKILAS--Y---A-------D----Y--------YV-DDAFGNAH--R-S-
D-ASMVSVPALV---PS------FAG-LCMEQEL--------TE---------LQ-----
-KGL---T--P-E----------S-PS--LFIL-------------GGAK---------F
ET------KEALLE---------A-IL---P--R--Y-----------DTVYI--GGALA
---ND---F-LKA---Q--G---FE--VG-----QSLV---------SE-----------
---------------------------------------------N--------------
--------------AEK-A--GALL-V-S-G-K---------------------------
--------------------------------------------------LLFPKDVLVK
N----------K--------------NG----AETK---------HV-EE--V-------
G-V-ED---TIVDI-GPE--S-I-A---ELSERIQG-------------A---KCILWNG
P-M--GL-FE-------E-------G---------Y-------TE-S-T-----------
----KQ-IV-E-QI-AH-AE-----------A-------HTIV-GG---------G--DT
VASI----RELK-------L----ED---K--MG----------------------FLST
GGGAMLDYL---VDGK--------------------------------------------
-----------
>A0A093ZST1_9PEZI/230-625
----------------------------------------------SAPP----------
R-D-KKVLIR------------VDFNV-PLDSK--------------------------K
NV--T--N--TQ---R-I-A-G---------AI-P---TIKYALDN--G---AKTVVLM-
SH-LGR------------------------------------------------------
------------------------------------P-----------------D----G
-K-V-N------------------------------------------------------
-------------------------------------------------DE-F-S--LKP
VVPEL---EKLL--------GR-S------------------VTF---------------
--A---P------------D---C-VG-PKV---EE-IV-N--N--A--KD---------
--------------G-EV---VLLENLRFH-------------------AEE-------E
GSSKD----------------------ADGKKVK-------ASKE----------SVDK-
--------FREDLTK--L---A-------D----V--------FI-NDAFGTAH--R-A-
H-SSMVGVNTPQ---K-------ASG-FLMKKEL--------EY---------FA-----
-KAV--ES--P-E----------R-PF--LAIL-------------GGAK---------V
SD------KIQLID---------N-LL---G--K--V-----------DSLII--CGGMS
---FT---F-KKT--LE--G---VK--IG-----NSLF---------DE-----------
------------------------------------------A--G--------------
--------------SKI-V--GDLV-E-K-A-KK----N-N-------------------
------------------------------------------------VKLVLPVDYITG
D----------KF--------APDA-KT----GTAT---------DE-SG--I-------
P-D-GW---LGLDC-GPK--S-I-E---LINQTINE-------------A---KTVLWNG
P-P--GV-FE--F----E-------A---------F-------AN-G-T-----------
----KK-IL-D-TA-VA-AAQ--------NGK-------TVII-GG---------G--DT
ATVA----AKYG-------V----ED---K--LS----------------------HVST
GGGASLELLEGK------------------------------------------------
-----------
>A0A073CD48_PLAAG/7-387
---------------------------------------------ADLSA---S--D-L-
S-G-KRVLVR------------VDFNV-PLDN---------------------------G
SI--T--D--DT---R-I-R-A---------AL-P---TIQDLTSK--G---AK-VILT-
SH-FGR------------------------------------------------------
------------------------------------P-----------------K----G
-V---D------------------------------------------------------
-------------------------------------------------ES-L-R--LTP
VAARL---SELL--------GK-P------------------VKK---------------
--F---D------------D---C-IG-DEV---TQ-AV-A--A--M--EN---------
--------------G-DV---AVLENVRFY-------------------AEE-------E
---------------------------------K--N---DP----------------E-
--------FAKQLAS--V---A-------D----L--------YV-NDAFGTAH--R-A-
H-ASTEGVTHHL---PS------VAG-YLIEKEL--------KF---------LQ-----
-GAI--EE--P-K----------R-PL--AAIV-------------GGSK---------V
SS------KIGVIE---------A-LL---D--K--C-----------DKLLL--GGGMI
---FT---F-YKA---R--G---LN--VG-----NSLV---------EE-----------
------------------------------------------D--K--------------
--------------LEL-A--RELE-A-K-A-KQ----K-G-------------------
------------------------------------------------VAFLLPTDVIVA
D----------K-----------FAPDA---EAKTV---------SI-NE--I-------
P-D-GW---MGLDI-GPD--S-V-K---VFQDALGD-------------C---KTVIWNG
P-M--GV-FE--F----E-------K---------F-------AA-G-T-----------
----KA-IA-L-TL-AD-LTK--------TGA-------ITII-GG---------G--DS
VAAV----EQLN-------L----GE---Q--MS----------------------HIST
GGGASLELLEGK------------------------------------------------
-----------
>G8QP93_DECSP/6-380
-------------------------------------------------L-ADL--D-V-
K-G-KRVFIR------------ADLNV-PQDET--------------------------G
RI--T--D--DT---R-I-R-A---------SV-P---AIQMALEK--G---AA-VMVT-
SH-LGR------------------------------------------------------
------------------------------------P----------------TE----G
-E-M-K------------------------------------------------------
-------------------------------------------------PE-D-S--LAP
IAHRL---AELL--------GR-K------------------VPV---------------
--I---D------------N---W-VD-GGF---E-----------V--KP---------
--------------G-DV---VLLENCRVN-------------------KGE-------K
---------------------------------K--N---ND----------------E-
--------LAQKLAK--L---C-------D----V--------YV-NDAFGTAH--R-A-
E-ATTHGIAKYA--PVA------CAG-PLLGAEL--------DA---------LG-----
-RAL--EN--P-K----------R-PL--VAIV-------------AGSK---------V
ST------KLTILK---------S-LA---G--K--V-----------DQLIV--GGGIA
---NT---F-MVA---D--D---LP--IG-----ESLA---------EL-----------
------------------------------------------D--L--------------
--------------VEE-A--RNIM-D-M-M-DE----R-G-------------------
------------------------------------------------ASVPIPEDVVVA
N----------E----------LSVHAR----ANRV---------DA-ND--V-------
Q-P-DD---MILDI-GPK--T-S-A---KLASIIAH-------------A---GTIVWNG
P-V--GV-FE--F----D-------Q---------F-------GG-G-T-----------
----KM-LA-A-AI-AH-SP-----------A-------FSIA-GG---------G--DT
LAAI----AKYG-------I----EK---Q--ID----------------------YIST
GGGAFLEFLEGK------------------------------------------------
-----------
>PGK_MARMM/7-387
--------------------------------------------------IQDA--D-V-
A-G-KRVLVR------------VDFNV-PMKD---------------------------G
QV--T--D--AT---R-L-E-A---------AL-P---TIEYLTEA--G---AK-VVLL-
AH-FGR------------------------------------------------------
------------------------------------P-----------------K----G
-A-V-V------------------------------------------------------
-------------------------------------------------PE-M-S--LEA
VCQPL---ADLL--------GD-A------------------VYF---------------
--S---T------------V---T-SG-EDA---VA-AT-M--D--L--EA---------
--------------G-EV---LLIENTRFA-------------------AGE-------E
---------------------------------T--N---DP----------------G-
--------FAAALAE--L---G-------D----L--------YV-NDAFSAAH--R-A-
H-ASTEGITHHL---PS------YAG-LALQREI--------DH---------LV-----
-AAL--ES--P-K----------R-PV--IALV-------------GGAK---------V
ST------KIDLLQ---------N-LV---K--K--V-----------DTLFV--GGGMA
---NT---L-LHA---Q--G---IK--VG-----SSLC---------ET-----------
------------------------------------------D--L--------------
--------------VDT-A--RAIF-A-A-A-EE----S-G-------------------
------------------------------------------------CKLMLPTDVVLA
K----------E----------FKPNPE----TRLA---------AV-TD--V-------
E-D-NE---MILDC-GPA--T-V-V---ALGQAIDR-------------S---ATLIWNG
P-L--GA-FE--T----P-------P---------F-------DA-A-T-----------
----VE-AA-K-YA-AR-AAVE-------GEL-------IAVA-GG---------G--DT
VSAL----NQAG-------V----SG---D--FT----------------------FIST
AGGAFLEWMEGK------------------------------------------------
-----------
>R5QB40_9FIRM/9-388
--------------------------------------------------VDDI--N-V-
K-G-QRVLVR------------CDFNV-PLID---------------------------G
KI--T--D--EN---R-I-V-A---------AL-P---TIKKLIAD--G---GK-VILC-
SH-LGK------------------------------------------------------
------------------------------------P-----------------K----G
-E-P-K------------------------------------------------------
-------------------------------------------------PE-L-S--LAP
VAVRL---AELL--------GQ-D------------------VKF---------------
--A---A------------DP-EV-VG-ENA---KA-AV-E--A--M--KD---------
--------------G-DV---VLLENTRYR-------------------AEE-------T
---------------------------------K--N---GE----------------A-
--------FSKELAS--L---C-------D----V--------FV-NDAFGTAH--R-A-
H-CSNVGVTEYV--DTA------VVG-YLMQKEI--------DF---------LG-----
-NAV--EN--P-E----------R-PF--VAIL-------------GGAK---------V
SS------KISVIN---------N-LL---D--K--V-----------DTLII--GGGMS
---YT---F-TKA---Q--G---GS--VG-----ASLL---------EE-----------
------------------------------------------D--Y--------------
--------------LQY-A--LDMI-K-K-A-EE----K-G-------------------
------------------------------------------------VKLLLPVDTIVA
D----------E-----------FSNDA---NTKVV---------SR-DA--I-------
P-D-GW---MGLDI-GPE--T-A-K---IFAEAVKS-------------A---KTVVWNG
P-M--GC-FE--M----P-------K---------F-------AE-G-T-----------
----KV-VA-E-AL-AN-TE-----------A-------VTII-GG---------G--DS
AAAV----NQLG-------F----GD---K--MT----------------------HIST
GGGASLEFLEGK------------------------------------------------
-----------
>PGK_NOVAD/6-385
-------------------------------------------------L-DDI-GD-L-
T-G-KTVLVR------------EDLNV-PMQD---------------------------G
AV--T--D--DT---R-L-R-A---------TI-A---TLNELSDK--G---AK-VLVL-
AH-FGR------------------------------------------------------
------------------------------------P-----------------K----G
-Q-P-S------------------------------------------------------
-------------------------------------------------EE-F-S--LKK
LAAPL---AHVL--------GR-P------------------VSY---------------
--I----------------D---W-ES-D-----KA-AV-A--A--L--TP---------
--------------G-AI---AVLENTRFF-------------------DGE-------E
---------------------------------K--N---DP----------------A-
--------VIERFAS--L---G-------D----I--------YV-NDAFSAAH--R-A-
H-ASTEGLAHVL---PA------YAG-RAMEAEL--------KA---------LQ-----
-KAL--GE--P-E----------R-PV--AAVV-------------GGAK---------V
ST------KLDVLK---------H-LV---S--K--V-----------DHLII--GGGMA
---NT---F-LAA---R--G---VN--VG-----KSLC---------EH-----------
------------------------------------------D--L--------------
--------------TGT-A--EEIL-D-N-A-DK----S-G-------------------
------------------------------------------------CTVHLPYDVVVS
K----------E----------FTANPP---SLRTC---------NV-HE--V-------
A-A-DE---MILDV-GPA--A-V-E---ALADVLKT-------------C---KTLVWNG
P-M--GA-FE--T----E-------P---------F-------DA-A-T-----------
----VA-LA-R-TA-AA-LTKE-------GSL-------VSVA-GG---------G--DT
VAAL----NHAG-------V----VG---D--FS----------------------YIST
AGGAFLEWMEGK------------------------------------------------
-----------
>W6AA64_9MOLU/6-388
-------------------------------------------------L-NEV--N-V-
S-G-KKVLVR------------VDFNV-PLKD---------------------------G
VI--T--D--DN---R-I-Q-A---------AL-P---TIKHLVKN--K---AK-IILL-
SH-LSR------------------------------------------------------
------------------------------------I-----------------K----T
-E-E-D------------------------------------------------------
------------------------------------------------KSK-K-S--LAP
IAIAL---EKAV--------GQ-K------------------VVF---------------
--V---A------------A---T-RG-AEL---ES-AI-N--T--L--KD---------
--------------G-EI---LLLENTRFEDVKN-----------NEVVKAE-------S
---------------------------------K--N---DP----------------D-
--------LGKYWAS--L---G-------D----I--------FV-NDAFGTAH--R-A-
H-ASNVGISKNI--KES------CVG-FLVQKEL--------EM---------LA-----
-QGV--DK--P-A----------H-PF--VAII-------------GGAK---------V
SD------KIGVID---------N-LL---T--K--A-----------DKIII--GGGMA
---YT---F-FAA---Q--G---HK--IG-----KSLL---------EA-----------
------------------------------------------D--K--------------
--------------IDL-A--KEYL-Q-K-A-N---------------------------
------------------------------------------------GKIILPIDSANA
T----------E-----------FKDV-----APSF---------SG-VD--L-------
P-D-DV---MGLDI-GPK--S-I-E---LFQKELLG-------------A---KTVAWNG
P-M--GV-FE--M----E-------N---------F-------KK-G-T-----------
----VA-VC-E-SI-AN-LK----------DA-------FTLI-GG---------G--DS
AAAA----IQLG-------F----KE---K--FT----------------------HIST
GGGASLEYMEGK------------------------------------------------
-----------
>W5JCX3_ANODA/8-404
-------------------------------------------------L-ENV--D-L-
K-G-KRVFMR------------VDFNV-PIKE---------------------------G
KI--T--S--NQ---R-I-V-A---------AL-D---SIKFALEK--G---AKSVVLA-
SH-LGR------------------------------------------------------
------------------------------------P-----------------D----G
-N-K-N------------------------------------------------------
-------------------------------------------------AK-Y-T--LAP
VADEL---KKLL--------GR-D------------------VTF---------------
--L---N------------D---C-VG-AEV---EA-AC-K--D--P--AA---------
--------------G-SV---ILLENVRFY-------------------VEE-------E
GKGVDA--------------------SGNKVKAD-------KDK------------VKT-
--------FRESLAK--L---G-------D----V--------YV-NDAFGTAH--R-A-
H-SSMMGEGY-A---QR------AAG-LLLNKEL--------RY---------FS-----
-QAL--DN--P-P----------N-PF--LAIL-------------GGAK---------V
AD------KIQLIE---------N-LL---D--K--V-----------NEMII--GGGMA
---FT---F-LKV--LN--N---ME--IG-----GSLF---------DA-----------
------------------------------------------E--G--------------
--------------AKI-V--QNLV-D-K-A-KK----N-N-------------------
------------------------------------------------VQLHLPVDFVTG
D----------K-----------FAEDAV--TGEAT---------VA-GG--I-------
P-A-GH---LGLDI-GPK--T-R-E---AFAAPIAR-------------A---KIIVWNG
P-P--GV-FE--F----P-------A---------F-------AN-G-T-----------
----KA-LM-D-GV-VA-ATK--------AGT-------VSII-GG---------G--DT
ASCC----AKWG-------T----EA---L--VS----------------------HVST
GGGASLELLEGK------------------------------------------------
-----------
>A0A0L7LNV9_9NEOP/8-140
-------------------------------------------------I-DAL--N-L-
S-E-KRVLIR------------VDFNV-PLKD---------------------------G
VI--T--N--NQ---R-I-V-A---------AL-D---TVKYALEK--G---AKSVVLM-
SH-LGR------------------------------------------------------
------------------------------------P-----------------D----G
-Q-A-N------------------------------------------------------
-------------------------------------------------PK-Y-T--LKP
VAEEL---KKLL--------SR-D------------------ITF---------------
--L---A------------D---C-VG-AEV---EV-AC-A--D--P--PV---------
--------------G-SV---ILLENLRFH-------------------VEE-------E
---------------------------------G--K-----------------------
------------------------------------------------------------
------------------------------------------------------------
------------------------------------------------------------
------------------------------------------------------------
------------------------------------------------------------
------------------------------------------------------------
------------------------------------------------------------
------------------------------------------------------------
------------------------------------------------------------
------------------------------------------------------------
------------------------------------------------------------
------------------------------------------------------------
------------------------------------------------------------
------------GIDASGAKVKA-------------------------------------
-----------
>V8NJF1_OPHHA/50-431
-------------------------------------------------L-DKV--D-V-
K-G-KRVVMR------------VDFNV-PMKN---------------------------N
QI--T--N--NQ---R-I-K-A---------AV-P---SIKHCLDK--G---AKSVVLM-
SH-LGR------------------------------------------------------
------------------------------------P-----------------D----G
-V-A-M------------------------------------------------------
------------------------------------------------PDK-F-S--LEP
VAAEL---KSLL--------GR-D------------------IKF---------------
--L---K------------D---C-VG-SEV---EA-AC-A--N--P--AD---------
--------------G-SV---ILLENLRFH-------------------VEE-------E
---------------------------------G--K---GK----------------D-
--------SSGNKAS--A---S---------------------AV-MLSISTMR-IN-E-
P-DSMVGVNLP----QK------AAG-FLMKKEL--------DY---------FA-----
-KAL--EN--P-E----------H-PF--LAIL-------------GGAK---------V
QD------KIQLIN---------N-ML---D--K--V-----------NEMII--GGGMA
---FT---F-LKV--LN--N---ME--IG-----NSLF---------DE-----------
------------------------------------------E--G--------------
--------------SKI-V--KDLM-A-K-A-EK----N-G-------------------
------------------------------------------------VRITLPVDFITA
D----------KF---------DENANT----GEAT---------LA-SG--I-------
P-A-GW---MGLDC-GPE--S-T-K---LFVEAVGR-------------A---KQIVWNG
P-V--GV-FE--W----E-------K---------F-------AK-G-T-----------
----KA-VM-D-KV-VE-VTS--------KGC-------ITII-GG---------G--DT
ATCC----AKWN-------T----ED---K--VS----------------------HVST
GGGASLELLEGK------------------------------------------------
-----------
>K9Z1S5_CYAAP/9-389
------------------------------------------------LT--KS--D-L-
E-G-KRVLMR------------VDFNV-PMDN---------------------------G
AI--T--D--DT---R-I-K-A---------AL-P---TINDLISK--G---AK-VILC-
SH-MGR------------------------------------------------------
------------------------------------P-----------------K----G
-Q-V-K------------------------------------------------------
-------------------------------------------------DS-L-R--LTP
VAVRL---SELL--------GK-N------------------VVK---------------
--C---D------------D---C-IG-DDV---TN-AV-N--G--M--AN---------
--------------G-DV---VLLENLRFY-------------------NEE-------E
---------------------------------A--N---DP----------------E-
--------FAKKLAS--N---A-------D----L--------YV-NDAFGTAH--R-A-
H-ASTEGVTHYL--SPS------VAG-FLIEKEL--------KF---------LQ-----
-SAI--ES--P-K----------R-PL--VAII-------------GGSK---------V
SS------KIGVIE---------T-LL---E--K--C-----------DKLII--GGGMI
---FT---F-YKA---R--G---LS--VG-----KSLV---------EE-----------
------------------------------------------D--K--------------
--------------LDL-A--KALE-A-K-A-KE----R-G-------------------
------------------------------------------------VEFLLPTDVIVA
D----------N-----------FAPDA---NAQTV---------DI-NS--I-------
P-D-GW---MGLDI-GPD--S-V-K---TFQTALAD-------------C---QSVVWNG
P-M--GV-FE--F----E-------K---------F-------AK-G-T-----------
----EA-IA-H-SL-AE-ITA--------KGA-------TTII-GG---------G--DS
VAAV----EKVG-------V----AE---K--MS----------------------HIST
GGGASLELLEGK------------------------------------------------
-----------
>A0A0G1GKC5_9BACT/9-427
--------------------------------------------------LDDI--D-V-
S-G-KRILYR------------AAYDI-ALIEDG-----------------------GVY
KA--E--D--DS---R-I-S-G---------TL-P---TLRYLLDK--G---CA-ISIV-
SW-LNR------------------------------------------------------
------------------------------------P-----------------N----G
-A-V-V------------------------------------------------------
-------------------------------------------------EK-Y-R--LGP
VADKL---SELL--------KV-P------------------IQK---------------
--L---K------------D---C-VG-SEA---ER-VT-R--S--L--KP---------
--------------R-EV---VMLENTRFH-------------------AED-------Q
---------------------------------K--A---DQ----------------A-
--------FAKELAK--A---G-------E----V--------VV-YDAFAQSH--R-I-
H-ASTTGILQER---KS------VVG-FLMKNEL--------DV---------LT-----
-KII--ES--P-M----------K-PF--VVVV-------------GGAK---------I
SD------KLAALK---------N-VL---P--K--C-----------DMILV--GGALA
---NM---F-SKA---R--G---FD--VG-----GSFL---------EGRFVDQ------
------------------------------------AKESERD--P--------------
--------------LES-A--KEVL-A-A-V-GD----N-NVVSYELVPG----------
--------------------------------------AWPNGEQLKLYKMQLPFDAVVA
R----------KIED-----GRYDADT-----LKLV---------K------INGRRVIC
A-E-DE---AILDI-GPV--T-R-A---VYGEIIKH-------------A---RTIFWNG
P-M--GL-FE--N----F-------D---------F-------CH-G-T-----------
----QE-IA-K-MI-AA-SNG------------------YSVI-GG---------G--DT
ELVV----DKFN-------M----HG---Q--FG----------------------HVSS
GGGASFYLLAG-N-----------------------------------------------
-----------
>R7F0P3_9BACI/5-382
--------------------------------------------------IKDY--D-L-
H-G-KRVIIR------------CDFNV-PMKD---------------------------G
KI--T--D--DT---R-I-Q-A---------AL-P---TIEYAINE--S---AK-VILM-
SH-LGR------------------------------------------------------
------------------------------------V-----------------K----E
-E-K-D------------------------------------------------------
------------------------------------------------LVK-N-D--LFP
VAQRL---SNLL--------NQ-K------------------VLF---------------
--C---K------------A---T-SG-SEL---KD-AV-D--G--L--KD---------
--------------G-EV---LLMQNTRYEDL---------------NGKKE-------S
---------------------------------S--N---DP----------------E-
--------LGAFWAS--L---G-------D----I--------YI-NDAFGTAH--R-A-
H-ASNVGIASHL---PN------GIG-FLIEKEL--------NH---------LD-----
-SL---KN--P-E----------R-PY--VIIM-------------GGAK---------V
SD------KIKVIE---------N-LA---P--I--A-----------DKIMI--GGGMA
---FT---F-LKA---K--G---ID--IG-----KSLL---------EE-----------
------------------------------------------D--S--------------
--------------LEF-C--QKMI-A-T-Y-G---------------------------
------------------------------------------------DKLVLPVDVNVT
T----------E-----------FSEET---PHHIC---------KV-SE--I-------
G-A-DE---MAMDI-GPE--T-I-A---MMKEVLAN-------------A---KTVFWNG
P-L--GV-YE--M----K-------E---------Y-------QK-G-T-----------
----NE-LL-K-TI-AN-S-----------SI-------HSVL-GG---------G--DI
VAAA----SELG-------F----KD---K--VS----------------------HAST
GGGATLEFLEGK------------------------------------------------
-----------
>PGK_PROA2/6-387
-------------------------------------------------L-SDI--S-C-
K-G-KRILMR------------VDFNV-PLDLN--------------------------G
TI--T--N--DK---R-I-I-E---------AL-P---SIRQVLET--G---GR-LILM-
SH-LGR------------------------------------------------------
------------------------------------P-----------------K----G
-K-V-T------------------------------------------------------
-------------------------------------------------PE-L-S--LAP
VARRL---SELL--------DT-D------------------VVM---------------
--A---N------------N---C-IG-TEA---MQ-QA-L--A--L--QD---------
--------------G-EV---MMLENLRFH-------------------PEE-------E
---------------------------------K--N---DP----------------E-
--------FARELAS--M---G-------E----I--------YV-NDAFGTAH--R-A-
H-ASTEGICHYV--PIS------VAG-FLIEKEL--------RY---------LG-----
-NAL--AN--P-E----------R-PF--LAIL-------------GGAK---------I
SG------KIDVLD---------N-LF---D--K--V-----------DTILI--GGAMI
---FT---F-FKA---Q--G---YQ--VG-----TSLV---------EE-----------
------------------------------------------D--K--------------
--------------IEL-A--KHLL-E-K-A-AA----K-N-------------------
------------------------------------------------IRMLLPEDVIAA
S----------A----------FSADAE----TATV---------PI-DS--I-------
P-E-TM---MGLDI-GPK--T-I-D---TYSREILK-------------A---RTIVWNG
P-M--GV-FE--I----D-------A---------F-------AT-G-T-----------
----IA-IA-H-AL-AD-ATA--------KGA-------ISII-GG---------G--DS
AAAV----MKAG-------L----ES---G--IT----------------------HIST
GGGASLEFLEGK------------------------------------------------
-----------
>E1FZ70_LOALO/8-404
--------------------------------------------------IDKV--D-V-
K-D-KRVLIR------------VDFNV-PLKD---------------------------G
KI--T--N--NQ---R-I-T-A---------AV-P---TIKYALDH--G---AKAVVLM-
SH-LGR------------------------------------------------------
------------------------------------P-----------------D----G
-M-K-K------------------------------------------------------
-------------------------------------------------ME-F-T--LEP
VVAEL---KSVL--------GK-D------------------VTF---------------
--V---H------------D---C-VG-PEA---EK-AT-A--D--P--AP---------
--------------G-SV---ILLENLRFY-------------------LEE-------E
GKGVN----------------------EKGEKVK-------ASQA----------DIDK-
--------FRASLTK--H---G-------D----V--------YV-NDAFGTAH--R-A-
H-SSMVGVKLD----KR------ATG-FLMKKEL--------DY---------FA-----
-KAL--DN--P-V----------P-PF--LAIL-------------GGAK---------V
AD------KIQLIR---------N-LL---D--K--V-----------NEMII--GGGMA
---YT---F-LKV--IN--N---IN--IG-----KSLF---------DT-----------
------------------------------------------E--G--------------
--------------AKI-V--HELM-D-K-A-KN----K-G-------------------
------------------------------------------------VKIHLPIDFVIA
D----------D-----------FKEDA---QFKTA--------DLK-SG--I-------
P-D-GW---MGLDI-GPE--T-A-K---QFAEVVGR-------------A---KTVVWNG
P-A--GV-FE--W----E-------N---------F-------SK-G-T-----------
----KA-VM-D-AV-VD-VTS--------KGA-------VTII-GG---------G--DT
ATCC----KKWK-------T----GD---K--VS----------------------HVST
GGGASLELLEGK------------------------------------------------
-----------
>A0A0G0MLS9_9BACT/6-222
-------------------------------------------------L-SDL--D-V-
S-G-KRVIVR------------MDLDV-DD------------------------------
-------D--YT---R-L-E-F---------AE-E---TLDYLVKK--M---AR-LIII-
GH-KGR------------------------------------------------------
------------------------------------P-----------------E----G
-E-K-L------------------------------------------------------
-------------------------------------------------PE-L-S--LAS
LADVL---GGVV--------GE-K------------------VNF---------------
--F---H------------D---T-VG-YEV---EK-RA-K--M--L--GE---------
--------------G-EI---LLLENLRFE-------------------AGE-------E
---------------------------------K--N---DD----------------A-
--------FSKNLAS--I---G-------E----I--------YI-NEAFAVSH--R-E-
H-ASIVGLPKLL---PH------ASG-FRFEKEV--------EN---------LN-----
-KVL--EN--P-K----------R-PV--VLVI-------------GGIK----------
ED------KVEYIK---------S-FI---K--I--A-----------DKILV--GGRLP
---IL---F---------------------------------------------------
------------------------------------------------------------
------------------------------------------------------------
------------------------------------------------------------
------------------------------------------------------------
------------------------------------------------------------
------------------------------------------------------------
------------------------------------------------------------
------------------------------------------------------------
------------GEEN--------------------------------------------
-----------
>G0S7X8_CHATD/9-406
--------------------------------------------------IEDV--D-L-
Q-G-KRVLIR------------VDFNV-PLDAD--------------------------K
KV--T--N--NQ---R-I-V-G---------AL-P---TIKYAIEH--G---AKAVILM-
SH-LGR------------------------------------------------------
------------------------------------P-----------------N----G
-N-P-N------------------------------------------------------
-------------------------------------------------PK-Y-S--LKP
VVPEL---EKLL--------GK-S------------------VTF---------------
--A---P------------D---C-VG-PEV---EE-IV-N--K--A--DN---------
--------------G-DV---VLLENLRFH-------------------IEE-------E
GKGTDA--------------------EGNKIKAD-------KAK------------VEE-
--------FRKGLTK--L---G-------D----V--------YI-NDAFGTAH--R-A-
H-SSMVGVDLP----QK------AAG-FLMKKEL--------DY---------FA-----
-KAL--EN--P-K----------R-PF--LAIL-------------GGAK---------V
SD------KIQLID---------N-LL---D--K--V-----------NTLII--CGGMA
---FT---F-KKT--LY--G---VS--IG-----NSLF---------DE-----------
------------------------------------------E--G--------------
--------------SKT-V--ADLM-K-K-A-EK----N-N-------------------
------------------------------------------------VKVVLPVDYITA
D----------K----------FDKDAN---TSTAT---------DA-TG--I-------
P-D-GW---MGLDC-GEE--S-V-K---LYKAAIEE-------------A---ETIVWNG
P-A--GV-FE--F----D-------K---------F-------AS-G-T-----------
----KA-TL-D-AA-VA-AAQ--------NGK-------IVII-GG---------G--DT
ATVA----AKYG-------V----ED---K--LS----------------------HVST
GGGASLELLEGK------------------------------------------------
-----------
>I4B945_TURPD/6-388
--------------------------------------------------IEQV--D-V-
T-G-KKILLR------------VDFNV-PLDKT-------------------------TG
AI--S--D--DT---R-I-V-K---------SL-P---SIELMLSR--G---AA-LVII-
SH-LGR------------------------------------------------------
------------------------------------P-----------------E----K
-K-G-D------------------------------------------------------
-------------------------------------------------PA-L-S--LKP
IAERL---GKLL-------PAT-S------------------VHF---------------
--S---P------------E---A-VG-PVA---EE-KA-A--K--L--QR---------
--------------G-EI---LVLENIRYY-------------------DEE-------T
---------------------------------A--K---DEKV------------RND-
--------FAKKLCK--L---A-------D----I--------YV-NDAFGAAH--R-A-
H-ASIYECAKLL---PG------YAG-LLLKKEI--------DI---------LE-----
-KLV--TN--P-P----------R-PF--VAII-------------GGSK---------V
SS------KLAVLE---------N-LI---T--K--A-----------DSILI--GGAMA
---YT---F-LKS---R--L---IE--VG-----TSMI---------EK-----------
------------------------------------------D--Y--------------
--------------LSQ-A--FQII-D-K-A-AY----N-K-------------------
------------------------------------------------RELLLPEDHIVS
S----------E-----------FGEK-----GKIK--------TVK-RS--I-------
P-D-GF---MGMDI-GPK--T-A-D---HYAKVIKG-------------A---KTVLWNG
P-M--GV-FE--M----K-------K---------F-------AS-G-T-----------
----LS-IA-K-AM-AK-VKG------------------TTIV-GG---------G--DS
IFAL----SQSG-------L----ED---K--IT----------------------HVST
GGGATLEYLEGK------------------------------------------------
-----------
>A0A0G0EWB7_9BACT/4-210
------------------------------------------------LD--EA--L-I-
S-G-KKVLLR------------LDLDV-PIEN---------------------------G
RV--V--D--DF---R-L-L-A---------GM-E---TLGFCLDH--A---QS-VILM-
GH-IGR------------------------------------------------------
------------------------------------P-----------------Q----G
-E---D------------------------------------------------------
-------------------------------------------------PD-L-T--VRP
IVKWL---EEGF--------G--H------------------I-----------------
-------------------------------------------R--L--PE---------
--------------G-KL---HILENLRFE-------------------AGE-------D
---------------------------------D--C---DQ----------------K-
--------FASELAS--F---G-------D----V--------FI-NEAFA-SH--H-P-
S-ASTTLLPKLL---PH------GAG-FTFAEEV--------NT---------LE-----
-EIR--ER--P-Q----------K-PF--VAII-------------GGVK---------I
ED------KLPAVL---------A-LA---K--I--A-----------DAVLV--GGKIA
------------------------------------------------------------
------------------------------------------------------------
------------------------------------------------------------
------------------------------------------------------------
------------------------------------------------------------
------------------------------------------------------------
------------------------------------------------------------
------------------------------------------------------------
------------------------------------------------------------
------------DEIKLENTQ---------------------------------------
-----------
>J4SGC9_PASMD/2-110
--------------------------------------PVRLVRDYLDGV----------
------------------------------------------------------------
------------------------------------------------------------
------------------------------------------------------------
------------------------------------------------------------
------------------------------------------------------------
------------------------------------------------------------
------------------------------------------------------------
-------------------------------------------D--V--NQ---------
--------------G-EI---VVLENVRIN-------------------KGE-------K
---------------------------------K--N---DP----------------E-
--------LGKKYAA--L---C-------D----V--------FV-MDAFGTAH--R-A-
Q-ASTYGVAEYA--PVA------CAG-PLLAAEL--------DA---------LG-----
-KAL--KE--P-A----------R-PM--VAIV-------------GGRK---------S
------------------------------------------------------------
------------------------------------------------------------
------------------------------------------------------------
------------------------------------------------------------
------------------------------------------------------------
------------------------------------------------------------
------------------------------------------------------------
------------------------------------------------------------
------------------------------------------------------------
------------------------------------------------------------
------------QP----------------------------------------------
-----------
>B1L718_KORCO/9-388
-------------------------------------------------L-DDL--Y-V-
E-N-KKVFLR------------ADMNV-PIGEN--------------------------G
EI--M--E--IE---K-I-K-Q---------AA-K---TLKELIER--G---AS-VVVG-
TH-QGR------------------------------------------------------
------------------------------------P-----------------G-----
-S---S------------------------------------------------------
-------------------------------------------------DF-I-T--TEP
HAVEL---SKEL--------GI-D------------------VEY---------------
--V---D------------G---V-FS-SDV---RE-RI-K--R--M--KK---------
--------------G-DV---IMLENLRFM-------------------AEE-------N
---------------------------------I--E--GDPKDL----------VKTH-
--------LVQKLAP--L---F-------D----A--------YV-NDAFQAAH--R-S-
Q-PSLVAFPYLL---PS------AAG-RNMQKML--------NE---------MM-----
-EL---DS--I-K----------G-RR--ILVL-------------GGAK---------V
PD------KLKVMV---------H-AV---R--N--NK---------AAEVLT--GGLVG
---ML---L-ALA---A--G---HK--LN-----GKMR---------KM-----------
------------------------------------------K--DLD------------
------------LLLPA-A--REIL-N-E-A-P---------------------------
------------------------------------------------GRIFYPVDFLVK
L----------E-----------DGR------IENF---------PV-YA--I-------
P-E-NA---EIIDI-GVG--T-I-E---LYKEKLKG-------------A---DIAIANG
P-M--GI-FE--K----P-------E---------S-------RR-G-T-----------
----LE-IV-S-AM-EK-YAK------------------ESVL-CG---------G--HL
SAAA----DMVG-------V---------K--GS----------------------KVYT
AGGAVMYGLAG-L-----------------------------------------------
-----------
>K0PIJ3_9RHIZ/7-388
-------------------------------------------------L-DDL-ND-I-
A-G-KRVLVR------------VDLNV-PVKD---------------------------G
RV--T--D--RT---R-I-E-R---------VA-P---TILELSKK--G---AK-VILL-
AH-FGR------------------------------------------------------
------------------------------------P-----------------K----D
-G-P-S------------------------------------------------------
-------------------------------------------------PD-L-S--LSL
IAPSV---EEVL--------DH-P------------------VSS---------------
--A---S------------D---C-IG-AAA---AE-AV-K--A--M--KN---------
--------------G-DI---LLMENTRFH-------------------KGE-------E
---------------------------------K--N---DP----------------D-
--------FVKALAA--L---G-------D----I--------YV-NDAFSAAH--R-A-
H-ASTEGLAHHL---PA------HAG-RTMQAEL--------EA---------LE-----
-SGL--GN--P-T----------R-PV--VAIV-------------GGAK---------V
ST------KIDLLL---------N-LV---K--K--V-----------DALVI--GGGMA
---NT---F-IAA---R--G---SN--VG-----KSLC---------EH-----------
------------------------------------------D--L--------------
--------------ADT-A--KQIM-I-E-A-AT----A-G-------------------
------------------------------------------------CAIILPEDGVVA
R----------E----------FKANAA----NETV---------AI-DA--I-------
P-S-DA---MVLDV-GPK--S-V-E---AIKAWIER-------------A---NTLVWNG
P-L--GA-FE--I----E-------P---------F-------DK-A-T-----------
----IA-AA-K-FA-AE-RTKA-------GKL-------TSVA-GG---------G--DT
VSAL----NHAG-------V----AD---D--FS----------------------YVST
AGGAFLEWMEGK------------------------------------------------
-----------
>A0E4B1_PARTE/9-397
---------------------------------------------DHVLR------Q-F-
T-N-KRVLIR------------VDFNV-PIKE---------------------------G
KV--K--N--AT---R-I-Q-G---------AI-P---TLKKILEQ--N---PKNVTLM-
SH-MGR------------------------------------------------------
------------------------------------P-----------------D----G
-K-R-V------------------------------------------------------
-------------------------------------------------EK-D-S--LKI
VVPKL---EELL--------GT-K------------------INF---------------
--V---N------------D---C-VG-SEA---VE-A--S--N--A--GN---------
--------------G-QI---NLLENLRFH-------------------IQE-------E
GKGLD----------------------ANGAKIK--A---DKES------------VKK-
--------FRKELSS--L---G-------D----I--------YV-NDAFGTAH--R-A-
H-SSMVGIDHKV---R-------VAG-YLMKKEL--------DY---------FA-----
-RAL--ET--P-Q----------R-PF--LVIL-------------GGAK---------V
AD------KIQLIK---------S-ML---D--K--V-----------WPL---------
---HS---L-KKY---T--M---FP--LE-----KSLF---------DE-----------
------------------------------------------E--G--------------
--------------YKI-V--DEIL-A-K-A-KE----R-N-------------------
------------------------------------------------VKIHLPTDFVCG
T----------G----------LDASSP----VALH--------DLK-SG--I-------
P-D-GW---LGLDA-GQL--T-Q-R---ENAEAIGR-------------A---KTIVWNG
P-Q--GA-FE--I----E-------Q---------F-------KN-G-S-----------
----VS-ML-N-AL-VK-QTQ--------SGA-------TTIV-GG---------G--DT
VNLV----GANK-------A----ND---K--LS----------------------HVST
GGGASLELLEGK------------------------------------------------
-----------
>R7BNZ4_9ACTN/7-385
-------------------------------------------------Y-TDA--D-V-
K-G-KHVLVR------------VDFNV-PLNG---------------------------E
SV--T--D--DT---R-I-K-A---------AL-P---TINYLIDE--G---AK-IILC-
SH-LGR------------------------------------------------------
------------------------------------P-----------------E----G
-IGY-E------------------------------------------------------
-------------------------------------------------KD-F-S--LKP
VAQYL---STVV--------NT-P------------------VFF---------------
--S---E------------D---T-VG-EKA---HA-AV-D--A--L--SD---------
--------------G-EI---VLLENLRFD-------------------KRE-------K
---------------------------------K--N---DP----------------E-
--------FAKELAS--L---A-------D----L--------YI-NDAFGAAH--R-A-
H-ASTAGVASYL---PS------YAG-ALMAKEV--------TT---------LT-----
-SML--DN--P-K----------R-PF--VAIL-------------GGSK---------V
SD------KVAVID---------A-LI---D--K--C-----------DTLII--GGGMC
---FT---F-LVA---Q--G---YK--VG-----TSLM---------EE-----------
------------------------------------------E--W--------------
--------------VDR-A--AQML-D-K-A-EK----A-G-------------------
------------------------------------------------VSILLPSDVVCA
D----------T-----------FANDA----NTVT--------CSV-SE--I-------
P-E-DM---MGLDI-GPE--T-T-E---FYAHAIVG-------------A---KTVFWNG
P-M--GV-FE--M----S-------S---------F-------EA-G-T-----------
----KG-VA-M-AV-AS-NK----------EA-------ETII-GG---------G--DS
VAAV----NKFN-------L----GD---Q--MT----------------------FIST
GGGASMELVQG-E-----------------------------------------------
-----------
>D3IA47_9BACT/3-406
--------------------------------------------------INDF--N-F-
A-G-KKAIVR------------VDFNV-PLDKE--------------------------G
HV--T--D--ET---R-I-R-G---------AL-P---TLKKVLND--G---GA-LIMM-
SH-MGK------------------------------------------------------
------------------------------------P-----------------K----G
-K-V-K------------------------------------------------------
-------------------------------------------------AE-L-S--LSQ
IVKNV---SDAL--------GV-E------------------VKF---------------
--A---N------------D---C-GK-A-----AQ-EA-A--D--L--KY---------
--------------G-EA---LLLENLRFY-------------------PEE-------E
GKPVGIDKED------------PKYDEAKKEMKE--R---QK----------------E-
--------FAKTLAS--Y---A-------D----V--------YV-NDAFGTAH--R-R-
H-ASTAVIADYFDKDSK------MLG-FLMEKEV--------TA---------ID-----
-NVL--MN--A-Q----------H-PF--TAII-------------GGSK---------V
SS------KLAVIK---------N-LL---D--K--V-----------DNLII--GGGMG
---YT---F-IKA---Q--G---GN--IG-----ESLH---------ED-----------
------------------------------------------D--L--------------
--------------MPE-A--LNVM-K-A-A-KE----K-G-------------------
------------------------------------------------VNLSLSTATVAA
D----------S-----------FSNDA---NRKVV---------DI-FD--I-------
P-A-GW---EGMDA-SEE--S-L-V---HWKEIILN-------------S---KTILWNG
P-V--GV-FE--F----E-------N---------F-------AH-G-T-----------
----GE-IA-K-YV-AQ-ATQE-------NGA-------FSLV-GG---------G--DS
VAAV----NKFG-------L----AE---K--VS----------------------YVST
GGGAMLEAIEGK------------------------------------------------
-----------
>D1AWF2_STRM9/6-390
--------------------------------------------------LKDL--D-V-
K-G-KKVLVR------------VDFNV-PIKE---------------------------G
II--K--D--DN---R-I-K-A---------AL-P---TLNYILDN--G---GK-VIAF-
SH-LGR------------------------------------------------------
------------------------------------I-----------------K----T
-E-E-D------------------------------------------------------
------------------------------------------------KAA-K-S--LAP
VAKRL---EELL--------GK-P------------------VKF---------------
--I---P------------A---T-KG-DKL---EA-SV-A--E--L--KE---------
--------------G-EI---LMFENTRFEDVEN-----------NEVVKKE-------S
---------------------------------K--N---NA----------------E-
--------LGKYWAS--L---G-------D----V--------FV-NDAFGTAH--R-A-
H-ASNVGISSNI--ADS------AAG-FLMQKEI--------EF---------IG-----
-GAV--DE--P-K----------R-PF--VAIL-------------GGAK---------V
SD------KIGVIE---------N-LL---D--K--A-----------DKVII--GGGMM
---FT---F-LKA---L--G---KN--TG-----KSLL---------EE-----------
------------------------------------------D--K--------------
--------------VEL-A--KQLI-E-K-A-G---------------------------
------------------------------------------------NKLILPIDTVVA
K----------E----------FNNDVE----HHIV---------SV-DE--V-------
K-E-DE---MGLDI-GPA--S-I-E---LFAKELAG-------------A---KTVVWNG
P-M--GV-FE--M----S-------N---------Y-------SK-G-T-----------
----IG-VC-E-AI-AN-LN----------DA-------ITVI-GG---------G--DS
AAAA----IQLG-------Y----AE---R--FS----------------------HIST
GGGASLEYLEGK------------------------------------------------
-----------
>F4AVJ7_DOKS4/4-385
--------------------------------------------------VDDF--N-F-
E-N-KKALIR------------VDFNV-PLDED--------------------------G
NV--T--D--TT---R-I-E-A---------AK-P---TILKVLED--G---GS-AILM-
SH-LGR------------------------------------------------------
------------------------------------P-----------------K----N
-K---E------------------------------------------------------
-------------------------------------------------EE-F-S--LSQ
ICRIV---SEVI--------GV-E------------------VNF---------------
--V---E------------D---C-VG-AKA---TE-AA-S--N--L--EM---------
--------------G-KI---LLLENLRYY-------------------SEE-------T
---------------------------------A--G---DV----------------D-
--------FAKQLSE--L---G-------D----I--------YV-NDAFGTAH--R-A-
H-ASTTIIAQFFP-DAK------CYG-YLLAKEI--------ES---------LD-----
-RVL--NN--S-E----------K-PV--LAIL-------------GGSK---------V
SS------KITVIE---------N-IL---D--K--V-----------DEMII--GGGMA
---FT---F-IKA---Q--G---GT--IG-----DSIC---------ED-----------
------------------------------------------D--K--------------
--------------MEL-A--LDIL-K-Q-A-KE----K-G-------------------
------------------------------------------------VQIHIPVDVIAA
D----------D-----------FSNDA---NTKVC---------DI-MS--I-------
E-D-GW---QGLDA-GPK--S-R-E---LFDEVAKR-------------A---KTILWNG
P-L--GV-FE--M----E-------T---------F-------AG-G-T-----------
----IA-LG-H-SI-AA-ATK--------DGA-------FSLV-GG---------G--DS
VAAV----KQFG-------F----DT---K--VS----------------------YVST
GGGAMLEMLEGK------------------------------------------------
-----------
>A0A0M8PUX0_9BACI/7-383
--------------------------------------------------MKDI--D-V-
K-G-KRVFVR------------VDFNV-PMAD---------------------------G
AI--T--D--ET---R-I-R-A---------AI-P---TIEYLVEQ--G---AK-VILA-
SH-LGR------------------------------------------------------
------------------------------------P-----------------K----G
-E-V-K------------------------------------------------------
-------------------------------------------------ED-M-R--LTA
VGIRL---AELT--------GK-P------------------VTK---------------
--L---D------------E---S-IG-QEV---EE-AV-A--N--M--QN---------
--------------G-DM---ILLENVRFH-------------------AGE-------E
---------------------------------K--N---DP----------------A-
--------LAEQFAK--L---S-------D----V--------YV-NDAFGAAH--R-A-
H-ASTEGIAKHV---PA------VSG-FLMQKEL--------DV---------LG-----
-KAL--SN--P-E----------H-PF--TAII-------------GGAK---------V
KD------KIGVIE---------S-LL---E--K--V-----------DHLII--GGGLS
---FT---F-IKA---Q--G---YD--IG-----NSLL---------EE-----------
------------------------------------------D--K--------------
--------------VDL-A--KSFI-E-K-A-KE----K-G-------------------
------------------------------------------------VQLHMPIDAVVA
N----------E----------FSKDAE----TKIV---------DV-DA--I-------
P-A-DW---MGLDI-GPK--T-A-A---NYAEVIKN-------------S---KLIIWNG
P-M--GV-FE--M----D-------K---------F-------AN-G-T-----------
----KT-VA-E-AM-AT-TTG------------------YTVI-GG---------G--DS
AAAV----EKFE-------V----AD---K--MD----------------------HIST
GGGASLELMEGK------------------------------------------------
-----------
>F8A9P4_THEID/4-380
-------------------------------------------------I-EQL--S-I-
S-E-KRVFIR------------VDYNV-PLEN---------------------------G
QV--A--D--DT---R-L-R-A---------TL-A---TLKYALSK--K---AK-IILA-
SH-LGR------------------------------------------------------
------------------------------------P-----------------K----G
-K-R-V------------------------------------------------------
-------------------------------------------------LE-L-S--LAP
VAKKL---SELL--------GQ-E------------------VKF---------------
--A---P------------D---C-IG-EEV---ER-MV-F--S--L--AP---------
--------------G-EI---LLLENLRFY-------------------EGE-------T
---------------------------------K--N---DP----------------E-
--------FAKALAK--L---A-------E----V--------YV-NDAFAVCH--R-A-
H-ASVVGVPSYV---SE-----CGAG-FLLAREI--------KY---------LS-----
-ALL--EK--P-K----------K-PV--ALVI-------------GGAK---------V
ST------KVGVLM---------N-LL---P--R--L-----------DKLIV--GGAMA
---NT---F-LVA---D--G---HT--VG-----TSFY---------EE-----------
------------------------------------------E--F--------------
--------------VEE-A--KKIL-T-T-A-QE----Q-G-------------------
------------------------------------------------VKVYLPVDLVVA
D----------D-----------KEATE----AENV---------SI-FE--V-------
P-A-DK---AAFDI-GKE--T-R-K---LFAEALAG-------------V---ATIVWNG
P-L--GL-FE--N----E-------L---------F-------AK-G-T-----------
----IK-VA-R-KS-AA-Q-----------NA-------ITMA-GG---------G--DT
LRAL----KMAG-------V----AR---A--FS----------------------YLST
GGGAFLEFLEGK------------------------------------------------
-----------
>PGK_FRASC/4-390
--------------------------------------------------IDDL--Q-V-
A-G-HRVLVR------------SDLNV-PLDRSG-----------------------DTP
RI--T--D--DG---R-V-R-A---------SV-P---TISALLDR--G---AR-VVVS-
SH-LGR------------------------------------------------------
------------------------------------P-----------------K----G
-E-P-D------------------------------------------------------
-------------------------------------------------PK-Y-S--LEP
VAGRL---AELL--------GR-P------------------VAF---------------
--A---GDG--------SGD---I-AG-AHA---RE-VV-A--G--L--GD---------
--------------G-EV---ALLENLRFA-------------------AGE-------T
---------------------------------S--K---DAAI------------RAA-
--------FADELSA--L---A-------E----F--------YV-GDAFGAVH--R-A-
H-ASVADVPKRL---PH------AAG-RLVLTEL--------EV---------LR-----
-RLS--SD--P-A----------R-PY--SVVL-------------GGSK---------V
SD------KLGVIR---------A-LL---P--K--V-----------DALLV--GGGMC
---FT---F-LAA---L--G---HG--VG-----GSLL---------ET-----------
------------------------------------------E--M--------------
--------------IET-C--KELL-A-E-G-G---------------------------
------------------------------------------------ERIVLPTDVVVA
D----------R----------FAADAD----TAVV---------AA-DA--I-------
P-A-GW---LGLDI-GPA--S-T-E---LFAARLAG-------------A---ATVFWNG
P-M--GV-FE--L----A-------P---------F-------AA-G-T-----------
----RG-VA-E-AV-AA-GK-----------G-------FSVV-GG---------G--DS
AAAV----RTLG-------I----PE--DA--FS----------------------HIST
GGGASLEYLEGK------------------------------------------------
-----------
>A0A0N1GIQ2_9ACTN/6-393
--------------------------------------------ELLAEG--------V-
A-G-KRVFVR------------ADLNV-PLSG---------------------------D
TI--T--D--DG---R-I-R-A---------VQ-P---TIAKLAEA--G---AR-VVVA-
SH-LGR------------------------------------------------------
------------------------------------P-----------------K----G
-A-P-D------------------------------------------------------
-------------------------------------------------PA-F-S--LAP
AAKRL---GELL--------GA-D------------------VAF---------------
--A---T------------D---T-VG-SSA---KE-TV-A--A--L--AD---------
--------------G-QV---AVIENLRFN-------------------AGE-------T
---------------------------------S--K---DDAE------------RGA-
--------FADQLAE--L---A-------D----V--------YV-GDGFGAVH--R-K-
H-ASVFDLPARL---PN------AAG-YLIATEV--------GV---------LK-----
-KLT--AD--V-K----------R-PY--VVVL-------------GGAK---------V
SD------KLAVID---------Q-LL---G--K--A-----------DRILI--GGGMA
---YT---F-LYA---K--G---YE--VG-----ISLL---------QK-----------
------------------------------------------D--Q--------------
--------------VDV-V--KEYM-A-R-A-EK----N-G-------------------
------------------------------------------------VELVLPVDVLVS
A----------DFPD-----LKTKAPAD----FETV---------DA-DK--I-------
P-A-DK---EGLDI-GPK--T-R-E---LYASKIAD-------------A---ETVFWNG
P-V--GV-FE--H----P-------D---------Y-------AG-G-T-----------
----RA-VA-Q-AL-VD-SS-----------A-------FTVV-GG---------G--DS
AAAV----RTLG-------F----DE--NA--FG----------------------HIST
GGGASLEYLEGK------------------------------------------------
-----------
>A9TR23_PHYPA/41-445
-------------------------------------------------L-QHA--D-L-
E-D-KIVLLR------------VDHNV-VKK----------------------------G
KI--L--D--QY---R-I-D-V---------TL-A---TMYNIIER--G---GR-LIIM-
TH-VGR------------------------------------------------------
------------------------------------P-----------------Y----D
-K-K-TKTL---------------------------------------------------
----------------------------------------------VVKQD-D-A--VDA
VVGYL---QRKL--------R---------------------IKFAVPKFH-----VFEK
EGI---H------------D-----VD-TSI---NW-LI-Q--D--L--RA---------
--------------R-KIG-GIYLPNTRWF-------------------AGE-------E
---------------------------------D--K---GEK-------------MER-
--------LAVQLAA--L---A-------D----V--------YV-NDAFG-SW--Q-P-
H-TSTYHVAKYL---PS------FAG-LCMQDEL--------SN---------VR-----
-AVL---E--P-K----------R-PF--LAIV-------------AGAK---------Y
DT------KIGPLA---------A-IY---K--R--V-----------DHLIL--GGLIY
---NT---F-LCA--KY--G---VK--I-------KGV---------ED-----------
------------------------------------------S--D--------------
--------------IAL-A--KDLV-E-Q-D-KN--------------------------
------------------------------------------------ERKILELPYLVE
S----------DTL-------EGRIEGK----FRTV---------HT-KD--FK----PG
Q-E-FQ---FILDV-DPA--S-F-ED-PEVLEGLAS-------------A---KTIFVNA
V-M--GL-MP---------------T---------F-------WH-G-T-----------
----SK-MD-E-TI-DN-NRT----------A-------QKFF-GG---------G--DT
LQEF----KSLHPGLYHAAL-------------DSP------------------KYYMFT
GGGTVLKVLEE-A-----------------------------------------------
-----------
>A0A0G1KNB1_9BACT/203-312
-------------------------------------ELKPSNNKVRLPV----------
------------------------------------------------------------
------------------------------------------------------------
------------------------------------------------------------
------------------------------------------------------------
------------------------------------------------------------
------------------------------------------------------------
------------------------------------------------------------
------------------------------------------------------------
------------------------------------------------------------
------------------------------------------------------------
------------------------------------------------------------
------------------------------------------------------------
------------------------------------------------------------
------------------------------------------------------------
------------------------------------------------------------
------------------------------------------------------------
------------------------------------------------------------
------------------------------------------------------------
------------------------------------------------------------
----DY--VDTMDI-GSR--T-L-E---AWRNILLG-------------S---KTIVWAG
P-M--GM-FE--D----E-------R---------Y-------QT-G-T-----------
----KS-IA-E-IV-AQ-AVS--------AGS-------FGVV-GG---------G--DT
ITAL----TKFG-------L----TD---K--FS----------------------FIST
GGSAMLEYL---VA----------------------------------------------
-----------
>Q6KHJ5_MYCMO/6-369
------------------------------------------------IG--NH--N-F-
N-N-RVVFVR------------VDYNI-PFKN---------------------------D
KF--L--F--EQ---K-I-L-D---------SL-P---TINKLVKD--G---AK-IVLL-
TH-HNL------------------------------------------------------
------------------------------------S-----------------E-----
-----E------------------------------------------------------
-------------------------------------------------KM-S-S--INF
LKESL---EKVL--------NL-K------------------IKF---------------
--S---V------------E---T-SG-EVL---EN-LI-N--D--L--KN---------
--------------G-EI---LLVDNVLKEDA---------------KNNAE-------S
---------------------------------N--N---NL----------------D-
--------LSKYWAS--L---A-------D----D--------FV-NDAFDISF--K-K-
T-ASNYGIATFK--ESK------FIG-ESVKKEL--------LI---------LK-----
-RLI-DTN--P-K---------TR-PS--LAIL-------------SGDS---------I
LE------KARELN---------F-LL---K--K--F-----------DRIIL--GGKLA
---YI---F-NSV---N--K---NK--ID-----HKEI---------SI-----------
------------------------------------------K--E--------------
--------------VEV-T--KKFL-V-A-R-K---------------------------
------------------------------------------------NQLIIPEKYNIF
L----------S------------------------------------------------
L-S-KE---KIYDV-HED--S-V-K---KFEEIIFK-------------A---KKVLWFE
A-L--GN-TK--Y----S-------S---------A-------KK-G-T-----------
----QK-LI-E-IL-SK-TSE------------------ETFI-GI--------YG--YN
IFKL----VNED-------L----RK---R--FN----------------------HVSP
NKLAVSTYLQGK------------------------------------------------
-----------
>G8ZQ10_TORDC/9-404
--------------------------------------------------VKDL--N-L-
K-D-KHVFIR------------VDFNV-PLDG---------------------------K
TI--T--S--NQ---R-I-V-A---------AL-P---TIKYVLEH--Q---PKVVVLA-
SH-LGR------------------------------------------------------
------------------------------------P-----------------N----G
-E-R-V------------------------------------------------------
-------------------------------------------------DK-Y-S--LKP
VAAEL---EKLL--------GK-P------------------VTF---------------
--L---N------------D---C-VG-PEV---NK-AV-D--G--A--KP---------
--------------G-SV---ILLENLRYH-------------------IEE-------E
GSKKV-----------------------DGKKVK-------ASKE----------DVDK-
--------FRKELKS--L---A-------D----V--------YI-NDAFGTAH--R-A-
H-SSIVGFDLP----ER------AAG-FLLAKEL--------EY---------FG-----
-KAL--EN--P-V----------R-PF--LAIL-------------GGAK---------V
AD------KIQLID---------N-LL---D--K--V-----------NSIII--GGGMA
---FT---F-KKV--ID--N---TE--IG-----DSIF---------DK-----------
------------------------------------------A--G--------------
--------------AEI-V--PKLV-E-K-A-KK----N-N-------------------
------------------------------------------------VELVLPVDWVAG
D----------A----------FSADAN---TKIVT---------EK-EG--I-------
P-A-GW---QGLDS-GPE--S-R-K---LFAAAVAK-------------A---KTIVWNG
P-P--GV-FE--F----E-------K---------F-------AA-G-T-----------
----KA-LL-D-EV-VK-SCE--------AGN-------TVII-GG---------G--DT
ATVA----KKYG-------A----TD---K--IS----------------------HVST
GGGASLELLEGK------------------------------------------------
-----------
>F0Y394_AURAN/27-419
------------------------------------------------AS--KV--D-L-
G-S-SRVLIR------------LDLNV-PLSKDD------------------------GV
TI--T--D--DT---R-L-R-A---------VV-P---TMNFLKEQ--G---AQ-VVVA-
TH-IGR------------------------------------------------------
------------------------------------P-----------------K----G
-E-P-D------------------------------------------------------
-------------------------------------------------AK-F-S--VAP
IVGRF---SELL--------DT-D------------------VVK---------------
--V---D------------D---C-VG-DDV---AQ-AC-G--A--M--PA---------
--------------G-GV---VLLENVRFH-------------------TGE-------T
---------------------------------K--N---FD----------------D-
--------FAAALAG--S---CG-----AT----A--------YV-NDAFGTAH--R-A-
H-ASTEGVVKFID-GPA------AGG-YLMEKELVYIKGRKRVY---------IK-----
-GAI--DD--P-K----------R-PL--TAIL-------------GGAK---------V
ST------KIPVIE---------S-ML---D--K--C-----------DNVLV--GGGMI
---FT---F-YKA---M--G---HS--VG-----ASLI---------EE-----------
------------------------------------------D--M--------------
--------------VPM-A--KDLI-A-K-A-KA----K-G-------------------
------------------------------------------------VNFLLPTDVVVA
D----------K----------FAADAN----YKVV---------PV-DG--I-------
P-D-GW---LGLDV-GPA--T-Q-A---TFSATAAA-------------S---TTVVWNG
P-M--GV-FE--F----D-------A---------F-------SK-G-T-----------
----FG-VA-D-AL-AA-NES----------A-------ITII-GG---------G--DS
VAAV----EKAG-------L----AD---K--MS----------------------HIST
GGGASLELLEGK------------------------------------------------
-----------
>A0A078JX92_BRANA/10-390
-------------------------------------------------L-KEA--D-L-
K-G-KSVFVR------------VDLNV-PLDDN--------------------------S
NI--T--D--DT---R-I-R-A---------AV-P---TIKYLMGN--G---SR-VVLC-
SH-LGR------------------------------------------------------
------------------------------------P-----------------K----G
-V---T------------------------------------------------------
-------------------------------------------------PK-F-S--LKP
LVPRL---SELL--------GV-E------------------VVM---------------
--A---N------------D---S-IG-EEV---QK-LV-A--G--L--PE---------
--------------G-GV---LLLENVRFY-------------------KEE-------E
---------------------------------K--N---DP----------------E-
--------FAKKLAA--L---A-------D----V--------YV-NDAFGTAH--R-A-
H-ASTEGVAKYL--KPS------VAG-FLMQKEL--------DY---------LV-----
-GAV--AN--P-K----------K-PF--AAIV-------------GGSK---------V
ST------KIGVIE---------S-LL---S--T--V-----------DILLL--GGGMI
---FT---F-YKA---Q--G---HS--VG-----SSLV---------EE-----------
------------------------------------------D--K--------------
--------------LDL-A--KSLM-E-K-A-EA----K-G-------------------
------------------------------------------------VSLLLPTDVVIA
D----------K-----------FAPDA---NSKIV---------PA-TA--I-------
P-D-GW---MGLDV-GPD--S-I-K---TFSEALDT-------------T---QTIIWNG
P-M--GV-FE--F----E-------K---------F-------AA-G-T-----------
----EA-VA-K-QL-AE-LSG--------KGV-------TTII-GG---------G--DS
VASV----EKVG-------L----AD---K--MS----------------------HIST
GGGASLELLEGK------------------------------------------------
-----------
>M9SJG4_9EURY/7-391
------------------------------------------------LG--DM--N-Y-
R-G-KRVLLR------------VDINC-PMDKK-------------------------TL
KI--I--N--DS---R-I-R-A---------VI-P---TIRELMGK--K---AK-VVIL-
AH-QSR------------------------------------------------------
------------------------------------K----------------------G
-K---W------------------------------------------------------
-------------------------------------------------DF-T-D--LSQ
HAALL---SKNL--------NA-P------------------VKY---------------
--V---D------------D---V-LG-EEA---RK-AI-L--E--V--GD---------
--------------G-EV---LLLGNVRAI-------------------DSE-------S
---------------------------------V--S---KPMEE---------HAKGE-
--------IVTTLAP--L---F-------D----Y--------YV-CDAFGAAH--R-S-
Q-CSLVGFEDVL---PS------ASG-RLMAKEM--------YA---------LR-----
-TIF--NS--P-R----------R-PS--VFIL-------------GGAK---------F
GD------IPHMIE---------R-VL---S--N--NT---------ADTVIV--VGLAG
---NA---F-LMA---R--G---VD--IG-----EASKVPL--ADELTE-----------
------------------------------------------E--N--------------
--------------FKN-A--QDVM-T-K-Y-G---------------------------
------------------------------------------------QRILLPVDVAVE
K----------D------------GQ------RSSV---------LI-GD--M-------
A-N-AG---AALDI-GDK--S-I-E---TFRKVIEQ-------------S---KTSFMSG
P-A--GM-FE--K----P-------G---------F-------EV-G-T-----------
----KA-IM-T-AM-VD-SSG------------------LSVL-GG---------G--HT
SAAA----ERFD-------L----AD---S--MS----------------------YVST
GGGALETFL---LK----------------------------------------------
-----------
>A0A0G1F061_9BACT/1-87
------------------------------------------------TV----------
------------------------------------------------------------
------------------------------------------------------------
------------------------------------------------------------
------------------------------------------------------------
------------------------------------------------------------
------------------------------------------------------------
------------------------------------------------------------
------------------------------------------------------------
------------------------------------------------------------
------------------------------------------------------------
------------------------------------------------------------
------------------------------------------------------------
------------------------------------------------------------
------------------------------------------------------------
------------------------------------------------------------
------------------------------------------------------------
------------------------------------------------------------
------------------------------------------------------------
------------------------------------------------------------
-----------------H--S-V-E---VFEKEISR-------------A---GTIMISG
P-L--GK-FE--E----E-------G---------H-------KQ-G-T-----------
----KR-VF-E-AV-AG-T-----------GA-------FKVA-AG---------G--DT
LAAV----KLLD-------L----ET---K--FS----------------------WLSV
GGGASLEFLA--EG----------------------------------------------
-----------
>A0A0G1F340_9BACT/7-385
------------------------------------------------VK--KE--K-I-
K-G-KTCLLR------------LDLNI-EKN-----------------------------
EL--K--D--SL---R-L-E-R---------AA-E---STRFLLKI--G---CR-VVIL-
SY-KGQ------------------------------------------------------
------------------------------------LD--------------IGK-----
-----VQRD---------------------------------------------------
---------------------------------------------KFYRRS-Y-S--LRP
VTREL---SRKL--------RQ-S------------------IDF---------------
--V---D------------D---L-NP-KNW---ER-KV-N--Q--S--K----------
--------------R-RI---VVLENLRFY-------------------GEE-------N
---------------------------------K--N---SI----------------P-
--------FAHLLAS--L---G-------D----F--------YV-NDAFSMSH--R-Q-
Q-TSLCAITRFL---PS------YAG-IGLEKEL--------VS---------LN-----
-HVL--KN--Y-K----------K-PL--VLVL-------------GGAK---------V
SD------KAGVIE---------N-LY---P--K--T-----------KHILC--GGGVA
---NT---F-LFS---Q--N---IP--VG-----NSLV---------DR-----------
------------------------------------------K-----------------
---------------IA-S--QNIY-N-R-F-K---------------------------
------------------------------------------------NKIILPSDVVIK
S-----------------------------------------------------------
-----G---AILDI-GPK--T-T-D---EYSRLIKK-------------A---GTIVWGG
P-M--GH-FE--D----K-------K---------F-------AK-G-T-----------
----FE-IA-K-TI-LK-SK-----------C-------FAVI-GG---------G--ET
TTAF----RKVA-------R----MD---A--DQNADKRRYISDNLRRNQRKSASVFLST
GGGAMLEYLAG-R-----------------------------------------------
-----------
>M4FE21_BRARP/84-464
------------------------------------------------LT--SA--D-L-
K-G-KKVFVR------------ADLNV-PLDDN--------------------------Q
TI--T--D--DT---R-I-R-A---------AI-P---TIKYLIEN--G---AK-VILS-
TH-LGR------------------------------------------------------
------------------------------------P-----------------K----G
-V---T------------------------------------------------------
-------------------------------------------------PK-F-S--LAP
LVPRL---SELL--------GI-E------------------VKK---------------
--A---D------------D---C-IG-PEV---ES-LV-A--S--L--PE---------
--------------G-GV---LLLENVRFY-------------------KEE-------E
---------------------------------K--N---DP----------------E-
--------FAKKLAS--L---A-------D----L--------YV-NDAFGTAH--R-A-
H-ASTEGVTKFL--KPS------VAG-FLLQKEL--------DY---------LV-----
-GAV--SS--P-K----------R-PF--AAIV-------------GGSK---------V
SS------KIGVIE---------S-LL---E--K--C-----------DILLL--GGGMI
---FT---F-YKA---Q--G---LS--VG-----SSLV---------EE-----------
------------------------------------------D--K--------------
--------------LEL-A--TSLL-A-K-A-KA----K-G-------------------
------------------------------------------------VSLLLPTDVVVA
D----------K-----------FAPDA---NSKVV---------SA-SG--I-------
E-D-GW---MGLDI-GPD--S-I-K---TFNEALDT-------------T---QTVIWNG
P-M--GV-FE--M----E-------K---------F-------AA-G-T-----------
----EA-IA-N-KL-AE-LSE--------KGV-------TTII-GG---------G--DS
VAAV----GKVG-------V----AG---V--MS----------------------HIST
GGGASLELLEGK------------------------------------------------
-----------
>A0A0G0KV12_9BACT/6-222
-------------------------------------------------L-TDL--D-V-
S-G-KRVIVR------------MDLDV-ED------------------------------
-------D--YT---R-L-E-F---------AE-E---TLDYLVSK--M---AR-LIII-
GH-KGR------------------------------------------------------
------------------------------------P-----------------E----G
-E-R-L------------------------------------------------------
-------------------------------------------------PE-L-S--LAP
IASVL---GGVV--------GE-K------------------VNF---------------
--F---H------------D---I-VG-YEV---EK-RA-K--T--L--GE---------
--------------G-EI---LLLENLRFE-------------------AGE-------E
---------------------------------S--N---DE----------------A-
--------FSKDLAS--L---G-------E----V--------YV-NEAFAVSH--R-E-
H-ASIVRLPKYL---PH------AAG-FRFEKEV--------EN---------LN-----
-KIL--EN--P-K----------R-PV--VLII-------------GGIK----------
ED------KVEYIK---------S-FT---K--I--A-----------DKILV--GGRLP
---IL---F---------------------------------------------------
------------------------------------------------------------
------------------------------------------------------------
------------------------------------------------------------
------------------------------------------------------------
------------------------------------------------------------
------------------------------------------------------------
------------------------------------------------------------
------------------------------------------------------------
------------GDEN--------------------------------------------
-----------
>Q2WA08_MAGSA/25-404
--------------------------------------------------IDKL--D-V-
Q-G-KRVLVR------------ADLNV-PAKD---------------------------G
KV--T--D--TT---R-I-D-R---------SA-A---TLIQLAAK--G---AK-VIVL-
TH-FGR------------------------------------------------------
------------------------------------P-----------------K----G
-R---E------------------------------------------------------
-------------------------------------------------DK-Y-S--QKL
LVEPL---AKAV--------GK-A------------------VAW---------------
--A---D------------D---C-IG-PDV---EK-LI-A--S--M--KD---------
--------------G-DI---ALLENVRFH-------------------PEE-------E
---------------------------------K--N---DP----------------A-
--------FAKALAA--L---G-------D----A--------YV-NDAFSTAH--R-A-
H-ASTEGLAHLL---PA------AAG-RLMQAEL--------EA---------LG-----
-KAL--EA--P-E----------K-PV--AAIV-------------GGAK---------V
ST------KLDLLG---------N-LV---S--K--V-----------DYLII--GGGMA
---NT---F-LFA---Q--G---KQ--VG-----KSLC---------EK-----------
------------------------------------------D--L--------------
--------------ADT-A--RAIL-E-K-A-KE----A-K-------------------
------------------------------------------------CHIVLPVDAVVA
G----------E-----------FAENA---ANEVV---------SV-DA--V-------
P-A-DK---MILDA-GPA--S-A-E---AIIDRLGG-------------C---KTLVWNG
P-L--GA-FE--I----A-------P---------F-------DK-A-T-----------
----NA-VA-Q-WA-AE-RTLQ-------GKL-------LTVG-GG---------G--DT
VSAL----AKAG-------V----EE---K--FS----------------------YIST
AGGAFLEWLEGK------------------------------------------------
-----------
>A0A0G0SW05_9BACT/9-119
-----------------------------VSVRVRGENEKLVIGNLTQDK----------
------------------------------------------------------------
------------------------------------------------------------
------------------------------------------------------------
------------------------------------------------------------
------------------------------------------------------------
------------------------------------------------------------
------------------------------------------------------------
------------------------------------------------------------
------------------------------------------------------------
------------------------------------------------------------
------------------------------------------------------------
------------------------------------------------------------
------------------------------------------------------------
------------------------------------------------------------
------------------------------------------------------------
------------------------------------------------------------
------------------------------------------------------------
------------------------------------------------------------
------------------------------------------------------------
-----------EDI-TLN--T-I-G---AFKEEIKK-------------A---RTILLAG
V-L--GK-YE--D----E-------G---------H-------RQ-G-T-----------
----KE-IF-E-AV-AN-SS-----------A-------FKVA-GG---------G--DT
EAAI----TVLK-------L----ND---K--FD----------------------WMSV
GGGAMLEFLCN-K-----------------------------------------------
-----------
>A0A0G1C8Z5_9BACT/7-378
----------------------------------------------FQAK------N-L-
S-G-KTVLVR------------IDTNV-PLKG---------------------------K
HV--L--D--DS---R-L-K-Q---------AV-P---TIRFLQRH--G---AY-IILI-
GH-LGR------------------------------------------------------
------------------------------------P-----------------A----G
-K-V-V------------------------------------------------------
-------------------------------------------------PS-L-S--LKP
VGYTL---GKIL--------RQ-P------------------VKV---------------
--L--------------------T-LS-SK----PE-VI-K--N--E--SK---------
--------------K-GL---VLLENIRFD-------------------KGE-------D
---------------------------------N--N---SQ----------------L-
--------LARSLAR--L---G-------Q----I--------YV-NEAFSFSH--R-A-
T-ASMVSLPKKL---PS------YAG-LALINEI--------NS---------LE-----
-NIS--HK--G-K----------K-PV--VAVI-------------GGAK---------I
SD------KLPVIE---------K-LL---P--R--L-----------SAVLV--GGGVA
---NT---L-LRA---K--G---LK--IG-----KSLI---------DN-----------
------------------------------------------K--E--------------
--------------IKD-G--KKLI-K-R-A-G---------------------------
------------------------------------------------KKLILPVDVVVD
N----------V----------STKRLE----ARLK---------MV-NK--L-------
M-T-SD---KIVDL-GTE--T-C-R---VYAKYIKK-------------A---KTIFWGG
P-L--GL-VE--E----S-------K---------W-------RH-A-T-----------
----LA-LG-R-LA-SA-RAR--------RQV-------FVVV-GG---------G--DT
VGFF----HQHN-------L---------V--VD----------------------FFSA
GGSAMLNFLAG-E-----------------------------------------------
-----------
>W4HC99_9STRA/21-403
----------------------------------------------ARGG--------I-
Q-G-KRVLVR------------ADLNV-PLSKKD------------------------PS
VI--T--D--DT---R-I-R-E---------AL-P---TLRFLLQN--D---AS-VVLS-
SH-LGR------------------------------------------------------
------------------------------------P-----------------K----G
-Q-V-N------------------------------------------------------
-------------------------------------------------DK-M-R--LAP
VATRL---SELL--------GK-P------------------IVS---------------
--V---S------------D---S-IG-SEV---DA-AK-A--A--L--KG---------
--------------G-EV---LLLENLRFH-------------------PQE-------E
---------------------------------A--N---DP----------------A-
--------FAKDLAR--N---I-------D----V--------FV-NDAFGTAH--R-A-
H-ASTEGVTKFI--PVS------VAG-KLLEKEL--------KY---------LS-----
-EAV--DS--P-K----------R-PL--AAII-------------GGAK---------V
ST------KIPVLE---------S-LL---E--K--C-----------DKVFL--GGGMI
---FT---F-YRA---Q--G---IS--VG-----KSIV---------EE-----------
------------------------------------------D--K--------------
--------------IEL-A--KSLL-E-K-A-KQ----K-G-------------------
------------------------------------------------VKFILPTDVVVA
D----------K----------YDADAN----SKVV---------SI-YD--I-------
P-D-EW---LGLDV-GPE--T-Q-A---VFESELVD-------------C---NTIVWNG
P-M--GV-FE--F----E-------K---------F-------AQ-G-T-----------
----NH-VA-K-IL-AA-RTK--------DGA-------TTII-GG---------G--DS
VAAV----EQCG-------L----AK---E--MS----------------------HIST
GGGASLELLEGK------------------------------------------------
-----------
>B8AAV9_ORYSI/91-226
-----------------------------------------------LAA---A--D-L-
E-G-KRVLLR------------ADLNV-PLDAS--------------------------Q
NI--T--D--DT---R-V-R-A---------AI-P---TIKHLIGN--G---AK-VILC-
SH-LGR------------------------------------------------------
------------------------------------P-----------------K----G
-I---T------------------------------------------------------
-------------------------------------------------PK-F-S--LAP
LVPRL---SELL--------GI-Q------------------VQK---------------
--A---D------------D---V-IG-PEV---EK-SV-S--V--L--PN---------
--------------G-SV---LLLENVRFY-------------------KEE-------E
---------------------------------K--N---DP----------------E-
--------FAKKLAS--L---A-------D----L--------Y----------------
------------------------------------------------------------
------------------------------------------------------------
------------------------------------------------------------
------------------------------------------------------------
------------------------------------------------------------
------------------------------------------------------------
------------------------------------------------------------
------------------------------------------------------------
------------------------------------------------------------
------------------------------------------------------------
------------------------------------------------------------
------------------------------------------------------------
------------------------------------------------------------
-----------
>G7Q337_MACFA/9-406
-------------------------------------------------L-DKL--D-V-
K-G-KRVVMR------------VDFNV-PMKN---------------------------N
QI--T--N--NQ---R-I-K-A---------AV-P---SIKFCLDN--G---AKSVVLM-
SH-LGR------------------------------------------------------
------------------------------------P-----------------D----G
-V-P-M------------------------------------------------------
------------------------------------------------PDK-Y-S--LEP
VAVEL---KSLL--------GK-D------------------VLF---------------
--L---K------------D---C-VG-PEV---EK-AC-A--N--P--AA---------
--------------G-SV---ILLENLRFH-------------------VEE-------E
GKGKD----------------------ASGNKVK-------AEPA----------KIEA-
--------FRASLSK--L---G-------D----V--------YV-NDAFGTAH--R-A-
H-SSMVGVNLP----QK------AGG-FLMKKEL--------NY---------FA-----
-KAL--ES--P-E----------R-PF--LAIL-------------GGAK---------V
AD------KIQLIN---------N-ML---D--K--V-----------NEMII--GGGMA
---FT---F-LKV--LN--N---ME--IG-----TSLF---------DE-----------
------------------------------------------E--G--------------
--------------AKI-V--KDLM-S-K-A-EK----N-G-------------------
------------------------------------------------VKITLPVDFVTA
D----------KF---------DENAKT----GQAT---------VA-SG--I-------
P-A-GW---MGLDC-GPE--S-S-K---KYAEAVTR-------------A---KQIVWNG
P-V--GV-FE--W----E-------A---------F-------AQ-G-T-----------
----KA-LM-D-EV-VK-ATS--------RGC-------ITII-GG---------G--DT
ATCC----AKWN-------T----ED---K--VS----------------------HVST
GGGASLELLEGK------------------------------------------------
-----------
>K2BRD4_9BACT/7-247
---------------------------------------------VDSVS------S-L-
S-G-KTALLR------------IDTDI-DIEN---------------------------G
RI--L--D--DT---R-L-Q-S---------AL-P---TIELLLKK--G---AD-VNIV-
GH-LGR------------------------------------------------------
------------------------------------P-----------------K----A
-Q-F-PISNFQF------------------------------------------------
-------------------------------------------PISNENKE-F-T--LEP
IAHWL---AKKF--------DG-K------------------VEE---------------
--T--------------------K-IG-ELP---GW-RI-----------T---------
--------------P-KI---ILLENIRFS-------------------EGE-------E
---------------------------------E--N---DL----------------E-
--------FARELSL--L---G-------D----I--------FV-NDAFAVSH--R-E-
H-ASIVGVTKYL---PS------YAG-LHLEREI--------EV---------LS-----
-NVL--KN--P-K----------R-PL--AVLI-------------GGAK---------I
ET------KLPLVE---------A-MH---H--L--A-----------DYVLV--GGEIA
---E--------------------------------------------------------
------------------------------------------------------------
------------------------------------------------------------
------------------------------------------------------------
------------------------------------------------------------
------------------------------------------------------------
------------------------------------------------------------
------------------------------------------------------------
------------------------------------------------------------
------------QDRVLIKVQHEKIAGK--------------------------------
-----------
>PGK_SYNE7/9-390
------------------------------------------------LT--AA--D-L-
E-G-KRVLVR------------VDFNV-PLDGN--------------------------G
KI--T--D--DT---R-I-R-A---------AL-P---TIRYLSES--G---AK-VILV-
SH-FGR------------------------------------------------------
------------------------------------P-----------------K----G
-K-P-V------------------------------------------------------
-------------------------------------------------ES-M-R--LTP
VAERL---SELL--------GR-P------------------VVK---------------
--T---T------------D---A-VG-AGA---EA-QV-A--A--T--SN---------
--------------G-QV---VLLENVRFH-------------------AEE-------E
---------------------------------A--N---DA----------------E-
--------FAKALAS--L---A-------D----I--------YV-NDAFGAAH--R-A-
H-ASTAGVTEYL--SPC------VAG-YLLEKEL--------QY---------LQ-----
-AAI--DN--P-Q----------R-PL--AAIV-------------GGSK---------V
SS------KIGVIE---------T-LL---D--K--C-----------DKLLI--GGGMI
---FT---F-YKA---Q--G---LS--VG-----GSLV---------EE-----------
------------------------------------------D--K--------------
--------------LDL-A--RSLM-A-K-A-QE----K-G-------------------
------------------------------------------------VQLLLPVDVVVA
D----------K-----------FAPDA---NAKTV---------AI-DA--I-------
P-D-GW---MGLDI-GPE--S-V-K---QFEEALAD-------------C---RSVIWNG
P-M--GV-FE--F----D-------Q---------F-------AV-G-T-----------
----EA-IA-R-SL-AG-LTR--------KGA-------TTII-GG---------G--DS
VAAV----EKVG-------V----AS---E--MS----------------------HIST
GGGASLELLEGK------------------------------------------------
-----------
>J0L730_9LACO/6-385
--------------------------------------------------VSDL--D-V-
T-G-KKVLIR------------VDFNV-PIKN---------------------------G
VI--G--N--DN---R-I-V-A---------AL-P---TIKYIVEN--G---GK-AILF-
SH-LGR------------------------------------------------------
------------------------------------V-----------------K----T
-E-E-D------------------------------------------------------
------------------------------------------------KKE-L-S--LRP
VAEKL---ADLI--------KK-P------------------VTF---------------
--V---P------------T---T-RG-AQL---EE-AI-N--K--M--NN---------
--------------G-DI---LLVENTRFEDL---------------DGKKE-------S
---------------------------------K--N---DP----------------E-
--------LGKYWAS--L---G-------D----L--------FV-NDAFGTAH--R-S-
H-ASNVGIASNM--DQA------AAG-FLLEKEI--------KF---------LG-----
-NAV--DT--P-V----------R-PF--VAIL-------------GGAK---------V
SD------KIGVID---------H-LL---S--K--A-----------DKVII--GGGMT
---YT---F-YAA---K--G---MS--IG-----NSLV---------ES-----------
------------------------------------------D--K--------------
--------------IDL-A--KEII-E-K-A-G---------------------------
------------------------------------------------DKLVLPVDSVVA
E----------K-----------FDNDV----PNKT---------VD-GD--I-------
P-A-GY---MALDI-GPK--S-I-A---LFKDVLKD-------------A---KTVVWNG
P-M--GV-FE--M----S-------N---------Y-------AE-G-T-----------
----LE-IG-K-FL-GT-LS----------DA-------TTIV-GG---------G--DS
TAAV----QQLG-------V----AD---Q--LT----------------------HIST
GGGASLEYLEGK------------------------------------------------
-----------
>A0A0J8FNG7_BETVU/10-390
-------------------------------------------------L-QES--D-L-
K-G-KRVFVR------------VDLNV-PLDDN--------------------------C
NI--T--D--DT---R-I-R-A---------AI-P---TIKYLSGY--G---AK-VILC-
SH-LGR------------------------------------------------------
------------------------------------P-----------------K----G
-V---T------------------------------------------------------
-------------------------------------------------PK-F-S--LKP
LVPRL---SELL--------GC-E------------------VKM---------------
--A---K------------D---S-IG-EEV---EK-MV-A--E--L--PE---------
--------------G-GV---VLLENVRFY-------------------KEE-------E
---------------------------------K--N---DP----------------E-
--------FAKKLAS--L---A-------D----V--------YV-NDAFGTAH--R-A-
H-ASTEGVANYL--KPS------VAG-YLMQKEL--------DY---------LV-----
-GAV--AN--P-K----------K-PF--AAIV-------------GGSK---------V
SS------KIGVIE---------S-LL---A--K--V-----------DYLIL--GGGMI
---FT---F-YKA---Q--G---IS--VG-----SSLV---------EE-----------
------------------------------------------D--K--------------
--------------LEL-A--TSLI-E-K-A-KA----K-G-------------------
------------------------------------------------VSLMLPTDVVIA
D----------K----------FAADAE----SKTV---------PA-SA--I-------
P-D-GW---MGLDI-GPD--S-I-K---TFNEALDK-------------T---QTIIWNG
P-M--GV-FE--F----D-------K---------F-------AA-G-T-----------
----EA-VA-R-KL-AE-LSG--------KGV-------TTII-GG---------G--DS
VAAV----EKVG-------L----AD---K--MS----------------------HIST
GGGASLELLEGK------------------------------------------------
-----------
>PGK_GEOMG/6-385
-------------------------------------------------I-DEI--ESL-
K-G-KKVFIR------------VDFNV-PLDEH--------------------------Q
NI--T--E--DT---R-I-R-A---------VL-P---TINFALDA--G---AK-VILA-
SH-LGR------------------------------------------------------
------------------------------------P-----------------K----G
-E-R-K------------------------------------------------------
-------------------------------------------------PK-Y-S--MAP
AAKRL---SRLL--------NK-E------------------VQL---------------
--A---P------------D---C-IG-DEV---KK-MI-D--A--M--KP---------
--------------G-EV---LLLENVRFY-------------------EGE-------E
---------------------------------K--N---DA----------------D-
--------FAKALAN--D---C-------E----I--------YI-NDAFAVSH--R-A-
H-ASVEAITKFF---PV-----VAAG-FLMNNEI--------NY---------FE-----
-KAM--QK--P-I----------R-PL--VAIL-------------GGAK---------V
SG------KLEVLE---------S-LV---N--K--V-----------DKIII--GGGMA
---FT---F-LKA---L--G---YN--VG-----KSLV---------EE-----------
------------------------------------------E--L--------------
--------------LEI-A--LTTY-T-K-A-RE----K-G-------------------
------------------------------------------------VKFYLPVDCVAA
D----------R----------FNPEAE----TKVT---------TI-QE--I-------
P-E-EW---MALDI-GPA--T-V-T---LFTEALQN-------------A---KTIIWNG
P-M--GV-FE--M----D-------A---------F-------SR-G-T-----------
----FA-MV-S-AV-AN-SY-----------A-------LTIV-GG---------G--DT
DSAV----HRAG-------E----YA---K--IS----------------------YIST
GGGAFLELLEGK------------------------------------------------
-----------
>A0A0G1RJ33_9BACT/63-126
--------------------------------------------GVPAKL----------
------------------------------------------------------------
------------------------------------------------------------
------------------------------------------------------------
------------------------------------------------------------
------------------------------------------------------------
------------------------------------------------------------
------------------------------------------------------------
--------------------------------------F-K--K--Y--VP---------
--------------E-GM---VLLENLRDN-------------------PGE-------E
---------------------------------D--N---SG----------------K-
--------FAEKLAS--E---A-------G----I--------YV-NEAFSVST------
------------------------------------------------------------
------------------------------------------------------------
------------------------------------------------------------
------------------------------------------------------------
------------------------------------------------------------
------------------------------------------------------------
------------------------------------------------------------
------------------------------------------------------------
------------------------------------------------------------
------------------------------------------------------------
------------------------------------------------------------
------------------------------------------------------------
------------LQSFLSQKAF--------------------------------------
-----------
>Q2GIH1_ANAPZ/10-383
-------------------------------------------------I-DAA--N-I-
S-N-SRVLLR------------VDLNV-PISN---------------------------G
EV--H--D--KT---R-I-E-R---------IA-P---TVEFLVKA--K---AK-VVMI-
SH-LGR------------------------------------------------------
------------------------------------P-----------------K----A
-Q---E------------------------------------------------------
-------------------------------------------------EE-F-S--LKQ
VVDVV---SKVL--------GV-E------------------ITF---------------
--I---P------------D---I-TR-EEV---DS-VI-D--S--L--PW---------
--------------G-SV---VLLENLRFF-------------------TGE-------V
---------------------------------E--N---DL----------------G-
--------FAGQLAS--L---A-------D----M--------YV-NDAFSCSH--R-K-
H-ASVDAIMNLL---PS------FAG-FNLQEEL--------NY---------LD-----
-GIV--S-----E----------S-PG--AAII-------------GGAK---------T
SV------KIPMLR---------N-FA---S--R--L-----------DFLIL--GGSLS
---TT---F-LDA---M--G---FK--VG-----NSFF---------EK-----------
---------------------------------------------N--------------
--------------VEE-A--LAVI-E-A-A-KE----S-G-------------------
------------------------------------------------CKIILPVDHAVA
Q----------N------------LEGP----VTVK---------DN-ND--V-------
T-M-ED---SIFDI-GEK--T-S-R---IIEETIRK-------------C---KTIFWNG
P-L--GV-FE--H----E-------S---------F-------KG-G-T-----------
----ER-LT-K-AL-VS-CHKE-------NGA-------KTII-GG---------G--DS
IFAM----RSFG-------Y----CE--QD--FS----------------------YVST
GGGALLHFL---A-----------------------------------------------
-----------
>K7GSU7_PIG/1-98
------------------------------------------------------------
------------------------------------------------------------
---------------R-I-K-A---------AI-P---SIKFCLDN--G---AKSVVLM-
SH-LGR------------------------------------------------------
------------------------------------P-----------------D----G
-I-P-M------------------------------------------------------
------------------------------------------------PDK-Y-S--LEP
VAVEL---KSLL--------GK-D------------------VLF---------------
--L---K------------D---C-VG-PEV---EK-AC-A--D--P--AA---------
--------------G-SV---ILLENLRFH-------------------VEE-------E
---------------------------------G--K-----------------------
------------------------------------------------------------
------------------------------------------------------------
------------------------------------------------------------
------------------------------------------------------------
------------------------------------------------------------
------------------------------------------------------------
------------------------------------------------------------
------------------------------------------------------------
------------------------------------------------------------
------------------------------------------------------------
------------------------------------------------------------
------------------------------------------------------------
------------------------------------------------------------
------------GKDAS-------------------------------------------
-----------
>D9QU79_ACEAZ/6-383
--------------------------------------------------LKDV--D-V-
E-D-KQVLVR------------VDFNV-PMEN---------------------------G
EV--T--D--DN---R-I-R-A---------AL-P---TIEYLMEA--E---AK-VILM-
AH-LGR------------------------------------------------------
------------------------------------P-----------------G----G
-E-V-K------------------------------------------------------
-------------------------------------------------EE-L-R--LDP
VAKEL---ANLL--------NE-E------------------VVK---------------
--V---D------------E---T-VG-QEA---KK-AV-S--Q--L--ES---------
--------------G-EA---LLLENTRFN-------------------PGE-------K
---------------------------------K--N---DS----------------E-
--------FAQKLSE--L---A-------D----V--------YV-NDAFGATH--R-A-
H-ASTAGVAEYV--EEA------VPG-FLIQNEI--------KT---------MK-----
-GAI--DN--P-E----------R-PF--VAII-------------GGAK---------V
SD------KIEVIK---------S-LL---D--K--V-----------DSLLI--GGGMA
---NT---F-IAA---Q--D---YE--IG-----DSLV---------EE-----------
------------------------------------------D--K--------------
--------------IDL-A--KELL-E-L-A-EE----K-G-------------------
------------------------------------------------VNLVLPEDVVIA
D----------D----------FAADAE----HKAV---------GI-DE--I-------
E-A-GW---QALDI-GPE--T-V-D---EFSQIVKQ-------------A---KTIVWNG
P-M--GV-FE--M----D-------A---------F-------AK-G-T-----------
----NQ-LA-E-VL-AK-LE-----------A-------TTII-GG---------G--DS
AAAV----RKAG-------L----DK---E--MT----------------------HIST
GGGASLQLWQGK------------------------------------------------
-----------
>B9R604_LABAD/9-390
--------------------------------------------------IDDI-TD-L-
A-G-KRVLVR------------VDLNV-PMDN---------------------------Y
KV--T--D--TT---R-I-E-R---------VL-P---TIKELSEK--G---AK-VILL-
AH-FGR------------------------------------------------------
------------------------------------P-----------------K----G
-E-K-V------------------------------------------------------
-------------------------------------------------KE-M-S--LAA
VARAV---SDLL--------GK-T------------------VGF---------------
--A---E------------D---C-MG-PSA---AG-AV-A--V--M--QS---------
--------------G-QV---LLMENTRFH-------------------KGE-------E
---------------------------------K--N---DP----------------E-
--------FAKALAA--N---G-------D----V--------YV-NDAFSAAH--R-A-
H-GSTEGIAQLL---PA------YAG-RTMQAEL--------EA---------LG-----
-SAL--GE--P-V----------R-PV--LAVV-------------GGAK---------V
SS------KIDLLE---------N-LV---A--K--V-----------NMLVI--GGGMA
---NT---F-LAA---K--G---VN--VG-----KSLC---------EH-----------
------------------------------------------D--L--------------
--------------ADT-A--KKIM-A-A-A-ET----A-G-------------------
------------------------------------------------CEIVLPVDAVVA
K----------E----------FKAGAD----NETV---------SV-DA--I-------
P-E-DG---MILDV-GAA--S-V-E---VVKSKIDA-------------A---KTLVWNG
P-L--GA-FE--I----A-------P---------F-------DI-A-T-----------
----VA-AA-K-HA-AE-NTKS-------GKL-------NSVA-GG---------G--DT
VAAL----NHAG-------A----AS---D--FS----------------------YVST
AGGAFLEWLEGK------------------------------------------------
-----------
>B5HF57_STRPR/7-393
---------------------------------------------LLADG--------V-
A-G-KRVFVR------------ADLNV-PLDG---------------------------T
TI--T--D--DG---R-I-R-A---------VQ-P---TIAKLAEA--G---AR-VVVA-
SH-LGR------------------------------------------------------
------------------------------------P-----------------K----G
-A-P-D------------------------------------------------------
-------------------------------------------------PA-F-S--LAP
AAARL---GELL--------GT-H------------------VEF---------------
--A---T------------D---T-VG-ESA---TA-TV-A--A--L--QD---------
--------------G-QV---AVLENLRFN-------------------PGE-------T
---------------------------------S--K---DD----------------AE
R-----GVFADRLAS--L---A-------D----V--------YV-GDGFGAVH--R-K-
H-ASVFDLPARL---PH------AAG-FLIDTEV--------GV---------LK-----
-KLT--ED--V-S----------R-PY--VVVL-------------GGAK---------V
SD------KLGVID---------H-LL---E--K--A-----------DRILI--GGGMA
---YT---F-LKA---Q--G---HE--VG-----ISLL---------QE-----------
------------------------------------------D--Q--------------
--------------VPA-V--LEYL-E-R-A-EA----K-G-------------------
------------------------------------------------VEFVLPVDVLVA
S----------EFPD-----LKTKAPAN----PAVV---------AA-DA--I-------
P-A-DQ---EGLDI-GPE--T-R-K---LYASKLAD-------------A---ATVFWNG
P-M--GV-FE--H----P-------D---------Y-------AE-G-T-----------
----KA-VA-Q-AL-VD-SP-----------A-------FSVV-GG---------G--DS
AAAV----RILG-------F----DE--KA--FG----------------------HIST
GGGASLEYLEGK------------------------------------------------
-----------
>I3LZI7_ICTTR/9-406
-------------------------------------------------L-DKL--D-V-
K-G-KRVIMR------------VDFNV-PMKN---------------------------N
QI--T--N--NQ---R-I-K-A---------AV-P---SIKFCLDN--G---AKSVVLM-
SH-LGR------------------------------------------------------
------------------------------------P-----------------D----G
-V-P-M------------------------------------------------------
------------------------------------------------PDK-Y-S--LEP
VAAEL---KSLL--------GK-D------------------VLF---------------
--L---K------------D---C-VG-PEV---EK-AC-A--N--P--PA---------
--------------G-SV---ILLENLRFH-------------------VEE-------E
GKGKD----------------------ASGNKVK-------AEPA----------KVEA-
--------FRASLSK--L---G-------D----V--------YV-NDAFGTAH--R-A-
H-SSMVGVNLP----QK------AGG-FLMKKEL--------NY---------FA-----
-KAL--ES--P-E----------R-PF--LAIL-------------GGAK---------V
AD------KIQLIN---------N-ML---D--K--V-----------NEMII--GGGMA
---FT---F-LKV--LN--N---ME--IG-----TSLF---------DE-----------
------------------------------------------E--G--------------
--------------SKI-V--KDLM-S-K-A-EK----N-G-------------------
------------------------------------------------VKITLPVDFVTA
D----------KF---------DENAKT----GQAT---------VA-SG--I-------
P-D-GW---MGLDC-GPE--S-S-K---KYAEAVGR-------------A---KQIVWNG
P-V--GV-FE--W----E-------A---------F-------AR-G-T-----------
----KA-LM-D-EV-VK-ATA--------RGC-------ITII-GG---------G--DT
ATCC----AKWN-------T----ED---K--VS----------------------HVST
GGGASLELLEGK------------------------------------------------
-----------
>Q7RG04_PLAYO/8-405
-------------------------------------------------I-SDI-PS-V-
K-N-KKVLVR------------ADYNV-PIEN---------------------------G
EV--K--D--NT---R-I-V-A---------TL-P---TINYLKKE--G---ASKIILI-
SH-CGR------------------------------------------------------
------------------------------------P-----------------D----G
-I-K-N------------------------------------------------------
-------------------------------------------------LK-Y-T--LKP
VADVL---SKLL--------GE-N------------------VLF---------------
--L---N------------D---C-VG-DDI---EK-EI-N--N--A--KE---------
--------------Q-SI---ILLENLRFH-------------------IEE-------E
GKGVDAA-------------------GNKIKANK-------ED-------------VEK-
--------FQNQLTK--L---G-------D----V--------FI-NDAFGTAH--R-A-
H-SSMVGIKLNV---K-------ASG-FLMKKEL--------EY---------FS-----
-KAL--EN--P-Q----------R-PV--LAIL-------------GGAK---------V
SD------KIQLIK---------N-LL---D--K--V-----------DRMII--GGGMA
---YT---F-KRV--LK--N---ME--IG-----DSLF---------DE-----------
------------------------------------------A--G--------------
--------------SKI-V--NEIM-E-K-A-KS----K-N-------------------
------------------------------------------------VQICLPIDFKIA
D----------K----------FDNNAN---TKFVT---------DE-EG--I-------
P-D-KW---MGLDA-GPK--S-I-E---SYKDVILG-------------S---KTIIWNG
P-Q--GV-FE--M----E-------N---------F-------AK-G-S-----------
----IQ-CL-E-LV-IQ-ATQ--------NGA-------ITIV-GG---------G--DT
ASLV----EQQK-------K----KD---Q--IS----------------------HVST
GGGASLELLEGK------------------------------------------------
-----------
>D8LX38_BLAHO/25-409
-----------------------------------------------TKT---H--N-I-
A-G-KTVFVR------------VDFNV-PLSKDG------------------------KR
TI--T--D--DT---R-I-V-K---------AL-P---TVNLLTQQ--G---AK-VVLV-
TH-LGK------------------------------------------------------
------------------------------------P-----------------K----G
-P---D------------------------------------------------------
-------------------------------------------------PK-L-T--LDP
VAARL---SELV--------GK-K------------------VVK---------------
--V---D------------E---V-VG-DSV---KN-AV-S--N--M--KN---------
--------------G-DI---VLLENVRFN-------------------PGE-------T
---------------------------------K--N---KP----------------E-
--------FVQQLVD--C---IH-----PD----I--------YV-NDAFGTAH--R-A-
H-ASTVGVTAHT---SV-----NLSG-LLMDKEL--------QF---------LY-----
-GAI--DN--P-K----------R-PL--AAIV-------------GGAK---------V
ST------KLPVLE---------S-LI---D--K--C-----------DKLLV--GGGMM
---FT---F-YKA---M--G---KN--IG-----NSIV---------EN-----------
------------------------------------------D--Q--------------
--------------LDL-A--LKLM-D-K-A-KA----K-G-------------------
------------------------------------------------IQFMLPVDTVIT
D----------S----------LDKQSV----IKTV---------DV-NA--I-------
P-D-GF---LGADV-GPK--T-I-K---MFQDCLQD-------------A---NTIVWNG
P-M--GI-FE--Q----K-------N---------F-------AA-G-T-----------
----MA-IA-K-TL-AE-RSD--------KGA-------ITIV-GG---------G--DS
VSAI----NKSG-------V----AD---K--IT----------------------HIST
GGGASLEVLEGK------------------------------------------------
-----------
>B5YI30_THEYD/13-390
--------------------------------------------------IEDL--P-I-
K-S-KRVFIR------------ADFNV-PLDAN--------------------------L
VI--T--D--DR---R-I-R-S---------TL-P---TINYAIDE--G---AK-IILA-
SH-LGR------------------------------------------------------
------------------------------------P-----------------K----G
-K-V-D------------------------------------------------------
-------------------------------------------------PK-F-S--LSP
VARRL---QRLL--------NK-E------------------VIF---------------
--A---P------------D---C-IG-PQV---EQ-LV-S--K--M--KE---------
--------------G-DV---ILLENLRFH-------------------MEE-------E
---------------------------------K--N---DE----------------K-
--------FAKALAS--L---A-------D----F--------YV-NDAFGASH--R-A-
H-ASIVGIPKFI---PS------AAG-FLLKKEI--------EY---------LK-----
-GAV--ES--P-I----------R-PF--VVIL-------------GGAK---------V
GG------KIGVLE---------N-LA---D--K--A-----------DKVIV--GGGMA
---FT---F-IKA---M--G---YE--VG-----NSLV---------ES-----------
------------------------------------------D--M--------------
--------------IDF-A--IKIM-E-K-L-RA----N-R-------------------
------------------------------------------------VKFYLPVDVVIA
Q----------S----------IDTGAE----TKIV---------PV-QE--I-------
P-Q-GW---RGLDI-GPA--S-V-K---LFTEALHD-------------A---KTILWNG
P-M--GV-FE--I----D-------A---------F-------SR-G-T-----------
----FA-IA-H-AV-AD-SY-----------A-------FTIV-GG---------G--DT
DYAV----HKAG-------V----SD---S--IS----------------------FIST
GGGAALQLLEGK------------------------------------------------
-----------
>B3ESB7_AMOA5/5-385
--------------------------------------------------IQDY--N-F-
K-D-KKALIR------------VDFNV-PLDDN--------------------------N
QI--V--D--SI---R-I-D-K---------TL-P---TIQKVLAD--G---GA-AILM-
SH-LGR------------------------------------------------------
------------------------------------P-----------------K----H
-G-Y-V------------------------------------------------------
-------------------------------------------------DS-M-S--LKH
LIPYL---TDKL--------DT-I------------------VRF---------------
--A---S------------D---C-IG-NEA---EE-KS-K--L--L--QN---------
--------------G-EV---LLLENVRFH-------------------TAE-------E
---------------------------------K--G---ES----------------T-
--------FAQALAK--L---G-------D----V--------YI-NDAFGAVH--R-K-
H-ASTYGIMQYM--SDK------LAG-CLLQEEI--------TN---------AN-----
-KLL--TS--V-K----------K-PF--TAII-------------GGTK---------I
TD------KIQTME---------A-LL---S--K--L-----------DNLLI--GGGVA
---NT---F-HQA---L--G---GR--LG-----SSVV---------EA-----------
------------------------------------------E--Q--------------
--------------HEL-A--LTIL-H-Q-A-TE----K-G-------------------
------------------------------------------------VSIVLPTDAVIA
D----------A----------WSSNAR----TDLV---------SN-NS--I-------
P-D-DW---MALDI-GPH--T-Q-S---LFANVIER-------------S---KTILWAG
P-I--GA-FE--L----A-------A---------F-------SH-G-T-----------
----QA-IM-Q-AV-AK-ATK--------KGA-------FSLI-GG---------G--DS
ATAA----AQFG-------Y----EK---Q--VS----------------------YIST
GGGALLAYLA--N-----------------------------------------------
-----------
>A0A0E0BB02_9ORYZ/296-488
-------------------------------------------------S----------
------------------------------------------------------------
------------------------------------------------------------
------------------------------------------------------------
------------------------------------------------------------
------------------------------------------------------------
------------------------------------------------------------
------------------------------------------------------------
------------------------------------------------------------
------------------------------------------------------------
------------------------------------------------------------
------------------------------------------------------------
------------------------------------------------------------
-----------------------------------------------GSN---------F
LG------KAPALN---------L-LA---S--L--C-----------DGLFF--VGKLS
---LQ---I-MNG---F--G---MP--VP-----SCFV---------EK-----------
------------------------------------------N--S--------------
--------------TKE-V--LQLI-Q-T-A-HN----R-N-------------------
------------------------------------------------IPIYYPTDTWCL
N----------N----------KNNNHE---KLEIL---------NS-AE--L-------
L-P-GW---TPADI-GPS--T-L-E---KISSLIPL-------------Y---KKVLWIG
P-T--GF-DL--T----E-------E---------S-------SG-G-A-----------
----AQ-LG-R-IL-DK-ASH--------DSC-------DVIL-VG---------S--AA
CKAV----KGIS-------G----SS---S--KY----------------------TTFK
NASVVLEFLKGK------------------------------------------------
-----------
>A1E5U7_FLAJ1/4-385
-------------------------------------------------L-NDF--D-F-
K-N-KKAIIR------------VDFNV-PLDEN--------------------------F
NV--T--D--TT---R-I-E-A---------AK-P---TIDAILAQ--G---GS-VILM-
SH-LGR------------------------------------------------------
------------------------------------P-----------------K----G
-A---E------------------------------------------------------
-------------------------------------------------EK-Y-S--LKH
ILKTA---SEIL--------GV-Q------------------VKF---------------
--A---E------------N---C-IG-EPA---QT-AA-K--N--L--QP---------
--------------G-EV---LLLENLRFH-------------------AEE-------E
---------------------------------A--G---DV----------------A-
--------FAKELAS--L---G-------D----I--------YV-NDAFGTAH--R-A-
H-ASTTIIAQFFP-NDK------CFG-TLLAKEI--------DS---------LN-----
-KVL--KN--S-E----------K-PV--TAVL-------------GGSK---------V
SS------KITVIE---------N-IL---D--K--V-----------DHMII--GGGMT
---FT---F-IKA---Q--G---GK--IG-----ESIC---------ED-----------
------------------------------------------D--K--------------
--------------LDL-A--LEIL-R-L-A-KE----K-N-------------------
------------------------------------------------VQVHIPVDVVAA
D----------D-----------FSNTA---NTQIV---------DV-TA--I-------
P-D-GW---QGLDA-GPK--S-L-E---NFKKVILE-------------S---KTILWNG
P-L--GV-FE--M----E-------T---------F-------SK-G-T-----------
----IA-LG-D-FI-AE-ATK--------NGA-------FSLV-GG---------G--DS
VAAV----KQFG-------F----ED---K--MS----------------------YVST
GGGAMLEMLEG-R-----------------------------------------------
-----------
>T1NE71_TRIUA/1-146
------------------------------------------------------------
------------------------------------------------------------
------------------------------------------------------------
------------------------------------------------------------
------------------------------------------------------------
------------------------------------------------------------
------------------------------------------------------------
------------------------------------------------------------
------------------------------------------------------------
------------------------------------------------------------
------------------------------------------------------------
------------------------------------------------------------
------------------------------------------------------------
------------------------------------------------------------
------------------------------------------------------------
------------------------N--VG-----KSLY---------EP-----------
------------------------------------------D--F--------------
--------------VEA-A--KKLR-D-E-F-K---------------------------
--------------------------------------------------IPVPTDSRVG
T----------E-----------FSETA---PSTVK---------KV-SE--V-------
Q-D-NE---EIMDF-GDE--T-A-E---AMAKLLKE-------------A---KTILWNG
P-V--GV-FE--F----P-------N---------F-------RK-G-T-----------
----EI-VA-K-AI-AD-S-----------DA-------FSIA-GG---------G--DT
LAAI----DLFG-------I----ED---K--IS----------------------YIST
GGGAFLEFVEGK------------------------------------------------
-----------
>T1NR64_TRIUA/5-372
--------------------------------------------------MTDL--D-L-
A-G-KRVLIR------------ADLNV-PVKE---------------------------G
KV--T--S--DA---R-I-R-A---------SL-P---TIEAALKQ--G---AK-VMVT-
SH-LGR------------------------------------------------------
------------------------------------P----------------TE----G
-E-Y-N------------------------------------------------------
-------------------------------------------------EE-F-S--LLP
VVNYL---KDKL-------SGT-T------------------VTL---------------
--A---K------------D---Y-LD-G-V------------E--V--GA---------
--------------G-EL---VVLENVRFN-------------------KGE-------K
---------------------------------K--D---DE----------------A-
--------LSKKYAA--L---C-------D----V--------FV-MDAFGTAH--R-A-
Q-ASTHGVGKFA--PIA------CAG-PLLSAEL--------EA---------LG-----
-KVM--SN--P-E----------R-PL--VAVV-------------GGSK---------V
ST------KFDVLQ---------S-LV---K--I--A-----------DTVIV--GGGIA
---NT---F-VAI------D---NN--VG-----KSLY---------EP-----------
------------------------------------------D--F--------------
--------------VEA-A--KGLR-D-Q-H-G---------------------------
--------------------------------------------------IPVPTDSRVG
T----------E-----------FSETA---TATVK---------KV-SE--V-------
A-D-NE---EIMDF-GDE--T-A-Q---AMAAILKD-------------A---KTILWNG
P-V--GV-FE--F----P-------N---------F-------RK-G-T-----------
----EI-VA-N-AI-AD-S-----------DA-------FSVA-GG---------G--DT
LAAI----DLFG-------I----ED---K--IS----------------------YIST
GGGAFLEFVEGK------------------------------------------------
-----------
>R1D4H4_EMIHU/16-436
------------------------------------------------LR--SV--S-V-
A-G-KRVLIR------------CDFNV-PQDKAD------------------------PS
KI--T--N--TA---R-I-E-G---------AL-Q---SIRYCLES--G---AKAVVLC-
SH-LGR------------------------------------------------------
------------------------------------P-----------------D----G
-M-R-K------------------------------------------------------
-------------------------------------------------PE-C-S--LAP
VAAAL---EKLL--------AR-P------------------VSF---------------
--I---G------------D---C-VG-PEA---EA-AC-A--D--P--PQ---------
--------------G-SV---LLLENLRYH-------------------VEE-------E
GKGVD----------------------AHGAKVT-------AAPD----------AVAA-
--------FRASLRS--L---A-------D----V--------YV-NDAFGTAH--R-A-
H-SSMLGEGFEV---R-------AAG-FLVAREL--------EA---------FR-----
-QVL--DA--P-A----------K-PR--LAIL-------------GGAK---------V
SD------KILLIK---------S-LL---D--K--V-----------DRMII--GGGMA
---YT---F-LKA--PS--S---PE--MD-----REMS---------RDRLPSLQVLH--
---------------------------------SMPIGASLYD--ER-------------
-------------GAAL-V--TEIM-E-L-A-KE----K-G-------------------
------------------------------------------------VEITLPVDFVTA
S----------EF---------GEGG-E---IGAAT---------LE-GG--V-------
P-D-GM---MGLDC-GPR--S-S-E---INASVVSS-------------S---KTILWNG
ARL--AE-TS--R----D-------D---------F-------EA-G-T-----------
----KA-MM-E-AV-VK-ATA--------AGA-------VTVI-GG---------G--DT
ATCA----KKYG-------T----ED---K--VT----------------------HVST
GGGASLELLEGK------------------------------------------------
-----------
>E1WYL6_HALMS/6-386
--------------------------------------------IDELTE------E-L-
K-D-KVVIAR------------FDFNV-PLDKSD------------------------RT
KI--T--D--TT---R-I-D-M---------AL-E---TIQYLLEN--G---VKKLILM-
SH-LGR------------------------------------------------------
------------------------------------P-----------------K----G
-K-V-N------------------------------------------------------
-------------------------------------------------EE-F-T--LEP
VATYL---AEKL--------RE-D------------------VVL---------------
--T---E------------S---C-LD-RGI---R--TL-L--N--L--NE---------
--------------S-KV---ILLQNLRFH-------------------PEE-------E
---------------------------------A--G---SS----------------E-
--------FAKALAS--Y---A-------D----I--------YV-NDAFGVAH--R-K-
H-ASAYTINAYFK-NKA------YGG-FLLKKEI--------QA---------LS-----
-KIV--ES--P-K----------S-PF--VAIV-------------GGAK---------V
SD------KIKIIE---------R-LI---I--N--V-----------DHLII--GGAMA
---YP---F-LVA---R--G---HE--VG-----NSLC---------SQ-----------
------------------------------------------S--D--------------
--------------VAL-A--KRIL-M-G-S-G-------K-------------------
------------------------------------------------NKVVLPVDHVVS
S----------E-----------FG-GK----PEAC---------DN-VE--I-------
D-G-DK---MGLDI-GPK--T-I-A---LYTEKLAG-------------A---ATVLWNG
P-M--GL-FE--N----E-------D---------Y-------AA-G-T-----------
----MA-IA-K-TL-SE-MES----------A-------FTLV-GG---------G--DS
VSAV----RKSG-------L----FD---K--MS----------------------HVST
GGGASLEFIEE-G-----------------------------------------------
-----------
>R5TDD0_9FIRM/6-383
--------------------------------------------------IYDI--D-A-
A-G-KTVYVR------------VDYNV-PCDKD--------------------------G
HI--T--D--DR---R-I-R-S---------TL-P---TIRYLLKE--G---AA-VILA-
SH-MGR------------------------------------------------------
------------------------------------P-----------------K----G
-E-R-K------------------------------------------------------
-------------------------------------------------LE-L-S--LRP
AAERL---SKLL--------NQ-P------------------VQF---------------
--A---D------------D---C-IG-SET---AA-MK-K--A--L--QP---------
--------------G-QV---LLLENLRFH-------------------KEE-------E
---------------------------------K--N---DP----------------D-
--------FAKALVE--G---C-------T----A--------AV-NDAFGVSH--R-A-
H-ASVVGVGKLL---PM------VSG-LLLKKEI--------DF---------LD-----
-GVI--EN--P-K----------R-PF--AAII-------------GGAK---------I
SD------KIQVIA---------N-LM---E--K--A-----------DVIMI--GGGMA
---NT---F-VAA---E--G---YD--MG-----RSLQ---------DK-----------
------------------------------------------D--R--------------
--------------FEL-A--RNLM-K-K-A-KE----M-G-------------------
------------------------------------------------SDIILPVDFMAG
D----------A-----------FSEKA---NTKVL---------EA-KD--F-------
S-D-PW---MALDI-GPK--T-I-R---LYVETLRR-------------M---KSVVWNG
P-M--GV-FE--M----K-------P---------F-------AT-G-T-----------
----FA-IA-E-AI-AN-L-----------DA-------TTVI-GG---------G--ES
ASVV----DQMG-------I----ED---K--FS----------------------HVST
GGGASLEMLEG-M-----------------------------------------------
-----------
>PGK_CORA7/7-395
-------------------------------------------DDLLAEG--------V-
S-G-RHVLVR------------SDFNV-PLDDE--------------------------G
NI--T--D--SG---R-I-T-A---------SL-P---TIKALIEG--G---AK-VILS-
AH-LGR------------------------------------------------------
------------------------------------P-----------------K----G
-E-V-N------------------------------------------------------
-------------------------------------------------PK-Y-S--LAP
VAEAL---SEAL--------DQ-Y------------------VAL---------------
--A---G------------D---V-SG-EDA---HE-RA-N--G--L--ND---------
--------------G-DV---LLLENVRFD-------------------PRE-------T
---------------------------------S--K---DEAE------------RGT-
--------FADELVA--L---A------ADN--GA--------FV-SDGFGVVH--R-A-
Q-ASVYDVAKRL---PA------YAG-KLVQKEV--------ET---------LA-----
-AVA--EK--P-E----------H-PY--VVVL-------------GGAK---------V
SD------KLGVIE---------A-LA---G--K--A-----------DKVII--GGGMC
---YT---L-LAA---Q--G---YN--VQ-----DSLL---------QE-----------
------------------------------------------D--Q--------------
--------------IDN-C--KELL-E-R-F-G---------------------------
------------------------------------------------DKIVLPVDLVAA
T----------E----------FDAQAE----NKVV---------AL-DG--I-------
P-E-GW---QSLDI-GPE--S-V-K---KFDEVIAS-------------S---KTVFWNG
P-M--GV-FE--M----E-------A---------F-------SK-G-T-----------
----AG-VA-Q-SI-ID-ATAK-------NGS-------FTVV-GG---------G--DS
AASV----RLLG-------L----DE--EG--FS----------------------HIST
GGGASLEFLEGK------------------------------------------------
-----------
>H3ESU2_PRIPA/8-292
--------------------------------------------------IDQI--D-L-
K-D-KRVLIR------------SHFAV-PLDEH--------------------------G
NI--T--N--NQ---R-I-V-A---------CL-P---TIKYAIDQ--G---AKSVVLI-
SH-IGR------------------------------------------------------
------------------------------------P-----------------D----G
-R-V-Q------------------------------------------------------
-------------------------------------------------LK-Y-S--MEP
VVVEL---RRLL--------GR-N------------------ITF---------------
--L---P------------D---C-VG-AEV---EA-AT-A--N--P--PP---------
--------------G-SV---FLLENIRFH-------------------VEE-------Q
GKGVNE--------------------RGEKITAD-------KEA------------VKK-
--------FRASLSK--H---G-------D----V--------YI-NDAFGNSH--R-A-
H-SSLVGITLPI---R-------AAG-FLMKKEL--------KY---------FT-----
-KAL--DN--P-A----------R-PF--LAIT-------------GGAK---------V
AD------KIHLID---------N-LL---D--K--V-----------EW-----RGGGD
---YS---G-VRI---Q--G---AK-----------------------------------
------------------------------------------------------------
----------------I-V--PQLL-E-K-A-KA----K-G-------------------
------------------------------------------------VKIHLPVDFVCG
D----------R-----------FAEDA-----VV-------------------------
------------------------------------------------------------
------------------------------------------------------------
------------------------------------------------------------
------------------------------------------------------------
------------THVPAAEGVPD-------------------------------------
-----------
>PGK_STACT/6-385
--------------------------------------------------VSDL--D-L-
K-G-KVVLER------------ADFNV-PLKD---------------------------G
KI--T--N--DN---R-I-V-Q---------AL-P---TIEYILDQ--G---GR-LVLF-
SH-LGK------------------------------------------------------
------------------------------------V-----------------K----E
-E-S-D------------------------------------------------------
------------------------------------------------KEK-L-T--LRP
VAERL---SEKL--------GK-D------------------VNF---------------
--I---P------------H---T-RG-EVL---EK-AI-A--E--L--KD---------
--------------G-EV---LLVENTRFEDL---------------DGKKE-------S
---------------------------------K--N---DP----------------E-
--------LGKYWAS--L---G-------D----V--------FV-NDAFGTAH--R-S-
H-ASNVGIASNL---ES------AAG-DLMEKEI--------KF---------IG-----
-GVV--NN--P-D----------K-PV--VAIL-------------GGAK---------V
SD------KIGVIE---------N-LL---N--V--A-----------DKVLI--GGGMA
---YT---F-LKA---Q--G---YE--IG-----KSLL---------EA-----------
------------------------------------------D--K--------------
--------------VDF-A--KDLL-E-R-A-G---------------------------
------------------------------------------------DKIVLPVDAKVA
R----------E----------FSNEAQ----FTVV---------TI-DQ--I-------
P-A-DQ---EALDI-GPK--T-V-E---LFEKELKG-------------A---HTVVWNG
P-M--GV-FE--F----E-------N---------F-------AQ-G-T-----------
----VG-VC-E-AI-AE-MK----------DA-------TTII-GG---------G--DS
AAAA----MMLG-------F----ED---D--FS----------------------HIST
GGGASLEYLEGK------------------------------------------------
-----------
>PGK_BACHD/6-383
--------------------------------------------------VRDV--E-L-
Q-G-KKVFCR------------VDFNV-PMKD---------------------------G
VV--T--D--DT---R-I-R-A---------AL-P---TIQLLAEK--G---AR-IILA-
SH-LGR------------------------------------------------------
------------------------------------P-----------------K----G
-E-V-V------------------------------------------------------
-------------------------------------------------EE-L-R--LDP
VAARL---QELL--------GK-P------------------VAK---------------
--V---N------------V---A-HG-PEA---EQ-AA-N--E--L--KD---------
--------------G-DV---LLLENVRFY-------------------PGE-------E
---------------------------------K--N---DP----------------E-
--------LAKAFAS--L---A-------D----V--------YV-NDAFGAAH--R-A-
H-ASTEGIAHHV---TA------VAG-LLMEKEL--------EV---------LG-----
-KAL--SN--P-E----------R-PF--TAII-------------GGAK---------V
KD------KIGVIE---------N-LL---D--K--V-----------DNLII--GGGLA
---YT---F-IKA---Q--G---HE--IG-----KSLL---------EA-----------
------------------------------------------D--K--------------
--------------MDL-A--LSFM-E-K-A-KE----K-G-------------------
------------------------------------------------VNFYVPQDAIVA
D----------D-----------FSNDA---NTKAV---------DI-DQ--I-------
P-A-DW---EALDI-GPK--T-R-E---TYRNVIQS-------------S---KLVIWNG
P-M--GV-FE--L----D-------A---------F-------AG-G-T-----------
----KA-VA-E-AL-AD-AN----------DT-------YSVI-GG---------G--DS
AAAV----EKFG-------L----AN---Q--MS----------------------HIST
GGGASLEFMEGK------------------------------------------------
-----------
>W5EPJ4_WHEAT/1-109
------------------------------------------------------------
------------------------------------------------------------
------------------------------------------------------------
------------------------------------------------------------
------------------------------------------------------------
------------------------------------------------------------
---------------------------------------------------------LAP
LVPRL---SELL--------GI-E------------------VKK---------------
--A---D------------D---C-IG-PEV---ES-LV-A--S--L--PE---------
--------------G-GV---LLLENVRFY-------------------KEE-------E
---------------------------------K--N---DP----------------E-
--------FAKKLAS--L---A-------D----L--------YV-NDAFGTAH--R-A-
H-ASTEGVTKFL--KPS------VAG-FLLQKEL--------DY---------L------
------------------------------------------------------------
------------------------------------------------------------
------------------------------------------------------------
------------------------------------------------------------
------------------------------------------------------------
------------------------------------------------------------
------------------------------------------------------------
------------------------------------------------------------
------------------------------------------------------------
------------------------------------------------------------
------------------------------------------------------------
------------VG----------------------------------------------
-----------
>F5YUP4_MYCSD/1-379
-------------------------------------------------M----------
-------LVR------------SDLNV-PLDE---------------------------G
KI--T--D--PG---R-I-T-A---------SV-P---TLRALVDA--G---AK-VVVA-
AH-LGR------------------------------------------------------
------------------------------------P-----------------K----N
-G-P-D------------------------------------------------------
-------------------------------------------------PK-L-S--LAP
VAAAL---GEQL--------GR-H------------------VQL---------------
--A---G------------D---V-VG-TDA---LA-RA-E--G--L--TD---------
--------------G-DV---LLLENIRFD-------------------ARE-------T
---------------------------------S--K---DDQE------------RLA-
--------LARALAE--L---VAAPDGSPG----A--------FV-SDGFGVVH--R-K-
Q-ASVYDIATLL---PS------YAG-TLVAAEI--------QV---------LR-----
-QLT--ES--T-E----------R-PY--AVVL-------------GGSK---------V
SD------KLGVIK---------S-LA---T--K--A-----------DSIVI--GGGMC
---FT---F-LAA---Q--G---LQ--VG-----TSLL---------EA-----------
------------------------------------------D--M--------------
--------------VDT-C--RQLL-D-D-Y-A---------------------------
------------------------------------------------DVLRLPVDIVVA
D----------K----------FDAGAT----PETV---------AA-DE--I-------
P-E-GK---MGLDI-GPG--S-V-Q---RFAALLAN-------------A---KTIFWNG
P-M--GV-FE--F----P-------A---------F-------AA-G-T-----------
----KG-VA-E-AI-AT-ATG--------KGA-------FSVV-GG---------G--DS
AAAV----RALG-------L----PE--DG--FS----------------------HIST
GGGASLEYLEGK------------------------------------------------
-----------
>G3YG88_ASPNA/9-406
--------------------------------------------------ITDV--D-L-
K-D-KRVLIR------------VDFNV-PLNDK--------------------------K
EI--T--N--NQ---R-I-V-G---------AL-P---TIKYAIEN--G---AKAVVLM-
SH-LGR------------------------------------------------------
------------------------------------P-----------------D----G
-K-K-N------------------------------------------------------
-------------------------------------------------DK-Y-S--LKP
VVAEL---EKLL--------GR-S------------------VVF---------------
--T---E------------D---C-VG-PEA---EE-AV-N--K--A--TG---------
--------------G-QV---VLLENLRFH-------------------AEE-------E
GSSKDA--------------------EGKKVKAD-------KEK------------VAE-
--------FRKGLTA--L---G-------D----V--------YI-NDAFGTAH--R-A-
H-SSMVGVDLP----QK------ASG-FLVKKEL--------EY---------FA-----
-KAL--ES--P-Q----------R-PF--LAIL-------------GGAK---------V
SD------KIQLID---------N-LL---P--K--V-----------NSLII--TGAMA
---FT---F-KKT--LE--G---VK--IG-----NSLF---------DE-----------
------------------------------------------A--G--------------
--------------SKI-V--GEVV-E-K-A-KK----H-D-------------------
------------------------------------------------VKIVLPVDYVTA
D----------KF---------AA-DAK---TGTAT---------DA-EG--I-------
P-D-GY---MGLDV-GEK--S-V-E---LYKQTIAE-------------A---KTILWNG
P-P--GV-FE--L----E-------P---------F-------AN-G-T-----------
----KK-TL-D-AV-VS-AAQ--------SGS-------IVII-GG---------G--DT
ATVA----AKYG-------V----ED---K--LS----------------------HVST
GGGASLELLEGK------------------------------------------------
-----------
>D1VSN5_9FIRM/5-383
-------------------------------------------------L-EDF--N-F-
N-G-KTVLVR------------VDFNV-PIKD---------------------------G
KV--K--G--DD---R-I-K-K---------SL-P---TIKYIKEQ--G---GK-IILM-
SH-LGR------------------------------------------------------
------------------------------------P-----------------K----G
-K-Y-N------------------------------------------------------
-------------------------------------------------KD-L-S--LRP
VAQRL---SEIL--------GE-D------------------ILF---------------
--I---D------------EK-EV-VN-KEV---KD-KV-K--N--L--KN---------
--------------A-EI---ALLENLRFR-------------------PEE-------E
---------------------------------K--N---EE----------------S-
--------FSKDLAS--L---A-------D----I--------YV-NDAFGTAH--R-A-
H-ASNVGVSKFL---PS------AAG-FLLEKEI--------KY---------LK-----
-ESL--EN--P-K----------R-PF--VAIL-------------GGAK---------V
SD------KINLIK---------N-LL---D--K--I-----------DSIVI--VGAMA
---NT---F-IKS---M--G---KE--VG-----KSLV---------ED-----------
------------------------------------------D--K--------------
--------------LDL-A--RQII-D-Q-A-SK----K-G-------------------
------------------------------------------------VNLILPEDFIEA
R----------E----------ISDDAK----GQVV---------DA-SS--I-------
D-K-DK---MVLDI-GPN--S-L-K---KIKMVLKD-------------A---RTIVWNG
P-A--GV-FE--V----D-------E---------F-------SK-G-T-----------
----VG-IA-K-IL-AD-S-----------DA-------LTIV-GG---------G--DS
VAAV----EKAG-------V----ED---K--IS----------------------HIST
GGGASLELLEGK------------------------------------------------
-----------
>B9CZB2_CAMRE/7-387
--------------------------------------------------INDL--E-L-
G-G-AKVFVR------------CDFNV-PMDEF--------------------------L
NI--T--D--DR---R-I-R-S---------AI-P---TIRYCLDN--G---CS-VVLA-
SH-LGR------------------------------------------------------
------------------------------------P-----------------K----N
-G-F-E------------------------------------------------------
-------------------------------------------------EK-F-S--LRG
VAKRL---SLLL--------GR-E------------------VAF---------------
--A---E------------D---V-IG-MDA---KT-KV-A--A--L--KP---------
--------------G-EI---LLLENLRFE-------------------KGE-------T
---------------------------------K--N---DE----------------T-
--------LAGELAK--Y---G-------E----F--------YV-NDAFGVCH--R-A-
H-ASVEAITKFYD-EKH-----KAAG-FLLQKEI--------NF---------AQ-----
-NLI--KH--P-A----------R-PF--VAVV-------------GGSK---------V
SG------KLQALH---------N-LL---P--R--V-----------DKLII--GGGMA
---FT---F-LKS---L--G---EN--IG-----NSLL---------EE-----------
------------------------------------------E--L--------------
--------------VED-A--RQIL-R-K-G-RE----L-G-------------------
------------------------------------------------VKIYLPVDVVAA
Q----------T----------FSAESA----VKYV---------PA-QE--I-------
P-S-GW---MGLDI-GPA--S-V-R---LFKEVIAD-------------A---QTIWWNG
P-M--GV-FE--M----D-------K---------F-------SK-G-S-----------
----IK-MS-H-AI-ID-T-----------HA-------TTVV-GG---------G--DT
ADVV----ERAG-------D----AD---E--MT----------------------FIST
GGGASLELIEGK------------------------------------------------
-----------
>A0A0G1HWY9_9BACT/2-216
----------------------------------------------LTAD------T-L-
N-G-KNVLLR------------ADLDV-PIKH---------------------------G
RV--E--N--GF---R-L-E-A---------LL-P---TLKLCLEN--A---RR-TCLI-
GH-LGR------------------------------------------------------
------------------------------------P-----------------E----G
-P---D------------------------------------------------------
-------------------------------------------------SA-F-S--LAP
VRDEL---KRLI--------DQ-D------------------ISF---------------
--I---S------------S---G-FS-PG----EC-W--------T--GE---------
--------------F-PI---SLMENIRFD-------------------PRE-------E
---------------------------------S--I---DR----------------Q-
--------FAEELSQ--G---A-------D----L--------YV-YEAFA-SY--N-P-
S-TSLQTIPEVL---PT------VTG-LQFDREV--------TT---------LG-----
-GVL--TN--P-T----------H-PT--LLIA-------------SGAK---------P
-D------KLKTIK---------Q-IM---S--K--F-----------DHALL--GGKFA
------------------------------------------------------------
------------------------------------------------------------
------------------------------------------------------------
------------------------------------------------------------
------------------------------------------------------------
------------------------------------------------------------
------------------------------------------------------------
------------------------------------------------------------
------------------------------------------------------------
------------SPNHL-------------------------------------------
-----------
>A0A0D9N7I5_ASPFL/9-406
--------------------------------------------------ITDV--D-L-
K-D-KRVLIR------------VDFNV-PLDAD--------------------------K
KI--T--N--NQ---R-I-V-G---------AL-P---TIKYAIEN--G---AKAVVLM-
SH-LGR------------------------------------------------------
------------------------------------P-----------------D----G
-K-A-N------------------------------------------------------
-------------------------------------------------PK-Y-S--LKP
VATEL---EKLL--------SK-S------------------VIF---------------
--A---E------------N---C-VG-KET---EE-IV-N--K--A--TG---------
--------------G-QI---ILLENLRFH-------------------AEE-------E
GSSKDA--------------------EGKKVKAD-------KEK------------VEE-
--------FRKGLTA--L---G-------D----V--------YI-NDAFGTAH--R-A-
H-SSMVGVDLP----QK------ASG-FLVKKEL--------EY---------FA-----
-KAL--ES--P-Q----------R-PF--LAIL-------------GGAK---------V
SD------KIQLID---------N-LL---P--K--V-----------NSLII--TGAMA
---FT---F-KKT--LE--N---VK--IG-----NSLF---------DE-----------
------------------------------------------A--G--------------
--------------SKI-V--GDIV-E-K-A-KK----N-N-------------------
------------------------------------------------VKIVLPVDYVTA
D----------KF---------AA-DAK---TGYAT---------DA-DG--I-------
P-D-GY---MGLDV-GEK--S-V-E---LYKKTIAE-------------A---KTILWNG
P-P--GV-FE--L----E-------P---------F-------AN-A-T-----------
----KK-TL-D-AA-VA-AAQ--------SGS-------IVII-GG---------G--DT
ATVA----AKYG-------A----EA---K--LS----------------------HVST
GGGASLELLEGK------------------------------------------------
-----------
>A0A0M3CE07_9SPHI/4-386
--------------------------------------------------VDNL--N-F-
A-D-KKALIR------------VDFNV-PLDDN--------------------------F
NI--T--D--DN---R-I-Q-G---------AT-P---TIKKILND--G---GS-VILM-
SH-LGR------------------------------------------------------
------------------------------------P-----------------K----D
-G-P-T------------------------------------------------------
-------------------------------------------------DK-Y-S--LKH
IVSHL---SGVL--------GV-D------------------VQF---------------
--A---A------------D---C-IG-EDA---VE-KA-K--N--L--KP---------
--------------G-QV---LLLENLRFY-------------------KEE-------E
---------------------------------K--G---DV----------------A-
--------FAEKLSK--L---G-------D----V--------YV-NDAFGTAH--R-A-
H-ASTAVIAQFFP-DAK------YFG-YLMAAEI--------GN---------AE-----
-KVL--NK--A-E----------R-PF--TAIM-------------GGAK---------V
SD------KLELIE---------A-LL---D--R--V-----------DNLII--GGGMA
---YT---F-IKA---R--G---GE--IG-----KSLV---------EL-----------
------------------------------------------D--K--------------
--------------LDL-A--TELV-K-K-A-AA----K-G-------------------
------------------------------------------------VNLVLPTDAQIA
D----------K-----------FSND-----ATVYD-------GPN-DQ--I-------
P-A-EL---EGLDI-GKE--S-G-E---AFAKIIES-------------S---KTILWNG
P-M--GV-FE--F----D-------T---------F-------AK-G-T-----------
----KA-VA-D-AV-VN-ATE--------KGA-------FSLI-GG---------G--DS
AAAV----SKFG-------M----TE---Q--VS----------------------YVST
GGGALLEYMEGK------------------------------------------------
-----------
>PGK_HALMA/6-390
---------------------------------------------LDDLD----------
D-G-QRVLVR------------LDLNS-PVED---------------------------G
TV--Q--D--NR---R-F-D-R---------HA-E---TVSELVDR--G---FE-VAVL-
AH-QGR------------------------------------------------------
------------------------------------P----------------------G
-R---D------------------------------------------------------
-------------------------------------------------DF-V-S--LAQ
HAEIL---ADHI--------DH-D------------------VDF---------------
--V---D------------E---T-YG-PQA---IH-DI-A--D--L--DG---------
--------------G-DV---LVLENTRMC-------------------DDEL-----PE
------------------------------------E---DPEVK----------SQTE-
--------FVQTLKD--E---F-------D----A--------YI-NDAYSAAH--R-S-
H-ASLVGFPLVM---DA------YAG-RVMETEY--------EA---------NT-----
-AIA--EK--EFD----------G-QV--TMVV-------------GGTK---------A
TD------VIDVMT---------H-LD---E--K--V-----------DDFLL--GGIAG
---EL---F-LRA---A--G---YP--VGYDIDDANLY---------DE-----------
------------------------------------------Q--W--------------
--------------EEN-S--EKIE-S-M-L-ED----H-R-------------------
------------------------------------------------DQITLAVDLAYE
D----------D------------GD------RAEQ---------AV-DD--I-------
E-E-KS--VSYLDV-GSE--T-V-M---EYSPVIRD-------------S---EAVFVKG
A-L--GM-FE--D----E-------R---------F-------SV-G-T-----------
----AG-VL-E-AI-AD-T-----------DC-------FSVV-GG---------G--DT
SRAI----EMYG-------M----EE--DE--FG----------------------HVSI
AGGAYIRALTG-A-----------------------------------------------
-----------
>H0X441_OTOGA/9-356
-------------------------------------------------L-DKL--D-V-
K-G-KRVIMR------------VDFNV-PMKN---------------------------N
QI--T--N--NQ---R-I-K-A---------AV-P---SIKFCLDS--G---AKSVVLM-
SH-LGR------------------------------------------------------
------------------------------------P-----------------D----G
-V-P-M------------------------------------------------------
------------------------------------------------PDK-Y-S--LEP
VAVEL---KSLL--------SK-D------------------VLF---------------
--L---K------------D---C-VG-PEV---EK-AC-A--N--P--AA---------
--------------G-SV---ILLENLRFH-------------------VEE-------E
GKGKD----------------------ASGNKVK-------AEPA----------KIEA-
--------FRASLSK--L---G-------D----V--------YV-NDAFGTAH--R-A-
H-SSMVGVNLP----EK------AGG-FLMKKEL--------NY---------FA-----
-KAL--ES--P-E----------R-PF--LAIL-------------GGAK---------V
AD------KIQLIN---------N-ML---D--K--V-----------NEMII--GGGMA
---FT---F-LKV--LN--N---ME--IG-----TSLF---------DE-----------
------------------------------------------E--G--------------
--------------AKI-V--KDLM-S-K-A-EK----N-G-------------------
------------------------------------------------PKFIILKIERYD
L----------F------------LE-------APV---------SF-PL--L-------
T-L-SP---QGLDC-GPE--S-S-K---KYAEAVSR-------------A---KQIVWNG
P-V--GV-FE--W----E-------A---------F-------AR-G-T-----------
----KA-LM-D-EV-VK-------------------------------------------
------------------------------------------------------------
------------A-----------------------------------------------
-----------
>A8TXK1_9PROT/7-387
-------------------------------------------------L-DQV--E-V-
A-G-LRVLVR------------LDLNV-PMKD---------------------------G
RV--T--D--AT---R-I-E-R---------AA-P---TVKELAEK--G---AK-VVVV-
SH-YGR------------------------------------------------------
------------------------------------P-----------------K----G
-K-P-D------------------------------------------------------
-------------------------------------------------PT-M-S--LKP
LADPL---AAAV--------GR-P------------------VAF---------------
--A---D------------D---C-IG-PSA---TA-TV-G--D--L--AD---------
--------------G-GV---ALLENLRFH-------------------AGE-------E
---------------------------------A--N---DP----------------E-
--------FAAALAN--L---C-------D----L--------YV-NDAFSAAH--R-A-
H-ASIDGVARLR---PA------YAG-RLMQTEL--------DA---------LG-----
-RAL--ES--P-T----------R-PV--AAVV-------------GGAK---------V
ST------KLDLLG---------N-LV---E--R--V-----------DVLAI--GGGMA
---NT---F-LFA---Q--G---IE--VG-----ASLA---------ER-----------
------------------------------------------D--L--------------
--------------ADT-A--WAIL-Q-K-A-EA----K-G-------------------
------------------------------------------------CDVLLAIDVVIA
D----------K-----------LAPGV---VTTVV---------GV-DA--V-------
P-S-GA---MILDV-GPA--T-V-A---AMSERLAA-------------C---RTLVWNG
P-L--GA-FE--T----A-------P---------F-------DA-G-T-----------
----NA-LA-K-AA-AE-LTDQ-------GRL-------LTVA-GG---------G--DT
VAAL----AHAG-------V----LE---R--FS----------------------YVST
AGGAFLEWLEGK------------------------------------------------
-----------
>V5WHC9_9SPIO/6-382
--------------------------------------------------INDA--D-L-
K-G-KKVLSR------------VDFNV-PLKE---------------------------G
VV--T--D--DT---R-I-R-A---------AL-P---TIEAILAK--D---AS-LVLM-
SH-LGR------------------------------------------------------
------------------------------------P-----------------K----G
-E-K-K------------------------------------------------------
-------------------------------------------------PE-L-S--LAP
VARRL---AELL--------NK-E------------------VKI---------------
--A---P------------D---V-IG-SEV---ES-MV-S--A--L--KP---------
--------------G-EV---LLLENVRWY-------------------AGE-------E
---------------------------------K--N---DP----------------E-
--------FVAELAK--F---G-------E----V--------FV-NDAFGTAH--R-A-
H-ASTEGLAHKM---PA------YAG-LLIEKEV--------KF---------ME-----
-PFV--TE--P-K----------Q-PM--VAVV-------------GGAK---------V
SS------KIGVLE---------S-LL---P--K--C-----------SSLII--GGGMT
---YT---F-LKA---Q--G---KE--IG-----NSLL---------EE-----------
------------------------------------------D--Y--------------
--------------LET-A--KSLL-K-Q-A-EK----A-G-------------------
------------------------------------------------VEVILPVDHVVA
A----------D-----------FKEDA---TPEPV---------DD-VN--V-------
P-A-GK---IAMDI-GPK--S-I-Q---KCREVIAK-------------A---KSIVWNG
P-M--GV-FE--F----D-------A---------F-------AK-G-T-----------
----EE-VA-R-AI-AD-SS-----------A-------VSVV-GG---------G--DS
VAAA----NKFK-------L----AD---R--MS----------------------HVST
GGGASLEFLEGK------------------------------------------------
-----------
>W5ETM4_WHEAT/1-136
------------------------------------------------------------
------------------------------------------------------------
------------------------------------------------------------
------------------------------------------------------------
------------------------------------------------------------
------------------------------------------------------------
------------------------------------------------------------
------------------------------------------------------------
------------------------------------------------------------
------------------------------------------------------------
------------------------------------------------------------
------------------------------------------------------------
------------------------------------------------------------
------------------------------------------------------------
----------------------------------------------------------MI
---FT---F-YKA---Q--G---LS--VG-----SSLV---------EE-----------
------------------------------------------D--K--------------
--------------LEL-A--TSLL-A-K-A-KA----K-G-------------------
------------------------------------------------VSLLLPTDVVVA
D----------K-----------FAPDA---NSKVV---------SA-SG--I-------
E-D-GW---MGLDI-GPD--S-I-K---TFNEALDT-------------T---QTVIWNG
P-M--GV-FE--M----E-------K---------F-------AA-G-T-----------
----EA-IA-N-KL-AE-LSE--------KGV-------TTII-GG---------G--DS
V-----------------------------------------------------------
------------------------------------------------------------
-----------
>D7BH78_MEISD/4-385
--------------------------------------------------LKDL--N-A-
A-G-KRVLVR------------VDYNV-PIKD---------------------------G
KV--K--D--DT---R-I-T-A---------SL-P---TLQYLLEQ--G---AT-LVLL-
SH-LGR------------------------------------------------------
------------------------------------P-----------------K----G
-G-F-E------------------------------------------------------
-------------------------------------------------EA-S-S--LAP
VAKVL---EKHL--------GR-P------------------VRF---------------
--IGGSP------------EL-TP-AS-EAT---LE-QV-K--S--L--PQ---------
--------------G-SV---ALLENVRFE-------------------PGE-------E
---------------------------------K--N---DE----------------G-
--------LARKYAR--L---G-------D----A--------FV-LDAFGSAH--R-A-
H-ASVTGVARFL---PS------HAG-FLMEKEV--------KN---------LK-----
-RVI--DN--P-D----------K-PY--WVVL-------------GGAK---------V
SD------KIGVIE---------N-LL---P--R--V-----------NGMLI--GGAMA
---FT---F-IKA---Q--G---GQ--VG-----NSLV---------ED-----------
------------------------------------------D--K--------------
--------------LEL-A--RNLL-Q-K-A-QD----L-G-------------------
------------------------------------------------VKFLLPTDVVAA
Q----------K----------IEPGVE----KRIF---------PA-DQ--I-------
P-Q-GW---MGLDI-GPE--T-R-K---TFAQALQG-------------A---KTVLWNG
P-M--GV-FE--I----E-------D---------F-------AA-G-T-----------
----LA-VG-Q-AI-AD-LPE----------A-------FTVI-GG---------G--DS
VAAA----NKLG-------V----AE---K--FS----------------------HVST
GGGASLELLE--L-----------------------------------------------
-----------
>G6Y5X4_9RHIZ/7-388
-------------------------------------------------L-DDI-GN-I-
S-G-KRVLVR------------VDLNV-PVAD---------------------------G
KV--T--D--VT---R-I-E-R---------IA-P---TLAELSGK--G---AK-VILL-
AH-FGR------------------------------------------------------
------------------------------------P-----------------K----D
-G-P-T------------------------------------------------------
-------------------------------------------------PE-F-S--LEP
IAKAT---ADVL--------GR-P------------------VGF---------------
--A---S------------D---C-VG-DTA---AS-AV-A--A--M--NK---------
--------------G-DV---LLLENTRFY-------------------KAE-------E
---------------------------------K--N---DP----------------A-
--------FTEKLAA--N---G-------D----I--------FV-NDAFSAAH--R-A-
H-SSTEGLAHLL---PA------HAG-RTMQAEL--------DA---------LE-----
-KGL--GN--P-V----------R-PV--VAIV-------------GGAK---------V
ST------KIDLLM---------N-LV---K--R--V-----------DALVI--GGGMA
---NT---F-LAA---R--G---TA--VG-----KSLC---------EH-----------
------------------------------------------D--L--------------
--------------ATT-A--KQIM-I-E-A-AE----A-G-------------------
------------------------------------------------CAIILPVDGVVA
K----------E----------FKAGAA----SETV---------AI-SE--V-------
P-A-DG---MILDV-GEK--T-V-K---TVADWIDR-------------A---ATLVWNG
P-L--GA-FE--I----E-------P---------F-------DH-A-T-----------
----VA-AA-R-HA-AA-RTKA-------GKL-------VSVA-GG---------G--DT
VAAL----NHAG-------V----AD---D--FT----------------------YVST
AGGAFLEWMEGK------------------------------------------------
-----------
>A0A0M3BFU8_9RHIZ/7-388
-------------------------------------------------L-DDL-SD-I-
A-G-KRALVR------------VDLNV-PVAD---------------------------G
KV--T--D--TT---R-I-E-R---------VA-P---TILELSEK--G---AK-VILL-
AH-FGR------------------------------------------------------
------------------------------------P-----------------K----G
-E-P-V------------------------------------------------------
-------------------------------------------------AD-M-S--LSL
IVPTV---EQVL--------DH-A------------------VLF---------------
--A---S------------D---C-IG-PAA---EE-AI-A--K--M--AD---------
--------------G-DI---LLLENTRFH-------------------KGE-------E
---------------------------------K--N---DP----------------A-
--------FTKELAK--N---G-------D----I--------YV-NDAFSAAH--R-A-
H-ASTEGLAHHL---PA------YAG-RTMQEEL--------EA---------LE-----
-KGL--GN--P-V----------H-PV--VAIV-------------GGAK---------V
ST------KIDLLT---------N-LV---K--K--V-----------DALVI--GGGMA
---NT---F-IAA---R--G---TN--VG-----KSLC---------EH-----------
------------------------------------------D--L--------------
--------------ADT-A--KQIM-I-E-A-AS----A-G-------------------
------------------------------------------------CAIILPVDGVVA
R----------E----------FKAGAA----NEVV---------SI-DA--I-------
P-A-DA---MVLDV-GPK--S-I-E---AINSWISR-------------A---NTLVWNG
P-L--GA-FE--I----E-------P---------F-------DA-A-T-----------
----VA-AA-E-HA-AE-ETKA-------GKL-------ISVA-GG---------G--DT
VAAL----NHAD-------V----AD---D--FS----------------------YVST
AGGAFLEWMEGK------------------------------------------------
-----------
>A0A0F0CT13_9BACT/5-381
--------------------------------------------------VKDI--P-L-
K-G-KRVLMR------------VDFNV-PQNDK--------------------------G
EI--T--D--DS---R-I-K-G---------AL-P---TINYVLGQ--G---AK-LVLM-
SH-LGR------------------------------------------------------
------------------------------------P-----------------D----G
-Q-I-M------------------------------------------------------
-------------------------------------------------PE-F-T--LKP
VAERL---TVLT--------GK-K------------------VVM---------------
--T---N------------D---C-IG-HEV---EN-VV-N--K--M--KE---------
--------------G-EV---VLLENLRFH-------------------KGE-------T
---------------------------------K--N---DK----------------E-
--------FAKSLSK--L---G-------D----I--------FV-EDAFGTCH--R-A-
H-ASTAGVTEYL---PG------VAG-FLVEKEI--------EY---------FD-----
-KVT--RT--P-E----------K-PF--SLIL-------------GGSK---------V
SD------KILMIE---------N-ML---G--K--I-----------DNLII--GGAMA
---YT---F-LKA---M--G---KN--VG-----NSKV---------EN-----------
------------------------------------------D--K--------------
--------------MDV-V--NKIL-S-S-A-KQ----K-N-------------------
------------------------------------------------VKIYLPIDHVIA
K----------E------------IKDG---VETKT---------VK-DA--I-------
P-E-GW---LGLDI-GIE--T-I-A---LFKDALKN-------------S---KTIVWNG
P-L--GL-FE--K----K-------Q---------F-------AV-G-T-----------
----LE-VA-K-FI-ST-IK-----------T-------ISVI-GG---------G--DT
AAAI----IGMG-------L----SD---K--MS----------------------HIST
GGGASLECLEGK------------------------------------------------
-----------
>S6CKW0_9ACTN/7-386
--------------------------------------------------IDDE--N-F-
V-G-KKVLVR------------VDFNA-PVDAD--------------------------G
NV--T--D--DT---R-I-R-A---------AL-P---TINKLIGD--G---AR-VILT-
SH-RGR------------------------------------------------------
------------------------------------P-----------------A----G
-E-GFE------------------------------------------------------
-------------------------------------------------ES-F-S--LDP
IARRL---QELL--------GR-D------------------IVL---------------
--S---R------------E---L-VG-PAA---QE-AV-D--A--L--ED---------
--------------G-DV---LLLENIRFD-------------------KRE-------K
---------------------------------K--N---DP----------------E-
--------FVRALAD--L---A-------D----A--------YV-NDAFGTAH--R-A-
H-ASTAGVAAYL---PS------YAG-YLMEREV--------AT---------LT-----
-GML--DE--P-R----------R-PF--VAIL-------------GGSK---------V
SD------KIKVID---------A-LL---E--K--A-----------DTLII--GGGMC
---FT---F-LAA---Q--G---KS--VG-----TSLM---------EA-----------
------------------------------------------D--W--------------
--------------VER-A--GDMM-K-K-A-AD----R-G-------------------
------------------------------------------------VSLLLPVDVVCA
D----------A-----------FANDA---NLATV---------SV-DE--I-------
P-D-DM---MGLDI-GPE--T-A-E---LYAEAIGM-------------A---KSVFWNG
P-M--GV-FE--M----P-------S---------F-------EA-G-T-----------
----RA-VA-E-AV-AA-NEE----------A-------DTII-GG---------G--DS
VAAV----NQFD-------L----AD---K--MT----------------------FIST
GGGASMELVQG-E-----------------------------------------------
-----------
>G5IKC2_9CLOT/7-393
--------------------------------------------------VDDL-KD-L-
Q-G-KKVLVR------------CDFNV-PLKE---------------------------G
VI--Q--N--YN---R-I-D-G---------AI-P---TIKKLLDQ--G---AK-VILC-
SH-LGK------------------------------------------------------
------------------------------------P-----------------K----G
-E-P-L------------------------------------------------------
-------------------------------------------------PE-M-S--LAP
VAPAL---SERL--------GV-E------------------VKF---------------
--V---S------------DP-VV-TG-AET---QK-LA-A--E--L--KD---------
--------------G-EV---LLLENTRYR-------------------VEE-------T
---------------------------------KYGK---DEK-------------AED-
--------YAKELAA--L---C-------DN--GV--------FV-NDAFGTAH--R-A-
H-CSNVGVTKYT--KEN------VVG-YLMEKEI--------KF---------LG-----
-EAV--EN--P-V----------R-PF--VAIL-------------GGAK---------V
SD------KINVIN---------N-LL---D--K--V-----------DTLII--GGGMA
---YT---F-AKA---Q--G---QE--IG-----NSLC---------EE-----------
------------------------------------------D--K--------------
--------------LDY-A--LEMV-K-K-A-EA----K-G-------------------
------------------------------------------------VKLLLPVDHVEG
K----------E-----------FSND-----TEHK---------VV-ET--I-------
D-A-GW---SGFDI-GPK--T-I-E---LYKKALEG-------------A---KTVVWNG
P-M--GV-FE--F----S-------N---------F-------AE-G-T-----------
----LE-VC-R-AV-AE-LK----------DA-------TTVI-GG---------G--DS
VNAV----KRLG-------F----AD---K--MT----------------------HIST
GGGASLEFLEGK------------------------------------------------
-----------
>R6XRT5_9BACT/5-407
-------------------------------------------------I-DTY--D-F-
K-G-KKAIVR------------VDFNV-PLDEN--------------------------F
NI--T--D--DT---R-I-R-A---------AL-P---TLKKVLAE--G---GS-LILM-
SH-LGR------------------------------------------------------
------------------------------------P-----------------K----G
-V---D------------------------------------------------------
-------------------------------------------------PK-F-S--LKH
ILGHV---SECL--------GV-P------------------VQF---------------
--A---D------------D---C-QK-A-----DE-QA-A--A--L--KP---------
--------------G-EV---LMLENLRFY-------------------AEE-------E
GKPRGLAADAS----------DEEKAAAKKAVKA--S---QK----------------E-
--------FVKKLAS--Y---A-------D----C--------YI-NDAFGTAH--R-A-
H-ASTALIAAYFP-NDK------MFG-YLMEKEV--------KA---------IE-----
-NVL--QN--A-Q----------H-PF--TAII-------------GGSK---------V
SS------KLGVIK---------N-LL---D--K--V-----------DNLII--GGGMG
---YT---F-IKA---Q--G---GH--IG-----KSLH---------ED-----------
------------------------------------------E--L--------------
--------------MPD-A--LEIM-K-E-A-KE----K-G-------------------
------------------------------------------------VNLSLSVATVSG
Q----------E-----------FSNDT---PRKTF---------DI-FN--I-------
P-D-DW---EGMDA-SEA--S-L-E---NWKKIILA-------------S---KTILWNG
P-V--GV-FE--L----P-------N---------F-------AH-G-T-----------
----EK-IA-E-FV-AE-ATQ--------NGA-------YSLV-GG---------G--DS
VAAV----TKLG-------F----AD---K--VS----------------------YVST
GGGAMLEAIEGK------------------------------------------------
-----------
>D9UZE4_9ACTN/9-395
------------------------------------------LDDLLGEG--------V-
Q-G-RYVLVR------------SDLNV-PLDG---------------------------S
AI--T--D--DG---R-V-R-A---------AL-P---TIKKLADA--G---AK-VVVT-
AH-LGR------------------------------------------------------
------------------------------------P-----------------K----G
-E-P-D------------------------------------------------------
-------------------------------------------------PK-F-T--LAP
VAKRL---GELL--------GS-E------------------VPL---------------
--A---G------------D---L-VG-ESA---KT-LV-A--G--L--AD---------
--------------G-GV---VLLENVRFD-------------------ARE-------T
---------------------------------S--K---DAVD------------RSE-
--------LAAELAA--LT-PG-------G----A--------FV-SDGFGVVH--R-K-
Q-ASVYEIAAVL---PA------YAG-GLVLAEL--------DV---------LK-----
-KLT--DD--V-K----------R-PY--VVAL-------------GGSK---------V
SD------KLGVIA---------N-LL---T--K--V-----------DRLLI--GGGMA
---YT---F-LKA---K--G---YE--VG-----TSLL---------QE-----------
------------------------------------------D--Q--------------
--------------LDQ-V--KGFL-A-E-A-EK----R-G-------------------
------------------------------------------------VELVLPVDVLAA
E----------G----------FAADAA----HEAV---------DV-TA--I-------
P-A-DR---MGLDI-GPR--S-A-E---LFAQKLAD-------------A---ATVFWNG
P-M--GV-FE--F----E-------A---------F-------AG-G-T-----------
----RA-VA-E-AL-VK-S-----------DA-------FTVV-GG---------G--DS
AAAV----RQLG-------L----PE--DG--FS----------------------HIST
GGGASLEYLEGK------------------------------------------------
-----------
>PGK1_PONAB/9-406
-------------------------------------------------L-DKL--D-V-
K-G-KRVVMR------------VDFNV-PMKN---------------------------N
QI--T--N--NQ---R-I-K-A---------AV-P---SIKFCLDN--G---AKSVVLM-
SH-LGR------------------------------------------------------
------------------------------------P-----------------D----G
-V-P-M------------------------------------------------------
------------------------------------------------PDK-Y-S--LEP
VAVEL---KSLL--------GK-D------------------VLF---------------
--L---K------------D---C-VG-PEV---EK-AC-A--N--P--AA---------
--------------G-SV---ILLENLRFH-------------------VEE-------E
GKGKD----------------------ASGNKVK-------AEPA----------KIEA-
--------FRASLSK--L---G-------D----V--------YV-NDAFGTAH--R-A-
H-SSMVGVNLP----QK------AGG-FLMKKEL--------NY---------FA-----
-KAL--ES--P-E----------R-PF--LAIL-------------GGAK---------V
AD------KIQLIN---------N-ML---D--K--V-----------NEMII--GGGMA
---FT---F-LKV--LN--N---ME--IG-----TSLF---------DE-----------
------------------------------------------E--G--------------
--------------AKI-V--KDLM-S-K-A-EK----N-G-------------------
------------------------------------------------VKITLPVDFVTA
D----------KF---------DENAKT----GQAT---------VA-SG--I-------
P-A-GW---MGLDC-GPE--S-S-K---KYAEAVTR-------------A---KQIVWNG
P-V--GV-FE--W----E-------A---------F-------AQ-G-T-----------
----KA-LM-D-EV-VK-ATS--------RGC-------ITII-GG---------G--DT
ATCC----AKWN-------T----ED---K--VS----------------------HVST
GGGASLELLEGK------------------------------------------------
-----------
>A0A085BU16_9RHOB/6-387
--------------------------------------------------LDDM--D-L-
R-G-KRVLVR------------VDINV-PVEN---------------------------G
KV--T--D--DT---R-I-Q-R---------II-P---TLRDILEQ--G---GT-PVLL-
AH-FGR------------------------------------------------------
------------------------------------P-----------------K----G
-K-R-V------------------------------------------------------
-------------------------------------------------QD-L-S--LRV
VLPAL---EDAL--------GR-K------------------VVL---------------
--A---E------------T-----LE-A-A---EA-GT-E--E--I--NA---------
--------------A-DV---LLLENIRFY-------------------PGE-------T
---------------------------------E--N---DP----------------D-
--------FAKRLAG--L---G-------D----I--------YC-NDAFSAAH--R-A-
H-ASTEGVARLL---PS------CAG-RLMQAEL--------SA---------LE-----
-AAL--AT--P-K----------R-PV--GAVV-------------GGAK---------V
ST------KIELLE---------N-LV---N--R--L-----------DLLVI--GGGMA
---NT---F-LGA---Q--G---AD--LG-----KSLS---------EP-----------
------------------------------------------D--F--------------
--------------YDT-A--KDIL-A-Q-A-EK----A-G-------------------
------------------------------------------------CRVLLPVDGLVA
R----------E-----------FAAHA---AHEVAA------LGAD-TV--L-------
A-A-DQ---MVLDA-GPK--T-V-E---LVKDAFDG-------------L---KTLIWNG
P-M--GA-FE--I----P-------P---------F-------DT-A-T-----------
----VA-AA-K-AA-AA-ATRD-------GAL-------ISVA-GG---------G--DT
VAAL----NQAG-------A----AE---D--FT----------------------YIST
AGGAFLEWMEGK------------------------------------------------
-----------
>H0HM66_9RHIZ/7-388
-------------------------------------------------L-DDI-GD-I-
K-G-KRVLVR------------LDLNV-PVAD---------------------------G
KI--S--D--FT---R-I-E-R---------IM-P---TLTELSDK--G---AK-VILL-
AH-FGR------------------------------------------------------
------------------------------------P-----------------K----D
-G-P-D------------------------------------------------------
-------------------------------------------------PV-F-S--LDP
VANAV---SAMI--------GR-P------------------VAF---------------
--A---A------------D---C-IG-PEA---SK-AV-S--A--M--KD---------
--------------G-DI---LLLENTRFH-------------------KGE-------E
---------------------------------K--N---DP----------------D-
--------FTKALAA--N---G-------D----L--------YV-NDAFSAAH--R-A-
H-ASTEGLAHLL---PA------FAG-RTMEAEL--------QA---------LE-----
-KGL--GN--P-V----------R-PV--VAIV-------------GGAK---------V
SS------KLDLLM---------N-LV---K--K--V-----------DALVI--GGGMA
---NT---F-LAA---R--G---ES--VG-----KSLC---------EH-----------
------------------------------------------D--L--------------
--------------AST-A--RQIM-I-E-A-AS----A-G-------------------
------------------------------------------------CAIILPSDGVVA
R----------E----------FKAGAA----NETV---------AI-SA--V-------
P-D-DA---MILDV-GPK--T-V-E---AVNQWIDR-------------A---ATLVWNG
P-L--GA-FE--I----E-------P---------F-------DA-A-T-----------
----VA-AA-K-HA-AE-RTRE-------GKL-------ISVA-GG---------G--DT
VSAL----NHAG-------S----AD---D--FT----------------------YVST
AGGAFLEWMEGK------------------------------------------------
-----------
>W7AL92_PLAVN/8-405
-------------------------------------------------I-SDI-PS-I-
K-G-TKVLVR------------ADYNV-PIEN---------------------------G
EV--K--D--ST---R-I-V-A---------TL-P---TIHHLKKE--G---ASKIILI-
SH-CGR------------------------------------------------------
------------------------------------P-----------------D----G
-L-K-N------------------------------------------------------
-------------------------------------------------LK-Y-T--LKP
VAGVL---SKLL--------GE-E------------------VLF---------------
--L---N------------D---C-VG-DEI---EK-EI-N--N--A--KD---------
--------------Q-SV---ILLENLRFH-------------------IEE-------E
GKGVDA--------------------SGNKIKAN-------KDD------------IEK-
--------FQNKLTK--L---G-------D----V--------FI-NDAFGTAH--R-A-
H-SSMVGIKLDV---K-------ASG-FLMKKEL--------EY---------FS-----
-KAL--EN--P-Q----------R-PV--LAIL-------------GGAK---------V
SD------KIQLIK---------N-LL---D--K--V-----------DKMII--GGGMA
---YT---F-KSV--LN--N---MK--IG-----DSLF---------DE-----------
------------------------------------------A--G--------------
--------------SKI-V--NEIM-E-K-A-KN----K-N-------------------
------------------------------------------------VQICLPVDFKIA
D----------KF---------ANDANT----KFVT---------DA-EG--I-------
P-D-NW---MGLDA-GPK--S-I-E---SYKEVILG-------------S---KTIIWNG
P-Q--GV-FE--M----E-------N---------F-------AK-G-S-----------
----IQ-CL-E-LV-IQ-ATQ--------KGA-------ITIV-GG---------G--DT
ASLV----EQQK-------K----KD---Q--IS----------------------HVST
GGGASLELLEGK------------------------------------------------
-----------
>F0RZ53_SPHGB/6-382
--------------------------------------------------IRDY--D-F-
S-N-KKALVR------------VDFNV-PLKD---------------------------G
VV--T--D--DT---R-I-Q-A---------AL-P---TISYLLEH--G---AT-VVVM-
SH-FGR------------------------------------------------------
------------------------------------P-----------------K----G
-K-K-N------------------------------------------------------
-------------------------------------------------PE-F-S--MAP
IAKRF---SELL--------GK-Q------------------VIL---------------
--A---K------------D---V-IG-PEV---AL-QV-A--G--L--KK---------
--------------G-DV---LLLENVRFY-------------------AEE-------E
---------------------------------T--N---DP----------------E-
--------FSKNLAS--F---G-------D----V--------YV-NDAFGTAH--R-A-
H-ASTEGVAHFL---PS------FAG-FLIEKEV--------KF---------MA-----
-PLL--EN--P-D----------K-PF--VAII-------------GGSK---------V
SS------KISVLE---------S-LV---R--T--C-----------NTIVI--GGGMA
---YT---F-LAV---Q--G---HS--IG-----KSLV---------EE-----------
------------------------------------------D--Y--------------
--------------KET-A--ASFL-A-K-A-KE----K-G-------------------
------------------------------------------------VQVILPVDHLCG
E----------E-----------FKEDT----AVVT--------IDS-AD--I-------
P-Q-NL---IGMDI-GPK--T-V-A---LIVAAVSQ-------------A---KSVVWNG
P-M--GV-FE--F----N-------S---------F-------AN-G-T-----------
----LT-VA-K-AL-AQ-SN-----------A-------TTVV-GG---------G--DS
VAAI----NKFN-------L----AD---K--IS----------------------HVST
GGGASLEFLEG-Q-----------------------------------------------
-----------
>A0A0G1ZZE4_9BACT/224-340
----------------------------------IASKSIRFANMAKLSL----------
------------------------------------------------------------
------------------------------------------------------------
------------------------------------------------------------
------------------------------------------------------------
------------------------------------------------------------
------------------------------------------------------------
------------------------------------------------------------
------------------------------------------------------------
------------------------------------------------------------
------------------------------------------------------------
------------------------------------------------------------
------------------------------------------------------------
------------------------------------------------------------
------------------------------------------------------------
------------------------------------------------------------
------------------------------------------------------------
------------------------------------------------------------
------------------------------------------------------------
---------------------------------------------PV-DS--N-------
P-G-NG---LELDI-GPA--T-I-E---MFCEVLKN-------------A---KTVFWSG
P-V--GK-IE--E----A-------A---------Y-------EH-G-S-----------
----LA-LA-Q-VI-IE-SK-----------A-------YSVA-GG---------G--DL
NAFL----QKKG-------L----QD---K--FS----------------------HVST
GGGALLAFLAG-D-----------------------------------------------
-----------
>W5HYZ8_WHEAT/1-168
-------------------------------------------------M----------
------------------------------------------------------------
------------------------------------------------------------
------------------------------------------------------------
------------------------------------------------------------
------------------------------------------------------------
------------------------------------------------------------
------------------------------------------------------------
--A---N------------D---C-IG-EEV---EK-LA-A--A--L--PD---------
--------------G-GV---LLLENVRFY-------------------KEE-------E
---------------------------------K--N---DP----------------E-
--------FAKKLAS--V---A-------D----L--------YV-NDAFGTAH--R-A-
H-ASTEGVTKYL--RPA------VAG-FLMQKEL--------DY---------LV-----
-GAV--AN--P-T----------K-PF--AAIV-------------GGSK---------V
ST------KIGVIE---------S-LL---S--K--V-----------DILIL--GGGMI
---YT---F-YKA---Q--G---HA--VG-----KSLV---------EE-----------
------------------------------------------D--K--------------
--------------LEL-A--NSLI-E-K-A-KS--------------------------
------------------------------------------------------------
------------------------------------------------------------
------------------------------------------------------------
------------------------------------------------------------
------------------------------------------------------------
------------------------------------------------------------
------------K-----------------------------------------------
-----------
>D6YSJ9_WADCW/5-386
-------------------------------------------------L-KEL--P-L-
K-G-KKILVR------------VDFNV-PLDKK--------------------------G
RI--T--D--DT---R-I-V-A---------SL-P---TIRYILEQ--G---GN-PILM-
SH-LGR------------------------------------------------------
------------------------------------P-----------------K----G
-R-Q-D------------------------------------------------------
-------------------------------------------------LS-M-S--LSV
CARRL---AEML--------GK-P------------------VIM---------------
--A---P------------D---C-IG-NQV---EA-LI-N--K--L--RP---------
--------------G-ES---LLLENLRFH-------------------PGE-------E
---------------------------------N--P---TEH--------------PE-
--------FVNALAK--L---G-------E----I--------YV-NDAFGTAH--R-K-
H-ASTYFIVPFFK-GRA------APG-FLLEKEI--------EF---------LG-----
-NEI--SK--P-K----------R-PF--FAVI-------------GGAK---------I
SS------KIGVIK---------A-LA---S--K--V-----------DSLLI--GGAMA
---FT---F-LKA---K--H---VN--IG-----DSLF---------ET-----------
------------------------------------------D--C--------------
[truncated: 6,105,330 more chars]
