# Supplementary material for: Amino acid impact factor
Source: PLoS One. 2018 Jun 13;13(6):e0198645. doi: 10.1371/journal.pone.0198645 (PMC5999116; doi:10.1371/journal.pone.0198645)
Supplement: S2 File — (ZIP) [file pone.0198645.s002.zip › Supporting Information/PF00089_full.fasta]

>A0A0B2WZW3_9HYPO/28-264
------------------------------------------------------------
------------------------------------------------------------
-----IVGGV-N-V-E-G--K-SD---FS----Y-V--V-A---V---N---SAS-----
-----------------------GIFC--G---G---I---L-------I----------
-G----------P-----------K------T-----------A------V--T------
--A---A---H----C-VEG----------------------------------------
-------------AKS-V--------------------RA-G----S-------------
--------R------D----S------E------T---G---------------------
G--I---V--V--E--I--EE--------------SHI--H--P---D----F--D--E-
--GK--PWEG------------------------------------TPVLLHD--I----
-A-----V-L---K---L--KF-P------------------------------------
-I-R----E---S---S------S---I-------S-------Y---A---R--LPA---
-----------------N--G-SYP-----V----A---G-----S---K--------A-
------T--------A----A---G----W--GSQ----------------VVL---RDR
D-----------------------TPQPAVHL---A---K--V--------------E--
L--Q---I-----H----H----WN----F---CRSLN--------RG---AS-------
------------------------------------------------------------
----------------------------DD-G--A--H--R--I-C-A-GGG--------
-----------TQG----K-----N------V------C---------------K-----
------------Y----D-------S-----------G---G----P----L----Q---
A--ASG---------------------------------EVIG----L----M--S----
---------WVIP----DKKS-T-----R---------CK-------------DKPAV--
-F----TS--------------LGFPSFLSFI----------------------------
------------------------------------------------------------
------------------------------------------------------------
-------------------------------------------------------
>I3M2H8_ICTTR/46-266
------------------------------------------------------------
------------------------------------------------------------
EEDLV----------T-S--T-QF----P----W-V--V-S---I---Q---DLQY----
-----------------------THLA--F---G---C---I-------L----------
-S----------E-----------F------W-----------I------L--T------
--I---A---S----A-FQN----------------------------------------
-----------RKSAI-V--------------------IV-G----I-----A-------
N-------M------D----H------R------N---I--A------------------
H--T---E--Y--P--V--DT--------------III--H--E---D----F--D--N-
--HS--M-------------------------------------------SNN--I----
-A-----L-L---R---T--DS-A------------------------------------
-M-H----F---D---D------L---V-------Q-------S---I---C--FLD---
----------------RK--L-HKP-----P----A---L-----Q---N--------C-
------W--------V----S---G----W--NP-------------------TSATG--
-----------------------------NHM---T---M--S--------------I--
L--R---R-----I----S----VK----D---IDL-----------CP-LH--------
------------------------------------------------------------
-----------------------------L-L--Q--K--T--G-C-G-SHT--------
-----------QRE---TE-----A------V------C---------------L-----
------------G----E-------A-----------G---S----P----M----M---
C--QLQQL----------------------------DLWILRG----I----L--T----
---------QG-------GDT-C-----P----G-I--------------------FI--
-Y----TRVE------DYSDWI--------------------------------------
------------------------------------------------------------
------------------------------------------------------------
-------------------------------------------------------
>UROK_CHICK/173-416
------------------------------------------------------------
------------------------------------------------------------
-----IVGGS-Q-A-E-V--E-TQ----P----W-I--A-G---I---F---QNIMG---
---------------------TDQFLC--G---G---S---L-------I----------
-D----------P-----------C------W-----------V------L--T------
--A---A---H----C-FYNPTK-------------------------------------
-------KQPNKSVYK-V--------------------FL-G----K-----S-------
I-------L------N----T------N------D---E--H------------------
E--Q---V--F--M--V--DE--------------IIS--H--P---D----F--T--D-
--HTGGN-------------------------------------------DND--I----
-A-----L-I---R---I--RT-ASG---------------------------------Q
CA-V----E---S---N------Y---V-------R-------T---V---C--LPE---
-----------------K--N-LNL-----Y----D---N-----T---W--------C-
------E--------I----A---G----Y--GK-------------------QNSYDI-
--------------------------YYAQRL---M---S--A--------------T--
V--N---L-----I----S----QD----D---CKNKY--------YDS--T--------
------------------------------------------------------------
----------------------------RV-T--D--N--M--V-C-A-GDP--------
-----------LWE----T-----D------A------C---------------K-----
------------G----D-------S-----------G---G----P----M----V---
C--EHNG------------------------------RMTLYG----I----V--S----
---------WG--------DG-C-----A----K-K-NK----------------PGV--
-Y----TRVT------RYLNWI--------------------------------------
------------------------------------------------------------
------------------------------------------------------------
-------------------------------------------------------
>A0A0L0CLG5_LUCCU/27-243
------------------------------------------------------------
------------------------------------------------------------
-----IVGGR-P-V-Y-I--E-QF----P----Y-M--V-N---L---R---REG-----
-----------------------SFYC--G---G---S---L-------I----------
-T----------P-----------K------C-----------V------L--T------
--A---A---H----C-IRR----------------------------------------
-----------PREIT-V--------------------QA-G----A-----T-------
--------------------Y------L------H---E--D------------------
Y--Y---Q--R--R--V--KK--------------IFR--P--K---S----F--D--E-
--KT--L-------------------------------------------DND--V----
-A-----I-F---K---L--NS-P------------------------------------
---F----R---E---R------F---I-------E-------S---I---E--LSN---
----------------------DMP-----Q----K---G-----D---F--------V-
------K--------V----S---G----W--GL-------------------TRENG--
--------------------------TVSQQL---R---S--V--------------Y--
V--E---V-----L----S----HE----E---CREIY--------LNY-RN--------
------------------------------------------------------------
-----------------------------V-T--K--S--M--F-C-A-SI---------
-----------PGV----K-----D------A------C---------------A-----
------------A----D-------S-----------G---G----P----V----L---
L--DDQ----------------------------------LVG----I----V--S----
---------WGR------GRE-C-----A----R-E-ES----------------PGV--
-Y----VNIN------ALRPWI--------------------------------------
------------------------------------------------------------
------------------------------------------------------------
-------------------------------------------------------
>E2C0U9_HARSA/25-244
------------------------------------------------------------
------------------------------------------------------------
-----IVGGN-H-A-K-L--G-QF----P----H-Q--V-S---L---R---NYG-----
-----------------------SHFC--G---G---S---I-------I----------
-S----------E-----------R------T-----------V------M--T------
--A---A---H----C-VQGV---------------------------------------
----------SAHSLT-V--------------------HA-G----T-----T-------
T-------S------N----G------I------A---G---------------------
---T---S--R--K--V--QR--------------IIQ--H--P---K----Y--V--H-
--SS--AV----------------------------------------SWNND--M----
-C-----L-L---I---L--ET-P------------------------------------
-F-Q----F---N---A------N---I-------Q-------P---I---R--PAT---
----------------------STP-----Q----S---G-----T---S--------A-
------V--------T----S---G----W--GY-------------------TVANG--
--------------------------KVSPNL---L---W--I--------------P--
T--V---I-----L----D----RY----Q---CQQR---------FRG-QP--------
------------------------------------------------------------
-----------------------------L-G--V--S--H--I-C-I-DN---------
-----------PAG----K-----G------A------C---------------Q-----
------------G----D-------S-----------G---G----P----L----V---
A--NGQ----------------------------------LVG----V----T--S----
---------FV--------AP-C-----G----R-G--V----------------PDV--
-F----CDVA------AMK---SFW-----------------------------------
------------------------------------------------------------
------------------------------------------------------------
-------------------------------------------------------
>B4N7Z3_DROWI/207-452
------------------------------------------------------------
------------------------------------------------------------
----L-LGGD-E-A-M-P--G-QY----P----W-L--A-R---I---A---YLNRSS--
--------------------NRVGYRC--S---G---S---L-------I----------
-S----------E-----------S------F-----------I------V--T------
--A---A---H----C-VIN----------------------------------------
----------LVSDLQ-L----------------------------------S-------
H-------V------R----L------A------D---A--D------------------
---N---I--F--A--I--SQ--------------VLV--H--P---N----Y--D--Q-
--PK--Y-------------------------------------------AND--I----
-A-----L-L---R---L--NS-T------------------------------------
------------A---G------N---F-------T-------P---I---C--LPTNS-
---------------SAG--P-ADR-----L----I---G-----Q---L--------G-
------V--------A----A---G----W--SS-------------------SNPESNS
-------------------------SNNSSTV---R---F--L--------------R--
L--P---I-----V----N----TT----S---CARA----------YA-KLSENF----
------------------------------------------------------------
------------------------QQPIVI-T--N--S--H--L-C-A-QG---------
-----------QAM----N-----D------V------C---------------R-----
------------G----D-------S-----------G---G----P----F----M---
D--DGSSGLFA-----------------------NNGQYTLMG----I----V--A----
---------FG-------PTL-C-----G----V-T-TI----------------PGV--
-Y----TLVS------SFVDWI--------------------------------------
------------------------------------------------------------
------------------------------------------------------------
-------------------------------------------------------
>G2NUN2_STRVO/198-363
------------------------------------------------------------
--------------------------------------------------------VTTD
SGAPA-------------------------------------------------------
------------------------------------------------------------
-------------------------------------------F------L--T------
--A---G---H----C-GVA----------------------------------------
-----------A----------------------------------E-----Q-------
W-------S------D----S------Q------N---G---------------------
A--P---I--G--T--V--QD--------------ATF-----------------P--G-
--D------------------------------------------------GD--F----
-A-----L-V---T---Y--DD-ANTQ------------------------------APS
AV-N----T---G---D------Q---N-------V-------D---I---V--GAA---
-----------------------EA-----A----V---G-----Q---Q--------V-
------Q--------R----M---G----S--TT-------------------GLNDG--
-----------------------------SVT---G---L--D--------------A--
T--V---N-----Y----P----EG----T---VSG------------------------
------------------------------------------------------------
-----------------------------L-I--Q--T--D--V-C-A-EP---------
------------------------------------------------------------
------------G----D-------S-----------G---G----P----L----F---
S--ADG---------------------------------NAIG----L----T--S----
---------GG-------SGD-C-----T----S-G-GE-----------------TF--
-F----QPVT------TALE--AV------------------------------------
------------------------------------------------------------
------------------------------------------------------------
-------------------------------------------------------
>G1U3I4_RABIT/238-469
------------------------------------------------------------
------------------------------------------------------------
----M-VKGK-V-V-E-V--G-KW----P----W-Q--V-N---I---L---YLG-----
-----------------------LYLC--S---G---S---L-------I----------
-H----------H-----------Q------W-----------V------L--T------
--A---A---H----C-LQRS---------------------------------------
---------KDPNQYS-V--------------------KV-G----V-----Q-------
Q-------L------P----E------N------N---T---------------------
-------Q--L--L--I--TR--------------IVI--H--E---D----F--N--N-
--LM----------------------------------------------SQD--I----
-A-----L-L---K---L--RD-P------------------------------------
-V-S----W---S---P------F---I-------Q-------P---I---C--LPK---
-----------------N--N-FRL-----T----I---G-----T---M--------C-
------W--------A----I---G----W--GF-------------------AEKKKT-
-------------------------PRPPYSL---Q---E--M--------------A--
V--R---I-----L----N----ND----V---CNQRYHF----LLSA---GQK------
------------------------------------------------------------
---------------------------KLI-G--K--D--M--L-C-G-GS---------
-----------EWG----L-----D------T------C---------------Q-----
------------D----N-------S-----------G---S----S----L----V---
C--QVNK------------------------------TWIQVG----V----V--S----
---------WS--------FS-C-----G----R-R-QF----------------PSI--
-Y----TSTP------HFTQWI--------------------------------------
------------------------------------------------------------
------------------------------------------------------------
-------------------------------------------------------
>E4XW13_OIKDI/545-764
------------------------------------------------------------
-----------------------------------------------------------V
FITQG----------P-R--A-TY----P----W-A--V-F---L---I---MQAGRS--
--------------------NIGTPFC--T---G---S---I-------I----------
-D----------E-----------R------H-----------I------L--T------
--T---A---S----C-VFN----------------------------------------
------------TDK--S--------------------LI-G----V----EY-------
G-------V------E----G------P------E---P---------------------
V--L---S--E--A--V--SD--------------VFV--H--P---L----Y--S--F-
--YE--FN----------------------------------------SKAAD--I----
-A-----I-I---R---L--SH-T------------------------------------
-I-E----F---N---N------F---V-------Q-------P---A---C--LSD---
--------------------E-VDT-----P----V---G-----K---Q--------C-
------K--------V----L---G----I--QG-------------------DGNIG--
---------------------------------------E--A--------------N--
V--N---T-----I----G----LD----Y---CENS----------LK-N---------
------------------------------------------------------------
----------------------------------I--H--H--K-C-F-TYA--------
-----------DSN----R-----D------I------C---------------N-----
------------S----G-------V-----------G---A----S----V----W---
C--VDELM-----------------------------QPVIHG----L----T--A----
---------FG--------QS-C-----S----E-E-GT----------------PGV--
-S----TNIG------YFRAWI--------------------------------------
------------------------------------------------------------
------------------------------------------------------------
-------------------------------------------------------
>A0A0Q9XCN1_DROMO/47-102
------------------------------------------------------------
-----------------------------------------------------------T
YTAQS----------V-R--N-TG----K----Y-V--V-S---I---R---SRTPYKY-
--------------------FGDNHYC--G---G---C---I-------I----------
-S----------P-----------I------F-----------I------L--T------
--A---A---K----C-VM-----------------------------------------
------------------------------------------------------------
------------------------------------------------------------
------------------------------------------------------------
------------------------------------------------------------
------------------------------------------------------------
------------------------------------------------------------
------------------------------------------------------------
------------------------------------------------------------
------------------------------------------------------------
------------------------------------------------------------
------------------------------------------------------------
------------------------------------------------------------
------------------------------------------------------------
------------------------------------------------------------
------------------------------------------------------------
------------------------------------------------------------
----------------------RCCVEV--------------------------------
------------------------------------------------------------
------------------------------------------------------------
-------------------------------------------------------
>S9YGS0_9CETA/143-239
------------------------------------------------------------
------------------------------------------------------------
HFSAH-------------------------------------------------------
------------------------------------------------------------
------------------------------------------------------------
------------------------------------------------------------
------------------------------------------------------------
------------------------------------------------------------
------------------------------------------------------------
------------------------------------------------------------
------------------------------------------------------------
------------------------------------------------------------
------------------------------------------------------------
------------------------------------------------------------
---------------------------SSDML---Q---D--T--------------M--
V--P---L-----L----S----TQ----L---CNSSC--------VYS-GA--------
------------------------------------------------------------
-----------------------------L-T--P--R--M--L-C-A-GYL--------
-----------DGR----A-----D------A------C---------------Q-----
------------G----D-------S-----------G---G----P----L----V---
C--LDRG------------------------------TWRLVG----V----V--S----
---------WG--------HG-C-----A----E-P-NH----------------PGV--
-Y----AKIA------EFLDWI--------------------------------------
------------------------------------------------------------
------------------------------------------------------------
-------------------------------------------------------
>TRYB1_RAT/29-265
------------------------------------------------------------
------------------------------------------------------------
-----IVGGQ-E-A-S-G--N-KW----P----W-Q--V-S---L---R---VNDTY---
----------------------WMHFC--G---G---S---L-------I----------
-H----------P-----------Q------W-----------V------L--T------
--A---A---H----C-VGPNK--------------------------------------
---------ADPNKLR-V--------------------QL-R----K-----Q-------
Y-------L------Y----Y------H------D-------------------------
---H---L--L--T--V--SQ--------------IIS--H--P---D----F--Y--I-
--AQ--D-------------------------------------------GAD--I----
-A-----L-L---K---L--TN-P------------------------------------
-V-N----I---T---S------N---V-------H-------T---V---S--LPP---
-----------------A--S-ETF-----P----S---G-----T---L--------C-
------W--------V----T---G----W--GN-------------------INNDVS-
-------------------------LPPPFPL---E---E--V--------------Q--
V--P---I-----V----E----NR----L---CDLK----------YH-KGLNTG----
------------------------------------------------------------
------------------------DNVHIV-R--D--D--M--L-C-A-GN---------
------------EG----H-----D------S------C---------------Q-----
------------G----D-------S-----------G---G----P----L----V---
C--KVED------------------------------TWLQAG----V----V--S----
---------WG--------EG-C-----A----Q-P-NR----------------PGI--
-Y----TRVT------YYLDWI--------------------------------------
------------------------------------------------------------
------------------------------------------------------------
-------------------------------------------------------
>E2A2S9_CAMFO/334-582
------------------------------------------------------------
------------------------------------------------------------
-----IVNGF-E-A-Q-M--G-KF----P----W-H--V-G---I---Y---AKKNTN--
---------------------EYEQIC--G---G---T---L-------I----------
-S----------S-----------N------L-----------V------V--S------
--A---A---H----C-VYDEVYN------------------------------------
-------KVNNPRNYA-V--------------------AA-G----K-----H-------
Q-------R------N----W------N------E---R--EK----------------Y
S--Q---K--S--L--V--RS--------------IQL--G--G---R----Y--M--G-
--ARGNF-------------------------------------------ADD--I----
-A-----L-L---K---L--QT-S------------------------------------
-F-E----L---T---T------F---V-------K-------P---A---C--MDWDN-
---------------EYE--R-QQL-----H----V---G-----Q---V--------G-
------K--------V----V---G----W--GK-------------------DIRGE--
---------------------------STRNL---Q---E--I--------------D--
M--P---F-----V----P----YQ----Q---CLSAVP------VDFR-GY--------
------------------------------------------------------------
-----------------------------L-T--S--D--K--F-C-A-GRL--------
------------NG----S-----S------V------C---------------E-----
------------G----D-------S-----------G---G----G----L----C---
F--QKNG------------------------------IWYLRG----V----V--S----
---------VS--------PA-K-----R----A-A------------------------
----------------------HCFYDEVFNEINNASDYA--------------------
------------------------------------------------------------
------------------------------------------------------------
-------------------------------------------------------
>Q176G7_AEDAE/219-446
------------------------------------------------------------
------------------------------------------------------------
-----IIGGT-P-A-T-L--G-EF----P----S-K--V-S---L---Q---TTQN----
----------------------SAHFC--G---G---T---L-------L----------
-T----------L-----------R------H-----------V------L--T------
--A---A---H----C-ITDIQG-------------------------------------
-------VPMSVSRIQ-A--------------------MA-D----D-----L-------
N-------V------L----P------K------M---G--SA----------------T
R--Q---V--R--Q--V--KS--------------LNI--H--D---K----Y--N--P-
--ST--L-------------------------------------------AND--L----
-A-----I-V---S---L--EK-E------------------------------------
-F-T----K---T---N------T---L-------Y-------P---S---K--RAS---
-----------------S--A---P-----P----P---G-----Q---L--------C-
------A--------L----A---G----W--GV-------------------TAENSQ-
--------------------------SISPSL---Q---R--V--------------N--
L--E---V-----I----S----FE----H---CNTA----------YQ-GA--------
------------------------------------------------------------
-----------------------------L-V--K--G--M--M-C-A-SA---------
------------PG----R-----D------A------C---------------Q-----
------------G----D-------S-----------G---G----A----L----I---
C--QNR----------------------------------VAG----V----V--S----
---------FG--------SG-C-----A----H-P-TF----------------PGV--
-Y----MDIT------HYEKWI--------------------------------------
------------------------------------------------------------
------------------------------------------------------------
-------------------------------------------------------
>E9FDS8_METRA/27-255
------------------------------------------------------------
------------------------------------------------------------
-----IVGGE-E-A-K-D--L-SQ---YP----Y-L--V-S---V---H---PMGG----
----------------------SYHFC--G---G---I---L-------L----------
-D----------S-----------T------T-----------V------L--T------
--A---A---H----C-LYRPVKCL-----------------------------------
-----EKPEECQ-----GD-----------------VFLV-R----A-----A-------
S-------L------D----R------E------T---G--G------------------
---T---V--S--E--V--AS--------------FKI--H--P---S----Y--D--G-
--HV--NN----------------------------------------AYPHD--I----
-A-----I-L---K---L--ST-S------------------------------------
-I-Q----E---S---S------I---I-------RY-----GY---A---K--LAA---
-----------------S--G-SDP-----V----P---D-----S---I--------A-
------L--------A----P---G----W--GL-------------------LEFGG--
--------------------------PMPDKL---R---Q--V--------------Y--
V--P---I-----R----A----RD----S---CKD------------------------
------------------------------------------------------------
-----------------------------A-T--E--A--M--V-C-A-GG---------
------------DG----K-----D------T------C---------------T-----
------------G----D-------S-----------G---G----P----L----I---
D--RES--------------------------------GQVVG----I----V--S----
---------SG--------VG-C-----G----G-T--------------------GL--
-Y----TRVA------SYISFI--------------------------------------
------------------------------------------------------------
------------------------------------------------------------
-------------------------------------------------------
>L8Y2T7_TUPCH/1157-1394
------------------------------------------------------------
------------------------------------------------------------
-----IVGGQ-D-T-S-L--G-RW----P----W-Q--V-S---L---R---YDG-----
-----------------------AHLC--G---G---S---L-------L----------
-S----------G-----------D------W-----------V------L--T------
--A---A---H----C-FPERN--------------------------------------
---------RVLSRWR-V--------------------FA-G----A-------------
--------V------A----Q------A------S---P--H------------------
G--L---Q--L--G--V--QA--------------VVY--H--G---G----Y--L--P-
--FR--DPNS-------------------------------------EENSND--I----
-A-----L-V---H---L--SS-P------------------------------------
-L-P----L---T---E------Y---I-------Q-------P---V---C--LPA---
-----------------A--G-QAP-----V----D---G-----K---I--------C-
------T--------V----T---G----W--GN-------------------TQYYG--
--------------------------QQAGVL---Q---E--A--------------R--
V--P---I-----I----S----ND----V---CNGPD--------FYG-NQ--------
------------------------------------------------------------
-----------------------------I-K--P--K--M--F-C-A-GYP--------
-----------EGG----I-----D------A------C---------------Q-----
------------G----D-------S-----------G---G----P----F----V---
C--EDSISR--------------------------TSRWRLCG----I----V--S----
---------WG--------TG-C-----A----L-A-QK----------------PGV--
-Y----TKVS------DFREWI--------------------------------------
------------------------------------------------------------
------------------------------------------------------------
-------------------------------------------------------
>E9H5G4_DAPPU/231-350
------------------------------------------------------------
------------------------------------------------TCPQPTSLAAVR
AFSTY-------------------------------------------------------
------------------------------------------------------------
------------------------------------------------------------
------------------------------------------------------------
------------------------------------------------------------
------------------------------------------------------------
------------------------------------------------------------
------------------------------------------------------------
------------------------------------------------------------
------------------------------------------------------------
-----------------------------------S---N-----S---P--------A-
------I--------I----A---G----W--GT-------------------TSLGG--
--------------------------SVSNVL---L---K--A--------------D--
V--T---I-----Q----D----NS----V---CTSQ----------YG-SG--------
------------------------------------------------------------
----------------------------FI-G--N--D--M--M-C-A-SA---------
------------PG----T-----D------T------C---------------Q-----
------------G----D-------S-----------G---G----P----V----I---
V--NGV----------------------------------QVG----I----T--S----
---------FG--------SG-C-----A----D-P-NY----------------AGV--
-Y----TRVT------TYLGWI--------------------------------------
------------------------------------------------------------
------------------------------------------------------------
-------------------------------------------------------
>B4QGX9_DROSI/42-271
------------------------------------------------------------
------------------------------------------------------------
-----IVNGK-E-A-V-I--R-SA----P----F-M--V-Y---V---T---NNS-----
-----------------------IVHC--G---G---S---I-------L----------
-N----------S-----------R------Y-----------I------L--T------
--A---A---H----C-VFP----------------------------------------
-------------NLR-L--------------------RL-G----E-----H-------
N-------I------R----T------D------P---D--CQGSN----------CSPR
S--E---E--Y--G--I--MK--------------AIT--H--R---Y----Y--N--P-
--VT--Q-------------------------------------------VND--I----
-A-----L-L---K---V--DR-S------------------------------------
-I-N----F---N---V------H---I-------Q-------P---I---C--ILL---
-----------------N--P-ASA-----P----S---V-----A---T--------Y-
------Q--------A----F---G----W--GH-------------------TKKNG--
---------------------------FPHLL---Q---T--T--------------E--
L--R---A-----Y----E----AA----Y---CSRS---------IRD-AY--------
------------------------------------------------------------
-----------------------------M-T--G--N--Q--I-C-A-GH---------
------------EE----R-----D------T------C---------------A-----
------------G----D-------S-----------G---G----P----L----V---
T--RVDFDG--------------------------VKRYLQLG----I----V--S----
---------YG-------PTD-C-----Q----S-P--------------------GV--
-Y----TYVP------NYINWI--------------------------------------
------------------------------------------------------------
------------------------------------------------------------
-------------------------------------------------------
>F1Q1L8_CANLF/54-275
------------------------------------------------------------
------------------------------------------------------------
-----IIKGY-E-C-S-P--H-SQ----P----W-Q--V-A---L---F---QKT-----
-----------------------RLLC--G---A---T---L-------I----------
-A----------P-----------K------W-----------L------L--T------
--A---A---H----C-RKP----------------------------------------
-------------RYV-V--------------------HL-G----E-----H-------
N-------L------Q----R------R------D---G--C------------------
E--Q---T--L--S--A--TE--------------SFP--H--P---D----F--N--N-
--SL--PNK---------------------------------------DHRND--I----
-M-----L-V---K---M--TR-A------------------------------------
-A-F----I---T---W------A---V-------R-------P---L---T--LSS---
----------------------HCV-----T----P---G-----T---R--------C-
------L--------V----S---G----W--GS-------------------TSSPQL-
--------------------------QLPHTL---R---C--A--------------N--
I--T---I-----I----N----HE----E---CEKA----------YP-GN--------
------------------------------------------------------------
-----------------------------I-T--N--T--M--V-C-A-SVL--------
-----------ESG----K-----D------S------C---------------Q-----
------------G----D-------S-----------G---G----P----L----V---
C--DGS----------------------------------LQG----I----I--S----
---------WG-------QDP-C-----A----V-T-RK----------------PGV--
-Y----TKVC------KYVDWI--------------------------------------
------------------------------------------------------------
------------------------------------------------------------
-------------------------------------------------------
>Q7PZP6_ANOGA/625-750
------------------------------------------------------------
-------------------------------------------------------LRTTN
QDEAS------------------H----A----V-E--I-G---W---Q---NDRN----
----------------------TTYGC--Y---G---Y---L-------I----------
-S----------T-----------R------G-----------V------V--S------
--S---A---S----C-LLEK---------------------------------------
---------GVLPNI--V--------------------RI-G----G-------------
--------M------K----S------L------N---E--S------------------
---S---I--I--R--V--EN--------------IAI--H--P---N----Y--N--A-
--KS--I-------------------------------------------AHN--I----
-A-----V-V---K---L--EL-A------------------------------------
-V-D----P---T---A------N---I-------F-------P---T---C--LWQ---
-----------------N--I-THS-----P----V---E--------------------
------------------------------------------------------------
------------------------------------------------------------
------------------------------------------------------------
------------------------------------------------------------
------------------------------------------------------------
------------------------------------------------------------
------------------------------------------------------------
------------------------------------------------------------
------------------------------------------------------------
----------------------LMVLDFGK------------------------------
------------------------------------------------------------
------------------------------------------------------------
-------------------------------------------------------
>F7DAC5_MACMU/314-552
------------------------------------------------------------
------------------------------------------------------------
-----IYGGF-K-S-T-A--G-KH----P----W-Q--A-S---L---Q---SSLPLTV-
-------------------SMPQGHFC--G---G---A---L-------I----------
-H----------P-----------C------W-----------V------L--T------
--A---A---H----C-TDI----------------------------------------
----------KTRHLK-V--------------------VL-G----D-----Q-------
D-------L------K----K------E------E---F--H------------------
E--Q---S--F--R--V--EK--------------IFK--Y--T---H----Y--N--E-
--RD--EI-----------------------------------------PHND--IG---
KA-----L-L---K---L--KP-VDG---------------------------------H
CA-L----E---S---K------Y---V-------K-------T---V---C--LPD---
----------------------GSF-----P----S---G-----S---E--------C-
------H--------I----S---G----W--GV-------------------TETGK--
---------------------------GSRQL---L---D--A--------------K--
V--K---L-----I----S----NT----L---CNSRQ--------LYD-HM--------
------------------------------------------------------------
-----------------------------I-D--D--S--M--I-C-A-GNL--------
----------QKPG----Q-----D------T------C---------------Q-----
------------G----D-------S-----------G---G----P----L----T---
C--EKDG------------------------------TYYVYG----I----V--S----
---------WG--------LE-C-----G----T-R-------------------PGV--
-Y----TQVT------KFLNWI--------------------------------------
------------------------------------------------------------
------------------------------------------------------------
-------------------------------------------------------
>V8NMC9_OPHHA/602-750
------------------------------------------------------------
------------------------------------------------------------
-----IVGGI-D-T-L-P--G-TW----P----W-I--V-S---I---Q---IPTMT---
---------------------GFRHTC--G---G---S---L-------I----------
-S----------P-----------R------W-----------V------I--T------
--A---A---H----C-FLNK---------------------------------------
---------RYLEHWK-L--------------------VF-G----A-----A-------
Q-------L------S----R------P------G---P--D------------------
A--Q---E--R--T--I--KN--------------LVE--H--Q---Q----Y--R--S-
--ST--Y-------------------------------------------FND--V----
-A-----L-M---E---L--SH-P------------------------------------
-I-N----C---S---D------Y---I-------Q-------P---A---C--LPD---
-----------------M--D-VEI-----S----S---L-----T---H--------C-
------Y--------V----S---G----W--GV-------------------TDVSS--
------------------------------------------------------------
------------------------------------------------------------
------------------------------------------------------------
------------------------------------------------------------
------------------------------------------------------------
------------------------------------------------------------
------------------------------------------------------------
------------------------------------------------------------
----------------------ESSSMSIKK-----------------------------
------------------------------------------------------------
------------------------------------------------------------
-------------------------------------------------------
>A0A093BNX5_CHAPE/2-95
------------------------------------------------------------
------------------------------------------------------------
-----IIGGK-A-A-A-P--H-SR----P----F-I--A-S---I---Q---IDG-----
-----------------------QHVC--G---G---F---L-------V----------
-W----------P-----------K------W-----------V------M--T------
--A---A---H----C-LIPR---------------------------------------
----------RSPSVR-V--------------------VL-G----A-----H-------
R-------L------E----E------P------E---R--S------------------
Q--Q---V--F--S--V--AE--------------SIA--H--P---H----Y--R--P-
--SS--V-------------------------------------------DND--I----
-R-----L-L---R----------------------------------------------
------------------------------------------------------------
------------------------------------------------------------
------------------------------------------------------------
------------------------------------------------------------
------------------------------------------------------------
------------------------------------------------------------
------------------------------------------------------------
------------------------------------------------------------
------------------------------------------------------------
------------------------------------------------------------
------------------------------------------------------------
------------------------------------------------------------
------------------------------------------------------------
------------------------------------------------------------
-------------------------------------------------------
>I3K036_ORENI/486-702
------------------------------------------------------------
------------------------------------------------------------
-----IVGGH-Q-V-R-G--T-DG----S----W-V--V-S---I---Q---RQK-----
-----------------------VHLC--G---G---S---L-------I----------
-R----------E-----------N------W-----------V------L--T------
--D---Q---Q----C-FTSCV--------------------------------------
---------PDLRDYS-V--------------------QV-G----L-----H-------
H-------L------D----E------S------K---N--R------------------
---P---R--L--R--I--SR--------------LIC-----------------G--P-
--DG-----------------------------------------------SN--L----
-V-----M-L---K---L--AD-P------------------------------------
-A-P----V---S---E------G---A-------S-------T---I---H--LPV---
-----------------K--D-CRI-----P----E---G-----T---N--------C-
------T--------M----Y---G----W--GE-------------------TKNTG--
---------------------------HDEAL---N---T--V--------------I--
M--P---M-----V----D----NE----M---CSQ-----------IK-ED--------
------------------------------------------------------------
-----------------------------A-G--E--S--R--I-C-A-GG---------
-----------KRG----E-----G------V------C---------------D-----
------------R----D-------Y-----------G---G----P----L----V---
C--QEHE------------------------------RKVIIG----V----S--I----
---------QR--------TK-C-----A----S-S--Q----------------PAL--
-F----VNVA------FYSGWI--------------------------------------
------------------------------------------------------------
------------------------------------------------------------
-------------------------------------------------------
>A0A084VFL8_ANOSI/108-353
------------------------------------------------------------
------------------------------------------------------------
-----IIDGE-E-A-S-E--G-EF----P----F-M--A-A---L---G---YPTDDG--
---------------------NTSYRC--G---A---S---L-------I----------
-S----------S-----------D------F-----------L------L--T------
--A---A---H----C-IPS----------------------------------------
-----------NDRPT-V-------------------AIL-G----T-----N-------
N-------L------A----P------D------N---N--G------------------
---V---V--V--N--L--KA--------------FFP--H--P---E----Y--R--S-
--SR--N-------------------------------------------YHD--I----
-A-----L-V---Q---L--ER-H------------------------------------
-I-E----N---E---P------D---V-------N-------P---I---C--LND---
-----------------D--L-DDL-----P----E---S-----T---V--------L-
------T--------A----E---G----F--GI-------------------IDLDRN-
--------------------------IRSNQL---M---K--V--------------N--
L--T---T-----V----A----WP----K---CNQS---------FAD-ANLLKNN---
------------------------------------------------------------
-----------------------RKLAQGI-V--Q--T--Q--Y-C-A-TGREN------
--------DLTKVV----G-----D------T------C---------------Q-----
------------G----D-------S-----------G---G----P----L----Q---
I--LDNG------------------------------KYKLIG----V----T--S----
---------FG--------NG-C-----G----S-N--T----------------PSV--
-S----TRVA------AYIDWI--------------------------------------
------------------------------------------------------------
------------------------------------------------------------
-------------------------------------------------------
>A0A0L7LF03_9NEOP/5-229
------------------------------------------------------------
------------------------------------------------------------
-----IVGGE-Y-A-K-I--V-NH----A----H-A--A-F---L---H---IDCVSREH
-------------------FSFGSWSC--G---A---S---I-------I----------
-N----------Q-----------K------S-----------L------L--T------
--A---A---H----C-LRDC---------------------------------------
---------GKQSRIK-I--------------------HV-G----S-------------
---------------E----N------W------Q---K--G------------------
---Q---I--Y--D--C--NR--------------FVI--H--F---N----Y--D--P-
--RS--S-------------------------------------------TND--I----
-C-----L-V---Q---V--QS-P------------------------------------
-L-T----L---S---R------N---S-------S-------R---V---A--LTR---
--------------------R-H-------M----H---E-----E---T--------A-
------T--------V----S---G----W--GM-------------------FDDSG--
--------------------------EMSELL---K---F--V--------------T--
Q--K---V-----M----S----RI----K---CIRA---------LSF-HA--------
------------------------------------------------------------
-----------------------------V-G--V--G--T--I-C-A-TAE--------
-----------HND----G-----H------A------A---------------R-----
------------G----D-------S-----------G---S----A----L----V---
V--RGY---------------------------------VQIG----I----V--S----
---------YR--------IT-N-----A----K-H-------------------IAI--
-Y----TDVC------YFYDWI--------------------------------------
------------------------------------------------------------
------------------------------------------------------------
-------------------------------------------------------
>W5JCC9_ANODA/121-362
------------------------------------------------------------
------------------------------------------------------------
--STG----F-L-T-N-R--R-EF----P----W-S--V-A---I---F---RIALVAG-
-------------------RTKNIFLC--G---G---T---L-------L----------
-E----------D-----------G------T-----------V------L--T------
--S---V---E----C-VRHQ---------------------------------------
----------PKASLR-V--------------------QF-G----R----WD-------
L-------G------E----S------N------E---R--G------------------
T--K---V--L--E--V--EE--------------IVI--H--Q---D----Y--K--P-
--SS--K-------------------------------------------QDN--I----
-A-----L-L---F---L--AD-N------------------------------------
-V-R----F---G---P------S---V-------N-------R---V---C--IGE---
-----------------K--K-HRY-----D----T---D-----Y---H--------C-
------Y--------T----V---G----W--GT-------------------RFING--
----------------------------ANRL---Q---K--M--------------K--
T--F---L-----A----P----TN----E---CQES----------IR-RHTLL-----
------------------------------------------------------------
-------------------------SRFEL-S--P--K--D--V-C-T-DAVD-------
----------AMGT----D-----Y------P------C---------------A-----
------------R----I-------T-----------G---S----A----L----V---
C--AKNN------------------------------QYFLVG----I----A--S----
---------YS-------LRK-C-----S----R-T-NV----------------NDV--
-F----VDVR------EYSAWI--------------------------------------
------------------------------------------------------------
------------------------------------------------------------
-------------------------------------------------------
>H2SHZ1_TAKRU/11-237
------------------------------------------------------------
------------------------------------------------------------
-----IIGGR-E-A-T-A--H-SR----P----Y-M--A-S---I---Q---VPEGE---
---------------------SMKHEC--G---G---F---V-------V----------
-A----------D-----------Q------W-----------V------M--T------
--A---V---H----C-LPT----------------------------------------
----------GPNGRK-V--------------------VL-G----V-----H-------
S-------L------S----Q------A------E---D--T------------------
K--Q---I--F--D--I--LE--------------LHN--H--P---D----Y--N--T-
--LN--Y-------------------------------------------DND--I----
-A-----L-I---K---L--DR-A------------------------------------
-F-N----A---S---H------A---V-------Q-------S---V---E--YLR---
-----------------E--G-GTN----PG----T---N-----V---A--------V-
------E--------T----A---G----W--GS-------------------VDNLG--
--------------------------TRPDKL---K---E--V--------------V--
L--E---V-----V----S----SA----R---CKRSD--------YFG-RK--------
------------------------------------------------------------
-----------------------------F-T--N--N--M--L-C-A-HK---------
------------MK----E-----D------S------C---------------D-----
------------G----D-------S-----------G---G----P----L----L---
Y--NGV----------------------------------AVG----I----T--S----
---------NG-------GKK-C-----G----Q-L-KK----------------PGV--
-Y----TIIS------HYTAWV--------------------------------------
------------------------------------------------------------
------------------------------------------------------------
-------------------------------------------------------
>C3ZZA0_BRAFL/192-288
------------------------------------------------------------
-----------------------------------------------------------S
WSTSR-------------------------------------------------------
------------------------------------------------------------
------------------------------------------------------------
------------------------------------------------------------
------------------------------------------------------------
------------------------------------------------------------
------------------------------------------------------------
------------------------------------------------------------
------------------------------------------------------------
------------------------------------------------------------
------------------------------------------------------------
---------------------------------------------------------G--
--------------------------SVSRYL---R---Q--V--------------S--
L--P---V-----K----S----ES----Y---CENR----------FG-V---------
------------------------------------------------------------
-----------------------------N-S--D--T--Q--V-C-A-GVS--------
-----------GFG----K-----D------T------C---------------Q-----
------------G----D-------S-----------G---G----P----L----V---
V--KSRTD----------------------------DRWHLVG----L----T--S----
---------YG-------PNP-C-----G----E-G--------------------GV--
-Y----TRLS------GFNNWI--------------------------------------
------------------------------------------------------------
------------------------------------------------------------
-------------------------------------------------------
>W4WQF0_ATTCE/603-651
------------------------------------------------------------
------------------------------------------------------------
---DV-------------------------------------------------------
------------------------------------------------------------
------------------------------------------------------------
------------------------------------------------------------
------------------------------------------------------------
------------------------------------------------------------
------------------------------------------------------------
------------------------------------------------------------
------------------------------------------------------------
------------------------------------------------------------
------------------------------------------------------------
------------------------------------------------------------
------------------------------------------------------------
------------------------------------------------------------
------------------------------------------------------------
------------------------------------------------------------
------------------------------------------------------E-----
------------G----D-------S-----------G---G----P----L----T---
M--SVEG------------------------------RHVLIG----L----V--S----
---------WG--------IG-C-----G----R-E-HL----------------PGV--
-Y----TNIQ------KFVPWI--------------------------------------
------------------------------------------------------------
------------------------------------------------------------
-------------------------------------------------------
>W5JM17_ANODA/15-130
------------------------------------------------------------
------------------------------------------------------------
-----IVGGE-A-A-K-M--G-EF----P----H-H--A-L---L---G---YVDEQAET
S-----------------AWGQYKFNC--G---G---S---L-------I----------
-S----------D-----------R------F-----------V------V--T------
--A---A---H----C-FSF----------------------------------------
-----------ADPVI-V--------------------RL-G----E-----H-------
D-------L------D----A------V------E---S--N------------------
R--V---D--F--D--I--AQ--------------ITR--H--P---L----Y--R--N-
--SR--S-------------------------------------------YHD--I----
-A-----L-V---R---L--NG-T------------------------------------
------------------------------------------------------------
------------------------------------------------------------
------------------------------------------------------------
------------------------------------------------------------
------------------------------------------------------------
------------------------------------------------------------
------------------------------------------------------------
------------------------------------------------------------
------------------------------------------------------------
------------------------------------------------------------
------------------------------------------------------------
----------------------TVIDPRSCI-----------------------------
------------------------------------------------------------
------------------------------------------------------------
-------------------------------------------------------
>K7J8I1_NASVI/130-366
------------------------------------------------------------
------------------------------------------------------------
-----IVGGH-S-S-S-F--G-SH----P----W-Q--A-A---I---I---KSGFL---
---------------------TKKLSC--G---G---A---L-------L----------
-N----------N-----------R------W-----------V------V--T------
--A---A---H----C-VATT---------------------------------------
----------PNNNLK-V--------------------RL-G----E-----W-------
D-------V------R----D------S------A---E--RL----------------L
H--E---E--F--A--I--ER--------------KEV--H--P---Q----Y--S--P-
--TD--F-------------------------------------------RND--V----
-A-----L-V---K---L--SR-V------------------------------------
-V-A----F---K---Q------H---I-------V-------P---V---C--LPA---
--------------------R-SLK-----L----Q---G-----R---T--------A-
------T--------V----A---G----W--GR-------------------TRHGQT-
--------------------------SAPTVL---Q---E--V--------------D--
V--E---V-----I----P----NE----R---CQRWF--------RA---AGR------
------------------------------------------------------------
--------------------------RETI-H--D--V--F--L-C-A-GYK--------
-----------EGG----R-----D------S------C---------------Q-----
------------G----D-------S-----------G---G----P----L----T---
M--SVEG------------------------------RHVLIG----L----V--S----
---------WG--------IG-C-----G----R-E-HL----------------PGV--
-Y----TNIQ------KFVPWI--------------------------------------
------------------------------------------------------------
------------------------------------------------------------
-------------------------------------------------------
>F7ALK1_HORSE/257-485
------------------------------------------------------------
------------------------------------------------------------
-----IVGGA-L-A-P-E--S-KW----P----W-Q--V-S---L---H---YGT-----
-----------------------THVC--G---G---T---L-------I----------
-D----------A-----------Q------W-----------V------L--T------
--A---A---H----C-FFVTR--------------------------------------
--------EKILEGWK-V--------------------YV-G----T-----N-------
N-------L------H----Q------L------P---E---------------------
-------A--A--S--I--SQ--------------III--N--G---N----Y--T--D-
--EQ--D-------------------------------------------DYD--I----
-A-----L-M---R---L--SK-P------------------------------------
-L-T----L---S---A------H---V-------H-------P---A---C--LPM---
-----------------H--G-QTF-----S----L---N-----E---T--------C-
------W--------I----T---G----F--GK-------------------TKETDE-
--------------------------KTSPFL---R---E--V--------------Q--
V--G---L-----I----D----FK----K---CNDYL--------IYD-SY--------
------------------------------------------------------------
-----------------------------L-T--P--R--M--M-C-A-GDL--------
-----------RGG----R-----D------S------C---------------Q-----
------------G----D-------S-----------G---G----P----L----V---
C--EQNN------------------------------RWYLAG----V----T--S----
---------WG--------TG-C-----G----Q-R-NK----------------PGV--
-Y----TKVT------EVLPWI--------------------------------------
------------------------------------------------------------
------------------------------------------------------------
-------------------------------------------------------
>T1H3I7_MEGSC/2-168
------------------------------------------------------------
------------------------------------------------------------
--PTF-------------------------------------------------------
-------------------------RC--G---G---S---L-------I----------
-S----------K-----------E------F-----------I------I--T------
--A---A---H----C-TEFN---------------------------------------
---------GDIPNF--V--------------------VL-G----D-----V-------
D-------L------T----R------T------S---R--DV---------------ET
L--Q---R--F--N--I--RR--------------IIN--H--P---Q----Y--N--Q-
--SS--F-------------------------------------------YFD--I----
-S-----L-I---Q---L--DR-S------------------------------------
-I-E----F---T---E------Y---V-------R-------P---I---R--LWV---
-----------------H--E-D-------I----P---Y-----D---T--------A-
------Y--------A----M---G----Y--GS-------------------TEFGG--
--------------------------RQTNQL---T---D--L--------------N--
L--T---I-----L----S----ND----E---CNEM----------MP-KSSQT-----
------------------------------------------------------------
--------------------------ANGI-V--A--N--Q--I-C-A-IDY--------
-----------QMN----R-----D------T------C---------------Q-----
------------------------------------------------------------
------------------------------------------------------------
------------------------------------------------------------
----------------------V-------------------------------------
------------------------------------------------------------
------------------------------------------------------------
-------------------------------------------------------
>G5AE40_PHYSP/28-246
------------------------------------------------------------
------------------------------------------------------------
---VL--GGE-I-V-P-A--G-TK----T----Y-V--A-G---I---R---STRD----
----------------------GNSFC--G---G---T---L-------V----------
-S----------P-----------T------H-----------V------I--T------
--A---S---H----C-SSN----------------------------------------
------------YDIR-W-------------------VSV-G----S-----H-------
F-------I------N----G------S------S---D--G------------------
---E---Q--I--R--V--VS--------------IMN--H--P---K----Y--D--R-
--GL--F-------------------------------------------PND-------
-C-----L-L---E---L--EK-P------------------------------------
----------------S------S---F-------A-------P---A---K--LAA---
----------------AD--D-SDF-----A----V---N-----K---T--------A-
------T--------V----L---G----W--GY-------------------TADNG--
--------------------------SVSYEL---R---G--V--------------D--
V--P---L-----W----D----DQ----R---CAKK----------MG-----------
------------------------------------------------------------
-----------------------------T-E--E--S--K--V-C-A-GGV--------
------------AN----K-----D------S------C---------------E-----
------------R----D-------S-----------G---G----P----L----I---
V--ESEK------------------------------QGVLIG----I----S--S----
---------WG-------PSP-C-----G----T-E-GA----------------PGV--
-Y----SRIS------RARAWI--------------------------------------
------------------------------------------------------------
------------------------------------------------------------
-------------------------------------------------------
>A0A0G2JX19_RAT/20-244
------------------------------------------------------------
----------------------------------------------------------VK
SGFGR---------------S-SQ----P----W-Q--V-A---V---I---NR------
------------------------YLC--G---G---V---L-------I----------
-D----------P-----------S------W-----------V------I--T------
--A---A---H----C-YSH----------------------------------------
-------------NYH-V--------------------LL-G----R-----N-------
N-------L------F----K------D------E---P--F------------------
A--Q---Y--R--F--V--NQ--------------SFP--H--P---D----Y--N--P-
--FF--MKNHTL--------------------------------FPGDDHSND--L----
-M-----L-L---H---L--SE-P------------------------------------
-A-D----I---T---D------G---V-------K-------V---I---D--LPT---
-----------------E--E-P-------K----V---G-----S---T--------C-
------L--------A----S---G----W--SS-------------------TKPLEW-
--------------------------EFPDDL---Q---C--V--------------N--
I--N---I-----L----S----NE----K---CIKA----------HT-QM--------
------------------------------------------------------------
-----------------------------V-T--D--V--M--L-C-A-GEL--------
-----------EGG----K-----D------T------C---------------N-----
------------G----D-------S-----------G---G----P----L----L---
C--DGV----------------------------------LQG----I----T--S----
---------WS-------SVP-C-----G----E-T-NR----------------PAI--
-Y----TKLI------KFTSWI--------------------------------------
------------------------------------------------------------
------------------------------------------------------------
-------------------------------------------------------
>E8SJI0_STAPH/31-231
------------------------------------------------------------
----------------------------------------------------------VV
VPDTV----------K-D--P-HS----R----Y-T--A-K---Y---E---SGT-----
-----------------------HQHC--T---A---I---L-------I----------
-S----------S-----------T------V-----------A------L--T------
--A---K---H----C-GGN----------------------------------------
----------NRKSFN-------------------------G----T-------------
--------I------Y----P------G------E---S--G------------------
-------L--S--T--P--FG--------------YMN--I--S---T----Y--I--P-
--NP----------------------------------------------DYD--I----
-A-----I-L---K---G--TK-Q------------------------------------
----------------D------Q---S-------R-------A---Y---Q--YYI---
-----------------------------------K---N-----F---S--------T-
------K--------V----S---G----F--TD-------------------AEFDG--
-----------------------------FVN---R---E--A--------------Y--
S--Y---G-----Y----P----YK---FS---GYKQ----------YR-SDG-------
------------------------------------------------------------
----------------------------QV-T--F--H--Q--K-N-P-ALL--------
-----------RTT----L-----P------T------H---------------E-----
------------G----Q-------S-----------G---S----G----V----F---
L--KNG---------------------------------ELTG----I----L--I----
---------TR-------------------------------------------------
----------------------TQNYEGNILPFTKEIAEWV-------------------
------------------------------------------------------------
------------------------------------------------------------
-------------------------------------------------------
>J9KVA0_ACYPI/819-1060
------------------------------------------------------------
------------------------------------------------------------
-----IVGGR-P-S-L-P--G-DW----P----F-L--A-A---I---L---GGPD----
----------------------EIFYC--A---G---V---L-------I----------
-S----------E-----------Q------W-----------V------L--T------
--A---A---H----C-TGGRKI-------------------------------------
--------LGDLSEWT-I--------------------QL-G----M-----T-------
R-------R------H----S------H------S---F--F------------------
G--R---K--V--K--V--EK--------------IIR--H--E---M----Y--N--N-
--GP--VQ-----------------------------------------HDHD--I----
-A-----L-F---K---L--SE-K------------------------------------
-L-T----F---H---E------F---L-------L-------P---V---C--LPP---
-----------------P--N-MVL-----K----A---N-----I---S--------C-
------T--------V----I---G----W--GR-------------------RNGLEG-
-------------------------ADYEPTV---N---E--V--------------Q--
V--P---V-----L----D----RD----L---CNTW----------LK-QKD-------
------------------------------------------------------------
---------------------------VNI-T--E--G--M--I-C-A-GYE--------
-----------QGG----K-----D------A------C---------------Q-----
------------G----D-------S-----------G---G----P----L----L---
C--PMEGFR---------------------------DRWFVGG----I----V--S----
---------WG--------VE-C-----A----T-P-SL----------------PGV--
-Y----VNVP------MYTEWI--------------------------------------
------------------------------------------------------------
------------------------------------------------------------
-------------------------------------------------------
>E1ZFE4_CHLVA/546-817
------------------------------------------------------------
------------------------------------------------------------
--IVN---GF-N-A-P-K--N-RQAGRYT----W-V--V-S---L---R---ADDGQ---
---------------------GDWHFC--M---G---A---L-------I----------
-H----------E-----------S------I-----------V------M--T------
--S---A---S----C-VRDPET-------------------------------------
-------GKDLP-----KEYF-------------YPLVRI-G----G----YY-------
R-------L------S----D------R------A---R--G------------------
Y--Q---L--R--K--V--VQ--------------TVV--N--P---G----F--V--T-
--GY--VND---------------------------------------NSNND--I----
-A-----L-L---L---L--DK-P------------------------------------
----------------S------T---K-------P-------P---I---G--LPKYT-
---------------AKP--K-MPL-----P----A---M-----S---S--------L-
------L--------A----V---G----W--GW-------------------TSPDIP-
--------------------------SEAEML---Q---E--I--------------R--
M--S---L-----L----P----LR----T---CQRL----------WG-RDRMTNKSSS
P-----------------------------------------------------------
-------------------PIIYNILSNFF-K--N--N--M--L-C-A-ADAET------
---------WPR-P---YG-----G------A------C---------------W-----
------------G----D-------G-----------G---A----P----Y----F---
R--PGPKG----------------------------QGFVQYA----I----D--S----
---------YG-------PSR-C-----G----R-G-SY------------------V--
-V----TDVA------ALRPWI--------------------------------------
------------------------------------------------------------
------------------------------------------------------------
-------------------------------------------------------
>A0A0P7XAT5_9TELE/224-455
------------------------------------------------------------
------------------------------------------------------------
-----IIGGT-P-A-Q-L--G-QW----P----W-Q--L-S---M---H---YLG-----
-----------------------SHIC--G---G---S---L-------V----------
-A----------P-----------D------F-----------V------V--T------
--A---A---H----C-FSGSNP-------------------------------------
-------STLNSSNWK-I--------------------YG-G----M-------------
--------I------S----Q------S------N---L---------------------
P--P---P--Y--F--I--SK--------------IMI--H--E---N----Y--N--S-
--HT--H-------------------------------------------DYD--I----
-A-----L-V---K---L--ND-P------------------------------------
-V-T----F---S---K------D---I-------Q-------P---L---C--LPT---
-----------------F--N-QIF-----P----P---G-----T---K--------C-
------W--------T----S---G----F--GT-------------------TEQGIE-
--------------------------KVSTLM---M---D--V--------------S--
V--N---I-----I----D----SK----V---CNSST--------VYP-SL--------
------------------------------------------------------------
-----------------------------I-T--S--N--M--V-C-A-GDL--------
-----------NGG----R-----D------A------C---------------T-----
------------G----D-------S-----------G---G----P----L----V---
C--PGPGQ-----------------------------RWYLAG----V----T--S----
---------WG--------EG-C-----G----K-K-NK----------------PVV--
-Y----SNVE------SLLSWI--------------------------------------
------------------------------------------------------------
------------------------------------------------------------
-------------------------------------------------------
>Q7QFM7_ANOGA/110-363
------------------------------------------------------------
------------------------------------------------------------
-----IIAGS-K-A-Q-E--A-DV----P----F-I--A-A---L---G---YRPSPADD
GP---------------PTGAGYLWAC--G---S---S---L-------I----------
-T----------V-----------R------F-----------L------L--T------
--A---A---H----C-IRT----------------------------------------
-----------PHGMP-VV------------------ARM-G----T----ID-------
L-------L------S----P------P------V---P--A-----------------D
V--Q---D--R--S--I--KN--------------IIV--H--P---Q----Y--R--N-
--KY-----------------------------------------------DD--I----
-A-----L-L---E---V--TD-P------------------------------------
-F-Q----M---D---V------V---L-------Q-------P---I---C--LRT---
-----------------D--T-DEF-----G----P---D-----V---V--------L-
------Q--------V----A---G----W--GQ-------------------TEEST--
---------------------------SSAGL---L---R--A--------------N--
L--S---T-----V----P----VA----E---CDRT----------YA-GAMLA-----
------------------------------------------------------------
-------------------------KVKSI-R--P--S--Q--Y-C-A-RGFRAP-----
--------GEDN-W---YS-----D------S------C---------------E-----
------------G----D-------S-----------G---G----P----L----Y---
H--VEGEEG--------------------------SSKYYLVG----V----T--S----
---------FG--------LG-C-----G----S-S--T----------------PSV--
-Y----TRVA------YYLDWI--------------------------------------
------------------------------------------------------------
------------------------------------------------------------
-------------------------------------------------------
>Q9W454_DROME/35-269
------------------------------------------------------------
------------------------------------------------------------
-----IVGGY-D-A-S-I--E-QV----S----Y-Q--V-S---I---R---LTANDKK-
-------------------SYGSGHLC--G---G---V---V-------I----------
-S----------Q-----------R------L-----------V------A--T------
--A---A---H----C-CYIT---------------------------------------
----------DKKKYR-TAGE--------------FVLVM-G----S-----T-------
Y-------L------T----S------S------T---D--R------------------
T--L---M--Y--Y--L--QQ--------------LIT--H--E---N----Y--N--P-
--DA--L-------------------------------------------TND--I----
-A-----L-M---F---I--NG-Y------------------------------------
-I-P---WN---W---P------T---V-------T-------A---L---A--LNS---
----------------------QLV-----A----T---N-----T---D--------C-
------L--------I----S---G----W--GL-------------------LQQNGT-
--------------------------FSSNTL---Q---A--A--------------T--
V--P---I-----V----S----YT----T---CRIS----------YN--S--------
------------------------------------------------------------
-----------------------------I-P--V--S--Q--V-C-A-GYL--------
-----------SGG----V-----D------A------C---------------Q-----
------------G----D-------S-----------G---G----P----M----S---
C--NGM----------------------------------LAG----I----V--S----
---------YG--------AG-C-----A----A-P-GY----------------PGV--
-Y----TNVS------YYYDWI--------------------------------------
------------------------------------------------------------
------------------------------------------------------------
-------------------------------------------------------
>F6U2P6_ORNAN/56-278
------------------------------------------------------------
------------------------------------------------------------
-----IVNGE-D-A-V-P--G-SW----P----W-Q--V-S---L---Q---DKTG----
-----------------------FHFC--G---G---S---L-------I----------
-S----------K-----------D------W-----------V------V--T------
--A---A---H----C-AVS----------------------------------------
------------TSHL-V--------------------IA-G----E-----F-------
D-------H------S----S------E------E---E--D------------------
I--Q---V--L--K--I--AK--------------VFK--N--P---K----F--N--M-
--FT--I-------------------------------------------RSD--I----
-T-----L-L---R---L--AS-P------------------------------------
-A-Q----L---S---D------T---V-------S-------P---V---C--LPS---
-----------------S--S-DEF-----P----V---D-----S---T--------C-
------V--------T----T---G----W--GL-------------------TKHTNS-
--------------------------KTPDKL---Q---Q--A--------------S--
L--P---L-----L----S----ND----D---CKKF----------WG-NK--------
------------------------------------------------------------
-----------------------------I-T--D--E--M--V-C-A-GA---------
------------SG----V-----S------S------C---------------M-----
------------G----D-------S-----------G---G----P----L----V---
Q--KRDG------------------------------AWYLVG----I----V--S----
---------WG-------SSY-C-----S----T-S--T----------------PGV--
-Y----GRVT------AFRDWV--------------------------------------
------------------------------------------------------------
------------------------------------------------------------
-------------------------------------------------------
>A0A0N5DEJ3_TRIMR/49-269
------------------------------------------------------------
------------------------------------------------------------
-----IIGGW-V-A-P-A--H-SY----P----W-I--V-Q---L---K---PAN-----
------------------------------------------------------------
-G----------T-----------E------F-----------V------L--T------
--A---A---H----C-LYIEYTY------------------------------------
-------EMASPEVLM-V--------------------TV-G----A----HK-------
T-------S------G----R------P------E---P--H------------------
E--R---T--I--P--L--LT---------------YI--T--N---N----Y--N--Q-
--AR-LV-------------------------------------------SND--I----
-A-----M-L---R---L--KK-T------------------------------------
-I-L----Y---N---E------H---V-------L-------P---V---C--IPE---
-----------------S--G-QEL-----P----Q---D-----S---Q--------C-
------F--------T----A---G----W--GV-------------------TENGQ--
---------------------------LSTTL---R---V--V--------------E--
V--R---I-----Q----P----GK----A---CKRY---------PYS-PF--------
------------------------------------------------------------
-----------------------------N-E--K--T--M--I-C-T-TAR--------
-----------PKK----K-----G------T------C---------------M-----
------------G----D-------S-----------G---G----P----M----V---
C--LVNK------------------------------RFVQFG----I----V--S----
---------WG--------QE-C-----G----D-Y--------------------TV--
-F----TSVA------HYSSWL--------------------------------------
------------------------------------------------------------
------------------------------------------------------------
-------------------------------------------------------
>F1RS93_PIG/10-246
------------------------------------------------------------
------------------------------------------------------------
-----IASGM-E-A-N-V--G-QW----P----W-Q--V-S---I---R---QDL-----
-----------------------LHVC--A---A---T---L-------I----------
-S----------E-----------R------W-----------V------L--T------
--T---A---S----C-FRRS---------------------------------------
---------KDASKYN-V--------------------LV-G----S----LQ-------
V-------S------G----H------Q------H---S--K------------------
T--K---T--I--P--V--LR--------------VIL--H--P---G----L--Q--G-
--NT----------------------------------------------WGT--I----
-A-----V-A---E---L--AR-P------------------------------------
-I-S----F---S---P------V---V-------L-------P---I---C--LPT---
-----------------S--A-VQL-----K----N---S-----T---S--------C-
------W--------T----T---G----W--GN-------------------SGMSQS-
-------------------------MKPSYTL---K---E--L--------------K--
V--P---L-----I----D----LQ----T---CNNY----------YQ-KESLLH----
------------------------------------------------------------
-------------------------GVKPI-S--E--D--M--I-C-S-RLP--------
-----------VGP----T-----D------Q------C---------------R-----
------------G----S-------R-----------G---D----P----L----T---
C--KVED------------------------------FWVLAG----V----M--S----
---------RE--------SN-C-----S----R-T-NE----------------PQV--
-Y----TNIS------FYKSWI--------------------------------------
------------------------------------------------------------
------------------------------------------------------------
-------------------------------------------------------
>B4LE61_DROVI/62-283
------------------------------------------------------------
------------------------------------------------------------
-----IVNGI-R-I-P-C--E-RA----P----Y-Q--V-A---L---R---YEG-----
-----------------------QFVC--G---G---S---I-------L----------
-S----------R-----------Y------W-----------V------L--T------
--A---A---H----C-VVG----------------------------------------
----------YRGNYR-V--------------------RV-G----S-------------
--------A------V----Q------P------S---G--G------------------
---Q---L--H--R--V--LF--------------AVP--H--R---G----Y--N--K-
--KT--M-------------------------------------------QND--V----
-A-----L-L---R---L--AT-P------------------------------------
-L-R----Y---G---R------C---V-------Q-------P---A---R--LPSS--
----------------SR--E-KQS-----P----P---P-----R---C--------Y-
------M--------V----S---G----W--GL-------------------RKASAQ-
--------------------------NVQRHL---R---A--T--------------V--
V--C---R-----V----S----AG----R---CRGM----------YK-KGG-------
------------------------------------------------------------
---------------------------VRI-Y--N--Q--M--L-C-A-QR---------
------------LG----H-----D------S------C---------------S-----
------------G----D-------S-----------G---G----P----L----A---
F--GRT----------------------------------LYG----V----V--S----
---------FG--------IG-C-----A----N-K-NY----------------PGV--
-Y----VNVR------RFRGWI--------------------------------------
------------------------------------------------------------
------------------------------------------------------------
-------------------------------------------------------
>J9JWC9_ACYPI/79-224
------------------------------------------------------------
------------------------------------------------------------
----I-DNGD-R-A-L-V--G-TA----P----W-N--V-G---I---Y---QLNKIN--
--------------------YNYDMIC--G---G---S---I-------I----------
-S----------P-----------N------L-----------V------I--S------
--A---A---H----C-FWQKAVLS-----------------------------------
-----KNISVTDGLYK-I--------------------AV-G----K-----Y-------
D-------R------N----I------TI----ID---N--E-----------------F
T--Q---I--I--N--V--EM--------------IHL--K--E---G----Y--Y--G-
--RT-GF------------------------------------------HAED--I----
-A-----I-I---V---L--QN-K------------------------------------
-V-S----F---S---N------G---V-------S-------P---V---C--IDW---
------------------------------------------------------------
------------------------------------------------------------
------------------------------------------------------------
------------------------------------------------------------
------------------------------------------------------------
------------------------------------------------------------
------------------------------------------------------------
------------------------------------------------------------
------------------------------------------------------------
------------------------------------------------------------
----------------------NGKYNVVNGNQGKV------------------------
------------------------------------------------------------
------------------------------------------------------------
-------------------------------------------------------
>G3VA03_SARHA/1-125
------------------------------------------------------------
------------------------------------------------------------
------------------------------------------------------------
------------------------------------------------------------
------------------------------------------------------------
------------------------------------------------------------
------------------------------------------------------------
------------------------------------------------------------
------------------------------------------------------------
------------------------------------------------------------
-----------------L--EK-E------------------------------------
-A-N----L---T---T------A---V-------W-------P---V---Y--LPS---
-----------------R--Y-NSV-----S----P---G-----Q---E--------C-
------L--------A----V---G----W--GW-------------------TGPKP--
--------------------------PGSATL---Q---E--V--------------E--
L--T---L-----R----N----ST----D---CKDF-----------N-YF--------
------------------------------------------------------------
-----------------------------N-K--R--S--Q--L-C-V-GTP--------
-----------NSR----K-----S------V------F---------------F-----
------------G----D-------S-----------G---G----P----L----V---
C--SGV----------------------------------AQG----I----V--S----
---------YG--------NE-H-----A----K-P-------------------PAV--
-F----TRIA------LYRSWI--------------------------------------
------------------------------------------------------------
------------------------------------------------------------
-------------------------------------------------------
>A9JTP0_XENTR/134-357
------------------------------------------------------------
------------------------------------------------------------
--LLN------------------Y----P----F-S--T-S---V---K---LSTG----
--------------------------C--T---G---T---L-------V----------
-A----------E-----------K------H-----------V------L--T------
--A---A---H----C-IHDGKNYVKGA--------------------------------
---QKLKVGFLKPRYK-D-----------------------G----G-----K-------
G-------L------N----Q------T------N---P--R-----------------I
P--E---K--M--K--F--QW--------------IRV--K--R---T----H--V--P-
--KG--WIKGNA---------------------------------NDIGMDYD--Y----
-A-----L-L---E---L--KK-P------------------------------------
---H----K---R---K------F---M-------M-------I---G---V--SPS---
--------------------G-RQL-----P----S---G---------R--------I-
------H--------F----S---G----Y--DN-------------------DRPGH--
------------------------------------------------------------
------------------------------------------------------------
------------------------------------------------------------
------------------------------------------------------------
------------------------------------------------------------
------------------------------------------------------------
------------------------------------------------------------
------------------------------------------------------------
----------------------LVYRFCEVTDETYDLLYQQCDAQPGASGSGVYVRMWKR
QKQKWERKIIGIFSGHQWVDKDGDKQDFNVAVRITPLKYAQ-------------------
------------------------------------------------------------
-------------------------------------------------------
>A0A0P7YSL7_9TELE/130-372
------------------------------------------------------------
------------------------------------------------------------
-----IVGGR-M-T-T-V--E-SQ----P----W-I--A-S---I---F---MKSRS---
---------------------RNVFQC--G---G---S---L-------I----------
-S----------P-----------C------W-----------V------L--T------
--A---A---H----C-FPEGS--------------------------------------
--------YTDSAKYT-V--------------------FL-G----K-----N-------
A-------I------N----E------T------D---P--T-----------------R
E--Q---S--F--I--V--EE--------------VII--H--E---A----Y--E--E-
--SG--QA-----------------------------------------YNND--I----
-A-----L-L---K---I--RG-NQG---------------------------------Q
CA-Y----E---T---D------T---V-------R-------T---V---C--LPP---
-----------------R--G-QML-----P----S---G-----T---Y--------C-
------Q--------I----A---G----Y--GK-------------------TEEGFG-
--------------------------FFSQFL---K---E--T--------------S--
I--Q---L-----M----S----QS----I---CTEKE--------YYG-NM--------
------------------------------------------------------------
-----------------------------M-T--E--N--M--F-C-A-GSP--------
-----------EWD----T-----D------S------C---------------K-----
------------G----D-------S-----------G---G----P----L----I---
C--EVND------------------------------HMFLFG----I----V--S----
---------WG--------EG-C-----S----R-K-FR----------------PGV--
-Y----TRVT------NYNQWI--------------------------------------
------------------------------------------------------------
------------------------------------------------------------
-------------------------------------------------------
>J9JVY2_ACYPI/143-386
------------------------------------------------------------
------------------------------------------------------------
-----IVGGN-P-A-E-L--G-AW----P----W-M--A-A---L---G---YQDLNRP-
-------------------TTEYQWLC--G---G---A---L-------I----------
-S----------E-----------R------Y-----------V------L--T------
--A---A---H----C-TVGI---------------------------------------
----------GNRKLA-V-------------------AHL-G----D-----L-------
N-------L------D----P------K------V---N--DG---------------SG
P--I---D--V--A--I--SR--------------IIT--H--E---R----Y--N--A-
--QE--Y-------------------------------------------TTD--I----
-A-----L-L---K---L--EN-S------------------------------------
-V-R----F---N---Q------F---I-------Q-------P---I---C--LPIL--
---------------SHH--R-ANK-----L----V---K-----S---V--------P-
------F--------V----A---G----W--GS-------------------TSFRG--
--------------------------PSSTHL---M---E--V--------------Q--
V--P---V-----M----D----NS----E---CKRA---------FAN-KKS-------
------------------------------------------------------------
----------------------------VI-D--D--R--V--L-C-A-GIL--------
-----------TGG----K-----D------A------C---------------Q-----
------------G----D-------S-----------G---G----P----L----M---
W--PSGS------------------------------QYYLVG----V----V--S----
---------YG--------FK-C-----A----E-P-GY----------------PGV--
-Y----TRVA------SFVEWI--------------------------------------
------------------------------------------------------------
------------------------------------------------------------
-------------------------------------------------------
>A0A0M9X9C1_9ACTN/205-366
------------------------------------------------------------
------------------------------------------------------------
DGSPA-------------------------------------------------------
------------------------------------------------------------
-------------------------------------------F------L--T------
--A---G---H----C-GVA----------------------------------------
-----------AEQ----------------------------------------------
--------W------S----D------A------Q---G--G------------------
Q--P---I--A--T--V--DQ--------------AVF--------------------P-
--GA-----------------------------------------------GD--F----
-A-----L-V---T---Y--DD-PATV------------------------------APS
EV-D----L---G---D------Q---T-------L-------A---V---S--RAA---
--------------------E---A-----T----V---G-----Q---E--------V-
------F--------R----M---G----S--TT-------------------GLADG--
-----------------------------QVL---A---L--N--------------A--
T--V---N-----Y----P----EG----T---VTG------------------------
------------------------------------------------------------
-----------------------------L-I--Q--T--N--V-C-A-EP---------
------------------------------------------------------------
------------G----D-------S-----------G---G----S----M----F---
T--RDG---------------------------------LAVG----L----T--S----
---------GG-------SGD-C-----T----S-G-GE-----------------TF--
-F----QPVT------TALE--AV------------------------------------
------------------------------------------------------------
------------------------------------------------------------
-------------------------------------------------------
>E9GHW4_DAPPU/33-264
------------------------------------------------------------
------------------------------------------------------------
-----IVSGE-N-A-R-L--G-QW----P----W-Q--V-T---L---Q---EKTRR---
---------------------GYFHKC--G---A---S---L-------L----------
-S----------K-----------D------W-----------V------I--T------
--A---A---H----C-LSNV---------------------------------------
----------QPESLL-V--------------------RM-G----G-----I-------
D-------F------A----S------V------E---D--K------------------
W--I---E--S--R--V--QP---------------VQ--H--P---Q----F--N--I-
--HT--Q-------------------------------------------AND--I----
-A-----L-L---K---L--LT-P------------------------------------
LV-A----Y---Q---S------S---T-------L-------P---I---C--LPD---
--------------------K-DME-----F----D---G-----D---Q--------S-
------F--------V----S---G----W--GR-------------------LGEKS--
--------------------------PISTRL---Q---Y--V--------------G--
V--P---I-----I----N----NT----E---CQKIY-------QSIH-KK--------
------------------------------------------------------------
-----------------------------I-D--R--Q--S--I-C-A-GYP--------
-----------EGL----K-----D------S------C---------------E-----
------------G----D-------S-----------G---G----P----M----M---
V--YKRG------------------------------RWVLAG----I----I--S----
---------WG--------VG-C-----A----R-P-NQ----------------PGV--
-S----TRVT------EFLDWI--------------------------------------
------------------------------------------------------------
------------------------------------------------------------
-------------------------------------------------------
>L8Y0E2_TUPCH/64-306
------------------------------------------------------------
------------------------------------------------------------
-----IVGGL-P-A-P-Q--R-KW----P----W-Q--V-S---L---Q---AND-----
-----------------------EHIC--G---G---S---L-------I----------
-A----------R-----------S------W-----------V------L--T------
--A---A---H----C-IFGVSEKA-----------------------------------
-----MSCPRSNLEYT-V--------------------KM-G----D-----T-------
I-------L------R----D------K------S---S--R------------------
A--I---T--V--P--V--RD--------------IVY--P--H---D----F--A--A-
--DS--L-------------------------------------------SND--I----
-A-----L-A---L---L--AF-S------------------------------------
-V-N----Y---S---S------L---I-------S-------P---V---C--LPE---
-----------------N--L-FEI-----P----A---G-----T---N--------C-
------W--------V----T---G----W--GR-------------------LSEDDL-
-------------------------APSPINL---Q---E--A--------------E--
Q--S---I-----I----R----FE----E---CNEV----------LK-KKMTK-----
------------------------------------------------------------
-------------------------TDDVV-K--R--G--A--V-C-G-YN---------
-----------ARG----K-----D------S------C---------------K-----
------------G----D-------S-----------G---G----P----L----V---
C--ELNK------------------------------TWIQVG----I----V--S----
---------WG--------IG-C-----G----R-R-GY----------------PAV--
-Y----TEVS------FYKEWI--------------------------------------
------------------------------------------------------------
------------------------------------------------------------
-------------------------------------------------------
>M7BH13_CHEMY/637-871
------------------------------------------------------------
------------------------------------------------------------
-----IVGGQ-D-S-E-V--G-EW----P----W-Q--V-S---L---H---VKSQ----
-----------------------GHIC--G---A---S---L-------I----------
-S----------D-----------K------W-----------L------V--S------
--A---A---H----C-FQDESQI------------------------------------
-------RYSDPKQWT-A--------------------FL-G----L----HD-------
Q-------S------E----R------T------N---E--M------------------
V--Q---E--R--S--I--KR--------------IIT--N--S---Q----F--N--D-
--FT--Y-------------------------------------------DYD--I----
-A-----V-L---E---L--QS-P------------------------------------
-V-N----F---T---T------T---V-------R-------P---I---C--LPD---
-----------------A--T-HDF-----P----A---G-----K---E--------I-
------W--------V----T---G----W--GA-------------------TSEGG--
--------------------------IGASIL---Q---K--A--------------A--
I--R---V-----I----N----QT----M---CNTL----------LA-DQ--------
------------------------------------------------------------
-----------------------------I-T--S--R--M--I-C-V-GIL--------
-----------TGG----I-----D------A------C---------------Q-----
------------G----D-------S-----------G---G----P----L----V---
S--VESNN-----------------------------RLFLAG----V----V--S----
---------WG--------DG-C-----A----R-R-NK----------------PGV--
-Y----TRVS------KLRDWI--------------------------------------
------------------------------------------------------------
------------------------------------------------------------
-------------------------------------------------------
>Q9VAQ2_DROME/68-309
------------------------------------------------------------
------------------------------------------------------------
-----IVGGH-P-A-Q-P--R-EF----P----H-M--A-R---L---G---RRPDPS--
--------------------SRADWFC--G---G---V---L-------I----------
-S----------E-----------R------F-----------V------L--T------
--A---A---H----C-LES----------------------------------------
----------ERGEVN-V-------------------VRL-G----E-----L-------
D-------F------D----S------L------D---E--DA----------------A
P--R---D--Y--M--V--AG--------------YIA--H--P---G----Y--E--D-
--PQ--F-------------------------------------------YHD--I----
-G-----L-V---K---L--TE-A------------------------------------
-V-V----F---D---L------Y---K-------H-------P---A---C--LPF---
-----------------Q--D-E-------R----S---S-----D---S--------F-
------I--------A----V---G----W--GS-------------------TGLAL--
--------------------------KPSAQL---L---K--V--------------K--
L--Q---R-----Y----G----NW----V---CKKL----------LT-RQVEEF----
------------------------------------------------------------
-------------------------PRGFD-G--N--N--Q--L-C-V-GS---------
-----------EMA----Q-----D------T------C---------------N-----
------------G----D-------S-----------G---G----P----L----L---
M--YHREYP---------------------------CMYVVVG----I----T--S----
---------AG--------LS-C-----G----S-P-GI----------------PGI--
-Y----TRVY------PYLGWI--------------------------------------
------------------------------------------------------------
------------------------------------------------------------
-------------------------------------------------------
>R5WQ11_9DELT/2-64
------------------------------------------------------------
----------------------------------------------------------TG
ADNKT-------------------------------------------------------
------------------------------------------------------------
------------------------------------------------------------
------------------------------------------------------------
------------------------------------------------------------
------------------------------------------------------------
------------------------------------------------------------
------------------------------------------------------------
------------------------------------------------------------
------------------------------------------------------------
------------------------------------------------------------
------------------------------------------------------------
------------------------------------------------------------
------------------------------------------------------------
------------------------------------------------------------
----------------------------------------A--I-T-L-RVM--------
-----------RTD----T-----A------I------N---------------S-----
------------G----N-------S-----------G---G----G----L----F---
N--AQG---------------------------------ELIG----L----V--N----
---------AK--------MN-T-----N----T-A-EN----------------IGY--
-A----LPSN------------LVNI----------------------------------
------------------------------------------------------------
------------------------------------------------------------
-------------------------------------------------------
>A0A0Q9WP95_DROWI/46-268
------------------------------------------------------------
------------------------------------------------------------
---DT---GY-E-A-Q-E--Y-EV----P----S-I--V-A---L---D---FSTRN---
----------------------TTWFC--A---G---A---I-------V----------
-G----------H-----------R------W-----------I------L--T------
--V---A---S----C-TKP----------------------------------------
-----------ASRVR-I--------------------SY-G----V-------------
--------I------I----R------N------L---P--A------------------
---L---E--M--Y--V--SNR------------CFFN--H--P---D----Y--N--R-
--NF----------------------------------------------END--I----
-A-----L-I---Q---T--PF--------------------------------------
-V-K----F---S---F------L---V-------N-------M---M---A--LPKM--
----------------KE--S-DPL-----R----F---P---------D--------A-
------Y--------S----A---G----W--GQ-------------------HKITE--
--------------------------ENSQEL---H---I--S--------------L--
M--E---V-----I----T----NV----E---CIDL---------GYG-KT--------
------------------------------------------------------------
-----------------------------L-H--P--K--M--I-C-A-IL---------
-----------PSV----E-----S------S------C---------------R-----
------------L----D-------S-----------G---S----P----L----I---
M--QSQ--------------------------------RTIIG----L----A--S----
---------FAS------HKG-C-----R----I-H--L----------------PVV--
-F----TRVT------EYVDWI--------------------------------------
------------------------------------------------------------
------------------------------------------------------------
-------------------------------------------------------
>A0A093BP59_CHAPE/428-692
------------------------------------------------------------
------------------------------------------------------------
ITLQK------T-V-T-S--T-RW----P----W-Q--A-A---I---Y---RMANGVKE
SS---------------LQKGAWILIC--S---G---A---L-------V----------
-N----------E-----------R------T-----------V------V--V------
--A---A---H----C-VTDLGKT------------------------------------
-------IVLKTAELK-V--------------------VL-G----KF---YR-------
D-------D------D----R------D------E---K--T------------------
I--Q---N--L--R--I--SA--------------IIV--H--P---N----Y--D--P-
--IL--L-------------------------------------------DSD--I----
-A-----L-I---K---L--LD-K------------------------------------
-A-R----I---S---S------R---V-------Q-------P---I---C--LTSS--
----------------HE--L-TSS-----T----E---D-----L---K--------I-
------I--------V----T---G----W--KVW----------------ADI---KEP
-------------------------RYKNDTI---R---M--G--------------T--
V--Q---M-----V----D----SL----L---CEQQ----------YE-DHGI------
------------------------------------------------------------
--------------------------QISI-T--D--S--M--F-C-A-KQD--------
-----------HTA---FS-----N------I------C---------------P-----
------------A----E-------T-----------G---G----I----A----A---
I--TLPGKAS------------------------PELRWYLIG----L----V--S----
---------WGY------DKT-C-----S----L-E--L----------------YSG--
-Y----TKAL------LFKDWI--------------------------------------
------------------------------------------------------------
------------------------------------------------------------
-------------------------------------------------------
>A0A0Q9X944_DROMO/195-256
------------------------------------------------------------
------------------------------------------------------------
-----IVGGT-P-T-L-H--A-LF----P----H-M--T-A---L---G---WTQSDG--
---------------------VIKWGC--G---G---T---L-------V----------
-S----------E-----------L------Y-----------V------L--T------
--A---A---H----C-ATSV---------------------------------------
----------SH------------------------------------------------
------------------------------------------------------------
------------------------------------------------------------
------------------------------------------------------------
------------------------------------------------------------
------------------------------------------------------------
------------------------------------------------------------
------------------------------------------------------------
------------------------------------------------------------
------------------------------------------------------------
------------------------------------------------------------
------------------------------------------------------------
------------------------------------------------------------
------------------------------------------------------------
------------------------------------------------------------
------------------------------------------------------------
----------------------RTWCVWAPS-----------------------------
------------------------------------------------------------
------------------------------------------------------------
-------------------------------------------------------
>C9P745_VIBME/29-293
------------------------------------------------------------
------------------------------------------------------------
-----IVNGK-P-T-T-I--T-TY----P----S-F--V-S---L---F---YDRIEYDR
-------------------RYSAASFC--G---G---T---L-------L----------
-D----------D-----------R------H-----------V------L--T------
--A---A---H----C-LFD----------------------------------------
----------GRGKLD-IPWL--------------LFTVA-T----QV---DN-------
E-------S------D----F------P------N---G--N------------------
I--T---T--V--R--G--EA--------------FFY--H--P---N----Y--D--D-
--SV--NS----------------------------------------LWAND--I----
-A-----I-I---R---L--ER-G------------------------------------
-L-N----G---Q---G------F---V-------N-------R---P---T--SQAYR-
--------------LGFN--G-NDD----DD----N---D-----S---I--------F-
------E--------A----V---G----H--GN-------------------TRSGF--
--------------------------DEDDRL---L---F--T--------------T--
M--Q---Y-----V----S----NA----R---CQLDI-------TPFA-LA--------
------------------------------------------------------------
-----------------------------L-N--P--H--H--L-C-F-KGDGIN-----
--------PDSRLA----N-----G------T------C---------------Q-----
------------G----D-------S-----------G---G----P----I----Y---
W--NNAG------------------------------HLVQVG----I----T--S----
---------FG-------PAE-C-----G----V-G-FSQS------------QVTSV--
-F----TEIY------GYRQWI--------------------------------------
------------------------------------------------------------
------------------------------------------------------------
-------------------------------------------------------
>F7BT48_HORSE/181-421
------------------------------------------------------------
------------------------------------------------------------
-----IIGGE-F-T-T-T--E-NQ----P----W-F--A-A---I---Y---RRHRGG--
---------------------SVTYVC--G---G---S---L-------I----------
-S----------P-----------C------W-----------V------L--S------
--A---T---H----C-FINY---------------------------------------
---------PKKEDYI-V--------------------YL-G----R-----S-------
R-------L------S----S------T------S---P--G------------------
E--M---K--F--E--V--EK--------------LIL--H--E---D----Y--S--A-
--DT--LA-----------------------------------------HHND--I----
-A-----L-L---K---I--SS-STG---------------------------------Q
CA-Q----P---S---R------S---I-------Q-------T---I---C--LPP---
-----------------M--Y-GDA-----R----F---G-----T---S--------C-
------E--------I----T---G----F--GK-------------------QNSTDY-
--------------------------LYPEQL---K---M--T--------------V--
V--K---L-----V----S----HQ----E---CQQPH--------YYG-SE--------
------------------------------------------------------------
-----------------------------V-T--T--K--M--L-C-A-ADP--------
-----------QWE----T-----D------S------C---------------Q-----
------------G----D-------S-----------G---G----P----L----V---
C--SVQG------------------------------RLTLTG----I----V--S----
---------WG--------RG-C-----A----M-K-DK----------------PGV--
-Y----TRVS------RFLPWI--------------------------------------
------------------------------------------------------------
------------------------------------------------------------
-------------------------------------------------------
>A0A084W7Z7_ANOSI/128-260
------------------------------------------------------------
------------------------------------------------------------
-----IMHGT-P-T-V-E--G-QY----P----W-Q--V-S---L---E---LLHPSY--
--------------------GFIGHWC--G---G---V---L-------I----------
-D----------R-----------N------W-----------V------L--S------
--A---A---H----C-IHNDLF-------------------------------------
-------NLPLPALWT-V--------------------VL-G----E-----Y-------
D-------R------R----T------E------S---G--F------------------
E--Q---R--I--P--V--DK--------------IIL--H--E---K----Y--H--N-
--FK-----------------------------------------------HD--L----
-V-----L-L---K---L--SR-PA-----------------------------------
NT-A----P---N---S------R---V-------R-------K---I---C--LPF---
------------------------------------------------------------
------------------------------------------------------------
------------------------------------------------------------
------------------------------------------------------------
------------------------------------------------------------
------------------------------------------------------------
------------------------------------------------------------
------------------------------------------------------------
------------------------------------------------------------
------------------------------------------------------------
----------------------ADFKVNSIAY----------------------------
------------------------------------------------------------
------------------------------------------------------------
-------------------------------------------------------
>G3N4W8_GASAC/587-812
------------------------------------------------------------
------------------------------------------------------------
-----IVGGE-A-S-R-E--G-EW----P----W-Q--V-S---L---H---VAGT----
-----------------------GHVC--G---G---S---V-------L----------
-S----------N-----------R------W-----------L------L--T------
--A---A---H----C-VQDNGPN------------------------------------
-------KYSQADQWE-A--------------------LL-G----L-----H-------
M-------Q------S----Q------T------N---E--W------------------
T--V---R--R--K--V--RR--------------IIA--H--P---D----Y--N--S-
--FT--Y-------------------------------------------DND--L----
-A-----V-M---E---L--DA-S------------------------------------
-V-T----L---N---Q------N---I-------W-------P---I---C--LPS---
-----------------A--T-YDF-----P----A---G-----R---M--------L-
------V--------G----P---S----V--LH-------------------KEGGG--
------------------------------RL---V---C--Q--------------K--
S--T---A-----K----T----QM----D---LARN----------Q------------
------------------------------------------------------------
-------------------------------D--G--G--D--H-E-A-EPR--------
-----------TEV----Q-----K------L------T---------------Q-----
------------G----D-------S-----------G---G----P----L----S---
V--TAPGG-----------------------------RVYLAG----V----V--S----
---------WG--------DG-C-----G----R-R-NR----------------PGV--
-Y----TRIT------EYRGWI--------------------------------------
------------------------------------------------------------
------------------------------------------------------------
-------------------------------------------------------
>F6T5U1_MONDO/307-525
------------------------------------------------------------
------------------------------------------------------------
--DPH------P-G-A-P--S-PW----P----W-D--V-H---L---R---HLG-----
-----------------------QFVC--G---G---A---L-------V----------
-S----------E-----------E------V-----------V------L--T------
--A---A---H----C-FIG----------------------------------------
---------------R-Q--------------------TL-E----E-----W-------
T-------I------G----L------G------K---G---------------------
E--V---E--R--G--L--RQ--------------LTL--H--G---A----Y--T--H-
--PE--G-------------------------------------------GYD--I----
-A-----L-L---L---L--SQ-P------------------------------------
-V-I----L---G---P------S---L-------R-------P---L---C--LPY---
-----------------A--S-HHL-----P----E---G-----A---Q--------G-
------W--------A----L---G----R--AQ-------------------KGTDL--
-----------------------------DPS---L---A--V--------------P--
V--T---L-----L----G----PG----A---CSRLH--------AA---PGGE-----
------------------------------------------------------------
--------------------------GIPI-L--P--G--M--L-C-G-SA---------
-----------VGE----L-----L------Q------C---------------E-----
------------G----L-------S-----------G---S----P----L----V---
H--EVMG------------------------------TWFLAG----L----H--S----
---------FS--------DA-C-----R----G-P-VR----------------PGV--
-F----TALP------AYEDWV--------------------------------------
------------------------------------------------------------
------------------------------------------------------------
-------------------------------------------------------
>A0A0Q9XH11_DROMO/1255-1489
------------------------------------------------------------
------------------------------------------------------------
----V-VQGN-V-A-R-R--G-RH----P----W-Q--A-T---I---R---TRGRGG--
---------------------ISSHWC--G---A---V---V-------I----------
-S----------K-----------R------H-----------L------L--T------
--A---A---H----C-VYGH---------------------------------------
----------PKGAYF-V--------------------RV-G----D-----H-------
Y-------A------N----I------A------E---H--S------------------
E--V---D--S--F--I--ET--------------WYT--H--E---Q----F--R--Q-
--PT-HM-------------------------------------------NND--I----
-A-----L-V---V---L--KT-P------------------------------------
-L-K----F---N---D------Y---V-------Q-------P---I---C--LPE---
-----------------P--G-APL-----L----E---N-----R---T--------C-
------T--------I----S---G----W--GS-------------------IKSGVS-
--------------------------TPSQEL---R---A--A--------------Q--
L--P---I-----L----A----DT----T---CKQMN--------VYG-DA--------
------------------------------------------------------------
-----------------------------M-T--E--G--M--F-C-A-GSM--------
-----------DAS----V-----D------A------C---------------E-----
------------G----D-------S-----------G---G----P----L----V---
C--SDED------------------------------GETLYG----I----I--S----
---------WG--------QH-C-----G----Y-Q-NR----------------PGV--
-Y----VRVC------HYVDWI--------------------------------------
------------------------------------------------------------
------------------------------------------------------------
-------------------------------------------------------
>A3K907_9RHOB/1-199
------------------------------------------------------------
------------------------------------------------------------
--MES----------T-E--G-AR----R----W-E--A-V---G---R---LEIA----
----------------------GEAFC--T---G---A---L-------I----------
-T----------P-----------S------L-----------V------L--T------
--A---A---H----C-LFDPATG------------------------------------
-------ARVPVDDIQ-F--------------------LA-G------------------
W-------R------N----G------R------A---A---------------------
---A---Y--R--R--T--RK--------------AMP--H--P---K----Y--D--F-
--AS--SDGV-------------------------------------ARVGHD--I----
-A-----L-I---E---L--QH-P------------------------------------
---I----R---N---T------T---V-------L-------P---F---G--TSD---
-----------------------LP-----V----P---G-----A---E--------V-
------G--------V----V---S----Y--AH-------------------NRSEA--
------------------------------------------------------------
------------------------------------------------------------
------------------------------------------------------------
------------------------------------------------------------
------------------------------------------------------------
------------------------------------------------------------
------------------------------------------------------------
------------------------------------------------------------
----------------------PSMQDLCTVIAHQSDMLVLSCSVDFGASGSPVFAFGAD
GEARIVSVISAKAEADGKPVSLAV------------------------------------
------------------------------------------------------------
-------------------------------------------------------
>V9EY75_PHYPR/1-62
------------------------------------------------------------
------------------------------------------------------------
------------------------------------------------------------
------------------------------------------------------------
------------------------------------------------------------
------------------------------------------------------------
------------------------------------------------------------
------------------------------------------------------------
------------------------------------------------------------
------------------------------------------------------------
------------------------------------------------------------
------------------------------------------------------------
------------------------------------------------------------
------------------------------------------------------------
------------------------------------------------------------
------------------------------------------------------------
------------------------------------------------------------
----------------------------------------M--V-C-A-GG---------
-----------VVG----K-----D------S------C---------------G-----
------------G----D-------G-----------G---G----P----L----I---
K--ERGPGD---------------------------EDDIVIG----L----V--S----
---------WG--------SD-C-----G----V-G--Y----------------PAV--
-Y----SRVS------KAMTWI--------------------------------------
------------------------------------------------------------
------------------------------------------------------------
-------------------------------------------------------
>A0A077LM95_9PSED/2-214
------------------------------------------------------------
-----------------------------------------------------------A
TEVSP---------------A-RY----P----Y-S--T-A---V---F---IKATFA--
--------------------SGDVYIG--S---G---S---V-------V----------
-G----------R-----------N------D-----------I------L--T------
--A---T---H----V-VYDPDLGGYA---------------------------------
----TRLEFYVGADYN-FR-----------------TGRF-D----S----TP-------
L-------V------S----L------T------D---A--D------------------
W--Q---V--L--A--Y--PN--------------QVF-----Q---N----S--N--N-
--NT--LTQ--------------------------------------AESQYD--V----
-A-----L-I---G---L--DV-A------------------------------------
--------V---G---D------Q---V-------G-------Y---M---G--LAS---
------------------------------G----Y---N-----Q---S--------I-
------W--------A----N---S----F--GY-------------------PGGST--
------------------------------GL---M---Y--G--------------S--
A--Y---I-----H----H----DA----R---YST------------------------
------------------------------------------------------------
-------------------------------------------Y-T-A-YAY--------
-----------EGS----D-----I------L------D---------------R-----
------------G----S-------S-----------G---G----P----L----Y---
V--TDST------------------------------GSYVIG----V----K--S----
---------SG--------SS---------------------------------------
----------------------TVDVW---------------------------------
------------------------------------------------------------
------------------------------------------------------------
-------------------------------------------------------
>F7EB73_XENTR/30-257
------------------------------------------------------------
------------------------------------------------------------
-----VVGGH-A-T-K-N--G-KW----P----W-Q--A-I---V---V---IPN-----
-----------------------QFIS--G---A---T---L-------V----------
-S----------N-----------K------W-----------V------V--S------
--A---A---H----W-LESE---------------------------------------
----------EPGNVD-V--------------------IL-G----A-----F-------
N-------I------V----Q------D------H---D--E------------------
H--S---P--I--K--A--KQ--------------III--H--P---D----Y--S--P-
--ST--L-------------------------------------------LAD--I----
-C-----L-I---E---L--SE-S------------------------------------
-V-S----Y---T---I------H---I-------L-------P---I---C--LPA---
-----------------P--S-MAF-----P----S---G-----T---R--------C-
------W--------T----T---G----W--GD-------------------VEYGGY-
-------------------------QPRPNTL---Q---E--V--------------E--
L--Q---L-----F----S----DQ----Q---CKNA----------YF-SE--------
------------------------------------------------------------
-----------------------------I-Q--P--D--M--I-C-A-GDS--------
-----------SGG----K-----D------S------C---------------Q-----
------------G----D-------G-----------G---G----P----L----V---
C--SAGG------------------------------QWYLVG----V----I--I----
---------FG--------TG-C-----G----R-K-DY----------------PGV--
-Y----TSVA------PHTEWI--------------------------------------
------------------------------------------------------------
------------------------------------------------------------
-------------------------------------------------------
>E2BBI5_HARSA/2-174
------------------------------------------------------------
------------------------------------------------------------
---MN-------------------------------------------------------
------------------------------------------------------------
------------------------------------------------------------
------------------------------------------------------------
-------------KMK-V--------------------LS-G----T-------------
--------T------T----L------N------N---G--G------------------
---I---R--Y--D--I--ED--------------IYY--H--E---K----Y--N--T-
--EK--LV----------------------------------------ENGYD--I----
-G-----L-I---K---L--MK-D------------------------------------
-I-E----F---N---N------V---Q-------K-------P---I---S--LPN---
-----------------C--D-APV-----A----E---R-----A---K--------V-
------L--------I----V---A----W--GR-------------------LFNRG--
--------------------------PVSNEL---Q---V--L--------------N--
T--Y---Y-----M----T----NT----E---CQKY----------HT-QI--------
------------------------------------------------------------
-----------------------------I-P--S--I--S--F-C-T-FI---------
-----------APS----L-----G------T------C---------------N-----
------------G----D-------S-----------G---S----A----V----L---
Y--GGQ----------------------------------IIG----V----V--S----
---------AG--------RP-C-----A----M-G--T----------------PDI--
-K----TKVC------SHMNWI--------------------------------------
------------------------------------------------------------
------------------------------------------------------------
-------------------------------------------------------
>H2SPL5_TAKRU/365-613
------------------------------------------------------------
------------------------------------------------------------
-----IVGGD-E-A-E-V--A-SA----P----W-Q--V-M---L---Y---KRSP----
----------------------QELLC--G---A---S---L-------I----------
-S----------N-----------E------W-----------V------L--T------
--A---A---H----C-ILYPPWN------------------------------------
-------KNFSASDIL-V--------------------RL-G----K-----H-------
N-------R------A----K------F------E---Q--G------------------
I--E---K--I--M--V--VD-------------LIIV--H--P---K----Y--N--W-
--KE-NL-------------------------------------------NRD--I----
-A-----L-L---H---L--RR-P------------------------------------
-I-P----F---S---N------V---I-------H-------P---I---C--LPNK--
---------------KVA--R-MLM-----T----T---G-----F---K--------G-
------R--------V----T---G----W--GN------------------LKESFDPA
------------------------ARNLPTKL---Q---Q--I--------------H--
L--P---I-----V----E----ED----V---CRSS----------TS-IR--------
------------------------------------------------------------
-----------------------------I-T--D--N--M--F-C-A-GYKP-------
----------EDNK---RG-----D------A------C---------------E-----
------------G----D-------S-----------G---G----P----F----V---
M--KHPEE----------------------------NRWYQMG----I----V--S----
---------WG--------EG-C-----D----R-D-GK----------------YGF--
-Y----THVF------RMTKWM--------------------------------------
------------------------------------------------------------
------------------------------------------------------------
-------------------------------------------------------
>F1LTL7_RAT/2-242
------------------------------------------------------------
------------------------------------------------------------
-----ISGGH-S-A-P-Q--G-KW----P----W-Q--V-S---L---R---TYSYHL--
--------------------ASWVHIC--G---G---S---I-------I----------
-H----------P-----------Q------W-----------V------L--T------
--A---A---H----C-IHKRD--------------------------------------
---------ADPSAFR-I--------------------HA-G----D-------------
--------V------Y----L------Y------A---G---------------------
K--E---L--S--R--V--SQ--------------VIV--H--Q---D----F--V--H-
--GV--P-------------------------------------------GSD--V----
-A-----L-L---R---L--EK-P------------------------------------
-L-D----C---S---A------N---I-------K-------P---V---K--LFS---
-----------------G--S-LEV-----N----S---R-----Y---P--------C-
------W--------V----T---G----W--GM-------------------VHMYGS-
-------------------------LPPPYRL---Q---Q--V--------------Q--
V--K---I-----V----D----NA----L---CEQL----------YH-NATRHHN---
------------------------------------------------------------
------------------------QGHRFI-Q--D--D--M--L-C-A-GS---------
------------EG----R-----G------A------C---------------Y-----
------------G----D-------S-----------G---G----P----L----V---
C--RVAG------------------------------SWNLVG----V----V--S----
---------WG--------YG-C-----A----L-R-GI----------------PGV--
-Y----TLVQ------SFLPWI--------------------------------------
------------------------------------------------------------
------------------------------------------------------------
-------------------------------------------------------
>A0A0N1KFG2_9ACTN/38-231
------------------------------------------------------------
-----------------------------------------------------------I
IGGGY------------A--Q-SG----P----W-A--A-R---L---F---SGG-----
-----------------------RQTC--S---S---T---I-------I----------
-A----------P-----------T------W-----------I------L--T------
--A---K---H----C-VSG----------------------------------------
------------GALS-F--------------------RI-G----S-------------
--------L------D----Q------T------S---G--G------------------
---T---T--A--N--G--TQ--------------V----------------Y--T--H-
--SS-----------------------------------------------AD--L----
-A-----L-V---R---L--DR-S------------------------------------
--------V---Q---G------T---Y-------A-------T---L---G--QPG---
-----------------------SV-----S----V---G-----Q---T--------V-
------Q--------V----Y---G----W--GA-------------------TSQCGQE
------------------------INCQSRLL---K---V--A--------------N--
V--V---V-----T----------G----G---CRDA-----------------------
------------------------------------------------------------
-----------------------------Y-N--G--S--A--I-C-A-RR---------
------------GD----G-----I------T------A---------------G-----
------------G----D-------S-----------G---G----P----M----M---
A--GGV----------------------------------QVG----V----A--S----
---------TS--------DR-Q-----T----T-T---------------------A--
-Y----TNVT------QYRSWI--------------------------------------
------------------------------------------------------------
------------------------------------------------------------
-------------------------------------------------------
>L5L439_PTEAL/55-176
------------------------------------------------------------
------------------------------------------------------------
----A--SGA-P-C-P-R--G-SQ----P----W-Q--V-S---L---F---NGL-----
-----------------------SFQC--A---G---V---L-------V----------
-D----------K-----------S------W-----------V------L--T------
--A---A---H----C-GNK----------------------------------------
-------------PLW-A--------------------RV-G----D-----D-------
H-------L------L----L------L------Q---G---------------------
E--Q---L--R--R--T--AV--------------SVM--H--P---K----Y--H--Q-
--GS--GPILP-----------------------------------GRTDEHD--L----
-M-----L-L---K---L--AR-P------------------------------------
-A-V----L---G---P------R---I-------Q-------T---L---R--LPY---
------------------------------------------------------------
------------------------------------------------------------
------------------------------------------------------------
------------------------------------------------------------
------------------------------------------------------------
------------------------------------------------------------
------------------------------------------------------------
------------------------------------------------------------
------------------------------------------------------------
------------------------------------------------------------
----------------------LLKYNKGL------------------------------
------------------------------------------------------------
------------------------------------------------------------
-------------------------------------------------------
>E2C9W3_HARSA/27-263
------------------------------------------------------------
------------------------------------------------------------
-----ITDGS-D-A-M-P--G-EF----P----H-Q--V-S---I---Q---WGFPPF--
--------------------ISYQHTC--G---G---S---I-------L----------
-D----------E-----------K------T-----------I------L--T------
--A---A---H----C-IPE----------------------------------------
-----------FGVLK-I--------------------IA-G----K-----Y-------
F-------L------D----I------E------E---D--S------------------
N--Q---E--S--L--V--NR--------------IKV--H--E---G----F--K--G-
--DI--S-------------------------------------------QHD--I----
-A-----I-L---K---L--AT-P------------------------------------
-L-V----Y---N---E------K---V-------S-------A---I---Q--LPP---
-----------------Q--G-E-L-----E----T---G---------D--------A-
------L--------L----S---G----W--GS-------------------ISKDFL-
-------------------------PVLPAVL---Q---K--V--------------T--
V--P---V-----L----D----NV----S---CLKR----------FP-NNIIG-----
------------------------------------------------------------
-------------------------KQPEL-F--D--T--Q--I-C-T-DS---------
-----------TKG----E-----S------A------C---------------S-----
------------G----D-------S-----------G---G----P----L----V---
Q--VVDK------------------------------VTKQIG----I----V--S----
---------WG-------IYP-C-----G----A-N-LM----------------PSV--
-Y----TRVS------SYTDWI--------------------------------------
------------------------------------------------------------
------------------------------------------------------------
-------------------------------------------------------
>Q1LUR2_DANRE/24-245
------------------------------------------------------------
------------------------------------------------------------
----T-VNGN-E-A-T-P--H-SR----P----Y-M--V-S---V---Q---YKG-----
-----------------------HHIC--G---G---F---L-------I----------
-N----------E-----------A------F-----------V------L--T------
--A---A---H----C-RTN----------------------------------------
----------TTLYLT-I--------------------IV-G----A-----H-------
N-------L------K----N------M------S---Q--G------------------
A--E---R--I--G--V--ES--------------YYK--H--L---D----Y--Y--D-
--RP-RY-------------------------------------------VND--I----
-M-----L-L---K---L--KK-R------------------------------------
-I-T----R---S---Q------T---V-------S-------W---I---S--IPK---
-----------------E--N-GDI-----N----K---D-----P---V--------C-
------R--------V----A---G----W--GS-------------------SVFNG--
--------------------------TPSPVL---M---E--A--------------N--
V--K---I-----M----N----NA----K---CKER----------WQ-SD--------
------------------------------------------------------------
----------------------------FL-P--S--Q--M--M-C-V-YG---------
-------------N----G-----G------S------C---------------S-----
------------G----D-------S-----------G---G----P----L----V---
C--GDT----------------------------------AVG----I----A--S----
---------FVK------TGL-C-----N----S-P-QY----------------PNV--
-Y----TNIS------AFLPWI--------------------------------------
------------------------------------------------------------
------------------------------------------------------------
-------------------------------------------------------
>KLK1_HUMAN/25-254
------------------------------------------------------------
------------------------------------------------------------
-----IVGGW-E-C-E-Q--H-SQ----P----W-Q--A-A---L---Y---HFS-----
-----------------------TFQC--G---G---I---L-------V----------
-H----------R-----------Q------W-----------V------L--T------
--A---A---H----C-ISD----------------------------------------
-------------NYQ-L--------------------WL-G----R-----H-------
N-------L------F----D------D------E---N--T------------------
A--Q---F--V--H--V--SE--------------SFP--H--P---G----F--N--M-
--SL--LENHTR--------------------------------QADEDYSHD--L----
-M-----L-L---R---L--TE-P------------------------------------
AD-T----I---T---D------A---V-------K-------V---V---E--LPT---
-----------------E--E-P-------E----V---G-----S---T--------C-
------L--------A----S---G----W--GS-------------------IEPENF-
--------------------------SFPDDL---Q---C--V--------------D--
L--K---I-----L----P----ND----E---CKKA----------HV-QK--------
------------------------------------------------------------
-----------------------------V-T--D--F--M--L-C-V-GHL--------
-----------EGG----K-----D------T------C---------------V-----
------------G----D-------S-----------G---G----P----L----M---
C--DGV----------------------------------LQG----V----T--S----
---------WG-------YVP-C-----G----T-P-NK----------------PSV--
-A----VRVL------SYVKWI--------------------------------------
------------------------------------------------------------
------------------------------------------------------------
-------------------------------------------------------
>B4MLQ0_DROWI/76-319
------------------------------------------------------------
------------------------------------------------------------
-----IAGGN-L-A-E-P--E-MF----P----Y-Q--V-G---L---L---IESAGT--
--------------------KGELLQC--G---G---S---L-------I----------
-A----------E-----------D------V-----------V------L--T------
--A---A---H----C-LWN----------------------------------------
-----------AKRVR-V--------------------FL-G----S----LR-------
F-------A------D----S------T------D---A--T------------------
---E---T--F--L--I--SQE------------DFTI--Y--P---G----Y--L--G-
--FG--G-------------------------------------------YND--L----
-A-----V-I---H---L--PR-K------------------------------------
-A-K----L---S---N------R---V-------K-------T---I---A--LLDND-
---------------YMQ--E-QSF-----L----V---N-----Q---V--------V-
------S--------V----S---G----W--GSLS---------------DGTN--STH
------------------------IHQQNRLL---Y---Y--A--------------D--
V--R---V-----M----E----QE----N---CECY---------YLP-GL--------
------------------------------------------------------------
----------------------------VS-R--S--R--H--L-C-T-DG---------
-----------SNA----K-----G------A------C---------------Q-----
------------G----D-------S-----------G---G----P----L----V---
L--QWQN------------------------------INYLIG----I----I--S----
---------FGN------ADG-C-----E----L-G--S----------------PTV--
-Y----TRVS------TFANWL--------------------------------------
------------------------------------------------------------
------------------------------------------------------------
-------------------------------------------------------
>A0A0B2XGA7_METRA/41-209
------------------------------------------------------------
---------------------------------------------------IVNVLTLSK
QEHCR-------------------------------------------------------
------------------------------------------------------------
------------------------------------------------------------
------------------------------------------------------------
------------------------------------------------------------
----------------------------------Q---G---------------------
G--V---E--V--E--V--AS--------------AAL--H--P---R----Y--S--S-
--IR--R-------------------------------------------HDD--I----
-A-----I-L---K---L--AT-P------------------------------------
-I-E----E---S---D------M---I-------R-------Y---A---T--LPA---
-----------------S--G-SDP-----V----L---N-----T---I--------S-
------R--------R----L---A----R--GL-------------------DGRNT--
--------------------------GPADKL---S---K--V--------------N--
I--T---I-----H----E----RG----A---CSEK----------LK-LG--------
------------------------------------------------------------
-----------------------------A-V--E--D--I--I-C-A-GD---------
------------DG----K-----D------A------C---------------E-----
------------G----D-------S-----------G---G----P----L----V---
D--PVT--------------------------------GHVIG----L----V--T----
---------WG---------K-C-----W----D-P-------------------PTA--
-Y----ARVS------SYIDFI--------------------------------------
------------------------------------------------------------
------------------------------------------------------------
-------------------------------------------------------
>T1GQQ4_MEGSC/154-295
------------------------------------------------------------
------------------------------------------------------------
-----ITGGR-P-A-D-P--D-EW----P----W-M--V-A---I---L---RKGY----
----------------------PSAWC--G---G---A---L-------I----------
-T----------D-----------R------H-----------I------L--T------
--A---A---H----C-IYKL---------------------------------------
----------KVADLF-A--------------------RL-G----E-----Y-------
D-------F------K----Q------F------N---E--T-----------------R
S--R---D--F--R--I--AA--------------MVH--H--I---D----F--D--P-
--LN--Y-------------------------------------------END--I----
-A-----L-I---R---I--EK-P------------------------------------
-T-I----F---N---T------Y---V-------W-------P---V---C--MPP---
--------------------I-GEM-----W----E---G-----Y---N--------G-
------I--------V----T---G----W--GT-------------------QHFGG--
---------------------------PS-------------------------------
------------------------------------------------------------
------------------------------------------------------------
------------------------------------------------------------
------------------------------------------------------------
------------------------------------------------------------
------------------------------------------------------------
------------------------------------------------------------
----------------------SNF-----------------------------------
------------------------------------------------------------
------------------------------------------------------------
-------------------------------------------------------
>G3U6L4_LOXAF/113-297
------------------------------------------------------------
------------------------------------------------------------
-----IVGGV-E-A-S-P--G-EF----P----W-Q--V-S---L---R---END-----
-----------------------EHFC--G---A---A---I-------V----------
-G----------A-----------R------W-----------L------V--S------
--A---A---H----C-FNEF---------------------------------------
---------QHQTEWV-A--------------------YV-G----T-----T-------
Y-------L------G----G------S------E---A--S------------------
T--V---R--A--R--V--SR--------------IIK--H--P---L----Y--N--A-
--DT--A-------------------------------------------DFD--V----
-A-----V-L---E---L--AG-P------------------------------------
-L-P----F---S---R------H---I-------Q-------P---V---C--LPA---
-----------------A--S-HSF-----P----P---R-----K---K--------C-
------L--------I----S---G----W--GY-------------------LKEDF--
---------------------------RKRVL---F---D--L--------------V--
Y--Y---F-----V----------------------------------------------
------------------------------------------------------------
------------------------------------------------------------
------------------------------------------------------------
------------------------------------------------------------
------------------------------------------------------------
------------------------------------------------------------
----------------------CKNIHSKTHSHSTTSRHTDQGVTSVTFFTLCHCSPY--
------------------------------------------------------------
------------------------------------------------------------
-------------------------------------------------------
>E2A909_CAMFO/79-315
------------------------------------------------------------
------------------------------------------------------------
-----IFNGK-P-S-R-K--G-AW----P----W-Q--V-S---L---Q---LLHPKL--
--------------------GFIGHWC--G---G---V---L-------I----------
-D----------P-----------R------W-----------V------I--T------
--V---A---H----C-IHNELF-------------------------------------
-------NLPIGALWT-A--------------------VV-G----E-----W-------
E-------L------D----A------G------G---R--G------------------
S--A---R--L--P--V--EK--------------VIL--H--E---R----F--N--N-
--YV-----------------------------------------------HD--I----
-A-----L-M---K---L--AR-P------------------------------------
-A-P----L---S---K------V---V-------R-------T---I---C--LPG---
-----------------P--E-QYI-----G----K---R---------Q--------C-
------V--------A----S---G----W--GR-------------------YGPSP--
--------------------------SLSTAL---L---E--V--------------S--
V--P---L-----L----D----LE----E---CLQA----------YG-TSV-------
------------------------------------------------------------
----------------------------PI-R--K--G--H--L-C-A-GHI--------
-----------DGS----S-----G------S------C---------------V-----
------------G----D-------S-----------G---G----P----L----Q---
C--RRSDG-----------------------------AWQLVG----V----T--S----
---------FG--------SG-C-----A----R-P-GY----------------PDV--
-Y----TEIQ------HYLNWI--------------------------------------
------------------------------------------------------------
------------------------------------------------------------
-------------------------------------------------------
>E4Y114_OIKDI/59-280
------------------------------------------------------------
------------------------------------------------------------
-----IVGGR-P-V-D-D--I-KN---WN----W-I--G-Q---L---H---G-------
-------------------------YC--G---G---S---L-------V----------
-A----------D-----------D------M-----------F------L--T------
--A---A---H----C-CAET---------------------------------------
---------RVG--QN-V--------------------YF-G----VL---NP-------
W-------E------N----E------S------E---G---------------------
---Q---T--R--K--V--EE--------------MVS--H--P---D----Y--V--R-
--LI--Y-------------------------------------------THD--I----
-C-----M-I---K---L--DS-S------------------------------------
-I-I----Q---D---R------N---V-------R-------P---I---C--LAD---
-----------------S--P---P-----A----T---N-----T---P--------A-
------Y--------I----A---G----W--GL-------------------TSEGG--
--------------------------LGSKHL---M---E--V--------------S--
V--P---V-----V----T----NE----E---CQNA----------HS-GY--------
------------------------------------------------------------
----------------------------LV-D--D--S--M--L-C-A-GKI--------
-----------QGG----Q-----D------T------C---------------Q-----
------------G----D-------S-----------G---G----P----I----V---
S--VDRDG-----------------------------KVTLAG----V----A--S----
---------WG--------VG-C-----A----R-P-GS----------------YGV--
-Y----SRVD------TQLDFI--------------------------------------
------------------------------------------------------------
------------------------------------------------------------
-------------------------------------------------------
>B4G9F7_DROPE/48-268
------------------------------------------------------------
------------------------------------------------------------
-----IVGGH-R-I-N-I--T-DA----P----H-Q--V-S---L---Q---TSS-----
------------------------HIC--G---G---S---L-------I----------
-S----------E-----------E------W-----------I------L--T------
--A---A---H----C-TYGK---------------------------------------
----------TADRLK-I--------------------RL-G----T-----S-------
E-------F------A----R------S------G---E---------------------
-------L--L--R--V--KQ--------------IVQ--H--A---Q----F--N--F-
--SN--V-------------------------------------------DYD--F----
-S-----L-L---Q---L--QH-P------------------------------------
-I-K----F---D---E------T---K-------K-------A---I---Q--LPE---
-----------------P--Q-QQL-----M----D---G-----E---T--------C-
------F--------V----S---G----W--GN-------------------TQNLL--
--------------------------ESREWL---R---Q--V--------------E--
V--P---L-----V----N----QK----V---CSEK----------YQ-QYG-------
------------------------------------------------------------
----------------------------GV-T--E--R--M--I-C-A-GFM--------
-----------EGG----K-----D------A------C---------------Q-----
------------G----D-------S-----------G---G----P----M----V---
S--ESG---------------------------------VLVG----I----V--S----
---------WG--------YG-C-----A----K-P-DY----------------PGV--
-Y----SRVA------FARDWV--------------------------------------
------------------------------------------------------------
------------------------------------------------------------
-------------------------------------------------------
>M3Y688_MUSPF/113-341
------------------------------------------------------------
------------------------------------------------------------
-----IVGGV-E-A-S-P--G-EF----P----W-Q--V-S---L---R---ENN-----
-----------------------EHFC--G---A---A---V-------V----------
-G----------A-----------R------W-----------L------V--S------
--A---A---H----C-FSEF---------------------------------------
---------QDPREWV-A--------------------YA-G----T-----T-------
Y-------L------S----G------A------E---P--G------------------
T--V---R--A--R--V--AR--------------ITP--H--P---L----Y--N--P-
--DT--A-------------------------------------------DFD--V----
-A-----V-L---Q---L--DG-P------------------------------------
-L-A----F---G---R------H---V-------Q-------P---V---C--LPA---
-----------------A--T-HVF-----P----P---R-----R---K--------C-
------L--------I----S---G----W--GY-------------------LREDFL-
--------------------------VKPETL---Q---K--A--------------T--
V--E---L-----L----D----QG----L---CASL----------YG-HS--------
------------------------------------------------------------
-----------------------------L-T--D--R--M--V-C-A-GYL--------
-----------DGK----V-----D------S------C---------------Q-----
------------G----D-------S-----------G---G----P----L----V---
C--EEPSG-----------------------------RFFLAG----I----V--S----
---------WG--------IG-C-----A----E-A-RR----------------PGV--
-Y----ARVT------RLRDWI--------------------------------------
------------------------------------------------------------
------------------------------------------------------------
-------------------------------------------------------
>F1QBP4_DANRE/1-204
------------------------------------------------------------
------------------------------------------------------------
-----------------------------------M--V-S---L---Q---KNS-----
-----------------------WHIC--G---G---F---L-------I----------
-T----------E-----------Q------F-----------V------L--T------
--A---A---H----C-WEK----------------------------------------
-----------GDVIT-V--------------------VV-G----A-----H-------
D-------L------S----E------N------E---T---------------------
Y--D---S--F--E--V--TS--------------YIP--H--P---E----F--S--W-
--QN--Y-------------------------------------------END--I----
-M-----L-L---K---L--NK-K------------------------------------
-V-T----L---S---N------N---V-------G-------L---I---S--LPK---
-----------------N--G-EDV-----K----E---D-----A---V--------C-
------S--------V----A---G----W--GR-------------------LWLNG--
--------------------------PRPDRL---M---E--A--------------E--
T--V---I-----V----S----GE----E---CKRR----------WE-SL--------
------------------------------------------------------------
----------------------------FK-P--S--K--M--F-C-V-YG---------
-------------H----G-----G------T------C---------------K-----
------------G----D-------S-----------G---G----P----L----V---
C--GEH----------------------------------AVG----V----T--S----
---------FSD------RYS-C-----N----S-R-LL----------------PNM--
-Y----TKIS------AYLSW---------------------------------------
------------------------------------------------------------
------------------------------------------------------------
-------------------------------------------------------
>A0A084WHP9_ANOSI/184-244
------------------------------------------------------------
-----------------------------------------------------------V
KEILK-------------------------------------------------------
------------------------------------------------------------
------------------------------------------------------------
------------------------------------------------------------
------------------------------------------------------------
------------------------------------------------------------
------------------------------------------------------------
------------------------------------------------------------
------------------------------------------------------------
------------------------------------------------------------
------------------------------------------------------------
------------------------------------------------------------
------------------------------------------------------------
------------------------------------------------------------
------------------------------------------------------------
------------------------------------------------------------
-------------D----A-----D------V------C---------------S-----
------------G----D-------G-----------G---A----A----L----V---
C--SVAGSD---------------------------TSYYQAG----I----V--A----
---------WG--------IG-C-----G----D-E-NI----------------PGV--
-Y----VDVA------NTRSWI--------------------------------------
------------------------------------------------------------
------------------------------------------------------------
-------------------------------------------------------
>G3QL61_GORGO/26-249
------------------------------------------------------------
------------------------------------------------------------
-----IIGGR-E-V-I-P--H-SR----P----Y-M--A-S---L---Q---RNG-----
-----------------------SHLC--G---G---V---L-------V----------
-H----------P-----------K------W-----------V------L--T------
--A---A---H----C-LAQ----------------------------------------
----------RMAQLR-L--------------------VL-G----L-----H-------
N-------L------D----S------P------G---L---------------------
-------T--F--H--I--KA--------------AIQ--H--P---R----Y--K--P-
--VP-AL-------------------------------------------END--L----
-A-----L-L---Q---L--DG-K------------------------------------
-V-K----P---S---R------T---I-------R-------P---L---A--LPS---
-----------------K--R-QVV-----A----A---G-----T---R--------C-
------S--------M----A---G----W--GL-------------------THQGG--
--------------------------RLSRVL---R---E--L--------------D--
L--Q---V-----L----D----TR----M---CNNSR--------FWN-GS--------
------------------------------------------------------------
-----------------------------L-S--P--C--M--V-C-L-AAD--------
-----------SKD----Q-----A------P------C---------------K-----
------------G----D-------S-----------G---G----P----L----V---
C--GKG--------------------------------QVLAG----V----L--S----
---------FS-------SRV-C-----T----D-I-FK----------------PPV--
-A----TAVA------PYVSWI--------------------------------------
------------------------------------------------------------
------------------------------------------------------------
-------------------------------------------------------
>G3VHV8_SARHA/39-283
------------------------------------------------------------
------------------------------------------------------------
-----VVGGI-N-A-R-P--G-AW----P----W-I--V-S---V---Q---IVYWNG--
--------------------RYRNHIC--G---G---S---L-------I----------
-A----------P-----------T------W-----------V------L--T------
--A---A---H----C-FGKNE--------------------------------------
---------SDLNKWR-L--------------------VT-G----A-----W-------
E-------I------Q----H------GWNYGPVD---P--K------------------
V--Q---E--R--K--P--IK--------------IIP--H--E---N----Y--N--R-
--NF--Q-------------------------------------------END--I----
-A-----L-V---Q---L--ES-P------------------------------------
-I-R----C---G---D------V---I-------R-------I---A---C--LPR---
-----------------P--G-EGP----TK----S---E-----E---K--------C-
------A--------I----A---G----W--GY-------------------TIEGG--
--------------------------SPSRIL---Q---E--A--------------L--
V--S---M-----L----D----IR----I---CNGSR--------WYY-GY--------
------------------------------------------------------------
-----------------------------I-H--R--Y--N--L-C-A-GYQ--------
-----------EGK----I-----D------T------C---------------Q-----
------------G----D-------S-----------G---G----P----L----M---
C--KDKDS----------------------------GIYVVVG----I----T--S----
---------WG--------TG-C-----A----R-A-FR----------------PGI--
-Y----TSTW------HFLDWI--------------------------------------
------------------------------------------------------------
------------------------------------------------------------
-------------------------------------------------------
>L8Y427_TUPCH/18-258
------------------------------------------------------------
------------------------------------------------------------
-----IFGGK-K-A-N-P--E-RW----P----W-Q--A-S---L---L---LNG-----
-----------------------RHIC--G---A---T---L-------I----------
-D----------R-----------N------W-----------V------A--S------
--A---A---H----C-FQRS---------------------------------------
---------HSPSDYR-I--------------------LL-G----Y-----N-------
Q-------L------H----H------P------T---N--Y------------------
S--R---Q--M--T--V--RT--------------VIV--H--S---E----Y--D--K-
--QH-RM-------------------------------------------GSD--I----
-T-----L-L---Q---L--HV-S------------------------------------
-V-D----F---N---S------H---I-------S-------P---A---C--VPD---
-----------------S--S-TVL-----N----T---S-----R---T--------C-
------W--------I----S---G----W--GM-------------------ITEDTF-
-------------------------LPRPFQL---Q---E--G--------------E--
V--G---I-----I----E----NR----F---CANF---------FQP--ENPSKP---
------------------------------------------------------------
-----------------------SNRDYGI-Y--D--D--M--L-C-A-GNL--------
-----------MEE----T-----S------I------C---------------R-----
------------G----D-------S-----------G---G----P----L----V---
C--PVNG------------------------------KWYLIG----I----S--S----
---------WS--------LD-C-----R----S-P-IG----------------PSV--
-F----TRVS------YFSNWI--------------------------------------
------------------------------------------------------------
------------------------------------------------------------
-------------------------------------------------------
>A0A0L0CBW3_LUCCU/6-191
------------------------------------------------------------
------------------------------------------------------------
---KR---GI-D-A-S-S--G-QY----P----W-V--A-S---I---R---VDG-----
-----------------------AHAC--V---G---S---I-------I----------
-N----------E-----------D------F-----------I------V--T------
--A---A---H----C-VSSLGA-------------------------------------
-------TSIESSRVT-A--------------------RV-G----S-------------
--------V------N----Q------F------A---G--G------------------
---Q---I--V--K--I--RS--------------IVI--Y--P---S----Y--G--N-
--FL-----------------------------------------------HD--I----
-A-----L-L---K---L--DQ-S------------------------------------
-L-V----F---N---D------K---I-------N-------K---I---S--LTT---
--------------------D-DAI-----E----E---G-----T---S--------V-
------F--------V----T---G----W--GL-------------------QESGS--
---------------------------SPYKL---Q---Y--A--------------T--
M--S---V-----L----S----GP----E---CELQ-----------A-GY--------
------------------------------------------------------------
-----------------------------G-Y--D--S--V--I-C-L-KH---------
-----------TEN----V-----G------I------C---------------R-----
------------G----D-------D-----------G---A----G----V----V---
------------------------------------------------------------
------------------------------------------------------------
----------------------TGI-----------------------------------
------------------------------------------------------------
------------------------------------------------------------
-------------------------------------------------------
>L5KD11_PTEAL/502-727
------------------------------------------------------------
------------------------------------------------------------
-----IVNGE-N-T-L-V--G-AW----P----W-Q--A-S---M---Q---WKG-----
-----------------------QHHC--G---A---S---L-------I----------
-S----------S-----------R------W-----------L------L--S------
--A---A---H----C-FNKK---------------------------------------
---------NNSEDWT-V--------------------NF-G----T-------------
---------------V----I------N------K---P---------------------
Y--R---T--G--K--V--QN--------------VIS--H--E---N----Y--N--R-
--AG--V-------------------------------------------HDD--I----
-A-----L-V---Q---L--AE-E------------------------------------
-V-S----F---T---K------Y---I-------R-------R---I---C--LPE---
-----------------A--K-MKL-----S----E---N-----D---S--------V-
------V--------V----T---G----W--GT-------------------LYMNG--
--------------------------PTPKIL---Q---Q--A--------------F--
V--K---I-----I----D----NK----V---CNAPH--------ALS-GF--------
------------------------------------------------------------
-----------------------------V-T--D--K--M--L-C-A-GFM--------
-----------SGE----A-----D------A------C---------------Q-----
------------N----D-------S-----------G---G----P----L----A---
Y--PDSRN-----------------------------IWHLVG----I----V--S----
---------WG--------EG-C-----A----K-K-NK----------------PGV--
-Y----TRVT------AYRDWI--------------------------------------
------------------------------------------------------------
------------------------------------------------------------
-------------------------------------------------------
>B3M7Q8_DROAN/47-276
------------------------------------------------------------
------------------------------------------------------DEKSLG
LARSM---------------------------------V-S---I---R---TRTARAY-
--------------------YGDNHFC--A---G---A---I-------I----------
-A----------P-----------T------F-----------V------L--S------
--S---A---H----C-VITKRR-------------------------------------
-------LFLPRRMLL-I--------------------VA-G----T----PN-------
R-------L------K----Y------M------E---R--R------------------
S--F---H--T--P--V--TR--------------IIA--P--D---N----F--T--I-
--YN----------------------------------------------TND--I----
-V-----L-L---Q---T--KI-R------------------------------------
FP-R----S---N---F------F---I-------N-------I---I---D--LPL---
-----------------N--P---P-----Q----I---G-----E---L--------Y-
------D--------L----C---G----W--GR-------------------LYRGG--
--------------------------PLTSNI---V---H--I--------------R--
M--P---L-----I----S----SE----V---CQK-----------IL-HV--------
------------------------------------------------------------
-----------------------------T-K--T--D--M--L-C-T-FDEN-------
----------AHSA----I-----S------A------C---------------F-----
------------G----D-------L-----------G---S----P----L----V---
R--NRT----------------------------------VFG----I----V--S----
---------ST--------VG-C-----S----I-H-NM----------------PCI--
-F----TDVY------QNVDWI--------------------------------------
------------------------------------------------------------
------------------------------------------------------------
-------------------------------------------------------
>Q16L25_AEDAE/8-237
------------------------------------------------------------
--------------------------------------------------------RHIN
HLFQN----------------------------I-Q--V-E---L---A---RDGK----
----------------------SFNQC--S---G---A---L-------I----------
-D----------Y-----------R------H-----------V------V--T------
--S---A---S----C-TSW----------------------------------------
------------NNLH-P------------------------------------------
--------T------Q----V-------------L---A--N------------------
E--Q---S--I--D--I--TE--------------ITR--H--P---L----F--V--P-
--GR--H-------------------------------------------YND--I----
-A-----V-L---R---L--DK-FY----------------------------------N
PH-K----I---Y---Q------I---V-------A-------P---A---C--IWN---
-----------------K--G-K-I-----P----E---P---------I--------V-
------F--------Y----S---G----Y--GP-------------------DSSGS--
---------------------------SSSQE---T---Y--V--------------S--
L--K---ILTAFFL----D----NG----R---CNSN----------YS-SQFAQQ----
------------------------------------------------------------
-------------------------LPGGF-N--G--D--F--V-C-A-ENP--------
-----------VDL---VP-----G------I------C---------------K-----
------------L----E-------P-----------G---G----P----I----S---
N--FRRDN----------------------------VVPYVYG----V----N--T----
---------LG--------AE-C-----G----G-A-GN----------------LFV--
-A----TRIS------SYYNWI--------------------------------------
------------------------------------------------------------
------------------------------------------------------------
-------------------------------------------------------
>B4J1D0_DROGR/39-263
------------------------------------------------------------
------------------------------------------------------------
----V-VGGE-A-T-T-I--D-KL---GG----Y-I--V-A---L---R---YLG-----
-----------------------NFVC--G---G---A---L-------L----------
-N----------E-----------R------I-----------V------L--S------
--A---A---H----C-FIG----------------------------------------
----------RQKRYQ-W--------------------TI------E-----G-------
G-------I------S----R------L------D---E--N------------------
G--T---K--V--V--L--KE--------------YIV--P--S---I----F--D--E-
--DT--M-------------------------------------------HMD--V----
-A-----V-L---L---L--SE-P------------------------------------
---L----K---G---K------N---I-------V-------P---I---A--LCN---
----------------------HHL-----I----E---G-----R---D--------L-
------T--------V----S---G----W--GL-------------------TDPRAT-
--------------------------LVQQQL---R---T--V--------------I--
V--P---V-----V----K----KS----K---CKKV----------YK-KSS-------
------------------------------------------------------------
----------------------------KI-T--D--A--M--F-C-A-GL---------
-----------KSG----K-----D------A------C---------------T-----
------------F----D-------S-----------G---G----P----L----V---
Y--YPPNA-----------------------------EKQLCG----I----V--S----
---------FG--------IG-C-----A----S-V-KY----------------PGV--
-Y----TDVN------YVKPFI--------------------------------------
------------------------------------------------------------
------------------------------------------------------------
-------------------------------------------------------
>B4NKQ5_DROWI/56-266
------------------------------------------------------------
------------------------------------------------------------
-YQLT------E-G-T-A--H-VG----P----W-L--L-R---I---L---DGE-----
-----------------------RFAC--G---G---V---Y-------Y----------
-A----------P-----------L------W-----------V------I--T------
--S---A---N----C-MYL----------------------------------------
----------YRSRLN-Q--------------------LS-V----E-----Y-------
V-------T------P----R------S------G---E--S------------------
K--N---Y--A--L--I--DS--------------VVV--P--K---M----F--R--Q-
--YS--N-------------------------------------------FMD--I----
-A-----M-V---K---L--LN-P------------------------------------
-I-E----R---D---G------D---F-------A-------K---L---C--SKP---
-----------------L--R-E-------H----P---Q-----L---A--------V-
------V--------A----C---G----A--GP-------------------D------
-----------------------------EEL---R---T--E--------------Q--
I--S---L-----M----K----KM----E---CENE---------YGK-LR--------
------------------------------------------------------------
-----------------------------L-T--E--T--I--A-C-G-HE---------
-----------FNR----P-----R------E------C---------------M-----
------------F----E-------F-----------G---C----P----V----T---
S--QDK----------------------------------VCA----I----V--A----
---------YG--------PE-C-----S----K-P-GA----------------PGL--
-F----TDIY------QVRHFI--------------------------------------
------------------------------------------------------------
------------------------------------------------------------
-------------------------------------------------------
>L5KJP6_PTEAL/26-218
------------------------------------------------------------
------------------------------------------------------------
-----IVGGQ-D-A-R-A--G-EW----P----W-Q--A-S---I---Q---HRG-----
-----------------------AHVC--G---G---S---L-------I----------
-A----------P-----------Q------W-----------V------L--T------
--A---A---H----C-FPRQ---------------------------------------
---------ALLSEYR-V--------------------RL-G----A-----L-------
H-------L------G----P------A------S---P--R------------------
A--L---L--V--P--V--RR--------------MLL--S--P---D----Y--S--E-
--DR--A-------------------------------------------RGD--L----
-A-----L-L---Q---L--HR-P------------------------------------
-V-P----L---S---S------R---V-------Q-------P---V---C--LPE---
-----------------P--R-AHL-----P----P---G-----T---L--------C-
------W--------V----T---G----W--GS-------------------LHPGVP-
-------------------------LPEWRPL---Q---G--V--------------R--
V--P---L-----L----D----SH----T---CDRLY--------HV---GTNVP----
------------------------------------------------------------
------------------------LAQHIV-L--P--G--N--L-C-A-GYV--------
-----------QGH----K-----D------A------C---------------Q-----
------------------------------------------------------------
------------------------------------------------------------
------------------------------------------------------------
----------------------R-------------------------------------
------------------------------------------------------------
------------------------------------------------------------
-------------------------------------------------------
>W5PD84_SHEEP/241-468
------------------------------------------------------------
------------------------------------------------------------
-----IVGGR-D-C-A-E--G-EC----P----W-Q--P-A---L---V---NEEN----
-----------------------EGFC--G---G---T---I-------L----------
-S----------E-----------F------Y-----------V------L--T------
--A---A---H----C-LHQ----------------------------------------
-----------AKRFT-V--------------------RV-G----D-----R-------
N-------T------G----Q------E------D---G--N------------------
E--M---V--H--E--V--EM--------------SVK--H--G---R----F--V--K-
--ET--Y-------------------------------------------DFD--I----
-A-----V-L---R---L--KT-P------------------------------------
-I-Q----F---R---Q------N---V-------A-------P---A---C--LPEK--
---------------DWA--E-ATL-----M----T---Q-----K---T--------G-
------I--------V----S---G----F--GR-------------------THEKG--
--------------------------RPSSTL---K---M--L--------------E--
V--P---Y-----V----D----RN----A---CKLS----------SS-FS--------
------------------------------------------------------------
-----------------------------I-T--P--N--M--F-C-A-GYD--------
-----------AQP----E-----D------A------C---------------Q-----
------------G----D-------S-----------G---G----P----H----V---
T--RFRD------------------------------TYFVTG----I----V--S----
---------WG--------EG-C-----A----R-K-GK----------------FGV--
-Y----TKVS------NFLKWI--------------------------------------
------------------------------------------------------------
------------------------------------------------------------
-------------------------------------------------------
>A0A093BII9_CHAPE/1-236
------------------------------------------------------------
------------------------------------------------------------
-----VVGGT-N-A-R-P--G-AW----P----W-I--V-S---I---Q---DSWTV---
---------------------GSQHIC--G---G---S---L-------I----------
-T----------P-----------Q------W-----------V------V--T------
--A---A---H----C-FINA---------------------------------------
---------SYISTWR-V--------------------VI-G----A-----N-------
R-------L------S----Q------L------G---P--E------------------
A--Q---V--R--N--I--RR--------------LLV--H--E---L----Y--N--N-
--LT--H-------------------------------------------RND--I----
-A-----V-L---E---L--DQ-P------------------------------------
-I-Q----C---S---S------Y---I-------Q-------L---A---C--VPD---
-----------------I--S-LRV-----E----E---L-----K---T--------C-
------Y--------I----S---G----W--GA-------------------TTARSG-
--------------------------DESDVL---Q---E--A--------------R--
V--H---L-----I----D----VS----L---CNSSW--------WYR-GE--------
------------------------------------------------------------
-----------------------------I-H--H--H--N--L-C-A-GYE--------
-----------QGV----I-----D------T------C---------------Q-----
------------G----D-------S-----------G---G----P----L----V---
C--KDNYG----------------------------DYFWLVG----L----T--S----
---------WG--------RG-C-----A----R-A-RQ----------------PGV--
-Y----TSTQ------HFYNWI--------------------------------------
------------------------------------------------------------
------------------------------------------------------------
-------------------------------------------------------
>D5ZX98_9ACTN/208-384
------------------------------------------------------------
----------------------------------------------TVGGDPYYTGNARC
SIGFS-------------------------------------------------------
-------------------------------------------------V----------
-H----------G------------------G-----------F------V--T------
--A---G---H----C-GGT----------------------------------------
-----------------------------------------G----A-------------
A-------V------R----G------W------D---G--S------------------
---H---I--G--T--F--QG-------------------------------S--S--F-
--P-----------------------------------------------GND--Y----
-A-----W-V---N---V--GS-G------------------------------------
WW-T----V---P---V------V---L-------G-------W---G---T--VPDRL-
---------------VRG--S-AEA-----P----V---G-----A---S--------I-
------C--------R----S---G----S--TT-------------------RWHCG--
-----------------------------TVL---A---K--N--------------E--
T--V---N-----Y----S----QG----A---VHQ------------------------
------------------------------------------------------------
-----------------------------M-T--K--T--S--V-C-A-EP---------
------------------------------------------------------------
------------G----D-------S-----------G---G----A----F----I---
S--GDQ----------------------------------AQG----V----T--S----
---------GG-------WGN-C-----S----G-G-GE-----------------TW--
-F----QPVN------EI----LSR-----------------------------------
------------------------------------------------------------
------------------------------------------------------------
-------------------------------------------------------
>T1GD36_MEGSC/923-1159
------------------------------------------------------------
------------------------------------------------------------
-VDGD--------A-E-F--G-EY----P----W-H--A-G---I---L---KKDPK---
---------------------ESVYVC--G---G---T---L-------I----------
-D----------A-----------Q------H-----------I------I--T------
--A---A---H----C-IKSY---------------------------------------
----------QGFDLR-V--------------------RL-G----E-----W-------
D-------V------N----H------D------V---E--FF----------------P
Y--I---E--R--D--V--IS--------------VHV--H--P---E----Y--Y--A-
--GT--L-------------------------------------------DND--L----
-A-----I-L---K---I--DQ-PV-----------------------------------
DF-Q----K---N---P------H---I-------S-------A---A---C--LPD---
-----------------K--F-TD------F----T---G-----A---R--------C-
------W--------T----T---G----W--GK-------------------DAFGEY-
-------------------------GKYQNIL---K---E--V--------------D--
V--P---I-----I----G----HG----Q---CQQQ----------LR-QTRLG-----
------------------------------------------------------------
-------------------------YSYNL-N--P--G--F--L-C-A-GG---------
-----------EEG----K-----D------A------C---------------K-----
------------G----D-------G-----------G---G----P----L----V---
C--ERNG------------------------------AWNVVG----V----V--S----
---------WG--------IG-C-----G----Q-V-NV----------------PGV--
-Y----VRVA------HYL---T-------------------------------------
------------------------------------------------------------
------------------------------------------------------------
-------------------------------------------------------
>A0A077ZIN5_TRITR/213-451
------------------------------------------------------------
------------------------------------------------------------
-----IVGGW-E-A-L-P--H-SV----P----W-Q--V-R---L---H---MYDND---
---------------------RLDGSC--G---G---S---L-------VRLK-----PG
NS----------T-----------R------F-----------V------L--T------
--A---A---H----C-VRHNKRK------------------------------------
-------EYRSPKDIE-A--------------------VV-G----A-----H-------
N-------F------Q----F------F------E---F--D------------------
R--V---V--S--G--V--EK---------------FT--H--G---Q----Y--S--H-
--KS--K-------------------------------------------RLD--I----
-A-----L-I---L---L--RR-T------------------------------------
-I-T----F---T---D------T---I-------M-------P---V---C--LPK---
-----------------S--R-EPL-----P----K---D-----V---P--------C-
------Y--------I----S---G----W--GS-------------------IVSGD--
--------------------------SPSYTL---Q---V--V--------------D--
V--N---I-----L----K----DE----D---CDID-------------EE--------
------------------------------------------------------------
-----------------------------T-R--A--K--S--F-C-A-GHK--------
-----------EGG----K-----D------A------C---------------Q-----
------------G----D-------S-----------G---G----P----L----V---
C--IVND------------------------------RFFLYG----I----T--S----
---------YG--------EG-C-----G----Q-R-GK----------------PGV--
-Y----SEVA------QYIHWI--------------------------------------
------------------------------------------------------------
------------------------------------------------------------
-------------------------------------------------------
>H0XB16_OTOGA/47-271
------------------------------------------------------------
------------------------------------------------------------
---AA--SGA-P-C-A-R--G-SQ----P----W-Q--V-S---L---F---NGL-----
-----------------------SFHC--A---G---V---L-------V----------
-D----------E-----------N------W-----------V------L--T------
--A---A---H----C-WNN----------------------------------------
------------KPLW-A--------------------RV-G----D-----D-------
H-------L------L----L------L------Q---G--E------------------
Q--L---R--R--T--I--KS---------------VI--H--P---K----Y--H--Q-
--GS--GPILP-----------------------------------RRTDEHD--L----
-M-----L-L---K---L--AR-S------------------------------------
-A-V----L---G---P------R---V-------Q-------I---L---R--LPY---
-----------------R--C-A-------Q----P---G-----D---Q--------C-
------H--------V----A---G----W--GT-------------------TATRSV-
--------------------------KYNKGL---S---C--S--------------R--
V--T---L-----L----S----PK----Q---CEVF----------YP-GV--------
------------------------------------------------------------
-----------------------------V-T--N--N--M--L-C-A-GL---------
-----------DQG----Q-----D------P------C---------------Q-----
------------S----D-------S-----------G---G----P----L----V---
C--DET----------------------------------LQG----I----L--S----
---------WG-------VYP-C-----G----S-A-QH----------------PAV--
-Y----TQIC------KYSPWI--------------------------------------
------------------------------------------------------------
------------------------------------------------------------
-------------------------------------------------------
>V4ALJ4_LOTGI/2-238
------------------------------------------------------------
------------------------------------------------------------
-----IIGGK-P-S-T-P--G-RW----P----W-Q--V-S---L---Q---IIAAI---
---------------------EPWHRC--G---G---V---L-------I----------
-H----------P-----------S------W-----------V------L--T------
--A---A---H----C-VEGPF--------------------------------------
--------YGDLRNWR-I--------------------VL-A----E-----D-------
N-------L------N----E------G------S---G--R------------------
E--V---Y--R--K--I--SR--------------IVA--H--P---G----Y--I--R-
--TS-NF-------------------------------------------PND--V----
-A-----L-L---Q---M--DE-P------------------------------------
-V-D----T---S---T-----GE---S-------R-------V---A---C--LPD---
-----------------L--H-AEI-----P----P---S-----A---N--------C-
------W--------L----S---G----W--GE-------------------TRGTG--
--------------------------GQENSM---N---E--L--------------Q--
V--E---I-----L----P----NW----L---CSSM----------WR-RVG-------
------------------------------------------------------------
---------------------------IHV-L--D--D--Q--V-C-V-GY---------
------------GD----T-----G------A------C---------------Y-----
------------G----D-------S-----------G---G----P----L----M---
C--ELDG------------------------------RYYVTG----V----M--S----
---------WL-------INN-C-----S----A-R-GF----------------PNV--
-F----TRVT------SYTDWI--------------------------------------
------------------------------------------------------------
------------------------------------------------------------
-------------------------------------------------------
>Q7NRD6_CHRVO/37-258
------------------------------------------------------------
------------------------------------------------------------
VLEKP---------------E-RA----P----W-R--S-V---G---Q---LETR----
----------------------SRTIC--T---G---T---L-------V----------
-A----------P-----------D------V-----------V------L--T------
--A---G---H----C-FVDEKG-------------------------------------
-------RFDPATSFT-V-------------------GLW-G----D-----E-------
Y-------T------A----L------S------R-------------------------
I--Q---E--V--Q--V--DK--------------AFL--K--G---L----I--R--K-
--RD-GLYIP------------------------------------PRIAPRD--F----
-A-----F-V---R---L--AT-P------------------------------------
-L-G----N---S---Q------G---T-------V-------P---V---F--SGD---
-----------------A--Q---------A----L---K-----A---L--------L-
------A--------K----Q---N----W--TL-------------------TQGGY--
---------------------------PVDDQ---R------------------------
---H---L-----R----A----HH----G---CKA------------------------
------------------------------------------------------------
-------------------------------------T--A--L-R-E-DGR--------
----------LTHR----C-----D------T------L---------------E-----
------------G----N-------S-----------G---S----P----I----F---
V--IDAKG-----------------------------QATIVA----V----Q--S----
---------S--------------------------------------------------
----------------------APPAARRKLEDNMSVSAPVFRQA---------------
------------------------------------------------------------
------------------------------------------------------------
-------------------------------------------------------
>Q29B84_DROPS/61-281
------------------------------------------------------------
------------------------------------------------------------
----V-TGGT-A-A-T-A--G-SW----P----W-I--V-T---L---Q---NVYG----
-----------------------YHIC--G---G---V---I-------I----------
-D----------K-----------D------W-----------I------L--T------
--A---A---S----C-VAGL---------------------------------------
----------RPRNVI-V--------------------VT-G----T----TD-------
W-------W------D----L------Y------A-------------------------
---I---Y--Y--I--V--DS--------------IHV--H--C---N----F--D--Q-
--PL--Y-------------------------------------------HND--V----
-A-----L-L---H---M--AD-S------------------------------------
-I-E----F---N---E------N---T-------T-------S---I---T--LAD---
--------------------I-DEL-----Q----E---G-----E---K--------L-
------T--------F----A---G----W--GS-------------------PTASG--
--------------------------TYERYL---Q---E--A--------------S--
G--T---Y-----V----P----VE----Q---CRTE----------LG-GTD-------
------------------------------------------------------------
----------------------------DV-D--L--G--H--V-C-V-QL---------
-----------AAG----K-----G------A------C---------------H-----
------------G----D-------T-----------G---G----P----L----I---
D--EQN---------------------------------RLVG----I----G--N----
---------WG--------VP-C-----G----L-G--Y----------------PDV--
-Y----ARTA------FYHDWL--------------------------------------
------------------------------------------------------------
------------------------------------------------------------
-------------------------------------------------------
>F6ZMU8_HORSE/568-797
------------------------------------------------------------
------------------------------------------------------------
-----IVGGA-V-S-S-E--G-EW----P----W-Q--A-S---L---Q---VRG-----
-----------------------RHIC--G---G---A---L-------I----------
-A----------D-----------R------W-----------V------I--T------
--A---A---H----C-FQEDS--------------------------------------
--------MASPALWT-V--------------------FL-G----K-----V-------
W-------Q------S----S------R------W---P--G------------------
E--V---S--F--K--V--SR--------------LVL--H--P---Y----H--E--E-
--DS--H-------------------------------------------DYD--V----
-A-----L-L---Q---L--DH-P------------------------------------
-V-V----R---S---A------A---V-------H-------P---V---C--LPA---
-----------------R--S-HFF-----E----P---G-----L---H--------C-
------W--------I----T---G----W--GA-------------------LREGG--
--------------------------PTSNGL---Q---K--V--------------D--
V--Q---L-----I----P----QD----L---CSEA----------YR-YR--------
------------------------------------------------------------
-----------------------------V-T--P--R--M--L-C-A-GYR--------
-----------KGK----K-----D------A------C---------------Q-----
------------G----D-------S-----------G---G----P----L----V---
C--REPSG-----------------------------RWFLAG----L----V--S----
---------WG--------LG-C-----G----R-P-NY----------------FGV--
-Y----TRIT------GVIGWI--------------------------------------
------------------------------------------------------------
------------------------------------------------------------
-------------------------------------------------------
>I3K1H4_ORENI/1-219
------------------------------------------------------------
------------------------------------------------------------
--------------------G-SW----P----W-Q--V-T---I---E---HNG-----
-----------------------KFGC--G---G---S---L-------I----------
-T----------N-----------Q------W-----------V------L--T------
--A---A---S----C-LSYI---------------------------------------
----------NLNDTV-V--------------------FL-D----R-----H-------
I-------Q------P----G------L------N---P--N------------------
E--V---N--R--T--V--ED--------------FVC--H--P---E----Y--N--T-
--ST--Y-------------------------------------------END--I----
-C-----L-L---K---L--LA-P------------------------------------
-V-N----F---T---D------Y---I-------Q-------P---I---C--LAS---
-----------------E--S-STF-----H----R---G-----T---S--------S-
------W--------I----T---G----F--GF-------------------DYEDG--
--------------------------SFPIIL---R---E--V--------------N--
V--S---I-----V----G----NS----E---CQCY----------YE-GDK-------
------------------------------------------------------------
----------------------------VI-T--E--N--M--I-C-A-GIR--------
-----------AGG----K-----D------S------F---------------W-----
------------C----D-------R-----------G---E----P----L----I---
V--NKES------------------------------VWVQSG----V----M--T----
---------HH--------DS-C-----G----S-R-VK----------------PEI--
-S----TRVS------QYEKWI--------------------------------------
------------------------------------------------------------
------------------------------------------------------------
-------------------------------------------------------
>F4X0R9_ACREC/91-324
------------------------------------------------------------
------------------------------------------------------------
-----IVGGN-I-T-S-V--Y-EY----P----W-L--V-S---M---S---KKG-----
-----------------------TFYC--A---G---S---V-------I----------
-T----------R-----------K------H-----------V------L--T------
--A---A---H----C-LQGF---------------------------------------
----------DIKTIK-L--------------------VL-M----D-----S-------
D-------R------S----S------I------S---R--N------------------
A--I---V--R--R--I--KS--------------TII--H--E---N----F--H--S-
--YT--F-------------------------------------------NND--I----
-A-----I-I---E---M--DE-P------------------------------------
-V-S----V---N---G------I---V-------R-------T---A---C--LPE---
--------------------G-KTI----DY----T---G-----A---L--------A-
------T--------A----V---G----W--GR-------------------TGETK--
--------------------------PVSNEL---R---K--V--------------N--
L--P---I-----L----S----QE----E---CDQAG--------YAK-DR--------
------------------------------------------------------------
-----------------------------I-T--E--N--M--F-C-A-GYILH------
--------PEGAVG----R-----D------A------C---------------F-----
------------G----D-------S-----------G---G----P----L----H---
V--KGIYG-----------------------------QLEVVG----L----V--S----
---------WG--------RG-C-----G----R-P-HF----------------PGI--
-F----TKLT------NYIGWL--------------------------------------
------------------------------------------------------------
------------------------------------------------------------
-------------------------------------------------------
>B4MU78_DROWI/33-252
------------------------------------------------------------
------------------------------------------------------------
-----IVGGV-A-T-T-I--E-SI----P----Y-Q--V-S---L---Q---RSY-----
------------------------HFC--G---G---S---L-------I----------
-G----------P-----------G------L-----------V------L--T------
--A---A---H----C-TEGS---------------------------------------
----------IILQSK-V--------------------RI-G----S-------------
--------T------R----T------D------D---G--G------------------
---L---L--V--G--I--KR--------------LHR--H--P---L----F--N--V-
--YT--I-------------------------------------------DYD--F----
-A-----I-L---E---L--ED-Y------------------------------------
-D-Q----T---N---V------T---Q-------G-------F---V---K--LPK---
-----------------P--N-ADL-----K----D---G-----S---A--------V-
------L--------V----S---G----W--GN-------------------TQSQQ--
--------------------------EPTNVL---R---S--V--------------I--
V--P---K-----V----N----QT----M---CTQAY--------STF-GN--------
------------------------------------------------------------
-----------------------------I-T--E--R--M--M-C-A-GLP--------
-----------EGG----K-----D------A------C---------------Q-----
------------G----D-------S-----------G---G----P----L----V---
S--NNT----------------------------------LWG----V----V--S----
---------WG--------YG-C-----A----R-P-DY----------------PGV--
-Y----SRVA------AVRDWI--------------------------------------
------------------------------------------------------------
------------------------------------------------------------
-------------------------------------------------------
>B3MFU9_DROAN/40-262
------------------------------------------------------------
------------------------------------------------------------
-----ITNGY-P-A-Y-E--G-KV----P----Y-I--V-G---L---S---FNDG----
-----------------------GHWC--S---G---S---I-------I----------
-G----------N-----------T------W-----------V------L--T------
--A---G---H----C-VNT----------------------------------------
-----------ANHVL-I--------------------YY-G----A-------------
S-------F------R----H------E------A---Q--F------------------
T--H---W--V--S--R--SD--------------MIV--H--P---D----W--N--D-
--YL----------------------------------------------NND--I----
-A-----L-I---R---T--PH--------------------------------------
-V-D----F---W---S------L---V-------D-------R---V---E--LPSY--
----------------ND----RYN----SY----A---G-----W---W--------A-
------V--------V----S---G----W--GR-------------------TDNDS--
--------------------------GMSNYL---N---C--V--------------D--
V--Q---V-----M----D----NN----D---CRNY---------FGG-NY--------
------------------------------------------------------------
-----------------------------V-T--D--N--T--I-C-I-NS---------
-----------EGG----R-----S------S------C---------------N-----
------------G----D-------S-----------G---G----P----M----V---
S--HDG--------------------------------NRIIG----I----V--S----
---------FGS------WEG-C-----T----A-S--K----------------PAG--
-F----TRVT------GYLDWI--------------------------------------
------------------------------------------------------------
------------------------------------------------------------
-------------------------------------------------------
>T1L3H5_TETUR/44-274
------------------------------------------------------------
------------------------------------------------------------
----Q-VCGR-D-T-N-P--G-KV----P----F-Y--A-S---I---G---VDDPT---
---------------------GHYTMC--G---G---V---L-------I----------
-A----------D-----------R------W-----------V------L--T------
--E---A---Y----C-ISS----------------------------------------
----------IWGPMR-V--------------------IL-G----D-------------
--------------------E------W------N---N---------------------
---K---T--I--G--V--HD--------------IYS--H--P---D----F--R--P-
--GK--L-------------------------------------------MNN--I----
-V-----L-V---L---L--KE-P------------------------------------
-V-Q----F---S---R------S---I-------Q-------P---I---C--LPE---
-----------------P--G-QDE----TF----H---G-----R---Y--------G-
------T--------V----A---G----R--EK------------------LNMTEGK-
--------------------------PKPLNV---H---I--T--------------S--
L--P---I-----D----R----SD----G---CDIGVF-----EKVFG-KN--------
------------------------------------------------------------
-----------------------------I-T--D--S--F--F-C-A-GYP--------
-----------KRR----K-----D------A------C---------------F-----
------------L----D-------R-----------G---D----P----F----M---
V--KVRK------------------------------HWVIAG----I----T--L----
---------IN--------RS-C-----K----R-L-HA----------------LDI--
-Y----VRVD------FYLDWI--------------------------------------
------------------------------------------------------------
------------------------------------------------------------
-------------------------------------------------------
>L5MGW5_MYODS/44-266
------------------------------------------------------------
------------------------------------------------------------
---LP--GGY-T-C-P-P--H-SQ----P----W-Q--A-A---L---L---VQG-----
-----------------------RLLC--G---A---V---L-------V----------
-H----------P-----------R------W-----------V------L--T------
--A---A---H----C-LKD----------------------------------------
-------------GYQ-V--------------------SL-G----K-----H-------
T-------L------G----H------E------E---A--G------------------
E--Q---V--R--D--V--AR--------------SIP--H--P---L----Y--R--S-
--SP--THL---------------------------------------NHDHD--I----
-M-----L-L---E---L--QS-P------------------------------------
-V-R----L---S---S------H---I-------R-------V---L---P--LSH---
--------------------S-DCL-----P----A---G-----T---C--------C-
------R--------V----S---G----W--GT-------------------TISPRV-
--------------------------SFPQAL---Q---C--A--------------N--
I--Q---L-----R----S----DE----E---CRQA----------YP-GR--------
------------------------------------------------------------
-----------------------------I-T--R--N--M--V-C-A-GSP--------
-----------EGG----K-----D------S------C---------------E-----
------------G----D-------S-----------G---G----P----L----V---
C--NGR----------------------------------LHG----I----I--S----
---------WG-------DFP-C-----G----Q-P-NR----------------PGV--
-Y----TRVS------QYISWI--------------------------------------
------------------------------------------------------------
------------------------------------------------------------
-------------------------------------------------------
>A6QPX2_BOVIN/287-382
------------------------------------------------------------
------------------------------------------------------------
-TFSG-------------------------------------------------------
------------------------------------------------------------
------------------------------------------------------------
------------------------------------------------------------
------------------------------------------------------------
------------------------------------------------------------
------------------------------------------------------------
------------------------------------------------------------
------------------------------------------------------------
------------------------------------------------------------
------------------------------------------------------------
---------------------------------------------------------K--
---------------------------MSDIL---Q---Q--G--------------S--
V--Q---L-----I----N----RT----R---CNAED--------AYQ-GE--------
------------------------------------------------------------
-----------------------------V-T--K--T--M--M-C-A-GLP--------
-----------EGG----V-----D------T------C---------------Q-----
------------G----D-------S-----------G---G----P----L----M---
Y--HSDW-------------------------------WQVVG----I----V--S----
---------WG--------HG-C-----G----G-P-TT----------------PGV--
-Y----TKVT------AYLNWI--------------------------------------
------------------------------------------------------------
------------------------------------------------------------
-------------------------------------------------------
>A0A0D9S0I9_CHLSB/38-253
------------------------------------------------------------
------------------------------------------------------------
-----IVGGY-T-C-E-E--N-SV----P----Y-Q--V-S---L---Y---SGY-----
------------------------HFC--G---G---A---L-------I----------
-C----------K-----------Q------W-----------V------V--S------
--A---C---H----C-YKS----------------------------------------
-------------RIQ-V--------------------RL-G----E-----H-------
N-------I------N----I------L------E---G--T------------------
E--Q---F--I--N--A--AK--------------IIC--H--P---E----Y--N--N-
--ET--L-------------------------------------------DND--I----
-M-----L-I---K---L--ST-P------------------------------------
-A-V----I---N---D------Y---V-------S-------I---I---P--LPT---
-----------------V--P-P-------A----P---C-----T---D--------C-
------L--------I----S---G----W--GN-------------------TLSSGA-
--------------------------DYPDEL---Q---C--L--------------D--
A--P---V-----L----T----QA----E---CEAC----------YP-GE--------
------------------------------------------------------------
-----------------------------I-T--S--N--M--F-C-I-GFL--------
-----------EGG----K-----D------S------C---------------Q-----
------------G----D-------S-----------G---G----P----A----V---
C--NGE----------------------------------LQG----I----V--S----
---------WG--------YG-C-----A----Q-E-NK----------------PGV--
-Y----TKVY------NYVDWI--------------------------------------
------------------------------------------------------------
------------------------------------------------------------
-------------------------------------------------------
>E9EF41_METAQ/47-270
------------------------------------------------------------
------------------------------------------------------------
NEELR--------A-S-S--Y-ET----P----W-L--V-V---G---R---MGG-----
--------------------------C--T---A---T---W-------L----------
-G----------E-----------KDG--WSF-----------V------L--T------
--A---A---H----C-VNYRGT-------------------------------------
-------ETATS--KT-F-------------------AAP-G----G-----R-------
V-------I------A----S------G------K---G--T------------------
---V---Y--V--P--P--QR--------------VKK--P--K---G----M--G--G-
--A-----------------------------------------------STD--I----
-A-----I-L---K---L--PA-R------------------------------------
NP-V----V---D---E------A---G-------R-------P---V---D--RPI---
-----------------L--N-DAL----DE----E---G-----K---D--------V-
------I--------F----V---G----Y--GSW-----------------GVGLDGS-
-------------------------GAYKPSR---G---E--R--------------R--
L--R---I----------D----------S---IFE-----------LE-HG--------
------------------------------------------------------------
-----------------------------I-G--A--S--Y--K-P-A-GPS--------
-----------PFW----A-----R------T------A---------------P-----
------------G----D-------S-----------G---S----A----W----W---
Q--IRD--------------------------------GKPVI----I----A--T----
---------TN--------GG-H-----A----T-K--------------------ST--
-G----ARVS------KYADWI--------------------------------------
------------------------------------------------------------
------------------------------------------------------------
-------------------------------------------------------
>B7PF41_IXOSC/1-107
------------------------------------------------------------
------------------------------------------------------------
------------------------------------------------------------
------------------------------------------------------------
------------------------------------------------------------
------------------------------------------------------------
------------------------------------------------------------
------------------------------------------------------------
----------------V--KE--------------FII--H--E---K----Y--G--T-
--LW----------------------------------------------KND--I----
-G-----L-L---R---L--RK-P------------------------------------
-F-D----L---K---SS---EGH---I-------G-------T---V---C--LPN---
----------------------ENV-----K----P---M-----T---T--------I-
------T--------V----S---G----W--GR-------------------LSEYG--
--------------------------RRPNLL---R---A--V--------------D--
L--T---V-----R----K----NS----F---CRRG----------EK--A--------
------------------------------------------------------------
----------------------------FI-P--R--I--M--F-C-A-GR---------
------------PG----K-----D------T------C---------------------
------------------------------------------------------------
------------------------------------------------------------
------------------------------------------------------------
----------------------D-------------------------------------
------------------------------------------------------------
------------------------------------------------------------
-------------------------------------------------------
>E1ZWM2_CAMFO/5-97
------------------------------------------------------------
------------------------------------------------------HKLMDE
GIVGK-------------------------------------------------------
--------------------------C--G---G---T---I-------I----------
-S----------N-----------R------W-----------V------L--T------
--A---G---H----C-VVN----------------------------------------
----------YPQIFF-V--------------------VF-G----I----TD-------
K-------S------D----I------G------Y---G--WFV--------------GP
G--V---S--M--I------TT------------EVVL--H--P---Q----Y--S--L-
--TQ-----------------------------------------------ND--I----
-A-----L-L---H---M--PR-D------------------------------------
-I-H----F---S-----------------------------------------------
------------------------------------------------------------
------------------------------------------------------------
------------------------------------------------------------
------------------------------------------------------------
------------------------------------------------------------
------------------------------------------------------------
------------------------------------------------------------
------------------------------------------------------------
------------------------------------------------------------
------------------------------------------------------------
----------------------GKF-----------------------------------
------------------------------------------------------------
------------------------------------------------------------
-------------------------------------------------------
>B4QIW0_DROSI/40-264
------------------------------------------------------------
------------------------------------------------------------
-----ITNGK-D-A-V-A--G-QF----P----Y-Q--V-G---L---S---FSSSA---
----------------------GSWWC--G---G---S---I-------I----------
-G----------N-----------E------W-----------V------L--T------
--A---A---H----C-TDG----------------------------------------
-----------AASVT-I--------------------YY-G----A-----T-------
V-------R------T----S------P----------E--F------------------
T--Q---I--V--S--A--SK--------------FRQ--H--E---N----Y--L--A-
--LT--I-------------------------------------------RND--I----
-S-----L-I---Q---T--SS--------------------------------------
-V-S----F---S---A------S---V-------N-------K---I---N--LPA---
----------------VS--S-SYS----TY----E---G-----K---T--------A-
------V--------A----S---G----W--GL-------------------TSDSAT-
--------------------------AVARDL---Q---Y--V--------------D--
L--T---V-----I----S----NA----V---CQNT---------FGS-LI--------
------------------------------------------------------------
-----------------------------V-T--S--R--V--L-C-V-AT---------
-----------PNK----S-----S------T------C---------------Q-----
------------G----D-------S-----------G---G----P----L----A---
L--DGV----------------------------------LIG----A----T--S----
---------FGS------ADG-C-----E----S-G--A----------------PAA--
-F----TRIT------YFRDWI--------------------------------------
------------------------------------------------------------
------------------------------------------------------------
-------------------------------------------------------
>A0A0L7KUX6_9NEOP/108-194
------------------------------------------------------------
-------------------------------------------------ASSVVSPPPSS
STLPY-------------------------------------------------------
------------------------------------------------------------
------------------------------------------------------------
------------------------------------------------------------
-------------NRR-I--------------------RA-G----T-------------
--------T------N----R------N------S---G--G------------------
---T---V--I--G--V--NS--------------RVN--H--P---S----Y--G--S-
--NG--M-------------------------------------------DAD--I----
-S-----L-V---Q---L--SS-G------------------------------------
-L-T----F---S---N------T---I-------N-------S---I---P--IPP---
-----------------Q--G-F-------------------------------------
------------------------------------------------------------
------------------------------------------------------------
------------------------------------------------------------
------------------------------------------------------------
------------------------------------------------------------
------------------------------------------------------------
------------------------------------------------------------
------------------------------------------------------------
------------------------------------------------------------
----------------------QLPDNLPV------------------------------
------------------------------------------------------------
------------------------------------------------------------
-------------------------------------------------------
>H0Y2J0_OTOGA/20-239
------------------------------------------------------------
------------------------------------------------------------
-----IIGGH-E-A-K-P--H-SR----P----Y-M--A-Y---L---Q---YWYQR---
----------------------TPKYC--G---G---F---L-------I----------
-R----------K-----------D------F-----------V------L--T------
--A---A---H----C-NGS----------------------------------------
-------------SMN-V--------------------TL-G----A-----H-------
N-------I------K----E------Q------E---K--T------------------
Q--Q---F--I--H--V--RK--------------AIP--H--P---D----Y--D--S-
--EV--Y-------------------------------------------TND--I----
-M-----L-L---Q---L--DR-K------------------------------------
-A-K----R---T---A------A---V-------Q-------P---I---R--LPR---
-----------------V--T-SRV-----T----P---G-----M---V--------C-
------S--------V----A---G----W--GR-------------------IATLG--
--------------------------PSSDTL---Q---E--V--------------T--
L--T---V-----Q----E----DE----K---CESH----------YP-KN--------
------------------------------------------------------------
----------------------------YN-G--S--I--Q--I-C-V-GDP--------
-----------KLK----K-----C------S------F---------------Q-----
------------G----D-------S-----------G---G----P----L----V---
C--DNV----------------------------------AQG----I----V--S----
---------YG--------RK-N-----G----S-P-------------------PRV--
-F----TKVT------SFLPWI--------------------------------------
------------------------------------------------------------
------------------------------------------------------------
-------------------------------------------------------
>A0A0L7LIA9_9NEOP/123-181
------------------------------------------------------------
------------------------------------------------------------
--QDV-------------------------------------------------------
------------------------------------------------------------
------------------------------------------------------------
------------------------------------------------------------
------------------------------------------------------------
------------------------------------------------------------
------------------------------------------------------------
------------------------------------------------------------
------------------------------------------------------------
------------------------------------------------------------
------------------------------------------------------------
------------------------------------------------------------
------------------------------------------L--------------Q--
L--P---V-----V----S----NE----F---CQQA----------YS-AYKN------
------------------------------------------------------------
---------------------------QHI-D--E--K--V--L-C-A-GYK--------
-----------EGG----K-----D------A------C---------------Q-----
------------G----D-------S-----------G---G----P----L----M---
Q-----------------------------------------------------------
------------------------------------------------------------
----------------------PIQAYS--------------------------------
------------------------------------------------------------
------------------------------------------------------------
-------------------------------------------------------
>G3WDI3_SARHA/302-521
------------------------------------------------------------
------------------------------------------------------------
--KEP----H-P-G-A-P--S-PW----P----W-D--V-Q---L---R---HLG-----
-----------------------QFVC--G---G---A---L-------V----------
-S----------E-----------E------V-----------V------L--T------
--A---A---H----C-FIG----------------------------------------
---------------R-Q--------------------TL-E----E-----W-------
S-------I------G----L------G------R---G--K------------------
---E---Q--R--G--L--RQ--------------LTL--H--G---A----Y--T--H-
--PE--S-------------------------------------------GHD--I----
-A-----L-L---L---L--SQ-P------------------------------------
-V-I----L---G---P------S---L-------R-------P---L---C--LPY---
-----------------A--S-YRL-----L----E---G-----A---R--------G-
------W--------A----Q---G----R--AH-------------------KETDL--
-----------------------------GSS---M---A--V--------------P--
V--T---L-----L----G----PK----A---CSRLH--------AA---PGGE-----
------------------------------------------------------------
--------------------------GVPI-L--P--G--M--L-C-G-SA---------
-----------VGE----L-----L------Q------C---------------E-----
------------G----L-------S-----------G---S----P----L----V---
Q--DVMG------------------------------TWFLAG----L----Q--S----
---------FS--------DA-C-----R----G-P-VH----------------PGV--
-F----TALP------NYEDWI--------------------------------------
------------------------------------------------------------
------------------------------------------------------------
-------------------------------------------------------
>F1RS93_PIG/359-594
------------------------------------------------------------
------------------------------------------------------------
-----IVGGQ-D-A-A-D--K-RW----P----W-Q--V-S---L---H---LGQ-----
-----------------------THIC--G---G---S---L-------I----------
-S----------D-----------R------W-----------I------L--T------
--A---A---H----C-LHMT---------------------------------------
---------WIPFLYT-V--------------------WL-G----S-----N-------
N-------L------A----S------S------E---G---------------------
---V---K--Y--H--V--FR--------------VVI--H--P---K----Y--H--D-
--TI-----------------------------------------------GD--I----
-A-----L-L---R---L--FS-R------------------------------------
-V-T----Y---T---S------S---I-------R-------P---I---C--LPN---
-----------------I--K-QQL-----T----I---P-----D---S--------C-
------W--------V----T---G----W--GK-------------------LKHEVNL
------------------------CSKYPTRL---Q---E--A--------------E--
I--S---I-----I----E----HL----A---CEKI----------YN-PVGILLP---
------------------------------------------------------------
------------------------QTKWVI-Q--E--S--M--I-C-A-ADP--------
-----------AKK----K-----D------T------C---------------Q-----
------------G----D-------S-----------G---G----P----L----A---
C--HIDG------------------------------VWIQIG----V----S--S----
---------WG--------IE-C-----A----D-L--F----------------PGV--
-Y----TNVT------YYQKWI--------------------------------------
------------------------------------------------------------
------------------------------------------------------------
-------------------------------------------------------
>F6WU52_CALJA/448-671
------------------------------------------------------------
------------------------------------------------------------
-----IYGGQ-K-A-K-P--G-DF----P----W-Q--V-L---V---L---GGT-----
-------------------------TA--A---G---A---L-------L----------
-Y----------D-----------N------W-----------V------L--T------
--A---A---H----V-VYEQK--------------------------------------
---------HDANSLD-I--------------------RL-G----A-------------
--------L------K----R------L------S---P--H------------------
Y--T---Q--A--W--A--EA--------------VFI--H--E---G----Y--T--H-
--DA-GF-------------------------------------------DND--I----
-A-----L-I---K---L--SN-K------------------------------------
-V-V----I---N---S------N---I-------T-------P---I---C--LPK---
-----------------D--E-SFM-----R----T---N-----D---I--------G-
------T--------A----S---G----W--GL-------------------TQRGF--
---------------------------LARNL---M---Y--V--------------D--
I--P---I-----V----D----HQ----K---CSAAY--------AK---LPYP-----
------------------------------------------------------------
--------------------------GASV-T--G--N--M--L-C-A-GLE--------
-----------SGG----K-----D------S------C---------------R-----
------------G----D-------S-----------G---G----A----L----V---
F--LGG-----------------------------------------I----V--S----
---------WG-------SMN-C-----G----E-A-GQ----------------YGV--
-Y----TKVI------NYVPWI--------------------------------------
------------------------------------------------------------
------------------------------------------------------------
-------------------------------------------------------
>Q7KVM7_DROME/42-274
------------------------------------------------------------
------------------------------------------------------------
-----VVGGN-D-A-D-R--F-AN----P----W-M--V-M---V---L---GEN-----
-----------------------NVFC--S---G---S---L-------I----------
-T----------R-----------L------F-----------V------L--T------
--S---A---S----C-LLS----------------------------------------
------------LPKQ-V--------------------IL-G----E-----Y-------
D-------R------N----C------T------S---A--DCT--------------SI
R--Q---V--I--D--I--DQ--------------KII--H--G---Q----F--G--L-
--ET-VK-------------------------------------------KYD--I----
-A-----L-L---R---L--AK-K------------------------------------
-V-S----I---S---D------Y---V-------R-------P---I---C--LSV---
--------------------D-RQV----GR----S---V-----Q---H--------F-
------T--------A----T---G----W--GT-------------------TEWNE--
---------------------------PSTIL---Q---T--V--------------T--
L--S---K-----I----N----RK----Y---CKGR----------LR-QN--------
------------------------------------------------------------
-----------------------------I-D--A--S--Q--L-C-V-GG---------
------------PR----K-----D------T------C---------------S-----
------------G----D-------A-----------G---G----P----L----S---
L--TLKIDGDGK--------------------WNNKSRAFLIG----I----V--S----
---------YG-------SSS-C-----S----G-I--------------------GV--
-Y----TNVE------HYMDWI--------------------------------------
------------------------------------------------------------
------------------------------------------------------------
-------------------------------------------------------
>H2U794_TAKRU/272-509
------------------------------------------------------------
------------------------------------------------------------
-----IFGGK-K-S-L-P--G-AH----P----W-Q--A-S---L---Q---IRSKDSS-
--------------------QSFRHIC--G---G---V---L-------I----------
-E----------S-----------C------W-----------V------L--T------
--A---A---H----C-IKT----------------------------------------
-----------GVEMQ-V--------------------VL-G----G-----V-------
Y-------I------E----K------D------E---T--Y------------------
D--Q---A--I--Q--V--ER--------------AIV--H--E---H----Y--R--E-
--SP--FA-----------------------------------------LHND--I----
-A-----L-L---Q---L--KA-TDG--------------------------------PY
CA-K----E---T---R------F---V-------K-------T---A---C--LPN---
----------------------QAF-----S----S---G-----T---E--------C-
------A--------I----S---G----W--AV-------------------TETQH--
--------------------------YGTNQL---M---D--A--------------R--
V--L---L-----I----S----QD----K---CKAPH--------VYG-DS--------
------------------------------------------------------------
-----------------------------L-D--D--S--M--F-C-A-GNI--------
-----------NGG----V-----D------S------C---------------Q-----
------------G----D-------S-----------G---G----P----L----V---
C--QSNG------------------------------THYVVG----V----V--S----
---------WG--------DG-C-----G----K-K-YK----------------PGV--
-Y----ASVS------RFSDWI--------------------------------------
------------------------------------------------------------
------------------------------------------------------------
-------------------------------------------------------
>H9JVT2_BOMMO/31-170
------------------------------------------------------------
------------------------------------------------------------
-----IIKGR-E-S-K-R--G-AW----P----W-Q--V-S---L---Q---LLHPSY--
--------------------GLIGHWC--G---G---V---L-------V----------
-H----------P-----------T------W-----------L------L--T------
--T---A---H----C-VHNELF-------------------------------------
-------NLPVPALWT-A--------------------VL-G----E-----W-------
D-------R------A----E------Q------K---G---------------------
---S---F--V--P--I--ER--------------IVL--H--H---R----F--H--N-
--YQ-----------------------------------------------HD--I----
-A-----L-M---K---L--AR-AA-----------------------------------
DV-S----A---R---S------R---I-------R-------T---I---C--LPA---
-----------------F--E-P-------------------------------------
------------------------------------------------------------
------------------------------------------------------------
------------------------------------------------------------
------------------------------------------------------------
------------------------------------------------------------
------------------------------------------------------------
------------------------------------------------------------
------------------------------------------------------------
------------------------------------------------------------
----------------------PVATYDTEKPNSFYVK----------------------
------------------------------------------------------------
------------------------------------------------------------
-------------------------------------------------------
>J9JX03_ACYPI/2-164
------------------------------------------------------------
-----------------------------------------------------------I
YKPKG-------------------------------------------------------
------------------------------------------------------------
------------------------------------------------------------
------------------------------------------------------------
------------------------------------------------------------
------------------------------------------------------------
----------------------------------------------------Y--N--V-
--DS--TA----------------------------------------VRSDN--I----
-A-----V-I---I---L--AS-K------------------------------------
-V-S----F---S---N------G---V-------V-------P---A---C--IDW---
-----------------N--N-KYT----VQ----E---G-----A---Q--------G-
------K--------A----F---F----W--EQ-------------------EGYCNIT
K-----------------------NATQSLIL---L---E--K--------------S--
L--P---Y-----I----N----IN----D---CREFY--------FKA--E--------
------------------------------------------------------------
----------------------------QM-T--Y--D--K--F-C-A-GS---------
-----------KLG----P-----R------I------C---------------PY----
-----------HG----N-------S-----------G---H----G----L----I---
F--LHSN------------------------------SYFLTG----I----M--S----
---------LI--------NI-H-----N----N-Y--T----------------VHG--
-F----TDIK------YHVQWI--------------------------------------
------------------------------------------------------------
------------------------------------------------------------
-------------------------------------------------------
>Q7PVB6_ANOGA/166-395
------------------------------------------------------------
------------------------------------------------------------
-----IVNGV-E-T-A-V--N-EF----P----M-M--A-A---L---I---DVKT----
----------------------KTVIC--G---A---T---I-------V----------
-T----------N-----------S------Y-----------A------L--T------
--A---A---H----C-LLQR---------------------------------------
----------TVNDTV-L--------------------LV-G----D-----H-------
N-------I------K----T------G------T---D--TS----------------F
S--Q---V--Y--I--V--AQ--------------FMS--H--P---G----F--T--V-
--RP--V-------------------------------------------AND--I----
-A-----L-V---R---T--GR-P------------------------------------
-I-Q----Y---N---P------G---V-------G-------P---A---C--LPW---
-----------------S--Y-TTQ----SF----E---G-----R---T--------V-
------E--------A----T---G----W--GD-------------------LDFGG--
--------------------------PRATAL---N---K--V--------------Q--
L--A---V-----I----G----NQ----E---CSQR----------LS-AS--------
------------------------------------------------------------
-----------------------------V-P--Y--Q--Q--L-C-T-YT---------
------------AN----R-----D------T------C---------------Q-----
------------G----D-------S-----------G---G----P----L----F---
F--TNLAN----------------------------GLLYDVG----I----V--S----
---------FG--------IA-C-----A----T-A-N-----------------PSV--
-N----TRVT------EYLDWI--------------------------------------
------------------------------------------------------------
------------------------------------------------------------
-------------------------------------------------------
>R4SR89_AMYOR/94-210
------------------------------------------------------------
-------------------------------------IRVTNTTDWRLVASIPPTEPRVT
IAGSV-------------------------------------------------------
------------------------------------------------------------
------------------------------------------------------------
------------------------------------------------------------
------------------------------------------------------------
------------------------------------------------------------
------------------------------------------------------------
------------------------------------------------------------
------------------------------------------------------------
------------------------------------------------------------
-----------------------EA-----P----V---G-----A---S--------V-
------C--------R----Y---G----A--TT-------------------GWRCG--
------------------------------II---Q---A--K--------------N--
V--S---I-----T----F----PE---GT---LTG------------------------
------------------------------------------------------------
-----------------------------L-T--R--T--S--V-C-A-EP---------
------------------------------------------------------------
------------G----D-------N-----------G---G----P----F----V---
S--GTQ----------------------------------AQG----V----L--V----
---------GG-------SGN-C-----S----S-G-GS-----------------TF--
-F----APVN------RVL---SA------------------------------------
------------------------------------------------------------
------------------------------------------------------------
-------------------------------------------------------
>A0A096NC95_PAPAN/388-618
------------------------------------------------------------
------------------------------------------------------------
-----IVGGT-A-S-V-R--G-EW----P----W-Q--V-T---L---H---TTSPT---
----------------------HRHLC--G---G---S---I-------I----------
-G----------N-----------Q------W-----------I------L--T------
--A---A---H----C-FYGV---------------------------------------
---------ESPKILR-V--------------------YI-G----I----LN-------
Q-------S------E----I------K------E---D---------------------
T--S---F--F--G--V--QE--------------III--H--D---Q----Y--K--M-
--AE--S-------------------------------------------GYD--I----
-A-----L-L---K---L--ET-T------------------------------------
-V-N----Y---T---D------S---Q-------R-------P---I---C--LPS---
-----------------K--G-DRN-----V----I---Y-----T---D--------C-
------W--------V----T---G----W--GY-------------------RKLRD--
--------------------------KIQNTL---Q---K--A--------------K--
I--P---L-----V----T----NE----E---CQRR----------YR-GH--------
------------------------------------------------------------
----------------------------TI-T--H--K--M--I-C-A-GYR--------
-----------EGG----K-----D------A------C---------------K-----
------------G----D-------S-----------G---G----P----L----S---
C--KHNE------------------------------VWHLVG----I----T--S----
---------WG--------EG-C-----A----Q-R-ER----------------PGV--
-Y----TNVV------EYVDWI--------------------------------------
------------------------------------------------------------
------------------------------------------------------------
-------------------------------------------------------
>V8N4W8_OPHHA/1-106
------------------------------------------------------------
------------------------------------------------------------
-NPEY-------------------------------------------------------
------------------------------------------------------------
------------------------------------------------------------
------------------------------------------------------------
--------------WR-V--------------------VI-G----L-----H-------
H-------L------Y----K------P------H---S--H------------------
T--I---S--R--R--V--KS--------------IVV--H--S---D----F--K--W-
--DS--Y-------------------------------------------END--I----
-A-----M-F---K---L--VK-F------------------------------------
-V-E----Y---N---K------Y---I-------Q-------P---I---C--LPH---
-----------------N--S-HLV-----T----D---K-----N---P--------C-
------Y--------V----S---G----W--EN-------------------RKKKG--
--------------------------KIQTVL---Q---E--A--------------R--
V--I--------------------------------------------------------
------------------------------------------------------------
------------------------------------------------------------
------------------------------------------------------------
------------------------------------------------------------
------------------------------------------------------------
------------------------------------------------------------
----------------------TIPLH---------------------------------
------------------------------------------------------------
------------------------------------------------------------
-------------------------------------------------------
>A0A0L7LEH1_9NEOP/90-266
------------------------------------------------------------
------------------------------------------------------------
-----IVGGF-E-T-K-E--L-EF----P----W-M--A-V---L---L---YNN-----
-----------------------RFYC--G---G---F---R-------K----------
-E----------K-------------------------------------M--S------
--V---R---F----L-EH-----------------------------------------
-----------------------------------------D----R-----H-------
T-------L------N----E------T------T---T--I------------------
E--R---R--I--D--L--SN--------------ALK--H--S---R----S--D--E-
--DS--------------------------------------------------------
---------------------E-E------------------------------------
-V-K----D---N---S------G---I-------R-------P---V---C--LPE---
-----------------P--G-ASF-----A----D---H---------T--------G-
------V--------V----A---G----W--GT-------------------TEEGG--
--------------------------SVSDTL---Q---G--V--------------N--
V--S---I-----I----S----NA----A---CKKT---------AYG-QR--------
------------------------------------------------------------
-----------------------------I-T--D--N--M--L-C-A-GEP--------
-----------DGG----R-----D------A------C---------------Q-----
------------G----D-------S-----------G---G----P----L----H---
I--LKQ------------------------------------------------------
------------------------------------------------------------
----------------------DTARFHEVGG----------------------------
------------------------------------------------------------
------------------------------------------------------------
-------------------------------------------------------
>E9GEA9_DAPPU/11-248
------------------------------------------------------------
------------------------------------------------------------
-----IVGGV-E-T-Q-P--N-EF----P----W-Q--A-F---L---Q---VEMQS---
---------------------GNAYAC--G---G---T---L-------I----------
-A----------D-----------R------W-----------I------L--T------
--A---A---R----C-LVVPG--------------------------------------
---------QKVRYID-V--------------------YL-G----A-----H-------
D-------R------T----A------E------S---E--D------------------
N--R---K--L--Y--S--NS-------------EIFI--H--P---A----W--N--P-
--AT--D-------------------------------------------AGD--V----
-A-----L-I---K---L--KS-A------------------------------------
-V-K----Y---S---Q------Y---I-------R-------P---V---C--LSISG-
---------------IDE--P-D-------Y----A---D-----E---M--------V-
------T--------V----T---G----W--GT-------------------TYDGSP-
--------------------------RMSPVL---H---K--M--------------T--
V--P---V-----I----S----NN----D---CKTT----------YG-DN--------
------------------------------------------------------------
-----------------------------I-T--D--D--I--M-C-T-SG---------
-----------ANN----M-----G------T------C---------------I-----
------------G----D-------S-----------G---G----P----M----N---
Y--KQMDG-----------------------------RWKQIG----I----I--S----
---------FGS------TEG-C-----Q----K-G--H----------------PNG--
-Y----TRLS------SYSS--AWI-----------------------------------
------------------------------------------------------------
------------------------------------------------------------
-------------------------------------------------------
>H9GC50_ANOCA/21-256
------------------------------------------------------------
------------------------------------------------------------
-----IVGGE-S-A-P-D--G-AW----P----W-Q--V-S---I---Y---EDS-----
-----------------------GHVC--G---G---S---L-------I----------
-A----------S-----------Q------W-----------V------L--S------
--A---A---H----C-FQK----------------------------------------
-----------ENEKE-L--------------------LL-G----A-----Y-------
Q-------L------S----N------P------S---P--N------------------
M--K---M--L--Q--I--QQ--------------VIP--H--P---D----Y--K--G-
--YD-GS-------------------------------------------MGD--I----
-A-----L-V---K---L--AS-P------------------------------------
-V-N----F---T---D------Y---I-------L-------P---I---C--LPD---
-----------------A--S-TQF-----P----S---D-----S---Y--------C-
------W--------V----T---G----W--GK-------------------INENDV-
-------------------------LQSPKTL---Q---E--L--------------Q--
V--P---L-----I----G----RD----T---CNNLF--------NM---DPSDD----
------------------------------------------------------------
------------------------IGTDPI-K--S--D--M--I-C-A-GYP--------
-----------DGG----K-----D------A------C---------------F-----
------------G----D-------S-----------G---G----P----L----A---
C--KLSG------------------------------IWNLAG----V----V--S----
---------WG--------DG-C-----A----K-S-NR----------------AGV--
-Y----TSVP------YYADWI--------------------------------------
------------------------------------------------------------
------------------------------------------------------------
-------------------------------------------------------
>Q7Q8F9_ANOGA/61-287
------------------------------------------------------------
------------------------------------------------------------
-----VIGGN-T-S-D-I--D-QY----P----W-M--A-A---L---Y---YRQ-----
-----------------------QFTC--G---G---S---L-------I----------
-N----------D-----------R------Y-----------I------L--T------
--A---A---H----C-VARM---------------------------------------
----------DAAGFE-V--------------------YL-R----R-----P-------
N-------I------V----T------L------N---P--E------------------
A--V---H--R--R--V--AR--------------I-V--M--N---R----Y--Q--E-
--LR--N-------------------------------------------NND--V----
-A-----L-L---L---L--KE-P------------------------------------
-V-G----V---A---D------G---L-------V-------P---I---C--LPV---
-----------------D--G-S-N-----F----D---G-----K---E--------A-
------I--------V----T---G----W--GT-------------------TESGE--
---------------------------LSEHL---Q---Q--L--------------T--
V--P---I-----L----T----NQ----Q---CRKSG--------YFR-FQ--------
------------------------------------------------------------
-----------------------------I-T--A--K--M--L-C-A-GYL--------
-----------EGG----R-----D------S------C---------------Q-----
------------G----D-------S-----------G---G----P----L----Q---
L--AKGET----------------------------DQQQIVG----V----V--S----
---------WG--------NE-C-----A----Q-R-NY----------------PGV--
-Y----ARVT------RFVSWI--------------------------------------
------------------------------------------------------------
------------------------------------------------------------
-------------------------------------------------------
>T1GFY9_MEGSC/74-152
------------------------------------------------------------
------------------------------------------------------------
-----IYGGV-E-T-R-L--D-EY----P----W-M--A-L---I---E---YQKPGN--
---------------------KKGFHC--G---G---S---M-------I----------
-S----------N-----------R------Y-----------V------L--T------
--A---S---H----C-INARSI-------------------------------------
--------PADWKPIS-V--------------------RL-G----E----WD-------
T-------A---------------------------------------------------
------------------------------------------------------------
------------------------------------------------------------
------------------------------------------------------------
------------------------------------------------------------
------------------------------------------------------------
------------------------------------------------------------
------------------------------------------------------------
------------------------------------------------------------
------------------------------------------------------------
------------------------------------------------------------
------------------------------------------------------------
------------------------------------------------------------
------------------------------------------------------------
------------------------------------------------------------
----------------------TDRDCDAGE-----------------------------
------------------------------------------------------------
------------------------------------------------------------
-------------------------------------------------------
>A4S4W9_OSTLU/1-203
------------------------------------------------------------
------------------------------------------------------------
------------------------------------------------------------
--------------------------C--G---G---T---L-------I----------
-S----------N-----------V------H-----------V------M--S------
--A---A---H----C-FFDRAGV------------------------------------
------SNVGAYSSVV-V--------------------RF-G----A-----H-------
--------A------D----V------N------A---G---------------------
A--M---T--A--S--V--VR--------------IDG--H--P---E----F--S--D-
--IT--W-------------------------------------------DND--V----
-S-----V-L---T---L--SS-P------------------------------------
-V-D----V---A---S------Y---P---------------P---V---V--LAW---
-----------------N--P-ADI-----N----V---G-----Q---I--------A-
------H--------V----V---G----W--GT-------------------RDDNM--
---------------------------LSKVM---M---E--G--------------T--
V--P---I-----V----S----HA----Q---CTAAG-------SYAP-SE--------
------------------------------------------------------------
-----------------------------I-L--P--S--M--V-C-A-GYA--------
-----------QGG----V-----D------A------C---------------Q-----
------------G----D-------S-----------G---G----P----L----I---
Q--NSK----------------------------------QIG----I----V--S----
---------WG--------EG-C-----A----L-P-QK----------------YGV--
-Y----FAVR------A-----AQGFL---------------------------------
------------------------------------------------------------
------------------------------------------------------------
-------------------------------------------------------
>F4X7C8_ACREC/419-634
------------------------------------------------------------
------------------------------------------------------------
--LNK------M-A-E-P--G-DW----P----W-H--V-A---L---F---KEG-----
-----------------------VHVC--D---A---T---L-------V----------
-A----------D-----------N------W-----------L------L--T------
--T---A---Y----C-FQGQ---------------------------------------
----------PKAEWS-A--------------------RL-G----V-----V-------
R-------L------S----S------T------S---P--W------------------
E--Q---E--R--R--I--VG--------------MIK-----S---P----V--E--G-
--TT--------------------------------------------------------
-V-----L-V---K---L--DR-P------------------------------------
VT-T----F---S---D------F---V-------R-------P---V---C--LPS---
-----------------S--E-DPP-----S----N---T-----S---Q--------C-
------N--------T----L---G----W--AR-------------------N---R--
-----------------------------DVL---Q---R--V--------------Q--
L--K---H-----S----A----ME----K---CEN-----------IS-IP--------
------------------------------------------------------------
-------------------------------S--V--N--S--V-C-T-EQ---------
-----------AYS----T-----D------D------C---------------N-----
------------E----EE-----VA-----------G---S----S----M----L---
C--LQTDD----------------------------RKWILTG----I----G--S----
---------WR--------IA-C-----S----K-D-GIE--------------RPRL--
-Y----DKIS------SHIDWI--------------------------------------
------------------------------------------------------------
------------------------------------------------------------
-------------------------------------------------------
>KLKB1_MOUSE/391-621
------------------------------------------------------------
------------------------------------------------------------
-----IVGGT-N-A-S-L--G-EW----P----W-Q--V-S---L---Q---VKLVS---
----------------------QTHLC--G---G---S---I-------I----------
-G----------R-----------Q------W-----------V------L--T------
--A---A---H----C-FDGI---------------------------------------
---------PYPDVWR-I--------------------YG-G----I-----L-------
S-------L------S----E------I------T---K--E------------------
T--P---S--S--R--I--KE--------------LII--H--Q---E----Y--K--V-
--SE--G-------------------------------------------NYD--I----
-A-----L-I---K---L--QT-P------------------------------------
-L-N----Y---T---E------F---Q-------K-------P---I---C--LPS---
-----------------K--A-DTN-----T----I---Y-----T---N--------C-
------W--------V----T---G----W--GY-------------------TKEQG--
--------------------------ETQNIL---Q---K--A--------------T--
I--P---L-----V----P----NE----E---CQKK----------YR-DY--------
------------------------------------------------------------
----------------------------VI-N--K--Q--M--I-C-A-GYK--------
-----------EGG----T-----D------A------C---------------K-----
------------G----D-------S-----------G---G----P----L----V---
C--KHSG------------------------------RWQLVG----I----T--S----
---------WG--------EG-C-----A----R-K-DQ----------------PGV--
-Y----TKVS------EYMDWI--------------------------------------
------------------------------------------------------------
------------------------------------------------------------
-------------------------------------------------------
>G1LK81_AILME/370-619
------------------------------------------------------------
------------------------------------------------------------
----V-VEGW-D-A-E-I--G-LA----P----W-Q--V-M---L---F---RKSP----
----------------------QELLC--G---A---S---L-------I----------
-S----------D-----------R------W-----------V------L--T------
--A---A---H----C-LLYPPWD------------------------------------
-------KNFTENDLL-V--------------------RI-G----K-----H-------
S-------R------T----R------Y------E---R--S------------------
I--E---K--I--S--M--LE-------------KIYI--H--P---R----Y--N--W-
--RE-NL-------------------------------------------DRD--I----
-A-----L-L---R---L--KK-P------------------------------------
-I-A----F---S---N------Y---I-------H-------P---V---C--LPDR--
---------------DTA--V-RLL-----R----A---G-----Y---K--------G-
------R--------V----T---G----W--GNL----------------KEMWTSSVT
-------------------------EVQPSVL---Q---V--V--------------N--
L--P---I-----V----E----RP----V---CKAS----------TR-IR--------
------------------------------------------------------------
-----------------------------I-T--D--N--M--F-C-A-GFKP-------
----------NEGK---RG-----D------A------C---------------E-----
------------G----D-------S-----------G---G----P----F----V---
M--KSPFN----------------------------NRWYQMG----I----V--S----
---------WG--------EG-C-----D----R-D-GK----------------YGF--
-Y----THVF------RLKKWI--------------------------------------
------------------------------------------------------------
------------------------------------------------------------
-------------------------------------------------------
>DEGP3_ARATH/100-287
------------------------------------------------------------
--------------------------------------------------------VFTV
SSKPR-----------------LF---QP----W-Q--I-T---M---Q---SES-----
-------------------------TG--S---G---F---V-------I----------
-S----------G-----------K------K-----------I------L--T------
--N---A---H----V-VAN----------------------------------------
-----------QTSVK-V------------------------------------------
--------R------K----H------G------S---T--T------------------
K--Y---K--A--K--V--QA-------------------------------V--G--H-
--EC------------------------------------------------D--L----
-A-----I-L---E---I--DN-D------------------------------------
---K----F---W---E------G---M-------N-------P---L---E--LGD---
-----------------------IP-----S----M---Q-----D---T--------V-
------Y--------V----V---G----Y--PK-------------------GGDTI--
------------------------------SV---S---K--G--------------V--
V--S---R-----V----G----PI----K---YSHS-------------G---------
------------------------------------------------------------
-----------------------------T-E--L--L--A--I-Q-I-DA---------
------------------------A------I------N---------------N-----
------------G----N-------S-----------G---G----P----V----I---
M--GNK----------------------------------VAG----V----A--F----
---------ES-------------------------------------------------
----------------------LCYSDSIGYIIPTPVIRHFLNAI---------------
------------------------------------------------------------
------------------------------------------------------------
-------------------------------------------------------
>B4NSD6_DROSI/31-249
------------------------------------------------------------
------------------------------------------------------------
-----IVGGS-A-T-T-I--S-SF----P----W-Q--V-S---L---Q---RSG-----
-----------------------SHSC--G---G---S---I-------Y----------
-S----------S-----------T------V-----------I------V--T------
--A---A---H----C-LQSV---------------------------------------
----------SASVLQ-I--------------------RA-G----S-------------
---------------T----Y------W------S---S--G------------------
G--A---V--F--A--V--SS--------------FKN--H--E---G----Y--N--A-
--NT--M-------------------------------------------VND--I----
-A-----I-I---K---L--NG-A------------------------------------
-L-T----F---S---S------T---I-------K-------S---I---S--LAS---
-----------------S--N-P-------A----N---G-----A---A--------A-
------S--------V----S---G----W--GT-------------------QSYGSS-
--------------------------SIPSQL---Q---Y--V--------------N--
L--N---I-----V----G----NS----Q---CASST-------YGYG-SQ--------
------------------------------------------------------------
-----------------------------I-R--S--S--M--I-C-A-AA---------
------------SG----K-----D------A------C---------------Q-----
------------G----D-------S-----------G---G----P----L----V---
S--GGV----------------------------------LVG----V----V--S----
---------WG--------YG-C-----A----Y-A-NY----------------PGV--
-Y----ASVA------DLRSWV--------------------------------------
------------------------------------------------------------
------------------------------------------------------------
-------------------------------------------------------
>G6D7S5_DANPL/273-375
------------------------------------------------------------
------------------------------------------------------------
-KVEQ-------------------------------------------------------
------------------------------------------------------------
------------------------------------------------------------
------------------------------------------------------------
------------------------------------------------------------
------------------------------------------------------------
------------------------------------------------------------
------------------------------------------------------------
------------------------------------------------------------
------------------------------------------------------------
------------------------------------------------------------
------------------------------------------------------------
-----------------------------YNP---H---Q--V--------------R--
L--P---L-----V----D----PE----R---CETL----------LR-KTRLG-----
------------------------------------------------------------
-------------------------PFFRL-D--K--S--L--T-C-A-GG---------
-----------EDG----V-----D------T------C---------------R-----
------------G----D-------G-----------G---S----S----L----V---
C--PVQMADE-------------------------STRYEVFG----M----V--A----
---------YG--------IG-C-----G----S-K-DV----------------PSV--
-Y----VNIP------YLKPWL--------------------------------------
------------------------------------------------------------
------------------------------------------------------------
-------------------------------------------------------
>W5J9N8_ANODA/59-287
------------------------------------------------------------
------------------------------------------------------------
---IA--DGQ-I-A-S-A--T-QF----P----W-A--A-G---V---L---ISGTS---
----------------------SHSFC--S---G---V---L-------I----------
-S----------R-----------R------H-----------V------L--T------
--A---A---V----C-ISG----------------------------------------
-----------SNTLT-V--------------------LL-G----A-----S-------
D-------M------T----R------V------E---E---------------------
-------F--V--G--V--SN--------------ILS--H--P---N----Y--S--S-
--FF--N-------------------------------------------RDD--I----
-A-----I-L---T---L--DR-E------------------------------------
-V-S----I---R---D------T---I-------R-------P---V---D--LPRL--
---------------SQV--G-NSF-----N----D---W---------A--------A-
------T--------S----A---G----W--GN-------------------TGRRENE
-------------------------PIPIQNL---H---F--A--------------V--
D--S---V-----T----S----NF----R---CGLS-------------HT--------
------------------------------------------------------------
----------------------------FI-R--D--T--H--I-C-T-MT---------
------------NN----G-----G------S------C---------------N-----
------------G----D-------E-----------G---G----P----V----T---
V--TESG------------------------------RTILVG----I----H--S----
---------FHFS----GLFG-C-----D----R-G--R----------------PSV--
-H----TRIT------EYLGWI--------------------------------------
------------------------------------------------------------
------------------------------------------------------------
-------------------------------------------------------
>A0A0L7KUC9_9NEOP/433-644
------------------------------------------------------------
------------------------------------------------------YPTIAS
LLYSW------------------------------N--L-S---A---Y---W-------
------------------------QAC--G---G---T---V-------I----------
-N----------T-----------R------S-----------I------L--T------
--A---A---H----C-PL-----------------------------------------
--------------WR-V--------------------RV-G----S-------------
T-------F------A----N------S------G---G---------------------
---V---V--H--N--L--AS--------------VII--H--P---S----Y--N--S-
--WT--M-------------------------------------------DND--V----
-A-----I-L---R---T--AT-V------------------------------------
IG-Y----V---N---N------A---V-------Q-------P---A---S--IAG---
-----------------A--N-YNL-----G----D---N-----Q---V--------V-
------W--------A----A---G----W--GT-------------------TSSGG--
--------------------------AASETL---R---H--V--------------Q--
I--W---T-----V----N----QN----T---CAQRY-------ASGG-AT--------
------------------------------------------------------------
-----------------------------I-T--A--N--M--L-C-S-GWL--------
-----------DVG---GR-----D------Q------C---------------Q-----
------------G----D-------S-----------G---G----P----L----Y---
H--NNI----------------------------------VVG----V----C--S----
---------WG--------FG-C-----A----Q-A-FY----------------PGV--
-N----ARVS------RYTAWV--------------------------------------
------------------------------------------------------------
------------------------------------------------------------
-------------------------------------------------------
>D2VPX1_NAEGR/33-319
------------------------------------------------------------
-----------------------------------------------------------A
GGTDI--------D-Y-D--N-QF----P----H-L--V-S---L---Q---YSRDGV--
---------------------KYQHFC--G---G---S---V-------I----------
-A----------S-----------R------W-----------I------L--T------
--A---A---H----C-LSVDG--------------------------------------
---------MDVSKVR-V--------------------LA-G----VA---NQ-------
D-------I------D----C------S------N---P--SS----------------K
C--V---I--S--K--V--AR--------------KIV--H--P---N----Y--N--S-
--QY--I-------------------------------------------RND--I----
-A-----M-L---E---L--TS-DLP---------------------------------L
GT-A----S---Q---N------R---V-------Q-------R---I---G--IEG---
----------------------GQI-----P----F---K-----T---L--------V-
------T--------L----T---G----W--GR-------------------TSDSSN-
--------------------------DLPSKA---Q---K--A--------------Y--
M--P---L-----Q----Q----SS----V---CNQQ----------GL-GM--------
------------------------------------------------------------
-----------------------------E-S--P--Y--Q--L-C-V-GE---------
-----------GNR----I-----N------S------C---------------Q-----
------------G----D-------S-----------G---G----P----L----H---
W--IRQSGN--------------------------SYTMGLIG----L----V--S----
---------YG-------PQG-C-----G----R-Q-GA----------------FGV--
-Y----TNTT---------Y--WINYVKNYVPDLQVVYMNSNTNPTNPTNPTNPGSCNCP
TQQQSVQQDG--------------------------------------------------
------------------------------------------------------------
-------------------------------------------------------
>B4IS37_DROPE/37-178
------------------------------------------------------------
------------------------------------------------------------
-----ITMGY-P-A-T-E--G-KV----P----Y-I--V-S---L---V---FSNEI---
---------------------GASWFC--G---G---S---I-------I----------
-D----------H-----------T------W-----------V------L--T------
--A---A---H----C-THG----------------------------------------
-----------ASSVK-I--------------------SY-G----S-----V-------
W-------R------N----Q------P------Q---F--T------------------
---H---V--V--Q--Q--GD--------------IVQ--H--E---A----Y--S--T-
--TT--I-------------------------------------------NND--I----
-S-----L-I---R---T--PH--------------------------------------
-V-D----F---S---S------L---V-------N-------K---V---E--LPR---
----------------YE--D-RYN----NY----Y---G-----W---W--------G-
------L--------L----S---G----W--GK-------------------TFDS---
------------------------------------------------------------
------------------------------------------------------------
------------------------------------------------------------
------------------------------------------------------------
------------------------------------------------------------
------------------------------------------------------------
------------------------------------------------------------
------------------------------------------------------------
----------------------SGVARL--------------------------------
------------------------------------------------------------
------------------------------------------------------------
-------------------------------------------------------
>A0A091DC94_FUKDA/251-476
------------------------------------------------------------
------------------------------------------------------------
-----IVGGT-E-V-E-E--G-EW----P----W-Q--T-S---L---R---WDG-----
-----------------------IHRC--G---A---T---L-------I----------
-N----------G-----------S------W-----------L------V--S------
--A---A---H----C-FQMY---------------------------------------
---------KNPARWT-A--------------------SF-G------------------
--------V------T----I------N------P---P---------------------
K--V---E--R--G--L--RR--------------IIV--H--E---K----Y--K--H-
--SL--H-------------------------------------------DYD--I----
-S-----L-A---E---L--SS-P------------------------------------
-V-P----Y---T---N------A---V-------H-------R---I---C--LPD---
-----------------S--T-HEF-----L----P---G-----D---E--------L-
------F--------V----T---G----F--GV-------------------VQNNG--
--------------------------ITQNHL---R---Q--V--------------Q--
I--N---L-----I----D----TK----T---CNAPQ--------VYN-GA--------
------------------------------------------------------------
-----------------------------I-T--P--R--M--L-C-A-GSL--------
-----------KGK----R-----D------A------C---------------Q-----
------------G----D-------S-----------G---G----P----L----V---
G--ADARD-----------------------------IWYLAG----I----V--S----
---------WG--------DE-C-----G----K-P-DK----------------PGV--
-Y----TRVT------ALRDWI--------------------------------------
------------------------------------------------------------
------------------------------------------------------------
-------------------------------------------------------
>A8LTN1_DINSH/59-264
------------------------------------------------------------
-----------------------------------------------LDAAAPPWSAIGR
VNFGG--------------------------------------------------LS---
----------------------QRSHC--T---G---T---L-------V----------
-A----------E-----------D------R-----------V------L--T------
--A---A---H----C-LYNAARK------------------------------------
-------RWLPPESLR-F--------------------VA-G----Y-------------
---------------Q----R------S------T---G---------------------
I--G---V--A--G--V--TG--------------YVL--D--P---V----H--D--P-
--DS-PVFH--------------------------------------GAVATD--W----
-A-----V-L---V---L--DA-P------------------------------------
--------L---G---A------T---V-------G-------T---L---P--LAG---
-----------------P--E---------A----A---G---------E--------I-
------T--------L----A---G----Y--AG-------------------L------
---------------------------RPHVL---S---R--A--------------R--
A--C---P-----L----E----SA----R---AGG--------------AE--------
------------------------------------------------------------
-----------------------------I----L--A--T--S-C-A-AM---------
------------------------------------------------------Q-----
------------G----D-------S-----------G---A----P----L----L---
V--MTPT------------------------------GPAIRG----V----L--S----
---------AV--------TT-T-------------------------------------
----------------------PDGPRALAIPIDTLP-----------------------
------------------------------------------------------------
------------------------------------------------------------
-------------------------------------------------------
>A0A084VE52_ANOSI/28-271
------------------------------------------------------------
------------------------------------------------------------
--TTT---GS-G-T-K-R--G-EF----P----W-S--V-A---V---F---THTNILG-
-------------------TLRYVFLC--G---G---T---L-------I----------
-D----------E-----------P------I-----------V------L--T------
--A---A---A----C-IQHK---------------------------------------
----------NVSELF-V--------------------HI-G----V----WN-------
V-------D------A----R------S------D---R--F------------------
T--Q---I--I--Q--V--AE--------------VAV--H--K---D----Y--E--S-
--LS--L-------------------------------------------INN--I----
-A-----L-L---V---L--KD-S------------------------------------
-V-R----P---G---R------S---A-------N-------R---V---C--LPE---
-----------------G--N-QKF-----E----T---D-----S---T--------C-
------Y--------V----V---G----W--ED-------------------QRSLG--
---------------------------GSNAL---L---K--L--------------S--
A--E---H-----A----N----RE----E---CSKYI-------RFMG-GNPN------
------------------------------------------------------------
---------------------------YNL-P--K--E--H--L-C-S-SY---------
------------SS---PL-----V------P------C---------------A-----
------------R----V-------Q-----------G---S----G----L----V---
C--SLHNNS---------------------------EQFFLVG----I----A--S----
---------YS-------KRH-C-----S----Q-S-PG----------------YDV--
-F----QKTE------NYISWV--------------------------------------
------------------------------------------------------------
------------------------------------------------------------
-------------------------------------------------------
>B7QGT2_IXOSC/15-154
------------------------------------------------------------
-----------------------------------------------------------A
HVNVS-------------------------------------------------------
------------------------------------------------------------
------------------------------------------------------------
------------------------------------------------------------
------------------------------------------------------------
------------------------------------------------------------
------------------------------------------------------------
------------------------------------------------------------
---------L---Q---L--EK-P------------------------------------
-I-E----Y---S---E------K---V-------R-------P---I---C--IPT---
--------------------S-P-V----DI----F---N-----K---E--------V-
------T--------V----A---G----W--GY-------------------LRQHG--
--------------------------KAKDDL---R---F--T--------------T--
V--N---V-----L----P----NS----R---CKQKF--------RTI-GY--------
------------------------------------------------------------
-----------------------------S-R--R--I--M--Y-C-A-YR---------
------------KD----T-----D------A------C---------------Q-----
------------G----D-------S-----------G---G----P----L----M---
S--RFEDG-----------------------------RFFQAG----I----V--S----
---------YG--------IG-C-----A----K-K-DM----------------PGV--
-Y----ARMD------ALSPWL--------------------------------------
------------------------------------------------------------
------------------------------------------------------------
-------------------------------------------------------
>F7DJ78_HORSE/8-246
------------------------------------------------------------
------------------------------------------------------------
-----IVGGR-P-A-E-E--G-KW----P----W-Q--V-S---L---Q---TLG-----
-----------------------RHRC--G---G---S---L-------I----------
-A----------R-----------Q------W-----------V------L--T------
--A---A---H----C-IKRD---------------------------------------
---------HSPLVWE-VWK----------------GMKL-G----S-----N-------
T-------L------H----D------D------S---R--K------------------
T--L---Q--V--P--V--QD--------------IVC--H--P---F----Y--S--S-
--ET--L-------------------------------------------RHD--I----
-A-----L-I---L---L--AF-P------------------------------------
-V-N----Y---S---S------Y---I-------Q-------P---V---C--LSE---
-----------------K--A-FEE-----N----T---G-----A---E--------C-
------W--------V----T---G----W--GRL-----------------VQ--NVS-
-------------------------SQTPNNL---Q---E--A--------------E--
Q--T---L-----L----H----YK----K---CNQI----------LK-KKIER-----
------------------------------------------------------------
-------------------------PDNPV-K--E--G--M--I-C-G-HQ---------
-----------QEG----K-----S------P------C---------------W-----
------------G----D-------S-----------G---G----P----L----V---
C--KFND------------------------------TWVEMG----F----V--S----
---------WG--------IS-C-----G----R-K-ED----------------PVV--
-Y----TEVS------FYKEWI--------------------------------------
------------------------------------------------------------
------------------------------------------------------------
-------------------------------------------------------
>E4XC22_OIKDI/383-626
------------------------------------------------------------
------------------------------------------------------------
-----IVGGV-T-A-D-A--H-SM----P----W-M--A-L---L---G---VKTSS---
---------------------GWVGQC--A---G---S---I-------I----------
-A----------D-----------R------W-----------V------V--T------
--A---A---H----C-CRN----------------------------------------
-----------IVSIT-A--------------------KF-G----E-----H-------
D-------R------W----G------S------S---A--D------------------
E--F---A--L--T--T--TR--------------MFI--H--P---K----Y--Y--D-
--AS--DDG--------------------------------------TKMNYD--I----
-C-----L-L---R---F--DD-NIL---------------------------------D
KA-P----N---K---E------V---V-------K-------T---A---C--LPT---
----------------------EDV-----Q----H---G-----D---A--------C-
------W--------V----G---G----W--GA-------------------MRYGS--
--------------------------GAARVL---Q---S--V--------------G--
V--N---I-----M----D----HA----Y---CENF-----------S-NSI-------
------------------------------------------------------------
----------------------------IP-R--P--D--D--I-C-A-TTPDEDG----
-------DGKTDGG----M-----D------A------C---------------Q-----
------------G----D-------S-----------G---G----A----L----I---
C--ERNG------------------------------FANVVG----V----V--S----
---------RG--------NG-C-----A----W-A-GE----------------PGL--
-Y----TSTF------VTRDWI--------------------------------------
------------------------------------------------------------
------------------------------------------------------------
-------------------------------------------------------
>L8YDF0_TUPCH/44-286
------------------------------------------------------------
------------------------------------------------------------
-----IVGGS-Q-V-E-K--G-SY----P----W-Q--V-S---L---K---QGQ-----
-----------------------KHIC--G---G---T---I-------I----------
-S----------P-----------Q------W-----------V------I--T------
--A---A---H----C-VAKR---------------------------------------
---------NIAATLN-I--------------------TA-G----E-----H-------
D-------L------S----Q------T------E---P--G------------------
E--Q---T--F--T--T--ET--------------LII--H--P---H----F--S--T-
--KK-PM-------------------------------------------DYD--I----
-A-----L-L---K---I--AG-V------------------------------------
-F-Q----F---G---Q------F---V-------G-------P---I---C--LPE---
-----------------P--G-ERF-----E----A---G-----F---I--------C-
------T--------A----A---G----W--GR-------------------LTEDG--
--------------------------EFPQVL---Q---E--V--------------N--
L--P---I-----L----T----QE----E---CVAAL-------LTLK-RP--------
------------------------------------------------------------
----------------------------IR-G--N--T--F--L-C-T-GFP--------
-----------NGG----K-----D------A------C---------------Q-----
------------G----D-------S-----------G---G----S----L----M---
C--RNKKG-----------------------------SWTLAG----V----T--S----
---------WG--------LG-C-----G----R-G-WRNNGKE------DDQGSPGI--
-F----TDLS------KVLPWI--------------------------------------
------------------------------------------------------------
------------------------------------------------------------
-------------------------------------------------------
>H0V374_CAVPO/9-220
------------------------------------------------------------
----------------------------------------------------------AH
SSEQK------------E--D-PA----P----Y-L--A-Y---L---K---SHF-----
------------------------NPC--V---G---V---L-------I----------
-K----------T-----------S------W-----------V------L--A------
--P---A---H----C-YLP----------------------------------------
-------------NLK-V--------------------ML-G----N-----F-------
K-------S------R----V------R------D---G--T------------------
E--Q---T--I--N--P--IQ--------------IIR--Y--W---K----Y--N--D-
--SD--P-------------------------------------------QDD--I----
-M-----L-I---K---L--DR-P------------------------------------
-A-I----L---N---R------K---V-------Q-------L---L---P--PAT---
----------------------RNV-----S----P---G-----T---I--------C-
------T--------L----S---G----L--DW------------------SQKNSG--
--------------------------RHPDLR---Q---N--L--------------Q--
G--P---V-----M----T----DK----E---CQET----------EQ-GR--------
------------------------------------------------------------
-----------------------------N-H--R--N--S--F-C-V-KFV--------
-----------KVF----N-----R------I------F---------------G-----
------------E----V-------A-----------V---A----A----V----I---
C--NKK----------------------------------LQG----I----E--V----
---------GR---------F-M-----G----G-D-------------------VGI--
-Y----TNVY------KYISWI--------------------------------------
------------------------------------------------------------
------------------------------------------------------------
-------------------------------------------------------
>F6YK65_MACMU/466-711
------------------------------------------------------------
----------------------------------------------------------GN
MSANA----------S-D--Q-ER---TP----W-H--V-T---I---K---PKS-----
-----------------------QETC--R---G---A---L-------I----------
-S----------D-----------Q------W-----------V------L--T------
--A---A---H----C-FRDG---------------------------------------
---------NDHSLWR-V--------------------NV-G----D-------------
--------P------K----S------Q------W---G---------------------
---K---E--F--L--I--EK--------------AVI--S--P---G----F--D--V-
--FA--KKNQG----------------------------------ILEFYGDD--I----
-A-----L-L---K---L--AQ-K------------------------------------
-V-K----M---S---T------H---A-------R-------P---I---C--LPCTM-
---------------EAN---------------------L-----A---L--------R-
------R--------P----Q---G----S--TC-------------------RDHEN--
-----------------------------ELL---N---K--Q--------------S--
V--P---A-----H----F----VA----L---NGSK----------LN-INLKMGVEWT
SCAEVVS-----------------------------------------------------
--------------QEKTMFPNLTDVREVV-T--D--Q--F--L-C-S-GT---------
-----------QED----E-----S------P------C---------------K-----
------------G----E-------S-----------G---G----A----V----F---
L--ERRF------------------------------RFFQVG----L----V--S----
---------WGL------YN----------------------------------------
----------------------PCLGSADK------------------------------
------------------------------------------------------------
------------------------------------------------------------
-------------------------------------------------------
>H0ZML2_TAEGU/562-784
------------------------------------------------------------
------------------------------------------------------------
-----IVAGC-V-S-H-P--H-SW----P----W-Q--I-S---L---R---TSYG----
-----------------------LHFC--G---G---T---L-------I----------
-D----------P-----------Q------W-----------V------L--T------
--A---A---H----C-LEKS---------------------------------------
---------SRPAAYK-V--------------------YL-G----L-----H-------
K-------E------V----A------T------E---P--S------------------
V--Q---I--R--D--V--EK--------------LFK-----------------E--P-
--RR-----------------------------------------------AD--I----
-A-----L-L---K---L--SR-P------------------------------------
-A-V----I---N---N------H---V-------I-------P---V---C--LPK---
-----------------E--N-SVL-----G----G---R-----E---D--------C-
------Y--------V----T---G----W--GD-------------------TKGTR--
---------------------------GAGYL---K---E--T--------------G--
F--P---V-----I----E----NK----I---CNRPE--------FLN-GR--------
------------------------------------------------------------
-----------------------------V-K--N--H--E--L-C-A-GNI--------
-----------HGG----T-----D------T------C---------------Q-----
------------G----D-------S-----------G---G----P----L----V---
C--LDQD------------------------------KFVQHG----V----T--S----
---------WG--------LG-C-----A----Q-P-MK----------------PGV--
-Y----VRVS------NYIPWI--------------------------------------
------------------------------------------------------------
------------------------------------------------------------
-------------------------------------------------------
>T1ITP1_STRMM/2902-2967
------------------------------------------------------------
------------------------------------------------------------
-----IVGGI-N-S-V-P--G-SW----P----W-Q--A-A---V---Y---KEG-----
-----------------------NFMC--G---A---T---L-------I----------
-S----------S-----------Q------Y-----------L------L--S------
--A---A---H----C-FYLA---------------------------------------
----------IDHYWT-V--------------------RL-G----V-----S-------
R-------R------A--------------------------------------------
------------------------------------------------------------
------------------------------------------------------------
------------------------------------------------------------
------------------------------------------------------------
------------------------------------------------------------
------------------------------------------------------------
------------------------------------------------------------
------------------------------------------------------------
------------------------------------------------------------
------------------------------------------------------------
------------------------------------------------------------
------------------------------------------------------------
------------------------------------------------------------
------------------------------------------------------------
----------------------SYSPD---------------------------------
------------------------------------------------------------
------------------------------------------------------------
-------------------------------------------------------
>F1NC10_CHICK/183-412
------------------------------------------------------------
------------------------------------------------------------
-----VVGGV-D-A-A-P--G-RW----P----W-Q--V-S---V---R---HGS-----
-----------------------RHRC--G---G---S---V-------L----------
-A----------P-----------R------W-----------I------V--T------
--A---A---H----C-VHSYR--------------------------------------
--------WRRALGWT-V--------------------RA-G----V-------------
--------T------R----G------S------A---E--Q------------------
E--V---G--V--P--V--ER--------------VIS--H--P---L----Y--N--D-
--NS--M-------------------------------------------DYD--I----
-A-----L-M---K---L--RV-P------------------------------------
-L-N----F---S---D------T---I-------G-------A---L---C--LLP---
-----------------S--H-QDL-----L----P---G-----T---P--------C-
------W--------V----S---G----W--GY-------------------TGPDQP-
--------------------------QLTETL---K---E--A--------------L--
V--P---L-----I----S----TQ----R---CNSSC--------MYA-GE--------
------------------------------------------------------------
-----------------------------L-T--G--R--M--L-C-A-GYP--------
-----------QGK----I-----D------A------C---------------Q-----
------------G----D-------S-----------G---G----P----L----V---
C--QDEL------------------------------AWRLVG----I----V--S----
---------WG--------RG-C-----A----E-P-NR----------------PGV--
-Y----TNVA------QLLPWI--------------------------------------
------------------------------------------------------------
------------------------------------------------------------
-------------------------------------------------------
>G3WZ37_SARHA/487-707
------------------------------------------------------------
------------------------------------------------------------
IVGGL------------P--G-NS----P----W-T--V-S---L---R---NRQG----
-----------------------QHFC--G---G---S---L-------V----------
-K----------D-----------Q------W-----------V------V--S------
--A---L---Q----C-FSSCH--------------------------------------
---------SSLVGYE-A--------------------WL-G----TL---FK-------
D-------P------Q----P------S------D---P--G------------------
L--Q---K--I--P--L--MQ--------------MVC-----------------G--P-
--PG-----------------------------------------------SQ--L----
-V-----M-I---K---L--ER-P------------------------------------
-A-V----L---N---S------R---V-------A-------L---I---C--LPP---
-----------------E--N-YVV-----P----S---K-----T---E--------C-
------E--------I----A---G----W--GE-------------------TNGTG--
---------------------------NETVL---N---V--A--------------K--
L--H---V-----I----T----NE----E---CNIK----------HR-GK--------
------------------------------------------------------------
-----------------------------V-K--K--N--E--L-C-T-RSP--------
-----------MVP----V-----G------A------C---------------E-----
------------G----D-------Y-----------G---G----P----L----A---
C--YTYD------------------------------CWVLEG----I----I--I----
---------PN--------RV-C-----A----R-P-GW----------------PAI--
-F----VRVS------KYVDWI--------------------------------------
------------------------------------------------------------
------------------------------------------------------------
-------------------------------------------------------
>C5BKX1_TERTT/84-309
------------------------------------------------------------
------------------------------------------------------------
-----IVGGG-V-A-G-T--W-EN----P----F-Q--V-S---L---V---VASISN--
--------------------NKNAHFC--G---G---A---F-------L----------
-S----------S-----------T------Q-----------I------V--T------
--A---A---H----C-VRGV---------------------------------------
----------SPSQIQ-V--------------------VA-N----T-------------
---------------R----R------L------D---G--T------------------
G--S---R--V--G--V--SQ--------------ISI--H--P---K----F--N--Y-
--RT--L-------------------------------------------DYD--I----
-A-----V-V---R---L--SS-T------------------------------------
----------------V------F---N-------F-------P---V---D--LAI---
-----------------E--E-P-------V----A---G-----S---W--------L-
------L--------V----T---G----W--GS-------------------LSEGG--
--------------------------SSPTDL---Y---A--L--------------D--
I--P---V-----V----S----TA----S---CNDAN--------SYS-GD--------
------------------------------------------------------------
-----------------------------I-T--S--R--M--F-C-A-GYE--------
-----------SGG----K-----D------S------C---------------Q-----
------------G----D-------S-----------G---G----P----I----T---
G--GNSN-------------------------------SLLTG----V----V--S----
---------WG--------FG-C-----A----R-P-HY----------------PGV--
-Y----TKIA------------HPEIRSFI------------------------------
------------------------------------------------------------
------------------------------------------------------------
-------------------------------------------------------
>K0YFN4_9CORY/34-224
------------------------------------------------------------
----------------------------------------------------SGTPVEAG
DAEAD----------------------------R-V--V-S---L---Q---ITNDG---
---------------------DPDGDC--T---G---T---A-------V----------
-A----------P-----------R------W-----------V------V--T------
--A---R---H----C-VEGF---------------------------------------
----------DKPSGS-V--------------------RL-G----Q-------------
---------------------------G------D---D--S------------------
---R---R--V--D--I--DH----------------------W---E----L--A--P-
--EG------------------------------------------------D--I----
-A-----A-V---H---V--TE-D------------------------------------
-L-G----L---K---D------Y---P-------G------------------LAE---
-----------------------ET-----P----K---E-----T---Q--------G-
------R--------F----Y---G----W--SP-------------------DGAAG--
-----------------------------------T---E--R--------------P--
V--A---A-----A----A----EA----K---GPSPL--------ALF-----------
------------------------------------------------------------
-----------------------------E-A--E--E--G--L-D-V-KV---------
-----------GDG----A-----S------L------Q---------------P-----
------------G----D-------S-----------G---G----P----L----F---
V--DGK----------------------------------VAA----V----L--S----
---------AG--------LS---------------------------------------
----------------------AEPEGGDAPED---------------------------
------------------------------------------------------------
------------------------------------------------------------
-------------------------------------------------------
>E2C8L1_HARSA/126-382
------------------------------------------------------------
------------------------------------------------------------
-----VIGGN-K-T-S-I--N-EY----P----W-M--A-L---I---A---YNTGR---
---------------------GTEFRC--G---G---T---I-------I----------
-S----------S-----------R------Y-----------I------L--T------
--A---A---H----C-VTTLP--------------------------------------
---------RDLTLIG-V--------------------RV-G----D-----H-------
D-------I------S----K------E------R---D--CDTDENGL----EIQCAEK
Y--Q---D--F--G--I--ES--------------VHF--H--P---E----Y--M--R-
--AK--L-------------------------------------------QND--V----
-A-----L-I---R---L--NS-T------------------------------------
-V-D----F---R--PS------N---V-------K-------P---I---C--LPF---
-----------------G--T-ATR-----L----S---Q-----K---R--------A-
------I--------V----T---G----W--GA-------------------TELGP--
---------------------------RSQDL---L---Q--A--------------K--
L--P---V-----I----T----NE----Q---CAEV----------YK-NTV-------
------------------------------------------------------------
----------------------------EI-W--Y--K--Q--I-C-A-GGL--------
------------NM----V-----D------S------C---------------M-----
------------G----D-------S-----------G---G----P----L----Q---
A--PAIYNGPNV---------------------RNKVRIVQYG----V----V--S----
---------YG-------LKN-C-----G----T-A-GF----------------PGV--
-Y----TRIS------YYMDWI--------------------------------------
------------------------------------------------------------
------------------------------------------------------------
-------------------------------------------------------
>C1RA_MOUSE/463-699
------------------------------------------------------------
------------------------------------------------------------
-----IIRGQ-P-A-R-P--G-NF----P----W-Q--A-F---T---T---THGR----
--------------------------G--G---G---A---L-------L----------
-G----------D-----------R------W-----------I------L--T------
--A---A---H----T-IYPKHHNK-----------------------------------
------ENDNANPKML-V--------------------FL-G----H-----T-------
N-------V------E----Q------I------K---K---------------------
L--G---H--H--P--V--RR--------------VII--H--P---D----Y--R--Q-
--DE--PN----------------------------------------NFEGD--I----
-A-----L-L---E---L--EN-S------------------------------------
-V-T----L---G---P------E---L-------L-------P---I---C--LPD---
-----------------N--E-T-F----YG----Q---G-----L---M--------G-
------Y--------V----S---G----F--GI-------------------TEDKL--
----------------------------AFDL---R---F--V--------------R--
L--P---V-----A----D----SE----A---CQRW----------LQ-TKKD------
------------------------------------------------------------
--------------------------TSPF-S--Q--N--M--F-C-S-GDP--------
-----------AVQ----Q-----D------A------C---------------Q-----
------------G----D-------S-----------G---G----V----F----A---
V--RDRNR----------------------------DIWVATG----I----V--S----
---------WG--------IG-C-----G----E-G-------------------YGF--
-Y----TKVL------NYVDWI--------------------------------------
------------------------------------------------------------
------------------------------------------------------------
-------------------------------------------------------
>V8NC77_OPHHA/1-83
------------------------------------------------------------
------------------------------------------------------------
------------------------------------------------------------
------------------------------------------------------------
--------------------------------------------------M--T------
--A---G---H----C-IHS----------------------------------------
-----------EYRYR-V--------------------VL-G----E-----Y-------
N-------L------A----K------V------E---G--P------------------
E--Q---Q--I--L--I--NSE------------DIFV--H--S---G----W--D--P-
--SC--LD-----------------------------------------CGND--I----
-A-----L-I---K---L--SR-P------------------------------------
-A-I----L---N---D------K---V-------Q-------L---A---C--LPP---
-----------------S------------------------------------------
------------------------------------------------------------
------------------------------------------------------------
------------------------------------------------------------
------------------------------------------------------------
------------------------------------------------------------
------------------------------------------------------------
------------------------------------------------------------
------------------------------------------------------------
------------------------------------------------------------
----------------------GEAL----------------------------------
------------------------------------------------------------
------------------------------------------------------------
-------------------------------------------------------
>T1GU43_MEGSC/262-458
------------------------------------------------------------
---------------------------------------IVGGVPTTIEQHPYQVSIQKN
GNVNV-------------------------------------------------------
------------------------------------------------------------
------------------------------------------------------------
------------------------------------------------------------
------------EALS-I--------------------RA-G----S-------------
--------T------N----R------K------Q---G--G------------------
---Q---V--V--K--V--KS--------------FRN--H--P---G----Y--T--N-
--AK--K-------------------------------------------SND--V----
-A-----V-I---R---L--VK-N------------------------------------
-V-S----L---D---S------S---V-------R-------T---I---E--LAT---
----------------------STP-----K----T---G-----T---S--------A-
------V--------V----S---G----W--GV-------------------KRFGAL-
--------------------------ISPADL---L---E--V--------------E--
V--K---I-----V----D----YK----D---CSSSK-------YGYG-QK--------
------------------------------------------------------------
-----------------------------I-D--S--T--M--V-C-A-ME---------
------------ES----K-----D------A------C---------------Q-----
------------G----D-------S-----------G---G----P----L----V---
S--GNK----------------------------------LVG----V----V--S----
---------WG--------NG-C-----A----K-Q-GY----------------PGV--
-Y----ADFK------MFK---FVV-----------------------------------
------------------------------------------------------------
------------------------------------------------------------
-------------------------------------------------------
>B3RNH1_TRIAD/12-167
------------------------------------------------------------
------------------------------------------------------------
-----IIGGT-N-D-V-P--H-AH----P----Y-Q--I-S---L---Q---TTSSTG--
---------------------VWYHTC--G---G---S---I-------I----------
-G----------D-----------D------T-----------V------L--T------
--A---A---H----C-VDSK---------------------------------------
----------PASEYR-V--------------------VS-A----E-----Y-------
D-------F------N----K------S------K---V---------------------
-------------------LK--------------LLS---------M----L--K--N-
--SA--I-------------------------------------------NND--V----
-A-----L-I---K---I--QG-V------------------------------------
-F-K----Y---D---S------N---V-------A-------K---V---T--LAS---
----------------------STP-----P----D---K-----T---V--------S-
------I--------V----T---G----W--GY-------------------TNYESK-
--------------------------TRPNIL---Q---A--I--------------T--
T-----------------------------------------------------------
------------------------------------------------------------
------------------------------------------------------------
------------------------------------------------------------
------------------------------------------------------------
------------------------------------------------------------
------------------------------------------------------------
----------------------ERCSDFKAWWGTLFN-----------------------
------------------------------------------------------------
------------------------------------------------------------
-------------------------------------------------------
>T1GS51_MEGSC/29-229
------------------------------------------------------------
------------------------------------------------------------
-----IAGGS-D-G-N-S--G-DV----P----Y-L--A-S---L---R---VDD-----
-----------------------VHVG--S---C---T---L-------I----------
-S----------E-----------T------Q-----------C------L--T------
--S---A---H----L-IIEHGK-------------------------------------
-------TTIAASRLS-V--------------------RV-G----S-------------
--------I------N----I------F------A---A--G------------------
---K---I--V--G--V--KK--------------VAA--H--E---E----Y--G--N-
--FI-----------------------------------------------ND--L----
-A-----I-I---T---F--AE-K------------------------------------
-L-V----K---G---D------K---I-------S-------F---I---Q--VAS---
-----------------E--E-P-------A----Q---D-----T---V--------I-
------N--------I----A---G----W--GS-------------------TEIGG--
--------------------------SNSFRL---Q---K--G--------------T--
G--N---A-----I----T----AQ----D---CEEK----------IG-FG--------
------------------------------------------------------------
-------------------------------Y--E--H--I--L-C-V-AS---------
-----------PAG----Q-----G------I------C---------------N-----
------------G----D-------A-----------G---S----P----A----V---
N--NNV--------------------------------VY--------------------
------------------------------------------------------------
----------------------VLPVSQLVPVP---------------------------
------------------------------------------------------------
------------------------------------------------------------
-------------------------------------------------------
>ACRO_HUMAN/43-285
------------------------------------------------------------
------------------------------------------------------------
-----IVGGK-A-A-Q-H--G-AW----P----W-M--V-S---L---Q---IFTYNS--
---------------------HRYHTC--G---G---S---L-------L----------
-N----------S-----------R------W-----------V------L--T------
--A---A---H----C-FVGK---------------------------------------
---------NNVHDWR-L--------------------VF-G----A-----K-------
E-------I------T----Y------G------N---N--KPV-------------KAP
L--Q---E--R--Y--V--EK--------------III--H--E---K----Y--N--S-
--AT--E-------------------------------------------GND--I----
-A-----L-V---E---I--TP-P------------------------------------
-I-S----C---G---R------F---I-------G-------P---G---C--LPH---
-----------------F--K-AGL----PR----G---S-----Q---S--------C-
------W--------V----A---G----W--GY-------------------IEEKAP-
--------------------------RPSSIL---M---E--A--------------R--
V--D---L-----I----D----LD----L---CNSTQ--------WYN-GR--------
------------------------------------------------------------
-----------------------------V-Q--P--T--N--V-C-A-GYP--------
-----------VGK----I-----D------T------C---------------Q-----
------------G----D-------S-----------G---G----P----L----M---
C--KDSKE----------------------------SAYVVVG----I----T--S----
---------WG--------VG-C-----A----R-A-KR----------------PGI--
-Y----TATW------PYLNWI--------------------------------------
------------------------------------------------------------
------------------------------------------------------------
-------------------------------------------------------
>G1TB36_RABIT/360-609
------------------------------------------------------------
------------------------------------------------------------
-----IVGGR-D-A-Q-I--G-SA----P----W-Q--V-M---I---F---RKSP----
----------------------QELLC--G---A---S---L-------I----------
-S----------D-----------R------W-----------V------L--T------
--A---A---H----C-LLYPPWD------------------------------------
-------KNFTVNDIL-V--------------------RI-G----K-----Y-------
A-------R------S----R------Y------E---R--N-----------------M
E--K---I--S--T--L--EK--------------III--H--P---G----Y--N--W-
--RE-NL-------------------------------------------DRD--I----
-A-----L-M---K---L--KK-P------------------------------------
-V-A----F---S---D------Y---I-------H-------P---V---C--LPDK--
---------------QIV--T-SLL-----Q----A---G-----H---K--------G-
------R--------V----T---G----W--GNL----------------KEM---WTV
N----------------------MNEVQPSVL---Q---M--V--------------N--
L--P---L-----V----E----RP----I---CKAS----------TR-IR--------
------------------------------------------------------------
-----------------------------V-T--D--N--M--F-C-A-GYKP-------
----------EEGK---RG-----D------A------C---------------E-----
------------G----D-------S-----------G---G----P----F----V---
M--KNPYN----------------------------NRWYQMG----I----V--S----
---------WG--------EG-C-----D----R-D-GK----------------YGF--
-Y----THVF------RLKKWI--------------------------------------
------------------------------------------------------------
------------------------------------------------------------
-------------------------------------------------------
>D6WP83_TRICA/122-369
------------------------------------------------------------
------------------------------------------------------------
-----IVNGN-K-T-G-I--F-EF----P----W-M--A-L---L---S---YQTRN---
---------------------GPQFKC--G---G---T---I-------I----------
-N----------P-----------R------Y-----------I------L--T------
--A---A---H----C-VTNLKTPL-----------------------------------
-----LGVRVGEHDLR-T--------------------VT-D----C-----E-------
T----------------------------------------NKDKER--------FCAPP
F--Q---D--L--Q--I--EK--------------VIP--H--Q---Q----Y--N--A-
--KF--L-------------------------------------------TDD--I----
-A-----L-L---R---V--AP--------------------------------------
-I-K----T---S---E------N---S-------R-------P---V---C--LPLA--
----------------ES--R-NYN-----F----T---N-----R---N--------A-
------V--------V----T---G----W--GM-------------------TENGR--
---------------------------PSPDL---L---K--V--------------A--
L--S---V-----V----P----LE----E---CKRL----------YK-TTA-------
------------------------------------------------------------
----------------------------NL-N--E--R--Q--L-C-A-GG---------
------------KN----K-----D------S------C---------------G-----
------------G----D-------S-----------G---G----P----L----Q---
V--MGRIFG--------------------------ETRIVQQG----I----V--S----
---------FG-------PRN-C-----G----S-S-YL----------------PGV--
-Y----TRVA------AFMDWI--------------------------------------
------------------------------------------------------------
------------------------------------------------------------
-------------------------------------------------------
>G6D301_DANPL/100-326
------------------------------------------------------------
------------------------------------------------------------
-----IVGGM-P-A-G-V--N-RY----P----W-M--A-R---L---V---YDG-----
-----------------------QFHC--G---A---S---L-------L----------
-T----------K-----------E------Y-----------V------L--T------
--A---A---H----C-VRKL---------------------------------------
----------KRSKIR-V--------------------IL-G----D-----H-------
D-------Q------T----I------T------S---E--S-----------------P
A--I---M--R--A--V--TA--------------IVR--H--R---S----F--D--S-
--DS--Y-------------------------------------------NND--I----
-A-----L-L---K---L--RK-P------------------------------------
-V-T----F---S---K------I---I-------K-------P---V---C--LPP---
--------------------A-SIE-----P----S---G-----K---E--------G-
------I--------V----V---G----W--GR-------------------TSEGG--
--------------------------QLPAVV---Q---E--V--------------R--
V--P---I-----L----S----LS----Q---CRGM---------KYR-ATR-------
------------------------------------------------------------
----------------------------IT-N--N--R--S--L-C-A-GR---------
------------SS----T-----D------S------C---------------Q-----
------------G----D-------S-----------G---G----P----L----L---
I--QQGD------------------------------RFQIVG----I----V--S----
---------WG--------VG-C-----G----R-P-GY----------------PGV--
-Y----TRIT------RYLPWL--------------------------------------
------------------------------------------------------------
------------------------------------------------------------
-------------------------------------------------------
>B4N3G6_DROWI/146-372
------------------------------------------------------------
------------------------------------------------------------
-----IVGGT-Q-V-R-T--N-KY----P----W-I--A-Q---I---I---RGT-----
-----------------------FLFC--G---G---T---L-------I----------
-N----------D-----------R------Y-----------V------L--T------
--A---A---H----C-VHGM---------------------------------------
----------DMNGVS-V--------------------RL-L----Q----LD-------
R-------S------S----T------H------L---G---------------------
---I---T--R--A--V--AF--------------ANA--H--A---G----Y--N--P-
--VT--L-------------------------------------------VHD--I----
-A-----L-L---R---L--AQ-P------------------------------------
-V-A----L---V---D------V---M-------R-------P---I---C--LPS---
-----------------N--F-LQN-----F----D---F-----Q---K--------A-
------I--------V----A---G----W--GL-------------------SQEGG--
--------------------------STSSVL---Q---E--T--------------T--
V--P---I-----I----T----NA----Q---CRAT---------SYR-SM--------
------------------------------------------------------------
-----------------------------I-V--D--T--M--L-C-A-GYV--------
----------RTGG----R-----D------A------C---------------Q-----
------------G----D-------S-----------G---G----P----L----I---
V--RDQR------------------------------IFRQAG----V----V--S----
---------FG--------YG-C-----A----K-P-DA----------------PGV--
-Y----TRTS------RYLDWI--------------------------------------
------------------------------------------------------------
------------------------------------------------------------
-------------------------------------------------------
>A0A0M8VDU8_9ACTN/190-374
------------------------------------------------------------
--------------------------------------------QQGGVRCSLGFNVTAS
DGSPA-------------------------------------------------------
------------------------------------------------------------
-------------------------------------------F------L--T------
--A---G---H----C-GVA----------------------------------------
-----------AKDW---------------------------------------------
--------S------D----S------Q------N---G---------------------
Q--P---I--A--T--V--DQ--------------AKF----------------------
--PG-----------------------------------------------ND--F----
-S-----L-V---K---Y--DD-PNTQ------------------------------APS
EV-N----A---G---N------G-------------------------------QTVQ-
---------------ITQ--A-ADA-----T----V---G-----E---T--------V-
------F--------R----M---G----S--TT-------------------GLHNG--
-----------------------------QVT---G---L--D--------------A--
T--V---N-----F----Q----SE----T---NPGG-------------TDTV------
------------------------------------------------------------
---------------------------NGL-I--Q--T--N--V-C-A-EA---------
------------------------------------------------------------
------------G----D-------S-----------G---G----S----L----F---
T--QDG---------------------------------SAVG----L----T--S----
---------GG-------SGD-C-----T----S-G-GE-----------------TF--
-F----QPVT------AAL---QAT-----------------------------------
------------------------------------------------------------
------------------------------------------------------------
-------------------------------------------------------
>B0WF72_CULQU/138-379
------------------------------------------------------------
------------------------------------------------------------
VQDSS------L-A-Q-Y--G-EF----P----W-T--A-G---L---F---QTGGSA--
--------------------EGSAYIC--G---G---S---L-------I----------
-H----------P-----------Q------V-----------I------L--T------
--A---A---H----C-VRNV---------------------------------------
---------THPDHLM-V--------------------RL-G----E----WD-------
I-------A------N----E------N------E---P--Y-----------------E
H--Q---D--F--A--V--HK--------------IIK--H--Q---E----W--H--S-
--QK--Y-------------------------------------------HND--L----
-A-----L-L---I---L--DK-P------------------------------------
-A-T----L---A---A------G---I-------N-------T---V---C--LPK---
-----------------P--G-QSF-----D----N---R---------R--------C-
------V--------A----V---G----W--GK-------------------DVRKNR-
--------------------------QYADVL---K---K--I--------------N--
V--P---V-----I----E----HG----R---CQEM----------LR-QTKLT-----
------------------------------------------------------------
-------------------------SVFRL-D--G--S--F--L-C-A-GG---------
-----------DAD----V-----D------T------C---------------K-----
------------G----D-------G-----------G---S----P----L----M---
C--DRGDG-----------------------------TYVQAG----I----V--A----
---------WG--------ID-C-----G----R-E-NV----------------PGV--
-Y----VKVA------KFVEWM--------------------------------------
------------------------------------------------------------
------------------------------------------------------------
-------------------------------------------------------
>C4QUA1_SCHMA/24-203
------------------------------------------------------------
----------------------------------------------------RVFNSIFG
HVKLQ-------------------------------------------------------
------------------------------------------------------------
------------------------------------------------------------
------------------------------------------------------------
------------------------------------------------------------
------------------------------------------------------------
---T---F--Y--H--V--EE--------------IFH--H--P---K----Y--E--P-
--GN--L-------------------------------------------EYD--I----
-A-----L-F---K---L--KE-TP-----------------------------------
VL-W----K---I---N------H---L-------D-------L---I---E--LPDK--
----------------KN--G-EEW----PK----P---N-----Q---K--------C-
------V--------A----V---G----W--GC-------------------SFVDG--
--------------------------PPTLKI---Q---A--V--------------E--
L--P---V-----L----Q----SK----T---CMSM----------YS-AYI-------
------------------------------------------------------------
---------------------------NLT-E--E--H--E--F-C-A-GYH--------
-----------NFG----K-----G------V------C---------------P-----
------------G----D-------S-----------G---G----P----L----V---
C--EDDG------------------------------EYKLAG----I----V--S----
---------AT--------HS-K-----L----P-A-DY----------------PAI--
-F----TRVS------YFTKWI--------------------------------------
------------------------------------------------------------
------------------------------------------------------------
-------------------------------------------------------
>F6Z0N2_XENTR/186-411
------------------------------------------------------------
-------------------------------------------------------TKNRN
HLQAD-----------------IF----P----W-Q--V-P---V---L---NSQK----
-----------------------VQVC--S---G---V---V-------L----------
-S----------E-----------S------V-----------V------L--T------
--T---A---S----C-ITM----------------------------------------
-----------YDPYF-V--------------------VA-G----V-------------
Q-------Q------K----S------G------L---G--Q------------------
R--Q---M--I--R--V--KT--------------KQV--H--M---R----Y--S--E-
--ET--G-------------------------------------------DNN--I----
-A-----L-L---K---L--KE-K------------------------------------
-I-V----F---H---N------N---S-------L-------P---I---C--IPQK--
---------------DFA--E-NVL-----V----P---F-----N---T--------G-
------L--------V----S---G----W--KS-------------------SSEEE--
--------------------------ADALIP---I---Q--F--------------Y--
T--K---Y-----T----N----RT---EV---CEQS----------LN-VT--------
------------------------------------------------------------
-----------------------------Q-T--N--R--M--F-C-G-VS---------
-----------HEA----I-----D------S------E---------------L-----
------------S----E-------G-----------G---H----L----A----V---
Q--HNGV-------------------------------WFLGG----I----M-------
---------GS--------WQ-P-----T----L-L-NK---------------GVFS--
-F----TKLS------RYNMW-L-------------------------------------
------------------------------------------------------------
------------------------------------------------------------
-------------------------------------------------------
>S9YNR1_9CETA/473-583
------------------------------------------------------------
------------------------------------------------------------
-----IVGGT-N-S-D-W--G-EW----P----W-Q--V-S---L---Q---VKLRA---
----------------------QNHLC--G---G---S---I-------I----------
-G----------H-----------Q------W-----------V------L--T------
--A---A---H----C-FDGL---------------------------------------
---------PLSNVWR-I--------------------YG-G----M-----L-------
N-------L------S----K------I------T---K--E------------------
T--P---F--S--Q--I--KE--------------III--H--H---N----Y--K--I-
--SE--G-------------------------------------------SHD--I----
-A-----L-I---K---L--ET-P------------------------------------
-L-N----Y---T---G------K---I-------Q------------------------
------------------------------------------------------------
------------------------------------------------------------
------------------------------------------------------------
------------------------------------------------------------
------------------------------------------------------------
------------------------------------------------------------
------------------------------------------------------------
------------------------------------------------------------
------------------------------------------------------------
------------------------------------------------------------
----------------------D-------------------------------------
------------------------------------------------------------
------------------------------------------------------------
-------------------------------------------------------
>G1SH96_RABIT/595-793
------------------------------------------------------------
----------------------------------------------------------AA
PVEVL------------------W----P----W-L--A-E---V---H---VAG-----
-----------------------DRVC--A---G---I---L-------V----------
-A----------P-----------G------W-----------V------L--A------
--A---T---H----C-VLRPG--------------------------------------
--------STTVPHID-V--------------------YL-G----R----AG-------
A-------S------P----L------P------Q---G---------------------
----------H--Q--V--SR-------------LVIS--I--R---L----P--R--H-
--LG--L-------------------------------------------RPP--L----
-A-----L-L---E---L--SS-R------------------------------------
-V-E----P---S---P------S---A-------L-------P---I---C--LHP---
-----------------G-----GI-----P----L---G-----A---S--------C-
------W--------V----L---G----W--TD-------------------PQDRV--
-------------------------------P---V---A--A--------------P--
V--S---I-----L----T----PR----L---CHCL----------YE-SI--------
------------------------------------------------------------
-----------------------------L-P--S--G--T--L-C-V-LYT--------
-----------EGQ----E-----G------K------C---------------E-----
------------V----T-------S-----------A---P----P----L----L---
C--RTGGG-----------------------------SWVLVG----M----A--V----
------------------------------------------------------------
----------------------RGSREL--------------------------------
------------------------------------------------------------
------------------------------------------------------------
-------------------------------------------------------
>L5M494_MYODS/32-91
------------------------------------------------------------
------------------------------------------------------IRGHAA
ADGAW-------------------------------------------------------
------------------------------------------------------------
------------------------------------------------------------
------------------------------------------------------------
------------------------------------------------------------
------------------------------------------------------------
------------------------------------------------------------
------------------------------------------------------------
------------------------------------------------------------
------------------------------------------------------------
------------------------------------------------------------
------------------------------------------------------------
------------------------------------------------------------
------------------------------------------------------------
------------------------------------------------------------
------------------------------------------------------------
-------------------------------P------W---------------Q-----
------------G----D-------S-----------G---G----P----L----V---
C--SWEG------------------------------IWVQVG----I----V--S----
---------WG--------YS-C-----G----H-R-DF----------------PGV--
-Y----ARVM------SYISWI--------------------------------------
------------------------------------------------------------
------------------------------------------------------------
-------------------------------------------------------
>F4WTJ2_ACREC/9-230
------------------------------------------------------------
---------------------------------------------------------EKH
EYVVI---------------E-DY----P----Y-H--V-S---I---Q---IAG-----
-----------------------LHVC--S---G---A---F-------I----------
-H----------E-----------S------W-----------I------M--T------
--A---A---S----C-VFRV---------------------------------------
----------KSSIVS-V--------------------RV-R----S-------------
S-------Y------T----C------K------D---G---------------------
---D---V--L--E--I--NK--------------IEV--H--E---N----F--D--K-
--YE--Y-------------------------------------------LND--I----
-A-----L-M---K---L--KS-P------------------------------------
-A-E----F---G---E------K---L-------L-------P---I---G--LPE---
--------------------N-EKL-----Q----D---G-----S---H--------C-
------V--------V----T---G----W--KR-------------------TRVNIRG
------------------------TSRSGAQL---A---A--A--------------A--
V--A---I-----V----N----QR----T---CEAM----------MP-SYK-------
------------------------------------------------------------
----------------------------PL-S--E--D--M--L-C-A-NA---------
-----------TRP----S-----E------R------C---------------Q-----
------------G----D-------L-----------G---A----P----L----V---
S--EQM----------------------------------LIG----I----L--S----
---------YG--------LG-C-----E----T-R-IH----------------PDV--
-Y----TRVS------SYLSWI--------------------------------------
------------------------------------------------------------
------------------------------------------------------------
-------------------------------------------------------
>G3N0F4_BOVIN/45-281
------------------------------------------------------------
------------------------------------------------------------
-----IVGGK-D-A-T-I--G-HW----P----W-Q--G-S---L---R---LWG-----
-----------------------YHFC--G---A---S---L-------L----------
-N----------R-----------R------W-----------A------L--S------
--A---A---H----C-FENN---------------------------------------
---------RNPFHWS-VQF----------------GELS-A----A-----P-------
S-------I------W----N------L------Q---A--Y------------------
Y--N---R--Y--N--V--DQ--------------IFL--S--P---H----Y--L--G-
--AP----------------------------------------------VYD--I----
-A-----L-L---K---L--SS-S------------------------------------
-V-T----Y---T---K------Y---I-------Q-------P---I---C--VMA---
-----------------S--I-SEF-----E----N---R-----S---D--------C-
------W--------V----T---G----W--GD-------------------IEEELS-
-------------------------LPSPYTL---Q---E--V--------------Q--
V--G---I-----I----N----TT----M---CNHLF--------SM---PDF------
------------------------------------------------------------
--------------------------RIDI-W--G--D--M--I-C-A-GEP--------
-----------QGG----K-----D------S------C---------------F-----
------------G----D-------S-----------G---G----P----L----V---
C--EKKG------------------------------LWYQVG----V----V--S----
---------WG--------VG-C-----G----R-P-NR----------------PGV--
-Y----TNIS------VHYKWI--------------------------------------
------------------------------------------------------------
------------------------------------------------------------
-------------------------------------------------------
>W5QBI0_SHEEP/38-233
------------------------------------------------------------
------------------------------------------------------------
----M-VGGQ-N-A-L-E--G-EW----P----W-Q--V-S---I---Q---RNG-----
-----------------------SHFC--G---G---S---L-------I----------
-T----------D-----------R------W-----------V------L--T------
--A---A---H----C-FSNT---------------------------------------
---------SETSLYQ-V--------------------LL-G----V-----L-------
Q-------L------A----R------P------G---P--H------------------
A--V---Y--A--R--V--KR--------------VES--N--P---Q----Y--Q--G-
--MA--S-------------------------------------------SAD--V----
-A-----L-V---E---L--EA-P------------------------------------
-V-T----F---T---N------Y---I-------L-------P---V---C--VPD---
-----------------P--S-VVF-----E----S---G-----M---N--------C-
------W--------V----T---G----W--GS-------------------PSEQDS-
-------------------------LPKPRTL---Q---K--L--------------A--
V--P---I-----I----D----TP----K---CNLL----------YS-KDAESS----
------------------------------------------------------------
------------------------FQPRTI-K--D--D--M--L-C-A-GFA--------
-----------EGK----K-----D------A------C---------------K-----
------------------------------------------------------------
------------------------------------------------------------
------------------------------------------------------------
----------------------VGTG----------------------------------
------------------------------------------------------------
------------------------------------------------------------
-------------------------------------------------------
>T0NSX6_9CETA/28-262
------------------------------------------------------------
------------------------------------------------------------
-----VVNGE-D-A-V-P--Y-SW----P----W-Q--V-S---L---Q---YEKNG---
---------------------AYRHTC--G---G---S---L-------I----------
-A----------P-----------D------W-----------V------V--T------
--A---G---H----C-VSS----------------------------------------
-----------SLTYQ-V--------------------VL-G----E-----Y-------
D-------R------G----E------E------E---G--P------------------
E--Q---V--I--P--I--NAG------------DLFV--H--P---L----W--N--S-
--NC--VA-----------------------------------------CGND--I----
-A-----L-I---K---L--SR-S------------------------------------
-A-Q----L---G---D------K---V-------Q-------L---A---C--LPP---
-----------------A--G-DIL-----P----N---E-----T---P--------C-
------Y--------I----S---G----W--GR-------------------LYTGG--
--------------------------PLPDKL---Q---Q--A--------------L--
L--P---V-----V----D----YE----H---CSQWD--------WWG-ST--------
------------------------------------------------------------
-----------------------------V-K--R--T--M--V-C-A-GG---------
------------DT----R-----S------G------C---------------N-----
------------G----D-------S-----------G---G----P----L----N---
C--PAEDG-----------------------------SWQVHG----V----T--S----
---------FVS------AFG-C-----N----T-L-KK----------------PTV--
-F----TRIS------AFIDWI--------------------------------------
------------------------------------------------------------
------------------------------------------------------------
-------------------------------------------------------
>B7QHK1_IXOSC/3-92
------------------------------------------------------------
---------------------------------------------------CCSHLIVRT
EKTVE-------------------------------------------------------
------------------------------------------------------------
------------------------------------------------------------
------------------------------------------------------------
----------------------------------------------T-----H-------
S-------Y------Y----Y------S------S-------------------------
A--K---N--A--E--A--EG--------------VVV--H--P---K----F--R--S-
--AY----------------------------------------------IRN--L----
-A-----V-I---K---L--GQ-E------------------------------------
-V-G----T---T---P------S---I-------G-------R---I---P--VSR---
-----------------P--E-DSF-----V----G---K-----T---S--------C-
------L--------V----S---G----W--GK-------------------NLK----
------------------------------------------------------------
------------------------------------------------------------
------------------------------------------------------------
------------------------------------------------------------
------------------------------------------------------------
------------------------------------------------------------
------------------------------------------------------------
------------------------------------------------------------
----------------------RG------------------------------------
------------------------------------------------------------
------------------------------------------------------------
-------------------------------------------------------
>W4FT99_9STRA/1-93
------------------------------------------------------------
------------------------------------------------------------
----M-------------------------------------------------------
------------------------------------------------------------
------------------------------------------------------------
------------------------------------------------------------
------------------------------------------------------------
------------------------------------------------------------
------------------------------------------------------------
------------------------------------------------------------
------------------------------------------------------------
------------------------------------------------------------
------------------------------------------------------------
------------------------------------------------------------
----------------------------SKVL---L---E--V--------------G--
L--D---T-----V----N----QE----Q---CTKW---------MAN-GSD-------
------------------------------------------------------------
---------------------------VAV-D--A--S--M--L-C-S-GG---------
-----------KEG----E-----D------A------C---------------Q-----
------------G----D-------S-----------G---G----P----L----T---
V--ETSG------------------------------SVKLVG----V----V--S----
---------WG--------IG-C-----A----E-Q-NK----------------PGV--
-Y----SRIS------MARDFI--------------------------------------
------------------------------------------------------------
------------------------------------------------------------
-------------------------------------------------------
>B3M5J2_DROAN/3-178
------------------------------------------------------------
-----------------------------KATDVVGADDAIHKDIRRTNAQFTHWVGNGD
FIKHS-------------------------------------------------------
------------------------------------------------------------
------------------------------------------------------------
------------------------------------------------------------
------------------------------------------------------------
------------------------------------------------------------
------------------------------------------------------------
--------------------------------------------------NAD--I----
-A-----L-I---R---I--PH--------------------------------------
-V-D----F---W---H------M---V-------N-------K---V---E--LPS---
----------------YN--D-RYN----DY----N---E-----R---W--------A-
------V--------A----C---G----W--GG-------------------TYDGS--
--------------------------PLPDYM---Q---C--V--------------D--
L--Q---I-----M----H----NS----E---CQGY---------YGS-GT--------
------------------------------------------------------------
-----------------------------V-G--D--N--I--I-C-V-RT---------
-----------PDG----K-----S------T------C---------------G-----
------------G----D-------S-----------G---G----P----L----V---
T--HDG--------------------------------TKLVG----V----T--N----
---------FGS------SAG-C-----Q----S-G--A----------------PAG--
-F----QRVT------YHLDWI--------------------------------------
------------------------------------------------------------
------------------------------------------------------------
-------------------------------------------------------
>W4X003_ATTCE/2-149
------------------------------------------------------------
------------------------------------------------------------
--VGP-------------------------------------------------------
------------------------------------------------------------
------------------------------------------------------------
------------------------------------------------------------
------------------------------------------------------------
------------------------------------------------------------
------------------------------------------------------------
---------------------------------------------------YD--I----
-A-----L-L---K---L--AS-P------------------------------------
-L-K----L---T---E------E---I-------Q-------A---I---E--LPP---
-----------------P--E-S-------E----P---T-----G---E--------A-
------W--------L----C---G----W--GS-------------------ISTGHY-
-------------------------PIMPDKL---Q---H--V--------------K--
M--E---Y-----L----D----LI----T---CHETI-------KRL---IGY------
------------------------------------------------------------
---------------------------SPV-H--E--T--N--I-C-T-GPL--------
-----------YDQ----I-----S------A------C---------------S-----
------------G----D-------S-----------G---G----P----L----I---
S--RNGQ------------------------------KPVLIG----I----V--S----
---------WG-------IIP-C-----G----S-E-GA----------------PSV--
-Y----TRVS------SFNQWI--------------------------------------
------------------------------------------------------------
------------------------------------------------------------
-------------------------------------------------------
>I3MTU4_ICTTR/43-286
------------------------------------------------------------
------------------------------------------------------------
-----VIGGH-V-V-Q-N--G-AW----P----W-M--V-S---L---Q---VYQPHN--
--------------------NRRYHSC--G---G---C---L-------L----------
-N----------S-----------H------W-----------V------L--T------
--A---A---H----C-FDNK---------------------------------------
---------KRVYDWR-L--------------------IF-G----A-----Q-------
E-------I------E----Y------G------T---N--MPV-------------NDP
L--Q---E--R--Y--V--ER--------------III--H--E---K----Y--N--I-
--VT--E-------------------------------------------GND--I----
-A-----L-L---K---V--TP-P------------------------------------
-V-P----C---G---P------F---I-------G-------V---G---C--LPN---
----------------FK--A-GPP-----K----V---P-----Q---T--------C-
------Y--------V----A---G----W--GY-------------------IKEKAP-
--------------------------RPSPVL---M---E--A--------------R--
V--D---L-----I----D----LD----L---CNSTQ--------WYN-GR--------
------------------------------------------------------------
-----------------------------V-T--S--S--N--V-C-A-GYP--------
-----------EGK----I-----D------T------C---------------Q-----
------------G----D-------S-----------G---G----P----L----M---
C--RDNDQ----------------------------SPFVIVG----I----T--S----
---------WG--------VG-C-----A----R-A-KR----------------PGI--
-Y----TATW------DYLDWI--------------------------------------
------------------------------------------------------------
------------------------------------------------------------
-------------------------------------------------------
>G1LKV6_AILME/64-292
------------------------------------------------------------
------------------------------------------------------------
-----IVGGM-D-A-L-E--R-KW----P----W-Q--V-S---V---Q---YRG-----
-----------------------FHVC--G---G---S---I-------I----------
-N----------E-----------Y------W-----------I------L--S------
--A---A---H----C-FDRD---------------------------------------
---------KSIEAFD-I--------------------YV-G----L-----V-------
D-------L------R----F------A------G---S--H------------------
T--Q---W--F--E--V--NK--------------VIV--H--P---T----Y--E--V-
--YH-PV-------------------------------------------GGD--I----
-A-----L-V---Q---L--KS-R------------------------------------
-I-V----F---F---D------S---V-------L-------P---V---C--IAP---
-----------------P--D-V-N-----L----H---N-----V---T--------C-
------W--------S----T---G----W--GL-------------------ISPQG--
--------------------------HIPDKL---Q---E--A--------------Q--
M--P---L-----I----S----LP----L---CQLL----------YG-HLS-------
------------------------------------------------------------
----------------------------YI-M--L--D--M--L-C-A-GDI--------
-----------RNV----R-----T------V------C---------------E-----
------------G----D-------S-----------G---G----P----L----V---
C--EFNH------------------------------TWLQVG----V----V--S----
---------WG--------RG-C-----T----Y-P-LY----------------PAV--
-Y----ARVS------YFSKWI--------------------------------------
------------------------------------------------------------
------------------------------------------------------------
-------------------------------------------------------
>K7JIM9_NASVI/32-259
------------------------------------------------------------
------------------------------------------------------------
-----IIDGE-P-A-D-I--R-DY----P----Y-L--V-S---L---Q---YNGSFYG-
--------------------HDFDHFC--C---G---S---I-------L----------
-N----------E-----------N------W-----------I------I--T------
--S---A---Q----C-AQAR---------------------------------------
----------QADSFQ-V--------------------RL-G----S-------------
--------A------E----Y------Y------R---S--G------------------
---A---V--Y--R--I--DS--------------VVL--H--P---K----F--N--E-
--LS--R-------------------------------------------DYD--V----
-G-----L-I---K---V--TE-K------------------------------------
-I-V----F---G---E------G---I-------Q-------P---I---G--LPK---
-----------------P--D-DVV-----P----I---D-----A---N--------F-
------S--------I----A---G----W--GA-------------------TELLG--
--------------------------KFSDNL---L---K--S--------------H--
I--Q---K-----I----S----RE----S---CQSV----------YG-IE--------
------------------------------------------------------------
----------------------------TV-T--S--R--M--F-C-V-FA---------
------------AG----F-----G------P------C---------------V-----
------------G----D-------S-----------G---S----P----A----V---
Y--RNM----------------------------------LVGKSTRL----A--S----
---------WS--------YN-C-----A----Y-Q--Y----------------PTV--
-Y----ARVS------SVLDWI--------------------------------------
------------------------------------------------------------
------------------------------------------------------------
-------------------------------------------------------
>B4HFN3_DROSE/588-643
------------------------------------------------------------
------------------------------------------------------------
-----IIGGR-A-A-R-K--G-EW----P----W-Q--V-A---I---L---NRFK----
-----------------------EAFC--G---G---T---L-------I----------
-A----------P-----------R------W-----------V------L--T------
--A---A---H----C-VRK----------------------------------------
------------------------------------------------------------
------------------------------------------------------------
------------------------------------------------------------
------------------------------------------------------------
------------------------------------------------------------
------------------------------------------------------------
------------------------------------------------------------
------------------------------------------------------------
------------------------------------------------------------
------------------------------------------------------------
------------------------------------------------------------
------------------------------------------------------------
------------------------------------------------------------
------------------------------------------------------------
------------------------------------------------------------
------------------------------------------------------------
----------------------VLFVRIGGLP----------------------------
------------------------------------------------------------
------------------------------------------------------------
-------------------------------------------------------
>M3W140_FELCA/38-275
------------------------------------------------------------
------------------------------------------------------------
----M-VGGQ-D-A-L-E--G-EW----P----W-Q--V-S---I---Q---RNG-----
-----------------------SHFC--G---G---S---L-------I----------
-T----------E-----------R------W-----------V------L--T------
--A---A---H----C-FSNT---------------------------------------
---------SETSLYR-V--------------------LL-G----V-----R-------
Q-------L------V----K------P------G---P--H------------------
A--V---Y--A--R--V--KR--------------VES--N--P---L----Y--Q--G-
--MA--S-------------------------------------------SAD--V----
-A-----L-V---E---L--EA-P------------------------------------
-V-T----F---S---N------Y---I-------L-------P---V---C--MPD---
-----------------P--S-VVF-----E----A---G-----M---N--------C-
------W--------V----T---G----W--GS-------------------PSEEDR-
-------------------------LPNPRVL---Q---K--L--------------A--
V--P---I-----I----D----TP----T---CNLL----------YS-KDAESG----
------------------------------------------------------------
------------------------FQPKTI-K--D--D--M--L-C-A-GFA--------
-----------EGK----K-----D------A------C---------------K-----
------------G----D-------S-----------G---G----P----L----V---
C--LVAR------------------------------SWLQAG----V----I--S----
---------WG--------EG-C-----A----R-R-NR----------------PGV--
-Y----IRVT------SHYDWI--------------------------------------
------------------------------------------------------------
------------------------------------------------------------
-------------------------------------------------------
>W4ZKZ0_STRPU/89-175
------------------------------------------------------------
------------------------------------------------------------
-----IVGGQ-L-A-Q-H--G-EW----P----W-I--A-S---L---L---EHN-----
-----------------------SPIC--G---A---T---L-------I----------
-T----------P-----------D------W-----------L------I--T------
--A---A---H----C-INM----------------------------------------
------------TSLR-I------------------------------------------
------------------------------------------------------------
------------------------------------------------------------
------------------------------------------------------------
------------------------------------------------------------
------------------------------------------------------------
------------------------------------------------------------
------------------------------------------------------------
------------------------------------------------------------
------------------------------------------------------------
------------------------------------------------------------
------------------------------------------------------------
------------------------------------------------------------
------------------------------------------------------------
------------------------------------------------------------
------------------------------------------------------------
----------------------DWENAAMEEMARNMQMESDKLASAFLRPNLNGRKPQS-
------------------------------------------------------------
------------------------------------------------------------
-------------------------------------------------------
>A0A0P9C5E7_DROAN/2565-2799
------------------------------------------------------------
------------------------------------------------------------
----V-VKGN-T-A-Q-R--G-RH----P----W-Q--A-T---I---R---ARGRGR--
---------------------VSSHWC--G---A---V---V-------I----------
-S----------K-----------R------H-----------L------L--T------
--A---A---H----C-LYGN---------------------------------------
----------KKGAYF-V--------------------RV-G----D-----H-------
Y-------A------N----I------A------E---S--S------------------
E--V---D--S--F--I--EH--------------WYI--H--E---K----F--R--D-
--GS-RM-------------------------------------------NND--I----
-A-----L-V---V---L--KT-P------------------------------------
-L-K----F---S---D------Y---V-------Q-------P---I---C--LPD---
-----------------K--N-EEL-----V----E---N-----R---M--------C-
------T--------I----S---G----W--GS-------------------IKSGIS-
--------------------------TPSQVL---S---S--A--------------D--
L--P---I-----L----N----DR----V---CKQSN--------VYG-SA--------
------------------------------------------------------------
-----------------------------M-T--E--G--M--F-C-A-GSM--------
-----------DES----A-----D------A------C---------------E-----
------------G----D-------S-----------G---G----P----L----V---
C--ANND------------------------------GETLYG----I----I--S----
---------WG--------HH-C-----G----Y-K-NR----------------PGV--
-Y----VRVN------HYIDWI--------------------------------------
------------------------------------------------------------
------------------------------------------------------------
-------------------------------------------------------
>E9H5F7_DAPPU/66-236
------------------------------------------------------------
------------------------------------------------------------
-----IVGGT-P-A-A-E--G-EF----P----Y-V--V-V---L---R---LNG-----
------------------------YLC--G---G---S---L-------I----------
-G----------R-----------S------H-----------V------L--T------
--A---A---H----C-LAFF---------------------------------------
----------NQTDAA-GF-----------------YLLI-N----T-----L-------
S-------M------D----G------G------G---P--N------------------
S--V---T--K--R--V--KK--------------FII--H--P---K----F--K--N-
--KF--Y-------------------------------------------NND--V----
-A-----L-L---V---L--SS-P------------------------------------
-V-A----A---N---S------T---F-------L-------T---L---P--TDP---
-----------------A--A---------------------------------------
------------------------------------------------------------
------------------------------------------------------------
------------------------------------------------------------
------------------------------------------------------------
------------------------------------------------------------
------------------------------------------------------------
------------------------------------------------------------
------------------------------------------------------------
------------------------------------------------------------
----------------------TTPLKPATTASQLLPSTSIPPATTTTHSTKKTTTTKST
VKPTTTKLTLRPTTKST-------------------------------------------
------------------------------------------------------------
-------------------------------------------------------
>B4NJU5_DROWI/109-354
------------------------------------------------------------
------------------------------------------------------------
---RN--NQT-E-T-T-I--R-EY----P----W-L--A-L---I---E---FTKQNN--
---------------------EKIHAC--G---G---V---L-------I----------
-S----------Q-----------R------Y-----------L------L--T------
--A---A---H----C-IHSSNWTLSGV--------------------------------
--RVGEWDTSTNPDCQ-V--------------------SS-D----R-----S-------
M-------Q------V----D------C------A---P--T------------------
Y--Q---D--I--A--V--EE--------------VIV--H--P---L----Y--Q--K-
--NS--FN-----------------------------------------QTND--I----
-A-----L-I---R---L--GA-L------------------------------------
-A-Q----L---N---D------F---V-------Q-------P---I---C--LPN---
--------------------K-QLR-----A----D---E-----L---E--------G-
------L--------V----T---E----V--GG--------------------WQAK--
---------------------------TSTRM---R---K--S--------------Q--
V--I---I-----T----S----LR----D---CQEK----------YS-VYH-------
------------------------------------------------------------
---------------------------LNI-Q--P--S--Q--L-C-G-KA---------
-------------N----A-----N------E------C---------------H-----
------------G----N-------S-----------G---G----P----L----M---
L--YKND------------------------------AYLLGG----L----L--S----
---------FG-------PVP-C-----P----S-A-GW----------------PDV--
-F----TRVA------SYIEWI--------------------------------------
------------------------------------------------------------
------------------------------------------------------------
-------------------------------------------------------
>G3U822_LOXAF/21-237
------------------------------------------------------------
------------------------------------------------------------
-----IVGGY-T-C-Q-K--N-SL----P----Y-Q--V-S---L---N---SGG-----
-----------------------NHFC--G---G---S---L-------I----------
-S----------D-----------Q------W-----------V------V--S------
--A---A---H----C-YKP----------------------------------------
-------------QIQ-V--------------------RL-G----E-----H-------
N-------I------Q----V------L------E---G--T------------------
E--Q---F--I--N--A--TK--------------IIL--H--P---K----Y--N--S-
--TE--Y-------------------------------------------DND--I----
-M-----L-I---K---L--SS-P------------------------------------
-A-T----I---N---S------W---V-------S-------N---V---S--LPT---
-----------------S--C-A-------A----A---H-----T---Q--------C-
------L--------T----S---G----W--GN-------------------TKIIGS-
--------------------------NYPDLL---Q---C--L--------------E--
A--P---I-----L----S----DF----V---CHIA----------YP-GR--------
------------------------------------------------------------
-----------------------------I-T--S--N--M--I-C-V-GFL--------
-----------KGG----K-----D------S------C---------------Q-----
------------G----D-------S-----------G---G----P----V----V---
C--NGE----------------------------------LQG----I----V--S----
---------WG--------YG-C-----A----L-I-GK----------------PGV--
-Y----TKVC------NYVSWI--------------------------------------
------------------------------------------------------------
------------------------------------------------------------
-------------------------------------------------------
>F6ZEJ2_HORSE/264-497
------------------------------------------------------------
------------------------------------------------------------
-----IIGGS-S-S-L-P--G-SH----P----W-L--A-A---I---Y---IGN-----
------------------------NFC--A---G---S---L-------V----------
-H----------T-----------C------W-----------V------V--S------
--A---A---H----C-FSNS---------------------------------------
---------PSRESVS-V--------------------VL-G----Q-----H-------
F-------F------N----R------T------T---D--V------------------
T--Q---T--F--G--I--EK--------------YIP--Y--P---L----Y--S--V-
--FN-PS-------------------------------------------DHD--L----
-V-----L-I---R---L--KK-KGD---------------------------------R
CA-V----R---S---Q------F---V-------Q-------P---V---C--LPE---
-----------------P--G-SAF-----P----A---G-----H---K--------C-
------Q--------I----A---G----W--GH-------------------QDENLS-
--------------------------GYSSSL---R---E--A--------------L--
V--P---L-----V----A----DH----K---CSSPE--------VYG-AD--------
------------------------------------------------------------
-----------------------------I-S--P--N--M--L-C-A-GYF--------
-----------DCK----S-----D------A------C---------------Q-----
------------G----D-------S-----------G---G----P----L----A---
C--EKNG------------------------------VAYLYG----I----I--S----
---------WG--------DG-C-----G----R-L-NK----------------PGV--
-Y----TRVT------NYVDWI--------------------------------------
------------------------------------------------------------
------------------------------------------------------------
-------------------------------------------------------
>H2Z0I9_CIOSA/22-253
------------------------------------------------------------
------------------------------------------------------------
-----IVGGV-Q-A-S-A--G-EW----P----W-Q--G-L---F---L---KISALG--
---------------------ARIPIC--G---A---T---L-------I----------
-S----------Q-----------K------W-----------V------L--T------
--A---A---H----C-TVGI---------------------------------------
----------THTSLQ-I--------------------DF-G----V-----L-------
D-------Y------A----A------N------E---A--S------------------
A--K---A--F--A--V--EK--------------IID--H--E---A----Y--N--N-
--IN--L-------------------------------------------LND--I----
-S-----L-I---K---L--AG-V------------------------------------
-V-T----Y---T---D------Y---I-------I-------P---A---C--LPT---
----------------------ADI-----S----A---G-----E---L--------C-
------W--------I----T---G----W--GS-------------------TEGEIS-
-------------------------TDARNIL---R---E--A--------------S--
V--P---V-----L----N----NT----Q---CSSW----------YS-TF--------
------------------------------------------------------------
----------------------------NI-F--S--T--N--L-C-A-GYQ--------
-----------AGG----V-----D------S------C---------------Q-----
------------G----D-------S-----------G---G----P----L----V---
C--ADNSS-----------------------------KFYLHG----I----T--S----
---------WG---------D-C-----A----E-L-EQ----------------PGV--
-Y----TRVS------EYQNWI--------------------------------------
------------------------------------------------------------
------------------------------------------------------------
-------------------------------------------------------
>W4VSR8_RAT/25-249
------------------------------------------------------------
------------------------------------------------------------
-----VVGGY-K-C-E-K--N-SQ----P----W-Q--V-A---V---I---SRS-----
-------------------------LC--G---G---V---L-------I----------
-D----------P-----------S------W-----------V------I--T------
--A---A---H----C-YN-----------------------------------------
--------------YH-V--------------------LL-G----R-----N-------
N-------L------S----E------D------E---P--F------------------
A--Q---Y--R--F--V--SQ--------------SFP--H--P---D----Y--N--P-
--FF--MRNHTR--------------------------------QPGDDYSND--L----
-M-----L-L---H---L--SK-P------------------------------------
-A-D----I---T---D------G---V-------K-------V---I---D--LPT---
-----------------E--E-P-------K----V---G-----S---T--------C-
------L--------A----S---G----W--GS-------------------TKPLDW-
--------------------------ELPDDL---Q---C--V--------------N--
I--H---L-----L----S----NE----K---CIEA----------YN-EK--------
------------------------------------------------------------
-----------------------------V-T--D--L--M--L-C-A-GDL--------
-----------EGG----K-----D------T------C---------------K-----
------------G----D-------S-----------G---G----P----L----I---
C--DGV----------------------------------LQG----I----T--S----
---------WG-------SDP-C-----A----E-P-NM----------------PAI--
-Y----TKLI------KFTSWI--------------------------------------
------------------------------------------------------------
------------------------------------------------------------
-------------------------------------------------------
>W5JGF3_ANODA/143-361
------------------------------------------------------------
------------------------------------------------------------
-----IVGGN-V-T-K-P--G-EF----P----H-M--A-A---I---G---WPLPSG--
---------------------GYSFDC--G---G---S---L-------I----------
-S----------E-----------Y------Y-----------V------L--T------
--A---A---H----C-YLEND--------------------------------------
---------DGALPTI-V--------------------RL-G----D-----Q-------
N-------L------Y----R------T------D---D--GA----------------E
P--A---N--Y--D--I--LR--------------FIL--H--P---A----F--K--W-
--RE-GK-------------------------------------------YND--L----
-A-----L-I---Q---L--RQ-R------------------------------------
-V-I----F---T---D------F---I-------R-------P---A---C--LYE---
----------------------GEL-----Q----P---L-----S---T--------A-
------I--------A----T---G----F--GL-------------------TEGFG--
--------------------------TKANEL---R---K--V--------------S--
L--Y---V-----Y----E----NE----V---CGA------------------------
------------------------------------------------------------
-------------------------------------------------G----------
-------------G----K-----D------T------C---------------Q-----
------------G----D-------S-----------G---G----P----L----Q---
I--TRGENQ---------------------------CTFYIVG----L----T--S----
---------FG--------QA-C-----G----S-A--V----------------PAI--
-Y----TKVS------AYLDWI--------------------------------------
------------------------------------------------------------
------------------------------------------------------------
-------------------------------------------------------
>H0VJL6_CAVPO/446-680
------------------------------------------------------------
------------------------------------------------------------
-----IFGGQ-N-A-K-P--G-DF----P----W-Q--V-L---L---L---GQT-----
-------------------------TA--A---G---A---L-------L----------
-F----------D-----------D------W-----------I------L--T------
--A---A---H----A-VYGQK--------------------------------------
---------DDAPSLD-I--------------------RM-G----T-------------
--------L------Q----R------L------S---P--H------------------
Y--T---R--A--W--A--EA--------------VFI--H--E---G----Y--I--H-
--NA-GF-------------------------------------------DND--I----
-A-----L-I---K---L--KN-K------------------------------------
-V-V----I---N---S------N---I-------M-------P---I---C--LPRK--
----------------EA--E-SLM-----K----T---N-----D---I--------G-
------T--------A----S---G----W--GL-------------------TQRGF--
---------------------------PARNL---M---F--V--------------D--
L--P---I-----V----D----HQ----K---CTAV----------YD-KRQHP-----
------------------------------------------------------------
--------------------------GGTV-T--A--N--M--L-C-A-GLE--------
-----------AGG----K-----D------S------C---------------G-----
------------G----D-------S-----------G---G----A----L----V---
F--LDNET----------------------------QRWFVGG----I----V--S----
---------WG-------SNT-C-----G----A-A-DQ----------------YGV--
-Y----TKVI------NYIPWI--------------------------------------
------------------------------------------------------------
------------------------------------------------------------
-------------------------------------------------------
>W5JS71_ANODA/54-289
------------------------------------------------------------
------------------------------------------------------------
-----IIGGV-R-A-F-P--G-EF----P----W-M--V-S---I---Q---RLILT---
---------------------RANHVC--G---G---S---I-------L----------
-N----------Q-----------F------Y-----------V------L--T------
--A---A---E----C-FFNN---------------------------------------
----------QNSRYR-V--------------------QA-G----K-----I-------
L-------L------N----T------F------E---P--T------------------
E--Q---T--I--N--V--LR--------------FTM--H--P---M----Y--D--G-
--TA--S-------------------------------------------PYD--I----
-A-----T-V---R---L--AS-P------------------------------------
-F-G----F---T---A------Y---I-------R-------P---I---Q--LPI---
--------------------A-ETI-----P----A---G---------V--------V-
------K--------F----S---G----W--GA-------------------TSTGLL-
-------------------------PTMPNDL---Q---M--F--------------Q--
V--G---I-----M----P----NE----E---CQIA----------VN-GAVG------
------------------------------------------------------------
--------------------------NGPV-T--E--R--N--V-C-L-GPA--------
-----------TGG----I-----G------A------C---------------S-----
------------G----D-------A-----------G---G----A----A----V---
Q--TILG------------------------------QDTIVG----I----I--A----
---------WQ-------LSS-C-----G----Q-A-GN----------------PSI--
-T----TRVS------AFIDWI--------------------------------------
------------------------------------------------------------
------------------------------------------------------------
-------------------------------------------------------
>G5BAA7_HETGA/772-1001
------------------------------------------------------------
------------------------------------------------------------
-----IVGGT-D-A-K-E--G-AW----P----W-H--V-G---L---S---YNG-----
-----------------------QLLC--G---A---S---L-------V----------
-S----------N-----------A------W-----------L------V--S------
--A---A---H----C-VYGRN--------------------------------------
---------LDPSKWK-A--------------------IL-G----L----HD-------
S-------T------N----L------T------S---L--H------------------
V--E---T--R--L--I--DQ--------------IVI--N--P---H----Y--N--K-
--RI--K-------------------------------------------DSD--I----
-A-----M-M---H---L--EF-K------------------------------------
-V-N----Y---T---D------Y---I-------Q-------P---I---C--LPE---
-----------------E--N-QVF-----L----P---G-----R---N--------C-
------S--------I----A---G----W--GR-------------------LVHGG--
--------------------------LSPDIL---Q---E--A--------------D--
V--P---L-----L----S----NE----K---CQQQ----------MP-EY--------
------------------------------------------------------------
----------------------------NI-T--Q--N--M--I-C-A-GYE--------
-----------EGG----T-----D------T------C---------------Q-----
------------G----D-------S-----------G---G----P----L----M---
C--QENN------------------------------RWFLVG----V----T--S----
---------FG--------YE-C-----A----R-P-NR----------------PGV--
-Y----VLVS------RFTQWI--------------------------------------
------------------------------------------------------------
------------------------------------------------------------
-------------------------------------------------------
>E1ZR70_CHLVA/26-263
------------------------------------------------------------
------------------------------------------------------------
-----IINGV-R-A-P-K--G-RY----P----W-M--V-S---L---R---YNDEF---
----------------------GEHFC--G---A---S---L-------I----------
-S----------P-----------N------F-----------V------L--T------
--A---A---H----C-LLEEDGS------------------------------------
------DASSDR-----FFP----------------EVRI-G----G-------------
--------W------E----M------Y------G---G--Q------------------
Y--E---S--R--Y--A--WY--------------VYT--H--E---A----F--D--P-
--DT--N-------------------------------------------NND--I----
-A-----V-I---M---L--DR-P------------------------------------
---S----K---K---K------P---I-------K-------M---V---P--TKP---
--------------------N-PPV-----K----P---G-----S---L--------L-
------Y--------A----I---G----W--GQ-------------------TSNNED-
-------------------------AAGPSHL---Q---Q--V--------------S--
L--D---L-----L----S----QN----A---CADT----------FG-EYRD------
------------------------------------------------------------
---------------------------DWK-R--T--S--L--M-C-A-GSS--------
-----------WRK----K-----D------T------C---------------S-----
------------G----D-------S-----------G---G----P----L----F---
V--KGRNA----------------------------TMDRLVG----L----T--S----
---------YG-------VGD-C-----A----E-N-------------------PGV--
-S----A---------------AGAPLVAA------------------------------
------------------------------------------------------------
------------------------------------------------------------
-------------------------------------------------------
>W5JLN9_ANODA/55-265
------------------------------------------------------------
------------------------------------------------------------
----L-INGV-A-A-T-S--A-NK----A----Y-S--V-V---M---T---IFGD----
----------------------VAFQT--A---G---A---I-------I----------
-S----------N-----------T------E-----------V------L--T------
--S---A---S----S-LKKA---------------------------------------
---------GTI---T-K--------------------MS-I----L-----A-------
A-------I------G----S------S------T---Y--Q------------------
S--T---S--Y--N--Y--KS--------------YEL--R--S---D----F--D--S-
--AT--L-------------------------------------------AND--V----
-A-----T-I---T---I--DG-T------------------------------------
-F-A----G---L---P------N---V-------Q-------P---I---A--VAT---
-----------------K--E-IVVS---TT----N---R-----T---K--------C-
------V--------V----V---G----R--GQ-------------------NTSGG--
---------------------------LNFLQ---S---Q--A--------------D--
Y--E---L-----L----T----DQ----E---CATE----------FK-QT--------
------------------------------------------------------------
-----------------------------L-P--S--S--M--L-C-A-RA---------
------------VS----G-----Y------A------C---------------N-----
------------V----D-------S-----------G---A----P----L----V---
C--NDC------------------------------------------------------
------------------------------------------------------------
----------------------FSETDLAAIFYPCGCAGVIS------------------
------------------------------------------------------------
------------------------------------------------------------
-------------------------------------------------------
>D2A3W9_TRICA/27-254
------------------------------------------------------------
------------------------------------------------------------
-----IINGK-T-A-E-K--G-QF----P----W-Q--V-A---I---H---VTQPG---
----------------------VSTLC--G---G---A---L-------L----------
-N----------E-----------K------W-----------I------L--T------
--A---G---H----C-VKD----------------------------------------
-----------ATNFK-I--------------------AV-G----S-----N-------
H-------F------N----G------D------D---P--S------------------
R--V---V--F--Q--T--SD--------------YIL--H--E---D----Y--N--K-
--YT--L-------------------------------------------AND--I----
-G-----L-I---P---L--PQ-A------------------------------------
-V-S----F---N---D------D---I-------Q-------P---I---A--LPS---
-----------------Q--G-L-------T----D---G-----S---T--------V-
------T--------V----S---G----W--GL-------------------TSDDGE-
--------------------------EASPEL---M---Y--V--------------D--
L--V---T-----I----S----NS----E---CSTA----------YD-GL--------
------------------------------------------------------------
----------------------------DI-N--N--G--V--V-C-A-KGP--------
-----------GTI---VQ-----S------T------C---------------E-----
------------G----D-------S-----------G---G----P----L----V---
T--RDSN-------------------------------PTHVG----I----V--S----
---------FGH------PDG-C-----E----S-G--K----------------PAG--
-F----TRTY------NYIDWI--------------------------------------
------------------------------------------------------------
------------------------------------------------------------
-------------------------------------------------------
>B4I6C2_DROSE/32-253
------------------------------------------------------------
------------------------------------------------------------
-----VVGGE-D-A-V-K--N-QF----P----H-Q--V-S---L---R---NAG-----
-----------------------SHSC--G---G---S---I-------L----------
-T----------R-----------T------Y-----------I------L--T------
--A---A---H----C-VTNQDSNG-----------------------------------
-----NHIPIAAERFT-I--------------------RA-G----S-------------
--------N------D----R------F------S---G--G------------------
---V---L--V--Q--V--VE--------------VIV--H--E---E----Y--G--N-
--FL-----------------------------------------------ND--V----
-A-----L-L---R---L--ET-P------------------------------------
-L-I----L---S---A------S---I-------Q-------P---I---D--LPT---
-----------------A--D-T-------P----A---D-----V---D--------V-
------V--------I----S---G----W--GR-------------------IKHQG--
--------------------------DLPRYL---Q---Y--N--------------T--
L--K---S-----I----T----RQ----Q---CEEL----------ID-FG--------
------------------------------------------------------------
-----------------------------F----E--G--E--L-C-L-LH---------
-----------KVD----N-----G------A------C---------------N-----
------------G----D-------S-----------G---G----P----A----V---
Y--NNQ----------------------------------LVG----V----A--G----
---------FV-------VDG-C-----G----S-S--Y----------------PDG--
-Y----ARVF------YFKDWI--------------------------------------
------------------------------------------------------------
------------------------------------------------------------
-------------------------------------------------------
>I3J283_ORENI/25-244
------------------------------------------------------------
------------------------------------------------------------
-----IIKGR-K-A-E-K--K-QM----M----Y-M--A-S---V---Q---DNN-----
-----------------------GHIC--G---G---F---L-------V----------
-S----------E-----------Y------F-----------V------M--T------
--A---A---H----C-APK----------------------------------------
------------NPTS-V--------------------VL-G----T-----H-------
N-------L------K----K------V------D---D--T------------------
---M---R--Y--D--V--KM----------------C--K--H---S----F--N--D-
--VL--S-------------------------------------------GND--I----
-M-----L-L---K---V--SR-KA-----------------------------------
RL-E----G---N---K------I---I-------K-------P---I---K--LPH---
-----------------P--K-INL-----K----E---N-----K---T--------C-
------I--------V----A---G----W--GA-------------------IKSNG--
--------------------------ESVDEL---Q---V--V--------------D--
V--P---I-----I----N----KD----R---CQSV----------WQ-NI--------
------------------------------------------------------------
-----------------------------L-P--A--K--V--I-C-A-GGY--------
-----------FKN----K-----G------I------C---------------Q-----
------------G----D-------S-----------G---G----P----L----V---
C--DNL----------------------------------AVG----V----V--S----
---------FNN------NKI-C-----D----Y-P-NV----------------PNV--
-Y----TDIS------KFLSWI--------------------------------------
------------------------------------------------------------
------------------------------------------------------------
-------------------------------------------------------
>A0A024FHK3_9FLAO/38-245
------------------------------------------------------------
---------------------------------------------------KAYPQVCHL
SDGES-------------------------------------------------------
-------------------------------------T---L-------I----------
-K----------E-----------N------W-----------A------V--T------
--A---A---H----A-AIL----------------------------------------
----------LNKELE-N-----------------------G----K----TP-------
Q-------V------S----I------D------N-------------------------
---K---K--Y--D--V--EK--------------VIL--H--P---N----F--Q--I-
--NE--TS-----------------------------------------IEND--I----
-A-----L-I---Q---I--KG-N------------------------------------
------------I---T------T---I-------P-------F---A---K--LYD---
-----------------K--Q-N-------E----K---G-----K---Q--------I-
------T--------I----V---G----R--GDF-----------------GTGLTG--
----------------------------PQNW---D---K--I--------------T--
R--A---A-----T----N----RI---DE---VHDQWI-----TFNFD-HP--------
------------------------------------------------------------
-----------------------------E-S--E--N--T--T-E-L-EG---------
------------------------V------S------G---------------P-----
------------G----D-------S-----------G---G----P----A----F---
I--DIDN------------------------------VRYIVG----V----S--S----
---------YQ--------QN-N-----G----K-E-GV----------------YGVTE
YY----ARIS------YYKEWI--------------------------------------
------------------------------------------------------------
------------------------------------------------------------
-------------------------------------------------------
>S9X2K4_9CETA/304-469
------------------------------------------------------------
--------------------------------------------------------TAQS
WDGRK-------------------------------------------------------
------------------------------------------------------------
------------------------------------------------------------
------------------------------------------------------------
-----------PSSIS-I--------------------TL-G----A-----H-------
N-------I------L----E------Q------E---G--T------------------
Q--Q---V--I--R--V--RR--------------AIP--H--P---D----D--D--D-
--EN--T-------------------------------------------AND-------
-----------------L--TR-K------------------------------------
-A-N----L---T---T------A---V-------S-------P---I---R--LPQ---
-----------------G--K-EPV-----K----P---G-----M---V--------C-
------S--------V----A---G----W--GL-------------------LGVNK--
--------------------------PAAAKL---Q---E--A--------------E--
L--E---V-----Q----T----DQ----Q---CIHH----------YK-HY--------
------------------------------------------------------------
-----------------------------D-A--T--T--Q--I-C-A-GNR--------
-----------RNR----E-----N------C------F---------------E-----
------------G----D-------S-----------G---G----P----L----L---
C--NSV----------------------------------AQG----I----V--S----
---------FG--------TK-D-----G-------------------------------
----------------------EIIGG---------------------------------
------------------------------------------------------------
------------------------------------------------------------
-------------------------------------------------------
>D2A2R8_TRICA/32-252
------------------------------------------------------------
------------------------------------------------------------
-----IIGGS-S-I-S-I--S-SV----P----W-Q--V-S---L---Q---YYG-----
-----------------------SHIC--G---G---S---I-------I----------
-S----------A-----------K------Y-----------I------V--T------
--A---A---H----C-TDGL---------------------------------------
----------TAAQLS-I--------------------RA-G----T-------------
--------S------S----R------G------S---G--G------------------
---Q---V--S--S--V--AR--------------IYQ--H--S---S----Y--N--S-
--RT--I-------------------------------------------DYD--I----
-S-----I-L---E---L--SS-S------------------------------------
-L-T----L---G---S------N---V-------S-------P---V---S--LPS---
-----------------S--S-TSW-----N----A---G-----T---S--------V-
------L--------V----T---G----W--GT-------------------TSEGSS-
--------------------------SLPSAL---Q---G--V--------------T--
V--Q---I-----V----S----QS----T---CSSA---------YGS-GS--------
------------------------------------------------------------
-----------------------------I-T--G--R--M--L-C-A-GVT--------
-----------NGG----K-----D------A------C---------------Q-----
------------G----D-------S-----------G---G----P----L----V---
V--GNV----------------------------------LAG----I----V--S----
---------WG--------AG-C-----G----R-P-SY----------------PGV--
-Y----SNVP------ALRSFI--------------------------------------
------------------------------------------------------------
------------------------------------------------------------
-------------------------------------------------------
>T1GXJ8_MEGSC/36-279
------------------------------------------------------------
------------------------------------------------------------
-----IVGGE-I-V-D-I--V-QV----P----Y-Q--I-S---L---L---YNG-----
-----------------------FHIC--G---G---S---L-------I----------
-S----------K-----------T------K-----------V------L--S------
--A---A---H----C-VHKQ---------------------------------------
----------SASMFS-I--------------------RT-G----S-------------
--------S------R----M------G------F---G--G------------------
---K---V--V--K--V--TN--------------ITA--H--P---L----Y--N--P-
--RN--V-------------------------------------------DYD--F----
-S-----I-L---D---L--ED-YDEKHVKQSFV----------------SLPGAGDELE
XH-I----L---C---T------I---L-------S-------F---V---S--LPG---
-----------------A--G-DEL-----E----D---G-----T---M--------L-
------M--------V----S---G----W--GN-------------------TKNSS--
--------------------------ESNSLL---R---A--V--------------K--
V--P---K-----F----N----QE----K---CNRAY--------QI---YG-------
------------------------------------------------------------
----------------------------GV-T--E--R--M--I-C-A-GFD--------
-----------KGG----K-----D------A------C---------------Q-----
------------G----D-------S-----------G---G----P----L----V---
D--AEH--------------------------------KTLVG----V----V--S----
---------WG--------YG-C-----A----V-P-NY----------------PGI--
-Y----SKVS------SVRDWI--------------------------------------
------------------------------------------------------------
------------------------------------------------------------
-------------------------------------------------------
>M3XAF6_FELCA/28-237
------------------------------------------------------------
-----------------------------------------------------------L
PEDFT------------------I----P----Y-M--V-Y---L---Q---SSP-----
------------------------EPC--V---G---T---L-------I----------
-H----------P-----------E------W-----------V------L--T------
--A---A---H----C-PLP----------------------------------------
--------------VK-I--------------------RL-G----V-----Y-------
Q-------P------S----V------K------N---K--K------------------
E--Q---I--R--N--Y--SL--------------TVP--S--P---E----F--K--A-
--QS--L-------------------------------------------END--L----
-M-----L-I---K---L--SK-A------------------------------------
-A-A----L---N---S------H---V-------G-------T---I---A--ISM---
----------------------EPL-----A----F---N-----D---S--------C-
------F--------I----P---T----W--TW-------------------NEYKNL-
--------------------------SDPDIL---T---W--I--------------N--
Q--Y---S-----L----P----LN----D---CQNM----------VG-QI--------
------------------------------------------------------------
-----------------------------M-A--A--R--I--M-C-V-GQP--------
-----------LNI----L-----S------R------T---------------K-----
------------E----V-------S-----------A---A----P----A----I---
C--DGR----------------------------------LHG----I----L--S----
---------WA--------KG-S-----I----T-L-GS----------------EGF--
-F----TEVY------HHARWI--------------------------------------
------------------------------------------------------------
------------------------------------------------------------
-------------------------------------------------------
>F6XM02_MACMU/1-129
------------------------------------------------------------
------------------------------------------------------------
------------------------------------------------------------
------------------------------------------------------------
------------------------------------------------------------
------------------------------------------------------------
------------------------------------------------------------
------------------------------------------------------------
------------------------------------------------------------
------------------------------------------------------------
-M-----L-L---K---L--KE-K------------------------------------
-A-S----L---T---L------A---V-------G-------T---L---P--FPS---
-----------------Q--F-NFV-----P----P---G-----R---M--------C-
------R--------V----A---G----W--GR-------------------TGVLK--
--------------------------PGSDTL---Q---E--V--------------K--
L--R---L-----M----D----PQ----A---CSHF---------RY---F--------
------------------------------------------------------------
-----------------------------D-H--N--L--Q--L-C-V-GNP--------
-----------RKT----K-----S------A------F---------------K-----
------------G----D-------S-----------G---G----P----L----L---
C--AGV----------------------------------AQG----I----V--S----
---------YG--------RL-D-----A----K-P-------------------PAV--
-F----TRIS------HYRPWI--------------------------------------
------------------------------------------------------------
------------------------------------------------------------
-------------------------------------------------------
>Q5JRU4_HUMAN/13-75
------------------------------------------------------------
------------------------------------------------------------
----M-LGGE-E-A-R-P--N-SW----P----W-Q--V-S---L---Q---YSSNG---
---------------------QWYHTC--G---G---S---L-------I----------
-A----------N-----------S------W-----------V------L--T------
--A---A---H----C-IRQI---------------------------------------
---------IKA------------------------------------------------
------------------------------------------------------------
------------------------------------------------------------
------------------------------------------------------------
------------------------------------------------------------
------------------------------------------------------------
------------------------------------------------------------
------------------------------------------------------------
------------------------------------------------------------
------------------------------------------------------------
------------------------------------------------------------
------------------------------------------------------------
------------------------------------------------------------
------------------------------------------------------------
------------------------------------------------------------
------------------------------------------------------------
----------------------HKVLQRCSLI----------------------------
------------------------------------------------------------
------------------------------------------------------------
-------------------------------------------------------
>B4MJ13_DROWI/435-650
------------------------------------------------------------
----------------------------------------------------------IK
DLDAN------------F--A-EI----P----W-Q--A-M---I---L---RESS----
----------------------KTLLC--G---G---A---I-------I----------
-G----------D-----------E------F-----------V------L--S------
--T---A---S----C-LNGV---------------------------------------
----------PVGDVR-I--------------------KA-G----E-----W-------
E-------L------G----S------T------N---E--PL----------------P
F--Q---L--V--G--A--QT--------------IDL--H--P---A----Y--D--P-
--AT--N-------------------------------------------AND--M----
-A-----I-I---R---L--QK-R------------------------------------
-F-E----F---A---T------H---I-------Q-------P---I---C--ISD---
-----------------E--D-P-------K----P---S-----E---Q--------C-
------V--------T----T---G----W--GK-------------------QALSIH-
--------------------------EEGAIM---H---V--T--------------E--
T--S---A-----Q----A----RS----D---CGA------------------------
------------------------------------------------------------
-------------------------------D--N--T--G--V-C-S-AT---------
-------------K----F-----D------A------C---------------E-----
------------F----D-------V-----------G---S----A----L----A---
C--GSGS------------------------------NVRLKG----V----F--S----
---------GE--------SN-C-----G----E-G-QS----------------VRF--
-A--------------------KPDIKWI-------------------------------
------------------------------------------------------------
------------------------------------------------------------
-------------------------------------------------------
>A0A0L7KS81_9NEOP/167-318
------------------------------------------------------------
--------------------------------------------------------ITDG
MLGDA-------------------------------------------------------
------------------------------------------------------------
------------------------------------------------------------
------------------------------------------------------------
-----------PAQWR-V--------------------VL-G----T-------------
S-------Y------A----S------S------G---G---------------------
---S---V--H--P--V--SQ--------------IIM--H--E---R----Y--N--I-
--EP--L-------------------------------------------DAD--I----
-A-----L-L---R---L--SV-G------------------------------------
-A-V----F---S---S------T---V-------Q-------P---A---R--IPG---
-----------------T--N-YNV-----A----D---G-----T---T--------V-
------T--------A----I---G----W--GS-------------------LSSNG--
--------------------------AYPEQL---R---H--V--------------D--
V--N---I-----I----N----QE----L---CAARY-------AYLR--TQPGY----
------------------------------------------------------------
------------------------ENWPDI-T--D--G--M--L-C-A-GIL--------
-----------DVG---GK-----------------------------------------
------------------------------------------------------------
------------------------------------------------------------
------------------------------------------------------------
----------------------VGCLG---------------------------------
------------------------------------------------------------
------------------------------------------------------------
-------------------------------------------------------
>B4MLN9_DROWI/40-252
------------------------------------------------------------
------------------------------------------------------------
-----ITNGY-P-A-Y-E--G-KA----P----Y-T--V-G---L---G---FNG-----
------------------------WWC--G---G---S---I-------I----------
-G----------N-----------T------W-----------V------L--T------
--A---S---H----C-TGG----------------------------------------
------------DSVT-V--------------------YF-G----A-----T-------
W-------R------T----N------A------Q---F--T------------------
---H---Y--V--S--S--NN--------------FID--------------------H-
--W-----------------------------------------------VDD--I----
-A-----L-I---R---I--PH--------------------------------------
-V-D----F---W---H------M---V-------N-------K---V---E--LPSY--
----------------GQ--R-DDQ-----F----Q---D-----S---W--------A-
------V--------A----C---G----W--GR-------------------TSDGN--
---------------------------QPDWM---Q---C--V--------------D--
L--Q---V-----I----S----NN----E---CASV----------YG-NS--------
------------------------------------------------------------
----------------------------IV-N--T--N--I--I-C-V-RV---------
-----------SDG----K-----S------T------C---------------S-----
------------G----D-------S-----------G---G----P----L----V---
S--HDG--------------------------------NKLIG----V----T--N----
---------WVS------SSG-C-----M----A-G--H----------------PSG--
-F----QRVT------HHLDWI--------------------------------------
------------------------------------------------------------
------------------------------------------------------------
-------------------------------------------------------
>A0A0L7LQY6_9NEOP/3-220
------------------------------------------------------------
------------------------------------------------------------
-----IAGGE-T-T-P-I--S-EY----P----F-S--V-A---L---L---TNSGQG--
---------------------SYTHAC--G---G---A---I-------L----------
-T----------N-----------N------A-----------I------L--S------
--A---A---S----C-FYTNQE-------------------------------------
--------ANPVSWWR-A--------------------RV-G----S-------------
--------S------G----S------N------A---G---------------------
G--T---I--Y--F--I--NR--------------ITA--N--P---G----F--S--P-
--TT--L-------------------------------------------AND--I----
-A-----V-I---R---T--TL-A------------------------------------
-I-P----L---V--------------P-------G-------S---V---E--VAR---
------------------------------V----A---GA---AF---T--------F-
------T--------T----N---Q----I--NQ-------------------DQS----
---------------------------SSAEL---R---K--V--------------D--
L--Y---V-----V----D----QQ----T---CTNR----------YN-EIG-------
------------------------------------------------------------
---------------------------FTV-T--G--D--M--V-C-A-GWL--------
-------------------------------D------V---------------G-----
------------G----D-------S-----------G---S----P----I----L---
S--DRT----------------------------------VVG----V----F--S----
---------KS--------EG-C-----A----Q-G-WY----------------PAI--
-N----TRLA------PYLSWV--------------------------------------
------------------------------------------------------------
------------------------------------------------------------
-------------------------------------------------------
>V4BEC0_LOTGI/2-232
------------------------------------------------------------
------------------------------------------------------------
-----IVGGT-T-A-I-R--G-SW----P----W-M--V-S---M---K---LAG-----
-----------------------QHWC--G---G---V---L-------I----------
-S----------K-----------Q------W-----------I------V--S------
--S---A---H----C-ILG----------------------------------------
-------------RFN-P-----------------------G----F-------------
N-------I------T----E------P------E---S---------------------
E--Q---R--F--N--I--SG-------------APIF--Y--D---N----I--N--I-
--KQ--IYSG-------------------------------------KPFDND--L----
-V-----L-L---K---L--DK-P------------------------------------
-V-E----I---T---K------Y---V-------K-------P---I---C--LPK---
-----------------K--R-EDS-----E----S---G-----T---R--------C-
------V--------I----T---G----Y--GQ-------------------IAPNV--
--------------------------GIPVKL---K---Q--A--------------I--
V--P---I-----V----D----YD----K---CHKL-----------Q-GYD-------
------------------------------------------------------------
---------------------------EFL-T--P--R--M--L-C-A-GYE--------
-----------YGG----V-----D------A------C---------------K-----
------------L----D-------S-----------G---G----P----L----Q---
C--FSRD------------------------------RWILTG----I----T--S----
---------WGDG----GGES-C-----A----E-P-LK----------------PGV--
-Y----TRIT------SYVHWI--------------------------------------
------------------------------------------------------------
------------------------------------------------------------
-------------------------------------------------------
>A0A0M8VPR8_9ACTN/98-276
------------------------------------------------------------
------------------------------------------------------------
-----ISGGD-A-I-Y-G--G-SY----R----C-S--L-G---F---N---VHSG----
------------------------------------------------------------
-S----------T-----------Y------Y-----------F------L--T------
--A---G---H----C-GQV----------------------------------------
--------------AS-T------------------------------------------
--------W------Y----S------N------S---G---------------------
-------H--S--T--V--LG--------------TN------V---G----Y--S--F-
--PG-----------------------------------------------ND--F----
-A-----L-V---R---Y--TN-S------------------------------------
SI-A----H---P---S------A---V-------G-------S---Q---S--ITS---
--------------------A-ATP-----S----V---G-----T---T--------V-
------Y--------R----R---G----S--TT-------------------GTHSG--
---------------------------RVTAL---N------A--------------T--
V--N---Y----------G----SG----D---IVS---------------G--------
------------------------------------------------------------
-----------------------------L-I--Q--T--T--V-C-A-EG---------
------------------------------------------------------------
------------G----D-------S-----------G---G----P----L----Y---
G--GSV----------------------------------AYG----L----T--S----
---------GG-------SGD-C-----T----S-G-GT-----------------TF--
-F----QPVT------EA----LSY-----------------------------------
------------------------------------------------------------
------------------------------------------------------------
-------------------------------------------------------
>Q9VAG3_DROME/28-245
------------------------------------------------------------
------------------------------------------------------------
-----IVGGF-P-A-D-I--A-NI----P----Y-I--V-S---I---Q---LYG-----
-----------------------IHHC--G---G---S---I-------I----------
-N----------N-----------H------T-----------I------L--T------
--A---G---H----C-LNGV---------------------------------------
----------PHRLLK-V--------------------KV-G----G-----T-------
S-------R------Y----R------K------D---G---------------------
---E---L--F--S--V--AD--------------LQV--H--E---N----F--N--P-
--KT--M-------------------------------------------DYD--I----
-G-----I-I---R---L--TK-N------------------------------------
-L-T----L---S---R------K---V-------K-------A---I---P--INP---
----------------------ERV-----A----E---G-----T---Y--------A-
------T--------I----A---G----W--GF-------------------KSMNG--
--------------------------PPSDSL---R---Y--A--------------R--
V--P---I-----V----N----QT----A---CRNL----------LG-KT--------
------------------------------------------------------------
-----------------------------V-T--D--R--M--L-C-A-GYL--------
-----------KGG----T-----D------A------C---------------Q-----
------------M----D-------S-----------G---G----P----L----S---
V--REQ----------------------------------LVG----I----V--S----
---------WG--------VG-C-----A----L-A-DK----------------PGV--
-Y----SRLD------ALHPWL--------------------------------------
------------------------------------------------------------
------------------------------------------------------------
-------------------------------------------------------
>G1LFZ7_AILME/34-256
------------------------------------------------------------
------------------------------------------------------------
-----IINGE-D-A-V-P--G-SW----P----W-Q--V-S---L---Q---TGSG----
-----------------------FHFC--G---G---S---L-------I----------
-S----------Q-----------H------W-----------V------V--T------
--A---A---H----C-RVR----------------------------------------
------------KGHR-V--------------------VA-G----V-----S-------
D-------H------G----S------D------D---E--A------------------
V--Q---V--L--R--I--EE--------------VFE--H--P---L----W--D--R-
--AA--D-------------------------------------------TND--I----
-A-----L-L---K---L--AT-P------------------------------------
-A-L----L---S---D------T---V-------S-------P---V---C--LPS---
-----------------G--N-ASF-----P----T---G-----S---I--------C-
------A--------T----T---G----W--GR-------------------TQYNSH-
--------------------------KTPDKL---Q---Q--A--------------A--
L--P---L-----L----S----NA----E---CKQF----------WG-SR--------
------------------------------------------------------------
-----------------------------I-T--D--V--M--V-C-A-GA---------
------------NG----I-----S------S------C---------------M-----
------------G----D-------S-----------G---G----P----L----V---
C--QKDG------------------------------AWTLVG----I----V--S----
---------WG--------SS-Q-----C----N-P-FS----------------PGV--
-Y----ARVT------KFIPWL--------------------------------------
------------------------------------------------------------
------------------------------------------------------------
-------------------------------------------------------
>A0A0B4GNL2_9HYPO/27-256
------------------------------------------------------------
------------------------------------------------------------
-----IIGGE-E-A-N-D--S-DF----P----F-I--V-S---I---G---SSAEG---
---------------------LSNHIC--G---G---T---L-------L----------
-D----------N-----------T------T-----------V------L--T------
--A---A---H----C-LKG----------------------------------------
------------ANY--V--------------------RA-G----T-----K-------
D-------L------S----K------S------A---V---------------------
-------V--G--K--V--EF--------------VKA--H--P---D----Y--K--P-
--GS--SRRGG-----------------------------------GPFAIND--I----
-A-----I-L---K---L--ST-P------------------------------------
-I-E----K---S---N------K---I-------K-------Y---A---T--LPK---
-----------------D--D-SDP-----V----V---N-----S---T--------A-
------V--------T----A---G----W--GI-------------------QVSLEHG
------------------------TVYQDDKL---H---K--I--------------E--
I--P---V-----H----P----RE----D---CSEV----------TP-DA--------
------------------------------------------------------------
----------------------------AS-R--D--T--I--I-C-A-GG---------
------------HG----K-----N------V------F---------------T-----
------------L----D-------S-----------G---G----P----L----I---
D--QET--------------------------------GRLIG----V----V--V----
---------AG-----------I-----R----D-I-QY----------------PSI--
-Y----TKVG------SYIPFI--------------------------------------
------------------------------------------------------------
------------------------------------------------------------
-------------------------------------------------------
>W4F8T0_9STRA/29-241
------------------------------------------------------------
------------------------------------------------------------
-----ILGGR-E-A-K-T--H-QH----R----Y-V--V-G---F---K---RSPN----
----------------------NVTEC--G---G---S---L-------I----------
-A----------P-----------N------V-----------V------L--T------
--A---A---H----C-LDN----------------------------------------
------------TLPS-V--------------------VV-G----T-----H-------
Y-------L------Q----G------F------R---D--G------------------
---E---L--A--T--V--TQ--------------EIR--H--P---N----G--A----
----------------------------------------------------D--V----
-G-----I-A---I---L--DR-N------------------------------------
------------I---T------T---I-------Q-------P---V---R--VSF---
----------------------EFV-----P----A---G-----K---L--------T-
------W--------V----R---G----W--GF-------------------VKVGG--
--------------------------PLSPVL---K---E--L--------------N--
V--T---T-----W----S----NF----R---ASAA---------LFP-DR--------
------------------------------------------------------------
-----------------------------L-T--H--S--E--L-G-A-GGV--------
------------EG----E-----D------S------C---------------Q-----
------------G----D-------S-----------G---G----P----L----T---
I--EENG------------------------------AVRLVG----V----V--A----
---------WG--------RK-C-----G----L-P-GK----------------PGI--
-Y----ERAS------AARAFI--------------------------------------
------------------------------------------------------------
------------------------------------------------------------
-------------------------------------------------------
>A0A0D2YJ61_FUSO4/54-269
------------------------------------------------------------
-----------------------------------------------QPGGKYHSIVKLQ
IQFEG--------------------------------------------------QDPS-
--------------------DVRHAQA--T---G---W---L-------I----------
-M----------P-----------H------L-----------I------I--T------
--A---A---H----C-VYDHT--------------------------------------
--------YNYGKAVN-VRA---------------FVGYN-G----K-----N-------
---------------S----I------D------Q---P--G------------------
V--Q---F--R--R--G--LR--------------AVI--P--K---D----W--I--I-
--SD--TN-----------------------------------------RASD--V----
-A-----F-I---K---V--ER-F------------------------------------
------------N---N------I---V-------R-------I---S---Q--QPT---
-----------------T--G-F-------V----N---K-----M---L--------L-
------S--------V----V---G----Y--PC-------------------DKSLG--
-----------------------------DER---G---A--Q--------------M--
Y--E---M-----T----R----TT----D---CDLSK--------TAF-NM--------
------------------------------------------------------------
-----------------------------L-E--H--T--M--S-C-A-GG---------
------------------------------------------------------------
-----------------Q-------S-----------G---S----P----V----L---
I--SGE--------------------------------SKAIG----V----S--S----
---------YG--------TG-T-----R----N-T-A----------------------
----------------------TVFRGKFGTYLS--------------------------
------------------------------------------------------------
------------------------------------------------------------
-------------------------------------------------------
>G6DSK0_DANPL/37-117
------------------------------------------------------------
------------------------------------------------------------
---RI--GAA-V-T-Q-I--S-RH----P----Y-T--A-A---L---L---KNE-----
-----------------------TYVC--S---A---I---I-------L----------
-N----------T-----------Y------W-----------L------L--T------
--L---S---K----C-FESDV--------------------------------------
---------ISSYV---TH------------------RYL-G----N-----Y-------
T-------I------R----T------G------S---S--Y------------------
------------------------------------------------------------
------------------------------------------------------------
------------------------------------------------------------
------------------------------------------------------------
------------------------------------------------------------
------------------------------------------------------------
------------------------------------------------------------
------------------------------------------------------------
------------------------------------------------------------
------------------------------------------------------------
------------------------------------------------------------
------------------------------------------------------------
------------------------------------------------------------
------------------------------------------------------------
----------------------NNKGGTMSTVIKM-------------------------
------------------------------------------------------------
------------------------------------------------------------
-------------------------------------------------------
>B3M074_DROAN/31-258
------------------------------------------------------------
------------------------------------------------------------
----V-VNGT-D-S-S-V--E-KY----P----F-V--I-S---L---R---GPSG----
-----------------------SHSC--G---G---S---I-------V----------
-S----------K-----------Q------F-----------A------L--T------
--A---A---H----C-TAGR---------------------------------------
----------TADQLS-I--------------------QY-G----V-----T-------
T-------I------N----S------T------G---P---------------------
---N---I--V--K--V--KK--------------IIQ--H--E---L----Y--N--P-
--NN-NY-------------------------------------------AND--I----
-S-----L-L---L---V--EE-P------------------------------------
-F-P----L--DG---K------T---V-------A-------A---V---Q--LPEL--
---------------AFA--T-PQT-----D----A---G-----G---E--------G-
------V--------L----V---G----W--GL-------------------NETGG--
--------------------------YIQNTL---Q---Q--V--------------D--
L--K---V-----Y----S----DE----E---CTTR----------HN-GK--------
------------------------------------------------------------
----------------------------TD-P--R--Y--H--I-C-G-GVD--------
-----------EGG----K-----G------Q------C---------------S-----
------------G----D-------S-----------G---G----P----L----I---
Y--NGQ----------------------------------QVG----I----V--S----
---------WS-------VKP-C-----T----V-A-PY----------------PGV--
-Y----CKVS------QYVDWI--------------------------------------
------------------------------------------------------------
------------------------------------------------------------
-------------------------------------------------------
>A4CB31_9GAMM/33-257
------------------------------------------------------------
-----------------------------------------------YELEKTPSFFVDM
PNGGH-------------------------------------------------------
---------------------------------G---A---L-------I----------
-A----------P-----------N------W-----------V------V--T------
--V---A---H----L-LPP----------------------------------------
-------------NI------------------------L-D----K-------------
T-------L------Q----I------G--------------------------------
E--Y---E--V--E--V--EK--------------VII--H--P---G----I--T--D-
--IP--EHMLSGDAA---------------------------ELMTFMMTAHD--I----
-A-----L-V---K---L--SS-N------------------------------------
-L-P----E---S---A------T---I-------E-------I---Y---S--ENK---
------------------------------E----L---N------------------Q-
------V--------I----T---G----Y--GR-------------------GTTGN--
--------------------------GITGSV---Q---G--T--------------Q--
G--K---F-----R----H----LQ---NR---IEE-----------AH-TN--------
------------------------------------------------------------
-----------------------------W-L--S--I--T--F-D-S-GEKA-------
----------LELE----G-----I------D------G---------------S-----
------------G----D-------S-----------G---G----P----L----I---
M--ASEG------------------------------KNYLVA----L----F--S----
---------WD--------YI-E-----G----N-L-EEFVAG--------HYGKKSY--
-Q----VRIS------AYSDWI--------------------------------------
------------------------------------------------------------
------------------------------------------------------------
-------------------------------------------------------
>S5SVN8_9CORY/99-285
------------------------------------------------------------
---------------------------------------------------ECTATFSFA
DATGR-------------------------------------------------------
------------------------------------------------------------
------------------------A------Y-----------A------V--T------
--A---G---H----C-GEA----------------------------------------
------------GDL--V--------------------WP-T----T-------------
---------------A----S------T------V---A--D------------------
---F---A--A--E--V--GR--------------VIY--T--D---L----T--L--T-
--AD--V-------------------------------------------YHD--V----
-G-----L-I---E---I--TD-S------------------------------------
-T-R----P---M---T------F---A-------G-------S---A---D--QPADL-
---------------LLG--E-PAR-----L----E---G-----E---R--------V-
------C--------K----I---G----G--TT-------------------DVTCGV-
--------------------------AGGQER---Q---Q--L--------------H--
V--D---D-----G----G----FA----V---TEG------------------------
------------------------------------------------------------
-------------------------------R--T--A--A--L-C-A-AR---------
------------------------------------------------------------
------------G----D-------S-----------G---G----P----V----T---
A--TVDG------------------------------RRVIVG----L----V--S----
---------GT--------RA-D-------------------------------------
----------------------GAPVEDCADPAAAGMTL---------------------
------------------------------------------------------------
------------------------------------------------------------
-------------------------------------------------------
>G0G5R1_AMYMS/23-238
------------------------------------------------------------
------------------------------------------------------------
--VAH---GS-D-V-P-P--G-QY----G----F-V--A-K---L---A---MTKIPRPD
-------------------GSTYSSFC--T---G---A---L-------V----------
-A----------P-----------D------W-----------V------L--T------
--T---G---H----C-FHD----------------------------------------
-----------AHRDR-V--------------------SG-K----T----PY-------
P-------T------T----V------T------L---G--L------------------
T--D---E--A--T--E--SG--------------IAR--K--A---T----E--V--L-
--QA--K-------------------------------------------END--V----
-A-----L-V---R---L--DS-P------------------------------------
------------V---T------T---V-------T-------P---L---T--VTR---
-----------------A--A-P-------K----V---G-----Q---Q--------L-
------T--------L----A---G----W--GS-------------------LTSSDP-
--------------------------KPATRL---Q---E--G--------------T--
V--A---V-----A----K----VD---PT---TLG------------------------
------------------------------------------------------------
-----------------------------V-R--G--A--A--P----------------
-----------EIT----T-----S------A------C---------------T-----
------------Y----D-------S-----------G---A----P----Y----F---
S--GNE----------------------------------LVA----V----E--A----
---------TG--------PD-C-----P----H-A-G-----------------IET--
-T----SRAD------VIADW-T-------------------------------------
------------------------------------------------------------
------------------------------------------------------------
-------------------------------------------------------
>B4J1F0_DROGR/811-1046
------------------------------------------------------------
------------------------------------------------------------
-----VVGGE-D-G-E-N--G-EW----C----W-Q--V-A---L---I---NSLN----
-----------------------QYLC--G---A---A---L-------I----------
-G----------T-----------Q------W-----------V------L--T------
--A---A---H----C-VTNIV--------------------------------------
---------RSGDAIY-V--------------------RV-G----D-----Y-------
D-------L------T----R------K------Y---G--SP----------------G
A--Q---T--L--R--V--AT--------------TYI--H--H---N----H--N--S-
--QT--L-------------------------------------------DND--I----
-A-----L-L---K---L--HG-Q------------------------------------
-A-E----L---R---D------G---V-------C-------L---V---C--LPA---
-----------------R--G-VSH-----T----A---G-----K---R--------C-
------T--------V----T---G----Y--GY-------------------MGEAG--
--------------------------PIPLRV---R---E--A--------------E--
I--P---I-----V----S----DT----E---CIRK----------VN-AVTEK-----
------------------------------------------------------------
--------------------------IFIL-P--A--S--S--F-C-A-GG---------
-----------EEG----H-----D------A------C---------------Q-----
------------G----D-------G-----------G---G----P----L----V---
C--QDDG------------------------------FFELAG----L----V--S----
---------WG--------FG-C-----G----R-V-DV----------------PGV--
-Y----VKVS------SFIGWI--------------------------------------
------------------------------------------------------------
------------------------------------------------------------
-------------------------------------------------------
>I3N3W4_ICTTR/317-553
------------------------------------------------------------
------------------------------------------------------------
-----ITGGS-S-A-T-P--G-QW----P----W-Q--V-S---I---N---YDG-----
-----------------------VHVC--G---G---S---L-------V----------
-S----------E-----------Q------W-----------V------L--S------
--A---A---H----C-FPRE---------------------------------------
---------HYLTDYE-I--------------------KL-G----A-----H-------
Q-------L------D----S------Y------S---P--D------------------
T--V---V--R--R--V--AE--------------IIT--Y--P---T----Y--Q--Q-
--EG--S-------------------------------------------EGD--I----
-A-----L-L---C---L--KE-P------------------------------------
-I-T----F---S---R------N---I-------R-------P---I---C--LPA---
-----------------A--N-ASF-----P----N---G-----L---H--------C-
------T--------V----T---G----W--GH-------------------VAPSVS-
-------------------------LQVPRPL---Q---Q--L--------------E--
V--P---L-----I----S----RE----T---CNCL----------YN-IDAKPE----
------------------------------------------------------------
-------------------------EPHFI-Q--Q--D--M--L-C-A-GYV--------
-----------NGG----K-----D------A------C---------------Q-----
------------G----D-------S-----------G---G----P----L----S---
C--PVEG------------------------------LWYLAG----I----V--S----
---------WG--------DA-C-----G----A-P-NR----------------PGV--
-Y----TLTS------SYASWI--------------------------------------
------------------------------------------------------------
------------------------------------------------------------
-------------------------------------------------------
>Q0CKN5_ASPTN/20-239
------------------------------------------------------------
------------------------------------------------------------
-----IIYGQ-N-A-P-A--N-SA----P----Y-I--A-A---L---T---AKDAP---
----------------------DTTLC--G---G---V---L-------I----------
-S----------P-----------K------A-----------I------L--T------
--T---A---E----C-VANH---------------------------------------
----------SPSSLS-V--------------------RV-G----S-------------
--------L------S----R------T------S---G--G------------------
---T---V--T--D--T--TK--------------ITT--H--P---Q----Y--S--A-
--DT--L-------------------------------------------NAN--V----
-A-----V-I---Q---L--SN-A------------------------------------
------------V---S------N---I-------Q-------P---V---S--VAA---
-----------------S--S-P-------R----D---G-----T---K--------L-
------T--------M----Y---G----W--GS-------------------TDRFVH-
--------------------------RPASHL---Q---Q--L--------------N--
T--F---A-----L----S----GK----S---CRRD----------WK-DLR-------
------------------------------------------------------------
----------------------------EI-T--Q--T--M--M-C-D-VP---------
-----------DAG----A-----G------P------C---------------T-----
------------G----D-------M-----------G---G----P----I----V---
S--AEG---------------------------------RLVG----L----V--T----
---------SL--------DQ-C-----A----H-S-DH----------------PGV--
-D----VDVA------AVRDWV--------------------------------------
------------------------------------------------------------
------------------------------------------------------------
-------------------------------------------------------
>A0A0N4SVW6_MOUSE/27-264
------------------------------------------------------------
------------------------------------------------------------
----V-FGGQ-D-T-L-A--G-QW----P----W-Q--A-S---L---L---YRG-----
-----------------------VHLC--G---A---V---L-------I----------
-D----------T-----------H------W-----------L------A--S------
--T---A---H----C-FRNKS--------------------------------------
---------QAPEDYE-V--------------------LL-G----N-----N-------
Q-------L------Y----Q------E------T---K--H------------------
T--Q---K--I--S--V--NH--------------IVS--H--P---D----F--E--K-
--FH-SF-------------------------------------------GSD--I----
-A-----M-L---Q---L--HL-P------------------------------------
-I-N----F---T---S------Y---V-------V-------P---A---C--LPS---
-----------------K--D-TQL-----S----N---H-----T---S--------C-
------W--------I----T---G----W--GM-------------------LSEDTK-
-------------------------LLPPFSL---Q---E--G--------------E--
V--G---I-----I----D----NE----F---CNAL----------YG-QTPGQ-----
------------------------------------------------------------
-------------------------SRNYV-Y--E--E--M--L-C-A-GGL--------
-----------STG----K-----S------I------C---------------R-----
------------G----D-------S-----------G---G----P----L----I---
C--YHNS------------------------------TWVLVG----L----A--S----
---------WG--------LD-C-----R----H-P-IY----------------PSV--
-F----TRVA------YFTDWI--------------------------------------
------------------------------------------------------------
------------------------------------------------------------
-------------------------------------------------------
>M3W992_FELCA/32-248
------------------------------------------------------------
------------------------------------------------------------
-----IINGE-D-C-I-P--H-SQ----P----W-Q--A-A---L---F---TED-----
-----------------------EFFC--G---G---V---L-------V----------
-H----------P-----------Q------W-----------V------L--S------
--A---A---H----C-FQK----------------------------------------
-------------SYT-I--------------------GL-G----L-----H-------
S-------L------E----A------S------Q---E--P------------------
---G---S--L--M--M--EAN------------FSIQ--H--P---E----Y--N--K-
--PF--I-------------------------------------------AND--L----
-M-----L-I---K---L--KE-S------------------------------------
-V-P----G---S---D------A---I-------Q-------N---I---S--IAS---
-----------------Q--C-P-------T----S---G-----D---S--------C-
------L--------V----S---G----W--GQ-------------------LMTGR--
---------------------------QPQVL---Q---C--V--------------N--
I--S---V-----V----P----EE----I---CSAF----------YA-SV--------
------------------------------------------------------------
-----------------------------F-H--P--S--M--F-C-A-GGG--------
-----------QDR----K-----D------S------C---------------R-----
------------G----D-------S-----------G---G----P----L----V---
C--NGS----------------------------------LQG----L----V--S----
---------FG-------QVQ-C-----G----Q-P-YV----------------PSV--
-Y----TNLC------KFTDWI--------------------------------------
------------------------------------------------------------
------------------------------------------------------------
-------------------------------------------------------
>A0A0N4UP42_DRAME/107-299
------------------------------------------------------------
---------------------------------------------------------YNL
FNLLN-------------------------------------------------------
------------------------------------------------------------
------------------------------------------------------------
--S---A---H----L-LYGS---------------------------------------
---------EEMKHYK-V--------------------YY-A----A-----E-------
F-------Y------K----K------R------D---Y--E------------------
Q--E---L--Y--E--T--YRS------------SGKF--H--Q---L----M--T--N-
--EE--ISD--------------------------------------VGEVYD--I----
-G-----L-F---A---L--ER-P------------------------------------
-V-P----V---N---N------S---A-------R-------I---Y---R--FIKLPV
KDI--------NATVWMP--I-DQP-----I----R---K-----L---S--------C-
------E--------T----L---G----Y--GA-------------------HERGY--
---------------------------SDENL---R---R--L--------------G--
I--K---F-----H----F----K-----------------------YK-KT--------
------------------------------------------------------------
-----------------------------I-F--S--P--L--L-S-Y-D----------
------------QK----G-----R------R------C---------------Q-----
------------G----D-------S-----------G---G----P----L----I---
C--RLHN------------------------------ETFLFG----I----T--V----
---------G--------------------------------------------------
----------------------RVGGHGMFPY----------------------------
------------------------------------------------------------
------------------------------------------------------------
-------------------------------------------------------
>A8JRE8_DROME/34-251
------------------------------------------------------------
-----------------------------------------------------------S
NDIIF-----------------SR----P----W-M--A-L---V---L---LPN-----
------------------------KTC--S---G---A---L-------I----------
-H----------K-----------Y------F-----------V------I--T------
--S---A---S----C-VFN----------------------------------------
-----------QERAI-V--------------------RL-G----Q-----L-------
S-------I------K----Q------E------H---I--VS---------------YS
S--D---D--Y--H--V--QS--------------AYI--H--R---F----Y--E--K-
--SN--F-------------------------------------------EHD--I----
-A-----L-L---E---L--QN-D------------------------------------
-V-L----Y---K---A------H---I-------R-------P---I---C--LWL---
-----------------D--K-SDID---TQ----M---F-----K---R--------Y-
------E--------T----F---R----W--GI-------------------DEKYI--
----------------------------LPAA---K---T--S--------------K--
I--K---H-----I----S----QV----K---CENA----------FK-LY--------
------------------------------------------------------------
-----------------------------P-Q--N--S--H--I-C-A-GY---------
------------KN----K-----S------K------C---------------V-----
-----------------E-------T-----------G---S----P----L----F---
K--KIRYYT--------------------------KIRYTLFG----I----Q--S----
---------YG-----------E-----S----R-T--------------------CL--
-Y----TDVT------KYIDWI--------------------------------------
------------------------------------------------------------
------------------------------------------------------------
-------------------------------------------------------
>Q7AKQ0_STRCO/116-294
------------------------------------------------------------
------------------------------------------------------------
-----IQGGD-A-I-Y-A--S-SW----R----C-S--L-G---F---N---VRTS----
-------------------------------------------------S----------
-G----------A-----------E------Y-----------F------L--T------
--A---G---H----C-TDG----------------------------------------
-----------AGAWR-A------------------------------------------
--------------------S------S------G---G---------------------
T--V---I--G--Q--T--AG-------------------------------S--S--F-
--P-----------------------------------------------GND--Y----
-G-----I-V---Q---Y--TG-S------------------------------------
-V-S----R---P---G------T---A-------N-------G---V---D--ITR---
--------------------A-ATP-----S----V---G-----T---T--------V-
------I--------R----D---G----S--TT-------------------GTHSG--
---------------------------RVTAL---N------A--------------T--
V--N---Y-----G----G----GD----V---VGG------------------------
------------------------------------------------------------
-----------------------------L-I--Q--T--T--V-C-A-EP---------
------------------------------------------------------------
------------G----D-------S-----------G---G----S----L----Y---
G--SNG---------------------------------TAYG----L----T--S----
---------GG-------SGN-C-----S----S-G-GT-----------------TF--
-F----QPVT------EAL---SA------------------------------------
------------------------------------------------------------
------------------------------------------------------------
-------------------------------------------------------
>A0A0D9SAA8_CHLSB/134-231
------------------------------------------------------------
------------------------------------------------------------
DKRFL---------------T-NF----P----F-S--T-A---V---K---LSTG----
--------------------------C--S---G---I---L-------I----------
-S----------P-----------Q------H-----------V------L--T------
--A---A---H----C-VHDGK--------------------------------------
--------DYVKGSKK-L--------------------RV-G----L-----L-------
K-------M------R----N------K------S---G--G------------------
K--K---R--R--G--S--K----------------------------------------
------------------------------------------------------------
------------------------------------------------------------
------------------------------------------------------------
------------------------------------------------------------
------------------------------------------------------------
------------------------------------------------------------
------------------------------------------------------------
------------------------------------------------------------
------------------------------------------------------------
------------------------------------------------------------
------------------------------------------------------------
------------------------------------------------------------
------------------------------------------------------------
----------------------RSRRETSGGDQREGTIEHLQDRVKGGRR----------
------------------------------------------------------------
------------------------------------------------------------
-------------------------------------------------------
>Q7Q9K2_ANOGA/28-241
------------------------------------------------------------
------------------------------------------------------------
-----IIGGS-N-V-E-D--K-KV----P----Y-L--V-S---I---T---VNS-----
------------------------FVC--G---G---S---I-------I----------
-A----------D-----------R------W-----------I------L--T------
--A---A---H----C-VKRN---------------------------------------
----------MVKNAA-V--------------------RV-E----T-----N-------
N-------F------T----A------S------G---T---------------------
-------L--Y--R--I--DR--------------AIA--H--E---K----Y--F--R-
--GA--F-------------------------------------------RDD--V----
-G-----L-L---R---L--RS-P------------------------------------
-L-K----F---G---E------R---V-------K-------K---I---E--LLS---
----------------------QIV-----P----Y---N-----A---T--------L-
------T--------L----V---G----R--GY-------------------ISKDN--
--------------------------KTTKIT---Q---M--I--------------K--
A--K---N-----I----A----LK----L---CRKM----------QP-DF--------
------------------------------------------------------------
-----------------------------I-Y--P--G--H--L-C-T-FV---------
-----------KKG----K-----G------T------C---------------S-----
------------G----D-------S-----------G---G----P----V----V---
W--YGR----------------------------------QVG----I----V--S----
---------WS--------KG-C-----G----A-G--Y----------------FDV--
-H----SRIS------YFLPWI--------------------------------------
------------------------------------------------------------
------------------------------------------------------------
-------------------------------------------------------
>H9J243_BOMMO/25-251
------------------------------------------------------------
------------------------------------------------------------
-----IVGGT-E-T-T-I--Q-QY----P----E-M--V-A---L---L---FSFLGT--
---------------------SFSQSC--G---G---S---I-------L----------
-N----------S-----------R------A-----------V------L--T------
--A---G---H----C-VVGD---------------------------------------
----------PAWRWR-L--------------------RV-G----S-------------
S-------M------P----N------S------G---G---------------------
---V---V--H--N--T--NR--------------III--H--P---G----Y--T--T-
--SL----------------------------------------------GND--I----
-A-----I-I---H---S--AI-R------------------------------------
-F-S----F---N---N------A---V-------R-------P---A---I--IAG---
-----------------S--N-YPL-----A----D---N-----Q---V--------V-
------W--------A----I---G----W--GS-------------------ISFHG--
--------------------------PLSPVL---R---H--V--------------Q--
V--Y---T-----V----N----QD----I---CRQRY-------SEIG-RS--------
------------------------------------------------------------
-----------------------------I-T--D--N--M--L-C-S-GIL--------
-----------DIG---GR-----D------Q------C---------------Q-----
------------G----D-------S-----------G---G----P----L----F---
H--NRN----------------------------------VVG----I----C--S----
---------WG--------ER-C-----A----L-P-RF----------------PGV--
-N----VRVT------RYTAWI--------------------------------------
------------------------------------------------------------
------------------------------------------------------------
-------------------------------------------------------
>W4FBR5_9STRA/21-229
------------------------------------------------------------
---------------------------------------------------------AGF
QNAKI------------------S----P----Y-V--A-Q---L---R---SSAN----
----------------------DPMIC--Q---G---I---L-------I----------
-D----------P-----------N------I-----------A------L--F------
--T---Q---S----C-AEL----------------------------------------
----------YDEADK-V--------------------VI-G----A-----S-------
R-------I------N----G------G------L---D---------------------
-------D--G--E--W--NK--------------V-L--S--K---A----Y--S--P-
--NR----------------------------------------------ALD--F----
-A-----L-V---Q---L--AR-Q------------------------------------
------------S---N------Y---T-------P-------V---Q---I--LWD---
-----------------------DV-----A----P---G-----K---V--------V-
------W--------L----R---G----W--LP-------------------FNSDK--
---------------------------SVNRL---E---E--T--------------T--
V--Q---V-----I----T----ND----Q---CQAK----------LK-RP--------
------------------------------------------------------------
-----------------------------M-Y--D--F--E--V-C-G-DN---------
------------DG----I-----D------S------C---------------S-----
------------S----Y-------I-----------S---G----S----L----I---
T--EIGG------------------------------RDFLVG----T----M--S----
---------D---------YQ-C-----V----H-K-PV----------------YQI--
-F----NRLS------AFRPFI--------------------------------------
------------------------------------------------------------
------------------------------------------------------------
-------------------------------------------------------
>W5MDB6_LEPOC/22-239
------------------------------------------------------------
------------------------------------------------------------
-----IIGGR-E-A-T-P--H-SR----P----Y-M--A-Y---L---S---MVRGT---
----------------------KCVSC--G---G---F---L-------V----------
-R----------N-----------D------F-----------I------M--T------
--A---A---H----C-SSD----------------------------------------
-------------NIT-A--------------------IL-G----A-----H-------
N-------M------V----Q------D------E---N--S------------------
Q--Q---I--I--P--V--AK--------------SFP--F--P---D----F--C--P-
--RE--L-------------------------------------------DND--I----
-M-----L-L---K---L--RW-N------------------------------------
-A-T----L---N---S------A---V-------G-------V---L---P--LPK---
-----------------K--V-RDV-----R----V---G-----R---S--------C-
------S--------V----A---G----W--GA-------------------MDTEGE-
--------------------------KPSPTL---Q---E--V--------------N--
V--T---V-----V----R----R-----L---CAQT----------WG-RQ--------
------------------------------------------------------------
-----------------------------F-N--E--Y--K--V-C-A-AG---------
------------PL----K-----G------G------C---------------S-----
------------G----D-------S-----------G---A----P----L----V---
C--RGV----------------------------------AIG----I----L--S----
---------FG-------GKP-C-----G----Y-F-------------------PSV--
-F----TKVA------MYLDW-A-------------------------------------
------------------------------------------------------------
------------------------------------------------------------
-------------------------------------------------------
>G3RUK8_GORGO/43-285
------------------------------------------------------------
------------------------------------------------------------
-----IVGGK-A-A-Q-H--G-AW----P----W-M--V-S---L---Q---IFTYNS--
---------------------HRYHTC--G---G---S---L-------L----------
-N----------S-----------R------W-----------V------L--T------
--A---A---H----C-FVGK---------------------------------------
---------NNVHGWR-L--------------------VF-G----A-----K-------
E-------I------T----Y------G------N---N--KPV-------------KAP
L--Q---E--R--Y--V--EK--------------III--H--E---K----Y--N--S-
--AT--E-------------------------------------------GND--I----
-A-----L-V---K---I--TP-P------------------------------------
-I-S----C---G---R------F---I-------G-------P---G---C--LPH---
-----------------F--K-AGL----PR----G---S-----Q---S--------C-
------W--------V----A---G----W--GY-------------------IEEKAP-
[truncated: 31,901,323 more chars]
