# Supplementary material for: Amino acid impact factor
Source: PLoS One. 2018 Jun 13;13(6):e0198645. doi: 10.1371/journal.pone.0198645 (PMC5999116; doi:10.1371/journal.pone.0198645)
Supplement: S2 File — (ZIP) [file pone.0198645.s002.zip › Supporting Information/impactfactor.py]

from sys import argv
import numpy as np
from collections import Counter
import math
import matplotlib.pyplot as plt
import copy
from Bio.PDB import *
import time
import argparse
import sys

##################### To modify the fasta format alignment file ########
def read_file(data_mod,delimiter,column,no_files,ref_id):
        temp = ""
        headers = []
        data_1 = []
        if no_files == 1:
                for line in data_mod:
                        if ">" not in line:
                                temp = temp+line.strip()
                        else:
                                data_1.append(list(temp))
                                headers.append(line.strip().split(delimiter)[column])
                                temp =""
                data_1.append(list(temp))
                del data_1[0]

        else:
                i = -1
                flag = 0
                for line in data_mod:
                        if ">" not in line:
                                temp = temp+line.strip()
                        else:
                                i += 1
                                if flag == 1:
                                        data_1.append(list(temp))
                                if line.strip().split(delimiter)[column] not in headers:
                                        if i == ref_id:
                                                ref_id_new = len(headers)
                                        headers.append(line.strip().split(delimiter)[column])
                                        flag =1
                                else:
                                        flag =0
                                temp =""

                if flag == 1:
                        data_1.append(list(temp))
                if ref_id is not None:
                        ref_id = ref_id_new
		print "Before deleting sequences with identical ids -> No. of sequences = ",i+1
		print "After deleting sequences with identical ids -> No. of sequences = ",len(data_1)
	return data_1,headers,ref_id

def get_correct_alignment(filename,ref_id,ref_seq_id,no_files):
	f=open(filename,'r')
	data = f.readlines()
	f.close()
	if ">gi|" in data[0]:
		data_1,headers,ref_id = read_file(data,"|",3,no_files,ref_id)
	else:
		data_1,headers,ref_id = read_file(data,"/",0,no_files,ref_id)	

	if ref_id != None:
		length = len(data_1[ref_id]) #### Select the reference sequence
	elif ref_seq_id != None:
		temp = ">"+ref_seq_id
		ref_id = headers.index(temp)
		length= len(data_1[ref_id])
	else:
		length_array = []
		for line in data_1:
                        length_array.append(len(line))
                length = min(length_array)
                ref_id = length_array.index(length)

	print "ref_id = ",ref_id,"	header = ",headers[ref_id]
	remove = []
	data   = []
	for i,line in enumerate(data_1):
		if len(line) < length:
			remove.append(i)
		else:
                        line_mod = line[:length]
                        data.append(line_mod)
		if i  == ref_id:
			ref_id = ref_id -len(remove)
	print "After deleting sequences shorter than the reference sequence -> ref_id = ",ref_id,"	header = ",headers[ref_id]
	print "After deleting sequences shorter than the reference sequence -> No. of sequences = ",len(data)," No. of positions = ",len(data[ref_id])

	remove.reverse() ####### Reverse the list when deleting index won't change
	for i in remove:
		del headers[i]
	return data,headers,ref_id


#################### To stitch the files #################################
def stitch_files(file_names,ref_ids,ref_seq_id):
	no_files = len(file_names)
	file_data = []
	file_header = []
	length = []
	data_mod = []
	ref_ids_mod = [0 for i in range(no_files)]
	for i,filename in enumerate(file_names):
		print filename
		if ref_ids != None:		
			file_data_temp,file_header_temp,ref_ids_mod[i]  = get_correct_alignment(filename,ref_ids[i]-1,ref_seq_id,no_files)
		else:
			file_data_temp,file_header_temp,ref_ids_mod[i]  = get_correct_alignment(filename,ref_ids,ref_seq_id,no_files)
		file_data.append(file_data_temp)
		file_header.append(file_header_temp)
		length.append(len(file_header_temp))
		index = length.index(min(length))
	print ref_ids_mod[index]
	headers = []
	for k,i in enumerate(file_header[index]):
		flag = 0
		for j in range(no_files):
			if i not in file_header[j]:
				flag = 1
				break
		if flag == 0:
			headers.append(i)
			line = [] 
			for j in range(no_files):
				line += file_data[j][file_header[j].index(i)]
			data_mod.append(line)
 
		if k == ref_ids_mod[index]:
			ref_ids_mod[index] = len(data_mod)-1
	print len(ref_ids_mod),index
	print "After stitching the sequences -> No. of sequences = ",len(data_mod),"No. of positions = ",len(data_mod[ref_ids_mod[index]])
	return data_mod,headers,ref_ids_mod[index]
       

############### Truncate the alignment to the reference sequence #################
def modify(data_mod,ref_id,gap_freq):
        index=[]
	length = len(data_mod)	
        if ref_id is not None:
                line=data_mod[ref_id]
                del data_mod[ref_id]
                data_mod.insert(0,line) ######## The reference sequence becomes the first sequence
                for i in range(len(data_mod[0])):
			if data_mod[0][i] =="-":
				index.append(i)
	data_temp = []
	l = len(data_mod[0])-len(index)
	for j in range(length):
	     if "X" not in data_mod[j] and "Z" not in data_mod[j] and "B" not in data_mod[j] and "J" not in data_mod[j] and "O" not in data_mod[j] and "U" not in data_mod[j]:
	        line=data_mod[j]
	        for i in sorted(index, reverse=True):
	                del line[i]
	        count= line.count('-')
	        if (float(count)/l)<= gap_freq:
			data_temp.append(line)
	return data_temp

	
################ To get the reference sequence #####################
def get_ref_seq(temp_data,length,gap_pos):
        temp_data = np.array(temp_data)
        l = len(temp_data[0])
        ref_seq = []
        conservation = []
        dellist = []
        for i in range(l):
            count = Counter(temp_data[:,i])
            frac = count["-"]/float(length)
            temp = list(count.items())            ####### Counting the residues at i    
            temp_max = [temp[j][1] for j in range(len(temp))]       ####### Getting the count
            arguments = np.argsort(np.array(temp_max))              ####### Sorting based on count
            if temp[arguments[-1]][1]/float(length) != 1.0:
                if temp[arguments[-1]][0] != '-':
                        ref_seq.append(temp[arguments[-1]][0])
                        conservation.append(temp[arguments[-1]][1])
                else:
                        ref_seq.append(temp[arguments[-2]][0])
                        conservation.append(temp[arguments[-2]][1])

            else:
                dellist.append(i)
                ref_seq.append(temp[arguments[-1]][0])
                conservation.append(temp[arguments[-1]][1])
            if frac > gap_pos:
                        dellist.append(i)
        lendellist = len(dellist)
        dellist.reverse()
        print temp_data.shape
        conservation = np.array(conservation)/float(length)
        print ref_seq
        return (temp_data,conservation,ref_seq,dellist)


################## To symbolize the data ######################### 
def symbolize(data,l,ref_seq):
	symbolic = []
        for line in data:
                temp = line
                temp_mod = ["0" for q in range(l)]
                for i in range(l):
                        if (temp[i] == ref_seq[i]):
                                temp_mod[i] = "1"   #####  point if it is same residue as in ref_seq
                symbolic.append(temp_mod)
        return symbolic
 
####################### To get the residue ids from pdb ################
def get_resid(structure,chain,pdb):
	residues = [(str(res.get_id()[1])+res.get_id()[2]) for res in structure[0][chain] if res.get_id()[0] == ' '] 
	f = open(pdb,'r')
	pdbdata = f.readlines()
	f.close()
	pdblen = len(pdbdata)
	missingres = []
	for no,line in enumerate(pdbdata):
		temp = line.strip().split()  
		if  " ".join(temp) == "REMARK 465 M RES C SSSEQI":
			print "There are missing residues"
			startno = no+1
			for lineno in range(startno,pdblen):
				temp = pdbdata[lineno].strip().split()
				if temp[0] == "REMARK" and temp[1] == '465' and temp[3] == chain:
					missingres.append(temp[4]+" ")
				else:
					break
			if len(missingres) > 0:
				print "The missing residues are ",missingres
				if  int(missingres[0]) < int(residues[0]):
                	                residues.insert(0,missingres[0])				
					if len(missingres) > 1:
						for m in range(1,len(missingres)):
							residues.insert(int(missingres[m])-int(residues[0]),missingres[m])
				else:
					for m in range(len(missingres)):
						residues.insert(int(missingres[m])-int(residues[0]),missingres[m])

			break
	return(residues,missingres)
	
###################### Find the probability along each column #######################
def distribution(Z,l):
	prob = []
	for column in range(l):
		prob.append(Counter(Z[:,column]))
	return prob		


################# Calculate the conditional probabilities ###########################
def cond_prob(X,Y,c1,c2):
		con_prob = []
		joint = []
		for m in range(length):
			joint.append(Y[m]+" "+X[m])
		count = Counter(joint)
		probx_0 = float(prob[c1]["0"])
		proby_0 = float(prob[c2]["0"])
		probx_1 = float(prob[c1]["1"])
		proby_1 = float(prob[c2]["1"])
		if probx_0 != 0 and probx_1 !=0 :
			con_prob.append([count["0 0"]/probx_0,count["1 1"]/probx_1])
		else :
			con_prob.append([0,0])
		if proby_0 != 0 and proby_1 !=0 :
                        con_prob.append([count["0 0"]/proby_0,count["1 1"]/proby_1])
		else :
                        con_prob.append([0,0])
		return con_prob


################### Conditional probabilities for pvalue ############################
def con_prob_two_columns(X,Y,c1,c2):
	joint = []
	for m in range(length):
		joint.append(Y[m]+" "+X[m])
	count = Counter(joint)
	probx_0 = float(prob[c1]["0"])
	probx_1 = float(prob[c1]["1"])
	if probx_0 != 0 and probx_1 !=0 :
		con_prob = [count["0 0"]/probx_0,count["1 1"]/probx_1]
	else :
		con_prob = [0,0]
	return con_prob


################### To calculate the pvalue #########################################
def pvalue(matrix,a,b,cut_off,no_shuffle):
	p = 0
	Z = copy.copy(matrix)
	X = Z[:,a]
	Y = Z[:,b]
	for t  in range(no_shuffle):
		np.random.shuffle(X)
		check = con_prob_two_columns(X,Y,a,b)
		if check[0] >= cut_off and check[1] >= cut_off:
			p += 1
	return (float(p)/no_shuffle)			


#################### To calculate the inter-residue distance from pdb ######################
def get_distance(struct,res1,res2,chain):
        res1 = list(res1)
        res2 = list(res2)
        residue1 = struct[0][chain][(' ',int(''.join(res1[:-1])),res1[-1])] ###### Get the residue
        residue2 = struct[0][chain][(' ',int(''.join(res2[:-1])),res2[-1])] ###### Get the residue
        num = 0
        cog_res1 = np.array([0.0,0.0,0.0])
        for atom in residue1:
                cog_res1 = cog_res1+atom.get_coord()
                num += 1
        cog_res1 = cog_res1/float(num)
        num = 0
        cog_res2 = np.array([0.0,0.0,0.0])
        for atom in residue2:
                cog_res2 =cog_res2+ atom.get_coord()
                num += 1
        cog_res2 = cog_res2/float(num)
        diff = cog_res1-cog_res2
        distance = math.pow(np.sum(diff*diff),0.5)/10 ####### To convert it to nanometers
        return distance


######################### To modify the pdb with occupancy as the impact and bfactor as the dependency ###########
def modify_pdb(impact,resids,pdb,structure,chain,append):
	model = structure[0][chain]
	for residue in model:
		for atom in residue:
			atom.occupancy = 0.0
			atom.bfactor   = 0.0
        for  i,res in enumerate(resids):
	   if res not in missingres:
                res = list(res)
                residue = model[(' ',int(''.join(res[:-1])),res[-1])]
                for atom in residue:
                        atom.occupancy = impact[i][0]
                        atom.bfactor   = impact[i][1]
        w      = PDBIO()
        w.set_structure(model)
        w.save(pdb+append+"_mod.pdb")

	
start = time.time()	
########################## To parse the input arguments ###############################

parser = argparse.ArgumentParser()
parser.add_argument("-i","--interactive",action = "store_true", dest = "interactive",help='For choosing the interactive mode')
parser.add_argument("-l","--alignment", dest = "filenames", type = str,nargs = '*',help="Alignment files in the fasta format for the analysis")
parser.add_argument("-d","--resid", dest = "res_id",type = str,nargs = '*',help="How the residue naming has to be done. Eg: 1 500 GAG 1 99 PRO. Here first 500 positions will be named 1POL 2POL ... 500POL and next 99 positions as 1PRO 2PRO ... 99PRO. Default is continuous numbering starting from 1")
parser.add_argument("-r","--ref",   dest = "ref_id",type = int,nargs = '*',help='Reference sequence position in the alignment file. Eg: If the reference sequence is 10th then 10' )
parser.add_argument("-f","--refseq",   dest = "ref_seq_id",type = str,help='Reference sequence accession id. This will be processed correctly only if the alignment file is from pfam or the header is in the ncbi format')
parser.add_argument("-c","--cutoff",dest = "cut_off",type = float, default = 0.9,help='Cut off (Impact level) : Residue pairs will be selected based on this threshold. Default cut-off is 0.9')
parser.add_argument("-p","--pdb",   dest = "pdbid", type=str, help="PDB ID (eg: 3QL3) of the reference protein for numbering the residue positions")
parser.add_argument("-a","--chain", dest = "chain", type=str ,help='Chain id of the protein in the pdb')
parser.add_argument("-m","--par",   dest = "parameters", type = float, default = [0.2,0.2,0.01],nargs=3,help= "The parameters: maximum fraction of gaps for a sequence, maximum fraction of gaps for a position and maximum pvalue. Default is [0.2,0.2,0.01]")
parser.add_argument("-n","--shuffle",dest = "no_shuffle", type = int,help='Number of times of shuffling for pvalue analysis. Default is 2000.',default = 2000)
parser.add_argument("-s","--start", dest = "align_start",type = int, default = 1,help='Residue position in the pdb corresponding to the first residue in the alignment. Default is 1')
parser.add_argument("-o","--out",   dest = "output", help='Name that is to be appended with the output files. Default is "output"',type=str,default = "output")

if len(sys.argv) < 2:
	print "\n",argv[0],": error: too few arguments\n"
	parser.print_help()
	sys.exit(1)

options = parser.parse_args()


######################### Obtaining arguments interactively ########################
if options.interactive == True:
	print "You have chosen the interactive mode. Please enter the required inputs."

	temp = raw_input ('Enter the fasta format multiple sequence alignment file/files : ')
	if temp.strip():
		options.filenames = temp.strip().split()
		print '\n'
	else:
		sys.exit("Fatal Error: Alignment file has not been given")

	temp	       = str(raw_input ('Reference sequence position in the alignment file for each alignment : '))
	if temp.strip():
		ref_id_list    = temp.strip().split()
		options.ref_id = [int(i) for i in ref_id_list]
		print '\n'
	else:
		options.ref_id =None
		options.ref_seq_id = str(raw_input ('Enter the reference sequence accession id : ' ))
		if options.ref_seq_id:
			print '\n'
		else:
			options.ref_seq_id = None
			print " The alignment will not be truncated \n"
			print '\n'

	try:
		options.cut_off	  = (input ('Cut off (Impact level) : '))
		print '\n'
	except:
		print "Default value of cut-off will be used : 0.9"
		print '\n'

	if len(options.filenames) == 1:
		options.pdbid	  = str(raw_input ('PDB id of the reference protein :  '))
		if options.pdbid:
			options.chain	  = str(raw_input ('Chain id of the protein in the pdb : '))
			if not options.chain:
				sys.exit("Error Chain id should be specified if the numbering has to be done as in the pdb")
			try:
				options.align_start  = (input ('Position in the pdb file for the first residue in the alignment :  '))
				print '\n'
			except:
				print "The residue numbering will start from the first residue in the pdb"
				print '\n'
		else:
			options.pdbid = None
			try:
				options.align_start       = (input ("Starting residue number in the alignment : "))
				print '\n'
			except:
				print "The sequence numbering will be from 1"
				print '\n'
	else:
		options.res_id = (str(raw_input ("Enter the residue numbering order : Eg : 1 101 TAT 1 96 VPR : "))).strip().split()
		if options.res_id:
			print '\n'
		else:
			options.res_id = None
			try:
				options.align_start       = (input ("Starting residue number in the alignment : "))
				print '\n'
			except:
				print "The sequence numbering will be from 1\n"
                                print '\n'

	temp = (raw_input ('Enter the parameters: maximum fraction of gap for a sequence, maximum fraction of gap for a position and maximum pvalue. Enter as 0.2 0.2 0.01 :  '))
	if temp.strip():
		options.parameters = [float(i) for i in temp.strip().split()]	
		print "\n"
	else:
		print "The default values of the parameters will be used : [0.2,0.2,0.01] "
		print '\n'

	try:
		options.no_shuffle	  = (input ('Enter the no.of times of shuffling for pvalue analysis. It should be greater than or equal to 1/pvalue : '))
		print '\n'
	except:
		print "The default value will be used : 2000 "
		print '\n'

	options.output = str(raw_input ("Enter the name to be appended with the output files  : "))
	if options.output:
		print '\n'
	else:
		options.output = "output"
		print "The output filenames will be appended with 'output' "
		print '\n'
print options
	
########################## Processing the alignment file ################################
if options.filenames is not None:
	num_files = len(options.filenames)
	if num_files == 1:
		if options.ref_id is not None:
			data,headers,ref_id = get_correct_alignment(options.filenames[0],options.ref_id[0]-1,options.ref_seq_id,num_files)
		else:
			data,headers,ref_id = get_correct_alignment(options.filenames[0],options.ref_id,options.ref_seq_id,num_files)
	else:
		options.pdbid = None
		data,headers,ref_id = stitch_files(options.filenames,ref_ids = options.ref_id,ref_seq_id= options.ref_seq_id)
else:
	print	"Fatal Error: Alignment file has not been given"
	sys.exit(1)

print " After modifying the alignment file -> No. of sequences = ",len(data),"No. of positions = ",len(data[0])
if options.ref_id != None or options.ref_seq_id != None:
	data = modify(data,ref_id,options.parameters[0])
	ref_sequence = data[0]
	print " After deleting the lines with more than ",options.parameters[0],"gap frequency -> No. of sequences = ",len(data),"No. of positions = ",len(data[0])
else:
	data = modify(data,options.ref_id,options.parameters[0])	
l_ori   = len(data[0])
length	= len(data)
data,conservation,ref_seq,dellist = get_ref_seq(data,length,options.parameters[1])
print "dellist",dellist
#print " After deleting positions with more than ",options.parameters[1],"gap frequency -> No. of sequences = ",len(data),"No. of positions = ",len(data[0])
l = len(ref_seq)

########################### Creating binary sequence alignment ############################
symbolic = np.array(symbolize(data,l,ref_seq))
prob = distribution(symbolic,l)

########################## Files to write the output file ##################################
append = "_"+str(float(options.cut_off)*10)
new  = open(options.output+append+"_con_prob.dat",'w')
#new1 = open(options.output+append+"_sort.dat",'w')
new2 = open(options.output+append+".dat",'w')
new3 = open(options.output+append+"_pvalue.dat",'w')
new4 = open(options.output+append+"_imp_cons.dat",'w')
new5 = open(options.output+append+"_dist.dat",'w')
new6 = open(options.output+append+"_res_num.dat",'w')

string = "# python"
for ele in argv:
	string +=  " "+ele
print options
print >>new, string ,"\n# ",options
#print >>new1, string,"\n# ",options
print >>new2, string,"\n# ",options
print >>new3, string,"\n# ",options
print >>new4, string,"\n# ",options
print >>new6, string,"\n# ",options


########################### Getting the residue ids from the pdb #############################
if options.pdbid is not None and options.chain is not None :
	structure = PDBParser().get_structure(options.pdbid,options.pdbid+'.pdb')
	resids,missingres = get_resid(structure,options.chain,options.pdbid+'.pdb')
	resids = resids[(int(options.align_start)-1):]
	resids = resids[:l_ori]
elif options.res_id is not None:
	resids = []
	for i in range(0,len(options.res_id),3):
		end  = int(options.res_id[i+1])+1
		st = int(options.res_id[i])
		pro = options.res_id[i+2]
		resids += [(str(j)+pro) for j in range(st,end)]
else: 
	resids = [str(i) for i in range(options.align_start,l_ori+options.align_start)]
print resids


print len(resids)
#print >> new1,"# resid","\t","conservation","\t","Conserved residue","\t","Impacted residues"
print >> new2,"# resid","\t","conservation","\t","Conserved residue","\t","Impacted residues"
print >> new3,"# resid 1","\t","resid 2","\t","Pvalue"
print >> new4,"# resid","\t","Impact","\t","Dependency","\t","conservation"
if options.pdbid is not None:
        print >> new5,"source target direction Distance 1/Distance"
else:
        print >> new5,"source target direction"

if options.ref_id is not None or options.ref_seq_id is not None:
	print >> new6,"# Sl. No. residue_id residue"
	for i in range(l_ori):
		print >> new6,i+1,"\t",resids[i],"\t",ref_sequence[i]
else:
	print >> new6,"# Sl. No. residue_id"
	for i in range(l_ori):
		print >> new6,i+1,"\t",resids[i],"\t"
new6.close()


cut_off = float(options.cut_off)
impact = [[0,0] for i in range(l)]
con_prob_cons = [[[0,0] for j in range(l)] for i in range(l)]
impact_list = []
edges= []
weight = []
p_value_shuffle=options.no_shuffle
p_value_threshold = options.parameters[2]

############## Calculating the conditional probabilities for all possible pairs ################
for i in range(l):
	k = i+1
	for j in range(k,l):
		u = cond_prob(symbolic[:,i],symbolic[:,j],i,j)
		con_prob_cons[i][j] = u[0]
		con_prob_cons[j][i] = u[1]
for i in range(l):
	con_prob_cons[i][i] = [1,1]

############# Checking for the conditional probability cut-off criteria and then calculating p_value ###########
for i in range(l):
	line = resids[i]+"\t"+str(conservation[i])+"\t"+ref_seq[i]+"\t"
	if i not in dellist:
	        for b in range(l):
			u = con_prob_cons[i][b]
			if b not in dellist:
		                if u[0] >= cut_off and u[1] >= cut_off:
					if i != b:
						p_value = pvalue(symbolic,i,b,cut_off,p_value_shuffle)
						print >> new3,resids[i]+"\t",resids[b],"\t",p_value
						if p_value < p_value_threshold:
							line += resids[b]+"\t"
							impact[i][0] += 1
							impact[b][1] += 1
							if  options.pdbid != None :
								if resids[i] not in missingres and resids[b] not in missingres:
									dist = get_distance(structure,resids[i],resids[b],options.chain)
									print >> new5,resids[i],resids[b],"true",dist,float(1)/dist
									weight.append(float(1)*100/dist)
								else:
		                		                                print >> new5,resids[i],resids[b],"true"
							else:
								print >> new5,resids[i],resids[b],"true"
							edges.append((resids[i],resids[b]))
	impact_list.append(line)		
        print >> new2,line
new2.close()	
new3.close()	
new5.close()	

################# Writing the condtional probabilities #############################################
line = "# resid\tconservation\timpact\tdependency"
for i in range(l):
	line += "\t"+"resid_"+resids[i]
print >> new,line
	
for i in range(l):	
	line = resids[i]+"\t"+str(conservation[i])+"\t"+str(impact[i][0])+"\t"+str(impact[i][1])
	for j in range(l):
		line += "\t"+str(int(con_prob_cons[j][i][0]*10000)/float(10000))+"\t"+str(int(con_prob_cons[j][i][1]*10000)/float(10000))
	print >> new,line
new.close()	


################# Writing the impact factor to the file #############################################
for i in range(l):
                print >> new4,resids[i],"\t",impact[i][0],"\t",impact[i][1],"\t",conservation[i]
new4.close()		

########################## Modifying the pdb with impact factor and dependency #######################
if options.pdbid != None :
	modify_pdb(impact,resids,options.pdbid,structure,options.chain,append)

print (float(time.time()-start))," s"
