# Supplementary material for: Amino acid impact factor
Source: PLoS One. 2018 Jun 13;13(6):e0198645. doi: 10.1371/journal.pone.0198645 (PMC5999116; doi:10.1371/journal.pone.0198645)
Supplement: S2 File — (ZIP) [file pone.0198645.s002.zip › Supporting Information/protease_hiv_8.0_con_prob.dat]

# python impactfactor_mod_hiv.py -l protease.fasta -c 0.8 -m 0.2 1.0 0.01 -r 1 -o protease_hiv
# Namespace(align_start=1, chain=None, cut_off=0.8, filenames=['protease.fasta'], interactive=False, no_shuffle=2000, output='protease_hiv', parameters=[0.2, 1.0, 0.01], pdbid=None, ref_id=[1], ref_seq_id=None, res_id=None)
# resid	conservation	impact	dependency	resid_1	resid_2	resid_3	resid_4	resid_5	resid_6	resid_7	resid_8	resid_9	resid_10	resid_11	resid_12	resid_13	resid_14	resid_15	resid_16	resid_17	resid_18	resid_19	resid_20	resid_21	resid_22	resid_23	resid_24	resid_25	resid_26	resid_27	resid_28	resid_29	resid_30	resid_31	resid_32	resid_33	resid_34	resid_35	resid_36	resid_37	resid_38	resid_39	resid_40	resid_41	resid_42	resid_43	resid_44	resid_45	resid_46
1	0.999215686275	0	0	1.0	1.0	0.0	0.9992	0.0	0.9992	0.0	0.9992	0.0	0.9992	0.0	0.9992	0.0	0.9992	0.5	0.9996	0.5	0.9996	0.0	0.9991	0.0	0.9992	0.0	0.999	0.0024	0.9995	0.0	0.9991	0.002	0.9995	0.0	0.9991	0.0	0.9992	0.0	0.9991	0.0029	0.9995	0.0	0.9991	0.0	0.9992	0.0	0.9992	0.0	0.9992
2	0.998039215686	0	0	0.0	0.998	1.0	1.0	0.0	0.998	0.0285	0.9984	0.0	0.998	0.0	0.998	0.0	0.998	0.0	0.998	0.0	0.998	0.0	0.9977	0.0	0.998	0.0	0.9976	0.0024	0.9981	0.0088	0.9987	0.0	0.9975	0.0	0.9979	0.0	0.998	0.0	0.9979	0.0	0.9977	0.0	0.9979	0.125	0.9984	0.0	0.998	0.0	0.998
3	0.995294117647	0	0	0.0	0.9952	0.0	0.9952	1.0	1.0	0.0285	0.9956	0.0	0.9952	0.0	0.9952	0.0	0.9952	0.0	0.9952	0.0	0.9952	0.0	0.9947	0.0	0.9952	0.0	0.9944	0.0048	0.9953	0.0044	0.9952	0.0	0.9941	0.0	0.9951	0.0303	0.9956	0.0	0.9951	0.0029	0.995	0.0	0.995	0.0	0.9952	0.0	0.9952	0.0	0.9952
4	0.986274509804	0	0	0.0	0.9862	0.2	0.9866	0.0833	0.9866	1.0	1.0	0.0	0.9862	0.0	0.9862	0.0	0.9862	0.0	0.9862	0.0	0.9862	0.007	0.9854	0.0	0.9861	0.005	0.9846	0.0363	0.9906	0.0088	0.9858	0.038	0.9921	0.0493	0.9874	0.0	0.986	0.228	0.9911	0.0206	0.9873	0.1238	0.9913	0.0	0.9862	0.0	0.9862	0.0	0.9862
5	0.999215686275	0	0	0.0	0.9992	0.0	0.9992	0.0	0.9992	0.0	0.9992	1.0	1.0	0.0	0.9992	0.0	0.9992	0.0	0.9992	0.0	0.9992	0.0035	0.9995	0.0	0.9992	0.0	0.999	0.0	0.999	0.0	0.9991	0.0	0.999	0.0	0.9991	0.0	0.9992	0.0	0.9991	0.0	0.999	0.0	0.9991	0.0	0.9992	0.0	0.9992	0.0	0.9992
6	0.998039215686	0	0	0.0	0.998	0.0	0.998	0.0	0.998	0.0	0.998	0.0	0.998	1.0	1.0	0.0	0.998	0.0	0.998	0.0	0.998	0.0	0.9977	0.0	0.998	0.0025	0.9981	0.0024	0.9981	0.0088	0.9987	0.0	0.9975	0.0	0.9979	0.0	0.998	0.0	0.9979	0.0029	0.9981	0.0	0.9979	0.0	0.998	0.0	0.998	0.0	0.998
7	0.998431372549	0	0	0.0	0.9984	0.0	0.9984	0.0	0.9984	0.0	0.9984	0.0	0.9984	0.0	0.9984	1.0	1.0	0.0	0.9984	0.0	0.9984	0.0	0.9982	0.0454	0.9988	0.0	0.9981	0.0048	0.999	0.0	0.9982	0.004	0.999	0.0	0.9983	0.0	0.9984	0.0175	0.9987	0.0	0.9981	0.0088	0.9987	0.0	0.9984	0.0	0.9984	0.0	0.9984
8	0.999215686275	0	0	0.5	0.9996	0.0	0.9992	0.0	0.9992	0.0	0.9992	0.0	0.9992	0.0	0.9992	0.0	0.9992	1.0	1.0	0.5	0.9996	0.0	0.9991	0.0	0.9992	0.0025	0.9995	0.0	0.999	0.0	0.9991	0.0	0.999	0.0	0.9991	0.0	0.9992	0.0	0.9991	0.0	0.999	0.0	0.9991	0.0	0.9992	0.0	0.9992	0.0	0.9992
9	0.999215686275	0	0	0.5	0.9996	0.0	0.9992	0.0	0.9992	0.0	0.9992	0.0	0.9992	0.0	0.9992	0.0	0.9992	0.5	0.9996	1.0	1.0	0.0	0.9991	0.0	0.9992	0.0	0.999	0.0	0.999	0.0	0.9991	0.0	0.999	0.0	0.9991	0.0	0.9992	0.0	0.9991	0.0	0.999	0.0	0.9991	0.0	0.9992	0.0	0.9992	0.0	0.9992
10	0.88862745098	0	3	0.0	0.8885	0.0	0.8884	0.0	0.8881	0.0571	0.8878	0.5	0.8889	0.0	0.8884	0.0	0.8884	0.0	0.8885	0.0	0.8885	1.0	1.0	0.6363	0.8931	0.1532	0.8963	0.1404	0.8942	0.1858	0.8958	0.1	0.8858	0.1358	0.8894	0.0606	0.8879	0.1578	0.8896	0.0855	0.8846	0.3185	0.8982	0.25	0.889	1.0	0.8889	0.625	0.8902
11	0.99137254902	0	0	0.0	0.9913	0.0	0.9913	0.0	0.9913	0.0	0.9912	0.0	0.9913	0.0	0.9913	0.25	0.9917	0.0	0.9913	0.0	0.9913	0.0492	0.9964	1.0	1.0	0.0175	0.993	0.0266	0.9948	0.0	0.9905	0.004	0.9902	0.0	0.991	0.0	0.9912	0.0175	0.9915	0.0206	0.9932	0.0796	0.9946	0.0	0.9913	0.0	0.9913	0.0	0.9913
12	0.843921568627	0	0	0.0	0.8437	0.0	0.8436	0.0	0.8431	0.0571	0.8425	0.0	0.8437	0.2	0.844	0.0	0.8436	0.5	0.8441	0.0	0.8437	0.2147	0.8512	0.3181	0.8453	1.0	1.0	0.1016	0.8334	0.3539	0.8631	0.146	0.8414	0.1234	0.8428	0.0	0.8418	0.1403	0.8435	0.3451	0.8729	0.1415	0.8432	0.25	0.8442	1.0	0.8442	0.125	0.8438
13	0.838039215686	0	3	0.5	0.8383	0.2	0.8381	0.1666	0.838	0.4285	0.8417	0.0	0.8379	0.2	0.8381	0.5	0.8385	0.0	0.8379	0.0	0.8379	0.2042	0.8433	0.5	0.8409	0.1055	0.8276	1.0	1.0	0.2389	0.8455	0.152	0.8356	0.2222	0.84	0.0606	0.8367	0.421	0.8439	0.1651	0.8385	0.5132	0.8543	0.125	0.8379	0.0	0.8379	0.5	0.8391
14	0.91137254902	0	0	0.0	0.9113	0.4	0.9119	0.0833	0.9113	0.0571	0.9109	0.0	0.9113	0.4	0.9119	0.0	0.9112	0.0	0.9113	0.0	0.9113	0.1478	0.9187	0.0	0.9106	0.201	0.9321	0.1307	0.9195	1.0	1.0	0.1	0.9141	0.1111	0.9121	0.1818	0.9125	0.0526	0.9105	0.0707	0.9086	0.0707	0.9105	0.0	0.911	1.0	0.9117	0.0	0.911
15	0.803921568627	0	0	0.5	0.8041	0.0	0.8035	0.0	0.8029	0.5428	0.8087	0.0	0.8037	0.0	0.8035	0.5	0.8043	0.0	0.8037	0.0	0.8037	0.176	0.8014	0.0909	0.803	0.1834	0.8015	0.184	0.8015	0.2212	0.8063	1.0	1.0	0.2962	0.8072	0.1212	0.8029	0.4736	0.8102	0.4454	0.8421	0.407	0.8137	0.0	0.8033	0.0	0.8038	0.0	0.8033
16	0.968235294118	0	0	0.0	0.9682	0.0	0.9681	0.0	0.968	0.1142	0.9693	0.0	0.9682	0.0	0.9681	0.0	0.9681	0.0	0.9682	0.0	0.9682	0.0387	0.9691	0.0	0.9679	0.0251	0.967	0.0435	0.9705	0.0398	0.969	0.048	0.9721	1.0	1.0	0.0	0.9678	0.0	0.9675	0.0206	0.9665	0.0796	0.9704	0.0	0.9681	0.0	0.9682	0.0	0.9681
17	0.987058823529	0	0	0.0	0.987	0.0	0.987	0.0833	0.9873	0.0	0.9868	0.0	0.987	0.0	0.987	0.0	0.987	0.0	0.987	0.0	0.987	0.007	0.9863	0.0	0.9869	0.0	0.9846	0.0048	0.9854	0.0265	0.9883	0.008	0.9858	0.0	0.9866	1.0	1.0	0.1929	0.9911	0.0029	0.9855	0.0176	0.9872	0.0	0.987	0.0	0.987	0.0	0.987
18	0.977647058824	0	0	0.0	0.9776	0.0	0.9776	0.0	0.9775	0.3714	0.9825	0.0	0.9776	0.0	0.9776	0.25	0.978	0.0	0.9776	0.0	0.9776	0.0316	0.9788	0.0454	0.9778	0.0201	0.9772	0.0581	0.9845	0.0132	0.9767	0.054	0.9853	0.0	0.9769	0.3333	0.9817	1.0	1.0	0.0147	0.9764	0.1504	0.9835	0.0	0.9775	0.0	0.9776	0.0	0.9775
19	0.867058823529	0	0	0.5	0.8673	0.0	0.8667	0.0833	0.8668	0.2	0.8679	0.0	0.8669	0.2	0.8671	0.0	0.8668	0.0	0.8669	0.0	0.8669	0.1021	0.8631	0.3181	0.8686	0.2939	0.8968	0.1355	0.8675	0.1061	0.8644	0.302	0.9082	0.0864	0.8655	0.0303	0.8657	0.0877	0.866	1.0	1.0	0.2035	0.8703	0.125	0.867	0.0	0.867	0.125	0.867
20	0.95568627451	0	0	0.0	0.9556	0.0	0.9555	0.0	0.9554	0.4	0.9606	0.0	0.9556	0.0	0.9555	0.25	0.956	0.0	0.9556	0.0	0.9556	0.1267	0.966	0.409	0.9588	0.0402	0.9549	0.1404	0.9742	0.0353	0.9548	0.092	0.9673	0.1111	0.9578	0.0606	0.9558	0.2982	0.9614	0.0678	0.9592	1.0	1.0	0.125	0.9559	0.0	0.9556	0.125	0.9559
21	0.996862745098	0	0	0.0	0.9968	0.2	0.9972	0.0	0.9968	0.0	0.9968	0.0	0.9968	0.0	0.9968	0.0	0.9968	0.0	0.9968	0.0	0.9968	0.007	0.9973	0.0	0.9968	0.005	0.9972	0.0024	0.9967	0.0	0.9965	0.0	0.996	0.0	0.9967	0.0	0.9968	0.0	0.9967	0.0029	0.9968	0.0088	0.9971	1.0	1.0	0.0	0.9968	0.0	0.9968
22	0.999607843137	1	0	0.0	0.9996	0.0	0.9996	0.0	0.9996	0.0	0.9996	0.0	0.9996	0.0	0.9996	0.0	0.9996	0.0	0.9996	0.0	0.9996	0.0035	1.0	0.0	0.9996	0.0025	1.0	0.0	0.9995	0.0044	1.0	0.0	0.9995	0.0	0.9995	0.0	0.9996	0.0	0.9995	0.0	0.9995	0.0	0.9995	0.0	0.9996	1.0	1.0	0.0	0.9996
23	0.996862745098	0	0	0.0	0.9968	0.0	0.9968	0.0	0.9968	0.0	0.9968	0.0	0.9968	0.0	0.9968	0.0	0.9968	0.0	0.9968	0.0	0.9968	0.0176	0.9986	0.0	0.9968	0.0025	0.9967	0.0096	0.9981	0.0	0.9965	0.0	0.996	0.0	0.9967	0.0	0.9968	0.0	0.9967	0.0029	0.9968	0.0088	0.9971	0.0	0.9968	0.0	0.9968	1.0	1.0
24	0.994117647059	3	1	0.0	0.9941	0.0	0.9941	0.0	0.994	0.0	0.994	0.5	0.9945	0.0	0.9941	0.0	0.9941	0.0	0.9941	0.0	0.9941	0.0528	1.0	0.0454	0.9944	0.005	0.9939	0.0048	0.9939	0.0044	0.9939	0.0	0.9926	0.0123	0.9943	0.0	0.994	0.0	0.9939	0.0029	0.9936	0.0088	0.9942	0.0	0.994	1.0	0.9945	0.0	0.994
25	0.999215686275	0	0	0.0	0.9992	0.0	0.9992	0.0	0.9992	0.0	0.9992	0.0	0.9992	0.0	0.9992	0.0	0.9992	0.0	0.9992	0.0	0.9992	0.0	0.9991	0.0	0.9992	0.0	0.999	0.0	0.999	0.0	0.9991	0.0	0.999	0.0	0.9991	0.0	0.9992	0.0	0.9991	0.0	0.999	0.0	0.9991	0.0	0.9992	0.0	0.9992	0.0	0.9992
26	0.999215686275	0	0	0.0	0.9992	0.0	0.9992	0.0	0.9992	0.0	0.9992	0.0	0.9992	0.0	0.9992	0.0	0.9992	0.0	0.9992	0.0	0.9992	0.0	0.9991	0.0	0.9992	0.0	0.999	0.0	0.999	0.0	0.9991	0.0	0.999	0.0	0.9991	0.0	0.9992	0.0	0.9991	0.0	0.999	0.0	0.9991	0.0	0.9992	0.0	0.9992	0.0	0.9992
27	1.0	0	0	0.0	1.0	0.0	1.0	0.0	1.0	0.0	1.0	0.0	1.0	0.0	1.0	0.0	1.0	0.0	1.0	0.0	1.0	0.0	1.0	0.0	1.0	0.0	1.0	0.0	1.0	0.0	1.0	0.0	1.0	0.0	1.0	0.0	1.0	0.0	1.0	0.0	1.0	0.0	1.0	0.0	1.0	0.0	1.0	0.0	1.0
28	0.999215686275	0	0	0.0	0.9992	0.0	0.9992	0.0	0.9992	0.0	0.9992	0.0	0.9992	0.0	0.9992	0.0	0.9992	0.0	0.9992	0.0	0.9992	0.0	0.9991	0.0454	0.9996	0.0	0.999	0.0	0.999	0.0	0.9991	0.0	0.999	0.0	0.9991	0.0	0.9992	0.0	0.9991	0.0	0.999	0.0	0.9991	0.0	0.9992	0.0	0.9992	0.0	0.9992
29	0.996862745098	0	0	0.0	0.9968	0.0	0.9968	0.0	0.9968	0.0	0.9968	0.0	0.9968	0.0	0.9968	0.0	0.9968	0.0	0.9968	0.0	0.9968	0.0	0.9964	0.0	0.9968	0.005	0.9972	0.0024	0.9967	0.0044	0.9969	0.002	0.9965	0.0	0.9967	0.0	0.9968	0.0	0.9967	0.0	0.9963	0.0	0.9967	0.0	0.9968	0.0	0.9968	0.0	0.9968
30	0.994117647059	0	0	0.0	0.9941	0.0	0.9941	0.0	0.994	0.0	0.994	0.0	0.9941	0.0	0.9941	0.0	0.9941	0.0	0.9941	0.0	0.9941	0.0281	0.9969	0.0	0.994	0.0075	0.9944	0.0145	0.9957	0.0088	0.9944	0.012	0.9956	0.0	0.9939	0.0	0.994	0.0	0.9939	0.0029	0.9936	0.0265	0.995	0.0	0.994	0.0	0.9941	0.25	0.9948
31	0.999215686275	0	0	0.0	0.9992	0.0	0.9992	0.0	0.9992	0.0	0.9992	0.0	0.9992	0.0	0.9992	0.0	0.9992	0.0	0.9992	0.0	0.9992	0.0	0.9991	0.0	0.9992	0.0	0.999	0.0	0.999	0.0	0.9991	0.002	0.9995	0.0	0.9991	0.0	0.9992	0.0	0.9991	0.0	0.999	0.0	0.9991	0.0	0.9992	0.0	0.9992	0.0	0.9992
32	0.987058823529	2	0	0.0	0.987	0.0	0.987	0.0	0.9869	0.3714	0.992	0.0	0.987	0.0	0.987	0.25	0.9874	0.0	0.987	0.0	0.987	0.0563	0.9924	0.3636	0.9901	0.0025	0.9851	0.046	0.9934	0.0044	0.9862	0.032	0.9917	0.0246	0.9874	0.0	0.9868	0.2105	0.9915	0.0324	0.99	0.2212	0.9967	0.0	0.987	0.0	0.987	0.125	0.9874
33	0.947058823529	0	0	0.0	0.947	0.0	0.9469	0.0	0.9468	0.4285	0.9522	0.0	0.947	0.0	0.9469	0.0	0.9469	0.0	0.947	0.0	0.947	0.1197	0.9554	0.3636	0.9497	0.0502	0.9465	0.0799	0.9522	0.0398	0.9457	0.026	0.9404	0.0123	0.9457	0.0	0.9463	0.228	0.951	0.0501	0.9466	0.2389	0.9556	0.125	0.9472	0.0	0.947	0.25	0.9476
34	0.994509803922	0	0	0.0	0.9945	0.0	0.9944	0.0	0.9944	0.0	0.9944	0.0	0.9945	0.0	0.9944	0.0	0.9945	0.0	0.9945	0.0	0.9945	0.0281	0.9973	0.0454	0.9948	0.005	0.9944	0.0121	0.9957	0.0	0.9939	0.004	0.9941	0.0	0.9943	0.0	0.9944	0.0	0.9943	0.0	0.9936	0.0176	0.995	0.0	0.9944	0.0	0.9945	0.0	0.9944
35	0.667058823529	0	0	0.5	0.6671	0.4	0.6671	0.25	0.6666	0.5142	0.6695	0.5	0.6671	0.2	0.6667	0.25	0.6669	1.0	0.6675	1.0	0.6675	0.2183	0.6526	0.4545	0.6681	0.1934	0.6412	0.167	0.635	0.2212	0.6561	0.338	0.6682	0.4444	0.6707	0.5454	0.6698	0.4736	0.6702	0.3628	0.6716	0.4513	0.6725	0.5	0.6675	1.0	0.6673	0.5	0.6675
36	0.84	0	0	0.0	0.8398	0.0	0.8396	0.0	0.8392	0.4285	0.8437	0.0	0.8398	0.0	0.8396	0.25	0.8401	0.5	0.8402	0.0	0.8398	0.1866	0.8433	0.1363	0.8397	0.1231	0.8331	0.2251	0.8525	0.0929	0.8334	0.178	0.8443	0.1604	0.84	0.3939	0.843	0.4736	0.8471	0.1268	0.8349	0.6725	0.8637	0.5	0.841	1.0	0.8403	0.125	0.8398
37	0.61568627451	0	0	0.5	0.6157	0.6	0.6161	0.4166	0.6158	0.5714	0.6182	0.0	0.6153	0.2	0.6153	0.5	0.6158	0.5	0.6157	0.5	0.6157	0.3873	0.616	0.6818	0.6182	0.3442	0.6082	0.4358	0.6256	0.469	0.6239	0.43	0.6268	0.3703	0.6152	0.2121	0.6134	0.4385	0.6169	0.5221	0.6368	0.5486	0.6233	0.25	0.6152	1.0	0.6159	0.125	0.6148
38	0.999215686275	0	0	0.0	0.9992	0.0	0.9992	0.0	0.9992	0.0	0.9992	0.0	0.9992	0.0	0.9992	0.0	0.9992	0.0	0.9992	0.0	0.9992	0.0	0.9991	0.0	0.9992	0.005	1.0	0.0	0.999	0.0	0.9991	0.0	0.999	0.0	0.9991	0.0	0.9992	0.0	0.9991	0.0058	1.0	0.0	0.9991	0.0	0.9992	0.0	0.9992	0.0	0.9992
39	0.966666666667	0	0	0.0	0.9666	0.0	0.9666	0.0	0.9665	0.0	0.9662	0.0	0.9666	0.0	0.9666	0.0	0.9666	0.0	0.9666	0.0	0.9666	0.0176	0.9646	0.0	0.9663	0.0402	0.9679	0.0121	0.9625	0.0265	0.966	0.04	0.9682	0.2098	0.9724	0.0	0.9662	0.0	0.9659	0.056	0.9701	0.0265	0.9663	0.125	0.9669	0.0	0.9666	0.0	0.9665
40	0.998431372549	0	0	0.0	0.9984	0.0	0.9984	0.0	0.9984	0.0	0.9984	0.0	0.9984	0.0	0.9984	0.0	0.9984	0.0	0.9984	0.0	0.9984	0.0035	0.9986	0.0	0.9984	0.0	0.9981	0.0	0.9981	0.0	0.9982	0.0	0.998	0.0	0.9983	0.0	0.9984	0.0	0.9983	0.0	0.9981	0.0	0.9983	0.0	0.9984	0.0	0.9984	0.0	0.9984
41	0.701568627451	0	0	0.0	0.7013	0.4	0.7017	0.1666	0.7009	0.1714	0.6998	0.5	0.7017	0.2	0.7013	0.5	0.7018	0.0	0.7013	0.5	0.7017	0.3239	0.7047	0.3181	0.7017	0.2587	0.6942	0.1573	0.6743	0.3008	0.7018	0.41	0.7287	0.3456	0.7031	0.4545	0.7036	0.3333	0.7023	0.1799	0.6834	0.3097	0.702	0.25	0.7014	0.0	0.7014	0.125	0.701
42	0.998039215686	0	0	0.0	0.998	0.0	0.998	0.0	0.998	0.0	0.998	0.0	0.998	0.0	0.998	0.0	0.998	0.0	0.998	0.0	0.998	0.007	0.9986	0.0	0.998	0.0	0.9976	0.0	0.9976	0.0	0.9978	0.002	0.998	0.0123	0.9983	0.0	0.998	0.0	0.9979	0.0	0.9977	0.0	0.9979	0.0	0.998	0.0	0.998	0.0	0.998
43	0.970196078431	0	0	0.0	0.9701	0.2	0.9705	0.0833	0.9704	0.4	0.9753	0.0	0.9701	0.0	0.9701	0.0	0.9701	0.0	0.9701	0.0	0.9701	0.0704	0.9752	0.0454	0.9703	0.0351	0.9711	0.0581	0.9756	0.0663	0.9737	0.066	0.979	0.037	0.9704	0.0	0.9698	0.228	0.9747	0.0147	0.9678	0.1504	0.9757	0.0	0.9701	0.0	0.9701	0.375	0.9712
44	0.999607843137	0	0	0.0	0.9996	0.0	0.9996	0.0	0.9996	0.0	0.9996	0.0	0.9996	0.0	0.9996	0.0	0.9996	0.0	0.9996	0.0	0.9996	0.0	0.9995	0.0	0.9996	0.0	0.9995	0.0	0.9995	0.0	0.9995	0.002	1.0	0.0	0.9995	0.0	0.9996	0.0	0.9995	0.0	0.9995	0.0	0.9995	0.0	0.9996	0.0	0.9996	0.0	0.9996
45	0.964705882353	0	0	0.0	0.9646	0.2	0.965	0.1666	0.9653	0.0571	0.965	0.0	0.9646	0.0	0.9646	0.0	0.9646	0.0	0.9646	0.0	0.9646	0.014	0.962	0.0454	0.9647	0.0025	0.9586	0.0024	0.9583	0.0265	0.9638	0.012	0.959	0.0493	0.9651	0.0909	0.9654	0.0175	0.9643	0.0147	0.9615	0.0	0.963	0.125	0.9649	0.0	0.9646	0.0	0.9645
46	0.965098039216	0	3	0.0	0.965	0.0	0.965	0.0	0.9649	0.3714	0.9697	0.0	0.965	0.0	0.965	0.0	0.965	0.0	0.965	0.0	0.965	0.1373	0.9779	0.409	0.9683	0.0075	0.96	0.0895	0.9756	0.0132	0.9629	0.04	0.9663	0.0617	0.9659	0.0	0.9646	0.2105	0.9691	0.053	0.9678	0.3185	0.9782	0.0	0.9649	0.0	0.965	0.625	0.9669
47	0.992941176471	0	0	0.0	0.9929	0.0	0.9929	0.0	0.9929	0.0	0.9928	0.0	0.9929	0.2	0.9933	0.0	0.9929	0.0	0.9929	0.0	0.9929	0.0387	0.9969	0.2727	0.9952	0.01	0.9934	0.0242	0.9962	0.0132	0.9935	0.0	0.9912	0.0	0.9927	0.0303	0.9932	0.0	0.9927	0.0294	0.9963	0.0796	0.9963	0.0	0.9929	0.0	0.9929	0.125	0.9933
48	0.998431372549	2	0	0.0	0.9984	0.0	0.9984	0.0	0.9984	0.0	0.9984	0.0	0.9984	0.0	0.9984	0.0	0.9984	0.0	0.9984	0.0	0.9984	0.0105	0.9995	0.0	0.9984	0.0025	0.9986	0.0	0.9981	0.0	0.9982	0.004	0.999	0.0123	0.9987	0.0	0.9984	0.0	0.9983	0.0	0.9981	0.0088	0.9987	0.0	0.9984	0.0	0.9984	0.0	0.9984
49	0.998039215686	0	0	0.0	0.998	0.0	0.998	0.0	0.998	0.0	0.998	0.0	0.998	0.0	0.998	0.0	0.998	0.0	0.998	0.0	0.998	0.0035	0.9982	0.0	0.998	0.0	0.9976	0.0	0.9976	0.0044	0.9982	0.002	0.998	0.0	0.9979	0.0	0.998	0.0	0.9979	0.0	0.9977	0.0	0.9979	0.0	0.998	0.0	0.998	0.0	0.998
50	0.996862745098	1	0	0.0	0.9968	0.0	0.9968	0.0	0.9968	0.0	0.9968	0.0	0.9968	0.0	0.9968	0.0	0.9968	0.0	0.9968	0.0	0.9968	0.0211	0.9991	0.2727	0.9992	0.0	0.9962	0.0193	1.0	0.0	0.9965	0.0	0.996	0.0	0.9967	0.0	0.9968	0.0	0.9967	0.0176	0.999	0.053	0.9991	0.0	0.9968	0.0	0.9968	0.0	0.9968
51	0.999215686275	0	0	0.0	0.9992	0.0	0.9992	0.0	0.9992	0.0	0.9992	0.0	0.9992	0.0	0.9992	0.0	0.9992	0.0	0.9992	0.0	0.9992	0.0035	0.9995	0.0	0.9992	0.0	0.999	0.0	0.999	0.0	0.9991	0.002	0.9995	0.0	0.9991	0.0	0.9992	0.0	0.9991	0.0	0.999	0.0	0.9991	0.0	0.9992	0.0	0.9992	0.0	0.9992
52	0.999607843137	0	0	0.0	0.9996	0.0	0.9996	0.0	0.9996	0.0	0.9996	0.0	0.9996	0.0	0.9996	0.0	0.9996	0.0	0.9996	0.0	0.9996	0.0	0.9995	0.0454	1.0	0.0	0.9995	0.0	0.9995	0.0	0.9995	0.0	0.9995	0.0	0.9995	0.0	0.9996	0.0	0.9995	0.0	0.9995	0.0	0.9995	0.0	0.9996	0.0	0.9996	0.0	0.9996
53	0.996470588235	4	0	0.0	0.9964	0.0	0.9964	0.0	0.9964	0.0285	0.9968	0.0	0.9964	0.0	0.9964	0.0	0.9964	0.0	0.9964	0.0	0.9964	0.0281	0.9995	0.0	0.9964	0.0025	0.9962	0.0072	0.9971	0.0	0.9961	0.004	0.9965	0.0	0.9963	0.0	0.9964	0.0	0.9963	0.0029	0.9963	0.0442	0.9983	0.0	0.9964	0.0	0.9964	0.375	0.9976
54	0.975294117647	1	3	0.0	0.9752	0.0	0.9752	0.0	0.9751	0.4285	0.9809	0.0	0.9752	0.0	0.9752	0.0	0.9752	0.0	0.9752	0.0	0.9752	0.1725	0.9938	0.0909	0.9758	0.0125	0.973	0.0677	0.9836	0.0176	0.9746	0.056	0.9829	0.0493	0.9761	0.0	0.9749	0.228	0.9799	0.0235	0.9751	0.2743	0.9868	0.0	0.9752	1.0	0.9756	0.5	0.9767
55	0.985882352941	0	0	0.0	0.9858	0.2	0.9862	0.0	0.9858	0.0857	0.9868	0.0	0.9858	0.0	0.9858	0.25	0.9862	0.0	0.9858	0.0	0.9858	0.0457	0.9898	0.3181	0.9885	0.0025	0.9837	0.0411	0.9911	0.0353	0.9879	0.016	0.9863	0.0246	0.9862	0.0909	0.9868	0.0701	0.9871	0.0265	0.9877	0.1769	0.9934	0.125	0.9862	0.0	0.9858	0.0	0.9858
56	0.998431372549	0	0	0.0	0.9984	0.0	0.9984	0.0	0.9984	0.0	0.9984	0.0	0.9984	0.0	0.9984	0.0	0.9984	0.0	0.9984	0.0	0.9984	0.0	0.9982	0.0	0.9984	0.0	0.9981	0.0	0.9981	0.0	0.9982	0.0	0.998	0.0	0.9983	0.0	0.9984	0.0	0.9983	0.0	0.9981	0.0	0.9983	0.125	0.9988	0.0	0.9984	0.0	0.9984
57	0.894117647059	0	0	0.5	0.8944	0.2	0.8943	0.0	0.8936	0.4285	0.8986	0.0	0.894	0.2	0.8943	0.25	0.8943	1.0	0.8948	0.5	0.8944	0.1866	0.9042	0.3636	0.8963	0.1005	0.8931	0.1331	0.8993	0.0973	0.8932	0.114	0.896	0.1234	0.8946	0.1515	0.8947	0.2807	0.8981	0.1386	0.8991	0.3451	0.9052	0.5	0.8953	1.0	0.8944	0.0	0.8937
58	0.990980392157	0	0	0.0	0.9909	0.0	0.9909	0.0	0.9909	0.0285	0.9912	0.0	0.9909	0.0	0.9909	0.0	0.9909	0.0	0.9909	0.0	0.9909	0.0422	0.9951	0.0	0.9909	0.0025	0.9897	0.0072	0.9906	0.0044	0.9905	0.012	0.9917	0.0	0.9906	0.0	0.9908	0.0	0.9907	0.0235	0.9932	0.0619	0.9934	0.0	0.9909	0.0	0.9909	0.375	0.9921
59	0.998039215686	0	0	0.0	0.998	0.0	0.998	0.0	0.998	0.0	0.998	0.0	0.998	0.0	0.998	0.0	0.998	0.0	0.998	0.0	0.998	0.0	0.9977	0.0	0.998	0.0025	0.9981	0.0	0.9976	0.0	0.9978	0.0	0.9975	0.0	0.9979	0.0	0.998	0.0	0.9979	0.0	0.9977	0.0	0.9979	0.0	0.998	0.0	0.998	0.0	0.998
60	0.949803921569	0	0	0.0	0.9497	0.0	0.9497	0.0	0.9495	0.0	0.9491	0.0	0.9497	0.0	0.9497	0.0	0.9497	0.0	0.9497	0.0	0.9497	0.1091	0.9571	0.0909	0.9501	0.0477	0.9493	0.0629	0.9522	0.0486	0.9496	0.074	0.9556	0.0617	0.9501	0.1212	0.9507	0.0526	0.9498	0.1002	0.9574	0.0973	0.9519	0.0	0.9496	0.0	0.9497	0.0	0.9496
61	0.928235294118	0	0	0.0	0.9281	0.0	0.928	0.1666	0.9286	0.1142	0.9288	0.0	0.9281	0.0	0.928	0.0	0.9281	0.0	0.9281	0.0	0.9281	0.0704	0.928	0.2272	0.9295	0.0326	0.921	0.0532	0.9246	0.0442	0.9255	0.004	0.9117	0.0246	0.9266	0.3636	0.932	0.1929	0.931	0.0117	0.919	0.1238	0.9306	0.0	0.928	0.0	0.9282	0.0	0.928
62	0.749411764706	0	0	0.5	0.7496	0.2	0.7493	0.0	0.7482	0.4	0.7514	0.0	0.7492	0.4	0.7497	0.0	0.749	0.5	0.7496	0.5	0.7496	0.3626	0.7634	0.5	0.7515	0.304	0.7592	0.2445	0.7482	0.2699	0.7512	0.208	0.739	0.5061	0.7577	0.5151	0.7528	0.4736	0.7545	0.1179	0.729	0.4513	0.7587	0.0	0.7486	1.0	0.7497	0.375	0.7498
63	0.595294117647	0	0	0.0	0.5949	0.2	0.5948	0.5833	0.5961	0.6285	0.5984	0.5	0.5953	0.4	0.5952	0.5	0.5954	0.0	0.5949	0.0	0.5949	0.3556	0.5891	0.409	0.5953	0.4396	0.6017	0.4891	0.6116	0.4601	0.6006	0.422	0.5995	0.6172	0.6022	0.5151	0.5967	0.614	0.6	0.348	0.5866	0.5132	0.6003	0.375	0.5952	0.0	0.5951	0.125	0.5944
64	0.837254901961	0	1	0.0	0.8371	0.0	0.8369	0.0833	0.8368	0.0285	0.8353	0.0	0.8371	0.0	0.8369	0.25	0.8373	0.0	0.8371	0.0	0.8371	0.2077	0.8428	0.3181	0.8386	0.1783	0.8401	0.1912	0.8427	0.115	0.8326	0.082	0.8175	0.1234	0.8359	0.4242	0.8406	0.2807	0.8399	0.1268	0.8317	0.2389	0.8407	0.25	0.8375	0.0	0.8371	0.0	0.8367
65	0.965098039216	0	0	0.0	0.965	0.0	0.965	0.0	0.9649	0.0	0.9646	0.0	0.965	0.0	0.965	0.0	0.965	0.0	0.965	0.0	0.965	0.0281	0.9642	0.0	0.9647	0.0502	0.9679	0.0532	0.9686	0.0442	0.966	0.024	0.9624	0.0617	0.9659	0.3636	0.9694	0.1754	0.9683	0.0117	0.9615	0.0176	0.9643	0.125	0.9653	0.0	0.965	0.0	0.9649
66	0.99137254902	4	0	0.0	0.9913	0.0	0.9913	0.0	0.9913	0.3714	0.9964	0.0	0.9913	0.0	0.9913	0.0	0.9913	0.0	0.9913	0.0	0.9913	0.0281	0.9938	0.0	0.9912	0.005	0.9907	0.0435	0.9981	0.0088	0.9913	0.034	0.9975	0.0	0.991	0.0	0.9912	0.228	0.9963	0.0029	0.9905	0.1504	0.9979	0.0	0.9913	0.0	0.9913	0.0	0.9913
67	0.970588235294	0	0	0.0	0.9705	0.0	0.9705	0.0	0.9704	0.3714	0.9753	0.0	0.9705	0.0	0.9705	0.0	0.9705	0.0	0.9705	0.0	0.9705	0.0845	0.9774	0.0454	0.9707	0.0502	0.9744	0.0605	0.9766	0.0486	0.9724	0.056	0.977	0.0246	0.9704	0.0	0.9702	0.3508	0.9779	0.0265	0.9701	0.1238	0.9749	0.0	0.9704	0.0	0.9705	0.0	0.9704
68	0.995294117647	0	0	0.0	0.9952	0.0	0.9952	0.0	0.9952	0.0	0.9952	0.0	0.9952	0.0	0.9952	0.0	0.9952	0.0	0.9952	0.0	0.9952	0.0035	0.9951	0.0909	0.996	0.0075	0.9958	0.0048	0.9953	0.0088	0.9956	0.0	0.9941	0.0	0.9951	0.0	0.9952	0.0175	0.9955	0.0	0.9945	0.0	0.995	0.0	0.9952	0.0	0.9952	0.0	0.9952
69	0.927450980392	0	0	0.5	0.9277	0.0	0.9273	0.0833	0.9275	0.0857	0.9276	0.0	0.9273	0.0	0.9273	0.0	0.9273	0.0	0.9273	0.0	0.9273	0.0316	0.9223	0.0454	0.9272	0.0628	0.9256	0.0726	0.9274	0.0575	0.9259	0.182	0.9541	0.0493	0.9266	0.0606	0.9272	0.035	0.9265	0.2684	0.9574	0.0796	0.9277	0.125	0.9276	0.0	0.9274	0.25	0.928
70	0.965882352941	0	0	0.0	0.9658	0.0	0.9658	0.0	0.9657	0.0	0.9654	0.0	0.9658	0.0	0.9658	0.0	0.9658	0.0	0.9658	0.0	0.9658	0.0633	0.9695	0.0	0.9655	0.0226	0.9637	0.0338	0.9658	0.0707	0.9694	0.036	0.9663	0.0617	0.9667	0.0909	0.9666	0.0175	0.9655	0.0678	0.971	0.0619	0.9671	0.0	0.9657	0.0	0.9658	0.0	0.9657
71	0.873725490196	0	6	0.0	0.8736	0.0	0.8734	0.0	0.8731	0.4857	0.8787	0.0	0.8736	0.2	0.8738	0.25	0.8739	0.0	0.8736	0.0	0.8736	0.3521	0.902	0.4545	0.8765	0.1306	0.8745	0.1525	0.8788	0.1858	0.8795	0.106	0.8687	0.0864	0.8724	0.1818	0.8744	0.3157	0.878	0.1504	0.8774	0.469	0.8896	0.25	0.8741	1.0	0.874	0.625	0.8752
72	0.85568627451	0	0	0.5	0.8559	0.0	0.8554	0.0	0.855	0.5428	0.8612	0.0	0.8555	0.2	0.8557	0.25	0.8558	0.5	0.8559	0.5	0.8559	0.1795	0.8601	0.1363	0.8556	0.1608	0.8587	0.1355	0.854	0.1991	0.861	0.144	0.8556	0.2345	0.8586	0.4545	0.8597	0.5087	0.864	0.1386	0.8548	0.3008	0.8629	0.375	0.8564	0.0	0.8556	0.375	0.8564
73	0.983529411765	1	0	0.0	0.9835	0.0	0.9834	0.0	0.9834	0.4	0.9888	0.0	0.9835	0.0	0.9834	0.0	0.9835	0.0	0.9835	0.0	0.9835	0.0633	0.9894	0.0909	0.9841	0.005	0.9814	0.0581	0.9915	0.0176	0.9836	0.038	0.9887	0.037	0.9842	0.0	0.9833	0.228	0.9883	0.0088	0.9823	0.2212	0.993	0.0	0.9834	0.0	0.9835	0.25	0.9842
74	0.987843137255	0	0	0.0	0.9878	0.0	0.9878	0.0	0.9877	0.0	0.9876	0.0	0.9878	0.0	0.9878	0.0	0.9878	0.0	0.9878	0.0	0.9878	0.0422	0.9916	0.0	0.9877	0.0125	0.9879	0.0242	0.9901	0.0309	0.9896	0.014	0.9882	0.0864	0.9902	0.0	0.9876	0.0	0.9875	0.0117	0.9877	0.0619	0.9901	0.0	0.9878	0.0	0.9878	0.0	0.9878
75	0.99568627451	0	0	0.0	0.9956	0.0	0.9956	0.0	0.9956	0.0	0.9956	0.0	0.9956	0.0	0.9956	0.0	0.9956	0.0	0.9956	0.0	0.9956	0.0	0.9951	0.0	0.9956	0.0	0.9948	0.0	0.9948	0.0	0.9952	0.0	0.9946	0.0	0.9955	0.0	0.9956	0.0	0.9955	0.0	0.995	0.0	0.9954	0.0	0.9956	0.0	0.9956	0.0	0.9956
76	0.998431372549	6	0	0.0	0.9984	0.0	0.9984	0.0	0.9984	0.0	0.9984	0.0	0.9984	0.0	0.9984	0.0	0.9984	0.0	0.9984	0.0	0.9984	0.014	1.0	0.0	0.9984	0.0	0.9981	0.0096	1.0	0.0	0.9982	0.0	0.998	0.0	0.9983	0.0	0.9984	0.0	0.9983	0.0	0.9981	0.0088	0.9987	0.0	0.9984	0.0	0.9984	0.0	0.9984
77	0.74431372549	0	0	0.5	0.7445	0.0	0.7438	0.1666	0.7438	0.1142	0.7423	0.0	0.7441	0.4	0.7445	0.0	0.7439	0.5	0.7445	0.5	0.7445	0.3521	0.7563	0.5909	0.7472	0.3844	0.7681	0.3728	0.7669	0.3362	0.7521	0.118	0.7107	0.1975	0.7424	0.2424	0.7441	0.1754	0.7424	0.2507	0.7435	0.3274	0.7476	0.125	0.7439	0.0	0.7442	0.875	0.7462
78	0.999215686275	0	0	0.0	0.9992	0.0	0.9992	0.0	0.9992	0.0	0.9992	0.0	0.9992	0.0	0.9992	0.0	0.9992	0.0	0.9992	0.0	0.9992	0.0	0.9991	0.0	0.9992	0.0	0.999	0.0	0.999	0.0	0.9991	0.002	0.9995	0.0	0.9991	0.0	0.9992	0.0	0.9991	0.0029	0.9995	0.0	0.9991	0.0	0.9992	0.0	0.9992	0.0	0.9992
79	0.991764705882	0	0	0.0	0.9917	0.0	0.9917	0.0	0.9917	0.0	0.9916	0.0	0.9917	0.2	0.9921	0.0	0.9917	0.0	0.9917	0.0	0.9917	0.0176	0.9929	0.0454	0.992	0.0025	0.9907	0.0096	0.992	0.0088	0.9918	0.002	0.9902	0.0123	0.9918	0.0	0.9916	0.0	0.9915	0.0029	0.9909	0.0088	0.9917	0.0	0.9917	0.0	0.9917	0.0	0.9917
80	0.999215686275	0	0	0.0	0.9992	0.0	0.9992	0.0	0.9992	0.0	0.9992	0.0	0.9992	0.0	0.9992	0.0	0.9992	0.0	0.9992	0.0	0.9992	0.0	0.9991	0.0	0.9992	0.0	0.999	0.0	0.999	0.0	0.9991	0.004	1.0	0.0	0.9991	0.0	0.9992	0.0	0.9991	0.0	0.999	0.0	0.9991	0.0	0.9992	0.0	0.9992	0.0	0.9992
81	0.999607843137	1	0	0.0	0.9996	0.0	0.9996	0.0	0.9996	0.0	0.9996	0.0	0.9996	0.0	0.9996	0.0	0.9996	0.0	0.9996	0.0	0.9996	0.0	0.9995	0.0	0.9996	0.0	0.9995	0.0	0.9995	0.0	0.9995	0.0	0.9995	0.0	0.9995	0.0	0.9996	0.0	0.9995	0.0	0.9995	0.0	0.9995	0.0	0.9996	0.0	0.9996	0.0	0.9996
82	0.946666666667	0	2	0.5	0.947	0.0	0.9465	0.0	0.9464	0.4	0.9514	0.0	0.9466	0.0	0.9465	0.0	0.9465	0.5	0.947	0.5	0.947	0.1901	0.9638	0.1363	0.9473	0.0829	0.9521	0.0629	0.9485	0.1592	0.9569	0.1	0.958	0.0987	0.9481	0.0	0.9459	0.2456	0.951	0.0648	0.9484	0.2831	0.9573	0.0	0.9464	0.0	0.9466	0.25	0.9472
83	0.998039215686	0	0	0.0	0.998	0.0	0.998	0.0	0.998	0.0285	0.9984	0.0	0.998	0.0	0.998	0.0	0.998	0.0	0.998	0.0	0.998	0.007	0.9986	0.0	0.998	0.0	0.9976	0.0	0.9976	0.0044	0.9982	0.0	0.9975	0.0	0.9979	0.0	0.998	0.0175	0.9983	0.0	0.9977	0.0088	0.9983	0.0	0.998	0.0	0.998	0.0	0.998
84	0.985098039216	1	1	0.0	0.985	0.0	0.985	0.0	0.985	0.4285	0.9908	0.0	0.985	0.0	0.985	0.0	0.985	0.0	0.985	0.0	0.985	0.0669	0.9916	0.0454	0.9853	0.0025	0.9828	0.0653	0.9948	0.0132	0.9849	0.034	0.9897	0.0123	0.985	0.0	0.9849	0.228	0.9899	0.0147	0.985	0.1681	0.9922	0.0	0.985	1.0	0.9854	0.0	0.985
85	0.98862745098	0	0	0.0	0.9886	0.0	0.9886	0.0	0.9885	0.2857	0.9924	0.0	0.9886	0.0	0.9886	0.0	0.9886	0.0	0.9886	0.0	0.9886	0.0246	0.9902	0.0	0.9885	0.0025	0.9869	0.0217	0.9906	0.0044	0.9879	0.026	0.9921	0.0246	0.989	0.0	0.9884	0.1754	0.9923	0.0029	0.9873	0.1061	0.993	0.0	0.9885	0.0	0.9886	0.0	0.9885
86	0.999215686275	0	0	0.0	0.9992	0.0	0.9992	0.0	0.9992	0.0	0.9992	0.0	0.9992	0.0	0.9992	0.0	0.9992	0.0	0.9992	0.0	0.9992	0.0	0.9991	0.0	0.9992	0.0	0.999	0.0024	0.9995	0.0	0.9991	0.0	0.999	0.0	0.9991	0.0	0.9992	0.0	0.9991	0.0	0.999	0.0	0.9991	0.0	0.9992	0.0	0.9992	0.0	0.9992
87	0.996862745098	0	0	0.0	0.9968	0.0	0.9968	0.0	0.9968	0.0	0.9968	0.0	0.9968	0.0	0.9968	0.0	0.9968	0.0	0.9968	0.0	0.9968	0.0035	0.9969	0.0	0.9968	0.0	0.9962	0.0024	0.9967	0.0088	0.9974	0.006	0.9975	0.0123	0.9971	0.0	0.9968	0.0	0.9967	0.0058	0.9972	0.0	0.9967	0.0	0.9968	0.0	0.9968	0.0	0.9968
88	0.991764705882	0	0	0.0	0.9917	0.0	0.9917	0.0	0.9917	0.0	0.9916	0.0	0.9917	0.0	0.9917	0.0	0.9917	0.0	0.9917	0.0	0.9917	0.0316	0.9947	0.0	0.9916	0.005	0.9911	0.0169	0.9934	0.0088	0.9918	0.006	0.9912	0.0	0.9914	0.0	0.9916	0.0	0.9915	0.0088	0.9918	0.053	0.9938	0.0	0.9917	0.0	0.9917	0.25	0.9925
89	0.980784313725	0	0	0.0	0.9807	0.0	0.9807	0.0	0.9806	0.4	0.986	0.0	0.9807	0.0	0.9807	0.0	0.9807	0.0	0.9807	0.0	0.9807	0.0528	0.9849	0.3181	0.9833	0.0	0.9772	0.0726	0.9911	0.0442	0.9832	0.038	0.9853	0.0617	0.9821	0.0909	0.9817	0.2105	0.9851	0.0294	0.9823	0.2566	0.9917	0.0	0.9807	0.0	0.9807	0.0	0.9807
90	0.969803921569	0	4	0.0	0.9697	0.0	0.9697	0.0	0.9696	0.4	0.9749	0.0	0.9697	0.0	0.9697	0.0	0.9697	0.0	0.9697	0.0	0.9697	0.1725	0.9876	0.3636	0.9727	0.01	0.966	0.1065	0.9845	0.0221	0.969	0.058	0.9765	0.037	0.97	0.0	0.9694	0.228	0.9743	0.053	0.9733	0.4159	0.9876	0.125	0.9701	0.0	0.9697	0.625	0.9716
91	0.996862745098	0	0	0.0	0.9968	0.0	0.9968	0.0	0.9968	0.0	0.9968	0.0	0.9968	0.0	0.9968	0.0	0.9968	0.0	0.9968	0.0	0.9968	0.0	0.9964	0.0	0.9968	0.0125	0.9986	0.0024	0.9967	0.0044	0.9969	0.01	0.9985	0.0	0.9967	0.0	0.9968	0.0	0.9967	0.0147	0.9986	0.0	0.9967	0.0	0.9968	0.0	0.9968	0.0	0.9968
92	0.98862745098	0	0	0.0	0.9886	0.0	0.9886	0.0	0.9885	0.1428	0.9904	0.0	0.9886	0.0	0.9886	0.0	0.9886	0.0	0.9886	0.0	0.9886	0.0211	0.9898	0.0	0.9885	0.0075	0.9879	0.0048	0.9873	0.0088	0.9883	0.006	0.9873	0.0493	0.9898	0.0	0.9884	0.0175	0.9887	0.0235	0.9905	0.0176	0.9889	0.0	0.9885	1.0	0.989	0.0	0.9885
93	0.593725490196	0	0	0.5	0.5937	0.2	0.5933	0.1666	0.5925	0.6571	0.5972	1.0	0.5941	0.6	0.5941	0.25	0.5934	0.5	0.5937	0.5	0.5937	0.7112	0.6319	0.6818	0.5961	0.4472	0.6013	0.1743	0.5489	0.4336	0.5963	0.448	0.6039	0.2839	0.5897	0.3636	0.5931	0.4912	0.5956	0.2477	0.5694	0.5929	0.6023	0.5	0.594	0.0	0.5935	0.75	0.5948
94	0.997647058824	0	0	0.0	0.9976	0.0	0.9976	0.0	0.9976	0.0	0.9976	0.0	0.9976	0.0	0.9976	0.0	0.9976	0.0	0.9976	0.0	0.9976	0.0105	0.9986	0.0	0.9976	0.0	0.9972	0.0	0.9971	0.0044	0.9978	0.0	0.997	0.0	0.9975	0.0	0.9976	0.0	0.9975	0.0117	0.999	0.0	0.9975	0.0	0.9976	0.0	0.9976	0.0	0.9976
95	0.992156862745	1	0	0.0	0.9921	0.0	0.9921	0.0	0.9921	0.3714	0.9972	0.0	0.9921	0.0	0.9921	0.0	0.9921	0.0	0.9921	0.0	0.9921	0.0105	0.9924	0.0	0.992	0.0	0.9907	0.0338	0.9971	0.0044	0.9918	0.026	0.9965	0.0	0.9918	0.0	0.992	0.228	0.9971	0.0029	0.9914	0.115	0.9971	0.0	0.9921	0.0	0.9921	0.25	0.9929
96	0.997254901961	0	0	0.0	0.9972	0.0	0.9972	0.0	0.9972	0.0	0.9972	0.0	0.9972	0.0	0.9972	0.0	0.9972	0.0	0.9972	0.0	0.9972	0.007	0.9977	0.0	0.9972	0.0	0.9967	0.0024	0.9971	0.0044	0.9974	0.004	0.9975	0.0246	0.9979	0.0	0.9972	0.0	0.9971	0.0	0.9968	0.0176	0.9979	0.0	0.9972	0.0	0.9972	0.0	0.9972
97	0.998823529412	0	0	0.0	0.9988	0.0	0.9988	0.0	0.9988	0.0	0.9988	0.0	0.9988	0.0	0.9988	0.0	0.9988	0.0	0.9988	0.0	0.9988	0.0	0.9986	0.0	0.9988	0.005	0.9995	0.0	0.9985	0.0044	0.9991	0.0	0.9985	0.0	0.9987	0.0	0.9988	0.0	0.9987	0.0058	0.9995	0.0	0.9987	0.0	0.9988	0.0	0.9988	0.0	0.9988
98	0.998039215686	0	0	0.0	0.998	0.0	0.998	0.0	0.998	0.0	0.998	0.0	0.998	0.0	0.998	0.0	0.998	0.0	0.998	0.0	0.998	0.0035	0.9982	0.0	0.998	0.0025	0.9981	0.0024	0.9981	0.0044	0.9982	0.0	0.9975	0.0	0.9979	0.0	0.998	0.0	0.9979	0.0	0.9977	0.0	0.9979	0.0	0.998	0.0	0.998	0.0	0.998
99	0.998823529412	0	1	0.0	0.9988	0.0	0.9988	0.0	0.9988	0.0	0.9988	0.0	0.9988	0.0	0.9988	0.0	0.9988	0.0	0.9988	0.0	0.9988	0.0035	0.9991	0.0	0.9988	0.0	0.9986	0.0024	0.999	0.0044	0.9991	0.0	0.9985	0.0	0.9987	0.0	0.9988	0.0	0.9987	0.0029	0.999	0.0	0.9987	0.0	0.9988	0.0	0.9988	0.0	0.9988
[truncated: 152 more columns]
